# Supplementary material for: Identifying potential monkeypox virus inhibitors: an in silico study targeting the A42R protein
Source: Front Cell Infect Microbiol. 2024 Mar 4;14:1351737. doi: 10.3389/fcimb.2024.1351737 (PMC10945028; doi:10.3389/fcimb.2024.1351737)
Supplement: Supplementary file 2 [file DataSheet_2.zip › Supplementary_Files/ZINC000000086470/frame#04.gro]

Generated by trjconv : Protein in water t= 100000.00000
32391
    1MET      N    1   3.246   1.720   3.878
    1MET     H1    2   3.268   1.675   3.790
    1MET     H2    3   3.260   1.819   3.868
    1MET     H3    4   3.310   1.685   3.948
    1MET     CA    5   3.109   1.696   3.929
    1MET     HA    6   3.121   1.603   3.985
    1MET     CB    7   3.060   1.825   4.011
    1MET    HB1    8   3.149   1.861   4.062
    1MET    HB2    9   3.000   1.898   3.956
    1MET     CG   10   2.966   1.776   4.128
    1MET    HG1   11   3.002   1.693   4.188
    1MET    HG2   12   2.962   1.864   4.191
    1MET     SD   13   2.802   1.725   4.062
    1MET     CE   14   2.727   1.687   4.224
    1MET    HE1   15   2.795   1.614   4.268
    1MET    HE2   16   2.731   1.782   4.277
    1MET    HE3   17   2.628   1.646   4.203
    1MET      C   18   3.024   1.656   3.803
    1MET      O   19   3.007   1.729   3.705
    2ALA      N   20   2.960   1.538   3.802
    2ALA      H   21   2.966   1.481   3.885
    2ALA     CA   22   2.882   1.477   3.689
    2ALA     HA   23   2.936   1.477   3.594
    2ALA     CB   24   2.862   1.325   3.716
    2ALA    HB1   25   2.951   1.282   3.762
    2ALA    HB2   26   2.781   1.307   3.787
    2ALA    HB3   27   2.834   1.264   3.631
    2ALA      C   28   2.752   1.555   3.664
    2ALA      O   29   2.713   1.553   3.551
    3GLU      N   30   2.688   1.614   3.764
    3GLU      H   31   2.731   1.609   3.855
    3GLU     CA   32   2.553   1.670   3.746
    3GLU     HA   33   2.491   1.609   3.680
    3GLU     CB   34   2.482   1.677   3.882
    3GLU    HB1   35   2.506   1.585   3.936
    3GLU    HB2   36   2.523   1.759   3.941
    3GLU     CG   37   2.331   1.714   3.892
    3GLU    HG1   38   2.300   1.704   3.996
    3GLU    HG2   39   2.291   1.812   3.864
    3GLU     CD   40   2.239   1.620   3.820
    3GLU    OE1   41   2.251   1.497   3.839
    3GLU    OE2   42   2.137   1.658   3.760
    3GLU      C   43   2.569   1.814   3.696
    3GLU      O   44   2.512   1.849   3.598
    4TRP      N   45   2.672   1.888   3.740
    4TRP      H   46   2.722   1.843   3.815
    4TRP     CA   47   2.729   2.004   3.675
    4TRP     HA   48   2.656   2.082   3.658
    4TRP     CB   49   2.829   2.076   3.772
    4TRP    HB1   50   2.890   1.996   3.814
    4TRP    HB2   51   2.901   2.134   3.714
    4TRP     CG   52   2.771   2.148   3.884
    4TRP    CD1   53   2.803   2.137   4.009
    4TRP    HD1   54   2.878   2.068   4.046
    4TRP    CD2   55   2.678   2.264   3.883
    4TRP    NE1   56   2.737   2.222   4.091
    4TRP    HE1   57   2.757   2.229   4.189
    4TRP    CE2   58   2.658   2.306   4.020
    4TRP    CE3   59   2.606   2.328   3.775
    4TRP    HE3   60   2.624   2.293   3.674
    4TRP    CZ2   61   2.572   2.413   4.045
    4TRP    HZ2   62   2.559   2.460   4.142
    4TRP    CZ3   63   2.529   2.439   3.808
    4TRP    HZ3   64   2.482   2.488   3.724
    4TRP    CH2   65   2.514   2.483   3.941
    4TRP    HH2   66   2.461   2.575   3.960
    4TRP      C   67   2.786   1.978   3.535
    4TRP      O   68   2.795   2.074   3.452
    5HIS      N   69   2.826   1.849   3.506
    5HIS      H   70   2.835   1.783   3.582
    5HIS     CA   71   2.876   1.814   3.365
    5HIS     HA   72   2.949   1.891   3.340
    5HIS     CB   73   2.954   1.681   3.367
    5HIS    HB1   74   2.985   1.659   3.469
    5HIS    HB2   75   2.882   1.600   3.354
    5HIS     CG   76   3.048   1.682   3.246
    5HIS    ND1   77   3.168   1.753   3.241
    5HIS    CD2   78   3.031   1.616   3.125
    5HIS    HD2   79   2.938   1.571   3.092
    5HIS    CE1   80   3.212   1.744   3.120
    5HIS    HE1   81   3.293   1.806   3.084
    5HIS    NE2   82   3.141   1.656   3.054
    5HIS    HE2   83   3.142   1.653   2.953
    5HIS      C   84   2.763   1.804   3.257
    5HIS      O   85   2.792   1.835   3.140
    6LYS      N   86   2.641   1.760   3.302
    6LYS      H   87   2.628   1.748   3.401
    6LYS     CA   88   2.513   1.757   3.227
    6LYS     HA   89   2.525   1.671   3.161
    6LYS     CB   90   2.392   1.720   3.313
    6LYS    HB1   91   2.356   1.801   3.376
    6LYS    HB2   92   2.309   1.725   3.243
    6LYS     CG   93   2.402   1.596   3.385
    6LYS    HG1   94   2.428   1.516   3.315
    6LYS    HG2   95   2.475   1.594   3.466
    6LYS     CD   96   2.268   1.534   3.440
    6LYS    HD1   97   2.221   1.621   3.487
    6LYS    HD2   98   2.210   1.505   3.352
    6LYS     CE   99   2.295   1.404   3.520
    6LYS    HE1  100   2.333   1.338   3.442
    6LYS    HE2  101   2.371   1.421   3.597
    6LYS     NZ  102   2.173   1.347   3.583
    6LYS    HZ1  103   2.183   1.247   3.574
    6LYS    HZ2  104   2.167   1.360   3.683
    6LYS    HZ3  105   2.095   1.384   3.531
    6LYS      C  106   2.492   1.886   3.149
    6LYS      O  107   2.450   1.879   3.032
    7ILE      N  108   2.526   1.994   3.213
    7ILE      H  109   2.568   1.985   3.304
    7ILE     CA  110   2.511   2.133   3.162
    7ILE     HA  111   2.415   2.135   3.112
    7ILE     CB  112   2.513   2.240   3.279
    7ILE     HB  113   2.594   2.218   3.349
    7ILE    CG1  114   2.377   2.233   3.356
    7ILE   HG11  115   2.290   2.246   3.292
    7ILE   HG12  116   2.366   2.131   3.392
    7ILE    CG2  117   2.535   2.382   3.219
    7ILE   HG21  118   2.455   2.413   3.151
    7ILE   HG22  119   2.525   2.448   3.305
    7ILE   HG23  120   2.640   2.388   3.190
    7ILE     CD  121   2.367   2.328   3.469
    7ILE    HD1  122   2.280   2.317   3.534
    7ILE    HD2  123   2.458   2.331   3.529
    7ILE    HD3  124   2.355   2.425   3.421
    7ILE      C  125   2.620   2.166   3.056
    7ILE      O  126   2.583   2.214   2.945
    8ILE      N  127   2.749   2.128   3.080
    8ILE      H  128   2.765   2.081   3.168
    8ILE     CA  129   2.862   2.141   2.986
    8ILE     HA  130   2.861   2.244   2.949
    8ILE     CB  131   2.994   2.122   3.062
    8ILE     HB  132   2.989   2.027   3.115
    8ILE    CG1  133   3.026   2.224   3.177
    8ILE   HG11  134   2.946   2.206   3.248
    8ILE   HG12  135   3.113   2.186   3.231
    8ILE    CG2  136   3.117   2.097   2.977
    8ILE   HG21  137   3.204   2.099   3.042
    8ILE   HG22  138   3.119   2.008   2.914
    8ILE   HG23  139   3.126   2.184   2.912
    8ILE     CD  140   3.023   2.369   3.128
    8ILE    HD1  141   2.932   2.389   3.071
    8ILE    HD2  142   3.017   2.440   3.211
    8ILE    HD3  143   3.101   2.404   3.061
    8ILE      C  144   2.854   2.054   2.858
    8ILE      O  145   2.900   2.094   2.750
    9GLU      N  146   2.803   1.923   2.870
    9GLU      H  147   2.779   1.889   2.962
    9GLU     CA  148   2.786   1.829   2.753
    9GLU     HA  149   2.884   1.807   2.711
    9GLU     CB  150   2.724   1.691   2.807
    9GLU    HB1  151   2.770   1.662   2.901
    9GLU    HB2  152   2.623   1.711   2.842
    9GLU     CG  153   2.730   1.578   2.709
    9GLU    HG1  154   2.649   1.506   2.723
    9GLU    HG2  155   2.720   1.618   2.608
    9GLU     CD  156   2.863   1.491   2.717
    9GLU    OE1  157   2.867   1.390   2.788
    9GLU    OE2  158   2.961   1.534   2.656
    9GLU      C  159   2.700   1.899   2.647
    9GLU      O  160   2.734   1.891   2.529
   10ASP      N  161   2.574   1.945   2.684
   10ASP      H  162   2.555   1.939   2.783
   10ASP     CA  163   2.472   2.001   2.597
   10ASP     HA  164   2.432   1.930   2.525
   10ASP     CB  165   2.345   2.038   2.685
   10ASP    HB1  166   2.320   1.947   2.738
   10ASP    HB2  167   2.361   2.120   2.756
   10ASP     CG  168   2.221   2.067   2.603
   10ASP    OD1  169   2.191   2.185   2.584
   10ASP    OD2  170   2.155   1.970   2.558
   10ASP      C  171   2.526   2.129   2.528
   10ASP      O  172   2.495   2.146   2.410
   11ILE      N  173   2.614   2.206   2.589
   11ILE      H  174   2.650   2.170   2.676
   11ILE     CA  175   2.672   2.328   2.533
   11ILE     HA  176   2.598   2.387   2.480
   11ILE     CB  177   2.729   2.418   2.637
   11ILE     HB  178   2.809   2.365   2.689
   11ILE    CG1  179   2.627   2.470   2.745
   11ILE   HG11  180   2.565   2.543   2.693
   11ILE   HG12  181   2.555   2.393   2.775
   11ILE    CG2  182   2.808   2.538   2.565
   11ILE   HG21  183   2.736   2.596   2.508
   11ILE   HG22  184   2.841   2.609   2.641
   11ILE   HG23  185   2.898   2.519   2.507
   11ILE     CD  186   2.673   2.531   2.872
   11ILE    HD1  187   2.759   2.472   2.904
   11ILE    HD2  188   2.697   2.637   2.860
   11ILE    HD3  189   2.595   2.538   2.947
   11ILE      C  190   2.772   2.273   2.431
   11ILE      O  191   2.747   2.298   2.313
   12SER      N  192   2.869   2.199   2.484
   12SER      H  193   2.872   2.187   2.584
   12SER     CA  194   2.996   2.180   2.408
   12SER     HA  195   3.030   2.275   2.366
   12SER     CB  196   3.096   2.138   2.518
   12SER    HB1  197   3.199   2.144   2.483
   12SER    HB2  198   3.097   2.208   2.601
   12SER     OG  199   3.078   1.998   2.563
   12SER     HG  200   3.003   2.012   2.618
   12SER      C  201   2.983   2.091   2.285
   12SER      O  202   3.087   2.063   2.230
   13LYS      N  203   2.866   2.030   2.253
   13LYS      H  204   2.790   2.042   2.318
   13LYS     CA  205   2.834   1.953   2.137
   13LYS     HA  206   2.923   1.893   2.121
   13LYS     CB  207   2.705   1.875   2.175
   13LYS    HB1  208   2.723   1.826   2.271
   13LYS    HB2  209   2.615   1.936   2.166
   13LYS     CG  210   2.660   1.758   2.081
   13LYS    HG1  211   2.657   1.798   1.979
   13LYS    HG2  212   2.736   1.681   2.097
   13LYS     CD  213   2.518   1.702   2.113
   13LYS    HD1  214   2.446   1.782   2.097
   13LYS    HD2  215   2.504   1.623   2.039
   13LYS     CE  216   2.507   1.644   2.261
   13LYS    HE1  217   2.584   1.569   2.280
   13LYS    HE2  218   2.511   1.720   2.339
   13LYS     NZ  219   2.371   1.586   2.288
   13LYS    HZ1  220   2.354   1.579   2.387
   13LYS    HZ2  221   2.307   1.656   2.254
   13LYS    HZ3  222   2.352   1.501   2.237
   13LYS      C  223   2.800   2.041   2.018
   13LYS      O  224   2.814   1.997   1.909
   14ASN      N  225   2.763   2.167   2.035
   14ASN      H  226   2.773   2.212   2.125
   14ASN     CA  227   2.733   2.264   1.935
   14ASN     HA  228   2.711   2.207   1.844
   14ASN     CB  229   2.623   2.358   1.991
   14ASN    HB1  230   2.548   2.294   2.039
   14ASN    HB2  231   2.650   2.432   2.066
   14ASN     CG  232   2.552   2.426   1.883
   14ASN    OD1  233   2.610   2.498   1.807
   14ASN    ND2  234   2.421   2.395   1.866
   14ASN   HD21  235   2.367   2.331   1.922
   14ASN   HD22  236   2.369   2.444   1.794
   14ASN      C  237   2.867   2.339   1.907
   14ASN      O  238   2.929   2.368   2.006
   15ASN      N  239   2.914   2.352   1.780
   15ASN      H  240   2.861   2.304   1.709
   15ASN     CA  241   3.056   2.372   1.744
   15ASN     HA  242   3.117   2.300   1.799
   15ASN     CB  243   3.074   2.329   1.594
   15ASN    HB1  244   3.029   2.235   1.563
   15ASN    HB2  245   3.021   2.408   1.541
   15ASN     CG  246   3.216   2.333   1.532
   15ASN    OD1  247   3.239   2.425   1.462
   15ASN    ND2  248   3.310   2.255   1.575
   15ASN   HD21  249   3.288   2.180   1.639
   15ASN   HD22  250   3.407   2.277   1.556
   15ASN      C  251   3.101   2.516   1.770
   15ASN      O  252   3.225   2.531   1.794
   16LYS      N  253   3.009   2.616   1.780
   16LYS      H  254   2.916   2.577   1.794
   16LYS     CA  255   3.022   2.760   1.791
   16LYS     HA  256   3.095   2.784   1.714
   16LYS     CB  257   2.879   2.820   1.770
   16LYS    HB1  258   2.890   2.924   1.741
   16LYS    HB2  259   2.827   2.765   1.692
   16LYS     CG  260   2.779   2.812   1.896
   16LYS    HG1  261   2.756   2.709   1.923
   16LYS    HG2  262   2.818   2.852   1.990
   16LYS     CD  263   2.651   2.899   1.882
   16LYS    HD1  264   2.594   2.878   1.973
   16LYS    HD2  265   2.675   3.005   1.891
   16LYS     CE  266   2.564   2.876   1.763
   16LYS    HE1  267   2.601   2.929   1.675
   16LYS    HE2  268   2.563   2.768   1.745
   16LYS     NZ  269   2.428   2.929   1.781
   16LYS    HZ1  270   2.382   2.905   1.868
   16LYS    HZ2  271   2.431   3.029   1.775
   16LYS    HZ3  272   2.370   2.897   1.705
   16LYS      C  273   3.091   2.801   1.928
   16LYS      O  274   3.153   2.906   1.945
   17PHE      N  275   3.081   2.712   2.027
   17PHE      H  276   3.052   2.619   2.000
   17PHE     CA  277   3.141   2.738   2.159
   17PHE     HA  278   3.139   2.842   2.193
   17PHE     CB  279   3.055   2.668   2.264
   17PHE    HB1  280   3.059   2.560   2.248
   17PHE    HB2  281   3.106   2.683   2.359
   17PHE     CG  282   2.913   2.711   2.271
   17PHE    CD1  283   2.888   2.849   2.304
   17PHE    HD1  284   2.965   2.920   2.330
   17PHE    CD2  285   2.816   2.629   2.224
   17PHE    HD2  286   2.830   2.526   2.193
   17PHE    CE1  287   2.757   2.898   2.295
   17PHE    HE1  288   2.740   3.002   2.317
   17PHE    CE2  289   2.681   2.679   2.203
   17PHE    HE2  290   2.601   2.622   2.158
   17PHE     CZ  291   2.653   2.814   2.240
   17PHE     HZ  292   2.562   2.864   2.211
   17PHE      C  293   3.285   2.684   2.165
   17PHE      O  294   3.301   2.567   2.131
   18GLU      N  295   3.387   2.765   2.202
   18GLU      H  296   3.351   2.855   2.231
   18GLU     CA  297   3.529   2.724   2.211
   18GLU     HA  298   3.553   2.655   2.130
   18GLU     CB  299   3.617   2.853   2.202
   18GLU    HB1  300   3.601   2.902   2.106
   18GLU    HB2  301   3.584   2.926   2.277
   18GLU     CG  302   3.768   2.833   2.220
   18GLU    HG1  303   3.808   2.935   2.221
   18GLU    HG2  304   3.789   2.785   2.316
   18GLU     CD  305   3.845   2.752   2.116
   18GLU    OE1  306   3.939   2.680   2.155
   18GLU    OE2  307   3.810   2.770   1.996
   18GLU      C  308   3.548   2.655   2.348
   18GLU      O  309   3.627   2.560   2.350
   19ASP      N  310   3.469   2.686   2.452
   19ASP      H  311   3.398   2.757   2.440
   19ASP     CA  312   3.496   2.648   2.593
   19ASP     HA  313   3.515   2.542   2.578
   19ASP     CB  314   3.622   2.724   2.650
   19ASP    HB1  315   3.645   2.815   2.594
   19ASP    HB2  316   3.600   2.763   2.749
   19ASP     CG  317   3.752   2.645   2.664
   19ASP    OD1  318   3.856   2.694   2.620
   19ASP    OD2  319   3.750   2.532   2.720
   19ASP      C  320   3.368   2.671   2.671
   19ASP      O  321   3.280   2.755   2.635
   20ALA      N  322   3.358   2.614   2.794
   20ALA      H  323   3.428   2.546   2.818
   20ALA     CA  324   3.257   2.650   2.893
   20ALA     HA  325   3.243   2.758   2.881
   20ALA     CB  326   3.119   2.590   2.855
   20ALA    HB1  327   3.082   2.625   2.759
   20ALA    HB2  328   3.128   2.481   2.852
   20ALA    HB3  329   3.045   2.626   2.927
   20ALA      C  330   3.317   2.594   3.025
   20ALA      O  331   3.393   2.491   3.022
   21ALA      N  332   3.293   2.652   3.138
   21ALA      H  333   3.218   2.720   3.134
   21ALA     CA  334   3.304   2.599   3.279
   21ALA     HA  335   3.316   2.492   3.263
   21ALA     CB  336   3.425   2.673   3.337
   21ALA    HB1  337   3.421   2.782   3.337
   21ALA    HB2  338   3.441   2.649   3.442
   21ALA    HB3  339   3.519   2.639   3.294
   21ALA      C  340   3.177   2.616   3.362
   21ALA      O  341   3.097   2.704   3.327
   22ILE      N  342   3.186   2.556   3.486
   22ILE      H  343   3.259   2.489   3.508
   22ILE     CA  344   3.115   2.596   3.606
   22ILE     HA  345   3.050   2.683   3.593
   22ILE     CB  346   3.005   2.491   3.649
   22ILE     HB  347   3.051   2.402   3.693
   22ILE    CG1  348   2.923   2.425   3.537
   22ILE   HG11  349   2.986   2.401   3.451
   22ILE   HG12  350   2.881   2.339   3.588
   22ILE    CG2  351   2.915   2.552   3.754
   22ILE   HG21  352   2.856   2.474   3.802
   22ILE   HG22  353   2.976   2.588   3.837
   22ILE   HG23  354   2.862   2.639   3.717
   22ILE     CD  355   2.799   2.507   3.474
   22ILE    HD1  356   2.831   2.604   3.437
   22ILE    HD2  357   2.768   2.440   3.394
   22ILE    HD3  358   2.716   2.531   3.541
   22ILE      C  359   3.217   2.608   3.722
   22ILE      O  360   3.295   2.517   3.749
   23VAL      N  361   3.213   2.723   3.785
   23VAL      H  362   3.138   2.787   3.763
   23VAL     CA  363   3.309   2.757   3.898
   23VAL     HA  364   3.365   2.668   3.928
   23VAL     CB  365   3.410   2.867   3.857
   23VAL     HB  366   3.351   2.958   3.867
   23VAL    CG1  367   3.531   2.894   3.943
   23VAL   HG11  368   3.506   2.878   4.048
   23VAL   HG12  369   3.610   2.824   3.914
   23VAL   HG13  370   3.566   2.997   3.938
   23VAL    CG2  371   3.461   2.839   3.716
   23VAL   HG21  372   3.390   2.864   3.637
   23VAL   HG22  373   3.550   2.901   3.704
   23VAL   HG23  374   3.482   2.733   3.698
   23VAL      C  375   3.223   2.792   4.019
   23VAL      O  376   3.124   2.862   4.007
   24ASP      N  377   3.251   2.740   4.140
   24ASP      H  378   3.327   2.677   4.161
   24ASP     CA  379   3.193   2.783   4.266
   24ASP     HA  380   3.085   2.802   4.261
   24ASP     CB  381   3.233   2.674   4.376
   24ASP    HB1  382   3.193   2.575   4.358
   24ASP    HB2  383   3.340   2.652   4.372
   24ASP     CG  384   3.191   2.701   4.521
   24ASP    OD1  385   3.071   2.679   4.546
   24ASP    OD2  386   3.266   2.733   4.607
   24ASP      C  387   3.255   2.916   4.310
   24ASP      O  388   3.345   2.964   4.241
   25TYR      N  389   3.202   2.973   4.413
   25TYR      H  390   3.115   2.944   4.456
   25TYR     CA  391   3.249   3.102   4.465
   25TYR     HA  392   3.358   3.105   4.459
   25TYR     CB  393   3.179   3.211   4.379
   25TYR    HB1  394   3.227   3.303   4.411
   25TYR    HB2  395   3.211   3.200   4.276
   25TYR     CG  396   3.025   3.226   4.390
   25TYR    CD1  397   2.945   3.151   4.300
   25TYR    HD1  398   2.999   3.094   4.226
   25TYR    CD2  399   2.973   3.319   4.480
   25TYR    HD2  400   3.033   3.386   4.540
   25TYR    CE1  401   2.804   3.171   4.306
   25TYR    HE1  402   2.736   3.117   4.242
   25TYR    CE2  403   2.828   3.335   4.482
   25TYR    HE2  404   2.792   3.406   4.555
   25TYR     CZ  405   2.743   3.265   4.391
   25TYR     OH  406   2.612   3.297   4.388
   25TYR     HH  407   2.566   3.260   4.314
   25TYR      C  408   3.215   3.116   4.612
   25TYR      O  409   3.242   3.222   4.663
   26LYS      N  410   3.168   3.010   4.683
   26LYS      H  411   3.158   2.923   4.633
   26LYS     CA  412   3.116   3.022   4.826
   26LYS     HA  413   3.191   3.083   4.876
   26LYS     CB  414   2.984   3.099   4.850
   26LYS    HB1  415   2.953   3.081   4.952
   26LYS    HB2  416   3.008   3.205   4.833
   26LYS     CG  417   2.867   3.071   4.763
   26LYS    HG1  418   2.886   3.103   4.661
   26LYS    HG2  419   2.849   2.963   4.757
   26LYS     CD  420   2.744   3.149   4.803
   26LYS    HD1  421   2.711   3.121   4.903
   26LYS    HD2  422   2.771   3.254   4.817
   26LYS     CE  423   2.625   3.125   4.710
   26LYS    HE1  424   2.657   3.141   4.607
   26LYS    HE2  425   2.593   3.021   4.706
   26LYS     NZ  426   2.505   3.208   4.737
   26LYS    HZ1  427   2.485   3.204   4.836
   26LYS    HZ2  428   2.526   3.304   4.712
   26LYS    HZ3  429   2.426   3.177   4.683
   26LYS      C  430   3.132   2.893   4.915
   26LYS      O  431   3.088   2.900   5.030
   27THR      N  432   3.187   2.784   4.871
   27THR      H  433   3.229   2.779   4.779
   27THR     CA  434   3.198   2.662   4.942
   27THR     HA  435   3.209   2.687   5.047
   27THR     CB  436   3.077   2.572   4.928
   27THR     HB  437   3.104   2.483   4.985
   27THR    OG1  438   3.050   2.529   4.795
   27THR    HG1  439   3.035   2.606   4.742
   27THR    CG2  440   2.956   2.618   4.995
   27THR   HG21  441   2.973   2.674   5.087
   27THR   HG22  442   2.910   2.679   4.919
   27THR   HG23  443   2.891   2.538   5.030
   27THR      C  444   3.337   2.596   4.922
   27THR      O  445   3.393   2.536   5.019
   28THR      N  446   3.388   2.589   4.801
   28THR      H  447   3.334   2.625   4.723
   28THR     CA  448   3.511   2.527   4.756
   28THR     HA  449   3.577   2.531   4.843
   28THR     CB  450   3.498   2.374   4.726
   28THR     HB  451   3.470   2.324   4.819
   28THR    OG1  452   3.619   2.315   4.681
   28THR    HG1  453   3.624   2.337   4.589
   28THR    CG2  454   3.380   2.334   4.627
   28THR   HG21  455   3.397   2.230   4.598
   28THR   HG22  456   3.282   2.337   4.674
   28THR   HG23  457   3.374   2.386   4.531
   28THR      C  458   3.588   2.615   4.653
   28THR      O  459   3.708   2.598   4.626
   29LYS      N  460   3.524   2.707   4.589
   29LYS      H  461   3.424   2.708   4.603
   29LYS     CA  462   3.555   2.822   4.501
   29LYS     HA  463   3.467   2.881   4.476
   29LYS     CB  464   3.644   2.918   4.582
   29LYS    HB1  465   3.737   2.872   4.615
   29LYS    HB2  466   3.678   2.997   4.515
   29LYS     CG  467   3.573   2.984   4.704
   29LYS    HG1  468   3.475   3.011   4.667
   29LYS    HG2  469   3.542   2.907   4.774
   29LYS     CD  470   3.664   3.092   4.760
   29LYS    HD1  471   3.727   3.059   4.842
   29LYS    HD2  472   3.715   3.134   4.673
   29LYS     CE  473   3.581   3.210   4.810
   29LYS    HE1  474   3.516   3.251   4.733
   29LYS    HE2  475   3.515   3.186   4.893
   29LYS     NZ  476   3.673   3.324   4.844
   29LYS    HZ1  477   3.746   3.338   4.775
   29LYS    HZ2  478   3.623   3.411   4.852
   29LYS    HZ3  479   3.717   3.316   4.934
   29LYS      C  480   3.626   2.791   4.367
   29LYS      O  481   3.654   2.879   4.288
   30ASN      N  482   3.658   2.663   4.355
   30ASN      H  483   3.624   2.598   4.424
   30ASN     CA  484   3.724   2.598   4.235
   30ASN     HA  485   3.793   2.670   4.190
   30ASN     CB  486   3.795   2.469   4.283
   30ASN    HB1  487   3.857   2.434   4.201
   30ASN    HB2  488   3.873   2.479   4.359
   30ASN     CG  489   3.701   2.350   4.323
   30ASN    OD1  490   3.647   2.357   4.432
   30ASN    ND2  491   3.682   2.241   4.244
   30ASN   HD21  492   3.713   2.246   4.148
   30ASN   HD22  493   3.609   2.180   4.277
   30ASN      C  494   3.620   2.570   4.129
   30ASN      O  495   3.500   2.591   4.149
   31VAL      N  496   3.671   2.528   4.011
   31VAL      H  497   3.771   2.538   3.996
   31VAL     CA  498   3.598   2.470   3.898
   31VAL     HA  499   3.521   2.535   3.856
   31VAL     CB  500   3.710   2.453   3.788
   31VAL     HB  501   3.790   2.388   3.822
   31VAL    CG1  502   3.666   2.369   3.662
   31VAL   HG11  503   3.608   2.283   3.697
   31VAL   HG12  504   3.604   2.440   3.607
   31VAL   HG13  505   3.745   2.345   3.591
   31VAL    CG2  506   3.775   2.583   3.730
   31VAL   HG21  507   3.837   2.546   3.649
   31VAL   HG22  508   3.698   2.639   3.675
   31VAL   HG23  509   3.813   2.656   3.801
   31VAL      C  510   3.536   2.337   3.935
   31VAL      O  511   3.593   2.241   3.992
   32LEU      N  512   3.404   2.326   3.938
   32LEU      H  513   3.355   2.409   3.910
   32LEU     CA  514   3.332   2.203   3.976
   32LEU     HA  515   3.379   2.157   4.063
   32LEU     CB  516   3.191   2.252   4.018
   32LEU    HB1  517   3.127   2.299   3.943
   32LEU    HB2  518   3.131   2.164   4.042
   32LEU     CG  519   3.187   2.358   4.129
   32LEU     HG  520   3.242   2.448   4.102
   32LEU    CD1  521   3.043   2.398   4.160
   32LEU   HD11  522   3.038   2.470   4.243
   32LEU   HD12  523   2.995   2.444   4.074
   32LEU   HD13  524   2.983   2.312   4.191
   32LEU    CD2  525   3.253   2.305   4.249
   32LEU   HD21  526   3.242   2.196   4.243
   32LEU   HD22  527   3.358   2.334   4.251
   32LEU   HD23  528   3.221   2.339   4.347
   32LEU      C  529   3.311   2.111   3.850
   32LEU      O  530   3.306   1.990   3.876
   33ALA      N  531   3.298   2.162   3.723
   33ALA      H  532   3.295   2.262   3.715
   33ALA     CA  533   3.277   2.106   3.588
   33ALA     HA  534   3.342   2.019   3.585
   33ALA     CB  535   3.130   2.070   3.567
   33ALA    HB1  536   3.108   2.007   3.481
   33ALA    HB2  537   3.104   2.011   3.654
   33ALA    HB3  538   3.055   2.149   3.562
   33ALA      C  539   3.333   2.201   3.484
   33ALA      O  540   3.319   2.319   3.506
   34ALA      N  541   3.386   2.145   3.375
   34ALA      H  542   3.397   2.045   3.360
   34ALA     CA  543   3.434   2.205   3.248
   34ALA     HA  544   3.365   2.278   3.205
   34ALA     CB  545   3.570   2.266   3.280
   34ALA    HB1  546   3.564   2.307   3.381
   34ALA    HB2  547   3.657   2.202   3.265
   34ALA    HB3  548   3.592   2.357   3.223
   34ALA      C  549   3.464   2.093   3.151
   34ALA      O  550   3.446   1.974   3.184
   35ILE      N  551   3.512   2.121   3.024
   35ILE      H  552   3.541   2.214   2.997
   35ILE     CA  553   3.550   2.027   2.916
   35ILE     HA  554   3.488   1.937   2.926
   35ILE     CB  555   3.528   2.106   2.777
   35ILE     HB  556   3.591   2.194   2.786
   35ILE    CG1  557   3.382   2.163   2.769
   35ILE   HG11  558   3.322   2.079   2.737
   35ILE   HG12  559   3.346   2.189   2.869
   35ILE    CG2  560   3.567   2.039   2.645
   35ILE   HG21  561   3.668   1.999   2.655
   35ILE   HG22  562   3.502   1.955   2.621
   35ILE   HG23  563   3.562   2.107   2.560
   35ILE     CD  564   3.378   2.301   2.681
   35ILE    HD1  565   3.283   2.352   2.691
   35ILE    HD2  566   3.456   2.373   2.705
   35ILE    HD3  567   3.398   2.274   2.577
   35ILE      C  568   3.691   1.985   2.947
   35ILE      O  569   3.770   2.050   3.016
   36PRO      N  570   3.728   1.858   2.914
   36PRO     CA  571   3.859   1.804   2.956
   36PRO     HA  572   3.869   1.834   3.060
   36PRO     CB  573   3.842   1.650   2.949
   36PRO    HB1  574   3.936   1.600   2.921
   36PRO    HB2  575   3.792   1.597   3.030
   36PRO     CG  576   3.747   1.627   2.827
   36PRO    HG1  577   3.802   1.628   2.732
   36PRO    HG2  578   3.697   1.532   2.843
   36PRO     CD  579   3.652   1.748   2.844
   36PRO    HD1  580   3.630   1.783   2.743
   36PRO    HD2  581   3.560   1.736   2.901
   36PRO      C  582   3.978   1.843   2.865
   36PRO      O  583   3.956   1.860   2.742
   37ASN      N  584   4.098   1.866   2.927
   37ASN      H  585   4.094   1.853   3.027
   37ASN     CA  586   4.228   1.908   2.865
   37ASN     HA  587   4.303   1.884   2.941
   37ASN     CB  588   4.267   1.821   2.743
   37ASN    HB1  589   4.210   1.846   2.653
   37ASN    HB2  590   4.370   1.849   2.721
   37ASN     CG  591   4.272   1.670   2.754
   37ASN    OD1  592   4.350   1.620   2.831
   37ASN    ND2  593   4.179   1.603   2.685
   37ASN   HD21  594   4.115   1.651   2.624
   37ASN   HD22  595   4.173   1.503   2.674
   37ASN      C  596   4.234   2.054   2.831
   37ASN      O  597   4.332   2.094   2.773
   38ARG      N  598   4.136   2.134   2.871
   38ARG      H  599   4.054   2.086   2.908
   38ARG     CA  600   4.110   2.284   2.852
   38ARG     HA  601   4.146   2.309   2.752
   38ARG     CB  602   3.959   2.315   2.854
   38ARG    HB1  603   3.923   2.315   2.957
   38ARG    HB2  604   3.957   2.414   2.808
   38ARG     CG  605   3.876   2.226   2.762
   38ARG    HG1  606   3.872   2.122   2.792
   38ARG    HG2  607   3.774   2.256   2.785
   38ARG     CD  608   3.907   2.237   2.611
   38ARG    HD1  609   4.008   2.201   2.596
   38ARG    HD2  610   3.838   2.180   2.548
   38ARG     NE  611   3.894   2.373   2.566
   38ARG     HE  612   3.840   2.434   2.625
   38ARG     CZ  613   3.924   2.414   2.442
   38ARG    NH1  614   3.967   2.329   2.350
   38ARG   HH11  615   3.992   2.234   2.376
   38ARG   HH12  616   3.968   2.348   2.250
   38ARG    NH2  617   3.916   2.543   2.408
   38ARG   HH21  618   3.899   2.612   2.480
   38ARG   HH22  619   3.928   2.575   2.313
   38ARG      C  620   4.182   2.374   2.961
   38ARG      O  621   4.223   2.324   3.068
   39THR      N  622   4.195   2.501   2.927
   39THR      H  623   4.173   2.532   2.833
   39THR     CA  624   4.243   2.606   3.027
   39THR     HA  625   4.330   2.570   3.083
   39THR     CB  626   4.297   2.726   2.950
   39THR     HB  627   4.316   2.812   3.014
   39THR    OG1  628   4.199   2.781   2.864
   39THR    HG1  629   4.167   2.721   2.797
   39THR    CG2  630   4.409   2.684   2.848
   39THR   HG21  631   4.497   2.650   2.903
   39THR   HG22  632   4.368   2.610   2.779
   39THR   HG23  633   4.438   2.772   2.790
   39THR      C  634   4.133   2.647   3.127
   39THR      O  635   4.154   2.685   3.241
   40PHE      N  636   4.003   2.636   3.085
   40PHE      H  637   3.986   2.612   2.988
   40PHE     CA  638   3.883   2.662   3.164
   40PHE     HA  639   3.904   2.754   3.218
   40PHE     CB  640   3.765   2.690   3.065
   40PHE    HB1  641   3.767   2.606   2.995
   40PHE    HB2  642   3.675   2.666   3.121
   40PHE     CG  643   3.758   2.832   3.006
   40PHE    CD1  644   3.847   2.866   2.905
   40PHE    HD1  645   3.918   2.792   2.868
   40PHE    CD2  646   3.658   2.925   3.038
   40PHE    HD2  647   3.589   2.904   3.118
   40PHE    CE1  648   3.837   2.991   2.836
   40PHE    HE1  649   3.911   3.008   2.759
   40PHE    CE2  650   3.643   3.045   2.970
   40PHE    HE2  651   3.573   3.117   3.009
   40PHE     CZ  652   3.740   3.084   2.874
   40PHE     HZ  653   3.718   3.181   2.831
   40PHE      C  654   3.860   2.555   3.275
   40PHE      O  655   3.764   2.567   3.349
   41ALA      N  656   3.936   2.446   3.269
   41ALA      H  657   4.016   2.441   3.208
   41ALA     CA  658   3.939   2.350   3.380
   41ALA     HA  659   3.841   2.327   3.421
   41ALA     CB  660   4.000   2.224   3.310
   41ALA    HB1  661   3.995   2.138   3.376
   41ALA    HB2  662   3.941   2.189   3.225
   41ALA    HB3  663   4.102   2.246   3.279
   41ALA      C  664   4.040   2.378   3.492
   41ALA      O  665   4.051   2.313   3.590
   42LYS      N  666   4.124   2.480   3.473
   42LYS      H  667   4.104   2.542   3.396
   42LYS     CA  668   4.230   2.523   3.565
   42LYS     HA  669   4.210   2.490   3.667
   42LYS     CB  670   4.369   2.474   3.521
   42LYS    HB1  671   4.439   2.540   3.572
   42LYS    HB2  672   4.372   2.381   3.578
   42LYS     CG  673   4.408   2.468   3.382
   42LYS    HG1  674   4.329   2.433   3.316
   42LYS    HG2  675   4.418   2.571   3.348
   42LYS     CD  676   4.540   2.397   3.358
   42LYS    HD1  677   4.616   2.459   3.404
   42LYS    HD2  678   4.535   2.294   3.393
   42LYS     CE  679   4.574   2.388   3.212
   42LYS    HE1  680   4.493   2.330   3.167
   42LYS    HE2  681   4.578   2.485   3.164
   42LYS     NZ  682   4.702   2.325   3.189
   42LYS    HZ1  683   4.782   2.380   3.216
   42LYS    HZ2  684   4.700   2.226   3.206
   42LYS    HZ3  685   4.712   2.335   3.089
   42LYS      C  686   4.214   2.675   3.570
   42LYS      O  687   4.300   2.743   3.518
   43ILE      N  688   4.114   2.731   3.648
   43ILE      H  689   4.056   2.670   3.703
   43ILE     CA  690   4.109   2.871   3.678
   43ILE     HA  691   4.188   2.921   3.624
   43ILE     CB  692   3.971   2.929   3.621
   43ILE     HB  693   3.885   2.892   3.675
   43ILE    CG1  694   3.942   2.897   3.474
   43ILE   HG11  695   4.005   2.957   3.409
   43ILE   HG12  696   3.961   2.793   3.447
   43ILE    CG2  697   3.970   3.092   3.639
   43ILE   HG21  698   3.875   3.134   3.603
   43ILE   HG22  699   3.971   3.127   3.742
   43ILE   HG23  700   4.059   3.139   3.598
   43ILE     CD  701   3.799   2.911   3.432
   43ILE    HD1  702   3.764   2.999   3.487
   43ILE    HD2  703   3.783   2.936   3.327
   43ILE    HD3  704   3.740   2.825   3.463
   43ILE      C  705   4.125   2.875   3.834
   43ILE      O  706   4.049   2.814   3.910
   44ASN      N  707   4.215   2.963   3.881
   44ASN      H  708   4.261   3.015   3.808
   44ASN     CA  709   4.246   2.999   4.024
   44ASN     HA  710   4.293   2.918   4.080
   44ASN     CB  711   4.347   3.111   4.020
   44ASN    HB1  712   4.417   3.096   3.938
   44ASN    HB2  713   4.293   3.206   4.021
   44ASN     CG  714   4.433   3.122   4.144
   44ASN    OD1  715   4.405   3.203   4.230
   44ASN    ND2  716   4.517   3.026   4.171
   44ASN   HD21  717   4.534   2.946   4.111
   44ASN   HD22  718   4.566   3.029   4.259
   44ASN      C  719   4.120   3.040   4.098
   44ASN      O  720   4.041   3.118   4.050
   45PRO      N  721   4.096   2.992   4.225
   45PRO     CA  722   3.976   3.033   4.304
   45PRO     HA  723   3.890   3.001   4.245
   45PRO     CB  724   3.988   2.958   4.434
   45PRO    HB1  725   4.029   3.013   4.517
   45PRO    HB2  726   3.886   2.932   4.465
   45PRO     CG  727   4.080   2.835   4.403
   45PRO    HG1  728   4.134   2.780   4.481
   45PRO    HG2  729   4.020   2.753   4.362
   45PRO     CD  730   4.162   2.879   4.285
   45PRO    HD1  731   4.265   2.901   4.313
   45PRO    HD2  732   4.168   2.798   4.212
   45PRO      C  733   3.958   3.178   4.346
   45PRO      O  734   3.859   3.211   4.412
   46GLY      N  735   4.050   3.263   4.301
   46GLY      H  736   4.129   3.225   4.250
   46GLY     CA  737   4.058   3.405   4.330
   46GLY    HA1  738   3.959   3.436   4.363
   46GLY    HA2  739   4.133   3.423   4.407
   46GLY      C  740   4.072   3.488   4.201
   46GLY      O  741   4.087   3.611   4.206
   47GLU      N  742   4.052   3.428   4.084
   47GLU      H  743   4.019   3.332   4.087
   47GLU     CA  744   4.050   3.502   3.953
   47GLU     HA  745   4.138   3.566   3.952
   47GLU     CB  746   4.048   3.406   3.834
   47GLU    HB1  747   4.106   3.315   3.850
   47GLU    HB2  748   3.947   3.366   3.820
   47GLU     CG  749   4.094   3.466   3.693
   47GLU    HG1  750   4.094   3.389   3.616
   47GLU    HG2  751   4.028   3.543   3.655
   47GLU     CD  752   4.230   3.528   3.692
   47GLU    OE1  753   4.254   3.646   3.663
   47GLU    OE2  754   4.325   3.453   3.715
   47GLU      C  755   3.928   3.596   3.943
   47GLU      O  756   3.941   3.712   3.898
   48VAL      N  757   3.803   3.545   3.963
   48VAL      H  758   3.801   3.447   3.985
   48VAL     CA  759   3.678   3.610   3.925
   48VAL     HA  760   3.707   3.700   3.871
   48VAL     CB  761   3.593   3.517   3.823
   48VAL     HB  762   3.571   3.428   3.881
   48VAL    CG1  763   3.457   3.580   3.766
   48VAL   HG11  764   3.401   3.510   3.703
   48VAL   HG12  765   3.399   3.612   3.852
   48VAL   HG13  766   3.476   3.675   3.716
   48VAL    CG2  767   3.674   3.483   3.699
   48VAL   HG21  768   3.719   3.573   3.658
   48VAL   HG22  769   3.743   3.400   3.714
   48VAL   HG23  770   3.616   3.448   3.614
   48VAL      C  771   3.603   3.656   4.055
   48VAL      O  772   3.505   3.727   4.046
   49ILE      N  773   3.645   3.611   4.173
   49ILE      H  774   3.723   3.547   4.162
   49ILE     CA  775   3.605   3.666   4.301
   49ILE     HA  776   3.498   3.644   4.291
   49ILE     CB  777   3.659   3.576   4.418
   49ILE     HB  778   3.767   3.581   4.414
   49ILE    CG1  779   3.624   3.423   4.404
   49ILE   HG11  780   3.671   3.377   4.317
   49ILE   HG12  781   3.661   3.370   4.492
   49ILE    CG2  782   3.615   3.623   4.555
   49ILE   HG21  783   3.680   3.703   4.588
   49ILE   HG22  784   3.510   3.650   4.545
   49ILE   HG23  785   3.612   3.548   4.635
   49ILE     CD  786   3.473   3.395   4.392
   49ILE    HD1  787   3.436   3.432   4.297
   49ILE    HD2  788   3.459   3.288   4.377
   49ILE    HD3  789   3.414   3.437   4.474
   49ILE      C  790   3.609   3.819   4.314
   49ILE      O  791   3.507   3.876   4.362
   50PRO      N  792   3.717   3.894   4.280
   50PRO     CA  793   3.724   4.041   4.290
   50PRO     HA  794   3.669   4.083   4.375
   50PRO     CB  795   3.875   4.077   4.289
   50PRO    HB1  796   3.882   4.173   4.240
   50PRO    HB2  797   3.915   4.084   4.391
   50PRO     CG  798   3.937   3.963   4.212
   50PRO    HG1  799   3.925   3.981   4.105
   50PRO    HG2  800   4.046   3.962   4.219
   50PRO     CD  801   3.852   3.844   4.249
   50PRO    HD1  802   3.850   3.776   4.164
   50PRO    HD2  803   3.888   3.807   4.345
   50PRO      C  804   3.648   4.110   4.172
   50PRO      O  805   3.644   4.231   4.154
   51LEU      N  806   3.558   4.038   4.097
   51LEU      H  807   3.553   3.938   4.112
   51LEU     CA  808   3.459   4.076   3.996
   51LEU     HA  809   3.451   4.184   3.995
   51LEU     CB  810   3.499   4.021   3.859
   51LEU    HB1  811   3.541   3.920   3.861
   51LEU    HB2  812   3.417   3.997   3.792
   51LEU     CG  813   3.605   4.110   3.795
   51LEU     HG  814   3.619   4.202   3.852
   51LEU    CD1  815   3.745   4.051   3.765
   51LEU   HD11  816   3.723   3.954   3.720
   51LEU   HD12  817   3.812   4.109   3.702
   51LEU   HD13  818   3.803   4.028   3.855
   51LEU    CD2  819   3.542   4.166   3.666
   51LEU   HD21  820   3.589   4.254   3.623
   51LEU   HD22  821   3.563   4.094   3.587
   51LEU   HD23  822   3.437   4.190   3.683
   51LEU      C  823   3.314   4.050   4.038
   51LEU      O  824   3.224   4.107   3.972
   52ILE      N  825   3.284   3.982   4.149
   52ILE      H  826   3.362   3.964   4.210
   52ILE     CA  827   3.145   3.975   4.205
   52ILE     HA  828   3.072   4.007   4.131
   52ILE     CB  829   3.114   3.841   4.284
   52ILE     HB  830   3.188   3.838   4.364
   52ILE    CG1  831   3.140   3.713   4.200
   52ILE   HG11  832   3.060   3.704   4.127
   52ILE   HG12  833   3.233   3.728   4.144
   52ILE    CG2  834   2.975   3.825   4.345
   52ILE   HG21  835   2.962   3.738   4.410
   52ILE   HG22  836   2.961   3.912   4.408
   52ILE   HG23  837   2.894   3.823   4.272
   52ILE     CD  838   3.159   3.591   4.284
   52ILE    HD1  839   3.215   3.612   4.375
   52ILE    HD2  840   3.061   3.550   4.306
   52ILE    HD3  841   3.225   3.521   4.232
   52ILE      C  842   3.155   4.085   4.309
   52ILE      O  843   3.140   4.064   4.427
   53THR      N  844   3.169   4.211   4.262
   53THR      H  845   3.178   4.240   4.166
   53THR     CA  846   3.178   4.339   4.343
   53THR     HA  847   3.081   4.340   4.393
   53THR     CB  848   3.299   4.350   4.454
   53THR     HB  849   3.302   4.266   4.524
   53THR    OG1  850   3.289   4.462   4.531
   53THR    HG1  851   3.200   4.476   4.558
   53THR    CG2  852   3.438   4.355   4.387
   53THR   HG21  853   3.454   4.261   4.335
   53THR   HG22  854   3.441   4.442   4.321
   53THR   HG23  855   3.513   4.368   4.465
   53THR      C  856   3.180   4.452   4.240
   53THR      O  857   3.178   4.418   4.120
   54ASN      N  858   3.197   4.579   4.279
   54ASN      H  859   3.233   4.596   4.372
   54ASN     CA  860   3.210   4.697   4.191
   54ASN     HA  861   3.147   4.673   4.105
   54ASN     CB  862   3.155   4.822   4.261
   54ASN    HB1  863   3.169   4.910   4.198
   54ASN    HB2  864   3.048   4.808   4.278
   54ASN     CG  865   3.205   4.852   4.402
   54ASN    OD1  866   3.179   4.777   4.493
   54ASN    ND2  867   3.271   4.967   4.422
   54ASN   HD21  868   3.283   5.020   4.337
   54ASN   HD22  869   3.314   4.990   4.510
   54ASN      C  870   3.357   4.694   4.155
   54ASN      O  871   3.440   4.760   4.216
   55HIS      N  872   3.388   4.611   4.054
   55HIS      H  873   3.304   4.585   4.005
   55HIS     CA  874   3.518   4.571   4.001
   55HIS     HA  875   3.556   4.499   4.073
   55HIS     CB  876   3.481   4.484   3.879
   55HIS    HB1  877   3.568   4.445   3.825
   55HIS    HB2  878   3.437   4.389   3.909
   55HIS     CG  879   3.415   4.553   3.765
   55HIS    ND1  880   3.286   4.603   3.753
   55HIS    CD2  881   3.480   4.577   3.641
   55HIS    HD2  882   3.583   4.570   3.612
   55HIS    CE1  883   3.275   4.666   3.641
   55HIS    HE1  884   3.183   4.705   3.599
   55HIS    NE2  885   3.381   4.649   3.569
   55HIS    HE2  886   3.409   4.685   3.479
   55HIS      C  887   3.606   4.690   3.967
   55HIS      O  888   3.560   4.780   3.908
   56ASN      N  889   3.731   4.686   4.010
   56ASN      H  890   3.755   4.608   4.068
   56ASN     CA  891   3.842   4.774   3.969
   56ASN     HA  892   3.797   4.864   3.927
   56ASN     CB  893   3.933   4.793   4.093
   56ASN    HB1  894   3.886   4.817   4.188
   56ASN    HB2  895   3.983   4.697   4.106
   56ASN     CG  896   4.022   4.918   4.069
   56ASN    OD1  897   3.966   5.032   4.071
   56ASN    ND2  898   4.155   4.899   4.066
   56ASN   HD21  899   4.199   4.812   4.090
   56ASN   HD22  900   4.214   4.979   4.047
   56ASN      C  901   3.916   4.711   3.851
   56ASN      O  902   3.967   4.784   3.764
   57ILE      N  903   3.940   4.579   3.864
   57ILE      H  904   3.891   4.532   3.938
   57ILE     CA  905   4.008   4.508   3.762
   57ILE     HA  906   4.102   4.560   3.743
   57ILE     CB  907   4.041   4.364   3.814
   57ILE     HB  908   3.951   4.309   3.843
   57ILE    CG1  909   4.134   4.364   3.941
   57ILE   HG11  910   4.235   4.400   3.921
   57ILE   HG12  911   4.097   4.447   4.002
   57ILE    CG2  912   4.112   4.277   3.709
   57ILE   HG21  913   4.050   4.250   3.623
   57ILE   HG22  914   4.199   4.330   3.670
   57ILE   HG23  915   4.133   4.180   3.754
   57ILE     CD  916   4.138   4.237   4.020
   57ILE    HD1  917   4.181   4.244   4.119
   57ILE    HD2  918   4.031   4.216   4.025
   57ILE    HD3  919   4.187   4.156   3.966
   57ILE      C  920   3.922   4.497   3.637
   57ILE      O  921   3.804   4.458   3.637
   58LEU      N  922   3.971   4.559   3.530
   58LEU      H  923   4.058   4.607   3.543
   58LEU     CA  924   3.906   4.558   3.396
   58LEU     HA  925   3.797   4.552   3.396
   58LEU     CB  926   3.952   4.691   3.323
   58LEU    HB1  927   4.059   4.676   3.312
   58LEU    HB2  928   3.894   4.697   3.231
   58LEU     CG  929   3.929   4.826   3.400
   58LEU     HG  930   3.988   4.826   3.492
   58LEU    CD1  931   3.982   4.943   3.322
   58LEU   HD11  932   4.083   4.913   3.293
   58LEU   HD12  933   3.916   4.961   3.237
   58LEU   HD13  934   3.991   5.036   3.377
   58LEU    CD2  935   3.780   4.844   3.435
   58LEU   HD21  936   3.728   4.754   3.467
   58LEU   HD22  937   3.761   4.923   3.508
   58LEU   HD23  938   3.725   4.874   3.345
   58LEU      C  939   3.957   4.440   3.311
   58LEU      O  940   3.903   4.425   3.203
   59LYS      N  941   4.057   4.362   3.359
   59LYS      H  942   4.103   4.386   3.446
   59LYS     CA  943   4.113   4.252   3.278
   59LYS     HA  944   4.029   4.213   3.221
   59LYS     CB  945   4.214   4.296   3.167
   59LYS    HB1  946   4.268   4.206   3.139
   59LYS    HB2  947   4.176   4.334   3.073
   59LYS     CG  948   4.322   4.395   3.217
   59LYS    HG1  949   4.275   4.492   3.231
   59LYS    HG2  950   4.362   4.376   3.317
   59LYS     CD  951   4.441   4.418   3.120
   59LYS    HD1  952   4.491   4.323   3.099
   59LYS    HD2  953   4.392   4.457   3.031
   59LYS     CE  954   4.529   4.529   3.173
   59LYS    HE1  955   4.486   4.625   3.200
   59LYS    HE2  956   4.573   4.490   3.265
   59LYS     NZ  957   4.640   4.547   3.078
   59LYS    HZ1  958   4.691   4.461   3.063
   59LYS    HZ2  959   4.603   4.572   2.987
   59LYS    HZ3  960   4.707   4.619   3.103
   59LYS      C  961   4.163   4.127   3.349
   59LYS      O  962   4.279   4.118   3.382
   60PRO      N  963   4.081   4.019   3.368
   60PRO     CA  964   4.124   3.894   3.434
   60PRO     HA  965   4.187   3.917   3.520
   60PRO     CB  966   3.992   3.839   3.489
   60PRO    HB1  967   3.999   3.732   3.508
   60PRO    HB2  968   3.983   3.893   3.583
   60PRO     CG  969   3.891   3.877   3.386
   60PRO    HG1  970   3.900   3.805   3.304
   60PRO    HG2  971   3.798   3.855   3.439
   60PRO     CD  972   3.935   4.019   3.342
   60PRO    HD1  973   3.909   4.036   3.238
   60PRO    HD2  974   3.904   4.106   3.402
   60PRO      C  975   4.196   3.800   3.334
   60PRO      O  976   4.188   3.815   3.209
   61LEU      N  977   4.271   3.705   3.394
   61LEU      H  978   4.263   3.699   3.494
   61LEU     CA  979   4.355   3.613   3.318
   61LEU     HA  980   4.380   3.654   3.220
   61LEU     CB  981   4.487   3.610   3.401
   61LEU    HB1  982   4.521   3.712   3.418
   61LEU    HB2  983   4.477   3.564   3.499
   61LEU     CG  984   4.608   3.545   3.335
   61LEU     HG  985   4.577   3.473   3.259
   61LEU    CD1  986   4.697   3.646   3.268
   61LEU   HD11  987   4.632   3.724   3.228
   61LEU   HD12  988   4.770   3.675   3.343
   61LEU   HD13  989   4.753   3.609   3.182
   61LEU    CD2  990   4.695   3.461   3.420
   61LEU   HD21  991   4.724   3.521   3.506
   61LEU   HD22  992   4.639   3.382   3.469
   61LEU   HD23  993   4.780   3.433   3.358
   61LEU      C  994   4.283   3.476   3.313
   61LEU      O  995   4.347   3.375   3.349
   62ILE      N  996   4.150   3.475   3.278
   62ILE      H  997   4.107   3.543   3.218
   62ILE     CA  998   4.063   3.359   3.271
   62ILE     HA  999   4.064   3.297   3.361
   62ILE     CB 1000   3.906   3.388   3.254
   62ILE     HB 1001   3.883   3.428   3.155
   62ILE    CG1 1002   3.858   3.489   3.367
   62ILE   HG11 1003   3.877   3.441   3.464
   62ILE   HG12 1004   3.918   3.579   3.370
   62ILE    CG2 1005   3.835   3.252   3.259
   62ILE   HG21 1006   3.728   3.271   3.266
   62ILE   HG22 1007   3.857   3.191   3.171
   62ILE   HG23 1008   3.855   3.190   3.347
   62ILE     CD 1009   3.710   3.525   3.363
   62ILE    HD1 1010   3.631   3.456   3.393
   62ILE    HD2 1011   3.709   3.616   3.424
   62ILE    HD3 1012   3.681   3.552   3.262
   62ILE      C 1013   4.117   3.288   3.151
   62ILE      O 1014   4.076   3.319   3.037
   63GLY      N 1015   4.208   3.185   3.174
   63GLY      H 1016   4.229   3.158   3.269
   63GLY     CA 1017   4.259   3.090   3.077
   63GLY    HA1 1018   4.237   2.991   3.118
   63GLY    HA2 1019   4.209   3.100   2.981
   63GLY      C 1020   4.410   3.097   3.059
   63GLY      O 1021   4.468   3.046   2.961
   64GLN      N 1022   4.478   3.176   3.143
   64GLN      H 1023   4.429   3.227   3.216
   64GLN     CA 1024   4.626   3.197   3.155
   64GLN     HA 1025   4.633   3.231   3.258
   64GLN     CB 1026   4.714   3.065   3.147
   64GLN    HB1 1027   4.661   2.978   3.186
   64GLN    HB2 1028   4.727   3.049   3.040
   64GLN     CG 1029   4.863   3.082   3.204
   64GLN    HG1 1030   4.923   2.992   3.194
   64GLN    HG2 1031   4.928   3.155   3.156
   64GLN     CD 1032   4.867   3.116   3.352
   64GLN    OE1 1033   4.786   3.064   3.432
   64GLN    NE2 1034   4.955   3.212   3.393
   64GLN   HE21 1035   5.015   3.252   3.323
   64GLN   HE22 1036   4.960   3.231   3.493
   64GLN      C 1037   4.675   3.317   3.065
   64GLN      O 1038   4.785   3.363   3.087
   65LYS      N 1039   4.591   3.362   2.968
   65LYS      H 1040   4.497   3.326   2.959
   65LYS     CA 1041   4.611   3.479   2.888
   65LYS     HA 1042   4.705   3.529   2.913
   65LYS     CB 1043   4.615   3.439   2.741
   65LYS    HB1 1044   4.522   3.388   2.716
   65LYS    HB2 1045   4.629   3.527   2.679
   65LYS     CG 1046   4.729   3.346   2.698
   65LYS    HG1 1047   4.823   3.392   2.728
   65LYS    HG2 1048   4.716   3.252   2.752
   65LYS     CD 1049   4.720   3.321   2.545
   65LYS    HD1 1050   4.621   3.291   2.511
   65LYS    HD2 1051   4.733   3.415   2.492
   65LYS     CE 1052   4.816   3.216   2.493
   65LYS    HE1 1053   4.922   3.241   2.499
   65LYS    HE2 1054   4.791   3.125   2.547
   65LYS     NZ 1055   4.798   3.175   2.348
   65LYS    HZ1 1056   4.879   3.121   2.319
   65LYS    HZ2 1057   4.712   3.132   2.318
   65LYS    HZ3 1058   4.797   3.264   2.300
   65LYS      C 1059   4.494   3.571   2.922
   65LYS      O 1060   4.389   3.525   2.973
   66PHE      N 1061   4.502   3.704   2.890
   66PHE      H 1062   4.585   3.726   2.836
   66PHE     CA 1063   4.420   3.810   2.942
   66PHE     HA 1064   4.383   3.807   3.044
   66PHE     CB 1065   4.499   3.945   2.922
   66PHE    HB1 1066   4.561   3.944   2.833
   66PHE    HB2 1067   4.430   4.028   2.906
   66PHE     CG 1068   4.593   3.981   3.040
   66PHE    CD1 1069   4.546   4.051   3.160
   66PHE    HD1 1070   4.444   4.085   3.170
   66PHE    CD2 1071   4.731   3.950   3.034
   66PHE    HD2 1072   4.770   3.923   2.937
   66PHE    CE1 1073   4.628   4.068   3.270
   66PHE    HE1 1074   4.605   4.100   3.371
   66PHE    CE2 1075   4.811   3.972   3.142
   66PHE    HE2 1076   4.911   3.931   3.141
   66PHE     CZ 1077   4.764   4.021   3.264
   66PHE     HZ 1078   4.826   4.011   3.352
   66PHE      C 1079   4.292   3.816   2.855
   66PHE      O 1080   4.303   3.814   2.734
   67CYS      N 1081   4.170   3.835   2.922
   67CYS      H 1082   4.171   3.838   3.023
   67CYS     CA 1083   4.046   3.879   2.872
   67CYS     HA 1084   4.049   3.894   2.764
   67CYS     CB 1085   3.931   3.787   2.897
   67CYS    HB1 1086   3.832   3.832   2.883
   67CYS    HB2 1087   3.946   3.709   2.822
   67CYS     SG 1088   3.932   3.709   3.055
   67CYS     HG 1089   4.063   3.681   3.061
   67CYS      C 1090   4.015   4.012   2.932
   67CYS      O 1091   4.074   4.045   3.034
   68ILE      N 1092   3.930   4.095   2.861
   68ILE      H 1093   3.883   4.054   2.782
   68ILE     CA 1094   3.895   4.231   2.894
   68ILE     HA 1095   3.932   4.266   2.991
   68ILE     CB 1096   3.917   4.327   2.775
   68ILE     HB 1097   3.869   4.285   2.687
   68ILE    CG1 1098   4.070   4.337   2.739
   68ILE   HG11 1099   4.107   4.429   2.783
   68ILE   HG12 1100   4.111   4.243   2.776
   68ILE    CG2 1101   3.874   4.468   2.814
   68ILE   HG21 1102   3.904   4.531   2.729
   68ILE   HG22 1103   3.766   4.480   2.820
   68ILE   HG23 1104   3.918   4.503   2.907
   68ILE     CD 1105   4.105   4.327   2.588
   68ILE    HD1 1106   4.214   4.329   2.577
   68ILE    HD2 1107   4.059   4.240   2.542
   68ILE    HD3 1108   4.050   4.414   2.553
   68ILE      C 1109   3.743   4.220   2.919
   68ILE      O 1110   3.671   4.158   2.842
   69VAL      N 1111   3.692   4.297   3.016
   69VAL      H 1112   3.756   4.353   3.070
   69VAL     CA 1113   3.553   4.319   3.062
   69VAL     HA 1114   3.492   4.243   3.014
   69VAL     CB 1115   3.545   4.329   3.221
   69VAL     HB 1116   3.591   4.421   3.257
   69VAL    CG1 1117   3.398   4.335   3.267
   69VAL   HG11 1118   3.350   4.427   3.233
   69VAL   HG12 1119   3.353   4.244   3.228
   69VAL   HG13 1120   3.400   4.334   3.376
   69VAL    CG2 1121   3.626   4.227   3.301
   69VAL   HG21 1122   3.625   4.255   3.406
   69VAL   HG22 1123   3.583   4.127   3.307
   69VAL   HG23 1124   3.728   4.215   3.265
   69VAL      C 1125   3.502   4.455   3.000
   69VAL      O 1126   3.576   4.555   2.986
   70TYR      N 1127   3.378   4.454   2.953
   70TYR      H 1128   3.330   4.366   2.947
   70TYR     CA 1129   3.320   4.579   2.900
   70TYR     HA 1130   3.374   4.664   2.940
   70TYR     CB 1131   3.334   4.592   2.742
   70TYR    HB1 1132   3.315   4.696   2.716
   70TYR    HB2 1133   3.437   4.585   2.707
   70TYR     CG 1134   3.246   4.498   2.662
   70TYR    CD1 1135   3.274   4.360   2.675
   70TYR    HD1 1136   3.347   4.320   2.744
   70TYR    CD2 1137   3.139   4.533   2.575
   70TYR    HD2 1138   3.113   4.633   2.545
   70TYR    CE1 1139   3.219   4.262   2.594
   70TYR    HE1 1140   3.264   4.164   2.602
   70TYR    CE2 1141   3.079   4.432   2.491
   70TYR    HE2 1142   3.004   4.455   2.417
   70TYR     CZ 1143   3.121   4.299   2.503
   70TYR     OH 1144   3.064   4.200   2.420
   70TYR     HH 1145   3.085   4.114   2.453
   70TYR      C 1146   3.184   4.608   2.956
   70TYR      O 1147   3.133   4.723   2.954
   71THR      N 1148   3.129   4.509   3.035
   71THR      H 1149   3.172   4.419   3.048
   71THR     CA 1150   3.010   4.527   3.109
   71THR     HA 1151   3.022   4.618   3.168
   71THR     CB 1152   2.889   4.549   3.012
   71THR     HB 1153   2.902   4.642   2.958
   71THR    OG1 1154   2.769   4.573   3.078
   71THR    HG1 1155   2.763   4.495   3.130
   71THR    CG2 1156   2.874   4.442   2.900
   71THR   HG21 1157   2.775   4.455   2.857
   71THR   HG22 1158   2.948   4.438   2.819
   71THR   HG23 1159   2.873   4.346   2.951
   71THR      C 1160   3.014   4.417   3.221
   71THR      O 1161   3.037   4.300   3.190
   72ASN      N 1162   2.966   4.442   3.348
   72ASN      H 1163   2.943   4.539   3.365
   72ASN     CA 1164   2.969   4.346   3.459
   72ASN     HA 1165   2.962   4.245   3.419
   72ASN     CB 1166   3.109   4.364   3.535
   72ASN    HB1 1167   3.182   4.326   3.465
   72ASN    HB2 1168   3.116   4.469   3.564
   72ASN     CG 1169   3.107   4.276   3.656
   72ASN    OD1 1170   3.043   4.167   3.663
   72ASN    ND2 1171   3.163   4.334   3.767
   72ASN   HD21 1172   3.208   4.423   3.760
   72ASN   HD22 1173   3.160   4.276   3.850
   72ASN      C 1174   2.846   4.388   3.539
   72ASN      O 1175   2.829   4.495   3.595
   73SER      N 1176   2.751   4.294   3.550
   73SER      H 1177   2.760   4.211   3.494
   73SER     CA 1178   2.635   4.308   3.646
   73SER     HA 1179   2.670   4.368   3.730
   73SER     CB 1180   2.510   4.374   3.580
   73SER    HB1 1181   2.473   4.308   3.501
   73SER    HB2 1182   2.434   4.384   3.657
   73SER     OG 1183   2.549   4.502   3.518
   73SER     HG 1184   2.623   4.488   3.461
   73SER      C 1185   2.614   4.173   3.700
   73SER      O 1186   2.498   4.126   3.718
   74LEU      N 1187   2.722   4.099   3.728
   74LEU      H 1188   2.803   4.158   3.715
   74LEU     CA 1189   2.723   3.967   3.786
   74LEU     HA 1190   2.659   3.900   3.728
   74LEU     CB 1191   2.871   3.926   3.797
   74LEU    HB1 1192   2.930   3.946   3.707
   74LEU    HB2 1193   2.916   3.990   3.872
   74LEU     CG 1194   2.896   3.777   3.814
   74LEU     HG 1195   2.833   3.739   3.895
   74LEU    CD1 1196   2.853   3.698   3.698
   74LEU   HD11 1197   2.917   3.728   3.615
   74LEU   HD12 1198   2.858   3.589   3.702
   74LEU   HD13 1199   2.752   3.703   3.656
   74LEU    CD2 1200   3.042   3.742   3.853
   74LEU   HD21 1201   3.059   3.638   3.881
   74LEU   HD22 1202   3.106   3.769   3.769
   74LEU   HD23 1203   3.084   3.797   3.938
   74LEU      C 1204   2.670   3.957   3.926
   74LEU      O 1205   2.603   3.859   3.962
   75MET      N 1206   2.687   4.060   4.007
   75MET      H 1207   2.747   4.136   3.980
   75MET     CA 1208   2.642   4.073   4.143
   75MET     HA 1209   2.619   3.978   4.191
   75MET     CB 1210   2.748   4.161   4.216
   75MET    HB1 1211   2.709   4.170   4.317
   75MET    HB2 1212   2.839   4.102   4.206
   75MET     CG 1213   2.772   4.302   4.155
   75MET    HG1 1214   2.677   4.350   4.129
   75MET    HG2 1215   2.814   4.358   4.238
   75MET     SD 1216   2.868   4.308   4.002
   75MET     CE 1217   2.862   4.488   3.961
   75MET    HE1 1218   2.886   4.487   3.854
   75MET    HE2 1219   2.765   4.531   3.985
   75MET    HE3 1220   2.940   4.546   4.010
   75MET      C 1221   2.508   4.141   4.159
   75MET      O 1222   2.467   4.172   4.266
   76ASP      N 1223   2.429   4.141   4.052
   76ASP      H 1224   2.468   4.092   3.973
   76ASP     CA 1225   2.291   4.182   4.039
   76ASP     HA 1226   2.250   4.243   4.120
   76ASP     CB 1227   2.273   4.271   3.910
   76ASP    HB1 1228   2.347   4.351   3.910
   76ASP    HB2 1229   2.281   4.205   3.824
   76ASP     CG 1230   2.142   4.338   3.913
   76ASP    OD1 1231   2.054   4.299   3.835
   76ASP    OD2 1232   2.132   4.429   3.995
   76ASP      C 1233   2.212   4.052   4.025
   76ASP      O 1234   2.258   3.944   3.985
   77GLU      N 1235   2.085   4.060   4.075
   77GLU      H 1236   2.047   4.141   4.121
   77GLU     CA 1237   2.002   3.939   4.084
   77GLU     HA 1238   2.067   3.852   4.086
   77GLU     CB 1239   1.928   3.950   4.218
   77GLU    HB1 1240   1.992   3.978   4.301
   77GLU    HB2 1241   1.846   4.021   4.229
   77GLU     CG 1242   1.851   3.828   4.267
   77GLU    HG1 1243   1.794   3.839   4.359
   77GLU    HG2 1244   1.773   3.815   4.192
   77GLU     CD 1245   1.930   3.695   4.278
   77GLU    OE1 1246   1.870   3.588   4.259
   77GLU    OE2 1247   2.055   3.694   4.294
   77GLU      C 1248   1.906   3.936   3.967
   77GLU      O 1249   1.848   3.829   3.952
   78ASN      N 1250   1.893   4.044   3.887
   78ASN      H 1251   1.951   4.126   3.897
   78ASN     CA 1252   1.808   4.047   3.766
   78ASN     HA 1253   1.727   3.977   3.747
   78ASN     CB 1254   1.731   4.178   3.756
   78ASN    HB1 1255   1.810   4.251   3.774
   78ASN    HB2 1256   1.680   4.192   3.660
   78ASN     CG 1257   1.625   4.196   3.856
   78ASN    OD1 1258   1.515   4.145   3.840
   78ASN    ND2 1259   1.648   4.278   3.954
   78ASN   HD21 1260   1.741   4.309   3.980
   78ASN   HD22 1261   1.574   4.303   4.018
   78ASN      C 1262   1.895   4.026   3.639
   78ASN      O 1263   1.864   3.937   3.560
   79THR      N 1264   1.998   4.109   3.621
   79THR      H 1265   2.017   4.179   3.690
   79THR     CA 1266   2.080   4.119   3.496
   79THR     HA 1267   2.021   4.076   3.415
   79THR     CB 1268   2.104   4.275   3.469
   79THR     HB 1269   2.162   4.298   3.380
   79THR    OG1 1270   2.170   4.345   3.576
   79THR    HG1 1271   2.112   4.324   3.648
   79THR    CG2 1272   1.967   4.351   3.453
   79THR   HG21 1273   1.975   4.458   3.437
   79THR   HG22 1274   1.923   4.309   3.363
   79THR   HG23 1275   1.910   4.327   3.543
   79THR      C 1276   2.215   4.045   3.516
   79THR      O 1277   2.315   4.087   3.455
   80TYR      N 1278   2.213   3.935   3.597
   80TYR      H 1279   2.123   3.917   3.639
   80TYR     CA 1280   2.316   3.845   3.653
   80TYR     HA 1281   2.361   3.902   3.734
   80TYR     CB 1282   2.231   3.732   3.723
   80TYR    HB1 1283   2.308   3.677   3.777
   80TYR    HB2 1284   2.163   3.777   3.796
   80TYR     CG 1285   2.143   3.639   3.633
   80TYR    CD1 1286   2.206   3.567   3.526
   80TYR    HD1 1287   2.314   3.572   3.515
   80TYR    CD2 1288   2.004   3.640   3.644
   80TYR    HD2 1289   1.953   3.697   3.721
   80TYR    CE1 1290   2.128   3.492   3.441
   80TYR    HE1 1291   2.179   3.443   3.359
   80TYR    CE2 1292   1.929   3.567   3.547
   80TYR    HE2 1293   1.822   3.560   3.564
   80TYR     CZ 1294   1.989   3.485   3.448
   80TYR     OH 1295   1.913   3.413   3.361
   80TYR     HH 1296   1.820   3.412   3.378
   80TYR      C 1297   2.444   3.799   3.579
   80TYR      O 1298   2.512   3.704   3.620
   81ALA      N 1299   2.482   3.874   3.472
   81ALA      H 1300   2.428   3.954   3.445
   81ALA     CA 1301   2.590   3.846   3.381
   81ALA     HA 1302   2.647   3.765   3.427
   81ALA     CB 1303   2.534   3.782   3.248
   81ALA    HB1 1304   2.611   3.740   3.184
   81ALA    HB2 1305   2.477   3.691   3.269
   81ALA    HB3 1306   2.469   3.853   3.197
   81ALA      C 1307   2.685   3.961   3.355
   81ALA      O 1308   2.653   4.080   3.369
   82MET      N 1309   2.812   3.924   3.331
   82MET      H 1310   2.805   3.823   3.339
   82MET     CA 1311   2.921   3.993   3.276
   82MET     HA 1312   2.906   4.101   3.280
   82MET     CB 1313   3.038   3.944   3.371
   82MET    HB1 1314   3.008   3.943   3.476
   82MET    HB2 1315   3.068   3.841   3.357
   82MET     CG 1316   3.162   4.030   3.355
   82MET    HG1 1317   3.190   4.048   3.251
   82MET    HG2 1318   3.152   4.135   3.385
   82MET     SD 1319   3.319   3.969   3.431
   82MET     CE 1320   3.258   3.888   3.578
   82MET    HE1 1321   3.193   3.962   3.625
   82MET    HE2 1322   3.199   3.799   3.556
   82MET    HE3 1323   3.335   3.864   3.651
   82MET      C 1324   2.957   3.940   3.138
   82MET      O 1325   2.952   3.823   3.116
   83GLU      N 1326   3.003   4.030   3.053
   83GLU      H 1327   3.005   4.128   3.077
   83GLU     CA 1328   3.054   4.004   2.919
   83GLU     HA 1329   3.066   3.897   2.903
   83GLU     CB 1330   2.944   4.058   2.826
   83GLU    HB1 1331   2.937   4.167   2.837
   83GLU    HB2 1332   2.986   4.050   2.726
   83GLU     CG 1333   2.808   3.981   2.829
   83GLU    HG1 1334   2.826   3.877   2.798
   83GLU    HG2 1335   2.755   3.968   2.923
   83GLU     CD 1336   2.721   4.050   2.731
   83GLU    OE1 1337   2.654   4.146   2.777
   83GLU    OE2 1338   2.723   4.015   2.609
   83GLU      C 1339   3.193   4.068   2.895
   83GLU      O 1340   3.222   4.177   2.943
   84LEU      N 1341   3.274   3.986   2.829
   84LEU      H 1342   3.233   3.897   2.805
   84LEU     CA 1343   3.417   4.002   2.817
   84LEU     HA 1344   3.444   4.104   2.842
   84LEU     CB 1345   3.491   3.910   2.918
   84LEU    HB1 1346   3.489   3.806   2.886
   84LEU    HB2 1347   3.595   3.942   2.908
   84LEU     CG 1348   3.451   3.915   3.066
   84LEU     HG 1349   3.423   4.015   3.100
   84LEU    CD1 1350   3.339   3.810   3.097
   84LEU   HD11 1351   3.240   3.822   3.052
   84LEU   HD12 1352   3.376   3.711   3.072
   84LEU   HD13 1353   3.310   3.787   3.199
   84LEU    CD2 1354   3.577   3.884   3.145
   84LEU   HD21 1355   3.647   3.968   3.155
   84LEU   HD22 1356   3.555   3.850   3.246
   84LEU   HD23 1357   3.643   3.816   3.091
   84LEU      C 1358   3.453   3.961   2.669
   84LEU      O 1359   3.378   3.890   2.603
   85LEU      N 1360   3.570   4.002   2.632
   85LEU      H 1361   3.623   4.059   2.696
   85LEU     CA 1362   3.641   3.970   2.502
   85LEU     HA 1363   3.597   3.885   2.450
   85LEU     CB 1364   3.626   4.081   2.397
   85LEU    HB1 1365   3.683   4.057   2.308
   85LEU    HB2 1366   3.521   4.088   2.367
   85LEU     CG 1367   3.679   4.218   2.454
   85LEU     HG 1368   3.756   4.196   2.528
   85LEU    CD1 1369   3.760   4.295   2.346
   85LEU   HD11 1370   3.704   4.304   2.253
   85LEU   HD12 1371   3.818   4.382   2.375
   85LEU   HD13 1372   3.835   4.225   2.311
   85LEU    CD2 1373   3.572   4.303   2.517
   85LEU   HD21 1374   3.498   4.354   2.454
   85LEU   HD22 1375   3.529   4.260   2.607
   85LEU   HD23 1376   3.622   4.386   2.568
   85LEU      C 1377   3.784   3.926   2.539
   85LEU      O 1378   3.838   3.962   2.641
   86THR      N 1379   3.847   3.839   2.460
   86THR      H 1380   3.808   3.798   2.377
   86THR     CA 1381   3.987   3.794   2.482
   86THR     HA 1382   4.000   3.778   2.589
   86THR     CB 1383   4.024   3.660   2.406
   86THR     HB 1384   4.132   3.647   2.404
   86THR    OG1 1385   3.977   3.674   2.271
   86THR    HG1 1386   4.032   3.736   2.227
   86THR    CG2 1387   3.957   3.525   2.446
   86THR   HG21 1388   3.848   3.524   2.435
   86THR   HG22 1389   3.992   3.444   2.382
   86THR   HG23 1390   3.973   3.504   2.552
   86THR      C 1391   4.087   3.908   2.438
   86THR      O 1392   4.064   3.985   2.345
   87GLY      N 1393   4.199   3.920   2.506
   87GLY      H 1394   4.221   3.861   2.584
   87GLY     CA 1395   4.304   4.025   2.487
   87GLY    HA1 1396   4.304   4.096   2.404
   87GLY    HA2 1397   4.304   4.104   2.562
   87GLY      C 1398   4.444   3.958   2.477
   87GLY      O 1399   4.523   3.981   2.568
   88TYR      N 1400   4.468   3.876   2.371
   88TYR      H 1401   4.402   3.887   2.295
   88TYR     CA 1402   4.597   3.814   2.345
   88TYR     HA 1403   4.673   3.885   2.378
   88TYR     CB 1404   4.606   3.677   2.415
   88TYR    HB1 1405   4.705   3.646   2.383
   88TYR    HB2 1406   4.607   3.702   2.521
   88TYR     CG 1407   4.507   3.565   2.399
   88TYR    CD1 1408   4.520   3.463   2.296
   88TYR    HD1 1409   4.597   3.449   2.221
   88TYR    CD2 1410   4.397   3.561   2.490
   88TYR    HD2 1411   4.385   3.645   2.557
   88TYR    CE1 1412   4.429   3.355   2.298
   88TYR    HE1 1413   4.434   3.273   2.228
   88TYR    CE2 1414   4.297   3.464   2.469
   88TYR    HE2 1415   4.208   3.458   2.529
   88TYR     CZ 1416   4.322   3.361   2.383
   88TYR     OH 1417   4.228   3.259   2.381
   88TYR     HH 1418   4.170   3.263   2.454
   88TYR      C 1419   4.627   3.795   2.192
   88TYR      O 1420   4.738   3.820   2.148
   89ALA      N 1421   4.523   3.746   2.111
   89ALA      H 1422   4.438   3.745   2.165
   89ALA     CA 1423   4.535   3.717   1.972
   89ALA     HA 1424   4.596   3.800   1.936
   89ALA     CB 1425   4.613   3.593   1.935
   89ALA    HB1 1426   4.592   3.556   1.834
   89ALA    HB2 1427   4.718   3.621   1.920
   89ALA    HB3 1428   4.610   3.511   2.006
   89ALA      C 1429   4.400   3.732   1.907
   89ALA      O 1430   4.374   3.835   1.844
   90PRO      N 1431   4.308   3.630   1.918
   90PRO     CA 1432   4.169   3.654   1.879
   90PRO     HA 1433   4.183   3.699   1.780
   90PRO     CB 1434   4.111   3.514   1.872
   90PRO    HB1 1435   4.003   3.515   1.886
   90PRO    HB2 1436   4.131   3.477   1.772
   90PRO     CG 1437   4.190   3.435   1.979
   90PRO    HG1 1438   4.137   3.444   2.074
   90PRO    HG2 1439   4.186   3.329   1.954
   90PRO     CD 1440   4.331   3.495   1.973
   90PRO    HD1 1441   4.383   3.487   2.069
   90PRO    HD2 1442   4.389   3.436   1.901
   90PRO      C 1443   4.089   3.748   1.965
   90PRO      O 1444   4.145   3.801   2.061
   91VAL      N 1445   3.960   3.767   1.937
   91VAL      H 1446   3.932   3.745   1.843
   91VAL     CA 1447   3.874   3.860   2.010
   91VAL     HA 1448   3.913   3.885   2.109
   91VAL     CB 1449   3.864   3.994   1.938
   91VAL     HB 1450   3.811   3.980   1.844
   91VAL    CG1 1451   3.780   4.099   2.007
   91VAL   HG11 1452   3.674   4.074   2.002
   91VAL   HG12 1453   3.815   4.104   2.110
   91VAL   HG13 1454   3.806   4.192   1.955
   91VAL    CG2 1455   3.996   4.058   1.895
   91VAL   HG21 1456   3.977   4.143   1.829
   91VAL   HG22 1457   4.061   4.085   1.978
   91VAL   HG23 1458   4.062   3.995   1.837
   91VAL      C 1459   3.746   3.778   2.037
   91VAL      O 1460   3.638   3.827   2.013
   92SER      N 1461   3.768   3.653   2.083
   92SER      H 1462   3.860   3.642   2.123
   92SER     CA 1463   3.664   3.554   2.124
   92SER     HA 1464   3.606   3.543   2.032
   92SER     CB 1465   3.738   3.420   2.164
   92SER    HB1 1466   3.702   3.391   2.263
   92SER    HB2 1467   3.698   3.342   2.098
   92SER     OG 1468   3.877   3.414   2.143
   92SER     HG 1469   3.912   3.494   2.179
   92SER      C 1470   3.581   3.600   2.241
   92SER      O 1471   3.644   3.653   2.333
   93PRO      N 1472   3.447   3.598   2.236
   93PRO     CA 1473   3.361   3.654   2.340
   93PRO     HA 1474   3.402   3.749   2.375
   93PRO     CB 1475   3.217   3.671   2.273
   93PRO    HB1 1476   3.133   3.653   2.340
   93PRO    HB2 1477   3.204   3.776   2.247
   93PRO     CG 1478   3.225   3.570   2.154
   93PRO    HG1 1479   3.193   3.472   2.189
   93PRO    HG2 1480   3.163   3.602   2.071
   93PRO     CD 1481   3.372   3.558   2.118
   93PRO    HD1 1482   3.397   3.456   2.086
   93PRO    HD2 1483   3.404   3.624   2.038
   93PRO      C 1484   3.350   3.557   2.457
   93PRO      O 1485   3.362   3.434   2.432
   94ILE      N 1486   3.332   3.608   2.575
   94ILE      H 1487   3.321   3.707   2.590
   94ILE     CA 1488   3.311   3.526   2.694
   94ILE     HA 1489   3.275   3.425   2.673
   94ILE     CB 1490   3.436   3.506   2.785
   94ILE     HB 1491   3.474   3.606   2.810
   94ILE    CG1 1492   3.553   3.434   2.712
   94ILE   HG11 1493   3.532   3.327   2.710
   94ILE   HG12 1494   3.555   3.472   2.609
   94ILE    CG2 1495   3.411   3.437   2.924
   94ILE   HG21 1496   3.504   3.410   2.974
   94ILE   HG22 1497   3.343   3.495   2.987
   94ILE   HG23 1498   3.351   3.347   2.908
   94ILE     CD 1499   3.699   3.468   2.753
   94ILE    HD1 1500   3.711   3.576   2.754
   94ILE    HD2 1501   3.732   3.449   2.855
   94ILE    HD3 1502   3.769   3.419   2.685
   94ILE      C 1503   3.200   3.601   2.771
   94ILE      O 1504   3.194   3.721   2.768
   95VAL      N 1505   3.105   3.523   2.827
   95VAL      H 1506   3.122   3.424   2.826
   95VAL     CA 1507   2.992   3.558   2.906
   95VAL     HA 1508   3.004   3.664   2.931
   95VAL     CB 1509   2.857   3.537   2.826
   95VAL     HB 1510   2.854   3.430   2.803
   95VAL    CG1 1511   2.730   3.569   2.911
   95VAL   HG11 1512   2.639   3.532   2.863
   95VAL   HG12 1513   2.740   3.534   3.014
   95VAL   HG13 1514   2.738   3.675   2.936
   95VAL    CG2 1515   2.850   3.584   2.682
   95VAL   HG21 1516   2.816   3.687   2.687
   95VAL   HG22 1517   2.938   3.572   2.618
   95VAL   HG23 1518   2.772   3.526   2.633
   95VAL      C 1519   2.991   3.469   3.032
   95VAL      O 1520   3.028   3.348   3.031
   96ILE      N 1521   2.964   3.531   3.151
   96ILE      H 1522   2.940   3.629   3.151
   96ILE     CA 1523   2.966   3.462   3.280
   96ILE     HA 1524   2.977   3.355   3.261
   96ILE     CB 1525   3.102   3.494   3.351
   96ILE     HB 1526   3.107   3.601   3.374
   96ILE    CG1 1527   3.230   3.437   3.284
   96ILE   HG11 1528   3.212   3.331   3.300
   96ILE   HG12 1529   3.230   3.457   3.177
   96ILE    CG2 1530   3.091   3.451   3.502
   96ILE   HG21 1531   3.035   3.359   3.517
   96ILE   HG22 1532   3.196   3.442   3.530
   96ILE   HG23 1533   3.042   3.527   3.562
   96ILE     CD 1534   3.366   3.484   3.335
   96ILE    HD1 1535   3.387   3.591   3.329
   96ILE    HD2 1536   3.391   3.455   3.438
   96ILE    HD3 1537   3.440   3.439   3.268
   96ILE      C 1538   2.838   3.499   3.355
   96ILE      O 1539   2.814   3.619   3.379
   97ALA      N 1540   2.752   3.405   3.388
   97ALA      H 1541   2.767   3.310   3.356
   97ALA     CA 1542   2.629   3.423   3.459
   97ALA     HA 1543   2.611   3.531   3.462
   97ALA     CB 1544   2.508   3.358   3.385
   97ALA    HB1 1545   2.523   3.252   3.361
   97ALA    HB2 1546   2.420   3.357   3.448
   97ALA    HB3 1547   2.501   3.404   3.286
   97ALA      C 1548   2.644   3.359   3.595
   97ALA      O 1549   2.675   3.241   3.604
   98ARG      N 1550   2.597   3.436   3.696
   98ARG      H 1551   2.554   3.524   3.671
   98ARG     CA 1552   2.587   3.387   3.833
   98ARG     HA 1553   2.676   3.328   3.854
   98ARG     CB 1554   2.595   3.519   3.921
   98ARG    HB1 1555   2.673   3.589   3.889
   98ARG    HB2 1556   2.510   3.586   3.908
   98ARG     CG 1557   2.616   3.493   4.069
   98ARG    HG1 1558   2.539   3.424   4.103
   98ARG    HG2 1559   2.707   3.432   4.067
   98ARG     CD 1560   2.632   3.622   4.148
   98ARG    HD1 1561   2.650   3.610   4.255
   98ARG    HD2 1562   2.719   3.675   4.109
   98ARG     NE 1563   2.506   3.697   4.143
   98ARG     HE 1564   2.519   3.774   4.079
   98ARG     CZ 1565   2.394   3.672   4.209
   98ARG    NH1 1566   2.387   3.576   4.302
   98ARG   HH11 1567   2.473   3.538   4.338
   98ARG   HH12 1568   2.304   3.531   4.337
   98ARG    NH2 1569   2.287   3.743   4.175
   98ARG   HH21 1570   2.285   3.807   4.097
   98ARG   HH22 1571   2.197   3.728   4.219
   98ARG      C 1572   2.449   3.317   3.846
   98ARG      O 1573   2.343   3.376   3.819
   99THR      N 1574   2.448   3.201   3.906
   99THR      H 1575   2.536   3.155   3.928
   99THR     CA 1576   2.336   3.131   3.964
   99THR     HA 1577   2.248   3.190   3.937
   99THR     CB 1578   2.323   2.990   3.891
   99THR     HB 1579   2.229   2.955   3.934
   99THR    OG1 1580   2.416   2.889   3.918
   99THR    HG1 1581   2.376   2.859   3.998
   99THR    CG2 1582   2.303   3.008   3.739
   99THR   HG21 1583   2.394   3.010   3.678
   99THR   HG22 1584   2.240   2.931   3.695
   99THR   HG23 1585   2.253   3.101   3.710
   99THR      C 1586   2.357   3.131   4.116
   99THR      O 1587   2.448   3.196   4.164
  100HIS      N 1588   2.262   3.068   4.186
  100HIS      H 1589   2.194   3.015   4.134
  100HIS     CA 1590   2.253   3.086   4.332
  100HIS     HA 1591   2.273   3.191   4.349
  100HIS     CB 1592   2.116   3.030   4.388
  100HIS    HB1 1593   2.104   2.921   4.390
  100HIS    HB2 1594   2.115   3.063   4.491
  100HIS     CG 1595   1.991   3.083   4.327
  100HIS    ND1 1596   1.974   3.221   4.295
  100HIS    CD2 1597   1.868   3.018   4.312
  100HIS    HD2 1598   1.837   2.916   4.326
  100HIS    CE1 1599   1.846   3.236   4.263
  100HIS    HE1 1600   1.796   3.332   4.258
  100HIS    NE2 1601   1.783   3.118   4.264
  100HIS    HE2 1602   1.684   3.111   4.245
  100HIS      C 1603   2.365   3.004   4.400
  100HIS      O 1604   2.401   3.044   4.515
  101THR      N 1605   2.427   2.904   4.336
  101THR      H 1606   2.376   2.881   4.252
  101THR     CA 1607   2.543   2.829   4.384
  101THR     HA 1608   2.576   2.892   4.466
  101THR     CB 1609   2.493   2.689   4.438
  101THR     HB 1610   2.565   2.625   4.489
  101THR    OG1 1611   2.442   2.602   4.333
  101THR    HG1 1612   2.393   2.654   4.270
  101THR    CG2 1613   2.384   2.700   4.548
  101THR   HG21 1614   2.403   2.765   4.633
  101THR   HG22 1615   2.294   2.745   4.505
  101THR   HG23 1616   2.361   2.601   4.588
  101THR      C 1617   2.667   2.812   4.290
  101THR      O 1618   2.766   2.748   4.333
  102ALA      N 1619   2.664   2.873   4.173
  102ALA      H 1620   2.594   2.943   4.154
  102ALA     CA 1621   2.777   2.866   4.083
  102ALA     HA 1622   2.873   2.876   4.133
  102ALA     CB 1623   2.780   2.736   4.010
  102ALA    HB1 1624   2.687   2.719   3.955
  102ALA    HB2 1625   2.856   2.732   3.932
  102ALA    HB3 1626   2.787   2.654   4.082
  102ALA      C 1627   2.772   2.990   3.988
  102ALA      O 1628   2.679   3.072   3.989
  103LEU      N 1629   2.879   2.991   3.907
  103LEU      H 1630   2.959   2.931   3.920
  103LEU     CA 1631   2.906   3.076   3.793
  103LEU     HA 1632   2.826   3.147   3.774
  103LEU     CB 1633   3.036   3.160   3.825
  103LEU    HB1 1634   3.106   3.077   3.830
  103LEU    HB2 1635   3.048   3.233   3.744
  103LEU     CG 1636   3.065   3.223   3.960
  103LEU     HG 1637   3.054   3.136   4.025
  103LEU    CD1 1638   3.215   3.268   3.954
  103LEU   HD11 1639   3.224   3.341   4.034
  103LEU   HD12 1640   3.273   3.177   3.972
  103LEU   HD13 1641   3.234   3.316   3.858
  103LEU    CD2 1642   2.971   3.333   4.001
  103LEU   HD21 1643   3.010   3.375   4.093
  103LEU   HD22 1644   2.948   3.411   3.929
  103LEU   HD23 1645   2.880   3.277   4.024
  103LEU      C 1646   2.920   2.984   3.671
  103LEU      O 1647   3.014   2.905   3.668
  104ILE      N 1648   2.849   3.012   3.563
  104ILE      H 1649   2.799   3.099   3.566
  104ILE     CA 1650   2.845   2.932   3.443
  104ILE     HA 1651   2.892   2.836   3.459
  104ILE     CB 1652   2.700   2.917   3.395
  104ILE     HB 1653   2.656   3.017   3.392
  104ILE    CG1 1654   2.617   2.847   3.502
  104ILE   HG11 1655   2.672   2.762   3.542
  104ILE   HG12 1656   2.606   2.914   3.588
  104ILE    CG2 1657   2.685   2.846   3.256
  104ILE   HG21 1658   2.583   2.845   3.216
  104ILE   HG22 1659   2.750   2.895   3.183
  104ILE   HG23 1660   2.707   2.739   3.261
  104ILE     CD 1661   2.473   2.809   3.453
  104ILE    HD1 1662   2.472   2.741   3.369
  104ILE    HD2 1663   2.405   2.760   3.523
  104ILE    HD3 1664   2.422   2.897   3.414
  104ILE      C 1665   2.930   3.026   3.351
  104ILE      O 1666   2.889   3.140   3.330
  105PHE      N 1667   3.032   2.971   3.287
  105PHE      H 1668   3.055   2.875   3.308
  105PHE     CA 1669   3.115   3.041   3.191
  105PHE     HA 1670   3.090   3.147   3.190
  105PHE     CB 1671   3.267   3.026   3.233
  105PHE    HB1 1672   3.288   2.919   3.238
  105PHE    HB2 1673   3.333   3.071   3.159
  105PHE     CG 1674   3.321   3.086   3.362
  105PHE    CD1 1675   3.256   3.086   3.488
  105PHE    HD1 1676   3.157   3.046   3.502
  105PHE    CD2 1677   3.461   3.126   3.359
  105PHE    HD2 1678   3.529   3.111   3.277
  105PHE    CE1 1679   3.323   3.138   3.601
  105PHE    HE1 1680   3.270   3.138   3.695
  105PHE    CE2 1681   3.526   3.163   3.473
  105PHE    HE2 1682   3.633   3.182   3.470
  105PHE     CZ 1683   3.459   3.181   3.590
  105PHE     HZ 1684   3.510   3.217   3.678
  105PHE      C 1685   3.093   2.977   3.061
  105PHE      O 1686   3.111   2.855   3.043
  106LEU      N 1687   3.062   3.043   2.958
  106LEU      H 1688   3.054   3.142   2.974
  106LEU     CA 1689   3.075   3.010   2.816
  106LEU     HA 1690   3.118   2.911   2.811
  106LEU     CB 1691   2.933   3.034   2.754
  106LEU    HB1 1692   2.897   3.128   2.796
  106LEU    HB2 1693   2.941   3.063   2.649
  106LEU     CG 1694   2.832   2.919   2.764
  106LEU     HG 1695   2.866   2.820   2.733
  106LEU    CD1 1696   2.770   2.904   2.903
  106LEU   HD11 1697   2.736   2.998   2.947
  106LEU   HD12 1698   2.687   2.835   2.894
  106LEU   HD13 1699   2.847   2.862   2.968
  106LEU    CD2 1700   2.716   2.954   2.669
  106LEU   HD21 1701   2.633   2.883   2.673
  106LEU   HD22 1702   2.667   3.051   2.681
  106LEU   HD23 1703   2.749   2.947   2.566
  106LEU      C 1704   3.174   3.102   2.747
  106LEU      O 1705   3.186   3.221   2.785
  107MET      N 1706   3.234   3.050   2.644
  107MET      H 1707   3.214   2.956   2.614
  107MET     CA 1708   3.316   3.127   2.551
  107MET     HA 1709   3.303   3.234   2.570
  107MET     CB 1710   3.466   3.085   2.573
  107MET    HB1 1711   3.497   3.124   2.670
  107MET    HB2 1712   3.472   2.977   2.563
  107MET     CG 1713   3.574   3.152   2.479
  107MET    HG1 1714   3.550   3.128   2.375
  107MET    HG2 1715   3.578   3.260   2.492
  107MET     SD 1716   3.733   3.072   2.499
  107MET     CE 1717   3.836   3.184   2.403
  107MET    HE1 1718   3.800   3.202   2.302
  107MET    HE2 1719   3.842   3.282   2.452
  107MET    HE3 1720   3.942   3.159   2.393
  107MET      C 1721   3.268   3.094   2.413
  107MET      O 1722   3.234   2.981   2.388
  108GLY      N 1723   3.275   3.189   2.321
  108GLY      H 1724   3.317   3.276   2.347
  108GLY     CA 1725   3.238   3.165   2.176
  108GLY    HA1 1726   3.175   3.078   2.157
  108GLY    HA2 1727   3.181   3.250   2.137
  108GLY      C 1728   3.368   3.165   2.095
  108GLY      O 1729   3.464   3.227   2.134
  109LYS      N 1730   3.369   3.101   1.981
  109LYS      H 1731   3.280   3.064   1.952
  109LYS     CA 1732   3.477   3.115   1.873
  109LYS     HA 1733   3.578   3.115   1.915
  109LYS     CB 1734   3.471   3.000   1.772
  109LYS    HB1 1735   3.378   2.982   1.718
  109LYS    HB2 1736   3.550   3.005   1.698
  109LYS     CG 1737   3.495   2.860   1.838
  109LYS    HG1 1738   3.601   2.861   1.865
  109LYS    HG2 1739   3.434   2.843   1.927
  109LYS     CD 1740   3.467   2.747   1.745
  109LYS    HD1 1741   3.366   2.747   1.706
  109LYS    HD2 1742   3.525   2.770   1.656
  109LYS     CE 1743   3.506   2.611   1.804
  109LYS    HE1 1744   3.465   2.584   1.901
  109LYS    HE2 1745   3.479   2.541   1.725
  109LYS     NZ 1746   3.653   2.599   1.836
  109LYS    HZ1 1747   3.672   2.516   1.889
  109LYS    HZ2 1748   3.703   2.600   1.748
  109LYS    HZ3 1749   3.687   2.668   1.902
  109LYS      C 1750   3.452   3.252   1.807
  109LYS      O 1751   3.343   3.314   1.824
  110PRO      N 1752   3.546   3.316   1.733
  110PRO     CA 1753   3.546   3.454   1.688
  110PRO     HA 1754   3.565   3.521   1.772
  110PRO     CB 1755   3.672   3.474   1.593
  110PRO    HB1 1756   3.640   3.448   1.493
  110PRO    HB2 1757   3.718   3.572   1.605
  110PRO     CG 1758   3.763   3.366   1.639
  110PRO    HG1 1759   3.834   3.345   1.559
  110PRO    HG2 1760   3.810   3.415   1.724
  110PRO     CD 1761   3.672   3.254   1.696
  110PRO    HD1 1762   3.643   3.188   1.615
  110PRO    HD2 1763   3.725   3.208   1.779
  110PRO      C 1764   3.423   3.486   1.596
  110PRO      O 1765   3.381   3.600   1.577
  111THR      N 1766   3.374   3.380   1.529
  111THR      H 1767   3.417   3.290   1.542
  111THR     CA 1768   3.278   3.384   1.425
  111THR     HA 1769   3.302   3.469   1.362
  111THR     CB 1770   3.292   3.246   1.356
  111THR     HB 1771   3.204   3.223   1.296
  111THR    OG1 1772   3.295   3.136   1.450
  111THR    HG1 1773   3.207   3.113   1.472
  111THR    CG2 1774   3.417   3.239   1.268
  111THR   HG21 1775   3.404   3.147   1.212
  111THR   HG22 1776   3.435   3.318   1.196
  111THR   HG23 1777   3.509   3.237   1.326
  111THR      C 1778   3.137   3.408   1.497
  111THR      O 1779   3.047   3.449   1.426
  112THR      N 1780   3.116   3.393   1.630
  112THR      H 1781   3.192   3.369   1.693
  112THR     CA 1782   2.985   3.398   1.704
  112THR     HA 1783   2.914   3.336   1.650
  112THR     CB 1784   3.009   3.333   1.847
  112THR     HB 1785   2.925   3.345   1.916
  112THR    OG1 1786   3.108   3.390   1.927
  112THR    HG1 1787   3.186   3.403   1.875
  112THR    CG2 1788   3.042   3.178   1.851
  112THR   HG21 1789   3.125   3.165   1.781
  112THR   HG22 1790   3.063   3.146   1.953
  112THR   HG23 1791   2.958   3.118   1.816
  112THR      C 1792   2.921   3.538   1.720
  112THR      O 1793   2.994   3.634   1.729
  113SER      N 1794   2.787   3.544   1.730
  113SER      H 1795   2.744   3.453   1.742
  113SER     CA 1796   2.721   3.666   1.780
  113SER     HA 1797   2.769   3.758   1.746
  113SER     CB 1798   2.579   3.661   1.737
  113SER    HB1 1799   2.573   3.625   1.634
  113SER    HB2 1800   2.529   3.584   1.795
  113SER     OG 1801   2.516   3.784   1.753
  113SER     HG 1802   2.563   3.844   1.697
  113SER      C 1803   2.727   3.674   1.937
  113SER      O 1804   2.713   3.570   2.006
  114ARG      N 1805   2.748   3.794   1.998
  114ARG      H 1806   2.764   3.873   1.937
  114ARG     CA 1807   2.757   3.826   2.138
  114ARG     HA 1808   2.839   3.764   2.174
  114ARG     CB 1809   2.782   3.982   2.147
  114ARG    HB1 1810   2.880   3.996   2.102
  114ARG    HB2 1811   2.718   4.045   2.085
  114ARG     CG 1812   2.773   4.038   2.291
  114ARG    HG1 1813   2.679   3.996   2.326
  114ARG    HG2 1814   2.864   4.012   2.346
  114ARG     CD 1815   2.759   4.186   2.302
  114ARG    HD1 1816   2.851   4.234   2.269
  114ARG    HD2 1817   2.674   4.219   2.241
  114ARG     NE 1818   2.732   4.225   2.441
  114ARG     HE 1819   2.748   4.142   2.496
  114ARG     CZ 1820   2.710   4.348   2.489
  114ARG    NH1 1821   2.710   4.448   2.397
  114ARG   HH11 1822   2.716   4.428   2.298
  114ARG   HH12 1823   2.709   4.546   2.419
  114ARG    NH2 1824   2.698   4.368   2.620
  114ARG   HH21 1825   2.671   4.289   2.677
  114ARG   HH22 1826   2.681   4.461   2.656
  114ARG      C 1827   2.632   3.785   2.205
  114ARG      O 1828   2.635   3.722   2.307
  115ARG      N 1829   2.517   3.816   2.144
  115ARG      H 1830   2.517   3.876   2.062
  115ARG     CA 1831   2.388   3.781   2.198
  115ARG     HA 1832   2.390   3.802   2.305
  115ARG     CB 1833   2.279   3.873   2.129
  115ARG    HB1 1834   2.308   3.969   2.171
  115ARG    HB2 1835   2.286   3.882   2.020
  115ARG     CG 1836   2.140   3.838   2.180
  115ARG    HG1 1837   2.108   3.743   2.137
  115ARG    HG2 1838   2.134   3.827   2.288
  115ARG     CD 1839   2.037   3.952   2.155
  115ARG    HD1 1840   1.949   3.922   2.211
  115ARG    HD2 1841   2.060   4.052   2.190
  115ARG     NE 1842   2.019   3.961   2.006
  115ARG     HE 1843   2.096   3.919   1.956
  115ARG     CZ 1844   1.936   4.045   1.944
  115ARG    NH1 1845   1.861   4.131   2.008
  115ARG   HH11 1846   1.847   4.134   2.108
  115ARG   HH12 1847   1.811   4.198   1.951
  115ARG    NH2 1848   1.943   4.045   1.810
  115ARG   HH21 1849   1.999   3.974   1.765
  115ARG   HH22 1850   1.881   4.099   1.751
  115ARG      C 1851   2.342   3.633   2.182
  115ARG      O 1852   2.268   3.585   2.262
  116ASP      N 1853   2.401   3.564   2.082
  116ASP      H 1854   2.474   3.606   2.026
  116ASP     CA 1855   2.370   3.424   2.061
  116ASP     HA 1856   2.262   3.419   2.078
  116ASP     CB 1857   2.414   3.386   1.916
  116ASP    HB1 1858   2.366   3.457   1.849
  116ASP    HB2 1859   2.523   3.395   1.917
  116ASP     CG 1860   2.371   3.249   1.867
  116ASP    OD1 1861   2.249   3.217   1.876
  116ASP    OD2 1862   2.455   3.177   1.808
  116ASP      C 1863   2.433   3.333   2.176
  116ASP      O 1864   2.368   3.239   2.222
  117VAL      N 1865   2.557   3.366   2.210
  117VAL      H 1866   2.619   3.426   2.157
  117VAL     CA 1867   2.630   3.300   2.314
  117VAL     HA 1868   2.618   3.194   2.296
  117VAL     CB 1869   2.779   3.336   2.322
  117VAL     HB 1870   2.790   3.443   2.338
  117VAL    CG1 1871   2.855   3.260   2.431
  117VAL   HG11 1872   2.860   3.308   2.529
  117VAL   HG12 1873   2.820   3.158   2.447
  117VAL   HG13 1874   2.959   3.243   2.401
  117VAL    CG2 1875   2.852   3.303   2.186
  117VAL   HG21 1876   2.955   3.336   2.178
  117VAL   HG22 1877   2.843   3.196   2.167
  117VAL   HG23 1878   2.798   3.345   2.101
  117VAL      C 1879   2.562   3.338   2.453
  117VAL      O 1880   2.537   3.252   2.540
  118TYR      N 1881   2.535   3.469   2.469
  118TYR      H 1882   2.540   3.524   2.384
  118TYR     CA 1883   2.472   3.520   2.593
  118TYR     HA 1884   2.528   3.495   2.683
  118TYR     CB 1885   2.460   3.672   2.595
  118TYR    HB1 1886   2.555   3.716   2.566
  118TYR    HB2 1887   2.392   3.701   2.514
  118TYR     CG 1888   2.399   3.736   2.723
  118TYR    CD1 1889   2.258   3.748   2.739
  118TYR    HD1 1890   2.196   3.725   2.653
  118TYR    CD2 1891   2.488   3.802   2.810
  118TYR    HD2 1892   2.596   3.804   2.802
  118TYR    CE1 1893   2.199   3.814   2.844
  118TYR    HE1 1894   2.093   3.824   2.865
  118TYR    CE2 1895   2.424   3.875   2.912
  118TYR    HE2 1896   2.475   3.938   2.984
  118TYR     CZ 1897   2.286   3.875   2.939
  118TYR     OH 1898   2.235   3.940   3.047
  118TYR     HH 1899   2.143   3.927   3.066
  118TYR      C 1900   2.330   3.457   2.614
  118TYR      O 1901   2.298   3.410   2.722
  119ARG      N 1902   2.244   3.448   2.513
  119ARG      H 1903   2.255   3.504   2.430
  119ARG     CA 1904   2.125   3.366   2.502
  119ARG     HA 1905   2.057   3.417   2.571
  119ARG     CB 1906   2.062   3.378   2.359
  119ARG    HB1 1907   2.031   3.480   2.337
  119ARG    HB2 1908   2.144   3.349   2.293
  119ARG     CG 1909   1.941   3.291   2.324
  119ARG    HG1 1910   1.981   3.189   2.325
  119ARG    HG2 1911   1.872   3.310   2.406
  119ARG     CD 1912   1.872   3.336   2.192
  119ARG    HD1 1913   1.789   3.272   2.162
  119ARG    HD2 1914   1.835   3.437   2.212
  119ARG     NE 1915   1.957   3.326   2.077
  119ARG     HE 1916   2.027   3.256   2.094
  119ARG     CZ 1917   1.933   3.386   1.958
  119ARG    NH1 1918   1.826   3.460   1.934
  119ARG   HH11 1919   1.759   3.472   2.009
  119ARG   HH12 1920   1.811   3.519   1.854
  119ARG    NH2 1921   2.026   3.385   1.857
  119ARG   HH21 1922   2.115   3.337   1.861
  119ARG   HH22 1923   2.003   3.416   1.763
  119ARG      C 1924   2.136   3.222   2.560
  119ARG      O 1925   2.075   3.179   2.659
  120THR      N 1926   2.232   3.146   2.504
  120THR      H 1927   2.270   3.176   2.415
  120THR     CA 1928   2.276   3.013   2.558
  120THR     HA 1929   2.183   2.956   2.554
  120THR     CB 1930   2.377   2.945   2.464
  120THR     HB 1931   2.480   2.982   2.465
  120THR    OG1 1932   2.337   2.967   2.333
  120THR    HG1 1933   2.244   2.980   2.328
  120THR    CG2 1934   2.385   2.799   2.499
  120THR   HG21 1935   2.431   2.740   2.420
  120THR   HG22 1936   2.443   2.779   2.589
  120THR   HG23 1937   2.283   2.762   2.509
  120THR      C 1938   2.314   3.013   2.706
  120THR      O 1939   2.278   2.920   2.776
  121CYS      N 1940   2.390   3.113   2.753
  121CYS      H 1941   2.423   3.172   2.677
  121CYS     CA 1942   2.440   3.125   2.891
  121CYS     HA 1943   2.496   3.034   2.911
  121CYS     CB 1944   2.542   3.243   2.890
  121CYS    HB1 1945   2.607   3.234   2.803
  121CYS    HB2 1946   2.492   3.339   2.882
  121CYS     SG 1947   2.634   3.249   3.048
  121CYS     HG 1948   2.701   3.134   3.035
  121CYS      C 1949   2.320   3.153   2.986
  121CYS      O 1950   2.305   3.080   3.088
  122ARG      N 1951   2.236   3.251   2.946
  122ARG      H 1952   2.270   3.310   2.871
  122ARG     CA 1953   2.115   3.288   3.018
  122ARG     HA 1954   2.141   3.306   3.122
  122ARG     CB 1955   2.063   3.420   2.961
  122ARG    HB1 1956   2.137   3.499   2.970
  122ARG    HB2 1957   2.044   3.398   2.856
  122ARG     CG 1958   1.929   3.470   3.025
  122ARG    HG1 1959   1.853   3.393   3.009
  122ARG    HG2 1960   1.945   3.489   3.131
  122ARG     CD 1961   1.867   3.586   2.954
  122ARG    HD1 1962   1.790   3.635   3.013
  122ARG    HD2 1963   1.940   3.667   2.947
  122ARG     NE 1964   1.822   3.539   2.819
  122ARG     HE 1965   1.758   3.461   2.822
  122ARG     CZ 1966   1.824   3.605   2.708
  122ARG    NH1 1967   1.855   3.735   2.696
  122ARG   HH11 1968   1.870   3.789   2.780
  122ARG   HH12 1969   1.853   3.788   2.610
  122ARG    NH2 1970   1.777   3.538   2.608
  122ARG   HH21 1971   1.764   3.437   2.609
  122ARG   HH22 1972   1.729   3.577   2.529
  122ARG      C 1973   2.016   3.173   3.021
  122ARG      O 1974   1.952   3.164   3.125
  123ASP      N 1975   2.010   3.087   2.919
  123ASP      H 1976   2.075   3.106   2.843
  123ASP     CA 1977   1.907   2.989   2.899
  123ASP     HA 1978   1.806   3.029   2.909
  123ASP     CB 1979   1.918   2.931   2.755
  123ASP    HB1 1980   1.902   3.006   2.677
  123ASP    HB2 1981   2.012   2.881   2.729
  123ASP     CG 1982   1.812   2.837   2.719
  123ASP    OD1 1983   1.847   2.721   2.684
  123ASP    OD2 1984   1.696   2.869   2.730
  123ASP      C 1985   1.927   2.865   2.990
  123ASP      O 1986   1.838   2.819   3.061
  124HIS      N 1987   2.054   2.822   3.014
  124HIS      H 1988   2.130   2.863   2.961
  124HIS     CA 1989   2.092   2.725   3.113
  124HIS     HA 1990   2.024   2.641   3.101
  124HIS     CB 1991   2.238   2.684   3.098
  124HIS    HB1 1992   2.313   2.762   3.082
  124HIS    HB2 1993   2.273   2.644   3.193
  124HIS     CG 1994   2.239   2.571   2.996
  124HIS    ND1 1995   2.227   2.439   3.031
  124HIS    CD2 1996   2.266   2.574   2.861
  124HIS    HD2 1997   2.275   2.656   2.792
  124HIS    CE1 1998   2.250   2.368   2.933
  124HIS    HE1 1999   2.234   2.262   2.922
  124HIS    NE2 2000   2.280   2.442   2.821
  124HIS    HE2 2001   2.295   2.404   2.729
  124HIS      C 2002   2.068   2.784   3.255
  124HIS      O 2003   2.010   2.718   3.345
  125ALA      N 2004   2.115   2.905   3.276
  125ALA      H 2005   2.157   2.954   3.198
  125ALA     CA 2006   2.097   2.983   3.401
  125ALA     HA 2007   2.140   2.922   3.480
  125ALA     CB 2008   2.176   3.110   3.387
  125ALA    HB1 2009   2.275   3.078   3.352
  125ALA    HB2 2010   2.121   3.181   3.325
  125ALA    HB3 2011   2.172   3.167   3.480
  125ALA      C 2012   1.950   3.002   3.444
  125ALA      O 2013   1.919   2.993   3.565
  126THR      N 2014   1.866   3.016   3.339
  126THR      H 2015   1.909   3.034   3.250
  126THR     CA 2016   1.720   3.029   3.362
  126THR     HA 2017   1.723   3.108   3.437
  126THR     CB 2018   1.652   3.087   3.228
  126THR     HB 2019   1.677   3.018   3.147
  126THR    OG1 2020   1.689   3.221   3.200
  126THR    HG1 2021   1.784   3.228   3.203
  126THR    CG2 2022   1.494   3.102   3.227
  126THR   HG21 2023   1.442   3.008   3.242
  126THR   HG22 2024   1.460   3.169   3.306
  126THR   HG23 2025   1.451   3.134   3.132
  126THR      C 2026   1.652   2.907   3.423
  126THR      O 2027   1.564   2.921   3.515
  127ARG      N 2028   1.689   2.788   3.383
  127ARG      H 2029   1.785   2.777   3.352
  127ARG     CA 2030   1.635   2.665   3.434
  127ARG     HA 2031   1.527   2.663   3.455
  127ARG     CB 2032   1.682   2.563   3.323
  127ARG    HB1 2033   1.790   2.553   3.315
  127ARG    HB2 2034   1.653   2.464   3.360
  127ARG     CG 2035   1.609   2.570   3.185
  127ARG    HG1 2036   1.502   2.567   3.204
  127ARG    HG2 2037   1.644   2.664   3.143
  127ARG     CD 2038   1.658   2.462   3.083
  127ARG    HD1 2039   1.682   2.370   3.136
  127ARG    HD2 2040   1.568   2.436   3.028
  127ARG     NE 2041   1.758   2.519   2.988
  127ARG     HE 2042   1.718   2.596   2.937
  127ARG     CZ 2043   1.882   2.472   2.968
  127ARG    NH1 2044   1.928   2.366   3.038
  127ARG   HH11 2045   1.883   2.326   3.119
  127ARG   HH12 2046   2.027   2.355   3.018
  127ARG    NH2 2047   1.961   2.528   2.878
  127ARG   HH21 2048   1.919   2.599   2.820
  127ARG   HH22 2049   2.051   2.491   2.849
  127ARG      C 2050   1.708   2.620   3.565
  127ARG      O 2051   1.641   2.581   3.660
  128VAL      N 2052   1.840   2.639   3.577
  128VAL      H 2053   1.897   2.651   3.495
  128VAL     CA 2054   1.920   2.612   3.695
  128VAL     HA 2055   1.913   2.511   3.736
  128VAL     CB 2056   2.070   2.625   3.656
  128VAL     HB 2057   2.092   2.720   3.606
  128VAL    CG1 2058   2.157   2.622   3.773
  128VAL   HG11 2059   2.260   2.618   3.738
  128VAL   HG12 2060   2.148   2.718   3.824
  128VAL   HG13 2061   2.157   2.536   3.839
  128VAL    CG2 2062   2.110   2.514   3.560
  128VAL   HG21 2063   2.047   2.518   3.471
  128VAL   HG22 2064   2.208   2.535   3.517
  128VAL   HG23 2065   2.103   2.413   3.601
  128VAL      C 2066   1.879   2.703   3.815
  128VAL      O 2067   1.865   2.648   3.924
  129ARG      N 2068   1.839   2.834   3.794
  129ARG      H 2069   1.847   2.876   3.702
  129ARG     CA 2070   1.789   2.911   3.913
  129ARG     HA 2071   1.856   2.903   3.998
  129ARG     CB 2072   1.779   3.060   3.872
  129ARG    HB1 2073   1.716   3.070   3.784
  129ARG    HB2 2074   1.715   3.117   3.939
  129ARG     CG 2075   1.928   3.127   3.860
  129ARG    HG1 2076   1.969   3.136   3.961
  129ARG    HG2 2077   1.997   3.069   3.799
  129ARG     CD 2078   1.919   3.274   3.815
  129ARG    HD1 2079   1.919   3.281   3.706
  129ARG    HD2 2080   1.829   3.324   3.850
  129ARG     NE 2081   2.038   3.350   3.872
  129ARG     HE 2082   2.114   3.348   3.806
  129ARG     CZ 2083   2.033   3.427   3.981
  129ARG    NH1 2084   1.923   3.455   4.046
  129ARG   HH11 2085   1.832   3.421   4.018
  129ARG   HH12 2086   1.908   3.512   4.128
  129ARG    NH2 2087   2.151   3.468   4.022
  129ARG   HH21 2088   2.239   3.436   3.984
  129ARG   HH22 2089   2.162   3.522   4.107
  129ARG      C 2090   1.651   2.861   3.962
  129ARG      O 2091   1.623   2.857   4.078
  130ALA      N 2092   1.564   2.826   3.868
  130ALA      H 2093   1.595   2.844   3.773
  130ALA     CA 2094   1.430   2.774   3.882
  130ALA     HA 2095   1.378   2.838   3.953
  130ALA     CB 2096   1.360   2.768   3.742
  130ALA    HB1 2097   1.327   2.869   3.721
  130ALA    HB2 2098   1.428   2.745   3.659
  130ALA    HB3 2099   1.268   2.710   3.732
  130ALA      C 2100   1.427   2.628   3.936
  130ALA      O 2101   1.334   2.590   4.004
  131THR      N 2102   1.530   2.541   3.905
  131THR      H 2103   1.590   2.565   3.827
  131THR     CA 2104   1.576   2.423   3.983
  131THR     HA 2105   1.490   2.358   4.001
  131THR     CB 2106   1.695   2.360   3.914
  131THR     HB 2107   1.781   2.428   3.909
  131THR    OG1 2108   1.670   2.328   3.777
  131THR    HG1 2109   1.629   2.405   3.740
  131THR    CG2 2110   1.737   2.231   3.987
  131THR   HG21 2111   1.780   2.261   4.083
  131THR   HG22 2112   1.665   2.152   4.008
  131THR   HG23 2113   1.820   2.183   3.934
  131THR      C 2114   1.604   2.465   4.133
  131THR      O 2115   1.571   2.391   4.230
  132GLY      N 2116   1.681   2.573   4.163
  132GLY      H 2117   1.699   2.635   4.085
  132GLY     CA 2118   1.719   2.615   4.304
  132GLY    HA1 2119   1.670   2.711   4.322
  132GLY    HA2 2120   1.674   2.554   4.382
  132GLY      C 2121   1.866   2.624   4.339
  132GLY      O 2122   1.914   2.591   4.449
  133ASN      N 2123   1.941   2.659   4.236
  133ASN      H 2124   1.915   2.712   4.154
  133ASN     CA 2125   2.090   2.658   4.222
  133ASN     HA 2126   2.120   2.680   4.324
  133ASN     CB 2127   2.129   2.516   4.173
  133ASN    HB1 2128   2.063   2.479   4.095
  133ASN    HB2 2129   2.231   2.511   4.135
  133ASN     CG 2130   2.130   2.413   4.288
  133ASN    OD1 2131   2.039   2.333   4.313
  133ASN    ND2 2132   2.234   2.400   4.364
  133ASN   HD21 2133   2.317   2.458   4.358
  133ASN   HD22 2134   2.244   2.315   4.418
  133ASN      C 2135   2.166   2.763   4.141
  133ASN     O1 2136   2.100   2.855   4.089
  133ASN     O2 2137   2.291   2.759   4.153
  134UNK    O00 2138   2.556   2.058   4.421
  134UNK    C01 2139   2.477   2.001   4.352
  134UNK    C02 2140   2.419   1.875   4.386
  134UNK    C03 2141   2.453   2.056   4.209
  134UNK    C04 2142   2.333   1.820   4.291
  134UNK    C05 2143   2.462   1.798   4.504
  134UNK    C06 2144   2.309   2.030   4.181
  134UNK    O07 2145   2.301   1.886   4.176
  134UNK    C08 2146   2.283   1.690   4.307
  134UNK    C09 2147   2.405   1.666   4.512
  134UNK    C0A 2148   2.322   1.604   4.416
  134UNK    C0B 2149   2.190   1.638   4.216
  134UNK    O0C 2150   2.279   1.474   4.434
  134UNK    C0D 2151   2.158   1.509   4.217
  134UNK    C0E 2152   2.219   1.409   4.320
  134UNK    C0F 2153   2.117   1.315   4.386
  134UNK    C0G 2154   2.339   1.341   4.248
  134UNK    C0H 2155   2.264   2.081   4.050
  134UNK    C0I 2156   2.333   2.051   3.935
  134UNK    C0J 2157   2.307   2.106   3.815
  134UNK    C0K 2158   2.197   2.195   3.810
  134UNK    C0M 2159   2.118   2.224   3.920
  134UNK    C0N 2160   2.150   2.164   4.042
  134UNK    O0O 2161   2.544   1.854   4.600
  134UNK    C0P 2162   2.470   1.892   4.712
  134UNK    H0Q 2163   2.518   2.011   4.134
  134UNK    H0R 2164   2.473   2.163   4.216
  134UNK    H0S 2165   2.241   2.071   4.255
  134UNK    H0T 2166   2.435   1.615   4.603
  134UNK    H0U 2167   2.142   1.706   4.140
  134UNK    H0V 2168   2.093   1.482   4.136
  134UNK    H0W 2169   2.020   1.360   4.404
  134UNK    H0X 2170   2.156   1.271   4.478
  134UNK    H0Y 2171   2.100   1.230   4.319
  134UNK    H0Z 2172   2.402   1.411   4.192
  134UNK    H10 2173   2.311   1.272   4.168
  134UNK    H11 2174   2.396   1.286   4.323
  134UNK    H12 2175   2.417   1.982   3.932
  134UNK    H13 2176   2.363   2.099   3.723
  134UNK    H14 2177   2.177   2.240   3.713
  134UNK    H15 2178   2.034   2.290   3.911
  134UNK    H16 2179   2.100   2.189   4.134
  134UNK    H17 2180   2.447   1.803   4.771
  134UNK    H18 2181   2.381   1.946   4.678
  134UNK    H19 2182   2.524   1.966   4.770
  135SOL     OW 2183   5.943   4.895   1.573
  135SOL    HW1 2184   5.970   4.818   1.624
  135SOL    HW2 2185   6.010   4.961   1.593
  135SOL     MW 2186   5.955   4.893   1.582
  136SOL     OW 2187   2.159   1.614   0.064
  136SOL    HW1 2188   2.144   1.595   0.156
  136SOL    HW2 2189   2.140   1.708   0.055
  136SOL     MW 2190   2.155   1.624   0.074
  137SOL     OW 2191   1.494   5.266   6.148
  137SOL    HW1 2192   1.418   5.295   6.198
  137SOL    HW2 2193   1.501   5.173   6.166
  137SOL     MW 2194   1.485   5.258   6.157
  138SOL     OW 2195   2.693   3.545   5.312
  138SOL    HW1 2196   2.726   3.599   5.384
  138SOL    HW2 2197   2.608   3.513   5.343
  138SOL     MW 2198   2.687   3.548   5.325
  139SOL     OW 2199   2.299   1.091   2.101
  139SOL    HW1 2200   2.209   1.104   2.129
  139SOL    HW2 2201   2.292   1.038   2.022
  139SOL     MW 2202   2.287   1.087   2.094
  140SOL     OW 2203   1.377   5.633   6.090
  140SOL    HW1 2204   1.460   5.600   6.122
  140SOL    HW2 2205   1.376   5.725   6.117
  140SOL     MW 2206   1.388   5.641   6.097
  141SOL     OW 2207   1.770   6.028   5.456
  141SOL    HW1 2208   1.854   6.051   5.497
  141SOL    HW2 2209   1.710   6.016   5.530
  141SOL     MW 2210   1.773   6.030   5.471
  142SOL     OW 2211   0.628   4.780   1.596
  142SOL    HW1 2212   0.547   4.787   1.545
  142SOL    HW2 2213   0.627   4.691   1.631
  142SOL     MW 2214   0.617   4.770   1.594
  143SOL     OW 2215   5.621   2.581   0.594
  143SOL    HW1 2216   5.624   2.674   0.569
  143SOL    HW2 2217   5.713   2.555   0.600
  143SOL     MW 2218   5.633   2.590   0.592
  144SOL     OW 2219   2.438   2.123   1.023
  144SOL    HW1 2220   2.382   2.200   1.011
  144SOL    HW2 2221   2.505   2.152   1.085
  144SOL     MW 2222   2.439   2.137   1.029
  145SOL     OW 2223   4.541   0.408   0.351
  145SOL    HW1 2224   4.457   0.363   0.345
  145SOL    HW2 2225   4.606   0.338   0.349
  145SOL     MW 2226   4.539   0.393   0.350
  146SOL     OW 2227   3.986   1.464   5.608
  146SOL    HW1 2228   3.948   1.550   5.589
  146SOL    HW2 2229   3.993   1.423   5.522
  146SOL     MW 2230   3.982   1.470   5.594
  147SOL     OW 2231   1.447   1.234   1.327
  147SOL    HW1 2232   1.486   1.314   1.362
  147SOL    HW2 2233   1.511   1.165   1.345
  147SOL     MW 2234   1.460   1.235   1.334
  148SOL     OW 2235   5.418   5.027   1.273
  148SOL    HW1 2236   5.370   4.947   1.286
  148SOL    HW2 2237   5.363   5.095   1.311
  148SOL     MW 2238   5.405   5.026   1.279
  149SOL     OW 2239   5.021   4.197   2.748
  149SOL    HW1 2240   5.081   4.170   2.817
  149SOL    HW2 2241   5.034   4.132   2.679
  149SOL     MW 2242   5.031   4.186   2.748
  150SOL     OW 2243   1.441   3.880   3.002
  150SOL    HW1 2244   1.407   3.792   2.986
  150SOL    HW2 2245   1.364   3.931   3.028
  150SOL     MW 2246   1.427   3.875   3.003
  151SOL     OW 2247   4.621   6.190   6.253
  151SOL    HW1 2248   4.694   6.242   6.286
  151SOL    HW2 2249   4.551   6.202   6.317
  151SOL     MW 2250   4.622   6.198   6.265
  152SOL     OW 2251   2.026   5.189   5.218
  152SOL    HW1 2252   1.993   5.099   5.215
  152SOL    HW2 2253   2.120   5.180   5.237
  152SOL     MW 2254   2.034   5.176   5.220
  153SOL     OW 2255   5.548   0.072   1.844
  153SOL    HW1 2256   5.493   0.034   1.912
  153SOL    HW2 2257   5.555   0.164   1.868
  153SOL     MW 2258   5.542   0.079   1.856
  154SOL     OW 2259   2.592   0.585   1.076
  154SOL    HW1 2260   2.592   0.544   0.989
  154SOL    HW2 2261   2.682   0.572   1.108
  154SOL     MW 2262   2.604   0.578   1.069
  155SOL     OW 2263   4.258   4.728   1.320
  155SOL    HW1 2264   4.275   4.640   1.354
  155SOL    HW2 2265   4.313   4.786   1.374
  155SOL     MW 2266   4.267   4.725   1.332
  156SOL     OW 2267   5.300   4.862   1.001
  156SOL    HW1 2268   5.256   4.875   1.085
  156SOL    HW2 2269   5.369   4.798   1.019
  156SOL     MW 2270   5.303   4.856   1.014
  157SOL     OW 2271   0.309   4.786   4.026
  157SOL    HW1 2272   0.240   4.852   4.034
  157SOL    HW2 2273   0.277   4.726   3.958
  157SOL     MW 2274   0.296   4.787   4.019
  158SOL     OW 2275   0.961   5.624   2.137
  158SOL    HW1 2276   0.910   5.543   2.132
  158SOL    HW2 2277   0.990   5.629   2.228
  158SOL     MW 2278   0.958   5.614   2.148
  159SOL     OW 2279   4.921   1.875   5.173
  159SOL    HW1 2280   4.966   1.959   5.184
  159SOL    HW2 2281   4.991   1.811   5.161
  159SOL     MW 2282   4.936   1.878   5.173
  160SOL     OW 2283   2.557   5.477   2.892
  160SOL    HW1 2284   2.588   5.408   2.833
  160SOL    HW2 2285   2.618   5.549   2.879
  160SOL     MW 2286   2.569   5.477   2.883
  161SOL     OW 2287   3.862   5.971   4.620
  161SOL    HW1 2288   3.870   5.974   4.525
  161SOL    HW2 2289   3.949   5.944   4.650
  161SOL     MW 2290   3.874   5.968   4.612
  162SOL     OW 2291   1.348   4.070   4.559
  162SOL    HW1 2292   1.348   3.977   4.537
  162SOL    HW2 2293   1.337   4.115   4.475
  162SOL     MW 2294   1.346   4.064   4.545
  163SOL     OW 2295   5.265   3.309   1.983
  163SOL    HW1 2296   5.216   3.233   2.012
  163SOL    HW2 2297   5.252   3.311   1.888
  163SOL     MW 2298   5.257   3.299   1.974
  164SOL     OW 2299   1.410   5.598   5.494
  164SOL    HW1 2300   1.464   5.667   5.457
  164SOL    HW2 2301   1.472   5.537   5.534
  164SOL     MW 2302   1.425   5.599   5.494
  165SOL     OW 2303   0.721   0.100   1.665
  165SOL    HW1 2304   0.786   0.150   1.615
  165SOL    HW2 2305   0.683   0.164   1.725
  165SOL     MW 2306   0.724   0.115   1.667
  166SOL     OW 2307   1.937   3.622   5.202
  166SOL    HW1 2308   1.899   3.534   5.207
  166SOL    HW2 2309   2.020   3.614   5.248
  166SOL     MW 2310   1.943   3.610   5.209
  167SOL     OW 2311   0.504   1.227   5.838
  167SOL    HW1 2312   0.484   1.157   5.776
  167SOL    HW2 2313   0.431   1.226   5.900
  167SOL     MW 2314   0.492   1.218   5.838
  168SOL     OW 2315   1.953   2.727   6.088
  168SOL    HW1 2316   1.892   2.797   6.068
  168SOL    HW2 2317   1.898   2.653   6.112
  168SOL     MW 2318   1.938   2.726   6.089
  169SOL     OW 2319   0.986   3.749   5.998
  169SOL    HW1 2320   1.021   3.837   5.989
  169SOL    HW2 2321   1.019   3.702   5.921
  169SOL     MW 2322   0.995   3.754   5.987
  170SOL     OW 2323   2.519   4.696   1.461
  170SOL    HW1 2324   2.586   4.701   1.393
  170SOL    HW2 2325   2.484   4.607   1.453
  170SOL     MW 2326   2.523   4.685   1.451
  171SOL     OW 2327   0.531   3.354   0.907
  171SOL    HW1 2328   0.585   3.341   0.985
  171SOL    HW2 2329   0.454   3.402   0.938
  171SOL     MW 2330   0.528   3.359   0.921
  172SOL     OW 2331   0.855   2.098   5.356
  172SOL    HW1 2332   0.870   2.152   5.278
  172SOL    HW2 2333   0.936   2.104   5.406
  172SOL     MW 2334   0.867   2.106   5.353
  173SOL     OW 2335   6.072   3.271   2.038
  173SOL    HW1 2336   6.049   3.354   1.996
  173SOL    HW2 2337   6.150   3.290   2.089
  173SOL     MW 2338   6.079   3.284   2.039
  174SOL     OW 2339   0.008   4.363   2.961
  174SOL    HW1 2340  -0.025   4.360   3.051
  174SOL    HW2 2341  -0.039   4.436   2.920
  174SOL     MW 2342  -0.003   4.372   2.967
  175SOL     OW 2343   4.080   2.312   0.341
  175SOL    HW1 2344   4.054   2.322   0.249
  175SOL    HW2 2345   4.120   2.396   0.364
  175SOL     MW 2346   4.082   2.324   0.332
  176SOL     OW 2347   4.638   4.205   4.771
  176SOL    HW1 2348   4.677   4.287   4.801
  176SOL    HW2 2349   4.580   4.232   4.700
  176SOL     MW 2350   4.636   4.219   4.765
  177SOL     OW 2351   1.218   2.815   1.460
  177SOL    HW1 2352   1.298   2.851   1.422
  177SOL    HW2 2353   1.202   2.734   1.411
  177SOL     MW 2354   1.226   2.809   1.449
  178SOL     OW 2355   3.753   4.725   0.075
  178SOL    HW1 2356   3.777   4.662   0.007
  178SOL    HW2 2357   3.795   4.693   0.154
  178SOL     MW 2358   3.761   4.713   0.076
  179SOL     OW 2359   0.443   3.866   0.802
  179SOL    HW1 2360   0.444   3.957   0.833
  179SOL    HW2 2361   0.429   3.873   0.708
  179SOL     MW 2362   0.442   3.879   0.794
  180SOL     OW 2363   5.814   5.844   2.292
  180SOL    HW1 2364   5.817   5.781   2.220
  180SOL    HW2 2365   5.721   5.861   2.305
  180SOL     MW 2366   5.802   5.838   2.285
  181SOL     OW 2367   3.165   2.274   5.851
  181SOL    HW1 2368   3.187   2.367   5.847
  181SOL    HW2 2369   3.116   2.263   5.933
  181SOL     MW 2370   3.162   2.284   5.861
  182SOL     OW 2371   5.921   0.367   2.530
  182SOL    HW1 2372   5.933   0.460   2.552
  182SOL    HW2 2373   5.847   0.366   2.470
  182SOL     MW 2374   5.913   0.379   2.525
  183SOL     OW 2375   4.423   1.717   4.828
  183SOL    HW1 2376   4.513   1.710   4.795
  183SOL    HW2 2377   4.424   1.796   4.882
  183SOL     MW 2378   4.435   1.726   4.831
  184SOL     OW 2379   3.740   4.396   5.761
  184SOL    HW1 2380   3.833   4.414   5.746
  184SOL    HW2 2381   3.695   4.475   5.732
  184SOL     MW 2382   3.746   4.409   5.755
  185SOL     OW 2383   2.145   4.543   0.777
  185SOL    HW1 2384   2.147   4.596   0.856
  185SOL    HW2 2385   2.143   4.606   0.705
  185SOL     MW 2386   2.145   4.558   0.778
  186SOL     OW 2387   1.626   4.132   2.495
  186SOL    HW1 2388   1.680   4.205   2.526
  186SOL    HW2 2389   1.581   4.101   2.574
  186SOL     MW 2390   1.627   4.138   2.509
  187SOL     OW 2391   2.728   0.886   1.919
  187SOL    HW1 2392   2.725   0.891   2.014
  187SOL    HW2 2393   2.721   0.792   1.900
  187SOL     MW 2394   2.727   0.874   1.929
  188SOL     OW 2395   0.945   1.858   3.003
  188SOL    HW1 2396   1.037   1.880   3.020
  188SOL    HW2 2397   0.925   1.790   3.067
  188SOL     MW 2398   0.954   1.852   3.013
  189SOL     OW 2399   2.752   2.658   1.321
  189SOL    HW1 2400   2.742   2.628   1.412
  189SOL    HW2 2401   2.676   2.622   1.275
  189SOL     MW 2402   2.741   2.649   1.327
  190SOL     OW 2403   5.070   1.531   3.064
  190SOL    HW1 2404   5.019   1.579   3.129
  190SOL    HW2 2405   5.092   1.448   3.106
  190SOL     MW 2406   5.066   1.527   3.078
  191SOL     OW 2407   2.678   4.823   4.611
  191SOL    HW1 2408   2.674   4.765   4.536
  191SOL    HW2 2409   2.707   4.767   4.683
  191SOL     MW 2410   2.681   4.809   4.611
  192SOL     OW 2411   4.160   4.825   1.079
  192SOL    HW1 2412   4.208   4.902   1.046
  192SOL    HW2 2413   4.208   4.798   1.157
  192SOL     MW 2414   4.172   4.831   1.085
  193SOL     OW 2415   4.041   5.606   1.005
  193SOL    HW1 2416   3.955   5.628   1.041
  193SOL    HW2 2417   4.078   5.689   0.977
  193SOL     MW 2418   4.035   5.619   1.006
  194SOL     OW 2419   6.084   1.005   1.112
  194SOL    HW1 2420   6.088   1.008   1.017
  194SOL    HW2 2421   6.022   1.074   1.136
  194SOL     MW 2422   6.077   1.014   1.103
  195SOL     OW 2423   1.519   2.414   0.670
  195SOL    HW1 2424   1.481   2.337   0.713
  195SOL    HW2 2425   1.445   2.455   0.625
  195SOL     MW 2426   1.505   2.409   0.670
  196SOL     OW 2427   4.332   6.189   1.673
  196SOL    HW1 2428   4.375   6.157   1.594
  196SOL    HW2 2429   4.290   6.111   1.711
  196SOL     MW 2430   4.332   6.175   1.668
  197SOL     OW 2431   6.090   2.065   0.208
  197SOL    HW1 2432   6.100   2.134   0.273
  197SOL    HW2 2433   6.165   2.006   0.224
  197SOL     MW 2434   6.101   2.066   0.219
  198SOL     OW 2435   4.302   3.759   4.194
  198SOL    HW1 2436   4.331   3.780   4.105
  198SOL    HW2 2437   4.226   3.702   4.181
  198SOL     MW 2438   4.296   3.754   4.181
  199SOL     OW 2439   2.284   1.882   0.584
  199SOL    HW1 2440   2.238   1.950   0.633
  199SOL    HW2 2441   2.231   1.803   0.598
  199SOL     MW 2442   2.271   1.881   0.592
  200SOL     OW 2443   1.149   3.803   2.823
  200SOL    HW1 2444   1.057   3.808   2.849
  200SOL    HW2 2445   1.177   3.894   2.818
  200SOL     MW 2446   1.141   3.816   2.826
  201SOL     OW 2447   0.982   0.120   0.554
  201SOL    HW1 2448   1.000   0.211   0.576
  201SOL    HW2 2449   1.068   0.079   0.546
  201SOL     MW 2450   0.995   0.126   0.555
  202SOL     OW 2451   4.011   3.291   5.878
  202SOL    HW1 2452   4.034   3.383   5.891
  202SOL    HW2 2453   3.924   3.282   5.917
  202SOL     MW 2454   4.003   3.301   5.885
  203SOL     OW 2455   3.847   1.857   2.493
  203SOL    HW1 2456   3.898   1.860   2.574
  203SOL    HW2 2457   3.876   1.777   2.450
  203SOL     MW 2458   3.857   1.847   2.498
  204SOL     OW 2459   5.775   6.194   4.430
  204SOL    HW1 2460   5.815   6.122   4.380
  204SOL    HW2 2461   5.683   6.192   4.406
  204SOL     MW 2462   5.769   6.184   4.421
  205SOL     OW 2463   0.560   3.334   1.457
  205SOL    HW1 2464   0.545   3.391   1.532
  205SOL    HW2 2465   0.646   3.359   1.424
  205SOL     MW 2466   0.569   3.344   1.462
  206SOL     OW 2467   1.738   3.739   0.039
  206SOL    HW1 2468   1.690   3.800  -0.016
  206SOL    HW2 2469   1.696   3.654   0.023
  206SOL     MW 2470   1.727   3.736   0.030
  207SOL     OW 2471   3.556   0.542   1.616
  207SOL    HW1 2472   3.635   0.530   1.668
  207SOL    HW2 2473   3.520   0.454   1.605
  207SOL     MW 2474   3.561   0.529   1.621
  208SOL     OW 2475   5.610   3.447   4.318
  208SOL    HW1 2476   5.659   3.367   4.298
  208SOL    HW2 2477   5.583   3.437   4.409
  208SOL     MW 2478   5.613   3.435   4.327
  209SOL     OW 2479   5.383   3.775   1.494
  209SOL    HW1 2480   5.374   3.856   1.543
  209SOL    HW2 2481   5.312   3.777   1.429
  209SOL     MW 2482   5.373   3.786   1.492
  210SOL     OW 2483   4.173   1.725   1.310
  210SOL    HW1 2484   4.210   1.801   1.266
  210SOL    HW2 2485   4.128   1.760   1.386
  210SOL     MW 2486   4.172   1.739   1.314
  211SOL     OW 2487   5.268   1.904   0.031
  211SOL    HW1 2488   5.302   1.976   0.083
  211SOL    HW2 2489   5.173   1.916   0.032
  211SOL     MW 2490   5.260   1.914   0.038
  212SOL     OW 2491   0.829   3.418   6.003
  212SOL    HW1 2492   0.867   3.467   5.931
  212SOL    HW2 2493   0.789   3.341   5.962
  212SOL     MW 2494   0.829   3.414   5.989
  213SOL     OW 2495   2.958   6.162   0.235
  213SOL    HW1 2496   3.012   6.158   0.314
  213SOL    HW2 2497   3.018   6.142   0.163
  213SOL     MW 2498   2.972   6.159   0.236
  214SOL     OW 2499   0.591   2.013   5.242
  214SOL    HW1 2500   0.604   1.942   5.304
  214SOL    HW2 2501   0.670   2.068   5.252
  214SOL     MW 2502   0.603   2.011   5.251
  215SOL     OW 2503   4.158   0.174   3.656
  215SOL    HW1 2504   4.150   0.082   3.628
  215SOL    HW2 2505   4.163   0.170   3.751
  215SOL     MW 2506   4.157   0.162   3.664
  216SOL     OW 2507   4.107   0.486   5.228
  216SOL    HW1 2508   4.160   0.476   5.307
  216SOL    HW2 2509   4.069   0.573   5.236
  216SOL     MW 2510   4.109   0.496   5.239
  217SOL     OW 2511   2.530   2.664   5.848
  217SOL    HW1 2512   2.583   2.741   5.831
  217SOL    HW2 2513   2.507   2.630   5.762
  217SOL     MW 2514   2.534   2.669   5.835
  218SOL     OW 2515   1.562   1.219   2.025
  218SOL    HW1 2516   1.528   1.299   1.985
  218SOL    HW2 2517   1.484   1.170   2.050
  218SOL     MW 2518   1.547   1.223   2.023
  219SOL     OW 2519   4.290   2.163   4.351
  219SOL    HW1 2520   4.339   2.238   4.384
  219SOL    HW2 2521   4.211   2.200   4.312
  219SOL     MW 2522   4.286   2.177   4.350
  220SOL     OW 2523   4.870   2.795   6.001
  220SOL    HW1 2524   4.963   2.783   5.980
  220SOL    HW2 2525   4.869   2.809   6.095
  220SOL     MW 2526   4.882   2.795   6.010
  221SOL     OW 2527   3.156   1.334   1.205
  221SOL    HW1 2528   3.246   1.315   1.230
  221SOL    HW2 2529   3.163   1.408   1.145
  221SOL     MW 2530   3.168   1.341   1.201
  222SOL     OW 2531   1.118   0.842   5.278
  222SOL    HW1 2532   1.093   0.785   5.206
  222SOL    HW2 2533   1.207   0.815   5.300
  222SOL     MW 2534   1.126   0.831   5.272
  223SOL     OW 2535   4.860   5.798   5.795
  223SOL    HW1 2536   4.919   5.740   5.748
  223SOL    HW2 2537   4.785   5.809   5.737
  223SOL     MW 2538   4.858   5.792   5.782
  224SOL     OW 2539   3.178   4.103   5.522
  224SOL    HW1 2540   3.169   4.025   5.468
  224SOL    HW2 2541   3.126   4.084   5.600
  224SOL     MW 2542   3.170   4.091   5.525
  225SOL     OW 2543   3.939   2.142   2.115
  225SOL    HW1 2544   3.968   2.108   2.200
  225SOL    HW2 2545   3.876   2.077   2.084
  225SOL     MW 2546   3.935   2.129   2.122
  226SOL     OW 2547   5.410   5.097   5.138
  226SOL    HW1 2548   5.498   5.060   5.129
  226SOL    HW2 2549   5.424   5.190   5.150
  226SOL     MW 2550   5.423   5.104   5.138
  227SOL     OW 2551   5.181   2.739   5.384
  227SOL    HW1 2552   5.218   2.670   5.329
  227SOL    HW2 2553   5.145   2.693   5.460
  227SOL     MW 2554   5.181   2.725   5.387
  228SOL     OW 2555   0.756   0.683   0.085
  228SOL    HW1 2556   0.777   0.776   0.088
  228SOL    HW2 2557   0.837   0.641   0.056
  228SOL     MW 2558   0.769   0.690   0.082
  229SOL     OW 2559   4.549   5.771   3.384
  229SOL    HW1 2560   4.498   5.777   3.304
  229SOL    HW2 2561   4.558   5.862   3.414
  229SOL     MW 2562   4.544   5.784   3.378
  230SOL     OW 2563   2.583   5.997   0.710
  230SOL    HW1 2564   2.538   6.063   0.658
  230SOL    HW2 2565   2.659   5.973   0.658
  230SOL     MW 2566   2.587   6.002   0.697
  231SOL     OW 2567   1.385   4.511   0.685
  231SOL    HW1 2568   1.462   4.476   0.729
  231SOL    HW2 2569   1.385   4.604   0.707
  231SOL     MW 2570   1.395   4.519   0.694
  232SOL     OW 2571   1.377   3.841   4.397
  232SOL    HW1 2572   1.435   3.905   4.354
  232SOL    HW2 2573   1.432   3.801   4.464
  232SOL     MW 2574   1.392   3.844   4.400
  233SOL     OW 2575   4.701   0.573   3.461
  233SOL    HW1 2576   4.764   0.644   3.468
  233SOL    HW2 2577   4.642   0.598   3.391
  233SOL     MW 2578   4.701   0.586   3.453
  234SOL     OW 2579   2.753   3.994   0.888
  234SOL    HW1 2580   2.849   3.998   0.880
  234SOL    HW2 2581   2.723   4.074   0.843
  234SOL     MW 2582   2.762   4.005   0.881
  235SOL     OW 2583   3.861   2.902   0.798
  235SOL    HW1 2584   3.793   2.964   0.824
  235SOL    HW2 2585   3.907   2.945   0.727
  235SOL     MW 2586   3.858   2.916   0.793
  236SOL     OW 2587   6.234   4.627   4.716
  236SOL    HW1 2588   6.282   4.637   4.634
  236SOL    HW2 2589   6.295   4.655   4.784
  236SOL     MW 2590   6.248   4.632   4.715
  237SOL     OW 2591   5.753   2.740   2.803
  237SOL    HW1 2592   5.671   2.693   2.789
  237SOL    HW2 2593   5.805   2.724   2.725
  237SOL     MW 2594   5.749   2.732   2.791
  238SOL     OW 2595   4.115   3.947   1.220
  238SOL    HW1 2596   4.068   3.975   1.141
  238SOL    HW2 2597   4.097   3.853   1.226
  238SOL     MW 2598   4.107   3.938   1.210
  239SOL     OW 2599   2.333   0.816   5.449
  239SOL    HW1 2600   2.400   0.836   5.515
  239SOL    HW2 2601   2.373   0.842   5.366
  239SOL     MW 2602   2.347   0.822   5.447
  240SOL     OW 2603   1.295   2.455   5.691
  240SOL    HW1 2604   1.287   2.515   5.766
  240SOL    HW2 2605   1.217   2.473   5.638
  240SOL     MW 2606   1.284   2.465   5.694
  241SOL     OW 2607   3.366   4.598   6.020
  241SOL    HW1 2608   3.382   4.603   6.114
  241SOL    HW2 2609   3.362   4.505   6.001
  241SOL     MW 2610   3.368   4.587   6.029
  242SOL     OW 2611   5.196   2.508   4.993
  242SOL    HW1 2612   5.123   2.568   4.985
  242SOL    HW2 2613   5.216   2.481   4.904
  242SOL     MW 2614   5.189   2.512   4.981
  243SOL     OW 2615   5.710   5.560   3.918
  243SOL    HW1 2616   5.694   5.646   3.956
  243SOL    HW2 2617   5.766   5.576   3.843
  243SOL     MW 2618   5.715   5.573   3.913
  244SOL     OW 2619   5.034   3.696   3.836
  244SOL    HW1 2620   4.948   3.719   3.801
  244SOL    HW2 2621   5.038   3.601   3.828
  244SOL     MW 2622   5.023   3.687   3.831
  245SOL     OW 2623   2.876   4.712   5.858
  245SOL    HW1 2624   2.912   4.761   5.784
  245SOL    HW2 2625   2.952   4.693   5.914
  245SOL     MW 2626   2.891   4.716   5.856
  246SOL     OW 2627   2.254   5.645   3.160
  246SOL    HW1 2628   2.273   5.555   3.132
  246SOL    HW2 2629   2.158   5.648   3.164
  246SOL     MW 2630   2.244   5.634   3.157
  247SOL     OW 2631   0.958   4.194   2.702
  247SOL    HW1 2632   0.937   4.151   2.619
  247SOL    HW2 2633   1.016   4.266   2.677
  247SOL     MW 2634   0.963   4.198   2.688
  248SOL     OW 2635   4.797   2.122   0.107
  248SOL    HW1 2636   4.706   2.100   0.122
  248SOL    HW2 2637   4.800   2.154   0.017
  248SOL     MW 2638   4.786   2.124   0.098
  249SOL     OW 2639   3.146   5.428   1.752
  249SOL    HW1 2640   3.124   5.507   1.801
  249SOL    HW2 2641   3.101   5.439   1.668
  249SOL     MW 2642   3.138   5.439   1.747
  250SOL     OW 2643   1.277   3.997   6.079
  250SOL    HW1 2644   1.354   3.969   6.029
  250SOL    HW2 2645   1.209   4.012   6.013
  250SOL     MW 2646   1.278   3.995   6.064
  251SOL     OW 2647   2.588   1.914   0.942
  251SOL    HW1 2648   2.536   1.994   0.950
  251SOL    HW2 2649   2.677   1.942   0.965
  251SOL     MW 2650   2.593   1.928   0.946
  252SOL     OW 2651   2.217   2.482   2.124
  252SOL    HW1 2652   2.304   2.475   2.164
  252SOL    HW2 2653   2.161   2.426   2.180
  252SOL     MW 2654   2.221   2.474   2.137
  253SOL     OW 2655   1.633   1.988   5.276
  253SOL    HW1 2656   1.642   1.924   5.347
  253SOL    HW2 2657   1.722   2.003   5.245
  253SOL     MW 2658   1.646   1.982   5.281
  254SOL     OW 2659   0.136   5.435   4.581
  254SOL    HW1 2660   0.068   5.369   4.597
  254SOL    HW2 2661   0.139   5.444   4.486
  254SOL     MW 2662   0.128   5.427   4.571
  255SOL     OW 2663   0.287   1.031   2.795
  255SOL    HW1 2664   0.296   1.123   2.820
  255SOL    HW2 2665   0.221   0.997   2.855
  255SOL     MW 2666   0.279   1.039   2.806
  256SOL     OW 2667   5.897   4.725   1.788
  256SOL    HW1 2668   5.977   4.754   1.831
  256SOL    HW2 2669   5.826   4.758   1.843
  256SOL     MW 2670   5.898   4.733   1.801
  257SOL     OW 2671   3.391   5.538   4.025
  257SOL    HW1 2672   3.443   5.600   4.076
  257SOL    HW2 2673   3.383   5.461   4.082
  257SOL     MW 2674   3.397   5.536   4.039
  258SOL     OW 2675   0.857   3.437   1.643
  258SOL    HW1 2676   0.951   3.418   1.634
  258SOL    HW2 2677   0.836   3.410   1.732
  258SOL     MW 2678   0.866   3.431   1.653
  259SOL     OW 2679   4.241   3.013   2.691
  259SOL    HW1 2680   4.255   2.942   2.753
  259SOL    HW2 2681   4.167   2.985   2.637
  259SOL     MW 2682   4.233   3.001   2.692
  260SOL     OW 2683   2.041   2.550   2.584
  260SOL    HW1 2684   1.989   2.626   2.609
  260SOL    HW2 2685   1.999   2.477   2.629
  260SOL     MW 2686   2.029   2.550   2.593
  261SOL     OW 2687   3.367   5.882   3.988
  261SOL    HW1 2688   3.354   5.977   3.994
  261SOL    HW2 2689   3.418   5.860   4.065
  261SOL     MW 2690   3.372   5.892   3.999
  262SOL     OW 2691   5.114   2.903   4.804
  262SOL    HW1 2692   5.141   2.839   4.738
  262SOL    HW2 2693   5.070   2.851   4.871
  262SOL     MW 2694   5.112   2.888   4.804
  263SOL     OW 2695   3.256   1.423   3.827
  263SOL    HW1 2696   3.207   1.356   3.874
  263SOL    HW2 2697   3.224   1.417   3.737
  263SOL     MW 2698   3.245   1.414   3.821
  264SOL     OW 2699   0.654   3.476   3.328
  264SOL    HW1 2700   0.566   3.440   3.335
  264SOL    HW2 2701   0.640   3.569   3.307
  264SOL     MW 2702   0.641   3.483   3.326
  265SOL     OW 2703   0.617   5.747   5.280
  265SOL    HW1 2704   0.705   5.737   5.316
  265SOL    HW2 2705   0.583   5.827   5.320
  265SOL     MW 2706   0.624   5.756   5.289
  266SOL     OW 2707   5.196   1.255   0.898
  266SOL    HW1 2708   5.273   1.212   0.862
  266SOL    HW2 2709   5.220   1.347   0.903
  266SOL     MW 2710   5.209   1.261   0.894
  267SOL     OW 2711   5.014   0.145   1.363
  267SOL    HW1 2712   5.089   0.189   1.403
  267SOL    HW2 2713   5.053   0.090   1.295
  267SOL     MW 2714   5.029   0.143   1.359
  268SOL     OW 2715   5.270   0.788   0.216
  268SOL    HW1 2716   5.235   0.700   0.232
  268SOL    HW2 2717   5.196   0.846   0.233
  268SOL     MW 2718   5.256   0.784   0.220
  269SOL     OW 2719   2.410   5.133   5.594
  269SOL    HW1 2720   2.351   5.172   5.658
  269SOL    HW2 2721   2.422   5.043   5.623
  269SOL     MW 2722   2.404   5.127   5.606
  270SOL     OW 2723   6.240   1.914   5.134
  270SOL    HW1 2724   6.209   1.931   5.223
  270SOL    HW2 2725   6.317   1.970   5.125
  270SOL     MW 2726   6.246   1.924   5.145
  271SOL     OW 2727   4.066   0.235   6.184
  271SOL    HW1 2728   4.093   0.304   6.244
  271SOL    HW2 2729   4.032   0.166   6.242
  271SOL     MW 2730   4.065   0.235   6.199
  272SOL     OW 2731   0.489   5.547   5.419
  272SOL    HW1 2732   0.549   5.485   5.377
  272SOL    HW2 2733   0.535   5.631   5.415
  272SOL     MW 2734   0.502   5.550   5.413
  273SOL     OW 2735   4.836   5.243   3.790
  273SOL    HW1 2736   4.897   5.218   3.859
  273SOL    HW2 2737   4.892   5.261   3.714
  273SOL     MW 2738   4.851   5.242   3.789
  274SOL     OW 2739   3.943   1.844   0.431
  274SOL    HW1 2740   4.016   1.900   0.402
  274SOL    HW2 2741   3.926   1.872   0.521
  274SOL     MW 2742   3.950   1.855   0.439
  275SOL     OW 2743   1.671   4.061   0.602
  275SOL    HW1 2744   1.655   3.979   0.555
  275SOL    HW2 2745   1.656   4.130   0.537
  275SOL     MW 2746   1.667   4.059   0.587
  276SOL     OW 2747   1.849   2.313   0.292
  276SOL    HW1 2748   1.814   2.314   0.203
  276SOL    HW2 2749   1.845   2.404   0.320
  276SOL     MW 2750   1.844   2.325   0.284
  277SOL     OW 2751   1.179   2.603   2.943
  277SOL    HW1 2752   1.227   2.579   2.863
  277SOL    HW2 2753   1.103   2.546   2.944
  277SOL     MW 2754   1.175   2.593   2.933
  278SOL     OW 2755   1.178   2.554   0.147
  278SOL    HW1 2756   1.129   2.472   0.151
  278SOL    HW2 2757   1.255   2.538   0.202
  278SOL     MW 2758   1.182   2.541   0.154
  279SOL     OW 2759   4.975   1.491   2.395
  279SOL    HW1 2760   4.882   1.511   2.396
  279SOL    HW2 2761   4.997   1.473   2.486
  279SOL     MW 2762   4.966   1.492   2.407
  280SOL     OW 2763   0.375   2.224   2.612
  280SOL    HW1 2764   0.372   2.285   2.538
  280SOL    HW2 2765   0.292   2.237   2.658
  280SOL     MW 2766   0.364   2.233   2.608
  281SOL     OW 2767   6.244   2.807   3.796
  281SOL    HW1 2768   6.287   2.783   3.714
  281SOL    HW2 2769   6.157   2.837   3.771
  281SOL     MW 2770   6.239   2.808   3.783
  282SOL     OW 2771   5.973   1.267   0.699
  282SOL    HW1 2772   6.057   1.270   0.655
  282SOL    HW2 2773   5.944   1.358   0.703
  282SOL     MW 2774   5.980   1.279   0.694
  283SOL     OW 2775   5.536   3.114   3.718
  283SOL    HW1 2776   5.534   3.028   3.760
  283SOL    HW2 2777   5.628   3.130   3.698
  283SOL     MW 2778   5.547   3.105   3.721
  284SOL     OW 2779   2.477   0.565   2.722
  284SOL    HW1 2780   2.452   0.647   2.679
  284SOL    HW2 2781   2.546   0.591   2.784
  284SOL     MW 2782   2.483   0.579   2.725
  285SOL     OW 2783   0.563   5.358   0.367
  285SOL    HW1 2784   0.619   5.283   0.346
  285SOL    HW2 2785   0.499   5.361   0.296
  285SOL     MW 2786   0.562   5.349   0.355
  286SOL     OW 2787   4.127   3.525   5.931
  286SOL    HW1 2788   4.069   3.597   5.906
  286SOL    HW2 2789   4.160   3.549   6.018
  286SOL     MW 2790   4.124   3.537   5.939
  287SOL     OW 2791   4.172   1.345   0.721
  287SOL    HW1 2792   4.260   1.383   0.713
  287SOL    HW2 2793   4.168   1.314   0.812
  287SOL     MW 2794   4.183   1.346   0.732
  288SOL     OW 2795   6.259   4.221   2.638
  288SOL    HW1 2796   6.261   4.151   2.703
  288SOL    HW2 2797   6.297   4.181   2.560
  288SOL     MW 2798   6.264   4.207   2.636
  289SOL     OW 2799   5.664   3.429   3.710
  289SOL    HW1 2800   5.741   3.482   3.733
  289SOL    HW2 2801   5.694   3.376   3.636
  289SOL     MW 2802   5.678   3.429   3.703
  290SOL     OW 2803   0.021   4.969   5.508
  290SOL    HW1 2804  -0.051   4.982   5.570
  290SOL    HW2 2805   0.096   4.945   5.563
  290SOL     MW 2806   0.022   4.967   5.523
  291SOL     OW 2807   1.639   1.044   1.353
  291SOL    HW1 2808   1.701   1.072   1.420
  291SOL    HW2 2809   1.619   0.953   1.375
  291SOL     MW 2810   1.644   1.036   1.365
  292SOL     OW 2811   0.828   3.410   3.535
  292SOL    HW1 2812   0.826   3.322   3.572
  292SOL    HW2 2813   0.778   3.403   3.453
  292SOL     MW 2814   0.822   3.398   3.529
  293SOL     OW 2815   3.831   4.555   0.264
  293SOL    HW1 2816   3.818   4.526   0.354
  293SOL    HW2 2817   3.813   4.478   0.211
  293SOL     MW 2818   3.827   4.542   0.269
  294SOL     OW 2819   5.659   1.367   4.635
  294SOL    HW1 2820   5.673   1.446   4.687
  294SOL    HW2 2821   5.564   1.353   4.638
  294SOL     MW 2822   5.648   1.375   4.642
  295SOL     OW 2823   0.512   1.956   0.126
  295SOL    HW1 2824   0.520   2.051   0.137
  295SOL    HW2 2825   0.532   1.941   0.033
  295SOL     MW 2826   0.516   1.966   0.116
  296SOL     OW 2827   2.046   0.134   0.621
  296SOL    HW1 2828   2.034   0.048   0.661
  296SOL    HW2 2829   2.083   0.117   0.535
  296SOL     MW 2830   2.049   0.121   0.615
  297SOL     OW 2831   1.571   4.380   6.161
  297SOL    HW1 2832   1.574   4.329   6.242
  297SOL    HW2 2833   1.656   4.424   6.157
  297SOL     MW 2834   1.582   4.380   6.171
  298SOL     OW 2835   0.975   4.727   5.042
  298SOL    HW1 2836   0.960   4.727   4.948
  298SOL    HW2 2837   0.963   4.636   5.068
  298SOL     MW 2838   0.972   4.715   5.033
  299SOL     OW 2839   0.130   3.584   0.567
  299SOL    HW1 2840   0.218   3.584   0.604
  299SOL    HW2 2841   0.143   3.599   0.474
  299SOL     MW 2842   0.143   3.586   0.560
  300SOL     OW 2843   0.203   3.568   1.398
  300SOL    HW1 2844   0.232   3.488   1.355
  300SOL    HW2 2845   0.130   3.540   1.455
  300SOL     MW 2846   0.197   3.554   1.400
  301SOL     OW 2847   2.708   2.367   5.224
  301SOL    HW1 2848   2.670   2.313   5.155
  301SOL    HW2 2849   2.684   2.457   5.201
  301SOL     MW 2850   2.700   2.371   5.212
  302SOL     OW 2851   4.810   2.533   5.953
  302SOL    HW1 2852   4.822   2.626   5.974
  302SOL    HW2 2853   4.898   2.496   5.956
  302SOL     MW 2854   4.823   2.540   5.956
  303SOL     OW 2855   0.096   2.434   1.173
  303SOL    HW1 2856   0.122   2.341   1.174
  303SOL    HW2 2857   0.002   2.432   1.157
  303SOL     MW 2858   0.087   2.422   1.171
  304SOL     OW 2859   4.129   2.041   0.366
  304SOL    HW1 2860   4.218   2.057   0.399
  304SOL    HW2 2861   4.095   2.129   0.347
  304SOL     MW 2862   4.136   2.054   0.368
  305SOL     OW 2863   3.900   4.943   1.167
  305SOL    HW1 2864   3.865   4.883   1.232
  305SOL    HW2 2865   3.988   4.911   1.148
  305SOL     MW 2866   3.906   4.931   1.173
  306SOL     OW 2867   4.828   1.102   3.559
  306SOL    HW1 2868   4.793   1.041   3.495
  306SOL    HW2 2869   4.897   1.149   3.513
  306SOL     MW 2870   4.832   1.101   3.545
  307SOL     OW 2871   2.001   2.109   0.582
  307SOL    HW1 2872   1.925   2.152   0.543
  307SOL    HW2 2873   1.978   2.016   0.584
  307SOL     MW 2874   1.988   2.103   0.577
  308SOL     OW 2875   0.763   1.229   5.996
  308SOL    HW1 2876   0.760   1.319   6.030
  308SOL    HW2 2877   0.681   1.220   5.947
  308SOL     MW 2878   0.752   1.239   5.994
  309SOL     OW 2879   5.354   5.920   0.901
  309SOL    HW1 2880   5.414   5.948   0.970
  309SOL    HW2 2881   5.337   6.000   0.851
  309SOL     MW 2882   5.360   5.934   0.903
  310SOL     OW 2883   1.271   5.687   4.721
  310SOL    HW1 2884   1.332   5.625   4.681
  310SOL    HW2 2885   1.213   5.632   4.774
  310SOL     MW 2886   1.271   5.672   4.722
  311SOL     OW 2887   5.095   4.235   5.454
  311SOL    HW1 2888   5.124   4.145   5.469
  311SOL    HW2 2889   5.104   4.248   5.359
  311SOL     MW 2890   5.100   4.225   5.444
  312SOL     OW 2891   3.015   1.213   3.388
  312SOL    HW1 2892   3.061   1.130   3.377
  312SOL    HW2 2893   2.930   1.200   3.345
  312SOL     MW 2894   3.010   1.201   3.381
  313SOL     OW 2895   5.151   1.750   5.429
  313SOL    HW1 2896   5.148   1.790   5.516
  313SOL    HW2 2897   5.237   1.708   5.425
  313SOL     MW 2898   5.162   1.749   5.440
  314SOL     OW 2899   6.026   5.528   6.084
  314SOL    HW1 2900   5.980   5.610   6.067
  314SOL    HW2 2901   5.959   5.470   6.121
  314SOL     MW 2902   6.011   5.531   6.087
  315SOL     OW 2903   2.651   0.980   0.869
  315SOL    HW1 2904   2.650   1.056   0.811
  315SOL    HW2 2905   2.587   0.920   0.830
  315SOL     MW 2906   2.643   0.982   0.856
  316SOL     OW 2907   2.187   0.398   1.605
  316SOL    HW1 2908   2.124   0.339   1.564
  316SOL    HW2 2909   2.253   0.414   1.537
  316SOL     MW 2910   2.187   0.393   1.591
  317SOL     OW 2911   1.182   0.083   3.523
  317SOL    HW1 2912   1.213  -0.007   3.509
  317SOL    HW2 2913   1.248   0.139   3.483
  317SOL     MW 2914   1.194   0.079   3.516
  318SOL     OW 2915   5.636   5.924   0.140
  318SOL    HW1 2916   5.701   5.992   0.156
  318SOL    HW2 2917   5.688   5.846   0.120
  318SOL     MW 2918   5.651   5.923   0.139
  319SOL     OW 2919   2.558   5.115   4.920
  319SOL    HW1 2920   2.508   5.074   4.848
  319SOL    HW2 2921   2.494   5.170   4.965
  319SOL     MW 2922   2.543   5.117   4.916
  320SOL     OW 2923   6.029   2.336   0.333
  320SOL    HW1 2924   5.993   2.339   0.244
  320SOL    HW2 2925   5.982   2.404   0.381
  320SOL     MW 2926   6.018   2.345   0.328
  321SOL     OW 2927   5.618   3.217   4.857
  321SOL    HW1 2928   5.680   3.285   4.885
  321SOL    HW2 2929   5.641   3.141   4.911
  321SOL     MW 2930   5.629   3.216   4.868
  322SOL     OW 2931   4.079   3.213   4.758
  322SOL    HW1 2932   4.047   3.232   4.846
  322SOL    HW2 2933   4.067   3.118   4.748
  322SOL     MW 2934   4.073   3.203   4.768
  323SOL     OW 2935   0.496   4.676   0.159
  323SOL    HW1 2936   0.408   4.666   0.195
  323SOL    HW2 2937   0.535   4.589   0.164
  323SOL     MW 2938   0.490   4.664   0.164
  324SOL     OW 2939   3.966   4.186   5.034
  324SOL    HW1 2940   3.947   4.175   4.940
  324SOL    HW2 2941   3.995   4.099   5.062
  324SOL     MW 2942   3.967   4.173   5.025
  325SOL     OW 2943   0.048   1.591   2.098
  325SOL    HW1 2944   0.050   1.686   2.084
  325SOL    HW2 2945   0.134   1.560   2.068
  325SOL     MW 2946   0.059   1.599   2.092
  326SOL     OW 2947   3.170   4.113   0.448
  326SOL    HW1 2948   3.130   4.160   0.375
  326SOL    HW2 2949   3.189   4.181   0.513
  326SOL     MW 2950   3.167   4.127   0.447
  327SOL     OW 2951   2.084   6.156   0.110
  327SOL    HW1 2952   2.127   6.091   0.055
  327SOL    HW2 2953   2.156   6.197   0.159
  327SOL     MW 2954   2.099   6.153   0.109
  328SOL     OW 2955   3.252   6.040   4.789
  328SOL    HW1 2956   3.333   5.998   4.818
  328SOL    HW2 2957   3.192   6.030   4.863
  328SOL     MW 2958   3.254   6.033   4.802
  329SOL     OW 2959   6.276   6.015   3.508
  329SOL    HW1 2960   6.255   6.050   3.422
  329SOL    HW2 2961   6.346   5.953   3.492
  329SOL     MW 2962   6.282   6.011   3.495
  330SOL     OW 2963   1.229   0.602   1.702
  330SOL    HW1 2964   1.166   0.653   1.754
  330SOL    HW2 2965   1.303   0.587   1.762
  330SOL     MW 2966   1.231   0.607   1.717
  331SOL     OW 2967   1.864   5.425   0.332
  331SOL    HW1 2968   1.878   5.389   0.420
  331SOL    HW2 2969   1.922   5.375   0.276
  331SOL     MW 2970   1.873   5.414   0.336
  332SOL     OW 2971   3.960   5.664   1.800
  332SOL    HW1 2972   3.994   5.739   1.849
  332SOL    HW2 2973   3.947   5.596   1.866
  332SOL     MW 2974   3.962   5.665   1.815
  333SOL     OW 2975   5.429   2.010   2.076
  333SOL    HW1 2976   5.401   2.003   1.984
  333SOL    HW2 2977   5.354   1.979   2.126
  333SOL     MW 2978   5.416   2.005   2.070
  334SOL     OW 2979   1.233   0.200   1.652
  334SOL    HW1 2980   1.244   0.215   1.746
  334SOL    HW2 2981   1.188   0.116   1.645
  334SOL     MW 2982   1.229   0.191   1.663
  335SOL     OW 2983   5.311   1.496   2.757
  335SOL    HW1 2984   5.400   1.476   2.729
  335SOL    HW2 2985   5.293   1.433   2.827
  335SOL     MW 2986   5.320   1.485   2.763
  336SOL     OW 2987   4.033   2.096   6.164
  336SOL    HW1 2988   4.097   2.127   6.227
  336SOL    HW2 2989   4.072   2.017   6.126
  336SOL     MW 2990   4.046   2.090   6.167
  337SOL     OW 2991   2.865   2.038   1.001
  337SOL    HW1 2992   2.924   2.003   0.935
  337SOL    HW2 2993   2.856   1.967   1.065
  337SOL     MW 2994   2.871   2.024   1.001
  338SOL     OW 2995   5.884   4.265   4.668
  338SOL    HW1 2996   5.954   4.315   4.628
  338SOL    HW2 2997   5.863   4.312   4.749
  338SOL     MW 2998   5.890   4.277   4.673
  339SOL     OW 2999   2.066   5.069   0.848
  339SOL    HW1 3000   2.149   5.088   0.805
  339SOL    HW2 3001   2.031   4.993   0.801
  339SOL     MW 3002   2.072   5.061   0.837
  340SOL     OW 3003   1.164   3.814   5.202
  340SOL    HW1 3004   1.239   3.756   5.216
  340SOL    HW2 3005   1.203   3.898   5.179
  340SOL     MW 3006   1.179   3.817   5.201
  341SOL     OW 3007   2.943   2.891   4.489
  341SOL    HW1 3008   2.990   2.811   4.511
  341SOL    HW2 3009   2.875   2.863   4.428
  341SOL     MW 3010   2.940   2.877   4.484
  342SOL     OW 3011   3.757   0.263   0.025
  342SOL    HW1 3012   3.819   0.230   0.090
  342SOL    HW2 3013   3.781   0.355   0.015
  342SOL     MW 3014   3.768   0.271   0.032
  343SOL     OW 3015   5.360   2.771   4.993
  343SOL    HW1 3016   5.338   2.678   4.995
  343SOL    HW2 3017   5.286   2.813   5.038
  343SOL     MW 3018   5.348   2.764   4.999
  344SOL     OW 3019   1.160   2.003   4.858
  344SOL    HW1 3020   1.151   1.908   4.853
  344SOL    HW2 3021   1.208   2.018   4.939
  344SOL     MW 3022   1.165   1.993   4.867
  345SOL     OW 3023   0.543   0.297   5.065
  345SOL    HW1 3024   0.571   0.213   5.027
  345SOL    HW2 3025   0.451   0.305   5.039
  345SOL     MW 3026   0.535   0.287   5.057
  346SOL     OW 3027   2.953   0.426   1.897
  346SOL    HW1 3028   2.911   0.356   1.847
  346SOL    HW2 3029   3.036   0.441   1.852
  346SOL     MW 3030   2.958   0.419   1.885
  347SOL     OW 3031   3.723   1.274   2.461
  347SOL    HW1 3032   3.738   1.261   2.554
  347SOL    HW2 3033   3.807   1.255   2.420
  347SOL     MW 3034   3.736   1.270   2.468
  348SOL     OW 3035   0.344   5.660   5.743
  348SOL    HW1 3036   0.333   5.741   5.794
  348SOL    HW2 3037   0.428   5.625   5.774
  348SOL     MW 3038   0.353   5.666   5.754
  349SOL     OW 3039   2.114   3.068   4.938
  349SOL    HW1 3040   2.059   3.144   4.919
  349SOL    HW2 3041   2.109   3.015   4.858
  349SOL     MW 3042   2.106   3.071   4.925
  350SOL     OW 3043   1.827   2.923   0.667
  350SOL    HW1 3044   1.876   3.005   0.666
  350SOL    HW2 3045   1.888   2.858   0.632
  350SOL     MW 3046   1.841   2.925   0.662
  351SOL     OW 3047   3.616   5.569   6.243
  351SOL    HW1 3048   3.677   5.546   6.312
  351SOL    HW2 3049   3.623   5.665   6.235
  351SOL     MW 3050   3.625   5.579   6.250
  352SOL     OW 3051   3.691   0.494   5.106
  352SOL    HW1 3052   3.650   0.418   5.147
  352SOL    HW2 3053   3.622   0.560   5.104
  352SOL     MW 3054   3.677   0.493   5.111
  353SOL     OW 3055   1.470   5.567   1.979
  353SOL    HW1 3056   1.531   5.635   1.953
  353SOL    HW2 3057   1.387   5.614   1.993
  353SOL     MW 3058   1.467   5.582   1.978
  354SOL     OW 3059   4.082   4.604   5.348
  354SOL    HW1 3060   4.131   4.686   5.337
  354SOL    HW2 3061   4.148   4.536   5.337
  354SOL     MW 3062   4.097   4.606   5.346
  355SOL     OW 3063   5.307   5.623   0.531
  355SOL    HW1 3064   5.227   5.624   0.583
  355SOL    HW2 3065   5.365   5.685   0.576
  355SOL     MW 3066   5.304   5.631   0.544
  356SOL     OW 3067   2.572   1.075   3.714
  356SOL    HW1 3068   2.480   1.059   3.732
  356SOL    HW2 3069   2.592   1.157   3.758
  356SOL     MW 3070   2.563   1.084   3.722
  357SOL     OW 3071   4.682   3.960   4.285
  357SOL    HW1 3072   4.744   3.887   4.276
  357SOL    HW2 3073   4.623   3.933   4.355
  357SOL     MW 3074   4.682   3.947   4.293
  358SOL     OW 3075   2.022   1.885   2.780
  358SOL    HW1 3076   1.981   1.798   2.782
  358SOL    HW2 3077   2.045   1.899   2.688
  358SOL     MW 3078   2.020   1.876   2.769
  359SOL     OW 3079   2.424   1.855   5.546
  359SOL    HW1 3080   2.468   1.921   5.599
  359SOL    HW2 3081   2.492   1.792   5.523
  359SOL     MW 3082   2.438   1.856   5.550
  360SOL     OW 3083   0.233   0.103   3.053
  360SOL    HW1 3084   0.143   0.085   3.081
  360SOL    HW2 3085   0.253   0.187   3.091
  360SOL     MW 3086   0.224   0.112   3.062
  361SOL     OW 3087   5.398   0.862   3.572
  361SOL    HW1 3088   5.433   0.778   3.602
  361SOL    HW2 3089   5.464   0.895   3.511
  361SOL     MW 3090   5.411   0.855   3.568
  362SOL     OW 3091   1.004   2.387   3.299
  362SOL    HW1 3092   1.017   2.481   3.292
  362SOL    HW2 3093   1.077   2.349   3.250
  362SOL     MW 3094   1.015   2.394   3.292
  363SOL     OW 3095   2.673   4.705   4.869
  363SOL    HW1 3096   2.608   4.711   4.939
  363SOL    HW2 3097   2.740   4.769   4.893
  363SOL     MW 3098   2.673   4.714   4.881
  364SOL     OW 3099   0.094   5.927   0.779
  364SOL    HW1 3100   0.137   5.860   0.832
  364SOL    HW2 3101   0.151   5.939   0.703
  364SOL     MW 3102   0.107   5.920   0.776
  365SOL     OW 3103   5.014   1.479   3.668
  365SOL    HW1 3104   4.973   1.546   3.722
  365SOL    HW2 3105   4.955   1.468   3.594
  365SOL     MW 3106   5.001   1.486   3.665
  366SOL     OW 3107   5.994   3.140   3.315
  366SOL    HW1 3108   6.087   3.130   3.294
  366SOL    HW2 3109   5.949   3.121   3.233
  366SOL     MW 3110   6.000   3.136   3.302
  367SOL     OW 3111   0.598   5.528   2.586
  367SOL    HW1 3112   0.555   5.443   2.596
  367SOL    HW2 3113   0.609   5.538   2.491
  367SOL     MW 3114   0.594   5.518   2.575
  368SOL     OW 3115   1.139   3.457   3.793
  368SOL    HW1 3116   1.055   3.495   3.772
  368SOL    HW2 3117   1.118   3.371   3.830
  368SOL     MW 3118   1.126   3.450   3.795
  369SOL     OW 3119   4.577   4.873   2.984
  369SOL    HW1 3120   4.648   4.855   3.046
  369SOL    HW2 3121   4.621   4.900   2.904
  369SOL     MW 3122   4.592   4.875   2.982
  370SOL     OW 3123   4.006   2.055   2.360
  370SOL    HW1 3124   3.964   1.970   2.369
  370SOL    HW2 3125   4.096   2.041   2.390
  370SOL     MW 3126   4.012   2.043   2.365
  371SOL     OW 3127   5.615   0.724   1.528
  371SOL    HW1 3128   5.640   0.741   1.619
  371SOL    HW2 3129   5.618   0.809   1.485
  371SOL     MW 3130   5.618   0.737   1.534
  372SOL     OW 3131   4.483   1.717   2.141
  372SOL    HW1 3132   4.519   1.677   2.062
  372SOL    HW2 3133   4.395   1.682   2.148
  372SOL     MW 3134   4.477   1.707   2.132
  373SOL     OW 3135   4.476   5.882   2.942
  373SOL    HW1 3136   4.437   5.969   2.941
  373SOL    HW2 3137   4.456   5.848   3.030
  373SOL     MW 3138   4.468   5.889   2.953
  374SOL     OW 3139   4.365   0.897   1.316
  374SOL    HW1 3140   4.392   0.972   1.263
  374SOL    HW2 3141   4.440   0.837   1.312
  374SOL     MW 3142   4.378   0.898   1.308
  375SOL     OW 3143   1.884   3.831   5.001
  375SOL    HW1 3144   1.956   3.831   4.938
  375SOL    HW2 3145   1.900   3.755   5.056
  375SOL     MW 3146   1.895   3.821   5.000
  376SOL     OW 3147   1.606   4.573   1.167
  376SOL    HW1 3148   1.682   4.631   1.181
  376SOL    HW2 3149   1.644   4.493   1.130
  376SOL     MW 3150   1.621   4.570   1.164
  377SOL     OW 3151   4.614   1.535   1.595
  377SOL    HW1 3152   4.566   1.453   1.608
  377SOL    HW2 3153   4.688   1.511   1.539
  377SOL     MW 3154   4.617   1.521   1.590
  378SOL     OW 3155   6.012   4.331   0.414
  378SOL    HW1 3156   5.920   4.309   0.397
  378SOL    HW2 3157   6.012   4.370   0.501
  378SOL     MW 3158   6.000   4.333   0.423
  379SOL     OW 3159   0.612   4.393   5.539
  379SOL    HW1 3160   0.634   4.478   5.500
  379SOL    HW2 3161   0.688   4.338   5.519
  379SOL     MW 3162   0.625   4.397   5.531
  380SOL     OW 3163   5.062   5.468   4.737
  380SOL    HW1 3164   4.972   5.496   4.757
  380SOL    HW2 3165   5.065   5.376   4.764
  380SOL     MW 3166   5.051   5.460   4.743
  381SOL     OW 3167   3.558   1.688   0.002
  381SOL    HW1 3168   3.538   1.631   0.076
  381SOL    HW2 3169   3.474   1.727  -0.022
  381SOL     MW 3170   3.545   1.686   0.008
  382SOL     OW 3171   5.471   0.583   2.999
  382SOL    HW1 3172   5.479   0.678   3.011
  382SOL    HW2 3173   5.409   0.555   3.067
  382SOL     MW 3174   5.464   0.591   3.009
  383SOL     OW 3175   5.833   5.652   4.728
  383SOL    HW1 3176   5.889   5.613   4.661
  383SOL    HW2 3177   5.833   5.746   4.707
  383SOL     MW 3178   5.840   5.659   4.717
  384SOL     OW 3179   2.446   1.332   3.880
  384SOL    HW1 3180   2.396   1.251   3.895
  384SOL    HW2 3181   2.379   1.400   3.870
  384SOL     MW 3182   2.431   1.330   3.881
  385SOL     OW 3183   0.355   5.138   5.535
  385SOL    HW1 3184   0.417   5.101   5.473
  385SOL    HW2 3185   0.346   5.072   5.603
  385SOL     MW 3186   0.362   5.125   5.536
  386SOL     OW 3187   1.554   0.811   6.032
  386SOL    HW1 3188   1.597   0.784   5.951
  386SOL    HW2 3189   1.611   0.880   6.067
  386SOL     MW 3190   1.567   0.817   6.026
  387SOL     OW 3191   4.066   4.460   0.912
  387SOL    HW1 3192   4.048   4.537   0.966
  387SOL    HW2 3193   4.103   4.496   0.831
  387SOL     MW 3194   4.068   4.474   0.908
  388SOL     OW 3195   5.194   1.257   3.718
  388SOL    HW1 3196   5.157   1.341   3.692
  388SOL    HW2 3197   5.125   1.216   3.771
  388SOL     MW 3198   5.180   1.262   3.721
  389SOL     OW 3199   0.911   1.240   2.255
  389SOL    HW1 3200   0.882   1.330   2.268
  389SOL    HW2 3201   0.912   1.202   2.342
  389SOL     MW 3202   0.907   1.247   2.268
  390SOL     OW 3203   3.279   0.897   0.629
  390SOL    HW1 3204   3.188   0.914   0.603
  390SOL    HW2 3205   3.277   0.892   0.724
  390SOL     MW 3206   3.267   0.898   0.638
  391SOL     OW 3207   3.533   0.573   2.607
  391SOL    HW1 3208   3.592   0.503   2.635
  391SOL    HW2 3209   3.500   0.544   2.522
  391SOL     MW 3210   3.536   0.560   2.600
  392SOL     OW 3211   5.168   3.960   4.689
  392SOL    HW1 3212   5.136   4.015   4.618
  392SOL    HW2 3213   5.192   4.021   4.758
  392SOL     MW 3214   5.167   3.975   4.689
  393SOL     OW 3215   4.300   1.036   4.022
  393SOL    HW1 3216   4.205   1.046   4.022
  393SOL    HW2 3217   4.328   1.074   3.938
  393SOL     MW 3218   4.292   1.042   4.011
  394SOL     OW 3219   4.021   5.165   2.001
  394SOL    HW1 3220   3.944   5.181   2.056
  394SOL    HW2 3221   4.025   5.241   1.943
  394SOL     MW 3222   4.011   5.177   2.001
  395SOL     OW 3223   2.459   0.330   0.941
  395SOL    HW1 3224   2.388   0.294   0.890
  395SOL    HW2 3225   2.416   0.388   1.005
  395SOL     MW 3226   2.445   0.334   0.943
  396SOL     OW 3227   1.675   0.363   0.509
  396SOL    HW1 3228   1.679   0.340   0.417
  396SOL    HW2 3229   1.609   0.432   0.514
  396SOL     MW 3230   1.667   0.369   0.498
  397SOL     OW 3231   1.712   0.295   1.196
  397SOL    HW1 3232   1.760   0.212   1.200
  397SOL    HW2 3233   1.738   0.333   1.112
  397SOL     MW 3234   1.722   0.289   1.185
  398SOL     OW 3235   2.376   6.143   4.275
  398SOL    HW1 3236   2.349   6.057   4.307
  398SOL    HW2 3237   2.388   6.131   4.181
  398SOL     MW 3238   2.374   6.130   4.267
  399SOL     OW 3239   5.717   6.231   2.035
  399SOL    HW1 3240   5.654   6.245   2.105
  399SOL    HW2 3241   5.678   6.273   1.959
  399SOL     MW 3242   5.704   6.239   2.034
  400SOL     OW 3243   5.628   6.031   5.620
  400SOL    HW1 3244   5.646   6.122   5.642
  400SOL    HW2 3245   5.576   5.998   5.693
  400SOL     MW 3246   5.624   6.039   5.632
  401SOL     OW 3247   2.846   1.336   4.766
  401SOL    HW1 3248   2.753   1.330   4.745
  401SOL    HW2 3249   2.884   1.255   4.733
  401SOL     MW 3250   2.839   1.325   4.759
  402SOL     OW 3251   0.734   1.976   3.148
  402SOL    HW1 3252   0.702   1.888   3.167
  402SOL    HW2 3253   0.809   1.962   3.089
  402SOL     MW 3254   0.739   1.963   3.143
  403SOL     OW 3255   4.087   3.247   2.610
  403SOL    HW1 3256   4.077   3.321   2.670
  403SOL    HW2 3257   4.153   3.192   2.651
  403SOL     MW 3258   4.094   3.249   2.623
  404SOL     OW 3259   3.749   3.399   1.140
  404SOL    HW1 3260   3.679   3.428   1.081
  404SOL    HW2 3261   3.762   3.472   1.200
  404SOL     MW 3262   3.742   3.412   1.140
  405SOL     OW 3263   1.014   1.885   1.629
  405SOL    HW1 3264   0.975   1.972   1.632
  405SOL    HW2 3265   1.091   1.896   1.572
  405SOL     MW 3266   1.019   1.898   1.622
  406SOL     OW 3267   5.475   1.721   3.407
  406SOL    HW1 3268   5.474   1.661   3.481
  406SOL    HW2 3269   5.550   1.778   3.423
  406SOL     MW 3270   5.485   1.720   3.418
  407SOL     OW 3271   4.175   3.418   0.466
  407SOL    HW1 3272   4.117   3.395   0.538
  407SOL    HW2 3273   4.120   3.466   0.404
  407SOL     MW 3274   4.161   3.421   0.467
  408SOL     OW 3275   0.410   3.654   3.437
  408SOL    HW1 3276   0.493   3.653   3.486
  408SOL    HW2 3277   0.346   3.616   3.496
  408SOL     MW 3278   0.413   3.649   3.451
  409SOL     OW 3279   3.090   5.623   5.181
  409SOL    HW1 3280   3.146   5.655   5.252
  409SOL    HW2 3281   3.134   5.654   5.101
  409SOL     MW 3282   3.103   5.631   5.180
  410SOL     OW 3283   5.610   0.757   4.374
  410SOL    HW1 3284   5.585   0.784   4.463
  410SOL    HW2 3285   5.659   0.831   4.340
  410SOL     MW 3286   5.613   0.770   4.381
  411SOL     OW 3287   4.667   3.761   0.722
  411SOL    HW1 3288   4.619   3.760   0.639
  411SOL    HW2 3289   4.758   3.775   0.696
  411SOL     MW 3290   4.673   3.762   0.708
  412SOL     OW 3291   5.880   1.093   5.937
  412SOL    HW1 3292   5.884   1.187   5.951
  412SOL    HW2 3293   5.901   1.055   6.023
  412SOL     MW 3294   5.884   1.100   5.950
  413SOL     OW 3295   5.587   5.475   0.056
  413SOL    HW1 3296   5.622   5.471   0.144
  413SOL    HW2 3297   5.509   5.530   0.063
  413SOL     MW 3298   5.581   5.481   0.068
  414SOL     OW 3299   2.794   4.752   1.031
  414SOL    HW1 3300   2.755   4.787   0.951
  414SOL    HW2 3301   2.859   4.689   1.000
  414SOL     MW 3302   2.797   4.749   1.017
  415SOL     OW 3303   0.621   2.045   0.882
  415SOL    HW1 3304   0.691   2.035   0.946
  415SOL    HW2 3305   0.542   2.017   0.929
  415SOL     MW 3306   0.620   2.040   0.896
  416SOL     OW 3307   2.659   1.275   2.901
  416SOL    HW1 3308   2.722   1.322   2.845
  416SOL    HW2 3309   2.699   1.189   2.915
  416SOL     MW 3310   2.673   1.270   2.896
  417SOL     OW 3311   4.792   0.066   0.105
  417SOL    HW1 3312   4.743   0.050   0.186
  417SOL    HW2 3313   4.883   0.048   0.128
  417SOL     MW 3314   4.797   0.062   0.119
  418SOL     OW 3315   1.256   1.701   3.651
  418SOL    HW1 3316   1.232   1.792   3.665
  418SOL    HW2 3317   1.341   1.690   3.695
  418SOL     MW 3318   1.264   1.711   3.659
  419SOL     OW 3319   3.448   5.208   1.963
  419SOL    HW1 3320   3.357   5.215   1.935
  419SOL    HW2 3321   3.446   5.142   2.032
  419SOL     MW 3322   3.436   5.201   1.968
  420SOL     OW 3323   3.304   0.712   3.703
  420SOL    HW1 3324   3.364   0.639   3.684
  420SOL    HW2 3325   3.242   0.710   3.631
  420SOL     MW 3326   3.304   0.702   3.691
  421SOL     OW 3327   0.495   3.482   1.662
  421SOL    HW1 3328   0.549   3.560   1.656
  421SOL    HW2 3329   0.515   3.445   1.748
  421SOL     MW 3330   0.504   3.487   1.672
  422SOL     OW 3331   6.245   0.589   3.019
  422SOL    HW1 3332   6.258   0.526   3.091
  422SOL    HW2 3333   6.301   0.556   2.949
  422SOL     MW 3334   6.254   0.577   3.019
  423SOL     OW 3335   5.050   2.527   0.217
  423SOL    HW1 3336   5.058   2.513   0.123
  423SOL    HW2 3337   5.038   2.440   0.254
  423SOL     MW 3338   5.049   2.514   0.209
  424SOL     OW 3339   1.607   2.856   0.508
  424SOL    HW1 3340   1.685   2.890   0.552
  424SOL    HW2 3341   1.578   2.927   0.452
  424SOL     MW 3342   1.613   2.869   0.507
  425SOL     OW 3343   6.112   5.376   4.055
  425SOL    HW1 3344   6.144   5.380   3.965
  425SOL    HW2 3345   6.093   5.467   4.078
  425SOL     MW 3346   6.114   5.388   4.046
  426SOL     OW 3347   0.409   0.392   1.795
  426SOL    HW1 3348   0.390   0.486   1.803
  426SOL    HW2 3349   0.460   0.385   1.714
  426SOL     MW 3350   0.413   0.403   1.786
  427SOL     OW 3351   0.274   0.001   4.821
  427SOL    HW1 3352   0.212   0.005   4.748
  427SOL    HW2 3353   0.221   0.018   4.899
  427SOL     MW 3354   0.259   0.004   4.822
  428SOL     OW 3355   5.404   0.230   3.715
  428SOL    HW1 3356   5.322   0.265   3.681
  428SOL    HW2 3357   5.380   0.146   3.754
  428SOL     MW 3358   5.391   0.223   3.716
  429SOL     OW 3359   3.058   1.186   5.384
  429SOL    HW1 3360   3.053   1.109   5.326
  429SOL    HW2 3361   2.969   1.222   5.382
  429SOL     MW 3362   3.046   1.181   5.376
  430SOL     OW 3363   5.573   0.404   5.313
  430SOL    HW1 3364   5.603   0.494   5.325
  430SOL    HW2 3365   5.568   0.368   5.402
  430SOL     MW 3366   5.576   0.411   5.326
  431SOL     OW 3367   6.066   1.588   0.361
  431SOL    HW1 3368   6.071   1.665   0.305
  431SOL    HW2 3369   5.982   1.548   0.339
  431SOL     MW 3370   6.056   1.592   0.351
  432SOL     OW 3371   0.432   5.958   2.338
  432SOL    HW1 3372   0.508   5.907   2.366
  432SOL    HW2 3373   0.467   6.024   2.279
  432SOL     MW 3374   0.446   5.960   2.334
  433SOL     OW 3375   3.361   2.812   1.147
  433SOL    HW1 3376   3.401   2.850   1.225
  433SOL    HW2 3377   3.308   2.883   1.110
  433SOL     MW 3378   3.359   2.826   1.152
  434SOL     OW 3379   0.650   0.801   5.060
  434SOL    HW1 3380   0.679   0.768   4.975
  434SOL    HW2 3381   0.627   0.893   5.043
  434SOL     MW 3382   0.651   0.808   5.047
  435SOL     OW 3383   3.272   1.147   1.953
  435SOL    HW1 3384   3.194   1.114   1.999
  435SOL    HW2 3385   3.259   1.242   1.949
  435SOL     MW 3386   3.260   1.155   1.958
  436SOL     OW 3387   5.169   4.371   5.674
  436SOL    HW1 3388   5.140   4.460   5.653
  436SOL    HW2 3389   5.151   4.320   5.595
  436SOL     MW 3390   5.163   4.376   5.662
  437SOL     OW 3391   0.735   3.889   2.228
  437SOL    HW1 3392   0.790   3.964   2.251
  437SOL    HW2 3393   0.707   3.906   2.138
  437SOL     MW 3394   0.739   3.901   2.220
  438SOL     OW 3395   6.085   0.351   3.833
  438SOL    HW1 3396   6.084   0.305   3.918
  438SOL    HW2 3397   6.009   0.409   3.836
  438SOL     MW 3398   6.075   0.352   3.844
  439SOL     OW 3399   0.626   4.961   2.585
  439SOL    HW1 3400   0.677   4.884   2.560
  439SOL    HW2 3401   0.646   4.973   2.678
  439SOL     MW 3402   0.635   4.953   2.594
  440SOL     OW 3403   5.688   1.808   2.790
  440SOL    HW1 3404   5.615   1.761   2.829
  440SOL    HW2 3405   5.648   1.880   2.742
  440SOL     MW 3406   5.674   1.811   2.789
  441SOL     OW 3407   4.470   5.832   3.986
  441SOL    HW1 3408   4.445   5.820   4.077
  441SOL    HW2 3409   4.393   5.806   3.936
  441SOL     MW 3410   4.457   5.827   3.991
  442SOL     OW 3411   0.640   4.370   6.010
  442SOL    HW1 3412   0.650   4.330   5.923
  442SOL    HW2 3413   0.618   4.461   5.991
  442SOL     MW 3414   0.638   4.376   5.996
  443SOL     OW 3415   0.830   5.349   3.412
  443SOL    HW1 3416   0.877   5.350   3.496
  443SOL    HW2 3417   0.803   5.257   3.401
  443SOL     MW 3418   0.833   5.337   3.422
  444SOL     OW 3419   0.395   0.164   5.316
  444SOL    HW1 3420   0.466   0.219   5.284
  444SOL    HW2 3421   0.381   0.100   5.246
  444SOL     MW 3422   0.402   0.163   5.303
  445SOL     OW 3423   4.296   5.242   0.317
  445SOL    HW1 3424   4.312   5.229   0.410
  445SOL    HW2 3425   4.232   5.174   0.294
  445SOL     MW 3426   4.290   5.231   0.326
  446SOL     OW 3427   2.500   2.545   5.604
  446SOL    HW1 3428   2.457   2.463   5.627
  446SOL    HW2 3429   2.593   2.523   5.598
  446SOL     MW 3430   2.506   2.532   5.606
  447SOL     OW 3431   3.566   5.077   3.176
  447SOL    HW1 3432   3.612   5.110   3.253
  447SOL    HW2 3433   3.595   4.986   3.168
  447SOL     MW 3434   3.576   5.069   3.185
  448SOL     OW 3435   1.913   5.739   3.414
  448SOL    HW1 3436   1.991   5.743   3.470
  448SOL    HW2 3437   1.918   5.819   3.362
  448SOL     MW 3438   1.924   5.750   3.414
  449SOL     OW 3439   4.546   3.019   2.259
  449SOL    HW1 3440   4.573   2.938   2.215
  449SOL    HW2 3441   4.452   3.008   2.274
  449SOL     MW 3442   4.537   3.007   2.255
  450SOL     OW 3443   2.928   4.962   4.584
  450SOL    HW1 3444   2.846   4.913   4.589
  450SOL    HW2 3445   2.996   4.896   4.578
  450SOL     MW 3446   2.926   4.948   4.584
  451SOL     OW 3447   6.170   2.725   1.064
  451SOL    HW1 3448   6.254   2.768   1.046
  451SOL    HW2 3449   6.110   2.765   1.001
  451SOL     MW 3450   6.173   2.736   1.054
  452SOL     OW 3451   1.620   2.139   3.450
  452SOL    HW1 3452   1.581   2.122   3.536
  452SOL    HW2 3453   1.713   2.116   3.461
  452SOL     MW 3454   1.627   2.134   3.463
  453SOL     OW 3455   3.705   1.211   2.126
  453SOL    HW1 3456   3.624   1.252   2.157
  453SOL    HW2 3457   3.740   1.273   2.062
  453SOL     MW 3458   3.699   1.224   2.121
  454SOL     OW 3459   4.544   2.968   5.261
  454SOL    HW1 3460   4.495   3.029   5.205
  454SOL    HW2 3461   4.511   2.882   5.237
  454SOL     MW 3462   4.533   2.965   5.251
  455SOL     OW 3463   4.255   4.490   1.647
  455SOL    HW1 3464   4.278   4.475   1.556
  455SOL    HW2 3465   4.336   4.519   1.689
  455SOL     MW 3466   4.268   4.492   1.641
  456SOL     OW 3467   1.398   4.185   1.698
  456SOL    HW1 3468   1.458   4.115   1.674
  456SOL    HW2 3469   1.390   4.178   1.794
  456SOL     MW 3470   1.404   4.175   1.707
  457SOL     OW 3471   2.198   0.762   4.988
  457SOL    HW1 3472   2.192   0.857   4.987
  457SOL    HW2 3473   2.286   0.742   4.955
  457SOL     MW 3474   2.208   0.772   4.984
  458SOL     OW 3475   6.144   1.819   4.261
  458SOL    HW1 3476   6.114   1.869   4.185
  458SOL    HW2 3477   6.232   1.852   4.278
  458SOL     MW 3478   6.151   1.829   4.253
  459SOL     OW 3479   2.055   4.871   1.281
  459SOL    HW1 3480   1.989   4.871   1.350
  459SOL    HW2 3481   2.123   4.812   1.313
  459SOL     MW 3482   2.055   4.863   1.294
  460SOL     OW 3483   2.631   6.065   5.869
  460SOL    HW1 3484   2.635   6.138   5.931
  460SOL    HW2 3485   2.718   6.027   5.870
  460SOL     MW 3486   2.642   6.070   5.877
  461SOL     OW 3487   3.927   5.256   0.584
  461SOL    HW1 3488   4.005   5.295   0.621
  461SOL    HW2 3489   3.890   5.324   0.527
  461SOL     MW 3490   3.932   5.269   0.581
  462SOL     OW 3491   5.084   4.465   1.999
  462SOL    HW1 3492   5.142   4.390   1.985
  462SOL    HW2 3493   5.078   4.507   1.913
  462SOL     MW 3494   5.091   4.461   1.986
  463SOL     OW 3495   4.660   3.946   5.226
  463SOL    HW1 3496   4.752   3.933   5.203
  463SOL    HW2 3497   4.611   3.906   5.154
  463SOL     MW 3498   4.665   3.939   5.214
  464SOL     OW 3499   3.352   4.031   5.974
  464SOL    HW1 3500   3.360   3.963   5.909
  464SOL    HW2 3501   3.272   4.011   6.022
  464SOL     MW 3502   3.343   4.021   5.972
  465SOL     OW 3503   6.120   0.489   4.927
  465SOL    HW1 3504   6.196   0.501   4.870
  465SOL    HW2 3505   6.072   0.571   4.921
  465SOL     MW 3506   6.124   0.501   4.919
  466SOL     OW 3507   3.087   1.690   4.425
  466SOL    HW1 3508   3.148   1.717   4.493
  466SOL    HW2 3509   3.018   1.642   4.472
  466SOL     MW 3510   3.086   1.687   4.440
  467SOL     OW 3511   4.787   2.040   0.765
  467SOL    HW1 3512   4.696   2.039   0.735
  467SOL    HW2 3513   4.833   2.094   0.700
  467SOL     MW 3514   4.782   2.047   0.753
  468SOL     OW 3515   3.019   1.153   0.807
  468SOL    HW1 3516   3.083   1.196   0.750
  468SOL    HW2 3517   2.994   1.220   0.870
  468SOL     MW 3518   3.024   1.167   0.807
  469SOL     OW 3519   1.445   0.709   4.987
  469SOL    HW1 3520   1.356   0.692   5.016
  469SOL    HW2 3521   1.472   0.629   4.941
  469SOL     MW 3522   1.437   0.696   4.984
  470SOL     OW 3523   4.322   4.809   3.371
  470SOL    HW1 3524   4.293   4.875   3.434
  470SOL    HW2 3525   4.320   4.853   3.286
  470SOL     MW 3526   4.318   4.823   3.368
  471SOL     OW 3527   4.639   2.848   0.535
  471SOL    HW1 3528   4.633   2.785   0.462
  471SOL    HW2 3529   4.732   2.869   0.540
  471SOL     MW 3530   4.650   2.843   0.526
  472SOL     OW 3531   6.075   3.033   1.683
  472SOL    HW1 3532   6.152   2.981   1.707
  472SOL    HW2 3533   6.070   3.026   1.588
  472SOL     MW 3534   6.085   3.025   1.674
  473SOL     OW 3535   4.931   3.187   5.090
  473SOL    HW1 3536   4.895   3.103   5.118
  473SOL    HW2 3537   5.026   3.175   5.096
  473SOL     MW 3538   4.939   3.175   5.095
  474SOL     OW 3539   1.075   4.258   5.477
  474SOL    HW1 3540   1.080   4.247   5.382
  474SOL    HW2 3541   1.116   4.179   5.513
  474SOL     MW 3542   1.081   4.247   5.470
  475SOL     OW 3543   0.789   4.369   6.256
  475SOL    HW1 3544   0.741   4.299   6.299
  475SOL    HW2 3545   0.757   4.368   6.166
  475SOL     MW 3546   0.779   4.360   6.250
  476SOL     OW 3547   5.481   3.667   2.137
  476SOL    HW1 3548   5.568   3.699   2.159
  476SOL    HW2 3549   5.474   3.583   2.182
  476SOL     MW 3550   5.491   3.660   2.145
  477SOL     OW 3551   4.452   0.716   6.220
  477SOL    HW1 3552   4.538   0.723   6.178
  477SOL    HW2 3553   4.390   0.737   6.150
  477SOL     MW 3554   4.455   0.720   6.205
  478SOL     OW 3555   0.657   4.661   5.421
  478SOL    HW1 3556   0.715   4.699   5.354
  478SOL    HW2 3557   0.607   4.736   5.454
  478SOL     MW 3558   0.658   4.676   5.416
  479SOL     OW 3559   3.879   1.165   3.123
  479SOL    HW1 3560   3.819   1.223   3.170
  479SOL    HW2 3561   3.914   1.220   3.052
  479SOL     MW 3562   3.876   1.180   3.120
  480SOL     OW 3563   5.003   3.087   0.705
  480SOL    HW1 3564   4.938   3.095   0.775
  480SOL    HW2 3565   4.975   3.151   0.639
  480SOL     MW 3566   4.991   3.097   0.705
  481SOL     OW 3567   5.414   4.499   5.716
  481SOL    HW1 3568   5.377   4.587   5.724
  481SOL    HW2 3569   5.344   4.448   5.675
  481SOL     MW 3570   5.400   4.504   5.712
  482SOL     OW 3571   5.686   2.711   5.295
  482SOL    HW1 3572   5.641   2.790   5.265
  482SOL    HW2 3573   5.667   2.646   5.227
  482SOL     MW 3574   5.678   2.713   5.282
  483SOL     OW 3575   3.562   1.705   3.478
  483SOL    HW1 3576   3.609   1.622   3.489
  483SOL    HW2 3577   3.584   1.733   3.389
  483SOL     MW 3578   3.571   1.698   3.468
  484SOL     OW 3579   3.008   4.876   0.669
  484SOL    HW1 3580   3.044   4.787   0.664
  484SOL    HW2 3581   3.034   4.918   0.587
  484SOL     MW 3582   3.016   4.870   0.658
  485SOL     OW 3583   4.255   0.308   1.952
  485SOL    HW1 3584   4.286   0.259   1.877
  485SOL    HW2 3585   4.161   0.290   1.956
  485SOL     MW 3586   4.247   0.300   1.943
  486SOL     OW 3587   4.438   4.200   0.982
  486SOL    HW1 3588   4.498   4.126   0.987
  486SOL    HW2 3589   4.435   4.221   0.889
  486SOL     MW 3590   4.445   4.193   0.971
  487SOL     OW 3591   5.978   5.047   2.522
  487SOL    HW1 3592   5.925   5.110   2.473
  487SOL    HW2 3593   6.043   5.016   2.459
  487SOL     MW 3594   5.980   5.051   2.508
  488SOL     OW 3595   0.683   3.765   0.883
  488SOL    HW1 3596   0.606   3.819   0.866
  488SOL    HW2 3597   0.755   3.810   0.838
  488SOL     MW 3598   0.683   3.777   0.875
  489SOL     OW 3599   5.352   2.775   0.638
  489SOL    HW1 3600   5.265   2.739   0.656
  489SOL    HW2 3601   5.404   2.753   0.715
  489SOL     MW 3602   5.347   2.768   0.650
  490SOL     OW 3603   6.073   3.074   2.562
  490SOL    HW1 3604   6.111   2.986   2.566
  490SOL    HW2 3605   6.060   3.090   2.469
  490SOL     MW 3606   6.076   3.065   2.551
  491SOL     OW 3607   0.845   3.680   3.098
  491SOL    HW1 3608   0.763   3.708   3.138
  491SOL    HW2 3609   0.838   3.585   3.091
  491SOL     MW 3610   0.834   3.672   3.102
  492SOL     OW 3611   1.776   5.197   0.472
  492SOL    HW1 3612   1.811   5.159   0.392
  492SOL    HW2 3613   1.684   5.217   0.451
  492SOL     MW 3614   1.768   5.195   0.459
  493SOL     OW 3615   3.225   1.057   3.324
  493SOL    HW1 3616   3.292   1.029   3.385
  493SOL    HW2 3617   3.211   0.982   3.266
  493SOL     MW 3618   3.231   1.044   3.324
  494SOL     OW 3619   5.549   6.058   3.077
  494SOL    HW1 3620   5.477   6.043   3.138
  494SOL    HW2 3621   5.591   5.972   3.068
  494SOL     MW 3622   5.545   6.045   3.084
  495SOL     OW 3623   3.984   5.301   2.485
  495SOL    HW1 3624   3.906   5.253   2.459
  495SOL    HW2 3625   4.052   5.234   2.492
  495SOL     MW 3626   3.983   5.286   2.483
  496SOL     OW 3627   1.928   2.649   0.805
  496SOL    HW1 3628   1.883   2.567   0.788
  496SOL    HW2 3629   1.959   2.678   0.719
  496SOL     MW 3630   1.926   2.642   0.792
  497SOL     OW 3631   4.125   5.980   4.732
  497SOL    HW1 3632   4.176   6.051   4.693
  497SOL    HW2 3633   4.143   5.986   4.826
  497SOL     MW 3634   4.134   5.990   4.739
  498SOL     OW 3635   6.285   4.302   3.662
  498SOL    HW1 3636   6.260   4.224   3.711
  498SOL    HW2 3637   6.205   4.329   3.617
  498SOL     MW 3638   6.271   4.296   3.662
  499SOL     OW 3639   5.951   6.148   1.067
  499SOL    HW1 3640   5.951   6.101   0.983
  499SOL    HW2 3641   6.014   6.099   1.121
  499SOL     MW 3642   5.959   6.136   1.063
  500SOL     OW 3643   5.611   0.620   0.909
  500SOL    HW1 3644   5.535   0.575   0.947
  500SOL    HW2 3645   5.676   0.550   0.896
  500SOL     MW 3646   5.610   0.605   0.912
  501SOL     OW 3647   5.868   2.553   5.877
  501SOL    HW1 3648   5.805   2.615   5.841
  501SOL    HW2 3649   5.951   2.601   5.877
  501SOL     MW 3650   5.871   2.567   5.872
  502SOL     OW 3651   0.892   3.101   4.157
  502SOL    HW1 3652   0.894   3.112   4.252
  502SOL    HW2 3653   0.802   3.078   4.137
  502SOL     MW 3654   0.881   3.100   4.167
  503SOL     OW 3655   3.168   1.116   1.047
  503SOL    HW1 3656   3.171   1.202   1.088
  503SOL    HW2 3657   3.156   1.134   0.954
  503SOL     MW 3658   3.166   1.129   1.040
  504SOL     OW 3659   6.147   6.003   2.004
  504SOL    HW1 3660   6.053   6.015   2.019
  504SOL    HW2 3661   6.175   5.947   2.076
  504SOL     MW 3662   6.138   5.997   2.015
  505SOL     OW 3663   5.626   0.580   0.358
  505SOL    HW1 3664   5.696   0.545   0.302
  505SOL    HW2 3665   5.636   0.675   0.352
  505SOL     MW 3666   5.636   0.588   0.350
  506SOL     OW 3667   5.054   2.889   5.653
  506SOL    HW1 3668   5.143   2.897   5.621
  506SOL    HW2 3669   5.063   2.849   5.740
  506SOL     MW 3670   5.066   2.885   5.660
  507SOL     OW 3671   4.861   0.999   0.108
  507SOL    HW1 3672   4.889   0.909   0.127
  507SOL    HW2 3673   4.828   1.032   0.192
  507SOL     MW 3674   4.860   0.991   0.122
  508SOL     OW 3675   0.023   2.555   3.701
  508SOL    HW1 3676  -0.071   2.575   3.698
  508SOL    HW2 3677   0.036   2.492   3.630
  508SOL     MW 3678   0.013   2.549   3.691
  509SOL     OW 3679   0.130   3.394   5.933
  509SOL    HW1 3680   0.079   3.385   6.014
  509SOL    HW2 3681   0.118   3.309   5.889
  509SOL     MW 3682   0.122   3.382   5.937
  510SOL     OW 3683   1.205   0.450   5.270
  510SOL    HW1 3684   1.148   0.407   5.207
  510SOL    HW2 3685   1.292   0.413   5.255
  510SOL     MW 3686   1.209   0.441   5.260
  511SOL     OW 3687   4.164   2.197   3.815
  511SOL    HW1 3688   4.129   2.234   3.733
  511SOL    HW2 3689   4.166   2.102   3.799
  511SOL     MW 3690   4.159   2.189   3.802
  512SOL     OW 3691   0.114   6.121   3.246
  512SOL    HW1 3692   0.209   6.124   3.257
  512SOL    HW2 3693   0.098   6.038   3.200
  512SOL     MW 3694   0.124   6.111   3.241
  513SOL     OW 3695   4.858   3.809   1.781
  513SOL    HW1 3696   4.779   3.863   1.773
  513SOL    HW2 3697   4.893   3.804   1.692
  513SOL     MW 3698   4.852   3.815   1.769
  514SOL     OW 3699   3.425   5.596   4.846
  514SOL    HW1 3700   3.513   5.619   4.816
  514SOL    HW2 3701   3.436   5.570   4.937
  514SOL     MW 3702   3.438   5.595   4.854
  515SOL     OW 3703   3.460   1.019   5.194
  515SOL    HW1 3704   3.473   1.098   5.247
  515SOL    HW2 3705   3.539   1.013   5.140
  515SOL     MW 3706   3.472   1.029   5.194
  516SOL     OW 3707   0.649   2.970   5.563
  516SOL    HW1 3708   0.582   2.997   5.626
  516SOL    HW2 3709   0.722   3.030   5.579
  516SOL     MW 3710   0.650   2.981   5.573
  517SOL     OW 3711   0.650   5.348   1.911
  517SOL    HW1 3712   0.612   5.436   1.912
  517SOL    HW2 3713   0.600   5.301   1.845
  517SOL     MW 3714   0.639   5.353   1.903
  518SOL     OW 3715   4.221   4.515   4.268
  518SOL    HW1 3716   4.137   4.553   4.294
  518SOL    HW2 3717   4.251   4.571   4.196
  518SOL     MW 3718   4.214   4.527   4.262
  519SOL     OW 3719   0.729   1.468   6.124
  519SOL    HW1 3720   0.679   1.521   6.062
  519SOL    HW2 3721   0.667   1.447   6.194
  519SOL     MW 3722   0.714   1.472   6.125
  520SOL     OW 3723   5.406   3.139   6.021
  520SOL    HW1 3724   5.313   3.123   6.038
  520SOL    HW2 3725   5.437   3.185   6.099
  520SOL     MW 3726   5.398   3.143   6.033
  521SOL     OW 3727   0.202   0.778   3.463
  521SOL    HW1 3728   0.297   0.768   3.469
  521SOL    HW2 3729   0.169   0.689   3.453
  521SOL     MW 3730   0.210   0.765   3.463
  522SOL     OW 3731   4.666   5.694   2.324
  522SOL    HW1 3732   4.724   5.669   2.252
  522SOL    HW2 3733   4.579   5.667   2.295
  522SOL     MW 3734   4.663   5.687   2.311
  523SOL     OW 3735   2.653   3.777   4.849
  523SOL    HW1 3736   2.735   3.825   4.848
  523SOL    HW2 3737   2.651   3.732   4.933
  523SOL     MW 3738   2.663   3.777   4.859
  524SOL     OW 3739   2.097   5.419   0.839
  524SOL    HW1 3740   2.037   5.359   0.795
  524SOL    HW2 3741   2.184   5.386   0.818
  524SOL     MW 3742   2.101   5.407   0.831
  525SOL     OW 3743   1.782   4.749   2.511
  525SOL    HW1 3744   1.799   4.809   2.438
  525SOL    HW2 3745   1.720   4.685   2.475
  525SOL     MW 3746   1.776   4.748   2.497
  526SOL     OW 3747   0.796   0.353   0.848
  526SOL    HW1 3748   0.704   0.379   0.849
  526SOL    HW2 3749   0.795   0.258   0.844
  526SOL     MW 3750   0.784   0.345   0.848
  527SOL     OW 3751   1.515   3.901   3.307
  527SOL    HW1 3752   1.461   3.942   3.374
  527SOL    HW2 3753   1.453   3.869   3.242
  527SOL     MW 3754   1.500   3.902   3.307
  528SOL     OW 3755   3.913   0.184   4.090
  528SOL    HW1 3756   3.907   0.092   4.115
  528SOL    HW2 3757   3.906   0.232   4.172
  528SOL     MW 3758   3.911   0.178   4.104
  529SOL     OW 3759   1.774   0.375   4.956
  529SOL    HW1 3760   1.744   0.289   4.928
  529SOL    HW2 3761   1.865   0.361   4.984
  529SOL     MW 3762   1.782   0.362   4.956
  530SOL     OW 3763   0.167   4.005   3.587
  530SOL    HW1 3764   0.180   4.098   3.566
  530SOL    HW2 3765   0.110   3.972   3.518
  530SOL     MW 3766   0.161   4.012   3.576
  531SOL     OW 3767   0.210   2.557   5.247
  531SOL    HW1 3768   0.306   2.559   5.251
  531SOL    HW2 3769   0.184   2.649   5.246
  531SOL     MW 3770   0.219   2.569   5.247
  532SOL     OW 3771   2.046   0.298   2.153
  532SOL    HW1 3772   2.102   0.376   2.151
  532SOL    HW2 3773   1.964   0.329   2.191
  532SOL     MW 3774   2.043   0.312   2.158
  533SOL     OW 3775   6.227   4.936   2.390
  533SOL    HW1 3776   6.268   4.850   2.389
  533SOL    HW2 3777   6.299   4.996   2.408
  533SOL     MW 3778   6.242   4.933   2.392
  534SOL     OW 3779   5.676   1.703   2.113
  534SOL    HW1 3780   5.737   1.752   2.168
  534SOL    HW2 3781   5.720   1.696   2.028
  534SOL     MW 3782   5.689   1.708   2.109
  535SOL     OW 3783   6.197   5.733   5.065
  535SOL    HW1 3784   6.290   5.719   5.047
  535SOL    HW2 3785   6.152   5.671   5.008
  535SOL     MW 3786   6.203   5.723   5.055
  536SOL     OW 3787   5.143   4.761   4.091
  536SOL    HW1 3788   5.169   4.717   4.010
  536SOL    HW2 3789   5.133   4.690   4.155
  536SOL     MW 3790   5.145   4.746   4.089
  537SOL     OW 3791   1.691   5.534   1.042
  537SOL    HW1 3792   1.785   5.550   1.051
  537SOL    HW2 3793   1.680   5.442   1.066
  537SOL     MW 3794   1.701   5.525   1.046
  538SOL     OW 3795   2.127   1.768   2.376
  538SOL    HW1 3796   2.043   1.739   2.411
  538SOL    HW2 3797   2.155   1.838   2.436
  538SOL     MW 3798   2.120   1.773   2.388
  539SOL     OW 3799   0.024   2.884   1.745
  539SOL    HW1 3800   0.045   2.795   1.773
  539SOL    HW2 3801   0.086   2.902   1.674
  539SOL     MW 3802   0.034   2.875   1.739
  540SOL     OW 3803   2.730   5.298   4.808
  540SOL    HW1 3804   2.694   5.381   4.841
  540SOL    HW2 3805   2.674   5.231   4.848
  540SOL     MW 3806   2.718   5.300   4.817
  541SOL     OW 3807   4.031   5.601   6.092
  541SOL    HW1 3808   4.081   5.643   6.162
  541SOL    HW2 3809   4.094   5.541   6.050
  541SOL     MW 3810   4.046   5.598   6.095
  542SOL     OW 3811   2.773   2.090   0.331
  542SOL    HW1 3812   2.752   2.077   0.424
  542SOL    HW2 3813   2.783   2.002   0.296
  542SOL     MW 3814   2.771   2.077   0.339
  543SOL     OW 3815   2.433   0.920   1.394
  543SOL    HW1 3816   2.466   0.876   1.316
  543SOL    HW2 3817   2.451   0.858   1.465
  543SOL     MW 3818   2.440   0.906   1.393
  544SOL     OW 3819   4.941   3.669   0.709
  544SOL    HW1 3820   4.966   3.689   0.800
  544SOL    HW2 3821   5.024   3.664   0.662
  544SOL     MW 3822   4.955   3.671   0.715
  545SOL     OW 3823   6.200   4.059   0.735
  545SOL    HW1 3824   6.229   3.976   0.699
  545SOL    HW2 3825   6.215   4.123   0.665
  545SOL     MW 3826   6.206   4.057   0.722
  546SOL     OW 3827   0.593   1.845   4.945
  546SOL    HW1 3828   0.608   1.926   4.895
  546SOL    HW2 3829   0.505   1.855   4.981
  546SOL     MW 3830   0.584   1.857   4.943
  547SOL     OW 3831   0.708   0.209   6.053
  547SOL    HW1 3832   0.619   0.240   6.065
  547SOL    HW2 3833   0.736   0.249   5.970
  547SOL     MW 3834   0.700   0.218   6.044
  548SOL     OW 3835   5.121   0.622   3.852
  548SOL    HW1 3836   5.144   0.599   3.762
  548SOL    HW2 3837   5.205   0.642   3.894
  548SOL     MW 3838   5.135   0.622   3.846
  549SOL     OW 3839   2.832   4.312   5.882
  549SOL    HW1 3840   2.818   4.375   5.811
  549SOL    HW2 3841   2.744   4.279   5.902
  549SOL     MW 3842   2.819   4.316   5.875
  550SOL     OW 3843   2.576   6.116   1.909
  550SOL    HW1 3844   2.579   6.131   2.003
  550SOL    HW2 3845   2.484   6.129   1.885
  550SOL     MW 3846   2.564   6.119   1.918
  551SOL     OW 3847   5.408   5.006   5.779
  551SOL    HW1 3848   5.394   5.063   5.854
  551SOL    HW2 3849   5.503   4.997   5.773
  551SOL     MW 3850   5.418   5.012   5.788
  552SOL     OW 3851   4.370   1.916   5.718
  552SOL    HW1 3852   4.307   1.909   5.790
  552SOL    HW2 3853   4.455   1.903   5.759
  552SOL     MW 3854   4.373   1.913   5.733
  553SOL     OW 3855   1.394   2.020   3.921
  553SOL    HW1 3856   1.316   1.965   3.911
  553SOL    HW2 3857   1.376   2.072   4.000
  553SOL     MW 3858   1.382   2.020   3.930
  554SOL     OW 3859   1.363   5.981   5.579
  554SOL    HW1 3860   1.290   5.949   5.632
  554SOL    HW2 3861   1.385   6.066   5.617
  554SOL     MW 3862   1.357   5.988   5.591
  555SOL     OW 3863   2.834   5.308   1.387
  555SOL    HW1 3864   2.831   5.247   1.314
  555SOL    HW2 3865   2.766   5.277   1.447
  555SOL     MW 3866   2.825   5.296   1.385
  556SOL     OW 3867   4.391   5.162   0.580
  556SOL    HW1 3868   4.331   5.088   0.569
  556SOL    HW2 3869   4.395   5.175   0.675
  556SOL     MW 3870   4.384   5.154   0.591
  557SOL     OW 3871   3.976   1.224   5.778
  557SOL    HW1 3872   3.994   1.295   5.717
  557SOL    HW2 3873   3.991   1.144   5.728
  557SOL     MW 3874   3.980   1.223   5.764
  558SOL     OW 3875   5.231   1.965   4.182
  558SOL    HW1 3876   5.212   2.032   4.248
  558SOL    HW2 3877   5.163   1.900   4.194
  558SOL     MW 3878   5.220   1.965   4.192
  559SOL     OW 3879   4.779   0.364   1.542
  559SOL    HW1 3880   4.760   0.272   1.561
  559SOL    HW2 3881   4.857   0.384   1.594
  559SOL     MW 3882   4.786   0.356   1.551
  560SOL     OW 3883   5.681   5.834   3.150
  560SOL    HW1 3884   5.735   5.906   3.183
  560SOL    HW2 3885   5.742   5.780   3.100
  560SOL     MW 3886   5.696   5.837   3.148
  561SOL     OW 3887   4.883   6.149   2.692
  561SOL    HW1 3888   4.884   6.083   2.762
  561SOL    HW2 3889   4.869   6.098   2.612
  561SOL     MW 3890   4.881   6.134   2.690
  562SOL     OW 3891   1.302   5.500   3.719
  562SOL    HW1 3892   1.386   5.491   3.674
  562SOL    HW2 3893   1.303   5.431   3.785
  562SOL     MW 3894   1.313   5.490   3.721
  563SOL     OW 3895   1.131   6.221   1.574
  563SOL    HW1 3896   1.092   6.217   1.661
  563SOL    HW2 3897   1.057   6.234   1.515
  563SOL     MW 3898   1.117   6.222   1.577
  564SOL     OW 3899   0.738   5.525   1.636
  564SOL    HW1 3900   0.755   5.499   1.545
  564SOL    HW2 3901   0.703   5.614   1.629
  564SOL     MW 3902   0.736   5.533   1.623
  565SOL     OW 3903   5.066   0.433   5.051
  565SOL    HW1 3904   5.154   0.417   5.015
  565SOL    HW2 3905   5.054   0.527   5.045
  565SOL     MW 3906   5.076   0.443   5.045
  566SOL     OW 3907   5.163   2.869   5.143
  566SOL    HW1 3908   5.152   2.951   5.094
  566SOL    HW2 3909   5.173   2.896   5.234
  566SOL     MW 3910   5.163   2.883   5.148
  567SOL     OW 3911   2.961   5.476   5.690
  567SOL    HW1 3912   2.931   5.522   5.769
  567SOL    HW2 3913   2.886   5.476   5.631
  567SOL     MW 3914   2.948   5.482   5.693
  568SOL     OW 3915   5.791   2.708   1.336
  568SOL    HW1 3916   5.825   2.625   1.301
  568SOL    HW2 3917   5.746   2.748   1.261
  568SOL     MW 3918   5.790   2.703   1.322
  569SOL     OW 3919   2.264   1.553   1.891
  569SOL    HW1 3920   2.216   1.576   1.970
  569SOL    HW2 3921   2.314   1.632   1.869
  569SOL     MW 3922   2.265   1.566   1.898
  570SOL     OW 3923   3.882   0.590   4.659
  570SOL    HW1 3924   3.958   0.596   4.602
  570SOL    HW2 3925   3.832   0.670   4.640
  570SOL     MW 3926   3.885   0.601   4.649
  571SOL     OW 3927   5.104   2.614   3.379
  571SOL    HW1 3928   5.126   2.701   3.346
  571SOL    HW2 3929   5.043   2.578   3.315
  571SOL     MW 3930   5.099   2.621   3.367
  572SOL     OW 3931   0.519   4.291   1.718
  572SOL    HW1 3932   0.493   4.282   1.809
  572SOL    HW2 3933   0.567   4.374   1.714
  572SOL     MW 3934   0.521   4.301   1.729
  573SOL     OW 3935   0.239   6.171   2.846
  573SOL    HW1 3936   0.241   6.229   2.922
  573SOL    HW2 3937   0.331   6.152   2.828
  573SOL     MW 3938   0.251   6.176   2.854
  574SOL     OW 3939   6.256   6.192   0.307
  574SOL    HW1 3940   6.346   6.166   0.326
  574SOL    HW2 3941   6.211   6.186   0.391
  574SOL     MW 3942   6.262   6.188   0.320
  575SOL     OW 3943   0.888   4.634   6.152
  575SOL    HW1 3944   0.844   4.575   6.212
  575SOL    HW2 3945   0.949   4.578   6.104
  575SOL     MW 3946   0.890   4.619   6.153
  576SOL     OW 3947   6.026   0.311   0.185
  576SOL    HW1 3948   6.002   0.271   0.268
  576SOL    HW2 3949   6.107   0.357   0.203
  576SOL     MW 3950   6.033   0.311   0.198
  577SOL     OW 3951   4.728   0.036   0.584
  577SOL    HW1 3952   4.811   0.065   0.545
  577SOL    HW2 3953   4.750   0.020   0.676
  577SOL     MW 3954   4.742   0.038   0.591
  578SOL     OW 3955   2.033   5.982   3.658
  578SOL    HW1 3956   2.126   5.964   3.673
  578SOL    HW2 3957   2.027   6.078   3.659
  578SOL     MW 3958   2.044   5.992   3.660
  579SOL     OW 3959   5.953   3.927   1.129
  579SOL    HW1 3960   5.918   3.839   1.145
  579SOL    HW2 3961   6.045   3.913   1.107
  579SOL     MW 3962   5.960   3.914   1.128
  580SOL     OW 3963   5.589   6.235   5.907
  580SOL    HW1 3964   5.620   6.215   5.996
  580SOL    HW2 3965   5.497   6.210   5.907
  580SOL     MW 3966   5.581   6.229   5.919
  581SOL     OW 3967   0.159   5.768   0.383
  581SOL    HW1 3968   0.168   5.734   0.294
  581SOL    HW2 3969   0.209   5.707   0.437
  581SOL     MW 3970   0.167   5.756   0.378
  582SOL     OW 3971   5.815   2.705   3.317
  582SOL    HW1 3972   5.817   2.610   3.303
  582SOL    HW2 3973   5.907   2.731   3.318
  582SOL     MW 3974   5.827   2.696   3.316
  583SOL     OW 3975   1.909   5.889   3.875
  583SOL    HW1 3976   1.956   5.933   3.804
  583SOL    HW2 3977   1.841   5.839   3.831
  583SOL     MW 3978   1.906   5.889   3.860
  584SOL     OW 3979   2.162   1.269   3.951
  584SOL    HW1 3980   2.190   1.355   3.921
  584SOL    HW2 3981   2.068   1.279   3.967
  584SOL     MW 3982   2.153   1.281   3.949
  585SOL     OW 3983   4.635   4.219   5.320
  585SOL    HW1 3984   4.630   4.280   5.246
  585SOL    HW2 3985   4.593   4.139   5.288
  585SOL     MW 3986   4.629   4.217   5.306
  586SOL     OW 3987   2.157   0.812   0.787
  586SOL    HW1 3988   2.174   0.832   0.879
  586SOL    HW2 3989   2.118   0.725   0.788
  586SOL     MW 3990   2.154   0.804   0.799
  587SOL     OW 3991   1.271   1.108   4.084
  587SOL    HW1 3992   1.233   1.190   4.052
  587SOL    HW2 3993   1.195   1.054   4.104
  587SOL     MW 3994   1.256   1.111   4.083
  588SOL     OW 3995   2.431   0.826   0.750
  588SOL    HW1 3996   2.423   0.822   0.654
  588SOL    HW2 3997   2.353   0.781   0.782
  588SOL     MW 3998   2.420   0.820   0.742
  589SOL     OW 3999   0.600   2.085   3.358
  589SOL    HW1 4000   0.659   2.133   3.415
  589SOL    HW2 4001   0.653   2.063   3.281
  589SOL     MW 4002   0.614   2.088   3.355
  590SOL     OW 4003   3.907   5.381   2.929
  590SOL    HW1 4004   3.848   5.306   2.924
  590SOL    HW2 4005   3.892   5.418   3.015
  590SOL     MW 4006   3.897   5.376   2.939
  591SOL     OW 4007   2.068   1.086   5.990
  591SOL    HW1 4008   2.127   1.086   5.915
  591SOL    HW2 4009   1.983   1.111   5.954
  591SOL     MW 4010   2.065   1.089   5.976
  592SOL     OW 4011   4.400   1.967   4.935
  592SOL    HW1 4012   4.463   2.021   4.983
  592SOL    HW2 4013   4.323   2.023   4.925
  592SOL     MW 4014   4.398   1.981   4.940
  593SOL     OW 4015   0.165   2.090   1.870
  593SOL    HW1 4016   0.232   2.031   1.905
  593SOL    HW2 4017   0.214   2.158   1.823
  593SOL     MW 4018   0.180   2.091   1.869
  594SOL     OW 4019   3.358   3.842   0.813
  594SOL    HW1 4020   3.429   3.802   0.762
  594SOL    HW2 4021   3.332   3.773   0.874
  594SOL     MW 4022   3.364   3.828   0.814
  595SOL     OW 4023   0.110   1.661   1.055
  595SOL    HW1 4024   0.184   1.650   1.115
  595SOL    HW2 4025   0.105   1.755   1.039
  595SOL     MW 4026   0.119   1.672   1.061
  596SOL     OW 4027   1.633   6.027   0.669
  596SOL    HW1 4028   1.727   6.016   0.653
  596SOL    HW2 4029   1.598   5.938   0.669
  596SOL     MW 4030   1.641   6.014   0.667
  597SOL     OW 4031   3.251   1.484   4.358
  597SOL    HW1 4032   3.296   1.467   4.440
  597SOL    HW2 4033   3.210   1.569   4.370
  597SOL     MW 4034   3.251   1.493   4.370
  598SOL     OW 4035   5.524   0.933   2.547
  598SOL    HW1 4036   5.612   0.895   2.538
  598SOL    HW2 4037   5.529   1.016   2.501
  598SOL     MW 4038   5.536   0.938   2.540
  599SOL     OW 4039   5.683   0.742   5.090
  599SOL    HW1 4040   5.650   0.757   5.002
  599SOL    HW2 4041   5.708   0.829   5.121
  599SOL     MW 4042   5.682   0.755   5.083
  600SOL     OW 4043   0.078   3.092   4.196
  600SOL    HW1 4044  -0.011   3.060   4.182
  600SOL    HW2 4045   0.097   3.070   4.287
  600SOL     MW 4046   0.069   3.085   4.206
  601SOL     OW 4047   5.466   5.749   3.721
  601SOL    HW1 4048   5.439   5.677   3.778
  601SOL    HW2 4049   5.385   5.781   3.682
  601SOL     MW 4050   5.453   5.744   3.723
  602SOL     OW 4051   0.948   1.442   2.952
  602SOL    HW1 4052   0.857   1.439   2.922
  602SOL    HW2 4053   0.995   1.485   2.880
  602SOL     MW 4054   0.942   1.447   2.939
  603SOL     OW 4055   0.317   3.111   4.075
  603SOL    HW1 4056   0.304   3.198   4.037
  603SOL    HW2 4057   0.231   3.087   4.109
  603SOL     MW 4058   0.304   3.119   4.074
  604SOL     OW 4059   5.627   2.792   3.689
  604SOL    HW1 4060   5.642   2.739   3.768
  604SOL    HW2 4061   5.566   2.740   3.637
  604SOL     MW 4062   5.621   2.778   3.693
  605SOL     OW 4063   3.079   2.770   0.759
  605SOL    HW1 4064   3.115   2.788   0.672
  605SOL    HW2 4065   3.151   2.726   0.806
  605SOL     MW 4066   3.093   2.767   0.754
  606SOL     OW 4067   5.328   0.085   0.851
  606SOL    HW1 4068   5.416   0.100   0.885
  606SOL    HW2 4069   5.337   0.008   0.795
  606SOL     MW 4070   5.341   0.077   0.848
  607SOL     OW 4071   2.096   1.271   5.596
  607SOL    HW1 4072   2.172   1.297   5.544
  607SOL    HW2 4073   2.100   1.175   5.598
  607SOL     MW 4074   2.106   1.262   5.590
  608SOL     OW 4075   4.132   6.022   0.399
  608SOL    HW1 4076   4.187   6.030   0.477
  608SOL    HW2 4077   4.102   6.112   0.383
  608SOL     MW 4078   4.135   6.035   0.407
  609SOL     OW 4079   1.391   3.853   1.585
  609SOL    HW1 4080   1.406   3.770   1.630
  609SOL    HW2 4081   1.320   3.895   1.635
  609SOL     MW 4082   1.384   3.848   1.597
  610SOL     OW 4083   4.000   1.227   3.495
  610SOL    HW1 4084   4.038   1.271   3.419
  610SOL    HW2 4085   3.982   1.138   3.465
  610SOL     MW 4086   4.002   1.222   3.481
  611SOL     OW 4087   1.149   5.606   4.331
  611SOL    HW1 4088   1.099   5.607   4.412
  611SOL    HW2 4089   1.214   5.537   4.343
  611SOL     MW 4090   1.151   5.597   4.343
  612SOL     OW 4091   2.264   3.679   0.182
  612SOL    HW1 4092   2.359   3.665   0.181
  612SOL    HW2 4093   2.239   3.668   0.274
  612SOL     MW 4094   2.273   3.675   0.194
  613SOL     OW 4095   1.502   6.154   4.956
  613SOL    HW1 4096   1.538   6.066   4.959
  613SOL    HW2 4097   1.408   6.141   4.938
  613SOL     MW 4098   1.494   6.141   4.954
  614SOL     OW 4099   0.076   2.065   4.212
  614SOL    HW1 4100   0.102   2.030   4.297
  614SOL    HW2 4101   0.142   2.032   4.151
  614SOL     MW 4102   0.088   2.057   4.215
  615SOL     OW 4103   2.045   3.627   5.840
  615SOL    HW1 4104   2.134   3.614   5.873
  615SOL    HW2 4105   2.023   3.717   5.862
  615SOL     MW 4106   2.053   3.637   5.847
  616SOL     OW 4107   5.449   2.967   1.342
  616SOL    HW1 4108   5.364   2.988   1.302
  616SOL    HW2 4109   5.503   2.937   1.269
  616SOL     MW 4110   5.445   2.966   1.328
  617SOL     OW 4111   4.188   4.681   2.906
  617SOL    HW1 4112   4.208   4.710   2.817
  617SOL    HW2 4113   4.233   4.597   2.915
  617SOL     MW 4114   4.196   4.674   2.896
  618SOL     OW 4115   1.783   4.192   4.507
  618SOL    HW1 4116   1.824   4.252   4.445
  618SOL    HW2 4117   1.855   4.163   4.563
  618SOL     MW 4118   1.797   4.196   4.506
  619SOL     OW 4119   4.866   3.166   4.054
  619SOL    HW1 4120   4.795   3.228   4.036
  619SOL    HW2 4121   4.946   3.219   4.052
  619SOL     MW 4122   4.867   3.181   4.051
  620SOL     OW 4123   0.957   5.555   4.043
  620SOL    HW1 4124   1.005   5.489   3.994
  620SOL    HW2 4125   0.981   5.539   4.134
  620SOL     MW 4126   0.966   5.544   4.049
  621SOL     OW 4127   5.735   1.731   4.480
  621SOL    HW1 4128   5.724   1.674   4.404
  621SOL    HW2 4129   5.690   1.812   4.455
  621SOL     MW 4130   5.728   1.734   4.467
  622SOL     OW 4131   6.106   5.694   5.311
  622SOL    HW1 4132   6.132   5.718   5.222
  622SOL    HW2 4133   6.071   5.776   5.348
  622SOL     MW 4134   6.105   5.708   5.304
  623SOL     OW 4135   4.656   1.181   1.413
  623SOL    HW1 4136   4.722   1.243   1.442
  623SOL    HW2 4137   4.681   1.098   1.455
  623SOL     MW 4138   4.668   1.178   1.422
  624SOL     OW 4139   0.674   0.056   0.063
  624SOL    HW1 4140   0.764   0.078   0.038
  624SOL    HW2 4141   0.667   0.079   0.155
  624SOL     MW 4142   0.684   0.061   0.071
  625SOL     OW 4143   3.297   6.219   2.285
  625SOL    HW1 4144   3.369   6.202   2.225
  625SOL    HW2 4145   3.219   6.219   2.229
  625SOL     MW 4146   3.296   6.217   2.270
  626SOL     OW 4147   0.303   4.383   0.107
  626SOL    HW1 4148   0.346   4.407   0.189
  626SOL    HW2 4149   0.375   4.369   0.045
  626SOL     MW 4150   0.318   4.385   0.110
  627SOL     OW 4151   3.096   4.326   1.307
  627SOL    HW1 4152   3.166   4.279   1.352
  627SOL    HW2 4153   3.092   4.410   1.352
  627SOL     MW 4154   3.104   4.331   1.319
  628SOL     OW 4155   1.202   2.134   0.017
  628SOL    HW1 4156   1.281   2.085  -0.004
  628SOL    HW2 4157   1.205   2.144   0.112
  628SOL     MW 4158   1.213   2.129   0.027
  629SOL     OW 4159   3.626   2.360   1.576
  629SOL    HW1 4160   3.636   2.416   1.500
  629SOL    HW2 4161   3.713   2.358   1.616
  629SOL     MW 4162   3.638   2.367   1.572
  630SOL     OW 4163   2.395   5.795   4.928
  630SOL    HW1 4164   2.456   5.784   5.001
  630SOL    HW2 4165   2.376   5.888   4.927
  630SOL     MW 4166   2.401   5.805   4.937
  631SOL     OW 4167   1.947   5.551   1.119
  631SOL    HW1 4168   2.029   5.506   1.099
  631SOL    HW2 4169   1.933   5.535   1.213
  631SOL     MW 4170   1.956   5.544   1.129
  632SOL     OW 4171   0.701   3.601   4.556
  632SOL    HW1 4172   0.775   3.646   4.514
  632SOL    HW2 4173   0.625   3.652   4.529
  632SOL     MW 4174   0.701   3.613   4.547
  633SOL     OW 4175   1.412   0.497   0.080
  633SOL    HW1 4176   1.346   0.446   0.032
  633SOL    HW2 4177   1.361   0.561   0.129
  633SOL     MW 4178   1.397   0.498   0.080
  634SOL     OW 4179   3.641   1.814   6.065
  634SOL    HW1 4180   3.735   1.803   6.053
  634SOL    HW2 4181   3.624   1.788   6.155
  634SOL     MW 4182   3.651   1.809   6.075
  635SOL     OW 4183   2.208   5.268   5.744
  635SOL    HW1 4184   2.147   5.305   5.680
  635SOL    HW2 4185   2.168   5.186   5.771
  635SOL     MW 4186   2.195   5.262   5.739
  636SOL     OW 4187   5.520   6.037   4.506
  636SOL    HW1 4188   5.527   6.009   4.415
  636SOL    HW2 4189   5.601   6.007   4.547
  636SOL     MW 4190   5.531   6.030   4.499
  637SOL     OW 4191   0.914   4.001   2.437
  637SOL    HW1 4192   0.885   3.918   2.474
  637SOL    HW2 4193   1.007   4.005   2.460
  637SOL     MW 4194   0.922   3.991   2.445
  638SOL     OW 4195   3.862   5.960   3.398
  638SOL    HW1 4196   3.838   5.977   3.307
  638SOL    HW2 4197   3.921   5.885   3.394
  638SOL     MW 4198   3.866   5.952   3.386
  639SOL     OW 4199   3.429   1.836   4.325
  639SOL    HW1 4200   3.521   1.809   4.320
  639SOL    HW2 4201   3.396   1.794   4.405
  639SOL     MW 4202   3.436   1.827   4.334
  640SOL     OW 4203   1.929   1.029   3.996
  640SOL    HW1 4204   1.974   0.968   4.056
  640SOL    HW2 4205   1.840   1.035   4.030
  640SOL     MW 4206   1.924   1.022   4.008
  641SOL     OW 4207   3.927   5.484   4.345
  641SOL    HW1 4208   3.999   5.420   4.345
  641SOL    HW2 4209   3.913   5.502   4.438
  641SOL     MW 4210   3.935   5.478   4.357
  642SOL     OW 4211   3.357   3.616   1.021
  642SOL    HW1 4212   3.288   3.556   1.048
  642SOL    HW2 4213   3.417   3.563   0.970
  642SOL     MW 4214   3.356   3.602   1.018
  643SOL     OW 4215   5.401   6.241   2.027
  643SOL    HW1 4216   5.312   6.257   1.997
  643SOL    HW2 4217   5.400   6.149   2.056
  643SOL     MW 4218   5.390   6.231   2.027
  644SOL     OW 4219   3.729   0.361   4.607
  644SOL    HW1 4220   3.783   0.300   4.556
  644SOL    HW2 4221   3.785   0.437   4.622
  644SOL     MW 4222   3.743   0.363   4.602
  645SOL     OW 4223   5.033   4.530   1.346
  645SOL    HW1 4224   5.123   4.553   1.370
  645SOL    HW2 4225   4.990   4.615   1.335
  645SOL     MW 4226   5.039   4.544   1.348
  646SOL     OW 4227   2.310   3.538   5.911
  646SOL    HW1 4228   2.359   3.459   5.934
  646SOL    HW2 4229   2.290   3.579   5.995
  646SOL     MW 4230   2.314   3.534   5.924
  647SOL     OW 4231   4.172   0.136   4.747
  647SOL    HW1 4232   4.226   0.208   4.715
  647SOL    HW2 4233   4.103   0.127   4.681
  647SOL     MW 4234   4.170   0.144   4.734
  648SOL     OW 4235   0.662   2.345   0.581
  648SOL    HW1 4236   0.686   2.331   0.673
  648SOL    HW2 4237   0.738   2.315   0.532
  648SOL     MW 4238   0.675   2.340   0.587
  649SOL     OW 4239   2.132   5.074   3.483
  649SOL    HW1 4240   2.078   5.117   3.417
  649SOL    HW2 4241   2.221   5.078   3.448
  649SOL     MW 4242   2.136   5.080   3.470
  650SOL     OW 4243   2.664   0.924   4.320
  650SOL    HW1 4244   2.738   0.952   4.374
  650SOL    HW2 4245   2.591   0.914   4.382
  650SOL     MW 4246   2.664   0.926   4.335
  651SOL     OW 4247   3.457   0.243   2.601
  651SOL    HW1 4248   3.464   0.151   2.578
  651SOL    HW2 4249   3.396   0.246   2.675
  651SOL     MW 4250   3.450   0.231   2.608
  652SOL     OW 4251   4.550   2.657   5.336
  652SOL    HW1 4252   4.627   2.640   5.391
  652SOL    HW2 4253   4.483   2.597   5.369
  652SOL     MW 4254   4.551   2.647   5.347
  653SOL     OW 4255   4.964   5.641   2.484
  653SOL    HW1 4256   4.933   5.566   2.535
  653SOL    HW2 4257   4.902   5.649   2.412
  653SOL     MW 4258   4.952   5.632   2.482
  654SOL     OW 4259   1.105   6.170   3.832
  654SOL    HW1 4260   1.125   6.139   3.921
  654SOL    HW2 4261   1.187   6.207   3.800
  654SOL     MW 4262   1.118   6.171   3.839
  655SOL     OW 4263   0.261   0.808   0.776
  655SOL    HW1 4264   0.282   0.876   0.841
  655SOL    HW2 4265   0.174   0.778   0.802
  655SOL     MW 4266   0.252   0.814   0.787
  656SOL     OW 4267   4.749   3.631   3.787
  656SOL    HW1 4268   4.732   3.633   3.881
  656SOL    HW2 4269   4.701   3.707   3.753
  656SOL     MW 4270   4.741   3.641   3.795
  657SOL     OW 4271   6.267   0.316   4.562
  657SOL    HW1 4272   6.219   0.397   4.576
  657SOL    HW2 4273   6.227   0.254   4.624
  657SOL     MW 4274   6.255   0.318   4.572
  658SOL     OW 4275   5.288   3.140   3.523
  658SOL    HW1 4276   5.365   3.137   3.580
  658SOL    HW2 4277   5.289   3.056   3.477
  658SOL     MW 4278   5.298   3.129   3.525
  659SOL     OW 4279   5.361   4.924   1.783
  659SOL    HW1 4280   5.273   4.928   1.745
  659SOL    HW2 4281   5.395   4.839   1.756
  659SOL     MW 4282   5.354   4.914   1.774
  660SOL     OW 4283   5.859   2.514   0.591
  660SOL    HW1 4284   5.910   2.492   0.668
  660SOL    HW2 4285   5.897   2.597   0.561
  660SOL     MW 4286   5.871   2.522   0.597
  661SOL     OW 4287   0.578   6.219   1.126
  661SOL    HW1 4288   0.559   6.280   1.198
  661SOL    HW2 4289   0.665   6.186   1.145
  661SOL     MW 4290   0.586   6.223   1.138
  662SOL     OW 4291   0.788   2.243   3.487
  662SOL    HW1 4292   0.776   2.184   3.561
  662SOL    HW2 4293   0.871   2.214   3.447
  662SOL     MW 4294   0.797   2.232   3.491
  663SOL     OW 4295   1.277   5.322   0.070
  663SOL    HW1 4296   1.229   5.386   0.017
  663SOL    HW2 4297   1.290   5.365   0.154
  663SOL     MW 4298   1.272   5.335   0.074
  664SOL     OW 4299   5.500   3.588   2.447
  664SOL    HW1 4300   5.436   3.517   2.444
  664SOL    HW2 4301   5.448   3.666   2.466
  664SOL     MW 4302   5.485   3.589   2.449
  665SOL     OW 4303   4.864   2.717   5.571
  665SOL    HW1 4304   4.938   2.770   5.600
  665SOL    HW2 4305   4.787   2.763   5.606
  665SOL     MW 4306   4.864   2.730   5.579
  666SOL     OW 4307   5.033   6.106   3.831
  666SOL    HW1 4308   4.955   6.131   3.781
  666SOL    HW2 4309   5.047   6.014   3.809
  666SOL     MW 4310   5.025   6.097   3.822
  667SOL     OW 4311   5.210   2.368   3.882
  667SOL    HW1 4312   5.169   2.351   3.967
  667SOL    HW2 4313   5.155   2.320   3.820
  667SOL     MW 4314   5.197   2.360   3.885
  668SOL     OW 4315   2.881   1.696   1.422
  668SOL    HW1 4316   2.976   1.689   1.412
  668SOL    HW2 4317   2.851   1.605   1.430
  668SOL     MW 4318   2.889   1.683   1.421
  669SOL     OW 4319   4.007   5.889   0.165
  669SOL    HW1 4320   4.020   5.940   0.085
  669SOL    HW2 4321   4.057   5.936   0.231
  669SOL     MW 4322   4.015   5.901   0.163
  670SOL     OW 4323   4.210   5.632   2.253
  670SOL    HW1 4324   4.284   5.576   2.234
  670SOL    HW2 4325   4.237   5.683   2.329
  670SOL     MW 4326   4.223   5.632   2.260
  671SOL     OW 4327   0.813   2.787   3.153
  671SOL    HW1 4328   0.817   2.708   3.098
  671SOL    HW2 4329   0.884   2.775   3.216
  671SOL     MW 4330   0.823   2.775   3.154
  672SOL     OW 4331   1.348   4.684   3.055
  672SOL    HW1 4332   1.357   4.663   3.148
  672SOL    HW2 4333   1.253   4.683   3.039
  672SOL     MW 4334   1.337   4.681   3.065
  673SOL     OW 4335   0.228   3.764   6.164
  673SOL    HW1 4336   0.206   3.778   6.071
  673SOL    HW2 4337   0.155   3.715   6.199
  673SOL     MW 4338   0.216   3.760   6.156
  674SOL     OW 4339   3.216   6.146   1.494
  674SOL    HW1 4340   3.306   6.122   1.516
  674SOL    HW2 4341   3.219   6.239   1.475
  674SOL     MW 4342   3.228   6.155   1.495
  675SOL     OW 4343   4.899   2.374   3.521
  675SOL    HW1 4344   4.851   2.440   3.571
  675SOL    HW2 4345   4.971   2.423   3.481
  675SOL     MW 4346   4.902   2.389   3.522
  676SOL     OW 4347   0.310   2.628   1.450
  676SOL    HW1 4348   0.236   2.649   1.393
  676SOL    HW2 4349   0.348   2.712   1.472
  676SOL     MW 4350   0.305   2.641   1.445
  677SOL     OW 4351   0.659   4.533   1.701
  677SOL    HW1 4352   0.647   4.550   1.794
  677SOL    HW2 4353   0.754   4.536   1.688
  677SOL     MW 4354   0.670   4.536   1.711
  678SOL     OW 4355   3.585   3.801   4.900
  678SOL    HW1 4356   3.622   3.826   4.815
  678SOL    HW2 4357   3.610   3.872   4.959
  678SOL     MW 4358   3.593   3.813   4.896
  679SOL     OW 4359   1.404   0.358   3.697
  679SOL    HW1 4360   1.363   0.323   3.617
  679SOL    HW2 4361   1.361   0.311   3.768
  679SOL     MW 4362   1.393   0.347   3.696
  680SOL     OW 4363   0.467   3.081   0.898
  680SOL    HW1 4364   0.485   3.038   0.815
  680SOL    HW2 4365   0.497   3.171   0.887
  680SOL     MW 4366   0.473   3.087   0.886
  681SOL     OW 4367   1.712   0.652   5.444
  681SOL    HW1 4368   1.643   0.609   5.495
  681SOL    HW2 4369   1.672   0.669   5.359
  681SOL     MW 4370   1.698   0.649   5.440
  682SOL     OW 4371   6.123   2.984   4.239
  682SOL    HW1 4372   6.090   3.047   4.175
  682SOL    HW2 4373   6.062   2.991   4.313
  682SOL     MW 4374   6.111   2.993   4.241
  683SOL     OW 4375   3.699   2.163   1.829
  683SOL    HW1 4376   3.752   2.095   1.869
  683SOL    HW2 4377   3.682   2.132   1.740
  683SOL     MW 4378   3.703   2.150   1.823
  684SOL     OW 4379   0.201   2.851   2.067
  684SOL    HW1 4380   0.148   2.926   2.040
  684SOL    HW2 4381   0.233   2.874   2.154
  684SOL     MW 4382   0.199   2.864   2.074
  685SOL     OW 4383   2.699   2.743   0.507
  685SOL    HW1 4384   2.619   2.702   0.474
  685SOL    HW2 4385   2.766   2.720   0.442
  685SOL     MW 4386   2.697   2.735   0.494
  686SOL     OW 4387   6.020   1.371   4.375
  686SOL    HW1 4388   6.058   1.447   4.330
  686SOL    HW2 4389   5.927   1.374   4.354
  686SOL     MW 4390   6.013   1.381   4.367
  687SOL     OW 4391   5.298   1.264   1.294
  687SOL    HW1 4392   5.243   1.340   1.310
  687SOL    HW2 4393   5.254   1.217   1.223
  687SOL     MW 4394   5.285   1.268   1.287
  688SOL     OW 4395   4.976   2.292   2.831
  688SOL    HW1 4396   4.933   2.377   2.837
  688SOL    HW2 4397   4.971   2.255   2.919
  688SOL     MW 4398   4.970   2.298   2.843
  689SOL     OW 4399   0.542   1.546   0.312
  689SOL    HW1 4400   0.551   1.640   0.327
  689SOL    HW2 4401   0.630   1.517   0.287
  689SOL     MW 4402   0.555   1.554   0.311
  690SOL     OW 4403   0.870   2.546   1.465
  690SOL    HW1 4404   0.807   2.529   1.535
  690SOL    HW2 4405   0.900   2.460   1.437
  690SOL     MW 4406   0.865   2.533   1.471
  691SOL     OW 4407   5.501   3.609   5.534
  691SOL    HW1 4408   5.552   3.575   5.461
  691SOL    HW2 4409   5.451   3.534   5.566
  691SOL     MW 4410   5.501   3.595   5.529
  692SOL     OW 4411   3.841   6.247   6.170
  692SOL    HW1 4412   3.767   6.199   6.207
  692SOL    HW2 4413   3.801   6.314   6.114
  692SOL     MW 4414   3.826   6.249   6.167
  693SOL     OW 4415   0.381   4.138   5.295
  693SOL    HW1 4416   0.322   4.104   5.227
  693SOL    HW2 4417   0.421   4.215   5.255
  693SOL     MW 4418   0.378   4.143   5.281
  694SOL     OW 4419   0.922   5.198   2.829
  694SOL    HW1 4420   0.870   5.272   2.860
  694SOL    HW2 4421   0.873   5.164   2.755
  694SOL     MW 4422   0.909   5.203   2.824
  695SOL     OW 4423   0.286   3.173   1.891
  695SOL    HW1 4424   0.306   3.124   1.812
  695SOL    HW2 4425   0.194   3.155   1.908
  695SOL     MW 4426   0.277   3.164   1.883
  696SOL     OW 4427   2.154   4.166   5.162
  696SOL    HW1 4428   2.079   4.119   5.126
  696SOL    HW2 4429   2.230   4.120   5.127
  696SOL     MW 4430   2.154   4.154   5.153
  697SOL     OW 4431   4.843   2.606   0.952
  697SOL    HW1 4432   4.839   2.550   0.875
  697SOL    HW2 4433   4.877   2.550   1.021
  697SOL     MW 4434   4.847   2.592   0.951
  698SOL     OW 4435   3.842   1.437   4.439
  698SOL    HW1 4436   3.903   1.431   4.513
  698SOL    HW2 4437   3.882   1.500   4.380
  698SOL     MW 4438   3.855   1.444   4.441
  699SOL     OW 4439   1.712   2.490   2.266
  699SOL    HW1 4440   1.688   2.526   2.351
  699SOL    HW2 4441   1.800   2.455   2.279
  699SOL     MW 4442   1.720   2.490   2.279
  700SOL     OW 4443   5.790   4.947   3.873
  700SOL    HW1 4444   5.847   4.949   3.950
  700SOL    HW2 4445   5.770   4.855   3.861
  700SOL     MW 4446   5.795   4.936   3.881
  701SOL     OW 4447   1.793   1.093   3.658
  701SOL    HW1 4448   1.887   1.105   3.670
  701SOL    HW2 4449   1.771   1.020   3.715
  701SOL     MW 4450   1.802   1.086   3.667
  702SOL     OW 4451   0.680   0.550   2.494
  702SOL    HW1 4452   0.620   0.617   2.459
  702SOL    HW2 4453   0.767   0.589   2.484
  702SOL     MW 4454   0.684   0.564   2.488
  703SOL     OW 4455   1.354   1.671   4.985
  703SOL    HW1 4456   1.399   1.706   4.909
  703SOL    HW2 4457   1.411   1.601   5.016
  703SOL     MW 4458   1.367   1.666   4.979
  704SOL     OW 4459   0.272   0.613   4.928
  704SOL    HW1 4460   0.240   0.637   5.016
  704SOL    HW2 4461   0.363   0.587   4.942
  704SOL     MW 4462   0.279   0.613   4.941
  705SOL     OW 4463   5.287   4.525   0.717
  705SOL    HW1 4464   5.348   4.557   0.783
  705SOL    HW2 4465   5.220   4.593   0.711
  705SOL     MW 4466   5.286   4.538   0.725
  706SOL     OW 4467   1.944   4.442   1.923
  706SOL    HW1 4468   1.855   4.459   1.954
  706SOL    HW2 4469   1.992   4.413   2.000
  706SOL     MW 4470   1.938   4.441   1.937
  707SOL     OW 4471   1.614   0.001   0.243
  707SOL    HW1 4472   1.589   0.093   0.260
  707SOL    HW2 4473   1.589  -0.045   0.323
  707SOL     MW 4474   1.607   0.008   0.256
  708SOL     OW 4475   3.420   2.827   5.528
  708SOL    HW1 4476   3.475   2.894   5.569
  708SOL    HW2 4477   3.452   2.822   5.438
  708SOL     MW 4478   3.431   2.835   5.521
  709SOL     OW 4479   2.344   5.300   0.799
  709SOL    HW1 4480   2.403   5.292   0.874
  709SOL    HW2 4481   2.401   5.322   0.725
  709SOL     MW 4482   2.359   5.302   0.799
  710SOL     OW 4483   5.038   5.910   6.137
  710SOL    HW1 4484   5.119   5.877   6.176
  710SOL    HW2 4485   5.064   5.989   6.090
  710SOL     MW 4486   5.052   5.916   6.136
  711SOL     OW 4487   4.266   1.302   2.238
  711SOL    HW1 4488   4.320   1.280   2.162
  711SOL    HW2 4489   4.323   1.356   2.293
  711SOL     MW 4490   4.280   1.306   2.236
  712SOL     OW 4491   2.135   1.734   0.820
  712SOL    HW1 4492   2.161   1.795   0.889
  712SOL    HW2 4493   2.133   1.649   0.863
  712SOL     MW 4494   2.138   1.731   0.834
  713SOL     OW 4495   5.637   6.211   0.704
  713SOL    HW1 4496   5.615   6.244   0.791
  713SOL    HW2 4497   5.652   6.117   0.717
  713SOL     MW 4498   5.636   6.203   0.717
  714SOL     OW 4499   3.197   5.395   1.375
  714SOL    HW1 4500   3.108   5.431   1.379
  714SOL    HW2 4501   3.254   5.470   1.389
  714SOL     MW 4502   3.193   5.409   1.377
  715SOL     OW 4503   4.035   1.042   4.056
  715SOL    HW1 4504   3.995   1.106   4.114
  715SOL    HW2 4505   3.983   1.047   3.976
  715SOL     MW 4506   4.023   1.051   4.053
  716SOL     OW 4507   3.812   2.743   5.796
  716SOL    HW1 4508   3.891   2.734   5.850
  716SOL    HW2 4509   3.827   2.821   5.743
  716SOL     MW 4510   3.824   2.752   5.796
  717SOL     OW 4511   4.248   2.639   5.680
  717SOL    HW1 4512   4.277   2.589   5.604
  717SOL    HW2 4513   4.165   2.599   5.705
  717SOL     MW 4514   4.241   2.627   5.674
  718SOL     OW 4515   4.683   0.052   2.798
  718SOL    HW1 4516   4.606  -0.002   2.781
  718SOL    HW2 4517   4.757   0.000   2.765
  718SOL     MW 4518   4.683   0.038   2.792
  719SOL     OW 4519   2.531   0.365   1.830
  719SOL    HW1 4520   2.538   0.270   1.815
  719SOL    HW2 4521   2.567   0.378   1.917
  719SOL     MW 4522   2.536   0.353   1.839
  720SOL     OW 4523   1.300   1.110   2.057
  720SOL    HW1 4524   1.270   1.182   2.113
  720SOL    HW2 4525   1.266   1.031   2.100
  720SOL     MW 4526   1.292   1.109   2.070
  721SOL     OW 4527   1.095   2.595   1.641
  721SOL    HW1 4528   1.046   2.645   1.706
  721SOL    HW2 4529   1.034   2.585   1.568
  721SOL     MW 4530   1.081   2.600   1.640
  722SOL     OW 4531   5.238   1.822   0.537
  722SOL    HW1 4532   5.164   1.874   0.568
  722SOL    HW2 4533   5.304   1.887   0.513
  722SOL     MW 4534   5.237   1.837   0.538
  723SOL     OW 4535   6.001   2.655   4.042
  723SOL    HW1 4536   5.993   2.749   4.024
  723SOL    HW2 4537   5.943   2.640   4.116
  723SOL     MW 4538   5.993   2.665   4.049
  724SOL     OW 4539   0.210   5.539   0.576
  724SOL    HW1 4540   0.163   5.493   0.507
  724SOL    HW2 4541   0.182   5.496   0.657
  724SOL     MW 4542   0.200   5.528   0.578
  725SOL     OW 4543   2.223   0.983   6.197
  725SOL    HW1 4544   2.190   1.020   6.115
  725SOL    HW2 4545   2.157   0.920   6.223
  725SOL     MW 4546   2.211   0.980   6.190
  726SOL     OW 4547   0.902   4.211   1.975
  726SOL    HW1 4548   0.884   4.199   2.068
  726SOL    HW2 4549   0.977   4.270   1.973
  726SOL     MW 4550   0.909   4.217   1.987
  727SOL     OW 4551   1.366   2.910   4.237
  727SOL    HW1 4552   1.282   2.928   4.194
  727SOL    HW2 4553   1.424   2.882   4.167
  727SOL     MW 4554   1.363   2.909   4.223
  728SOL     OW 4555   0.516   5.790   0.280
  728SOL    HW1 4556   0.509   5.718   0.217
  728SOL    HW2 4557   0.482   5.866   0.234
  728SOL     MW 4558   0.511   5.790   0.266
  729SOL     OW 4559   5.219   5.082   4.627
  729SOL    HW1 4560   5.252   5.166   4.594
  729SOL    HW2 4561   5.128   5.100   4.651
  729SOL     MW 4562   5.211   5.095   4.626
  730SOL     OW 4563   5.144   4.424   0.057
  730SOL    HW1 4564   5.128   4.441  -0.036
  730SOL    HW2 4565   5.075   4.473   0.103
  730SOL     MW 4566   5.133   4.433   0.051
  731SOL     OW 4567   2.949   1.210   1.934
  731SOL    HW1 4568   2.935   1.115   1.932
  731SOL    HW2 4569   2.896   1.241   2.007
  731SOL     MW 4570   2.940   1.202   1.943
  732SOL     OW 4571   1.218   3.899   0.577
  732SOL    HW1 4572   1.243   3.808   0.595
  732SOL    HW2 4573   1.202   3.901   0.483
  732SOL     MW 4574   1.219   3.887   0.568
  733SOL     OW 4575   1.636   3.394   3.981
  733SOL    HW1 4576   1.602   3.483   3.976
  733SOL    HW2 4577   1.558   3.340   3.997
  733SOL     MW 4578   1.621   3.398   3.982
  734SOL     OW 4579   3.855   0.172   2.696
  734SOL    HW1 4580   3.892   0.200   2.780
  734SOL    HW2 4581   3.930   0.169   2.636
  734SOL     MW 4582   3.870   0.175   2.699
  735SOL     OW 4583   5.308   3.747   5.393
  735SOL    HW1 4584   5.366   3.687   5.440
  735SOL    HW2 4585   5.260   3.692   5.331
  735SOL     MW 4586   5.309   3.732   5.391
  736SOL     OW 4587   0.534   2.026   6.130
  736SOL    HW1 4588   0.524   2.120   6.114
  736SOL    HW2 4589   0.474   1.985   6.068
  736SOL     MW 4590   0.525   2.033   6.120
  737SOL     OW 4591   3.994   2.534   4.022
  737SOL    HW1 4592   4.058   2.527   4.093
  737SOL    HW2 4593   4.011   2.618   3.981
  737SOL     MW 4594   4.004   2.544   4.026
  738SOL     OW 4595   3.908   2.233   4.020
  738SOL    HW1 4596   3.953   2.315   4.002
  738SOL    HW2 4597   3.931   2.212   4.111
  738SOL     MW 4598   3.916   2.241   4.030
  739SOL     OW 4599   4.664   1.987   1.784
  739SOL    HW1 4600   4.573   1.967   1.763
  739SOL    HW2 4601   4.689   2.053   1.720
  739SOL     MW 4602   4.655   1.993   1.773
  740SOL     OW 4603   3.329   6.094   3.499
  740SOL    HW1 4604   3.307   6.046   3.579
  740SOL    HW2 4605   3.338   6.026   3.432
  740SOL     MW 4606   3.327   6.079   3.501
  741SOL     OW 4607   4.375   0.453   2.150
  741SOL    HW1 4608   4.342   0.407   2.073
  741SOL    HW2 4609   4.326   0.416   2.223
  741SOL     MW 4610   4.364   0.442   2.149
  742SOL     OW 4611   5.798   3.095   0.058
  742SOL    HW1 4612   5.793   3.054   0.145
  742SOL    HW2 4613   5.871   3.156   0.064
  742SOL     MW 4614   5.807   3.097   0.070
  743SOL     OW 4615   1.310   3.443   3.464
  743SOL    HW1 4616   1.393   3.415   3.424
  743SOL    HW2 4617   1.337   3.492   3.542
  743SOL     MW 4618   1.324   3.446   3.469
  744SOL     OW 4619   6.235   5.328   1.608
  744SOL    HW1 4620   6.255   5.298   1.519
  744SOL    HW2 4621   6.242   5.423   1.604
  744SOL     MW 4622   6.238   5.336   1.596
  745SOL     OW 4623   0.865   3.369   4.550
  745SOL    HW1 4624   0.946   3.416   4.571
  745SOL    HW2 4625   0.799   3.411   4.604
  745SOL     MW 4626   0.867   3.380   4.559
  746SOL     OW 4627   1.135   3.262   3.005
  746SOL    HW1 4628   1.195   3.333   3.027
  746SOL    HW2 4629   1.108   3.280   2.915
  746SOL     MW 4630   1.139   3.273   2.997
  747SOL     OW 4631   4.590   1.625   0.112
  747SOL    HW1 4632   4.602   1.714   0.079
  747SOL    HW2 4633   4.585   1.571   0.033
  747SOL     MW 4634   4.591   1.630   0.098
  748SOL     OW 4635   5.756   1.615   3.790
  748SOL    HW1 4636   5.729   1.616   3.882
  748SOL    HW2 4637   5.792   1.528   3.776
  748SOL     MW 4638   5.757   1.604   3.800
  749SOL     OW 4639   5.231   1.577   5.753
  749SOL    HW1 4640   5.285   1.505   5.720
  749SOL    HW2 4641   5.155   1.534   5.793
  749SOL     MW 4642   5.228   1.562   5.754
  750SOL     OW 4643   4.833   0.676   0.135
  750SOL    HW1 4644   4.871   0.619   0.202
  750SOL    HW2 4645   4.837   0.625   0.055
  750SOL     MW 4646   4.839   0.662   0.134
  751SOL     OW 4647   3.733   5.647   3.393
  751SOL    HW1 4648   3.764   5.586   3.460
  751SOL    HW2 4649   3.795   5.720   3.396
  751SOL     MW 4650   3.745   5.649   3.402
  752SOL     OW 4651   0.903   3.117   4.443
  752SOL    HW1 4652   0.839   3.062   4.487
  752SOL    HW2 4653   0.880   3.206   4.469
  752SOL     MW 4654   0.892   3.122   4.452
  753SOL     OW 4655   4.101   5.428   2.737
  753SOL    HW1 4656   4.036   5.401   2.802
  753SOL    HW2 4657   4.091   5.365   2.665
  753SOL     MW 4658   4.091   5.416   2.736
  754SOL     OW 4659   3.527   6.280   1.418
  754SOL    HW1 4660   3.561   6.333   1.490
  754SOL    HW2 4661   3.534   6.190   1.449
  754SOL     MW 4662   3.532   6.275   1.431
  755SOL     OW 4663   2.240   4.941   1.547
  755SOL    HW1 4664   2.265   4.933   1.455
  755SOL    HW2 4665   2.225   5.033   1.560
  755SOL     MW 4666   2.241   4.952   1.537
  756SOL     OW 4667   0.163   3.695   0.330
  756SOL    HW1 4668   0.229   3.713   0.263
  756SOL    HW2 4669   0.117   3.779   0.341
  756SOL     MW 4670   0.166   3.708   0.323
  757SOL     OW 4671   5.444   3.496   5.128
  757SOL    HW1 4672   5.367   3.550   5.148
  757SOL    HW2 4673   5.408   3.419   5.085
  757SOL     MW 4674   5.429   3.493   5.125
  758SOL     OW 4675   1.468   4.134   5.374
  758SOL    HW1 4676   1.557   4.099   5.376
  758SOL    HW2 4677   1.470   4.208   5.435
  758SOL     MW 4678   1.480   4.139   5.382
  759SOL     OW 4679   2.038   4.567   2.288
  759SOL    HW1 4680   2.002   4.650   2.259
  759SOL    HW2 4681   2.028   4.568   2.384
  759SOL     MW 4682   2.032   4.577   2.297
  760SOL     OW 4683   4.777   1.332   0.458
  760SOL    HW1 4684   4.758   1.363   0.370
  760SOL    HW2 4685   4.861   1.373   0.481
  760SOL     MW 4686   4.786   1.341   0.450
  761SOL     OW 4687   0.677   2.221   1.958
  761SOL    HW1 4688   0.658   2.139   1.914
  761SOL    HW2 4689   0.763   2.207   1.999
  761SOL     MW 4690   0.686   2.209   1.958
  762SOL     OW 4691   0.223   5.890   4.540
  762SOL    HW1 4692   0.287   5.910   4.608
  762SOL    HW2 4693   0.259   5.813   4.495
  762SOL     MW 4694   0.236   5.883   4.543
  763SOL     OW 4695   0.053   1.673   1.741
  763SOL    HW1 4696   0.006   1.600   1.780
  763SOL    HW2 4697  -0.008   1.746   1.745
  763SOL     MW 4698   0.039   1.673   1.746
  764SOL     OW 4699   1.808   6.085   5.188
  764SOL    HW1 4700   1.893   6.115   5.220
  764SOL    HW2 4701   1.763   6.050   5.265
  764SOL     MW 4702   1.813   6.084   5.202
  765SOL     OW 4703   1.839   4.470   2.799
  765SOL    HW1 4704   1.852   4.443   2.890
  765SOL    HW2 4705   1.876   4.558   2.794
  765SOL     MW 4706   1.846   4.478   2.810
  766SOL     OW 4707   4.836   1.227   2.340
  766SOL    HW1 4708   4.892   1.303   2.356
  766SOL    HW2 4709   4.781   1.253   2.266
  766SOL     MW 4710   4.837   1.240   2.332
  767SOL     OW 4711   2.223   1.511   5.879
  767SOL    HW1 4712   2.202   1.502   5.972
  767SOL    HW2 4713   2.182   1.435   5.838
  767SOL     MW 4714   2.215   1.500   5.886
  768SOL     OW 4715   2.718   0.714   5.846
  768SOL    HW1 4716   2.632   0.750   5.862
  768SOL    HW2 4717   2.701   0.630   5.804
  768SOL     MW 4718   2.705   0.708   5.843
  769SOL     OW 4719   0.794   3.364   5.709
  769SOL    HW1 4720   0.707   3.354   5.747
  769SOL    HW2 4721   0.786   3.438   5.649
  769SOL     MW 4722   0.782   3.372   5.706
  770SOL     OW 4723   5.413   5.437   5.926
  770SOL    HW1 4724   5.319   5.453   5.933
  770SOL    HW2 4725   5.432   5.445   5.832
  770SOL     MW 4726   5.404   5.440   5.915
  771SOL     OW 4727   2.530   0.867   4.718
  771SOL    HW1 4728   2.566   0.947   4.758
  771SOL    HW2 4729   2.488   0.821   4.789
  771SOL     MW 4730   2.530   0.871   4.732
  772SOL     OW 4731   6.276   6.113   3.761
  772SOL    HW1 4732   6.285   6.068   3.678
  772SOL    HW2 4733   6.350   6.175   3.763
  772SOL     MW 4734   6.287   6.115   3.751
  773SOL     OW 4735   5.614   2.139   0.755
  773SOL    HW1 4736   5.686   2.154   0.817
  773SOL    HW2 4737   5.580   2.053   0.780
  773SOL     MW 4738   5.619   2.130   0.766
  774SOL     OW 4739   5.779   3.185   1.128
  774SOL    HW1 4740   5.754   3.275   1.109
  774SOL    HW2 4741   5.770   3.176   1.223
  774SOL     MW 4742   5.775   3.195   1.138
  775SOL     OW 4743   1.371   3.581   5.517
  775SOL    HW1 4744   1.463   3.570   5.491
  775SOL    HW2 4745   1.325   3.508   5.476
  775SOL     MW 4746   1.377   3.570   5.509
  776SOL     OW 4747   5.921   5.275   4.487
  776SOL    HW1 4748   5.881   5.250   4.570
  776SOL    HW2 4749   5.960   5.361   4.504
  776SOL     MW 4750   5.921   5.283   4.500
  777SOL     OW 4751   0.356   3.045   1.672
  777SOL    HW1 4752   0.282   3.020   1.617
  777SOL    HW2 4753   0.423   3.073   1.609
  777SOL     MW 4754   0.355   3.045   1.657
  778SOL     OW 4755   1.694   2.402   4.676
  778SOL    HW1 4756   1.667   2.348   4.602
  778SOL    HW2 4757   1.739   2.342   4.735
  778SOL     MW 4758   1.696   2.388   4.674
  779SOL     OW 4759   0.075   1.942   0.195
  779SOL    HW1 4760   0.122   1.876   0.143
  779SOL    HW2 4761   0.046   1.895   0.272
  779SOL     MW 4762   0.077   1.928   0.198
  780SOL     OW 4763   2.650   5.818   2.632
  780SOL    HW1 4764   2.631   5.770   2.551
  780SOL    HW2 4765   2.625   5.909   2.613
  780SOL     MW 4766   2.645   5.824   2.619
  781SOL     OW 4767   3.754   0.229   0.507
  781SOL    HW1 4768   3.706   0.273   0.578
  781SOL    HW2 4769   3.716   0.266   0.427
  781SOL     MW 4770   3.743   0.239   0.506
  782SOL     OW 4771   4.644   3.632   0.158
  782SOL    HW1 4772   4.562   3.585   0.141
  782SOL    HW2 4773   4.632   3.717   0.117
  782SOL     MW 4774   4.632   3.636   0.151
  783SOL     OW 4775   2.536   4.529   0.827
  783SOL    HW1 4776   2.495   4.457   0.778
  783SOL    HW2 4777   2.620   4.543   0.783
  783SOL     MW 4778   2.541   4.521   0.815
  784SOL     OW 4779   1.624   3.682   2.436
  784SOL    HW1 4780   1.560   3.696   2.505
  784SOL    HW2 4781   1.662   3.768   2.421
  784SOL     MW 4782   1.620   3.695   2.443
  785SOL     OW 4783   2.625   3.460   4.779
  785SOL    HW1 4784   2.562   3.532   4.771
  785SOL    HW2 4785   2.669   3.477   4.863
  785SOL     MW 4786   2.622   3.472   4.789
  786SOL     OW 4787   4.921   2.224   1.854
  786SOL    HW1 4788   4.999   2.210   1.800
  786SOL    HW2 4789   4.953   2.276   1.928
  786SOL     MW 4790   4.935   2.229   1.857
  787SOL     OW 4791   1.285   6.108   3.494
  787SOL    HW1 4792   1.208   6.050   3.496
  787SOL    HW2 4793   1.297   6.130   3.402
  787SOL     MW 4794   1.276   6.103   3.483
  788SOL     OW 4795   4.916   4.684   5.429
  788SOL    HW1 4796   4.995   4.641   5.463
  788SOL    HW2 4797   4.941   4.776   5.419
  788SOL     MW 4798   4.929   4.690   5.432
  789SOL     OW 4799   6.053   2.795   5.768
  789SOL    HW1 4800   6.073   2.879   5.810
  789SOL    HW2 4801   6.132   2.775   5.718
  789SOL     MW 4802   6.066   2.803   5.767
  790SOL     OW 4803   0.278   0.930   2.122
  790SOL    HW1 4804   0.247   0.890   2.203
  790SOL    HW2 4805   0.250   1.021   2.129
  790SOL     MW 4806   0.271   0.936   2.133
  791SOL     OW 4807   3.077   1.026   0.121
  791SOL    HW1 4808   3.139   0.957   0.099
  791SOL    HW2 4809   3.077   1.085   0.045
  791SOL     MW 4810   3.085   1.026   0.109
  792SOL     OW 4811   4.487   4.749   5.405
  792SOL    HW1 4812   4.502   4.704   5.488
  792SOL    HW2 4813   4.519   4.838   5.419
  792SOL     MW 4814   4.493   4.754   5.418
  793SOL     OW 4815   3.632   1.679   1.561
  793SOL    HW1 4816   3.695   1.607   1.556
  793SOL    HW2 4817   3.564   1.655   1.498
  793SOL     MW 4818   3.631   1.666   1.552
  794SOL     OW 4819   5.298   3.894   2.191
  794SOL    HW1 4820   5.344   3.817   2.158
  794SOL    HW2 4821   5.357   3.967   2.172
  794SOL     MW 4822   5.312   3.893   2.184
  795SOL     OW 4823   5.104   1.146   0.039
  795SOL    HW1 4824   5.027   1.095   0.065
  795SOL    HW2 4825   5.127   1.113  -0.048
  795SOL     MW 4826   5.097   1.136   0.031
  796SOL     OW 4827   5.908   5.915   0.886
  796SOL    HW1 4828   5.891   5.848   0.952
  796SOL    HW2 4829   5.838   5.904   0.822
  796SOL     MW 4830   5.897   5.905   0.886
  797SOL     OW 4831   6.086   5.795   4.423
  797SOL    HW1 4832   6.088   5.849   4.502
  797SOL    HW2 4833   6.162   5.825   4.372
  797SOL     MW 4834   6.096   5.806   4.427
  798SOL     OW 4835   4.160   0.471   0.633
  798SOL    HW1 4836   4.068   0.471   0.658
  798SOL    HW2 4837   4.159   0.478   0.537
  798SOL     MW 4838   4.148   0.473   0.624
  799SOL     OW 4839   2.477   6.210   0.588
  799SOL    HW1 4840   2.513   6.293   0.620
  799SOL    HW2 4841   2.479   6.218   0.493
  799SOL     MW 4842   2.482   6.222   0.580
  800SOL     OW 4843   0.128   3.880   0.925
  800SOL    HW1 4844   0.088   3.826   0.857
  800SOL    HW2 4845   0.135   3.967   0.886
  800SOL     MW 4846   0.124   3.884   0.912
  801SOL     OW 4847   0.987   6.122   0.298
  801SOL    HW1 4848   0.962   6.214   0.313
  801SOL    HW2 4849   1.039   6.125   0.217
  801SOL     MW 4850   0.991   6.134   0.289
  802SOL     OW 4851   0.157   0.577   5.404
  802SOL    HW1 4852   0.229   0.601   5.463
  802SOL    HW2 4853   0.081   0.621   5.441
  802SOL     MW 4854   0.157   0.586   5.417
  803SOL     OW 4855   1.816   0.868   5.535
  803SOL    HW1 4856   1.767   0.786   5.527
  803SOL    HW2 4857   1.908   0.842   5.530
  803SOL     MW 4858   1.821   0.854   5.533
  804SOL     OW 4859   0.860   3.868   0.371
  804SOL    HW1 4860   0.810   3.927   0.428
  804SOL    HW2 4861   0.912   3.815   0.431
  804SOL     MW 4862   0.860   3.869   0.386
  805SOL     OW 4863   1.395   2.436   5.428
  805SOL    HW1 4864   1.412   2.397   5.513
  805SOL    HW2 4865   1.346   2.516   5.447
  805SOL     MW 4866   1.391   2.442   5.441
  806SOL     OW 4867   3.039   6.078   3.239
  806SOL    HW1 4868   3.098   6.037   3.177
  806SOL    HW2 4869   2.959   6.026   3.234
  806SOL     MW 4870   3.036   6.066   3.230
  807SOL     OW 4871   0.396   2.431   3.067
  807SOL    HW1 4872   0.453   2.463   2.997
  807SOL    HW2 4873   0.317   2.485   3.060
  807SOL     MW 4874   0.393   2.442   3.057
  808SOL     OW 4875   4.719   4.757   1.239
  808SOL    HW1 4876   4.713   4.678   1.293
  808SOL    HW2 4877   4.716   4.829   1.302
  808SOL     MW 4878   4.718   4.756   1.254
  809SOL     OW 4879   4.852   5.542   4.029
  809SOL    HW1 4880   4.783   5.478   4.049
  809SOL    HW2 4881   4.921   5.490   3.987
  809SOL     MW 4882   4.852   5.527   4.026
  810SOL     OW 4883   1.607   0.140   3.841
  810SOL    HW1 4884   1.570   0.117   3.927
  810SOL    HW2 4885   1.553   0.213   3.811
  810SOL     MW 4886   1.595   0.146   3.849
  811SOL     OW 4887   4.789   0.489   3.207
  811SOL    HW1 4888   4.712   0.432   3.212
  811SOL    HW2 4889   4.771   0.560   3.268
  811SOL     MW 4890   4.777   0.491   3.215
  812SOL     OW 4891   1.006   3.539   4.049
  812SOL    HW1 4892   1.065   3.533   3.974
  812SOL    HW2 4893   1.047   3.483   4.116
  812SOL     MW 4894   1.019   3.531   4.048
  813SOL     OW 4895   4.838   1.933   0.418
  813SOL    HW1 4896   4.788   1.874   0.474
  813SOL    HW2 4897   4.917   1.883   0.395
  813SOL     MW 4898   4.842   1.919   0.422
  814SOL     OW 4899   3.102   0.901   5.761
  814SOL    HW1 4900   3.186   0.921   5.802
  814SOL    HW2 4901   3.119   0.821   5.710
  814SOL     MW 4902   3.115   0.893   5.760
  815SOL     OW 4903   1.389   4.181   1.136
  815SOL    HW1 4904   1.362   4.091   1.120
  815SOL    HW2 4905   1.309   4.224   1.167
  815SOL     MW 4906   1.375   4.175   1.138
  816SOL     OW 4907   4.404   5.842   5.136
  816SOL    HW1 4908   4.320   5.852   5.181
  816SOL    HW2 4909   4.380   5.815   5.047
  816SOL     MW 4910   4.390   5.840   5.130
  817SOL     OW 4911   2.448   4.780   0.941
  817SOL    HW1 4912   2.359   4.742   0.942
  817SOL    HW2 4913   2.504   4.707   0.916
  817SOL     MW 4914   2.444   4.766   0.938
  818SOL     OW 4915   0.419   1.322   3.058
  818SOL    HW1 4916   0.341   1.274   3.029
  818SOL    HW2 4917   0.400   1.413   3.038
  818SOL     MW 4918   0.407   1.327   3.052
  819SOL     OW 4919   2.804   0.719   4.121
  819SOL    HW1 4920   2.730   0.688   4.068
  819SOL    HW2 4921   2.765   0.778   4.185
  819SOL     MW 4922   2.790   0.722   4.122
  820SOL     OW 4923   3.236   5.096   6.008
  820SOL    HW1 4924   3.310   5.155   6.028
  820SOL    HW2 4925   3.258   5.060   5.922
  820SOL     MW 4926   3.249   5.099   6.000
  821SOL     OW 4927   5.535   2.065   3.830
  821SOL    HW1 4928   5.457   2.015   3.855
  821SOL    HW2 4929   5.529   2.070   3.734
  821SOL     MW 4930   5.524   2.059   3.821
  822SOL     OW 4931   2.878   4.160   4.888
  822SOL    HW1 4932   2.922   4.188   4.808
  822SOL    HW2 4933   2.808   4.224   4.901
  822SOL     MW 4934   2.875   4.172   4.880
  823SOL     OW 4935   1.050   1.191   5.988
  823SOL    HW1 4936   0.960   1.203   5.958
  823SOL    HW2 4937   1.042   1.133   6.064
  823SOL     MW 4938   1.037   1.185   5.994
  824SOL     OW 4939   0.739   2.712   4.971
  824SOL    HW1 4940   0.701   2.751   4.892
  824SOL    HW2 4941   0.743   2.619   4.952
  824SOL     MW 4942   0.734   2.705   4.959
  825SOL     OW 4943   3.005   0.525   1.554
  825SOL    HW1 4944   3.015   0.550   1.646
  825SOL    HW2 4945   2.917   0.553   1.531
  825SOL     MW 4946   2.995   0.532   1.563
  826SOL     OW 4947   5.616   1.242   2.200
  826SOL    HW1 4948   5.592   1.334   2.216
  826SOL    HW2 4949   5.637   1.239   2.107
  826SOL     MW 4950   5.616   1.254   2.190
  827SOL     OW 4951   6.132   5.481   2.762
  827SOL    HW1 4952   6.159   5.420   2.693
  827SOL    HW2 4953   6.214   5.506   2.804
  827SOL     MW 4954   6.146   5.476   2.758
  828SOL     OW 4955   2.152   1.351   2.301
  828SOL    HW1 4956   2.079   1.390   2.350
  828SOL    HW2 4957   2.115   1.273   2.260
  828SOL     MW 4958   2.138   1.346   2.302
  829SOL     OW 4959   4.483   6.037   1.505
  829SOL    HW1 4960   4.570   6.064   1.533
  829SOL    HW2 4961   4.462   6.094   1.431
  829SOL     MW 4962   4.491   6.048   1.499
  830SOL     OW 4963   5.765   0.183   5.334
  830SOL    HW1 4964   5.701   0.252   5.354
  830SOL    HW2 4965   5.849   0.219   5.361
  830SOL     MW 4966   5.767   0.196   5.340
  831SOL     OW 4967   1.025   2.652   5.765
  831SOL    HW1 4968   0.970   2.685   5.836
  831SOL    HW2 4969   1.045   2.730   5.713
  831SOL     MW 4970   1.021   2.666   5.767
  832SOL     OW 4971   3.452   2.482   5.270
  832SOL    HW1 4972   3.386   2.415   5.288
  832SOL    HW2 4973   3.431   2.511   5.181
  832SOL     MW 4974   3.441   2.477   5.261
  833SOL     OW 4975   2.815   1.670   0.020
  833SOL    HW1 4976   2.788   1.589   0.064
  833SOL    HW2 4977   2.759   1.738   0.060
  833SOL     MW 4978   2.804   1.668   0.031
  834SOL     OW 4979   4.799   1.836   4.558
  834SOL    HW1 4980   4.888   1.867   4.570
  834SOL    HW2 4981   4.749   1.915   4.536
  834SOL     MW 4982   4.804   1.850   4.557
  835SOL     OW 4983   2.952   0.160   3.517
  835SOL    HW1 4984   3.004   0.081   3.536
  835SOL    HW2 4985   3.017   0.229   3.507
  835SOL     MW 4986   2.967   0.158   3.518
  836SOL     OW 4987   5.540   0.026   3.011
  836SOL    HW1 4988   5.461   0.079   3.025
  836SOL    HW2 4989   5.520  -0.058   3.053
  836SOL     MW 4990   5.527   0.022   3.018
  837SOL     OW 4991   1.832   3.202   4.585
  837SOL    HW1 4992   1.745   3.243   4.581
  837SOL    HW2 4993   1.820   3.118   4.541
  837SOL     MW 4994   1.819   3.197   4.579
  838SOL     OW 4995   3.298   2.003   0.096
  838SOL    HW1 4996   3.249   2.085   0.094
  838SOL    HW2 4997   3.380   2.025   0.140
  838SOL     MW 4998   3.302   2.016   0.101
  839SOL     OW 4999   4.427   2.340   0.168
  839SOL    HW1 5000   4.352   2.395   0.148
  839SOL    HW2 5001   4.464   2.379   0.248
  839SOL     MW 5002   4.422   2.352   0.176
  840SOL     OW 5003   0.245   0.313   1.478
  840SOL    HW1 5004   0.310   0.368   1.434
  840SOL    HW2 5005   0.168   0.315   1.421
  840SOL     MW 5006   0.244   0.320   1.465
  841SOL     OW 5007   5.654   5.095   3.461
  841SOL    HW1 5008   5.659   5.191   3.466
  841SOL    HW2 5009   5.642   5.068   3.552
  841SOL     MW 5010   5.653   5.104   3.474
  842SOL     OW 5011   4.755   4.313   1.191
  842SOL    HW1 5012   4.803   4.376   1.138
  842SOL    HW2 5013   4.663   4.340   1.184
  842SOL     MW 5014   4.749   4.324   1.183
  843SOL     OW 5015   0.740   4.076   3.414
  843SOL    HW1 5016   0.740   4.064   3.318
  843SOL    HW2 5017   0.648   4.069   3.439
  843SOL     MW 5018   0.729   4.074   3.405
  844SOL     OW 5019   5.650   2.282   4.308
  844SOL    HW1 5020   5.628   2.242   4.224
  844SOL    HW2 5021   5.722   2.342   4.288
  844SOL     MW 5022   5.657   2.285   4.295
  845SOL     OW 5023   4.110   3.367   5.520
  845SOL    HW1 5024   4.152   3.431   5.578
  845SOL    HW2 5025   4.031   3.340   5.567
  845SOL     MW 5026   4.105   3.372   5.533
  846SOL     OW 5027   4.426   1.636   1.121
  846SOL    HW1 5028   4.402   1.628   1.214
  846SOL    HW2 5029   4.369   1.574   1.077
  846SOL     MW 5030   4.415   1.627   1.127
  847SOL     OW 5031   1.080   4.486   2.695
  847SOL    HW1 5032   0.993   4.496   2.657
  847SOL    HW2 5033   1.129   4.562   2.662
  847SOL     MW 5034   1.075   4.497   2.686
  848SOL     OW 5035   0.547   5.260   4.768
  848SOL    HW1 5036   0.557   5.217   4.683
  848SOL    HW2 5037   0.562   5.352   4.750
  848SOL     MW 5038   0.550   5.266   4.755
  849SOL     OW 5039   2.235   0.171   2.615
  849SOL    HW1 5040   2.251   0.133   2.701
  849SOL    HW2 5041   2.229   0.095   2.555
  849SOL     MW 5042   2.236   0.157   2.618
  850SOL     OW 5043   3.855   3.237   0.611
  850SOL    HW1 5044   3.923   3.296   0.646
  850SOL    HW2 5045   3.889   3.149   0.627
  850SOL     MW 5046   3.868   3.233   0.618
  851SOL     OW 5047   5.751   3.547   2.589
  851SOL    HW1 5048   5.756   3.552   2.685
  851SOL    HW2 5049   5.659   3.563   2.570
  851SOL     MW 5050   5.740   3.550   2.599
  852SOL     OW 5051   0.807   5.941   2.584
  852SOL    HW1 5052   0.867   5.871   2.609
  852SOL    HW2 5053   0.720   5.902   2.590
  852SOL     MW 5054   0.804   5.927   2.588
  853SOL     OW 5055   0.931   2.756   3.627
  853SOL    HW1 5056   0.980   2.833   3.656
  853SOL    HW2 5057   0.841   2.774   3.654
  853SOL     MW 5058   0.926   2.768   3.634
  854SOL     OW 5059   3.753   0.799   4.986
  854SOL    HW1 5060   3.664   0.776   5.013
  854SOL    HW2 5061   3.806   0.723   5.008
  854SOL     MW 5062   3.748   0.786   4.993
  855SOL     OW 5063   4.475   5.967   2.463
  855SOL    HW1 5064   4.539   5.909   2.503
  855SOL    HW2 5065   4.516   5.998   2.383
  855SOL     MW 5066   4.488   5.963   2.458
  856SOL     OW 5067   0.079   4.744   2.918
  856SOL    HW1 5068   0.134   4.666   2.913
  856SOL    HW2 5069   0.081   4.780   2.829
  856SOL     MW 5070   0.086   4.739   2.906
  857SOL     OW 5071   0.310   1.165   6.006
  857SOL    HW1 5072   0.262   1.088   5.976
  857SOL    HW2 5073   0.245   1.215   6.057
  857SOL     MW 5074   0.295   1.162   6.009
  858SOL     OW 5075   0.599   1.663   2.930
  858SOL    HW1 5076   0.632   1.729   2.868
  858SOL    HW2 5077   0.642   1.582   2.903
  858SOL     MW 5078   0.609   1.661   2.919
  859SOL     OW 5079   4.448   1.209   1.231
  859SOL    HW1 5080   4.381   1.265   1.271
  859SOL    HW2 5081   4.518   1.205   1.296
  859SOL     MW 5082   4.448   1.215   1.245
  860SOL     OW 5083   4.985   2.390   2.151
  860SOL    HW1 5084   4.961   2.413   2.241
  860SOL    HW2 5085   4.908   2.413   2.099
  860SOL     MW 5086   4.972   2.396   2.156
  861SOL     OW 5087   1.298   0.756   3.741
  861SOL    HW1 5088   1.240   0.688   3.775
  861SOL    HW2 5089   1.375   0.709   3.709
  861SOL     MW 5090   1.301   0.741   3.742
  862SOL     OW 5091   5.147   4.833   1.650
  862SOL    HW1 5092   5.180   4.842   1.560
  862SOL    HW2 5093   5.171   4.744   1.676
  862SOL     MW 5094   5.154   4.822   1.642
  863SOL     OW 5095   0.915   2.702   1.796
  863SOL    HW1 5096   0.890   2.795   1.800
  863SOL    HW2 5097   0.835   2.658   1.766
  863SOL     MW 5098   0.901   2.708   1.792
  864SOL     OW 5099   1.334   5.856   3.725
  864SOL    HW1 5100   1.343   5.836   3.632
  864SOL    HW2 5101   1.255   5.808   3.752
  864SOL     MW 5102   1.325   5.847   3.717
  865SOL     OW 5103   3.394   0.687   0.315
  865SOL    HW1 5104   3.373   0.779   0.332
  865SOL    HW2 5105   3.316   0.652   0.272
  865SOL     MW 5106   3.381   0.694   0.312
  866SOL     OW 5107   5.659   0.496   4.863
  866SOL    HW1 5108   5.591   0.517   4.927
  866SOL    HW2 5109   5.612   0.465   4.786
  866SOL     MW 5110   5.645   0.494   4.862
  867SOL     OW 5111   0.354   0.964   0.281
  867SOL    HW1 5112   0.296   1.031   0.244
  867SOL    HW2 5113   0.333   0.963   0.375
  867SOL     MW 5114   0.344   0.972   0.288
  868SOL     OW 5115   5.845   6.116   5.026
  868SOL    HW1 5116   5.871   6.204   5.054
  868SOL    HW2 5117   5.916   6.060   5.056
  868SOL     MW 5118   5.858   6.120   5.033
  869SOL     OW 5119   0.135   0.500   1.641
  869SOL    HW1 5120   0.187   0.446   1.582
  869SOL    HW2 5121   0.157   0.590   1.619
  869SOL     MW 5122   0.144   0.504   1.631
  870SOL     OW 5123   0.399   0.086   5.855
  870SOL    HW1 5124   0.431   0.151   5.917
  870SOL    HW2 5125   0.404   0.131   5.770
  870SOL     MW 5126   0.404   0.100   5.852
  871SOL     OW 5127   5.390   5.717   5.588
  871SOL    HW1 5128   5.329   5.740   5.518
  871SOL    HW2 5129   5.475   5.713   5.545
  871SOL     MW 5130   5.393   5.719   5.574
  872SOL     OW 5131   3.579   5.601   2.801
  872SOL    HW1 5132   3.564   5.507   2.787
  872SOL    HW2 5133   3.565   5.613   2.895
  872SOL     MW 5134   3.575   5.590   2.811
  873SOL     OW 5135   3.542   1.596   0.960
  873SOL    HW1 5136   3.608   1.663   0.947
  873SOL    HW2 5137   3.464   1.630   0.916
  873SOL     MW 5138   3.540   1.609   0.953
  874SOL     OW 5139   3.452   1.090   0.922
  874SOL    HW1 5140   3.480   1.110   0.833
  874SOL    HW2 5141   3.365   1.129   0.929
  874SOL     MW 5142   3.444   1.097   0.911
  875SOL     OW 5143   1.478   1.014   3.156
  875SOL    HW1 5144   1.509   0.959   3.227
  875SOL    HW2 5145   1.557   1.047   3.114
  875SOL     MW 5146   1.492   1.011   3.160
  876SOL     OW 5147   4.908   2.057   5.876
  876SOL    HW1 5148   4.922   1.964   5.894
  876SOL    HW2 5149   4.954   2.072   5.793
  876SOL     MW 5150   4.916   2.047   5.867
  877SOL     OW 5151   3.932   1.861   0.752
  877SOL    HW1 5152   3.977   1.791   0.800
  877SOL    HW2 5153   3.990   1.937   0.761
  877SOL     MW 5154   3.945   1.861   0.759
  878SOL     OW 5155   1.740   1.718   4.608
  878SOL    HW1 5156   1.804   1.714   4.679
  878SOL    HW2 5157   1.785   1.681   4.533
  878SOL     MW 5158   1.754   1.713   4.608
  879SOL     OW 5159   5.844   2.008   2.932
  879SOL    HW1 5160   5.818   1.927   2.887
  879SOL    HW2 5161   5.931   2.028   2.895
  879SOL     MW 5162   5.852   2.000   2.921
  880SOL     OW 5163   1.616   3.268   5.141
  880SOL    HW1 5164   1.602   3.174   5.147
  880SOL    HW2 5165   1.529   3.305   5.124
  880SOL     MW 5166   1.603   3.261   5.140
  881SOL     OW 5167   0.104   3.566   5.708
  881SOL    HW1 5168   0.174   3.516   5.751
  881SOL    HW2 5169   0.075   3.509   5.637
  881SOL     MW 5170   0.109   3.552   5.705
  882SOL     OW 5171   3.532   3.863   1.584
  882SOL    HW1 5172   3.524   3.770   1.605
  882SOL    HW2 5173   3.531   3.907   1.670
  882SOL     MW 5174   3.531   3.857   1.598
  883SOL     OW 5175   1.685   4.872   2.762
  883SOL    HW1 5176   1.608   4.927   2.753
  883SOL    HW2 5177   1.711   4.852   2.672
  883SOL     MW 5178   1.679   4.877   2.749
  884SOL     OW 5179   2.785   0.906   3.830
  884SOL    HW1 5180   2.731   0.858   3.892
  884SOL    HW2 5181   2.805   0.989   3.875
  884SOL     MW 5182   2.781   0.910   3.844
  885SOL     OW 5183   3.002   1.344   4.336
  885SOL    HW1 5184   3.092   1.376   4.350
  885SOL    HW2 5185   2.947   1.411   4.376
  885SOL     MW 5186   3.007   1.356   4.343
  886SOL     OW 5187   1.982   5.848   0.132
  886SOL    HW1 5188   1.948   5.931   0.166
  886SOL    HW2 5189   1.991   5.793   0.209
  886SOL     MW 5190   1.979   5.852   0.146
  887SOL     OW 5191   3.385   1.881   2.288
  887SOL    HW1 5192   3.362   1.974   2.287
  887SOL    HW2 5193   3.480   1.881   2.302
  887SOL     MW 5194   3.395   1.893   2.290
  888SOL     OW 5195   4.455   0.472   5.853
  888SOL    HW1 5196   4.433   0.565   5.844
  888SOL    HW2 5197   4.530   0.472   5.913
  888SOL     MW 5198   4.462   0.484   5.860
  889SOL     OW 5199   6.139   5.411   2.183
  889SOL    HW1 5200   6.108   5.461   2.258
  889SOL    HW2 5201   6.234   5.411   2.191
  889SOL     MW 5202   6.147   5.418   2.193
  890SOL     OW 5203   3.171   5.229   0.875
  890SOL    HW1 5204   3.124   5.298   0.920
  890SOL    HW2 5205   3.210   5.176   0.945
  890SOL     MW 5206   3.170   5.231   0.890
  891SOL     OW 5207   5.746   2.065   1.830
  891SOL    HW1 5208   5.747   2.098   1.920
  891SOL    HW2 5209   5.669   2.106   1.790
  891SOL     MW 5210   5.736   2.075   1.836
  892SOL     OW 5211   4.690   4.085   6.099
  892SOL    HW1 5212   4.632   4.159   6.118
  892SOL    HW2 5213   4.766   4.125   6.057
  892SOL     MW 5214   4.692   4.100   6.096
  893SOL     OW 5215   1.320   4.542   2.378
  893SOL    HW1 5216   1.303   4.632   2.405
  893SOL    HW2 5217   1.294   4.539   2.286
  893SOL     MW 5218   1.315   4.553   2.370
  894SOL     OW 5219   0.816   2.709   0.762
  894SOL    HW1 5220   0.826   2.628   0.712
  894SOL    HW2 5221   0.891   2.711   0.821
  894SOL     MW 5222   0.827   2.699   0.763
  895SOL     OW 5223   2.850   3.647   4.628
  895SOL    HW1 5224   2.840   3.741   4.643
  895SOL    HW2 5225   2.906   3.617   4.700
  895SOL     MW 5226   2.856   3.655   4.639
  896SOL     OW 5227   2.360   3.182   4.981
  896SOL    HW1 5228   2.400   3.127   5.048
  896SOL    HW2 5229   2.280   3.136   4.956
  896SOL     MW 5230   2.355   3.169   4.987
  897SOL     OW 5231   4.272   5.432   1.963
  897SOL    HW1 5232   4.320   5.514   1.958
  897SOL    HW2 5233   4.323   5.376   2.021
  897SOL     MW 5234   4.285   5.435   1.970
  898SOL     OW 5235   1.220   4.047   5.587
  898SOL    HW1 5236   1.299   4.060   5.534
  898SOL    HW2 5237   1.216   3.953   5.600
  898SOL     MW 5238   1.230   4.037   5.582
  899SOL     OW 5239   3.149   2.541   5.824
  899SOL    HW1 5240   3.198   2.617   5.856
  899SOL    HW2 5241   3.177   2.533   5.732
  899SOL     MW 5242   3.159   2.550   5.816
  900SOL     OW 5243   5.816   1.049   1.734
  900SOL    HW1 5244   5.813   1.054   1.639
  900SOL    HW2 5245   5.783   0.962   1.754
  900SOL     MW 5246   5.811   1.039   1.724
  901SOL     OW 5247   3.016   1.097   4.814
  901SOL    HW1 5248   3.001   1.162   4.883
  901SOL    HW2 5249   2.942   1.035   4.821
  901SOL     MW 5250   3.005   1.098   4.824
  902SOL     OW 5251   4.324   4.661   3.766
  902SOL    HW1 5252   4.391   4.610   3.811
  902SOL    HW2 5253   4.358   4.750   3.765
  902SOL     MW 5254   4.337   4.666   3.772
  903SOL     OW 5255   0.931   0.316   4.596
  903SOL    HW1 5256   0.964   0.228   4.613
  903SOL    HW2 5257   0.848   0.301   4.550
  903SOL     MW 5258   0.925   0.302   4.593
  904SOL     OW 5259   2.552   6.222   1.544
  904SOL    HW1 5260   2.545   6.317   1.540
  904SOL    HW2 5261   2.623   6.205   1.605
  904SOL     MW 5262   2.560   6.232   1.551
  905SOL     OW 5263   2.460   3.036   5.184
  905SOL    HW1 5264   2.426   2.948   5.202
  905SOL    HW2 5265   2.471   3.076   5.270
  905SOL     MW 5266   2.457   3.030   5.197
  906SOL     OW 5267   4.354   5.467   2.779
  906SOL    HW1 5268   4.388   5.478   2.690
  906SOL    HW2 5269   4.261   5.450   2.767
  906SOL     MW 5270   4.347   5.466   2.766
  907SOL     OW 5271   4.326   1.444   4.865
  907SOL    HW1 5272   4.279   1.456   4.948
  907SOL    HW2 5273   4.378   1.524   4.856
  907SOL     MW 5274   4.327   1.456   4.874
  908SOL     OW 5275   3.666   0.372   2.712
  908SOL    HW1 5276   3.589   0.323   2.685
  908SOL    HW2 5277   3.731   0.306   2.733
  908SOL     MW 5278   3.664   0.357   2.711
  909SOL     OW 5279   0.914   4.850   0.480
  909SOL    HW1 5280   0.841   4.876   0.424
  909SOL    HW2 5281   0.899   4.895   0.563
  909SOL     MW 5282   0.903   4.859   0.483
  910SOL     OW 5283   0.823   0.086   0.773
  910SOL    HW1 5284   0.869   0.103   0.691
  910SOL    HW2 5285   0.893   0.073   0.837
  910SOL     MW 5286   0.838   0.086   0.771
  911SOL     OW 5287   4.436   1.886   1.686
  911SOL    HW1 5288   4.390   1.957   1.642
  911SOL    HW2 5289   4.428   1.812   1.627
  911SOL     MW 5290   4.429   1.886   1.673
  912SOL     OW 5291   0.027   3.407   3.865
  912SOL    HW1 5292  -0.055   3.425   3.910
  912SOL    HW2 5293   0.025   3.463   3.787
  912SOL     MW 5294   0.017   3.417   3.861
  913SOL     OW 5295   1.178   1.316   2.170
  913SOL    HW1 5296   1.111   1.307   2.238
  913SOL    HW2 5297   1.131   1.303   2.088
  913SOL     MW 5298   1.164   1.313   2.168
  914SOL     OW 5299   1.905   4.777   4.752
  914SOL    HW1 5300   1.950   4.787   4.667
  914SOL    HW2 5301   1.947   4.843   4.808
  914SOL     MW 5302   1.916   4.787   4.748
  915SOL     OW 5303   4.571   3.124   5.999
  915SOL    HW1 5304   4.490   3.121   5.949
  915SOL    HW2 5305   4.616   3.202   5.967
  915SOL     MW 5306   4.567   3.134   5.988
  916SOL     OW 5307   2.189   0.653   1.302
  916SOL    HW1 5308   2.178   0.694   1.388
  916SOL    HW2 5309   2.117   0.590   1.297
  916SOL     MW 5310   2.178   0.650   1.312
  917SOL     OW 5311   1.989   1.708   5.699
  917SOL    HW1 5312   1.923   1.643   5.673
  917SOL    HW2 5313   2.072   1.669   5.673
  917SOL     MW 5314   1.991   1.695   5.692
  918SOL     OW 5315   3.519   0.103   0.010
  918SOL    HW1 5316   3.591   0.164   0.029
  918SOL    HW2 5317   3.477   0.089   0.095
  918SOL     MW 5318   3.523   0.109   0.024
  919SOL     OW 5319   5.111   2.573   5.593
  919SOL    HW1 5320   5.194   2.578   5.641
  919SOL    HW2 5321   5.048   2.619   5.649
  919SOL     MW 5322   5.113   2.580   5.606
  920SOL     OW 5323   4.173   1.540   5.797
  920SOL    HW1 5324   4.114   1.525   5.723
  920SOL    HW2 5325   4.143   1.478   5.864
  920SOL     MW 5326   4.162   1.530   5.796
  921SOL     OW 5327   3.731   2.672   6.226
  921SOL    HW1 5328   3.704   2.607   6.292
  921SOL    HW2 5329   3.803   2.630   6.179
  921SOL     MW 5330   3.736   2.658   6.228
  922SOL     OW 5331   5.865   5.247   5.275
  922SOL    HW1 5332   5.859   5.311   5.204
  922SOL    HW2 5333   5.956   5.218   5.274
  922SOL     MW 5334   5.876   5.251   5.266
  923SOL     OW 5335   3.852   0.222   1.363
  923SOL    HW1 5336   3.890   0.143   1.324
  923SOL    HW2 5337   3.889   0.226   1.451
  923SOL     MW 5338   3.862   0.212   1.370
  924SOL     OW 5339   4.327   1.926   1.968
  924SOL    HW1 5340   4.312   1.888   1.881
  924SOL    HW2 5341   4.410   1.888   1.997
  924SOL     MW 5342   4.336   1.916   1.961
  925SOL     OW 5343   1.279   1.258   5.216
  925SOL    HW1 5344   1.214   1.203   5.261
  925SOL    HW2 5345   1.300   1.327   5.279
  925SOL     MW 5346   1.273   1.259   5.230
  926SOL     OW 5347   2.458   6.179   4.008
  926SOL    HW1 5348   2.393   6.246   3.987
  926SOL    HW2 5349   2.534   6.228   4.040
  926SOL     MW 5350   2.459   6.193   4.010
  927SOL     OW 5351   4.975   4.515   0.250
  927SOL    HW1 5352   4.908   4.462   0.294
  927SOL    HW2 5353   4.931   4.597   0.229
  927SOL     MW 5354   4.961   4.519   0.253
  928SOL     OW 5355   2.675   0.332   5.314
  928SOL    HW1 5356   2.711   0.268   5.252
  928SOL    HW2 5357   2.748   0.352   5.372
  928SOL     MW 5358   2.689   0.326   5.313
  929SOL     OW 5359   1.815   2.056   1.362
  929SOL    HW1 5360   1.883   2.117   1.389
  929SOL    HW2 5361   1.800   2.001   1.439
  929SOL     MW 5362   1.822   2.057   1.375
  930SOL     OW 5363   1.883   0.296   4.552
  930SOL    HW1 5364   1.949   0.235   4.519
  930SOL    HW2 5365   1.836   0.246   4.619
  930SOL     MW 5366   1.885   0.282   4.556
  931SOL     OW 5367   1.034   4.518   5.398
  931SOL    HW1 5368   1.068   4.440   5.443
  931SOL    HW2 5369   1.113   4.567   5.374
  931SOL     MW 5370   1.049   4.514   5.401
  932SOL     OW 5371   1.761   0.758   0.384
  932SOL    HW1 5372   1.773   0.713   0.300
  932SOL    HW2 5373   1.715   0.838   0.362
  932SOL     MW 5374   1.757   0.763   0.371
  933SOL     OW 5375   3.802   0.300   4.946
  933SOL    HW1 5376   3.781   0.362   5.017
  933SOL    HW2 5377   3.811   0.355   4.868
  933SOL     MW 5378   3.800   0.315   4.945
  934SOL     OW 5379   1.516   5.695   4.509
  934SOL    HW1 5380   1.510   5.774   4.562
  934SOL    HW2 5381   1.493   5.624   4.568
  934SOL     MW 5382   1.513   5.696   4.523
  935SOL     OW 5383   0.153   3.771   2.303
  935SOL    HW1 5384   0.110   3.735   2.226
  935SOL    HW2 5385   0.244   3.785   2.275
  935SOL     MW 5386   0.160   3.768   2.290
  936SOL     OW 5387   3.707   5.588   4.791
  936SOL    HW1 5388   3.736   5.629   4.873
  936SOL    HW2 5389   3.749   5.502   4.791
  936SOL     MW 5390   3.716   5.582   4.802
  937SOL     OW 5391   0.800   5.808   0.294
  937SOL    HW1 5392   0.832   5.846   0.376
  937SOL    HW2 5393   0.706   5.795   0.309
  937SOL     MW 5394   0.792   5.811   0.306
  938SOL     OW 5395   0.879   1.231   3.322
  938SOL    HW1 5396   0.931   1.156   3.351
  938SOL    HW2 5397   0.826   1.196   3.250
  938SOL     MW 5398   0.879   1.217   3.316
  939SOL     OW 5399   1.673   4.620   3.344
  939SOL    HW1 5400   1.714   4.705   3.362
  939SOL    HW2 5401   1.672   4.576   3.430
  939SOL     MW 5402   1.678   4.625   3.358
  940SOL     OW 5403   0.337   5.181   3.902
  940SOL    HW1 5404   0.311   5.098   3.940
  940SOL    HW2 5405   0.329   5.167   3.807
  940SOL     MW 5406   0.332   5.169   3.895
  941SOL     OW 5407   0.080   5.304   4.079
  941SOL    HW1 5408  -0.011   5.333   4.066
  941SOL    HW2 5409   0.127   5.339   4.004
  941SOL     MW 5410   0.074   5.312   4.068
  942SOL     OW 5411   5.132   4.456   6.070
  942SOL    HW1 5412   5.134   4.509   5.990
  942SOL    HW2 5413   5.128   4.365   6.039
  942SOL     MW 5414   5.132   4.451   6.056
  943SOL     OW 5415   5.367   3.445   0.469
  943SOL    HW1 5416   5.369   3.452   0.373
  943SOL    HW2 5417   5.299   3.507   0.496
  943SOL     MW 5418   5.358   3.454   0.460
  944SOL     OW 5419   1.975   4.134   2.780
  944SOL    HW1 5420   1.891   4.170   2.808
  944SOL    HW2 5421   2.040   4.194   2.816
  944SOL     MW 5422   1.973   4.146   2.788
  945SOL     OW 5423   2.268   4.031   1.829
  945SOL    HW1 5424   2.243   4.123   1.821
  945SOL    HW2 5425   2.290   4.005   1.739
  945SOL     MW 5426   2.268   4.040   1.816
  946SOL     OW 5427   0.757   2.352   3.160
  946SOL    HW1 5428   0.842   2.365   3.203
  946SOL    HW2 5429   0.694   2.392   3.219
  946SOL     MW 5430   0.760   2.359   3.173
  947SOL     OW 5431   2.987   2.244   0.667
  947SOL    HW1 5432   3.073   2.247   0.624
  947SOL    HW2 5433   3.006   2.255   0.760
  947SOL     MW 5434   3.000   2.246   0.674
  948SOL     OW 5435   1.920   1.694   3.523
  948SOL    HW1 5436   1.922   1.602   3.498
  948SOL    HW2 5437   1.983   1.700   3.595
  948SOL     MW 5438   1.929   1.683   3.529
  949SOL     OW 5439   0.859   3.441   5.341
  949SOL    HW1 5440   0.778   3.406   5.378
  949SOL    HW2 5441   0.862   3.405   5.252
  949SOL     MW 5442   0.849   3.432   5.334
  950SOL     OW 5443   3.452   2.094   4.326
  950SOL    HW1 5444   3.386   2.117   4.391
  950SOL    HW2 5445   3.444   1.999   4.316
  950SOL     MW 5446   3.443   2.085   4.333
  951SOL     OW 5447   4.822   0.669   1.979
  951SOL    HW1 5448   4.846   0.687   1.888
  951SOL    HW2 5449   4.905   0.667   2.027
  951SOL     MW 5450   4.836   0.671   1.974
  952SOL     OW 5451   0.249   5.654   2.425
  952SOL    HW1 5452   0.289   5.661   2.512
  952SOL    HW2 5453   0.304   5.591   2.379
  952SOL     MW 5454   0.261   5.647   2.430
  953SOL     OW 5455   0.824   4.401   3.918
  953SOL    HW1 5456   0.860   4.379   4.004
  953SOL    HW2 5457   0.787   4.318   3.886
  953SOL     MW 5458   0.824   4.387   3.925
  954SOL     OW 5459   5.122   3.063   1.527
  954SOL    HW1 5460   5.175   3.115   1.588
  954SOL    HW2 5461   5.032   3.091   1.543
  954SOL     MW 5462   5.118   3.073   1.537
  955SOL     OW 5463   2.060   3.890   5.304
  955SOL    HW1 5464   2.016   3.813   5.267
  955SOL    HW2 5465   2.134   3.906   5.245
  955SOL     MW 5466   2.064   3.882   5.292
  956SOL     OW 5467   0.561   3.886   5.304
  956SOL    HW1 5468   0.541   3.980   5.307
  956SOL    HW2 5469   0.627   3.873   5.372
  956SOL     MW 5470   0.567   3.896   5.313
  957SOL     OW 5471   0.306   4.669   5.745
  957SOL    HW1 5472   0.261   4.605   5.690
  957SOL    HW2 5473   0.394   4.634   5.756
  957SOL     MW 5474   0.311   4.656   5.740
  958SOL     OW 5475   4.667   2.797   0.921
  958SOL    HW1 5476   4.640   2.795   1.013
  958SOL    HW2 5477   4.718   2.717   0.909
  958SOL     MW 5478   4.670   2.787   0.931
  959SOL     OW 5479   4.519   4.404   5.089
  959SOL    HW1 5480   4.481   4.316   5.089
  959SOL    HW2 5481   4.477   4.447   5.163
  959SOL     MW 5482   4.509   4.398   5.099
  960SOL     OW 5483   0.079   3.455   3.027
  960SOL    HW1 5484   0.100   3.542   2.993
  960SOL    HW2 5485   0.164   3.416   3.046
  960SOL     MW 5486   0.093   3.461   3.025
  961SOL     OW 5487   3.677   0.449   1.375
  961SOL    HW1 5488   3.651   0.475   1.464
  961SOL    HW2 5489   3.702   0.357   1.384
  961SOL     MW 5490   3.677   0.440   1.388
  962SOL     OW 5491   4.749   2.685   4.682
  962SOL    HW1 5492   4.768   2.621   4.751
  962SOL    HW2 5493   4.766   2.639   4.601
  962SOL     MW 5494   4.753   2.671   4.681
  963SOL     OW 5495   5.863   0.327   4.960
  963SOL    HW1 5496   5.802   0.396   4.935
  963SOL    HW2 5497   5.950   0.366   4.949
  963SOL     MW 5498   5.866   0.341   4.955
  964SOL     OW 5499   6.213   0.735   6.121
  964SOL    HW1 5500   6.274   0.792   6.073
  964SOL    HW2 5501   6.268   0.662   6.151
  964SOL     MW 5502   6.228   0.733   6.119
  965SOL     OW 5503   2.181   4.710   1.679
  965SOL    HW1 5504   2.204   4.791   1.633
  965SOL    HW2 5505   2.098   4.729   1.722
  965SOL     MW 5506   2.173   4.723   1.678
  966SOL     OW 5507   2.114   6.214   1.599
  966SOL    HW1 5508   2.152   6.293   1.639
  966SOL    HW2 5509   2.056   6.247   1.531
  966SOL     MW 5510   2.112   6.229   1.595
  967SOL     OW 5511   1.595   3.825   5.488
  967SOL    HW1 5512   1.633   3.882   5.420
  967SOL    HW2 5513   1.645   3.845   5.567
  967SOL     MW 5514   1.606   3.835   5.489
  968SOL     OW 5515   5.281   5.873   6.263
  968SOL    HW1 5516   5.351   5.874   6.198
  968SOL    HW2 5517   5.297   5.950   6.318
  968SOL     MW 5518   5.292   5.883   6.262
  969SOL     OW 5519   4.914   3.215   3.661
  969SOL    HW1 5520   4.867   3.147   3.613
  969SOL    HW2 5521   4.853   3.242   3.730
  969SOL     MW 5522   4.900   3.210   3.664
  970SOL     OW 5523   3.592   3.482   0.918
  970SOL    HW1 5524   3.619   3.573   0.904
  970SOL    HW2 5525   3.613   3.438   0.836
  970SOL     MW 5526   3.598   3.488   0.906
  971SOL     OW 5527   0.344   3.589   2.966
  971SOL    HW1 5528   0.373   3.519   2.908
  971SOL    HW2 5529   0.284   3.641   2.914
  971SOL     MW 5530   0.340   3.587   2.952
  972SOL     OW 5531   2.287   6.101   5.618
  972SOL    HW1 5532   2.214   6.162   5.628
  972SOL    HW2 5533   2.365   6.154   5.629
  972SOL     MW 5534   2.287   6.115   5.620
  973SOL     OW 5535   0.692   4.166   5.065
  973SOL    HW1 5536   0.618   4.223   5.087
  973SOL    HW2 5537   0.725   4.200   4.981
  973SOL     MW 5538   0.687   4.178   5.057
  974SOL     OW 5539   2.998   2.277   6.054
  974SOL    HW1 5540   3.050   2.344   6.099
  974SOL    HW2 5541   3.007   2.199   6.109
  974SOL     MW 5542   3.006   2.275   6.067
  975SOL     OW 5543   5.691   4.055   0.301
  975SOL    HW1 5544   5.610   4.012   0.328
  975SOL    HW2 5545   5.738   3.989   0.250
  975SOL     MW 5546   5.687   4.041   0.298
  976SOL     OW 5547   3.857   3.325   4.634
  976SOL    HW1 5548   3.860   3.288   4.545
  976SOL    HW2 5549   3.929   3.281   4.680
  976SOL     MW 5550   3.867   3.314   4.628
  977SOL     OW 5551   4.300   5.354   5.272
  977SOL    HW1 5552   4.286   5.283   5.334
  977SOL    HW2 5553   4.330   5.427   5.326
  977SOL     MW 5554   4.302   5.354   5.287
  978SOL     OW 5555   1.791   5.551   0.785
  978SOL    HW1 5556   1.793   5.456   0.796
  978SOL    HW2 5557   1.737   5.582   0.858
  978SOL     MW 5558   1.784   5.543   0.796
  979SOL     OW 5559   3.057   5.664   3.181
  979SOL    HW1 5560   3.078   5.711   3.261
  979SOL    HW2 5561   3.097   5.578   3.192
  979SOL     MW 5562   3.065   5.659   3.192
  980SOL     OW 5563   3.397   4.541   0.230
  980SOL    HW1 5564   3.466   4.593   0.270
  980SOL    HW2 5565   3.396   4.459   0.280
  980SOL     MW 5566   3.405   4.537   0.242
  981SOL     OW 5567   5.609   4.617   5.211
  981SOL    HW1 5568   5.564   4.665   5.280
  981SOL    HW2 5569   5.587   4.665   5.131
  981SOL     MW 5570   5.600   4.629   5.209
  982SOL     OW 5571   2.569   4.683   5.544
  982SOL    HW1 5572   2.487   4.732   5.547
  982SOL    HW2 5573   2.633   4.742   5.583
  982SOL     MW 5574   2.567   4.697   5.549
  983SOL     OW 5575   1.663   1.769   5.465
  983SOL    HW1 5576   1.707   1.805   5.542
  983SOL    HW2 5577   1.572   1.756   5.493
  983SOL     MW 5578   1.657   1.772   5.479
  984SOL     OW 5579   1.395   2.710   4.439
  984SOL    HW1 5580   1.392   2.777   4.371
  984SOL    HW2 5581   1.306   2.709   4.475
  984SOL     MW 5582   1.383   2.719   4.435
  985SOL     OW 5583   5.919   2.082   3.426
  985SOL    HW1 5584   5.876   1.999   3.447
  985SOL    HW2 5585   5.971   2.103   3.503
  985SOL     MW 5586   5.920   2.074   3.438
  986SOL     OW 5587   0.237   5.172   1.682
  986SOL    HW1 5588   0.235   5.219   1.599
  986SOL    HW2 5589   0.294   5.224   1.738
  986SOL     MW 5590   0.244   5.184   1.678
  987SOL     OW 5591   5.327   1.798   4.651
  987SOL    HW1 5592   5.389   1.866   4.624
  987SOL    HW2 5593   5.279   1.838   4.725
  987SOL     MW 5594   5.329   1.812   4.657
  988SOL     OW 5595   4.798   1.016   2.711
  988SOL    HW1 5596   4.882   1.061   2.697
  988SOL    HW2 5597   4.735   1.068   2.661
  988SOL     MW 5598   4.801   1.029   2.703
  989SOL     OW 5599   0.439   2.600   5.797
  989SOL    HW1 5600   0.389   2.671   5.756
  989SOL    HW2 5601   0.390   2.521   5.776
  989SOL     MW 5602   0.426   2.599   5.789
  990SOL     OW 5603   3.860   2.381   1.691
  990SOL    HW1 5604   3.901   2.462   1.721
  990SOL    HW2 5605   3.895   2.313   1.749
  990SOL     MW 5606   3.870   2.382   1.702
  991SOL     OW 5607   4.940   4.760   1.104
  991SOL    HW1 5608   4.992   4.833   1.135
  991SOL    HW2 5609   4.857   4.768   1.151
  991SOL     MW 5610   4.936   4.770   1.114
  992SOL     OW 5611   0.028   0.978   2.331
  992SOL    HW1 5612  -0.057   0.943   2.357
  992SOL    HW2 5613   0.088   0.904   2.340
  992SOL     MW 5614   0.025   0.964   2.335
  993SOL     OW 5615   1.991   5.732   4.089
  993SOL    HW1 5616   1.975   5.767   4.001
  993SOL    HW2 5617   2.046   5.798   4.131
  993SOL     MW 5618   1.996   5.745   4.083
  994SOL     OW 5619   5.878   4.145   4.279
  994SOL    HW1 5620   5.828   4.064   4.271
  994SOL    HW2 5621   5.839   4.189   4.354
  994SOL     MW 5622   5.867   4.140   4.288
  995SOL     OW 5623   6.264   0.368   3.194
  995SOL    HW1 5624   6.204   0.398   3.263
  995SOL    HW2 5625   6.208   0.320   3.133
  995SOL     MW 5626   6.249   0.365   3.195
  996SOL     OW 5627   3.976   3.276   5.008
  996SOL    HW1 5628   3.965   3.206   5.071
  996SOL    HW2 5629   4.029   3.342   5.054
  996SOL     MW 5630   3.981   3.276   5.022
  997SOL     OW 5631   2.809   4.019   0.099
  997SOL    HW1 5632   2.771   3.983   0.020
  997SOL    HW2 5633   2.826   3.945   0.156
  997SOL     MW 5634   2.806   4.005   0.096
  998SOL     OW 5635   0.881   3.333   2.427
  998SOL    HW1 5636   0.962   3.308   2.381
  998SOL    HW2 5637   0.811   3.315   2.364
  998SOL     MW 5638   0.882   3.327   2.413
  999SOL     OW 5639   2.615   3.898   5.422
  999SOL    HW1 5640   2.532   3.856   5.441
  999SOL    HW2 5641   2.681   3.835   5.450
  999SOL     MW 5642   2.613   3.884   5.428
 1000SOL     OW 5643   1.751   1.879   6.104
 1000SOL    HW1 5644   1.766   1.830   6.185
 1000SOL    HW2 5645   1.824   1.854   6.047
 1000SOL     MW 5646   1.763   1.870   6.107
 1001SOL     OW 5647   0.730   2.929   0.545
 1001SOL    HW1 5648   0.781   2.947   0.624
 1001SOL    HW2 5649   0.640   2.944   0.571
 1001SOL     MW 5650   0.725   2.933   0.558
 1002SOL     OW 5651   4.321   5.811   1.523
 1002SOL    HW1 5652   4.391   5.873   1.544
 1002SOL    HW2 5653   4.278   5.848   1.447
 1002SOL     MW 5654   4.324   5.824   1.516
 1003SOL     OW 5655   0.046   6.129   5.850
 1003SOL    HW1 5656   0.042   6.039   5.818
 1003SOL    HW2 5657   0.098   6.124   5.931
 1003SOL     MW 5658   0.052   6.117   5.856
 1004SOL     OW 5659   1.938   4.836   3.727
 1004SOL    HW1 5660   1.943   4.873   3.816
 1004SOL    HW2 5661   2.028   4.808   3.708
 1004SOL     MW 5662   1.950   4.837   3.736
 1005SOL     OW 5663   6.082   5.690   2.540
 1005SOL    HW1 5664   6.006   5.744   2.558
 1005SOL    HW2 5665   6.101   5.647   2.624
 1005SOL     MW 5666   6.075   5.691   2.553
 1006SOL     OW 5667   3.646   2.401   2.945
 1006SOL    HW1 5668   3.686   2.457   2.877
 1006SOL    HW2 5669   3.579   2.457   2.985
 1006SOL     MW 5670   3.643   2.416   2.941
 1007SOL     OW 5671   4.782   3.547   1.460
 1007SOL    HW1 5672   4.837   3.621   1.487
 1007SOL    HW2 5673   4.826   3.512   1.382
 1007SOL     MW 5674   4.795   3.552   1.453
 1008SOL     OW 5675   3.484   1.216   4.300
 1008SOL    HW1 5676   3.553   1.262   4.252
 1008SOL    HW2 5677   3.418   1.283   4.318
 1008SOL     MW 5678   3.485   1.230   4.296
 1009SOL     OW 5679   5.098   0.615   1.138
 1009SOL    HW1 5680   5.033   0.645   1.074
 1009SOL    HW2 5681   5.061   0.535   1.175
 1009SOL     MW 5682   5.085   0.609   1.134
 1010SOL     OW 5683   1.713   1.969   0.288
 1010SOL    HW1 5684   1.665   2.011   0.217
 1010SOL    HW2 5685   1.783   2.032   0.310
 1010SOL     MW 5686   1.716   1.983   0.282
 1011SOL     OW 5687   2.149   4.298   2.884
 1011SOL    HW1 5688   2.142   4.274   2.977
 1011SOL    HW2 5689   2.241   4.285   2.863
 1011SOL     MW 5690   2.160   4.293   2.893
 1012SOL     OW 5691   5.985   1.062   0.469
 1012SOL    HW1 5692   6.055   1.124   0.491
 1012SOL    HW2 5693   5.915   1.116   0.432
 1012SOL     MW 5694   5.985   1.077   0.467
 1013SOL     OW 5695   5.660   2.441   1.085
 1013SOL    HW1 5696   5.630   2.430   1.176
 1013SOL    HW2 5697   5.665   2.352   1.051
 1013SOL     MW 5698   5.657   2.428   1.093
 1014SOL     OW 5699   3.377   0.310   6.159
 1014SOL    HW1 5700   3.427   0.233   6.188
 1014SOL    HW2 5701   3.305   0.274   6.108
 1014SOL     MW 5702   3.374   0.295   6.157
 1015SOL     OW 5703   4.990   4.380   3.394
 1015SOL    HW1 5704   4.908   4.403   3.439
 1015SOL    HW2 5705   5.044   4.458   3.401
 1015SOL     MW 5706   4.986   4.393   3.401
 1016SOL     OW 5707   1.444   2.315   0.946
 1016SOL    HW1 5708   1.365   2.341   0.899
 1016SOL    HW2 5709   1.412   2.266   1.022
 1016SOL     MW 5710   1.430   2.312   0.950
 1017SOL     OW 5711   1.692   3.287   4.879
 1017SOL    HW1 5712   1.681   3.286   4.974
 1017SOL    HW2 5713   1.603   3.284   4.845
 1017SOL     MW 5714   1.680   3.286   4.887
 1018SOL     OW 5715   5.600   4.324   4.921
 1018SOL    HW1 5716   5.546   4.390   4.878
 1018SOL    HW2 5717   5.607   4.253   4.857
 1018SOL     MW 5718   5.594   4.323   4.907
 1019SOL     OW 5719   5.112   2.960   3.682
 1019SOL    HW1 5720   5.164   3.040   3.687
 1019SOL    HW2 5721   5.041   2.973   3.745
 1019SOL     MW 5722   5.110   2.972   3.691
 1020SOL     OW 5723   1.004   5.458   0.440
 1020SOL    HW1 5724   0.915   5.494   0.441
 1020SOL    HW2 5725   1.059   5.530   0.471
 1020SOL     MW 5726   1.000   5.472   0.444
 1021SOL     OW 5727   4.253   3.058   1.958
 1021SOL    HW1 5728   4.335   3.106   1.944
 1021SOL    HW2 5729   4.249   3.045   2.052
 1021SOL     MW 5730   4.263   3.063   1.968
 1022SOL     OW 5731   2.952   1.127   1.452
 1022SOL    HW1 5732   2.901   1.068   1.508
 1022SOL    HW2 5733   2.984   1.071   1.381
 1022SOL     MW 5734   2.949   1.112   1.450
 1023SOL     OW 5735   0.952   5.425   0.863
 1023SOL    HW1 5736   0.986   5.336   0.851
 1023SOL    HW2 5737   0.894   5.439   0.788
 1023SOL     MW 5738   0.949   5.415   0.852
 1024SOL     OW 5739   1.278   3.386   5.336
 1024SOL    HW1 5740   1.206   3.398   5.275
 1024SOL    HW2 5741   1.277   3.292   5.355
 1024SOL     MW 5742   1.269   3.375   5.330
 1025SOL     OW 5743   0.014   3.789   0.702
 1025SOL    HW1 5744  -0.066   3.736   0.698
 1025SOL    HW2 5745   0.084   3.728   0.675
 1025SOL     MW 5746   0.013   3.774   0.698
 1026SOL     OW 5747   5.772   0.003   5.577
 1026SOL    HW1 5748   5.786   0.085   5.625
 1026SOL    HW2 5749   5.732   0.029   5.494
 1026SOL     MW 5750   5.769   0.016   5.572
 1027SOL     OW 5751   6.154   0.121   4.751
 1027SOL    HW1 5752   6.145   0.147   4.842
 1027SOL    HW2 5753   6.066   0.130   4.714
 1027SOL     MW 5754   6.142   0.125   4.758
 1028SOL     OW 5755   4.336   3.158   4.491
 1028SOL    HW1 5756   4.404   3.094   4.513
 1028SOL    HW2 5757   4.350   3.176   4.398
 1028SOL     MW 5758   4.347   3.152   4.482
 1029SOL     OW 5759   4.647   2.201   5.465
 1029SOL    HW1 5760   4.626   2.127   5.408
 1029SOL    HW2 5761   4.648   2.164   5.553
 1029SOL     MW 5762   4.644   2.187   5.469
 1030SOL     OW 5763   1.185   2.181   3.202
 1030SOL    HW1 5764   1.163   2.126   3.277
 1030SOL    HW2 5765   1.194   2.119   3.129
 1030SOL     MW 5766   1.184   2.166   3.202
 1031SOL     OW 5767   4.358   4.344   2.376
 1031SOL    HW1 5768   4.407   4.380   2.302
 1031SOL    HW2 5769   4.349   4.416   2.437
 1031SOL     MW 5770   4.363   4.358   2.374
 1032SOL     OW 5771   0.384   4.984   4.367
 1032SOL    HW1 5772   0.294   5.003   4.395
 1032SOL    HW2 5773   0.389   5.020   4.278
 1032SOL     MW 5774   0.373   4.991   4.359
 1033SOL     OW 5775   0.548   3.669   5.138
 1033SOL    HW1 5776   0.640   3.672   5.114
 1033SOL    HW2 5777   0.537   3.737   5.204
 1033SOL     MW 5778   0.558   3.678   5.143
 1034SOL     OW 5779   1.173   4.560   5.676
 1034SOL    HW1 5780   1.225   4.579   5.598
 1034SOL    HW2 5781   1.179   4.640   5.728
 1034SOL     MW 5782   1.180   4.573   5.673
 1035SOL     OW 5783   4.688   1.329   0.870
 1035SOL    HW1 5784   4.694   1.422   0.850
 1035SOL    HW2 5785   4.606   1.320   0.919
 1035SOL     MW 5786   4.678   1.340   0.873
 1036SOL     OW 5787   1.038   3.420   3.378
 1036SOL    HW1 5788   1.122   3.413   3.423
 1036SOL    HW2 5789   0.973   3.420   3.448
 1036SOL     MW 5790   1.040   3.419   3.393
 1037SOL     OW 5791   2.970   5.863   1.626
 1037SOL    HW1 5792   2.971   5.937   1.565
 1037SOL    HW2 5793   3.062   5.850   1.649
 1037SOL     MW 5794   2.982   5.871   1.621
 1038SOL     OW 5795   5.997   4.483   6.000
 1038SOL    HW1 5796   5.991   4.567   5.953
 1038SOL    HW2 5797   6.007   4.418   5.932
 1038SOL     MW 5798   5.997   4.486   5.986
 1039SOL     OW 5799   2.765   2.345   6.128
 1039SOL    HW1 5800   2.737   2.427   6.087
 1039SOL    HW2 5801   2.858   2.338   6.107
 1039SOL     MW 5802   2.773   2.355   6.120
 1040SOL     OW 5803   0.578   1.813   0.342
 1040SOL    HW1 5804   0.570   1.855   0.256
 1040SOL    HW2 5805   0.607   1.883   0.400
 1040SOL     MW 5806   0.581   1.827   0.338
 1041SOL     OW 5807   4.202   2.127   0.090
 1041SOL    HW1 5808   4.217   2.219   0.111
 1041SOL    HW2 5809   4.156   2.092   0.167
 1041SOL     MW 5810   4.199   2.134   0.103
 1042SOL     OW 5811   1.712   1.420   0.634
 1042SOL    HW1 5812   1.684   1.482   0.702
 1042SOL    HW2 5813   1.695   1.466   0.552
 1042SOL     MW 5814   1.706   1.434   0.632
 1043SOL     OW 5815   5.128   5.815   1.246
 1043SOL    HW1 5816   5.037   5.785   1.249
 1043SOL    HW2 5817   5.145   5.833   1.153
 1043SOL     MW 5818   5.118   5.814   1.234
 1044SOL     OW 5819   0.949   3.727   0.594
 1044SOL    HW1 5820   0.899   3.648   0.612
 1044SOL    HW2 5821   1.040   3.698   0.596
 1044SOL     MW 5822   0.954   3.713   0.597
 1045SOL     OW 5823   5.732   3.497   6.086
 1045SOL    HW1 5824   5.700   3.439   6.156
 1045SOL    HW2 5825   5.777   3.568   6.132
 1045SOL     MW 5826   5.733   3.498   6.101
 1046SOL     OW 5827   5.126   1.352   4.497
 1046SOL    HW1 5828   5.176   1.332   4.576
 1046SOL    HW2 5829   5.161   1.293   4.430
 1046SOL     MW 5830   5.137   1.342   4.499
 1047SOL     OW 5831   5.430   2.740   1.632
 1047SOL    HW1 5832   5.398   2.733   1.542
 1047SOL    HW2 5833   5.513   2.693   1.631
 1047SOL     MW 5834   5.437   2.733   1.621
 1048SOL     OW 5835   5.176   1.749   4.379
 1048SOL    HW1 5836   5.252   1.695   4.403
 1048SOL    HW2 5837   5.170   1.815   4.448
 1048SOL     MW 5838   5.185   1.750   4.391
 1049SOL     OW 5839   4.913   4.019   4.888
 1049SOL    HW1 5840   4.921   3.939   4.836
 1049SOL    HW2 5841   4.984   4.075   4.858
 1049SOL     MW 5842   4.923   4.016   4.877
 1050SOL     OW 5843   0.853   2.089   2.203
 1050SOL    HW1 5844   0.844   2.015   2.144
 1050SOL    HW2 5845   0.775   2.086   2.258
 1050SOL     MW 5846   0.842   2.079   2.203
 1051SOL     OW 5847   0.489   0.055   4.172
 1051SOL    HW1 5848   0.464   0.137   4.212
 1051SOL    HW2 5849   0.413   0.029   4.119
 1051SOL     MW 5850   0.476   0.061   4.170
 1052SOL     OW 5851   3.640   1.114   1.161
 1052SOL    HW1 5852   3.577   1.143   1.095
 1052SOL    HW2 5853   3.682   1.195   1.190
 1052SOL     MW 5854   3.637   1.128   1.156
 1053SOL     OW 5855   5.518   3.865   5.264
 1053SOL    HW1 5856   5.525   3.815   5.182
 1053SOL    HW2 5857   5.448   3.822   5.312
 1053SOL     MW 5858   5.510   3.853   5.260
 1054SOL     OW 5859   1.040   2.444   5.581
 1054SOL    HW1 5860   0.988   2.454   5.502
 1054SOL    HW2 5861   0.994   2.495   5.647
 1054SOL     MW 5862   1.028   2.452   5.579
 1055SOL     OW 5863   0.161   4.493   3.959
 1055SOL    HW1 5864   0.164   4.497   4.055
 1055SOL    HW2 5865   0.147   4.401   3.939
 1055SOL     MW 5866   0.160   4.482   3.969
 1056SOL     OW 5867   5.623   2.613   0.212
 1056SOL    HW1 5868   5.710   2.651   0.227
 1056SOL    HW2 5869   5.609   2.555   0.287
 1056SOL     MW 5870   5.633   2.610   0.224
 1057SOL     OW 5871   1.404   2.502   0.311
 1057SOL    HW1 5872   1.350   2.512   0.389
 1057SOL    HW2 5873   1.425   2.591   0.284
 1057SOL     MW 5874   1.400   2.515   0.318
 1058SOL     OW 5875   6.179   1.430   2.605
 1058SOL    HW1 5876   6.102   1.434   2.661
 1058SOL    HW2 5877   6.144   1.409   2.518
 1058SOL     MW 5878   6.165   1.428   2.601
 1059SOL     OW 5879   1.197   5.947   5.132
 1059SOL    HW1 5880   1.122   5.998   5.163
 1059SOL    HW2 5881   1.270   5.976   5.188
 1059SOL     MW 5882   1.197   5.958   5.143
 1060SOL     OW 5883   4.538   3.878   6.035
 1060SOL    HW1 5884   4.607   3.933   6.071
 1060SOL    HW2 5885   4.488   3.937   5.978
 1060SOL     MW 5886   4.540   3.893   6.033
 1061SOL     OW 5887   0.212   1.327   0.539
 1061SOL    HW1 5888   0.272   1.252   0.534
 1061SOL    HW2 5889   0.270   1.403   0.536
 1061SOL     MW 5890   0.227   1.327   0.538
 1062SOL     OW 5891   3.025   2.969   5.436
 1062SOL    HW1 5892   3.041   2.959   5.530
 1062SOL    HW2 5893   3.102   2.931   5.394
 1062SOL     MW 5894   3.037   2.963   5.443
 1063SOL     OW 5895   3.000   3.177   0.835
 1063SOL    HW1 5896   2.914   3.215   0.854
 1063SOL    HW2 5897   3.001   3.093   0.881
 1063SOL     MW 5898   2.989   3.171   0.844
 1064SOL     OW 5899   2.588   5.252   3.206
 1064SOL    HW1 5900   2.579   5.172   3.257
 1064SOL    HW2 5901   2.675   5.285   3.228
 1064SOL     MW 5902   2.598   5.246   3.215
 1065SOL     OW 5903   0.688   1.058   1.519
 1065SOL    HW1 5904   0.704   1.031   1.429
 1065SOL    HW2 5905   0.693   0.976   1.570
 1065SOL     MW 5906   0.691   1.044   1.514
 1066SOL     OW 5907   3.657   5.181   1.341
 1066SOL    HW1 5908   3.566   5.210   1.353
 1066SOL    HW2 5909   3.707   5.229   1.407
 1066SOL     MW 5910   3.652   5.191   1.351
 1067SOL     OW 5911   2.367   5.270   1.737
 1067SOL    HW1 5912   2.295   5.226   1.783
 1067SOL    HW2 5913   2.334   5.284   1.648
 1067SOL     MW 5914   2.353   5.266   1.732
 1068SOL     OW 5915   2.599   5.561   1.308
 1068SOL    HW1 5916   2.602   5.492   1.374
 1068SOL    HW2 5917   2.594   5.515   1.225
 1068SOL     MW 5918   2.599   5.546   1.306
 1069SOL     OW 5919   2.609   0.662   3.635
 1069SOL    HW1 5920   2.613   0.672   3.730
 1069SOL    HW2 5921   2.648   0.742   3.600
 1069SOL     MW 5922   2.615   0.673   3.643
 1070SOL     OW 5923   4.547   1.142   5.350
 1070SOL    HW1 5924   4.631   1.118   5.388
 1070SOL    HW2 5925   4.551   1.237   5.341
 1070SOL     MW 5926   4.558   1.151   5.354
 1071SOL     OW 5927   5.155   1.212   5.790
 1071SOL    HW1 5928   5.214   1.206   5.715
 1071SOL    HW2 5929   5.090   1.143   5.776
 1071SOL     MW 5930   5.154   1.203   5.778
 1072SOL     OW 5931   5.155   1.859   5.676
 1072SOL    HW1 5932   5.084   1.919   5.698
 1072SOL    HW2 5933   5.168   1.807   5.755
 1072SOL     MW 5934   5.147   1.860   5.689
 1073SOL     OW 5935   1.699   5.744   3.788
 1073SOL    HW1 5936   1.662   5.813   3.734
 1073SOL    HW2 5937   1.625   5.711   3.839
 1073SOL     MW 5938   1.684   5.749   3.788
 1074SOL     OW 5939   5.187   5.291   0.613
 1074SOL    HW1 5940   5.246   5.227   0.654
 1074SOL    HW2 5941   5.244   5.343   0.556
 1074SOL     MW 5942   5.202   5.289   0.611
 1075SOL     OW 5943   4.417   0.230   4.902
 1075SOL    HW1 5944   4.487   0.244   4.838
 1075SOL    HW2 5945   4.390   0.139   4.887
 1075SOL     MW 5946   4.422   0.220   4.892
 1076SOL     OW 5947   3.665   6.088   5.061
 1076SOL    HW1 5948   3.611   6.043   4.997
 1076SOL    HW2 5949   3.673   6.026   5.134
 1076SOL     MW 5950   3.659   6.074   5.062
 1077SOL     OW 5951   5.533   4.727   1.711
 1077SOL    HW1 5952   5.600   4.692   1.651
 1077SOL    HW2 5953   5.569   4.714   1.798
 1077SOL     MW 5954   5.546   4.721   1.714
 1078SOL     OW 5955   3.905   0.990   5.146
 1078SOL    HW1 5956   3.944   1.038   5.073
 1078SOL    HW2 5957   3.837   0.936   5.106
 1078SOL     MW 5958   3.901   0.989   5.132
 1079SOL     OW 5959   5.068   4.616   5.854
 1079SOL    HW1 5960   5.007   4.681   5.889
 1079SOL    HW2 5961   5.147   4.666   5.833
 1079SOL     MW 5962   5.070   4.631   5.855
 1080SOL     OW 5963   5.595   4.782   5.669
 1080SOL    HW1 5964   5.651   4.836   5.615
 1080SOL    HW2 5965   5.633   4.788   5.757
 1080SOL     MW 5966   5.607   4.789   5.674
 1081SOL     OW 5967   1.923   4.872   0.738
 1081SOL    HW1 5968   1.901   4.842   0.827
 1081SOL    HW2 5969   1.988   4.809   0.707
 1081SOL     MW 5970   1.928   4.860   0.746
 1082SOL     OW 5971   3.532   6.224   3.643
 1082SOL    HW1 5972   3.542   6.318   3.654
 1082SOL    HW2 5973   3.459   6.214   3.582
 1082SOL     MW 5974   3.523   6.234   3.637
 1083SOL     OW 5975   5.739   1.287   4.088
 1083SOL    HW1 5976   5.753   1.382   4.090
 1083SOL    HW2 5977   5.818   1.252   4.047
 1083SOL     MW 5978   5.751   1.295   4.083
 1084SOL     OW 5979   1.479   3.991   0.132
 1084SOL    HW1 5980   1.406   3.994   0.194
 1084SOL    HW2 5981   1.554   3.962   0.184
 1084SOL     MW 5982   1.479   3.988   0.146
 1085SOL     OW 5983   3.975   2.336   1.257
 1085SOL    HW1 5984   4.025   2.388   1.194
 1085SOL    HW2 5985   3.906   2.395   1.288
 1085SOL     MW 5986   3.973   2.350   1.253
 1086SOL     OW 5987   3.657   3.528   5.530
 1086SOL    HW1 5988   3.648   3.433   5.524
 1086SOL    HW2 5989   3.724   3.542   5.598
 1086SOL     MW 5990   3.665   3.518   5.538
 1087SOL     OW 5991   0.460   0.394   4.667
 1087SOL    HW1 5992   0.378   0.411   4.712
 1087SOL    HW2 5993   0.465   0.297   4.662
 1087SOL     MW 5994   0.450   0.384   4.672
 1088SOL     OW 5995   5.547   5.306   0.712
 1088SOL    HW1 5996   5.581   5.272   0.630
 1088SOL    HW2 5997   5.467   5.353   0.687
 1088SOL     MW 5998   5.541   5.308   0.698
 1089SOL     OW 5999   5.250   0.269   1.340
 1089SOL    HW1 6000   5.240   0.305   1.252
 1089SOL    HW2 6001   5.342   0.283   1.362
 1089SOL     MW 6002   5.261   0.275   1.332
 1090SOL     OW 6003   5.453   2.377   3.740
 1090SOL    HW1 6004   5.373   2.363   3.791
 1090SOL    HW2 6005   5.475   2.291   3.706
 1090SOL     MW 6006   5.445   2.364   3.742
 1091SOL     OW 6007   3.280   4.050   5.004
 1091SOL    HW1 6008   3.333   4.109   5.057
 1091SOL    HW2 6009   3.204   4.030   5.058
 1091SOL     MW 6010   3.277   4.055   5.017
 1092SOL     OW 6011   2.106   3.121   0.016
 1092SOL    HW1 6012   2.202   3.119   0.010
 1092SOL    HW2 6013   2.078   3.047  -0.037
 1092SOL     MW 6014   2.115   3.111   0.009
 1093SOL     OW 6015   5.263   2.596   1.806
 1093SOL    HW1 6016   5.315   2.645   1.742
 1093SOL    HW2 6017   5.311   2.513   1.816
 1093SOL     MW 6018   5.276   2.592   1.799
 1094SOL     OW 6019   0.178   5.244   0.083
 1094SOL    HW1 6020   0.097   5.288   0.059
 1094SOL    HW2 6021   0.157   5.196   0.163
 1094SOL     MW 6022   0.165   5.243   0.090
 1095SOL     OW 6023   3.919   2.077   1.210
 1095SOL    HW1 6024   3.937   2.168   1.235
 1095SOL    HW2 6025   3.832   2.080   1.170
 1095SOL     MW 6026   3.910   2.089   1.208
 1096SOL     OW 6027   4.571   5.873   5.326
 1096SOL    HW1 6028   4.619   5.954   5.310
 1096SOL    HW2 6029   4.513   5.864   5.251
 1096SOL     MW 6030   4.570   5.882   5.315
 1097SOL     OW 6031   4.188   3.727   4.965
 1097SOL    HW1 6032   4.134   3.789   5.015
 1097SOL    HW2 6033   4.265   3.713   5.021
 1097SOL     MW 6034   4.191   3.733   4.979
 1098SOL     OW 6035   6.275   1.796   3.530
 1098SOL    HW1 6036   6.336   1.846   3.583
 1098SOL    HW2 6037   6.251   1.855   3.458
 1098SOL     MW 6038   6.279   1.810   3.527
 1099SOL     OW 6039   4.146   0.514   6.265
 1099SOL    HW1 6040   4.202   0.505   6.187
 1099SOL    HW2 6041   4.208   0.529   6.337
 1099SOL     MW 6042   4.161   0.515   6.264
 1100SOL     OW 6043   1.435   4.835   2.426
 1100SOL    HW1 6044   1.480   4.848   2.509
 1100SOL    HW2 6045   1.501   4.853   2.359
 1100SOL     MW 6046   1.449   4.839   2.428
 1101SOL     OW 6047   5.983   2.704   5.031
 1101SOL    HW1 6048   5.948   2.736   4.948
 1101SOL    HW2 6049   5.922   2.635   5.058
 1101SOL     MW 6050   5.971   2.699   5.024
 1102SOL     OW 6051   4.194   6.035   3.158
 1102SOL    HW1 6052   4.112   6.050   3.111
 1102SOL    HW2 6053   4.261   6.077   3.103
 1102SOL     MW 6054   4.192   6.042   3.145
 1103SOL     OW 6055   3.787   0.710   1.911
 1103SOL    HW1 6056   3.814   0.625   1.946
 1103SOL    HW2 6057   3.694   0.716   1.931
 1103SOL     MW 6058   3.779   0.700   1.918
 1104SOL     OW 6059   1.908   1.310   4.014
 1104SOL    HW1 6060   1.844   1.325   4.084
 1104SOL    HW2 6061   1.915   1.215   4.008
 1104SOL     MW 6062   1.900   1.300   4.022
 1105SOL     OW 6063   5.183   1.668   2.346
 1105SOL    HW1 6064   5.230   1.690   2.427
 1105SOL    HW2 6065   5.111   1.612   2.375
 1105SOL     MW 6066   5.180   1.663   2.360
 1106SOL     OW 6067   4.285   1.301   1.936
 1106SOL    HW1 6068   4.334   1.305   1.854
 1106SOL    HW2 6069   4.295   1.211   1.966
 1106SOL     MW 6070   4.292   1.290   1.930
 1107SOL     OW 6071   0.539   3.326   0.160
 1107SOL    HW1 6072   0.522   3.284   0.244
 1107SOL    HW2 6073   0.634   3.319   0.148
 1107SOL     MW 6074   0.549   3.320   0.169
 1108SOL     OW 6075   1.375   6.119   3.233
 1108SOL    HW1 6076   1.321   6.044   3.210
 1108SOL    HW2 6077   1.464   6.093   3.209
 1108SOL     MW 6078   1.379   6.106   3.227
 1109SOL     OW 6079   0.179   0.832   1.875
 1109SOL    HW1 6080   0.188   0.736   1.882
 1109SOL    HW2 6081   0.232   0.867   1.946
 1109SOL     MW 6082   0.187   0.824   1.885
 1110SOL     OW 6083   0.556   4.171   4.663
 1110SOL    HW1 6084   0.616   4.238   4.697
 1110SOL    HW2 6085   0.601   4.136   4.585
 1110SOL     MW 6086   0.570   4.175   4.657
 1111SOL     OW 6087   6.255   2.639   4.990
 1111SOL    HW1 6088   6.171   2.681   5.010
 1111SOL    HW2 6089   6.254   2.557   5.040
 1111SOL     MW 6090   6.244   2.634   4.999
 1112SOL     OW 6091   5.901   0.819   0.503
 1112SOL    HW1 6092   5.919   0.912   0.493
 1112SOL    HW2 6093   5.812   0.815   0.538
 1112SOL     MW 6094   5.892   0.830   0.506
 1113SOL     OW 6095   1.276   4.178   4.291
 1113SOL    HW1 6096   1.314   4.266   4.290
 1113SOL    HW2 6097   1.314   4.135   4.214
 1113SOL     MW 6098   1.286   4.184   4.281
 1114SOL     OW 6099   1.669   5.338   4.663
 1114SOL    HW1 6100   1.695   5.351   4.572
 1114SOL    HW2 6101   1.574   5.346   4.663
 1114SOL     MW 6102   1.660   5.341   4.652
 1115SOL     OW 6103   1.578   3.523   6.279
 1115SOL    HW1 6104   1.596   3.465   6.205
 1115SOL    HW2 6105   1.483   3.526   6.285
 1115SOL     MW 6106   1.568   3.516   6.270
 1116SOL     OW 6107   4.599   5.411   6.177
 1116SOL    HW1 6108   4.619   5.341   6.114
 1116SOL    HW2 6109   4.564   5.364   6.253
 1116SOL     MW 6110   4.597   5.396   6.179
 1117SOL     OW 6111   1.832   4.427   5.885
 1117SOL    HW1 6112   1.804   4.487   5.954
 1117SOL    HW2 6113   1.898   4.371   5.927
 1117SOL     MW 6114   1.837   4.427   5.899
 1118SOL     OW 6115   3.605   1.054   4.920
 1118SOL    HW1 6116   3.660   1.068   4.842
 1118SOL    HW2 6117   3.516   1.070   4.889
 1118SOL     MW 6118   3.600   1.058   4.906
 1119SOL     OW 6119   3.232   6.266   1.149
 1119SOL    HW1 6120   3.235   6.170   1.145
 1119SOL    HW2 6121   3.244   6.294   1.058
 1119SOL     MW 6122   3.234   6.257   1.137
 1120SOL     OW 6123   1.952   4.716   1.871
 1120SOL    HW1 6124   1.958   4.621   1.864
 1120SOL    HW2 6125   2.024   4.740   1.929
 1120SOL     MW 6126   1.962   4.707   1.877
 1121SOL     OW 6127   2.623   0.743   0.141
 1121SOL    HW1 6128   2.695   0.789   0.096
 1121SOL    HW2 6129   2.633   0.769   0.233
 1121SOL     MW 6130   2.634   0.753   0.147
 1122SOL     OW 6131   0.393   6.091   0.198
 1122SOL    HW1 6132   0.459   6.122   0.260
 1122SOL    HW2 6133   0.321   6.060   0.253
 1122SOL     MW 6134   0.392   6.091   0.213
 1123SOL     OW 6135   4.104   1.751   2.401
 1123SOL    HW1 6136   4.144   1.818   2.347
 1123SOL    HW2 6137   4.035   1.713   2.346
 1123SOL     MW 6138   4.100   1.754   2.387
 1124SOL     OW 6139   1.290   0.236   3.917
 1124SOL    HW1 6140   1.204   0.233   3.958
 1124SOL    HW2 6141   1.351   0.251   3.990
 1124SOL     MW 6142   1.287   0.238   3.932
 1125SOL     OW 6143   0.876   3.883   3.795
 1125SOL    HW1 6144   0.830   3.851   3.717
 1125SOL    HW2 6145   0.969   3.878   3.772
 1125SOL     MW 6146   0.882   3.878   3.782
 1126SOL     OW 6147   1.650   0.108   4.994
 1126SOL    HW1 6148   1.703   0.112   5.074
 1126SOL    HW2 6149   1.613   0.020   4.995
 1126SOL     MW 6150   1.652   0.097   5.004
 1127SOL     OW 6151   5.942   4.921   5.064
 1127SOL    HW1 6152   6.030   4.940   5.095
 1127SOL    HW2 6153   5.923   4.833   5.096
 1127SOL     MW 6154   5.951   4.912   5.072
 1128SOL     OW 6155   1.449   6.049   2.457
 1128SOL    HW1 6156   1.365   6.052   2.412
 1128SOL    HW2 6157   1.490   5.968   2.428
 1128SOL     MW 6158   1.443   6.039   2.448
 1129SOL     OW 6159   2.712   1.369   3.349
 1129SOL    HW1 6160   2.722   1.389   3.255
 1129SOL    HW2 6161   2.672   1.447   3.386
 1129SOL     MW 6162   2.708   1.381   3.341
 1130SOL     OW 6163   1.270   4.466   5.205
 1130SOL    HW1 6164   1.364   4.454   5.187
 1130SOL    HW2 6165   1.230   4.477   5.119
 1130SOL     MW 6166   1.277   4.466   5.192
 1131SOL     OW 6167   5.203   0.337   2.418
 1131SOL    HW1 6168   5.288   0.362   2.455
 1131SOL    HW2 6169   5.225   0.290   2.338
 1131SOL     MW 6170   5.216   0.334   2.412
 1132SOL     OW 6171   0.405   0.044   0.000
 1132SOL    HW1 6172   0.411  -0.037   0.050
 1132SOL    HW2 6173   0.488   0.089   0.018
 1132SOL     MW 6174   0.417   0.040   0.008
 1133SOL     OW 6175   0.679   5.824   2.322
 1133SOL    HW1 6176   0.707   5.866   2.241
 1133SOL    HW2 6177   0.756   5.826   2.378
 1133SOL     MW 6178   0.692   5.830   2.319
 1134SOL     OW 6179   0.145   0.692   5.162
 1134SOL    HW1 6180   0.168   0.641   5.239
 1134SOL    HW2 6181   0.113   0.776   5.197
 1134SOL     MW 6182   0.144   0.696   5.176
 1135SOL     OW 6183   0.960   4.874   4.361
 1135SOL    HW1 6184   0.876   4.856   4.319
 1135SOL    HW2 6185   1.023   4.823   4.310
 1135SOL     MW 6186   0.957   4.865   4.349
 1136SOL     OW 6187   0.600   1.223   1.249
 1136SOL    HW1 6188   0.614   1.316   1.236
 1136SOL    HW2 6189   0.682   1.182   1.219
 1136SOL     MW 6190   0.612   1.229   1.244
 1137SOL     OW 6191   3.768   3.467   5.053
 1137SOL    HW1 6192   3.844   3.409   5.053
 1137SOL    HW2 6193   3.796   3.544   5.003
 1137SOL     MW 6194   3.781   3.469   5.047
 1138SOL     OW 6195   5.409   3.325   3.807
 1138SOL    HW1 6196   5.451   3.247   3.771
 1138SOL    HW2 6197   5.468   3.397   3.784
 1138SOL     MW 6198   5.422   3.324   3.799
 1139SOL     OW 6199   5.277   3.836   2.737
 1139SOL    HW1 6200   5.327   3.820   2.817
 1139SOL    HW2 6201   5.198   3.881   2.767
 1139SOL     MW 6202   5.273   3.839   2.751
 1140SOL     OW 6203   0.389   0.607   6.021
 1140SOL    HW1 6204   0.434   0.627   6.103
 1140SOL    HW2 6205   0.427   0.668   5.958
 1140SOL     MW 6206   0.400   0.617   6.023
 1141SOL     OW 6207   0.494   5.543   3.294
 1141SOL    HW1 6208   0.544   5.508   3.368
 1141SOL    HW2 6209   0.551   5.610   3.256
 1141SOL     MW 6210   0.508   5.547   3.299
 1142SOL     OW 6211   4.197   2.779   0.309
 1142SOL    HW1 6212   4.155   2.860   0.338
 1142SOL    HW2 6213   4.164   2.766   0.220
 1142SOL     MW 6214   4.188   2.788   0.301
 1143SOL     OW 6215   0.771   3.180   4.894
 1143SOL    HW1 6216   0.789   3.088   4.877
 1143SOL    HW2 6217   0.702   3.203   4.832
 1143SOL     MW 6218   0.765   3.172   4.884
 1144SOL     OW 6219   5.775   5.671   2.876
 1144SOL    HW1 6220   5.870   5.686   2.874
 1144SOL    HW2 6221   5.763   5.597   2.936
 1144SOL     MW 6222   5.786   5.664   2.883
 1145SOL     OW 6223   5.233   3.171   0.449
 1145SOL    HW1 6224   5.270   3.259   0.444
 1145SOL    HW2 6225   5.162   3.179   0.513
 1145SOL     MW 6226   5.229   3.183   0.457
 1146SOL     OW 6227   1.415   1.011   4.382
 1146SOL    HW1 6228   1.483   1.072   4.410
 1146SOL    HW2 6229   1.437   0.929   4.427
 1146SOL     MW 6230   1.426   1.008   4.391
 1147SOL     OW 6231   1.536   3.979   2.751
 1147SOL    HW1 6232   1.501   3.906   2.701
 1147SOL    HW2 6233   1.507   3.964   2.840
 1147SOL     MW 6234   1.528   3.968   2.756
 1148SOL     OW 6235   3.779   4.955   2.827
 1148SOL    HW1 6236   3.874   4.950   2.818
 1148SOL    HW2 6237   3.764   5.036   2.874
 1148SOL     MW 6238   3.789   4.965   2.832
 1149SOL     OW 6239   1.810   4.816   4.394
 1149SOL    HW1 6240   1.894   4.831   4.437
 1149SOL    HW2 6241   1.828   4.751   4.326
 1149SOL     MW 6242   1.823   4.810   4.391
 1150SOL     OW 6243   6.100   4.996   0.182
 1150SOL    HW1 6244   6.114   4.931   0.250
 1150SOL    HW2 6245   6.083   4.945   0.103
 1150SOL     MW 6246   6.100   4.981   0.180
 1151SOL     OW 6247   5.990   2.311   4.928
 1151SOL    HW1 6248   5.942   2.261   4.863
 1151SOL    HW2 6249   6.037   2.378   4.877
 1151SOL     MW 6250   5.990   2.314   4.913
 1152SOL     OW 6251   1.620   0.104   4.446
 1152SOL    HW1 6252   1.527   0.081   4.441
 1152SOL    HW2 6253   1.632   0.167   4.375
 1152SOL     MW 6254   1.609   0.109   4.436
 1153SOL     OW 6255   1.790   3.907   2.441
 1153SOL    HW1 6256   1.878   3.940   2.457
 1153SOL    HW2 6257   1.734   3.985   2.446
 1153SOL     MW 6258   1.794   3.922   2.443
 1154SOL     OW 6259   3.649   1.575   4.900
 1154SOL    HW1 6260   3.665   1.669   4.888
 1154SOL    HW2 6261   3.640   1.540   4.812
 1154SOL     MW 6262   3.650   1.583   4.887
 1155SOL     OW 6263   5.587   4.242   3.382
 1155SOL    HW1 6264   5.584   4.337   3.392
 1155SOL    HW2 6265   5.543   4.208   3.460
 1155SOL     MW 6266   5.581   4.250   3.393
 1156SOL     OW 6267   2.742   0.993   5.189
 1156SOL    HW1 6268   2.835   0.983   5.207
 1156SOL    HW2 6269   2.713   0.905   5.164
 1156SOL     MW 6270   2.750   0.980   5.188
 1157SOL     OW 6271   5.480   4.901   2.536
 1157SOL    HW1 6272   5.535   4.941   2.467
 1157SOL    HW2 6273   5.410   4.857   2.488
 1157SOL     MW 6274   5.478   4.901   2.521
 1158SOL     OW 6275   4.681   2.477   3.874
 1158SOL    HW1 6276   4.756   2.488   3.932
 1158SOL    HW2 6277   4.702   2.529   3.797
 1158SOL     MW 6278   4.693   2.485   3.872
 1159SOL     OW 6279   5.715   0.718   3.778
 1159SOL    HW1 6280   5.771   0.746   3.706
 1159SOL    HW2 6281   5.736   0.778   3.850
 1159SOL     MW 6282   5.725   0.729   3.778
 1160SOL     OW 6283   2.366   4.963   3.591
 1160SOL    HW1 6284   2.406   5.021   3.527
 1160SOL    HW2 6285   2.422   4.886   3.591
 1160SOL     MW 6286   2.378   4.961   3.583
 1161SOL     OW 6287   0.491   6.146   1.513
 1161SOL    HW1 6288   0.585   6.148   1.529
 1161SOL    HW2 6289   0.479   6.077   1.448
 1161SOL     MW 6290   0.502   6.137   1.507
 1162SOL     OW 6291   4.788   4.025   0.052
 1162SOL    HW1 6292   4.760   4.094   0.112
 1162SOL    HW2 6293   4.767   4.057  -0.035
 1162SOL     MW 6294   4.782   4.038   0.049
 1163SOL     OW 6295   0.787   3.290   0.087
 1163SOL    HW1 6296   0.875   3.284   0.124
 1163SOL    HW2 6297   0.798   3.344   0.009
 1163SOL     MW 6298   0.800   3.296   0.082
 1164SOL     OW 6299   6.166   3.079   3.585
 1164SOL    HW1 6300   6.247   3.029   3.586
 1164SOL    HW2 6301   6.186   3.158   3.536
 1164SOL     MW 6302   6.179   3.083   3.579
 1165SOL     OW 6303   0.242   1.449   4.893
 1165SOL    HW1 6304   0.295   1.511   4.842
 1165SOL    HW2 6305   0.279   1.452   4.981
 1165SOL     MW 6306   0.253   1.458   4.897
 1166SOL     OW 6307   6.015   0.571   5.413
 1166SOL    HW1 6308   5.948   0.559   5.481
 1166SOL    HW2 6309   6.043   0.482   5.390
 1166SOL     MW 6310   6.010   0.558   5.418
 1167SOL     OW 6311   4.021   1.885   5.393
 1167SOL    HW1 6312   3.961   1.908   5.322
 1167SOL    HW2 6313   3.965   1.852   5.463
 1167SOL     MW 6314   4.006   1.883   5.393
 1168SOL     OW 6315   3.720   5.201   2.944
 1168SOL    HW1 6316   3.688   5.198   3.034
 1168SOL    HW2 6317   3.661   5.261   2.899
 1168SOL     MW 6318   3.709   5.208   2.950
 1169SOL     OW 6319   1.825   1.503   0.974
 1169SOL    HW1 6320   1.890   1.503   0.904
 1169SOL    HW2 6321   1.814   1.595   0.998
 1169SOL     MW 6322   1.832   1.515   0.968
 1170SOL     OW 6323   6.015   2.669   4.536
 1170SOL    HW1 6324   5.968   2.683   4.454
 1170SOL    HW2 6325   6.106   2.689   4.516
 1170SOL     MW 6326   6.020   2.673   4.523
 1171SOL     OW 6327   2.598   2.221   5.014
 1171SOL    HW1 6328   2.528   2.166   5.048
 1171SOL    HW2 6329   2.556   2.275   4.947
 1171SOL     MW 6330   2.584   2.221   5.010
 1172SOL     OW 6331   6.104   2.448   1.127
 1172SOL    HW1 6332   6.031   2.452   1.189
 1172SOL    HW2 6333   6.125   2.540   1.110
 1172SOL     MW 6334   6.097   2.460   1.133
 1173SOL     OW 6335   2.294   0.232   4.090
 1173SOL    HW1 6336   2.272   0.183   4.169
 1173SOL    HW2 6337   2.385   0.258   4.103
 1173SOL     MW 6338   2.303   0.229   4.101
 1174SOL     OW 6339   5.767   3.904   4.635
 1174SOL    HW1 6340   5.710   3.834   4.667
 1174SOL    HW2 6341   5.733   3.983   4.677
 1174SOL     MW 6342   5.755   3.905   4.645
 1175SOL     OW 6343   4.506   3.039   2.686
 1175SOL    HW1 6344   4.523   3.037   2.780
 1175SOL    HW2 6345   4.414   3.066   2.679
 1175SOL     MW 6346   4.496   3.043   2.697
 1176SOL     OW 6347   3.544   4.205   4.727
 1176SOL    HW1 6348   3.466   4.241   4.768
 1176SOL    HW2 6349   3.517   4.118   4.696
 1176SOL     MW 6350   3.530   4.198   4.728
 1177SOL     OW 6351   4.485   2.394   4.251
 1177SOL    HW1 6352   4.525   2.453   4.316
 1177SOL    HW2 6353   4.541   2.316   4.253
 1177SOL     MW 6354   4.497   2.392   4.260
 1178SOL     OW 6355   5.605   2.475   4.603
 1178SOL    HW1 6356   5.598   2.510   4.514
 1178SOL    HW2 6357   5.595   2.552   4.659
 1178SOL     MW 6358   5.603   2.489   4.599
 1179SOL     OW 6359   4.989   1.249   1.544
 1179SOL    HW1 6360   5.042   1.173   1.520
 1179SOL    HW2 6361   5.010   1.315   1.478
 1179SOL     MW 6362   4.998   1.247   1.532
 1180SOL     OW 6363   3.733   2.728   5.462
 1180SOL    HW1 6364   3.682   2.653   5.493
 1180SOL    HW2 6365   3.696   2.749   5.377
 1180SOL     MW 6366   3.722   2.721   5.455
 1181SOL     OW 6367   6.259   6.028   4.032
 1181SOL    HW1 6368   6.264   6.062   3.943
 1181SOL    HW2 6369   6.172   6.054   4.063
 1181SOL     MW 6370   6.248   6.036   4.025
 1182SOL     OW 6371   0.060   3.134   2.310
 1182SOL    HW1 6372  -0.026   3.092   2.313
 1182SOL    HW2 6373   0.050   3.206   2.248
 1182SOL     MW 6374   0.048   3.138   2.302
 1183SOL     OW 6375   2.986   4.478   1.837
 1183SOL    HW1 6376   3.053   4.433   1.785
 1183SOL    HW2 6377   2.933   4.524   1.773
 1183SOL     MW 6378   2.988   4.478   1.822
 1184SOL     OW 6379   5.094   5.456   1.960
 1184SOL    HW1 6380   5.145   5.393   2.012
 1184SOL    HW2 6381   5.050   5.511   2.025
 1184SOL     MW 6382   5.095   5.455   1.975
 1185SOL     OW 6383   2.729   4.427   0.054
 1185SOL    HW1 6384   2.672   4.368   0.104
 1185SOL    HW2 6385   2.802   4.445   0.113
 1185SOL     MW 6386   2.731   4.422   0.068
 1186SOL     OW 6387   0.147   1.967   3.693
 1186SOL    HW1 6388   0.138   2.062   3.690
 1186SOL    HW2 6389   0.232   1.950   3.653
 1186SOL     MW 6390   0.157   1.977   3.688
 1187SOL     OW 6391   3.287   3.139   0.046
 1187SOL    HW1 6392   3.361   3.169  -0.007
 1187SOL    HW2 6393   3.326   3.089   0.117
 1187SOL     MW 6394   3.301   3.136   0.048
 1188SOL     OW 6395   0.982   2.418   2.861
 1188SOL    HW1 6396   0.967   2.324   2.850
 1188SOL    HW2 6397   0.959   2.457   2.777
 1188SOL     MW 6398   0.977   2.411   2.849
 1189SOL     OW 6399   6.184   2.869   4.724
 1189SOL    HW1 6400   6.175   2.939   4.789
 1189SOL    HW2 6401   6.151   2.791   4.768
 1189SOL     MW 6402   6.179   2.868   4.738
 1190SOL     OW 6403   2.737   0.158   5.073
 1190SOL    HW1 6404   2.789   0.130   4.997
 1190SOL    HW2 6405   2.673   0.087   5.084
 1190SOL     MW 6406   2.735   0.145   5.064
 1191SOL     OW 6407   6.126   4.600   1.177
 1191SOL    HW1 6408   6.156   4.686   1.147
 1191SOL    HW2 6409   6.076   4.566   1.103
 1191SOL     MW 6410   6.123   4.607   1.163
 1192SOL     OW 6411   4.007   5.558   2.457
 1192SOL    HW1 6412   4.067   5.567   2.383
 1192SOL    HW2 6413   3.990   5.464   2.463
 1192SOL     MW 6414   4.013   5.547   2.449
 1193SOL     OW 6415   0.379   6.263   5.102
 1193SOL    HW1 6416   0.285   6.284   5.103
 1193SOL    HW2 6417   0.394   6.228   5.014
 1193SOL     MW 6418   0.369   6.262   5.091
 1194SOL     OW 6419   1.431   0.745   4.499
 1194SOL    HW1 6420   1.344   0.716   4.472
 1194SOL    HW2 6421   1.420   0.775   4.589
 1194SOL     MW 6422   1.419   0.745   4.507
 1195SOL     OW 6423   4.807   2.456   0.745
 1195SOL    HW1 6424   4.816   2.488   0.655
 1195SOL    HW2 6425   4.787   2.363   0.735
 1195SOL     MW 6426   4.806   2.448   0.732
 1196SOL     OW 6427   4.143   6.192   3.856
 1196SOL    HW1 6428   4.066   6.243   3.831
 1196SOL    HW2 6429   4.131   6.108   3.812
 1196SOL     MW 6430   4.131   6.188   3.847
 1197SOL     OW 6431   0.697   2.047   5.561
 1197SOL    HW1 6432   0.653   2.131   5.550
 1197SOL    HW2 6433   0.765   2.047   5.493
 1197SOL     MW 6434   0.700   2.058   5.551
 1198SOL     OW 6435   0.098   4.331   3.230
 1198SOL    HW1 6436   0.171   4.326   3.168
 1198SOL    HW2 6437   0.134   4.299   3.312
 1198SOL     MW 6438   0.112   4.326   3.232
 1199SOL     OW 6439   4.979   1.655   4.847
 1199SOL    HW1 6440   4.970   1.628   4.756
 1199SOL    HW2 6441   4.915   1.725   4.858
 1199SOL     MW 6442   4.969   1.660   4.837
 1200SOL     OW 6443   3.177   1.171   3.932
 1200SOL    HW1 6444   3.269   1.153   3.951
 1200SOL    HW2 6445   3.148   1.097   3.878
 1200SOL     MW 6446   3.185   1.159   3.928
 1201SOL     OW 6447   0.231   3.008   2.593
 1201SOL    HW1 6448   0.206   2.984   2.682
 1201SOL    HW2 6449   0.186   3.091   2.577
 1201SOL     MW 6450   0.222   3.016   2.602
 1202SOL     OW 6451   2.173   6.055   4.566
 1202SOL    HW1 6452   2.267   6.051   4.584
 1202SOL    HW2 6453   2.154   5.974   4.517
 1202SOL     MW 6454   2.182   6.044   4.562
 1203SOL     OW 6455   3.455   2.785   5.271
 1203SOL    HW1 6456   3.444   2.693   5.292
 1203SOL    HW2 6457   3.512   2.786   5.195
 1203SOL     MW 6458   3.461   2.774   5.264
 1204SOL     OW 6459   5.923   4.232   0.095
 1204SOL    HW1 6460   5.997   4.178   0.122
 1204SOL    HW2 6461   5.872   4.177   0.036
 1204SOL     MW 6462   5.926   4.218   0.091
 1205SOL     OW 6463   5.148   1.102   5.287
 1205SOL    HW1 6464   5.207   1.176   5.284
 1205SOL    HW2 6465   5.163   1.055   5.205
 1205SOL     MW 6466   5.157   1.105   5.276
 1206SOL     OW 6467   1.282   5.311   4.874
 1206SOL    HW1 6468   1.259   5.220   4.890
 1206SOL    HW2 6469   1.347   5.332   4.940
 1206SOL     MW 6470   1.288   5.302   4.884
 1207SOL     OW 6471   5.964   4.559   0.923
 1207SOL    HW1 6472   5.937   4.472   0.954
 1207SOL    HW2 6473   5.976   4.548   0.829
 1207SOL     MW 6474   5.962   4.546   0.915
 1208SOL     OW 6475   6.195   3.966   1.729
 1208SOL    HW1 6476   6.262   3.898   1.726
 1208SOL    HW2 6477   6.133   3.941   1.660
 1208SOL     MW 6478   6.195   3.954   1.719
 1209SOL     OW 6479   0.231   6.184   6.030
 1209SOL    HW1 6480   0.222   6.239   6.108
 1209SOL    HW2 6481   0.272   6.242   5.965
 1209SOL     MW 6482   0.235   6.198   6.032
 1210SOL     OW 6483   0.411   4.612   4.240
 1210SOL    HW1 6484   0.432   4.644   4.327
 1210SOL    HW2 6485   0.350   4.677   4.205
 1210SOL     MW 6486   0.406   4.625   4.246
 1211SOL     OW 6487   6.252   0.404   5.665
 1211SOL    HW1 6488   6.256   0.347   5.588
 1211SOL    HW2 6489   6.279   0.350   5.738
 1211SOL     MW 6490   6.256   0.390   5.664
 1212SOL     OW 6491   6.064   1.061   5.723
 1212SOL    HW1 6492   6.082   1.130   5.659
 1212SOL    HW2 6493   6.018   1.105   5.794
 1212SOL     MW 6494   6.060   1.075   5.724
 1213SOL     OW 6495   4.162   4.224   2.235
 1213SOL    HW1 6496   4.104   4.186   2.301
 1213SOL    HW2 6497   4.214   4.288   2.284
 1213SOL     MW 6498   4.162   4.227   2.250
 1214SOL     OW 6499   2.169   3.465   5.537
 1214SOL    HW1 6500   2.207   3.381   5.513
 1214SOL    HW2 6501   2.200   3.481   5.627
 1214SOL     MW 6502   2.178   3.457   5.546
 1215SOL     OW 6503   4.281   4.869   0.498
 1215SOL    HW1 6504   4.346   4.799   0.508
 1215SOL    HW2 6505   4.200   4.823   0.473
 1215SOL     MW 6506   4.279   4.854   0.496
 1216SOL     OW 6507   1.235   4.960   5.252
 1216SOL    HW1 6508   1.217   4.920   5.167
 1216SOL    HW2 6509   1.234   5.053   5.235
 1216SOL     MW 6510   1.233   4.967   5.239
 1217SOL     OW 6511   6.228   0.508   4.237
 1217SOL    HW1 6512   6.148   0.456   4.238
 1217SOL    HW2 6513   6.198   0.597   4.215
 1217SOL     MW 6514   6.214   0.513   4.234
 1218SOL     OW 6515   2.295   4.549   3.447
 1218SOL    HW1 6516   2.389   4.533   3.461
 1218SOL    HW2 6517   2.252   4.475   3.490
 1218SOL     MW 6518   2.302   4.537   3.454
 1219SOL     OW 6519   4.487   2.050   0.713
 1219SOL    HW1 6520   4.423   1.981   0.703
 1219SOL    HW2 6521   4.443   2.117   0.767
 1219SOL     MW 6522   4.473   2.050   0.719
 1220SOL     OW 6523   1.749   5.342   6.255
 1220SOL    HW1 6524   1.667   5.304   6.225
 1220SOL    HW2 6525   1.790   5.273   6.307
 1220SOL     MW 6526   1.744   5.328   6.258
 1221SOL     OW 6527   0.470   5.843   0.542
 1221SOL    HW1 6528   0.492   5.936   0.539
 1221SOL    HW2 6529   0.497   5.809   0.458
 1221SOL     MW 6530   0.476   5.851   0.531
 1222SOL     OW 6531   0.968   5.961   3.765
 1222SOL    HW1 6532   1.031   6.033   3.762
 1222SOL    HW2 6533   1.015   5.889   3.806
 1222SOL     MW 6534   0.982   5.961   3.770
 1223SOL     OW 6535   1.906   6.032   0.635
 1223SOL    HW1 6536   1.905   6.050   0.541
 1223SOL    HW2 6537   1.978   6.085   0.668
 1223SOL     MW 6538   1.915   6.041   0.627
 1224SOL     OW 6539   2.057   1.891   0.113
 1224SOL    HW1 6540   2.028   1.966   0.062
 1224SOL    HW2 6541   2.109   1.928   0.184
 1224SOL     MW 6542   2.060   1.905   0.115
 1225SOL     OW 6543   2.107   4.584   5.729
 1225SOL    HW1 6544   2.151   4.500   5.719
 1225SOL    HW2 6545   2.153   4.643   5.669
 1225SOL     MW 6546   2.118   4.581   5.720
 1226SOL     OW 6547   4.777   4.749   4.386
 1226SOL    HW1 6548   4.850   4.808   4.407
 1226SOL    HW2 6549   4.700   4.791   4.425
 1226SOL     MW 6550   4.777   4.762   4.393
 1227SOL     OW 6551   0.531   5.490   2.925
 1227SOL    HW1 6552   0.467   5.552   2.892
 1227SOL    HW2 6553   0.583   5.541   2.988
 1227SOL     MW 6554   0.530   5.505   2.929
 1228SOL     OW 6555   5.087   0.341   4.634
 1228SOL    HW1 6556   5.055   0.265   4.682
 1228SOL    HW2 6557   5.081   0.315   4.542
 1228SOL     MW 6558   5.082   0.328   4.628
 1229SOL     OW 6559   5.588   4.657   2.336
 1229SOL    HW1 6560   5.612   4.665   2.428
 1229SOL    HW2 6561   5.497   4.627   2.337
 1229SOL     MW 6562   5.579   4.654   2.348
 1230SOL     OW 6563   3.417   1.477   1.964
 1230SOL    HW1 6564   3.326   1.473   1.933
 1230SOL    HW2 6565   3.458   1.545   1.911
 1230SOL     MW 6566   3.410   1.485   1.953
 1231SOL     OW 6567   1.594   2.104   3.147
 1231SOL    HW1 6568   1.679   2.069   3.173
 1231SOL    HW2 6569   1.573   2.168   3.214
 1231SOL     MW 6570   1.602   2.107   3.159
 1232SOL     OW 6571   6.062   4.676   5.311
 1232SOL    HW1 6572   6.088   4.590   5.277
 1232SOL    HW2 6573   6.113   4.686   5.391
 1232SOL     MW 6574   6.072   4.666   5.317
 1233SOL     OW 6575   3.311   1.446   0.356
 1233SOL    HW1 6576   3.401   1.464   0.331
 1233SOL    HW2 6577   3.294   1.357   0.327
 1233SOL     MW 6578   3.320   1.437   0.349
 1234SOL     OW 6579   2.983   5.620   1.116
 1234SOL    HW1 6580   2.930   5.590   1.190
 1234SOL    HW2 6581   2.967   5.714   1.112
 1234SOL     MW 6582   2.975   5.628   1.125
 1235SOL     OW 6583   1.751   3.242   2.638
 1235SOL    HW1 6584   1.781   3.173   2.579
 1235SOL    HW2 6585   1.701   3.197   2.706
 1235SOL     MW 6586   1.748   3.228   2.639
 1236SOL     OW 6587   1.408   3.430   4.598
 1236SOL    HW1 6588   1.468   3.374   4.549
 1236SOL    HW2 6589   1.328   3.431   4.546
 1236SOL     MW 6590   1.406   3.423   4.585
 1237SOL     OW 6591   4.292   3.231   5.836
 1237SOL    HW1 6592   4.197   3.226   5.839
 1237SOL    HW2 6593   4.320   3.146   5.803
 1237SOL     MW 6594   4.284   3.220   5.832
 1238SOL     OW 6595   0.588   0.573   0.302
 1238SOL    HW1 6596   0.673   0.591   0.261
 1238SOL    HW2 6597   0.524   0.588   0.233
 1238SOL     MW 6598   0.591   0.578   0.288
 1239SOL     OW 6599   5.774   5.685   0.081
 1239SOL    HW1 6600   5.836   5.646   0.143
 1239SOL    HW2 6601   5.722   5.611   0.050
 1239SOL     MW 6602   5.775   5.670   0.085
 1240SOL     OW 6603   3.763   4.893   1.811
 1240SOL    HW1 6604   3.804   4.970   1.773
 1240SOL    HW2 6605   3.669   4.910   1.804
 1240SOL     MW 6606   3.757   4.905   1.806
 1241SOL     OW 6607   0.752   5.281   0.992
 1241SOL    HW1 6608   0.661   5.303   0.972
 1241SOL    HW2 6609   0.804   5.336   0.932
 1241SOL     MW 6610   0.747   5.291   0.982
 1242SOL     OW 6611   2.192   3.608   5.287
 1242SOL    HW1 6612   2.255   3.679   5.284
 1242SOL    HW2 6613   2.198   3.573   5.377
 1242SOL     MW 6614   2.201   3.612   5.298
 1243SOL     OW 6615   5.758   3.268   3.963
 1243SOL    HW1 6616   5.730   3.359   3.964
 1243SOL    HW2 6617   5.750   3.239   4.054
 1243SOL     MW 6618   5.753   3.276   3.975
 1244SOL     OW 6619   3.637   0.566   0.207
 1244SOL    HW1 6620   3.577   0.625   0.253
 1244SOL    HW2 6621   3.714   0.561   0.264
 1244SOL     MW 6622   3.639   0.573   0.220
 1245SOL     OW 6623   2.275   5.681   1.371
 1245SOL    HW1 6624   2.336   5.653   1.303
 1245SOL    HW2 6625   2.321   5.664   1.453
 1245SOL     MW 6626   2.289   5.675   1.373
 1246SOL     OW 6627   0.180   1.534   1.395
 1246SOL    HW1 6628   0.195   1.603   1.459
 1246SOL    HW2 6629   0.085   1.528   1.387
 1246SOL     MW 6630   0.170   1.542   1.402
 1247SOL     OW 6631   2.358   6.082   3.404
 1247SOL    HW1 6632   2.324   6.039   3.325
 1247SOL    HW2 6633   2.401   6.161   3.372
 1247SOL     MW 6634   2.359   6.086   3.390
 1248SOL     OW 6635   5.674   6.236   2.334
 1248SOL    HW1 6636   5.751   6.221   2.390
 1248SOL    HW2 6637   5.600   6.205   2.386
 1248SOL     MW 6638   5.675   6.230   2.348
 1249SOL     OW 6639   4.573   2.496   2.609
 1249SOL    HW1 6640   4.519   2.560   2.562
 1249SOL    HW2 6641   4.627   2.455   2.541
 1249SOL     MW 6642   4.573   2.499   2.594
 1250SOL     OW 6643   1.972   4.028   3.177
 1250SOL    HW1 6644   1.886   4.062   3.202
 1250SOL    HW2 6645   2.029   4.105   3.176
 1250SOL     MW 6646   1.969   4.042   3.180
 1251SOL     OW 6647   4.300   6.189   5.412
 1251SOL    HW1 6648   4.229   6.133   5.444
 1251SOL    HW2 6649   4.335   6.231   5.490
 1251SOL     MW 6650   4.296   6.187   5.426
 1252SOL     OW 6651   4.400   4.018   5.860
 1252SOL    HW1 6652   4.366   4.106   5.877
 1252SOL    HW2 6653   4.471   4.031   5.797
 1252SOL     MW 6654   4.405   4.031   5.854
 1253SOL     OW 6655   1.459   3.604   0.413
 1253SOL    HW1 6656   1.541   3.554   0.416
 1253SOL    HW2 6657   1.446   3.621   0.319
 1253SOL     MW 6658   1.468   3.600   0.401
 1254SOL     OW 6659   0.624   0.393   1.522
 1254SOL    HW1 6660   0.592   0.316   1.475
 1254SOL    HW2 6661   0.663   0.447   1.453
 1254SOL     MW 6662   0.625   0.390   1.507
 1255SOL     OW 6663   0.233   2.284   5.254
 1255SOL    HW1 6664   0.328   2.292   5.261
 1255SOL    HW2 6665   0.202   2.375   5.250
 1255SOL     MW 6666   0.241   2.297   5.254
 1256SOL     OW 6667   5.807   4.661   4.808
 1256SOL    HW1 6668   5.874   4.683   4.743
 1256SOL    HW2 6669   5.725   4.659   4.757
 1256SOL     MW 6670   5.805   4.664   4.793
 1257SOL     OW 6671   3.095   0.254   1.676
 1257SOL    HW1 6672   3.068   0.254   1.584
 1257SOL    HW2 6673   3.121   0.343   1.695
 1257SOL     MW 6674   3.095   0.264   1.667
 1258SOL     OW 6675   1.835   1.764   1.079
 1258SOL    HW1 6676   1.884   1.796   1.154
 1258SOL    HW2 6677   1.749   1.741   1.115
 1258SOL     MW 6678   1.830   1.765   1.093
 1259SOL     OW 6679   3.601   2.249   0.052
 1259SOL    HW1 6680   3.613   2.167   0.102
 1259SOL    HW2 6681   3.508   2.252   0.034
 1259SOL     MW 6682   3.591   2.239   0.056
 1260SOL     OW 6683   2.008   5.441   2.957
 1260SOL    HW1 6684   2.085   5.385   2.942
 1260SOL    HW2 6685   2.015   5.510   2.891
 1260SOL     MW 6686   2.019   5.442   2.946
 1261SOL     OW 6687   0.653   2.725   3.372
 1261SOL    HW1 6688   0.726   2.689   3.423
 1261SOL    HW2 6689   0.689   2.736   3.284
 1261SOL     MW 6690   0.667   2.722   3.368
 1262SOL     OW 6691   2.895   5.970   5.856
 1262SOL    HW1 6692   2.914   5.967   5.762
 1262SOL    HW2 6693   2.979   5.993   5.897
 1262SOL     MW 6694   2.908   5.972   5.849
 1263SOL     OW 6695   1.302   0.052   2.760
 1263SOL    HW1 6696   1.356  -0.014   2.803
 1263SOL    HW2 6697   1.344   0.066   2.675
 1263SOL     MW 6698   1.314   0.046   2.754
 1264SOL     OW 6699   4.805   5.461   3.564
 1264SOL    HW1 6700   4.889   5.416   3.556
 1264SOL    HW2 6701   4.808   5.530   3.498
 1264SOL     MW 6702   4.816   5.464   3.555
 1265SOL     OW 6703   1.437   4.752   1.045
 1265SOL    HW1 6704   1.355   4.705   1.037
 1265SOL    HW2 6705   1.496   4.692   1.089
 1265SOL     MW 6706   1.434   4.739   1.049
 1266SOL     OW 6707   3.142   5.882   3.034
 1266SOL    HW1 6708   3.085   5.812   3.065
 1266SOL    HW2 6709   3.120   5.891   2.941
 1266SOL     MW 6710   3.132   5.874   3.026
 1267SOL     OW 6711   1.399   4.805   0.386
 1267SOL    HW1 6712   1.479   4.755   0.402
 1267SOL    HW2 6713   1.355   4.807   0.471
 1267SOL     MW 6714   1.403   4.799   0.399
 1268SOL     OW 6715   1.311   6.178   6.087
 1268SOL    HW1 6716   1.263   6.176   6.004
 1268SOL    HW2 6717   1.356   6.263   6.087
 1268SOL     MW 6718   1.310   6.189   6.077
 1269SOL     OW 6719   5.656   2.413   0.046
 1269SOL    HW1 6720   5.647   2.482   0.111
 1269SOL    HW2 6721   5.736   2.366   0.072
 1269SOL     MW 6722   5.665   2.416   0.058
 1270SOL     OW 6723   5.302   0.330   4.904
 1270SOL    HW1 6724   5.335   0.300   4.989
 1270SOL    HW2 6725   5.251   0.255   4.871
 1270SOL     MW 6726   5.300   0.316   4.911
 1271SOL     OW 6727   3.755   4.176   1.197
 1271SOL    HW1 6728   3.762   4.264   1.160
 1271SOL    HW2 6729   3.824   4.126   1.152
 1271SOL     MW 6730   3.765   4.181   1.187
 1272SOL     OW 6731   3.017   0.387   4.507
 1272SOL    HW1 6732   3.092   0.372   4.564
 1272SOL    HW2 6733   3.013   0.310   4.451
 1272SOL     MW 6734   3.026   0.375   4.507
 1273SOL     OW 6735   1.148   2.892   6.226
 1273SOL    HW1 6736   1.056   2.877   6.246
 1273SOL    HW2 6737   1.161   2.854   6.139
 1273SOL     MW 6738   1.138   2.886   6.217
 1274SOL     OW 6739   1.593   4.439   2.672
 1274SOL    HW1 6740   1.663   4.454   2.736
 1274SOL    HW2 6741   1.513   4.465   2.718
 1274SOL     MW 6742   1.592   4.445   2.686
 1275SOL     OW 6743   4.491   4.161   4.978
 1275SOL    HW1 6744   4.539   4.163   4.895
 1275SOL    HW2 6745   4.438   4.082   4.974
 1275SOL     MW 6746   4.490   4.151   4.967
 1276SOL     OW 6747   5.625   6.095   3.411
 1276SOL    HW1 6748   5.607   6.176   3.459
 1276SOL    HW2 6749   5.633   6.029   3.480
 1276SOL     MW 6750   5.624   6.097   3.426
 1277SOL     OW 6751   3.569   1.302   1.768
 1277SOL    HW1 6752   3.547   1.340   1.854
 1277SOL    HW2 6753   3.490   1.313   1.716
 1277SOL     MW 6754   3.556   1.309   1.773
 1278SOL     OW 6755   1.819   1.925   4.884
 1278SOL    HW1 6756   1.795   2.013   4.856
 1278SOL    HW2 6757   1.738   1.889   4.922
 1278SOL     MW 6758   1.805   1.932   4.885
 1279SOL     OW 6759   2.798   3.703   5.493
 1279SOL    HW1 6760   2.755   3.694   5.578
 1279SOL    HW2 6761   2.891   3.717   5.514
 1279SOL     MW 6762   2.805   3.703   5.506
 1280SOL     OW 6763   1.606   4.585   2.390
 1280SOL    HW1 6764   1.510   4.587   2.385
 1280SOL    HW2 6765   1.626   4.512   2.448
 1280SOL     MW 6766   1.596   4.576   2.397
 1281SOL     OW 6767   0.220   2.115   6.161
 1281SOL    HW1 6768   0.305   2.158   6.172
 1281SOL    HW2 6769   0.163   2.157   6.225
 1281SOL     MW 6770   0.224   2.126   6.170
 1282SOL     OW 6771   1.374   2.825   0.650
 1282SOL    HW1 6772   1.455   2.853   0.608
 1282SOL    HW2 6773   1.309   2.890   0.622
 1282SOL     MW 6774   1.376   2.837   0.641
 1283SOL     OW 6775   5.315   2.914   5.557
 1283SOL    HW1 6776   5.305   2.844   5.491
 1283SOL    HW2 6777   5.378   2.878   5.619
 1283SOL     MW 6778   5.322   2.900   5.556
 1284SOL     OW 6779   0.002   0.846   2.901
 1284SOL    HW1 6780   0.046   0.768   2.868
 1284SOL    HW2 6781  -0.019   0.825   2.992
 1284SOL     MW 6782   0.005   0.833   2.909
 1285SOL     OW 6783   3.155   4.652   0.179
 1285SOL    HW1 6784   3.244   4.616   0.180
 1285SOL    HW2 6785   3.146   4.691   0.092
 1285SOL     MW 6786   3.165   4.652   0.168
 1286SOL     OW 6787   1.592   6.246   3.447
 1286SOL    HW1 6788   1.619   6.238   3.538
 1286SOL    HW2 6789   1.496   6.252   3.450
 1286SOL     MW 6790   1.583   6.245   3.459
 1287SOL     OW 6791   4.912   4.339   0.804
 1287SOL    HW1 6792   4.927   4.406   0.737
 1287SOL    HW2 6793   4.905   4.389   0.885
 1287SOL     MW 6794   4.913   4.354   0.806
 1288SOL     OW 6795   0.251   4.535   2.737
 1288SOL    HW1 6796   0.338   4.571   2.753
 1288SOL    HW2 6797   0.253   4.448   2.775
 1288SOL     MW 6798   0.262   4.529   2.744
 1289SOL     OW 6799   6.210   4.078   3.194
 1289SOL    HW1 6800   6.171   4.078   3.107
 1289SOL    HW2 6801   6.245   4.167   3.205
 1289SOL     MW 6802   6.209   4.090   3.184
 1290SOL     OW 6803   3.670   0.407   3.199
 1290SOL    HW1 6804   3.752   0.412   3.149
 1290SOL    HW2 6805   3.697   0.424   3.290
 1290SOL     MW 6806   3.684   0.410   3.204
 1291SOL     OW 6807   5.380   0.479   0.309
 1291SOL    HW1 6808   5.466   0.521   0.310
 1291SOL    HW2 6809   5.363   0.458   0.401
 1291SOL     MW 6810   5.389   0.482   0.321
 1292SOL     OW 6811   2.771   0.084   2.114
 1292SOL    HW1 6812   2.712   0.017   2.147
 1292SOL    HW2 6813   2.780   0.066   2.021
 1292SOL     MW 6814   2.765   0.073   2.106
 1293SOL     OW 6815   0.525   5.520   4.128
 1293SOL    HW1 6816   0.523   5.503   4.222
 1293SOL    HW2 6817   0.600   5.578   4.116
 1293SOL     MW 6818   0.534   5.525   4.139
 1294SOL     OW 6819   3.221   4.947   5.219
 1294SOL    HW1 6820   3.290   4.996   5.263
 1294SOL    HW2 6821   3.227   4.971   5.127
 1294SOL     MW 6822   3.230   4.956   5.213
 1295SOL     OW 6823   4.650   4.238   0.184
 1295SOL    HW1 6824   4.701   4.211   0.260
 1295SOL    HW2 6825   4.568   4.189   0.192
 1295SOL     MW 6826   4.646   4.228   0.195
 1296SOL     OW 6827   1.938   2.993   0.228
 1296SOL    HW1 6828   1.964   3.038   0.148
 1296SOL    HW2 6829   1.871   2.930   0.200
 1296SOL     MW 6830   1.932   2.991   0.215
 1297SOL     OW 6831   3.547   0.882   5.560
 1297SOL    HW1 6832   3.544   0.872   5.655
 1297SOL    HW2 6833   3.515   0.799   5.525
 1297SOL     MW 6834   3.542   0.870   5.568
 1298SOL     OW 6835   0.365   4.971   2.760
 1298SOL    HW1 6836   0.454   4.959   2.793
 1298SOL    HW2 6837   0.329   5.041   2.814
 1298SOL     MW 6838   0.371   4.978   2.771
 1299SOL     OW 6839   1.803   1.788   2.267
 1299SOL    HW1 6840   1.799   1.813   2.174
 1299SOL    HW2 6841   1.839   1.700   2.267
 1299SOL     MW 6842   1.807   1.780   2.255
 1300SOL     OW 6843   1.982   1.150   2.201
 1300SOL    HW1 6844   1.925   1.172   2.127
 1300SOL    HW2 6845   1.925   1.102   2.261
 1300SOL     MW 6846   1.967   1.147   2.199
 1301SOL     OW 6847   2.434   4.031   2.546
 1301SOL    HW1 6848   2.386   3.988   2.617
 1301SOL    HW2 6849   2.525   4.031   2.575
 1301SOL     MW 6850   2.440   4.025   2.559
 1302SOL     OW 6851   6.257   1.272   5.880
 1302SOL    HW1 6852   6.271   1.242   5.790
 1302SOL    HW2 6853   6.302   1.356   5.885
 1302SOL     MW 6854   6.265   1.279   5.869
 1303SOL     OW 6855   3.315   4.427   5.207
 1303SOL    HW1 6856   3.351   4.465   5.127
 1303SOL    HW2 6857   3.353   4.480   5.277
 1303SOL     MW 6858   3.324   4.439   5.206
 1304SOL     OW 6859   2.077   0.135   1.916
 1304SOL    HW1 6860   2.049   0.044   1.932
 1304SOL    HW2 6861   2.043   0.184   1.991
 1304SOL     MW 6862   2.069   0.129   1.928
 1305SOL     OW 6863   1.345   2.225   2.849
 1305SOL    HW1 6864   1.327   2.253   2.759
 1305SOL    HW2 6865   1.309   2.295   2.904
 1305SOL     MW 6866   1.338   2.238   2.845
 1306SOL     OW 6867   5.527   1.187   2.498
 1306SOL    HW1 6868   5.601   1.224   2.452
 1306SOL    HW2 6869   5.452   1.240   2.471
 1306SOL     MW 6870   5.527   1.198   2.488
 1307SOL     OW 6871   0.268   2.052   2.424
 1307SOL    HW1 6872   0.267   2.068   2.519
 1307SOL    HW2 6873   0.338   2.109   2.391
 1307SOL     MW 6874   0.277   2.062   2.432
 1308SOL     OW 6875   2.350   1.340   6.277
 1308SOL    HW1 6876   2.273   1.322   6.223
 1308SOL    HW2 6877   2.413   1.273   6.250
 1308SOL     MW 6878   2.348   1.329   6.267
 1309SOL     OW 6879   0.785   2.806   5.943
 1309SOL    HW1 6880   0.842   2.880   5.961
 1309SOL    HW2 6881   0.759   2.774   6.030
 1309SOL     MW 6882   0.789   2.811   5.957
 1310SOL     OW 6883   3.364   2.033   1.273
 1310SOL    HW1 6884   3.386   1.998   1.359
 1310SOL    HW2 6885   3.269   2.027   1.269
 1310SOL     MW 6886   3.355   2.027   1.283
 1311SOL     OW 6887   4.579   0.109   1.003
 1311SOL    HW1 6888   4.495   0.074   0.977
 1311SOL    HW2 6889   4.562   0.201   1.023
 1311SOL     MW 6890   4.566   0.116   1.002
 1312SOL     OW 6891   1.695   0.865   4.720
 1312SOL    HW1 6892   1.607   0.888   4.751
 1312SOL    HW2 6893   1.681   0.786   4.666
 1312SOL     MW 6894   1.682   0.858   4.717
 1313SOL     OW 6895   1.131   5.717   2.872
 1313SOL    HW1 6896   1.039   5.707   2.896
 1313SOL    HW2 6897   1.130   5.774   2.795
 1313SOL     MW 6898   1.119   5.723   2.866
 1314SOL     OW 6899   1.809   2.749   0.223
 1314SOL    HW1 6900   1.751   2.743   0.147
 1314SOL    HW2 6901   1.884   2.695   0.200
 1314SOL     MW 6902   1.811   2.741   0.210
 1315SOL     OW 6903   0.512   6.224   3.795
 1315SOL    HW1 6904   0.494   6.143   3.843
 1315SOL    HW2 6905   0.513   6.292   3.862
 1315SOL     MW 6906   0.510   6.222   3.810
 1316SOL     OW 6907   6.224   3.381   6.125
 1316SOL    HW1 6908   6.251   3.310   6.183
 1316SOL    HW2 6909   6.132   3.365   6.108
 1316SOL     MW 6910   6.216   3.370   6.130
 1317SOL     OW 6911   4.839   3.541   5.424
 1317SOL    HW1 6912   4.868   3.632   5.420
 1317SOL    HW2 6913   4.813   3.528   5.515
 1317SOL     MW 6914   4.840   3.551   5.435
 1318SOL     OW 6915   0.952   4.197   3.039
 1318SOL    HW1 6916   1.003   4.273   3.010
 1318SOL    HW2 6917   0.885   4.186   2.971
 1318SOL     MW 6918   0.950   4.205   3.026
 1319SOL     OW 6919   1.643   6.096   3.128
 1319SOL    HW1 6920   1.699   6.138   3.193
 1319SOL    HW2 6921   1.657   6.002   3.140
 1319SOL     MW 6922   1.652   6.089   3.138
 1320SOL     OW 6923   3.059   4.951   3.276
 1320SOL    HW1 6924   3.010   4.870   3.271
 1320SOL    HW2 6925   3.106   4.946   3.359
 1320SOL     MW 6926   3.059   4.940   3.286
 1321SOL     OW 6927   3.918   1.042   4.498
 1321SOL    HW1 6928   3.893   0.957   4.462
 1321SOL    HW2 6929   3.962   1.022   4.580
 1321SOL     MW 6930   3.920   1.029   4.504
 1322SOL     OW 6931   3.352   1.734   4.579
 1322SOL    HW1 6932   3.418   1.792   4.617
 1322SOL    HW2 6933   3.382   1.646   4.601
 1322SOL     MW 6934   3.364   1.730   4.586
 1323SOL     OW 6935   5.177   3.469   0.725
 1323SOL    HW1 6936   5.258   3.504   0.763
 1323SOL    HW2 6937   5.157   3.530   0.654
 1323SOL     MW 6938   5.185   3.482   0.721
 1324SOL     OW 6939   1.363   2.130   5.921
 1324SOL    HW1 6940   1.287   2.187   5.934
 1324SOL    HW2 6941   1.396   2.153   5.834
 1324SOL     MW 6942   1.358   2.141   5.911
 1325SOL     OW 6943   5.052   2.590   6.237
 1325SOL    HW1 6944   5.083   2.537   6.164
 1325SOL    HW2 6945   5.092   2.676   6.223
 1325SOL     MW 6946   5.061   2.594   6.226
 1326SOL     OW 6947   2.917   5.440   4.610
 1326SOL    HW1 6948   2.894   5.459   4.701
 1326SOL    HW2 6949   3.005   5.476   4.599
 1326SOL     MW 6950   2.925   5.447   4.620
 1327SOL     OW 6951   3.592   5.234   5.456
 1327SOL    HW1 6952   3.612   5.196   5.542
 1327SOL    HW2 6953   3.538   5.311   5.475
 1327SOL     MW 6954   3.588   5.239   5.470
 1328SOL     OW 6955   2.212   0.062   3.912
 1328SOL    HW1 6956   2.134   0.019   3.947
 1328SOL    HW2 6957   2.238   0.123   3.981
 1328SOL     MW 6958   2.205   0.063   3.925
 1329SOL     OW 6959   5.539   1.026   3.411
 1329SOL    HW1 6960   5.552   1.049   3.503
 1329SOL    HW2 6961   5.627   1.016   3.375
 1329SOL     MW 6962   5.552   1.028   3.418
 1330SOL     OW 6963   5.397   2.422   5.905
 1330SOL    HW1 6964   5.432   2.427   5.994
 1330SOL    HW2 6965   5.468   2.383   5.854
 1330SOL     MW 6966   5.411   2.418   5.910
 1331SOL     OW 6967   6.115   1.867   3.955
 1331SOL    HW1 6968   6.117   1.818   3.873
 1331SOL    HW2 6969   6.091   1.956   3.930
 1331SOL     MW 6970   6.112   1.872   3.942
 1332SOL     OW 6971   0.486   4.329   1.057
 1332SOL    HW1 6972   0.568   4.282   1.073
 1332SOL    HW2 6973   0.513   4.419   1.040
 1332SOL     MW 6974   0.500   4.334   1.057
 1333SOL     OW 6975   0.790   3.206   0.421
 1333SOL    HW1 6976   0.870   3.221   0.371
 1333SOL    HW2 6977   0.806   3.124   0.468
 1333SOL     MW 6978   0.802   3.197   0.420
 1334SOL     OW 6979   5.397   1.531   4.679
 1334SOL    HW1 6980   5.369   1.622   4.675
 1334SOL    HW2 6981   5.411   1.514   4.772
 1334SOL     MW 6982   5.395   1.540   4.691
 1335SOL     OW 6983   4.465   1.466   3.564
 1335SOL    HW1 6984   4.508   1.550   3.549
 1335SOL    HW2 6985   4.398   1.485   3.630
 1335SOL     MW 6986   4.462   1.479   3.571
 1336SOL     OW 6987   5.446   6.215   2.514
 1336SOL    HW1 6988   5.426   6.272   2.588
 1336SOL    HW2 6989   5.500   6.145   2.552
 1336SOL     MW 6990   5.450   6.213   2.528
 1337SOL     OW 6991   0.677   2.314   0.890
 1337SOL    HW1 6992   0.603   2.342   0.944
 1337SOL    HW2 6993   0.670   2.219   0.887
 1337SOL     MW 6994   0.667   2.306   0.897
 1338SOL     OW 6995   2.656   3.993   5.664
 1338SOL    HW1 6996   2.634   3.945   5.584
 1338SOL    HW2 6997   2.703   3.929   5.719
 1338SOL     MW 6998   2.659   3.978   5.661
 1339SOL     OW 6999   2.962   5.546   1.397
 1339SOL    HW1 7000   2.982   5.581   1.484
 1339SOL    HW2 7001   2.899   5.476   1.413
 1339SOL     MW 7002   2.957   5.541   1.410
 1340SOL     OW 7003   2.872   1.032   4.470
 1340SOL    HW1 7004   2.959   1.071   4.461
 1340SOL    HW2 7005   2.879   0.977   4.548
 1340SOL     MW 7006   2.884   1.030   4.479
 1341SOL     OW 7007   5.160   1.997   2.673
 1341SOL    HW1 7008   5.170   2.026   2.582
 1341SOL    HW2 7009   5.196   1.908   2.673
 1341SOL     MW 7010   5.166   1.989   2.661
 1342SOL     OW 7011   4.872   6.053   2.959
 1342SOL    HW1 7012   4.819   5.976   2.940
 1342SOL    HW2 7013   4.848   6.077   3.049
 1342SOL     MW 7014   4.862   6.046   2.968
 1343SOL     OW 7015   5.566   4.731   4.978
 1343SOL    HW1 7016   5.499   4.674   4.941
 1343SOL    HW2 7017   5.648   4.700   4.939
 1343SOL     MW 7018   5.568   4.720   4.968
 1344SOL     OW 7019   1.859   4.827   5.772
 1344SOL    HW1 7020   1.918   4.769   5.724
 1344SOL    HW2 7021   1.793   4.768   5.809
 1344SOL     MW 7022   1.858   4.812   5.771
 1345SOL     OW 7023   0.501   3.876   5.676
 1345SOL    HW1 7024   0.583   3.875   5.627
 1345SOL    HW2 7025   0.448   3.944   5.634
 1345SOL     MW 7026   0.505   3.884   5.664
 1346SOL     OW 7027   4.994   5.498   5.159
 1346SOL    HW1 7028   5.037   5.539   5.084
 1346SOL    HW2 7029   5.062   5.491   5.225
 1346SOL     MW 7030   5.008   5.503   5.158
 1347SOL     OW 7031   1.017   5.289   0.189
 1347SOL    HW1 7032   1.072   5.339   0.128
 1347SOL    HW2 7033   0.983   5.355   0.249
 1347SOL     MW 7034   1.020   5.304   0.188
 1348SOL     OW 7035   4.428   4.863   2.040
 1348SOL    HW1 7036   4.355   4.903   1.993
 1348SOL    HW2 7037   4.500   4.862   1.976
 1348SOL     MW 7038   4.428   4.868   2.026
 1349SOL     OW 7039   0.206   2.223   0.363
 1349SOL    HW1 7040   0.151   2.203   0.439
 1349SOL    HW2 7041   0.231   2.315   0.375
 1349SOL     MW 7042   0.202   2.232   0.374
 1350SOL     OW 7043   3.630   1.650   5.335
 1350SOL    HW1 7044   3.650   1.560   5.359
 1350SOL    HW2 7045   3.536   1.660   5.352
 1350SOL     MW 7046   3.621   1.640   5.340
 1351SOL     OW 7047   1.361   2.503   5.030
 1351SOL    HW1 7048   1.269   2.532   5.032
 1351SOL    HW2 7049   1.363   2.434   4.963
 1351SOL     MW 7050   1.349   2.498   5.022
 1352SOL     OW 7051   0.714   3.556   6.213
 1352SOL    HW1 7052   0.741   3.499   6.140
 1352SOL    HW2 7053   0.659   3.623   6.171
 1352SOL     MW 7054   0.710   3.557   6.198
 1353SOL     OW 7055   4.464   5.914   5.870
 1353SOL    HW1 7056   4.412   5.980   5.825
 1353SOL    HW2 7057   4.403   5.871   5.929
 1353SOL     MW 7058   4.450   5.917   5.872
 1354SOL     OW 7059   1.195   1.657   5.683
 1354SOL    HW1 7060   1.122   1.714   5.659
 1354SOL    HW2 7061   1.242   1.705   5.751
 1354SOL     MW 7062   1.191   1.671   5.689
 1355SOL     OW 7063   0.994   4.192   4.131
 1355SOL    HW1 7064   1.062   4.187   4.198
 1355SOL    HW2 7065   0.928   4.251   4.169
 1355SOL     MW 7066   0.994   4.199   4.145
 1356SOL     OW 7067   3.083   2.057   1.251
 1356SOL    HW1 7068   3.006   2.041   1.305
 1356SOL    HW2 7069   3.048   2.087   1.167
 1356SOL     MW 7070   3.069   2.059   1.247
 1357SOL     OW 7071   1.005   5.861   3.256
 1357SOL    HW1 7072   1.052   5.787   3.295
 1357SOL    HW2 7073   1.065   5.895   3.189
 1357SOL     MW 7074   1.019   5.856   3.252
 1358SOL     OW 7075   5.722   4.964   2.806
 1358SOL    HW1 7076   5.809   4.998   2.828
 1358SOL    HW2 7077   5.727   4.871   2.828
 1358SOL     MW 7078   5.734   4.957   2.811
 1359SOL     OW 7079   4.255   4.284   0.463
 1359SOL    HW1 7080   4.218   4.203   0.428
 1359SOL    HW2 7081   4.259   4.344   0.389
 1359SOL     MW 7082   4.251   4.281   0.449
 1360SOL     OW 7083   0.790   2.004   6.066
 1360SOL    HW1 7084   0.784   1.992   5.971
 1360SOL    HW2 7085   0.699   2.003   6.096
 1360SOL     MW 7086   0.778   2.002   6.058
 1361SOL     OW 7087   4.122   0.183   5.941
 1361SOL    HW1 7088   4.078   0.105   5.907
 1361SOL    HW2 7089   4.089   0.191   6.031
 1361SOL     MW 7090   4.112   0.174   5.948
 1362SOL     OW 7091   4.970   1.017   5.854
 1362SOL    HW1 7092   4.979   0.960   5.777
 1362SOL    HW2 7093   4.995   0.961   5.928
 1362SOL     MW 7094   4.975   1.002   5.853
 1363SOL     OW 7095   2.598   5.998   3.514
 1363SOL    HW1 7096   2.513   6.033   3.488
 1363SOL    HW2 7097   2.619   6.044   3.595
 1363SOL     MW 7098   2.590   6.008   3.521
 1364SOL     OW 7099   4.660   5.222   0.543
 1364SOL    HW1 7100   4.680   5.140   0.587
 1364SOL    HW2 7101   4.565   5.219   0.528
 1364SOL     MW 7102   4.650   5.211   0.547
 1365SOL     OW 7103   0.327   1.956   0.397
 1365SOL    HW1 7104   0.293   2.037   0.358
 1365SOL    HW2 7105   0.375   1.914   0.326
 1365SOL     MW 7106   0.329   1.961   0.383
 1366SOL     OW 7107   2.125   4.920   2.500
 1366SOL    HW1 7108   2.134   4.891   2.590
 1366SOL    HW2 7109   2.103   4.841   2.451
 1366SOL     MW 7110   2.123   4.906   2.505
 1367SOL     OW 7111   0.998   5.698   2.430
 1367SOL    HW1 7112   0.974   5.616   2.474
 1367SOL    HW2 7113   1.042   5.749   2.498
 1367SOL     MW 7114   1.001   5.694   2.444
 1368SOL     OW 7115   6.225   0.674   5.563
 1368SOL    HW1 7116   6.141   0.639   5.533
 1368SOL    HW2 7117   6.265   0.602   5.611
 1368SOL     MW 7118   6.219   0.661   5.565
 1369SOL     OW 7119   1.419   3.479   5.100
 1369SOL    HW1 7120   1.452   3.566   5.123
 1369SOL    HW2 7121   1.389   3.441   5.182
 1369SOL     MW 7122   1.419   3.485   5.113
 1370SOL     OW 7123   5.442   3.395   4.561
 1370SOL    HW1 7124   5.354   3.394   4.597
 1370SOL    HW2 7125   5.481   3.312   4.588
 1370SOL     MW 7126   5.436   3.385   4.569
 1371SOL     OW 7127   4.019   3.419   0.707
 1371SOL    HW1 7128   3.981   3.383   0.787
 1371SOL    HW2 7129   4.006   3.514   0.714
 1371SOL     MW 7130   4.012   3.426   0.718
 1372SOL     OW 7131   5.252   4.856   2.232
 1372SOL    HW1 7132   5.192   4.891   2.166
 1372SOL    HW2 7133   5.335   4.902   2.217
 1372SOL     MW 7134   5.255   4.866   2.222
 1373SOL     OW 7135   0.373   4.456   3.480
 1373SOL    HW1 7136   0.374   4.551   3.491
 1373SOL    HW2 7137   0.423   4.422   3.554
 1373SOL     MW 7138   0.380   4.463   3.490
 1374SOL     OW 7139   2.870   2.586   5.809
 1374SOL    HW1 7140   2.827   2.577   5.894
 1374SOL    HW2 7141   2.962   2.563   5.826
 1374SOL     MW 7142   2.876   2.582   5.822
 1375SOL     OW 7143   1.418   4.256   4.890
 1375SOL    HW1 7144   1.436   4.276   4.981
 1375SOL    HW2 7145   1.504   4.259   4.847
 1375SOL     MW 7146   1.432   4.259   4.896
 1376SOL     OW 7147   0.831   4.989   1.949
 1376SOL    HW1 7148   0.890   5.010   1.876
 1376SOL    HW2 7149   0.744   4.997   1.912
 1376SOL     MW 7150   0.828   4.993   1.935
 1377SOL     OW 7151   0.460   0.116   4.643
 1377SOL    HW1 7152   0.406   0.072   4.708
 1377SOL    HW2 7153   0.480   0.047   4.579
 1377SOL     MW 7154   0.456   0.101   4.643
 1378SOL     OW 7155   5.148   5.047   6.069
 1378SOL    HW1 7156   5.238   5.063   6.042
 1378SOL    HW2 7157   5.155   5.016   6.159
 1378SOL     MW 7158   5.160   5.045   6.077
 1379SOL     OW 7159   2.138   2.231   1.264
 1379SOL    HW1 7160   2.067   2.199   1.208
 1379SOL    HW2 7161   2.103   2.310   1.305
 1379SOL     MW 7162   2.125   2.237   1.262
 1380SOL     OW 7163   5.920   3.999   2.368
 1380SOL    HW1 7164   5.880   4.038   2.445
 1380SOL    HW2 7165   6.009   3.977   2.395
 1380SOL     MW 7166   5.926   4.001   2.381
 1381SOL     OW 7167   2.227   4.284   5.775
 1381SOL    HW1 7168   2.183   4.204   5.746
 1381SOL    HW2 7169   2.314   4.278   5.736
 1381SOL     MW 7170   2.232   4.273   5.766
 1382SOL     OW 7171   4.105   5.367   1.381
 1382SOL    HW1 7172   4.036   5.425   1.414
 1382SOL    HW2 7173   4.062   5.282   1.371
 1382SOL     MW 7174   4.091   5.363   1.384
 1383SOL     OW 7175   5.276   2.732   1.373
 1383SOL    HW1 7176   5.188   2.731   1.334
 1383SOL    HW2 7177   5.312   2.817   1.347
 1383SOL     MW 7178   5.269   2.743   1.364
 1384SOL     OW 7179   5.395   1.627   3.833
 1384SOL    HW1 7180   5.323   1.580   3.876
 1384SOL    HW2 7181   5.398   1.590   3.745
 1384SOL     MW 7182   5.386   1.616   3.827
 1385SOL     OW 7183   2.791   4.220   1.057
 1385SOL    HW1 7184   2.850   4.291   1.030
 1385SOL    HW2 7185   2.795   4.157   0.986
 1385SOL     MW 7186   2.799   4.221   1.045
 1386SOL     OW 7187   3.501   4.027   0.942
 1386SOL    HW1 7188   3.520   4.081   0.866
 1386SOL    HW2 7189   3.432   3.968   0.913
 1386SOL     MW 7190   3.495   4.026   0.929
 1387SOL     OW 7191   1.163   1.863   1.877
 1387SOL    HW1 7192   1.149   1.938   1.935
 1387SOL    HW2 7193   1.103   1.877   1.804
 1387SOL     MW 7194   1.154   1.874   1.875
 1388SOL     OW 7195   5.894   0.542   3.958
 1388SOL    HW1 7196   5.856   0.508   4.039
 1388SOL    HW2 7197   5.824   0.593   3.919
 1388SOL     MW 7198   5.880   0.544   3.963
 1389SOL     OW 7199   1.600   4.301   0.476
 1389SOL    HW1 7200   1.523   4.306   0.420
 1389SOL    HW2 7201   1.573   4.344   0.557
 1389SOL     MW 7202   1.587   4.307   0.479
 1390SOL     OW 7203   1.891   5.103   3.674
 1390SOL    HW1 7204   1.904   5.008   3.682
 1390SOL    HW2 7205   1.962   5.141   3.726
 1390SOL     MW 7206   1.902   5.096   3.682
 1391SOL     OW 7207   1.177   3.580   2.237
 1391SOL    HW1 7208   1.173   3.593   2.332
 1391SOL    HW2 7209   1.263   3.613   2.212
 1391SOL     MW 7210   1.187   3.586   2.246
 1392SOL     OW 7211   5.119   3.092   4.389
 1392SOL    HW1 7212   5.103   3.177   4.348
 1392SOL    HW2 7213   5.034   3.048   4.386
 1392SOL     MW 7214   5.106   3.097   4.383
 1393SOL     OW 7215   6.135   2.273   2.011
 1393SOL    HW1 7216   6.099   2.199   2.060
 1393SOL    HW2 7217   6.229   2.272   2.031
 1393SOL     MW 7218   6.143   2.264   2.020
 1394SOL     OW 7219   4.150   0.210   2.614
 1394SOL    HW1 7220   4.233   0.254   2.635
 1394SOL    HW2 7221   4.145   0.215   2.519
 1394SOL     MW 7222   4.160   0.217   2.605
 1395SOL     OW 7223   1.314   4.359   1.474
 1395SOL    HW1 7224   1.259   4.381   1.549
 1395SOL    HW2 7225   1.336   4.444   1.435
 1395SOL     MW 7226   1.310   4.373   1.478
 1396SOL     OW 7227   1.685   0.908   1.922
 1396SOL    HW1 7228   1.755   0.847   1.897
 1396SOL    HW2 7229   1.672   0.963   1.845
 1396SOL     MW 7230   1.693   0.907   1.909
 1397SOL     OW 7231   1.597   4.587   1.865
 1397SOL    HW1 7232   1.527   4.640   1.827
 1397SOL    HW2 7233   1.582   4.499   1.830
 1397SOL     MW 7234   1.586   4.583   1.856
 1398SOL     OW 7235   0.933   2.722   0.488
 1398SOL    HW1 7236   0.865   2.767   0.538
 1398SOL    HW2 7237   0.948   2.640   0.535
 1398SOL     MW 7238   0.926   2.717   0.500
 1399SOL     OW 7239   1.525   0.590   3.684
 1399SOL    HW1 7240   1.573   0.584   3.601
 1399SOL    HW2 7241   1.468   0.513   3.684
 1399SOL     MW 7242   1.524   0.579   3.673
 1400SOL     OW 7243   0.000   5.790   2.836
 1400SOL    HW1 7244   0.006   5.839   2.918
 1400SOL    HW2 7245   0.025   5.853   2.768
 1400SOL     MW 7246   0.004   5.804   2.838
 1401SOL     OW 7247   4.918   0.835   5.619
 1401SOL    HW1 7248   5.005   0.795   5.627
 1401SOL    HW2 7249   4.863   0.766   5.584
 1401SOL     MW 7250   4.922   0.821   5.615
 1402SOL     OW 7251   5.007   5.992   1.606
 1402SOL    HW1 7252   5.063   5.915   1.619
 1402SOL    HW2 7253   5.023   6.018   1.516
 1402SOL     MW 7254   5.016   5.985   1.596
 1403SOL     OW 7255   3.338   3.653   5.536
 1403SOL    HW1 7256   3.243   3.641   5.531
 1403SOL    HW2 7257   3.367   3.584   5.595
 1403SOL     MW 7258   3.329   3.643   5.543
 1404SOL     OW 7259   4.563   5.343   5.207
 1404SOL    HW1 7260   4.476   5.349   5.246
 1404SOL    HW2 7261   4.581   5.249   5.203
 1404SOL     MW 7262   4.554   5.331   5.212
 1405SOL     OW 7263   2.483   4.359   4.985
 1405SOL    HW1 7264   2.451   4.414   5.056
 1405SOL    HW2 7265   2.432   4.386   4.908
 1405SOL     MW 7266   2.472   4.369   4.984
 1406SOL     OW 7267   5.459   1.939   0.908
 1406SOL    HW1 7268   5.386   1.995   0.935
 1406SOL    HW2 7269   5.418   1.855   0.885
 1406SOL     MW 7270   5.445   1.935   0.908
 1407SOL     OW 7271   4.211   1.162   1.602
 1407SOL    HW1 7272   4.176   1.085   1.557
 1407SOL    HW2 7273   4.159   1.168   1.682
 1407SOL     MW 7274   4.200   1.153   1.606
 1408SOL     OW 7275   0.188   2.678   4.801
 1408SOL    HW1 7276   0.116   2.668   4.863
 1408SOL    HW2 7277   0.224   2.589   4.793
 1408SOL     MW 7278   0.183   2.665   4.808
 1409SOL     OW 7279   1.800   1.512   5.632
 1409SOL    HW1 7280   1.779   1.488   5.542
 1409SOL    HW2 7281   1.715   1.517   5.676
 1409SOL     MW 7282   1.786   1.510   5.626
 1410SOL     OW 7283   4.839   0.316   0.349
 1410SOL    HW1 7284   4.848   0.402   0.390
 1410SOL    HW2 7285   4.898   0.318   0.274
 1410SOL     MW 7286   4.847   0.327   0.345
 1411SOL     OW 7287   2.149   2.628   1.006
 1411SOL    HW1 7288   2.149   2.539   1.042
 1411SOL    HW2 7289   2.083   2.625   0.937
 1411SOL     MW 7290   2.140   2.616   1.002
 1412SOL     OW 7291   2.934   1.342   0.956
 1412SOL    HW1 7292   2.980   1.415   0.998
 1412SOL    HW2 7293   2.862   1.384   0.909
 1412SOL     MW 7294   2.931   1.357   0.955
 1413SOL     OW 7295   3.031   3.493   0.201
 1413SOL    HW1 7296   2.962   3.435   0.233
 1413SOL    HW2 7297   3.049   3.462   0.113
 1413SOL     MW 7298   3.024   3.482   0.194
 1414SOL     OW 7299   6.178   6.256   4.411
 1414SOL    HW1 7300   6.149   6.187   4.471
 1414SOL    HW2 7301   6.252   6.297   4.454
 1414SOL     MW 7302   6.184   6.252   4.424
 1415SOL     OW 7303   0.590   3.227   4.685
 1415SOL    HW1 7304   0.569   3.228   4.591
 1415SOL    HW2 7305   0.537   3.297   4.722
 1415SOL     MW 7306   0.580   3.236   4.677
 1416SOL     OW 7307   3.002   4.814   3.922
 1416SOL    HW1 7308   3.091   4.848   3.934
 1416SOL    HW2 7309   2.947   4.875   3.971
 1416SOL     MW 7310   3.006   4.827   3.930
 1417SOL     OW 7311   0.412   1.750   6.138
 1417SOL    HW1 7312   0.466   1.713   6.068
 1417SOL    HW2 7313   0.444   1.706   6.218
 1417SOL     MW 7314   0.423   1.740   6.140
 1418SOL     OW 7315   1.801   2.069   2.169
 1418SOL    HW1 7316   1.720   2.117   2.183
 1418SOL    HW2 7317   1.829   2.042   2.257
 1418SOL     MW 7318   1.794   2.072   2.183
 1419SOL     OW 7319   4.497   0.456   0.819
 1419SOL    HW1 7320   4.543   0.424   0.741
 1419SOL    HW2 7321   4.410   0.416   0.813
 1419SOL     MW 7322   4.492   0.447   0.808
 1420SOL     OW 7323   2.799   1.853   1.211
 1420SOL    HW1 7324   2.716   1.887   1.244
 1420SOL    HW2 7325   2.830   1.795   1.280
 1420SOL     MW 7326   2.792   1.850   1.224
 1421SOL     OW 7327   5.912   5.749   3.375
 1421SOL    HW1 7328   5.942   5.803   3.448
 1421SOL    HW2 7329   5.844   5.693   3.413
 1421SOL     MW 7330   5.907   5.748   3.389
 1422SOL     OW 7331   0.770   5.003   3.314
 1422SOL    HW1 7332   0.682   5.020   3.282
 1422SOL    HW2 7333   0.826   5.010   3.237
 1422SOL     MW 7334   0.766   5.006   3.300
 1423SOL     OW 7335   2.008   1.495   5.154
 1423SOL    HW1 7336   1.996   1.400   5.154
 1423SOL    HW2 7337   1.941   1.528   5.213
 1423SOL     MW 7338   1.998   1.487   5.161
 1424SOL     OW 7339   1.098   2.570   5.197
 1424SOL    HW1 7340   1.036   2.621   5.250
 1424SOL    HW2 7341   1.114   2.625   5.121
 1424SOL     MW 7342   1.092   2.584   5.194
 1425SOL     OW 7343   3.306   4.726   1.398
 1425SOL    HW1 7344   3.365   4.650   1.395
 1425SOL    HW2 7345   3.222   4.690   1.425
 1425SOL     MW 7346   3.303   4.712   1.401
 1426SOL     OW 7347   2.842   1.821   0.346
 1426SOL    HW1 7348   2.790   1.742   0.333
 1426SOL    HW2 7349   2.906   1.820   0.274
 1426SOL     MW 7350   2.843   1.811   0.335
 1427SOL     OW 7351   5.679   3.823   3.962
 1427SOL    HW1 7352   5.595   3.783   3.943
 1427SOL    HW2 7353   5.665   3.872   4.043
 1427SOL     MW 7354   5.667   3.824   3.970
 1428SOL     OW 7355   3.069   5.677   3.685
 1428SOL    HW1 7356   3.125   5.753   3.702
 1428SOL    HW2 7357   3.078   5.623   3.764
 1428SOL     MW 7358   3.078   5.680   3.697
 1429SOL     OW 7359   5.936   5.185   0.771
 1429SOL    HW1 7360   5.924   5.172   0.677
 1429SOL    HW2 7361   6.024   5.222   0.779
 1429SOL     MW 7362   5.946   5.188   0.760
 1430SOL     OW 7363   1.008   3.212   0.238
 1430SOL    HW1 7364   1.042   3.298   0.213
 1430SOL    HW2 7365   1.085   3.156   0.243
 1430SOL     MW 7366   1.022   3.216   0.235
 1431SOL     OW 7367   0.235   4.890   5.293
 1431SOL    HW1 7368   0.146   4.906   5.324
 1431SOL    HW2 7369   0.273   4.976   5.283
 1431SOL     MW 7370   0.228   4.903   5.296
 1432SOL     OW 7371   5.365   1.106   3.205
 1432SOL    HW1 7372   5.275   1.085   3.230
 1432SOL    HW2 7373   5.418   1.076   3.280
 1432SOL     MW 7374   5.360   1.099   3.218
 1433SOL     OW 7375   5.565   4.110   3.646
 1433SOL    HW1 7376   5.627   4.040   3.625
 1433SOL    HW2 7377   5.480   4.076   3.618
 1433SOL     MW 7378   5.562   4.097   3.640
 1434SOL     OW 7379   0.966   5.464   2.532
 1434SOL    HW1 7380   0.902   5.423   2.473
 1434SOL    HW2 7381   0.928   5.451   2.619
 1434SOL     MW 7382   0.953   5.457   2.535
 1435SOL     OW 7383   0.952   6.121   2.409
 1435SOL    HW1 7384   0.913   6.208   2.423
 1435SOL    HW2 7385   0.912   6.066   2.476
 1435SOL     MW 7386   0.941   6.125   2.419
 1436SOL     OW 7387   6.061   2.715   0.035
 1436SOL    HW1 7388   6.058   2.630  -0.009
 1436SOL    HW2 7389   6.018   2.774  -0.027
 1436SOL     MW 7390   6.055   2.711   0.021
 1437SOL     OW 7391   2.905   1.832   0.630
 1437SOL    HW1 7392   2.827   1.786   0.659
 1437SOL    HW2 7393   2.900   1.831   0.534
 1437SOL     MW 7394   2.895   1.826   0.621
 1438SOL     OW 7395   4.885   3.201   1.558
 1438SOL    HW1 7396   4.879   3.264   1.630
 1438SOL    HW2 7397   4.825   3.235   1.491
 1438SOL     MW 7398   4.876   3.213   1.558
 1439SOL     OW 7399   1.419   5.456   5.859
 1439SOL    HW1 7400   1.403   5.449   5.953
 1439SOL    HW2 7401   1.339   5.493   5.823
 1439SOL     MW 7402   1.407   5.460   5.866
 1440SOL     OW 7403   3.925   1.836   3.465
 1440SOL    HW1 7404   3.872   1.856   3.388
 1440SOL    HW2 7405   3.868   1.856   3.539
 1440SOL     MW 7406   3.911   1.841   3.464
 1441SOL     OW 7407   5.459   0.986   2.136
 1441SOL    HW1 7408   5.474   0.939   2.054
 1441SOL    HW2 7409   5.529   1.051   2.140
 1441SOL     MW 7410   5.470   0.988   2.126
 1442SOL     OW 7411   3.394   5.884   2.102
 1442SOL    HW1 7412   3.428   5.795   2.103
 1442SOL    HW2 7413   3.322   5.882   2.040
 1442SOL     MW 7414   3.389   5.873   2.094
 1443SOL     OW 7415   6.113   4.839   0.414
 1443SOL    HW1 7416   6.023   4.872   0.420
 1443SOL    HW2 7417   6.103   4.751   0.378
 1443SOL     MW 7418   6.100   4.832   0.410
 1444SOL     OW 7419   4.440   1.057   6.130
 1444SOL    HW1 7420   4.452   1.119   6.059
 1444SOL    HW2 7421   4.525   1.014   6.139
 1444SOL     MW 7422   4.452   1.059   6.122
 1445SOL     OW 7423   6.197   4.489   3.342
 1445SOL    HW1 7424   6.277   4.443   3.320
 1445SOL    HW2 7425   6.127   4.438   3.301
 1445SOL     MW 7426   6.198   4.477   3.334
 1446SOL     OW 7427   5.031   4.852   4.430
 1446SOL    HW1 7428   5.046   4.785   4.497
 1446SOL    HW2 7429   5.119   4.879   4.403
 1446SOL     MW 7430   5.044   4.847   4.435
 1447SOL     OW 7431   2.014   5.901   5.318
 1447SOL    HW1 7432   1.960   5.830   5.351
 1447SOL    HW2 7433   2.095   5.858   5.289
 1447SOL     MW 7434   2.018   5.886   5.319
 1448SOL     OW 7435   4.375   1.183   4.982
 1448SOL    HW1 7436   4.344   1.262   4.937
 1448SOL    HW2 7437   4.459   1.209   5.021
 1448SOL     MW 7438   4.382   1.197   4.982
 1449SOL     OW 7439   0.207   1.729   0.071
 1449SOL    HW1 7440   0.271   1.763   0.008
 1449SOL    HW2 7441   0.241   1.643   0.095
 1449SOL     MW 7442   0.220   1.722   0.066
 1450SOL     OW 7443   6.264   5.560   1.330
 1450SOL    HW1 7444   6.171   5.552   1.312
 1450SOL    HW2 7445   6.269   5.585   1.423
 1450SOL     MW 7446   6.253   5.562   1.340
 1451SOL     OW 7447   1.743   4.461   2.146
 1451SOL    HW1 7448   1.649   4.445   2.137
 1451SOL    HW2 7449   1.753   4.498   2.233
 1451SOL     MW 7450   1.732   4.464   2.156
 1452SOL     OW 7451   3.551   6.080   2.665
 1452SOL    HW1 7452   3.575   5.995   2.628
 1452SOL    HW2 7453   3.465   6.066   2.704
 1452SOL     MW 7454   3.543   6.067   2.665
 1453SOL     OW 7455   3.993   0.475   2.529
 1453SOL    HW1 7456   4.005   0.565   2.499
 1453SOL    HW2 7457   4.019   0.421   2.454
 1453SOL     MW 7458   3.998   0.478   2.515
 1454SOL     OW 7459   0.289   3.468   1.001
 1454SOL    HW1 7460   0.293   3.563   1.010
 1454SOL    HW2 7461   0.290   3.435   1.091
 1454SOL     MW 7462   0.289   3.476   1.014
 1455SOL     OW 7463   0.581   3.991   4.871
 1455SOL    HW1 7464   0.619   4.043   4.942
 1455SOL    HW2 7465   0.567   4.054   4.800
 1455SOL     MW 7466   0.584   4.005   4.871
 1456SOL     OW 7467   1.075   5.970   6.031
 1456SOL    HW1 7468   1.013   5.898   6.037
 1456SOL    HW2 7469   1.025   6.043   5.997
 1456SOL     MW 7470   1.061   5.970   6.027
 1457SOL     OW 7471   5.959   4.423   0.666
 1457SOL    HW1 7472   5.865   4.406   0.657
 1457SOL    HW2 7473   5.988   4.359   0.732
 1457SOL     MW 7474   5.951   4.412   0.673
 1458SOL     OW 7475   3.771   3.875   1.441
 1458SOL    HW1 7476   3.816   3.959   1.454
 1458SOL    HW2 7477   3.694   3.880   1.497
 1458SOL     MW 7478   3.767   3.887   1.449
 1459SOL     OW 7479   0.012   1.519   5.430
 1459SOL    HW1 7480  -0.039   1.496   5.352
 1459SOL    HW2 7481  -0.007   1.449   5.492
 1459SOL     MW 7482   0.003   1.507   5.428
 1460SOL     OW 7483   1.329   4.620   5.444
 1460SOL    HW1 7484   1.338   4.561   5.370
 1460SOL    HW2 7485   1.390   4.691   5.425
 1460SOL     MW 7486   1.338   4.622   5.432
 1461SOL     OW 7487   4.611   3.572   0.454
 1461SOL    HW1 7488   4.520   3.569   0.483
 1461SOL    HW2 7489   4.606   3.575   0.359
 1461SOL     MW 7490   4.599   3.572   0.446
 1462SOL     OW 7491   3.328   3.617   6.242
 1462SOL    HW1 7492   3.235   3.628   6.219
 1462SOL    HW2 7493   3.374   3.623   6.158
 1462SOL     MW 7494   3.322   3.619   6.228
 1463SOL     OW 7495   4.710   4.573   2.547
 1463SOL    HW1 7496   4.650   4.498   2.549
 1463SOL    HW2 7497   4.793   4.538   2.580
 1463SOL     MW 7498   4.713   4.559   2.551
 1464SOL     OW 7499   5.802   4.416   1.651
 1464SOL    HW1 7500   5.814   4.509   1.668
 1464SOL    HW2 7501   5.801   4.375   1.738
 1464SOL     MW 7502   5.803   4.422   1.665
 1465SOL     OW 7503   5.069   3.344   4.298
 1465SOL    HW1 7504   4.973   3.352   4.302
 1465SOL    HW2 7505   5.090   3.352   4.205
 1465SOL     MW 7506   5.059   3.346   4.287
 1466SOL     OW 7507   2.758   2.871   1.097
 1466SOL    HW1 7508   2.710   2.804   1.048
 1466SOL    HW2 7509   2.714   2.953   1.073
 1466SOL     MW 7510   2.746   2.873   1.087
 1467SOL     OW 7511   5.686   2.191   2.790
 1467SOL    HW1 7512   5.737   2.132   2.846
 1467SOL    HW2 7513   5.666   2.266   2.847
 1467SOL     MW 7514   5.690   2.193   2.805
 1468SOL     OW 7515   0.092   5.045   4.369
 1468SOL    HW1 7516   0.019   5.104   4.388
 1468SOL    HW2 7517   0.066   5.001   4.288
 1468SOL     MW 7518   0.079   5.047   4.361
 1469SOL     OW 7519   6.188   4.709   3.147
 1469SOL    HW1 7520   6.251   4.712   3.075
 1469SOL    HW2 7521   6.222   4.643   3.207
 1469SOL     MW 7522   6.200   4.701   3.146
 1470SOL     OW 7523   5.939   2.767   0.541
 1470SOL    HW1 7524   5.859   2.806   0.576
 1470SOL    HW2 7525   5.926   2.764   0.447
 1470SOL     MW 7526   5.927   2.771   0.534
 1471SOL     OW 7527   1.820   0.309   0.731
 1471SOL    HW1 7528   1.878   0.234   0.718
 1471SOL    HW2 7529   1.768   0.313   0.650
 1471SOL     MW 7530   1.821   0.300   0.719
 1472SOL     OW 7531   2.409   1.779   1.789
 1472SOL    HW1 7532   2.477   1.754   1.852
 1472SOL    HW2 7533   2.457   1.817   1.716
 1472SOL     MW 7534   2.424   1.780   1.788
 1473SOL     OW 7535   0.338   0.427   0.453
 1473SOL    HW1 7536   0.425   0.439   0.491
 1473SOL    HW2 7537   0.319   0.510   0.409
 1473SOL     MW 7538   0.346   0.439   0.452
 1474SOL     OW 7539   5.975   1.019   0.847
 1474SOL    HW1 7540   5.884   1.022   0.876
 1474SOL    HW2 7541   5.989   1.101   0.800
 1474SOL     MW 7542   5.965   1.029   0.844
 1475SOL     OW 7543   1.640   0.599   6.194
 1475SOL    HW1 7544   1.592   0.675   6.159
 1475SOL    HW2 7545   1.579   0.558   6.255
 1475SOL     MW 7546   1.626   0.604   6.197
 1476SOL     OW 7547   1.256   6.151   1.310
 1476SOL    HW1 7548   1.221   6.174   1.396
 1476SOL    HW2 7549   1.351   6.161   1.319
 1476SOL     MW 7550   1.264   6.155   1.322
 1477SOL     OW 7551   0.364   4.687   1.927
 1477SOL    HW1 7552   0.312   4.662   2.003
 1477SOL    HW2 7553   0.343   4.779   1.914
 1477SOL     MW 7554   0.355   4.696   1.935
 1478SOL     OW 7555   5.956   6.064   5.747
 1478SOL    HW1 7556   5.867   6.077   5.778
 1478SOL    HW2 7557   5.968   6.130   5.679
 1478SOL     MW 7558   5.946   6.074   5.742
 1479SOL     OW 7559   4.715   1.480   4.405
 1479SOL    HW1 7560   4.627   1.485   4.440
 1479SOL    HW2 7561   4.704   1.449   4.315
 1479SOL     MW 7562   4.702   1.476   4.398
 1480SOL     OW 7563   1.924   0.132   4.201
 1480SOL    HW1 7564   1.918   0.145   4.106
 1480SOL    HW2 7565   2.015   0.107   4.216
 1480SOL     MW 7566   1.935   0.131   4.191
 1481SOL     OW 7567   4.416   1.465   0.681
 1481SOL    HW1 7568   4.384   1.547   0.644
 1481SOL    HW2 7569   4.502   1.486   0.718
 1481SOL     MW 7570   4.423   1.478   0.681
 1482SOL     OW 7571   0.392   3.479   6.023
 1482SOL    HW1 7572   0.414   3.572   6.010
 1482SOL    HW2 7573   0.300   3.472   5.998
 1482SOL     MW 7574   0.383   3.490   6.018
 1483SOL     OW 7575   5.820   3.815   0.215
 1483SOL    HW1 7576   5.798   3.725   0.242
 1483SOL    HW2 7577   5.892   3.804   0.153
 1483SOL     MW 7578   5.826   3.802   0.211
 1484SOL     OW 7579   0.271   4.506   2.386
 1484SOL    HW1 7580   0.247   4.472   2.300
 1484SOL    HW2 7581   0.192   4.495   2.439
 1484SOL     MW 7582   0.258   4.500   2.382
 1485SOL     OW 7583   2.397   1.618   0.331
 1485SOL    HW1 7584   2.315   1.666   0.345
 1485SOL    HW2 7585   2.418   1.632   0.239
 1485SOL     MW 7586   2.389   1.626   0.321
 1486SOL     OW 7587   0.027   3.957   5.374
 1486SOL    HW1 7588   0.073   3.890   5.425
 1486SOL    HW2 7589  -0.029   3.908   5.315
 1486SOL     MW 7590   0.026   3.942   5.373
 1487SOL     OW 7591   0.697   0.693   5.774
 1487SOL    HW1 7592   0.726   0.724   5.688
 1487SOL    HW2 7593   0.730   0.759   5.836
 1487SOL     MW 7594   0.705   0.706   5.771
 1488SOL     OW 7595   3.271   0.261   2.799
 1488SOL    HW1 7596   3.267   0.356   2.794
 1488SOL    HW2 7597   3.190   0.231   2.757
 1488SOL     MW 7598   3.260   0.269   2.793
 1489SOL     OW 7599   6.025   4.383   3.579
 1489SOL    HW1 7600   5.947   4.439   3.583
 1489SOL    HW2 7601   5.999   4.311   3.521
 1489SOL     MW 7602   6.011   4.381   3.572
 1490SOL     OW 7603   4.452   5.827   4.657
 1490SOL    HW1 7604   4.542   5.843   4.628
 1490SOL    HW2 7605   4.411   5.914   4.655
 1490SOL     MW 7606   4.458   5.841   4.653
 1491SOL     OW 7607   0.482   4.674   2.405
 1491SOL    HW1 7608   0.444   4.761   2.394
 1491SOL    HW2 7609   0.412   4.614   2.384
 1491SOL     MW 7610   0.468   4.678   2.401
 1492SOL     OW 7611   4.699   2.337   2.407
 1492SOL    HW1 7612   4.746   2.254   2.404
 1492SOL    HW2 7613   4.767   2.404   2.406
 1492SOL     MW 7614   4.713   2.335   2.407
 1493SOL     OW 7615   4.941   2.856   4.307
 1493SOL    HW1 7616   5.010   2.796   4.336
 1493SOL    HW2 7617   4.930   2.837   4.214
 1493SOL     MW 7618   4.948   2.846   4.299
 1494SOL     OW 7619   2.372   4.464   1.488
 1494SOL    HW1 7620   2.414   4.394   1.539
 1494SOL    HW2 7621   2.279   4.453   1.505
 1494SOL     MW 7622   2.366   4.453   1.497
 1495SOL     OW 7623   3.566   0.966   4.322
 1495SOL    HW1 7624   3.626   0.957   4.248
 1495SOL    HW2 7625   3.543   1.059   4.322
 1495SOL     MW 7626   3.571   0.977   4.313
 1496SOL     OW 7627   1.977   6.064   0.374
 1496SOL    HW1 7628   2.069   6.075   0.395
 1496SOL    HW2 7629   1.963   6.116   0.295
 1496SOL     MW 7630   1.987   6.072   0.367
 1497SOL     OW 7631   6.078   3.391   4.050
 1497SOL    HW1 7632   5.996   3.398   4.002
 1497SOL    HW2 7633   6.061   3.438   4.132
 1497SOL     MW 7634   6.065   3.398   4.054
 1498SOL     OW 7635   5.345   1.682   0.898
 1498SOL    HW1 7636   5.365   1.625   0.972
 1498SOL    HW2 7637   5.250   1.677   0.888
 1498SOL     MW 7638   5.336   1.674   0.906
 1499SOL     OW 7639   4.432   1.158   0.291
 1499SOL    HW1 7640   4.401   1.242   0.324
 1499SOL    HW2 7641   4.413   1.161   0.197
 1499SOL     MW 7642   4.426   1.169   0.283
 1500SOL     OW 7643   0.329   5.332   1.864
 1500SOL    HW1 7644   0.275   5.410   1.873
 1500SOL    HW2 7645   0.361   5.314   1.952
 1500SOL     MW 7646   0.326   5.340   1.876
 1501SOL     OW 7647   0.299   3.890   3.363
 1501SOL    HW1 7648   0.261   3.925   3.443
 1501SOL    HW2 7649   0.334   3.805   3.389
 1501SOL     MW 7650   0.299   3.883   3.377
 1502SOL     OW 7651   3.905   4.762   1.386
 1502SOL    HW1 7652   3.825   4.734   1.431
 1502SOL    HW2 7653   3.975   4.723   1.437
 1502SOL     MW 7654   3.903   4.754   1.398
 1503SOL     OW 7655   3.704   4.122   0.301
 1503SOL    HW1 7656   3.700   4.198   0.243
 1503SOL    HW2 7657   3.613   4.092   0.307
 1503SOL     MW 7658   3.691   4.128   0.294
 1504SOL     OW 7659   0.266   0.148   0.388
 1504SOL    HW1 7660   0.285   0.241   0.396
 1504SOL    HW2 7661   0.184   0.144   0.339
 1504SOL     MW 7662   0.258   0.159   0.382
 1505SOL     OW 7663   2.519   1.166   0.242
 1505SOL    HW1 7664   2.481   1.248   0.273
 1505SOL    HW2 7665   2.444   1.110   0.223
 1505SOL     MW 7666   2.504   1.170   0.243
 1506SOL     OW 7667   4.742   5.854   0.787
 1506SOL    HW1 7668   4.687   5.818   0.856
 1506SOL    HW2 7669   4.816   5.893   0.834
 1506SOL     MW 7670   4.745   5.855   0.802
 1507SOL     OW 7671   4.206   5.921   3.520
 1507SOL    HW1 7672   4.274   5.897   3.583
 1507SOL    HW2 7673   4.233   6.006   3.485
 1507SOL     MW 7674   4.218   5.929   3.523
 1508SOL     OW 7675   3.151   5.903   2.755
 1508SOL    HW1 7676   3.188   5.990   2.764
 1508SOL    HW2 7677   3.221   5.850   2.717
 1508SOL     MW 7678   3.165   5.907   2.751
 1509SOL     OW 7679   1.006   2.889   5.570
 1509SOL    HW1 7680   0.932   2.829   5.574
 1509SOL    HW2 7681   0.980   2.963   5.625
 1509SOL     MW 7682   0.994   2.891   5.578
 1510SOL     OW 7683   3.398   4.603   0.713
 1510SOL    HW1 7684   3.398   4.640   0.802
 1510SOL    HW2 7685   3.306   4.602   0.688
 1510SOL     MW 7686   3.386   4.608   0.721
 1511SOL     OW 7687   0.143   1.219   1.811
 1511SOL    HW1 7688   0.168   1.247   1.723
 1511SOL    HW2 7689   0.080   1.285   1.840
 1511SOL     MW 7690   0.138   1.231   1.803
 1512SOL     OW 7691   5.928   0.437   3.553
 1512SOL    HW1 7692   5.927   0.532   3.565
 1512SOL    HW2 7693   5.835   0.412   3.551
 1512SOL     MW 7694   5.916   0.446   3.554
 1513SOL     OW 7695   2.195   4.995   1.071
 1513SOL    HW1 7696   2.151   5.014   0.988
 1513SOL    HW2 7697   2.130   4.945   1.121
 1513SOL     MW 7698   2.181   4.991   1.067
 1514SOL     OW 7699   0.898   1.983   4.553
 1514SOL    HW1 7700   0.977   2.035   4.544
 1514SOL    HW2 7701   0.903   1.947   4.642
 1514SOL     MW 7702   0.909   1.985   4.564
 1515SOL     OW 7703   5.091   3.289   4.015
 1515SOL    HW1 7704   5.093   3.328   3.928
 1515SOL    HW2 7705   5.150   3.214   4.009
 1515SOL     MW 7706   5.098   3.284   4.003
 1516SOL     OW 7707   5.580   2.226   4.912
 1516SOL    HW1 7708   5.523   2.290   4.871
 1516SOL    HW2 7709   5.521   2.158   4.944
 1516SOL     MW 7710   5.565   2.225   4.911
 1517SOL     OW 7711   3.744   5.901   2.254
 1517SOL    HW1 7712   3.806   5.967   2.285
 1517SOL    HW2 7713   3.798   5.823   2.241
 1517SOL     MW 7714   3.759   5.900   2.256
 1518SOL     OW 7715   2.324   4.671   0.353
 1518SOL    HW1 7716   2.310   4.752   0.305
 1518SOL    HW2 7717   2.337   4.698   0.443
 1518SOL     MW 7718   2.324   4.685   0.358
 1519SOL     OW 7719   6.001   4.391   5.744
 1519SOL    HW1 7720   5.908   4.372   5.759
 1519SOL    HW2 7721   6.013   4.377   5.650
 1519SOL     MW 7722   5.990   4.387   5.734
 1520SOL     OW 7723   0.545   5.891   4.276
 1520SOL    HW1 7724   0.628   5.844   4.274
 1520SOL    HW2 7725   0.570   5.984   4.277
 1520SOL     MW 7726   0.559   5.897   4.276
 1521SOL     OW 7727   0.429   1.009   5.659
 1521SOL    HW1 7728   0.458   0.998   5.568
 1521SOL    HW2 7729   0.336   1.033   5.651
 1521SOL     MW 7730   0.421   1.011   5.646
 1522SOL     OW 7731   5.657   0.200   4.447
 1522SOL    HW1 7732   5.586   0.145   4.414
 1522SOL    HW2 7733   5.724   0.196   4.379
 1522SOL     MW 7734   5.656   0.192   4.434
 1523SOL     OW 7735   1.747   2.877   0.944
 1523SOL    HW1 7736   1.767   2.785   0.929
 1523SOL    HW2 7737   1.732   2.913   0.856
 1523SOL     MW 7738   1.748   2.870   0.931
 1524SOL     OW 7739   6.130   5.099   1.685
 1524SOL    HW1 7740   6.199   5.035   1.703
 1524SOL    HW2 7741   6.176   5.173   1.645
 1524SOL     MW 7742   6.145   5.100   1.683
 1525SOL     OW 7743   5.812   2.187   4.765
 1525SOL    HW1 7744   5.815   2.091   4.769
 1525SOL    HW2 7745   5.728   2.209   4.805
 1525SOL     MW 7746   5.801   2.178   4.771
 1526SOL     OW 7747   5.451   1.383   5.763
 1526SOL    HW1 7748   5.495   1.318   5.817
 1526SOL    HW2 7749   5.481   1.467   5.797
 1526SOL     MW 7750   5.460   1.385   5.774
 1527SOL     OW 7751   1.751   3.773   1.317
 1527SOL    HW1 7752   1.771   3.866   1.308
 1527SOL    HW2 7753   1.718   3.747   1.231
 1527SOL     MW 7754   1.750   3.781   1.305
 1528SOL     OW 7755   0.986   2.693   4.333
 1528SOL    HW1 7756   1.035   2.642   4.269
 1528SOL    HW2 7757   1.042   2.694   4.411
 1528SOL     MW 7758   0.999   2.686   4.335
 1529SOL     OW 7759   1.219   4.196   6.250
 1529SOL    HW1 7760   1.259   4.135   6.190
 1529SOL    HW2 7761   1.268   4.277   6.239
 1529SOL     MW 7762   1.230   4.199   6.241
 1530SOL     OW 7763   1.429   1.986   1.864
 1530SOL    HW1 7764   1.476   2.036   1.797
 1530SOL    HW2 7765   1.498   1.948   1.919
 1530SOL     MW 7766   1.444   1.987   1.862
 1531SOL     OW 7767   4.282   2.202   1.000
 1531SOL    HW1 7768   4.370   2.167   1.015
 1531SOL    HW2 7769   4.291   2.256   0.922
 1531SOL     MW 7770   4.294   2.204   0.992
 1532SOL     OW 7771   2.324   5.050   0.709
 1532SOL    HW1 7772   2.311   5.140   0.681
 1532SOL    HW2 7773   2.414   5.047   0.740
 1532SOL     MW 7774   2.334   5.061   0.709
 1533SOL     OW 7775   1.781   3.058   1.939
 1533SOL    HW1 7776   1.687   3.042   1.929
 1533SOL    HW2 7777   1.800   3.037   2.030
 1533SOL     MW 7778   1.772   3.053   1.949
 1534SOL     OW 7779   3.886   1.999   5.160
 1534SOL    HW1 7780   3.901   2.086   5.124
 1534SOL    HW2 7781   3.800   1.973   5.126
 1534SOL     MW 7782   3.877   2.007   5.151
 1535SOL     OW 7783   2.416   3.493   6.237
 1535SOL    HW1 7784   2.354   3.564   6.217
 1535SOL    HW2 7785   2.405   3.431   6.165
 1535SOL     MW 7786   2.406   3.494   6.225
 1536SOL     OW 7787   0.957   4.882   6.238
 1536SOL    HW1 7788   0.935   4.792   6.213
 1536SOL    HW2 7789   1.039   4.873   6.287
 1536SOL     MW 7790   0.965   4.869   6.241
 1537SOL     OW 7791   5.541   3.934   1.889
 1537SOL    HW1 7792   5.514   3.846   1.865
 1537SOL    HW2 7793   5.622   3.949   1.840
 1537SOL     MW 7794   5.548   3.925   1.880
 1538SOL     OW 7795   4.418   1.671   3.334
 1538SOL    HW1 7796   4.435   1.683   3.240
 1538SOL    HW2 7797   4.406   1.577   3.344
 1538SOL     MW 7798   4.419   1.661   3.323
 1539SOL     OW 7799   4.409   1.470   2.380
 1539SOL    HW1 7800   4.422   1.430   2.465
 1539SOL    HW2 7801   4.373   1.556   2.399
 1539SOL     MW 7802   4.406   1.476   2.393
 1540SOL     OW 7803   0.458   3.255   3.400
 1540SOL    HW1 7804   0.458   3.294   3.488
 1540SOL    HW2 7805   0.499   3.170   3.412
 1540SOL     MW 7806   0.463   3.249   3.413
 1541SOL     OW 7807   1.687   5.749   1.226
 1541SOL    HW1 7808   1.686   5.668   1.174
 1541SOL    HW2 7809   1.749   5.730   1.297
 1541SOL     MW 7810   1.695   5.736   1.228
 1542SOL     OW 7811   5.020   5.220   4.799
 1542SOL    HW1 7812   4.977   5.148   4.846
 1542SOL    HW2 7813   4.972   5.227   4.717
 1542SOL     MW 7814   5.008   5.211   4.795
 1543SOL     OW 7815   5.728   3.410   2.108
 1543SOL    HW1 7816   5.719   3.346   2.179
 1543SOL    HW2 7817   5.678   3.372   2.036
 1543SOL     MW 7818   5.720   3.397   2.108
 1544SOL     OW 7819   2.361   4.082   0.179
 1544SOL    HW1 7820   2.333   4.066   0.269
 1544SOL    HW2 7821   2.308   4.156   0.150
 1544SOL     MW 7822   2.350   4.089   0.187
 1545SOL     OW 7823   1.471   0.657   1.901
 1545SOL    HW1 7824   1.544   0.719   1.900
 1545SOL    HW2 7825   1.510   0.574   1.926
 1545SOL     MW 7826   1.486   0.655   1.904
 1546SOL     OW 7827   2.151   3.441   4.298
 1546SOL    HW1 7828   2.086   3.370   4.300
 1546SOL    HW2 7829   2.099   3.521   4.291
 1546SOL     MW 7830   2.136   3.442   4.297
 1547SOL     OW 7831   4.932   2.494   3.204
 1547SOL    HW1 7832   4.926   2.583   3.169
 1547SOL    HW2 7833   5.004   2.454   3.154
 1547SOL     MW 7834   4.941   2.501   3.193
 1548SOL     OW 7835   2.147   2.498   1.850
 1548SOL    HW1 7836   2.056   2.510   1.875
 1548SOL    HW2 7837   2.193   2.487   1.934
 1548SOL     MW 7838   2.142   2.498   1.864
 1549SOL     OW 7839   3.505   1.371   6.026
 1549SOL    HW1 7840   3.439   1.393   6.092
 1549SOL    HW2 7841   3.588   1.398   6.065
 1549SOL     MW 7842   3.507   1.378   6.039
 1550SOL     OW 7843   4.504   0.967   3.793
 1550SOL    HW1 7844   4.518   0.960   3.698
 1550SOL    HW2 7845   4.505   1.061   3.810
 1550SOL     MW 7846   4.506   0.978   3.783
 1551SOL     OW 7847   1.238   6.189   0.556
 1551SOL    HW1 7848   1.262   6.201   0.648
 1551SOL    HW2 7849   1.227   6.094   0.546
 1551SOL     MW 7850   1.239   6.178   0.566
 1552SOL     OW 7851   1.490   1.439   4.533
 1552SOL    HW1 7852   1.437   1.485   4.597
 1552SOL    HW2 7853   1.428   1.410   4.466
 1552SOL     MW 7854   1.475   1.441   4.533
 1553SOL     OW 7855   0.635   1.237   3.196
 1553SOL    HW1 7856   0.620   1.188   3.277
 1553SOL    HW2 7857   0.548   1.268   3.170
 1553SOL     MW 7858   0.622   1.235   3.203
 1554SOL     OW 7859   5.328   1.354   2.401
 1554SOL    HW1 7860   5.357   1.439   2.367
 1554SOL    HW2 7861   5.306   1.303   2.323
 1554SOL     MW 7862   5.329   1.358   2.387
 1555SOL     OW 7863   0.946   1.589   5.091
 1555SOL    HW1 7864   1.018   1.652   5.093
 1555SOL    HW2 7865   0.878   1.632   5.039
 1555SOL     MW 7866   0.947   1.602   5.084
 1556SOL     OW 7867   5.527   4.834   0.170
 1556SOL    HW1 7868   5.580   4.779   0.227
 1556SOL    HW2 7869   5.568   4.827   0.084
 1556SOL     MW 7870   5.539   4.826   0.166
 1557SOL     OW 7871   1.504   5.193   1.742
 1557SOL    HW1 7872   1.469   5.130   1.804
 1557SOL    HW2 7873   1.428   5.219   1.689
 1557SOL     MW 7874   1.490   5.188   1.743
 1558SOL     OW 7875   4.178   0.756   5.679
 1558SOL    HW1 7876   4.265   0.795   5.692
 1558SOL    HW2 7877   4.125   0.827   5.645
 1558SOL     MW 7878   4.182   0.770   5.676
 1559SOL     OW 7879   5.858   4.234   3.410
 1559SOL    HW1 7880   5.764   4.217   3.407
 1559SOL    HW2 7881   5.897   4.148   3.426
 1559SOL     MW 7882   5.851   4.221   3.412
 1560SOL     OW 7883   1.133   3.176   1.230
 1560SOL    HW1 7884   1.138   3.139   1.141
 1560SOL    HW2 7885   1.222   3.169   1.263
 1560SOL     MW 7886   1.145   3.170   1.223
 1561SOL     OW 7887   6.056   1.377   2.348
 1561SOL    HW1 7888   6.137   1.338   2.316
 1561SOL    HW2 7889   5.994   1.304   2.349
 1561SOL     MW 7890   6.058   1.363   2.344
 1562SOL     OW 7891   1.333   5.200   2.040
 1562SOL    HW1 7892   1.307   5.264   1.974
 1562SOL    HW2 7893   1.259   5.198   2.102
 1562SOL     MW 7894   1.320   5.208   2.040
 1563SOL     OW 7895   1.513   0.582   0.522
 1563SOL    HW1 7896   1.421   0.603   0.536
 1563SOL    HW2 7897   1.560   0.654   0.565
 1563SOL     MW 7898   1.507   0.594   0.530
 1564SOL     OW 7899   1.851   4.491   0.449
 1564SOL    HW1 7900   1.880   4.433   0.520
 1564SOL    HW2 7901   1.910   4.566   0.454
 1564SOL     MW 7902   1.862   4.493   0.459
 1565SOL     OW 7903   5.947   3.803   2.174
 1565SOL    HW1 7904   5.990   3.851   2.104
 1565SOL    HW2 7905   5.942   3.864   2.247
 1565SOL     MW 7906   5.952   3.817   2.174
 1566SOL     OW 7907   2.348   2.222   4.568
 1566SOL    HW1 7908   2.288   2.157   4.532
 1566SOL    HW2 7909   2.418   2.230   4.503
 1566SOL     MW 7910   2.349   2.215   4.555
 1567SOL     OW 7911   3.796   6.174   5.469
 1567SOL    HW1 7912   3.817   6.136   5.384
 1567SOL    HW2 7913   3.727   6.119   5.504
 1567SOL     MW 7914   3.790   6.162   5.463
 1568SOL     OW 7915   0.454   3.999   1.677
 1568SOL    HW1 7916   0.497   4.066   1.731
 1568SOL    HW2 7917   0.464   4.029   1.587
 1568SOL     MW 7918   0.461   4.011   1.673
 1569SOL     OW 7919   5.044   3.927   1.098
 1569SOL    HW1 7920   4.957   3.887   1.104
 1569SOL    HW2 7921   5.104   3.853   1.086
 1569SOL     MW 7922   5.041   3.912   1.097
 1570SOL     OW 7923   6.175   0.282   2.412
 1570SOL    HW1 7924   6.239   0.330   2.359
 1570SOL    HW2 7925   6.092   0.327   2.397
 1570SOL     MW 7926   6.173   0.294   2.403
 1571SOL     OW 7927   4.785   4.951   0.384
 1571SOL    HW1 7928   4.857   4.999   0.425
 1571SOL    HW2 7929   4.776   4.873   0.439
 1571SOL     MW 7930   4.793   4.947   0.397
 1572SOL     OW 7931   2.268   2.053   5.929
 1572SOL    HW1 7932   2.262   2.071   6.023
 1572SOL    HW2 7933   2.181   2.019   5.906
 1572SOL     MW 7934   2.256   2.051   5.938
 1573SOL     OW 7935   1.589   3.520   2.187
 1573SOL    HW1 7936   1.583   3.501   2.280
 1573SOL    HW2 7937   1.625   3.608   2.182
 1573SOL     MW 7938   1.592   3.529   2.198
 1574SOL     OW 7939   5.860   4.397   5.225
 1574SOL    HW1 7940   5.932   4.427   5.170
 1574SOL    HW2 7941   5.781   4.428   5.180
 1574SOL     MW 7942   5.859   4.405   5.212
 1575SOL     OW 7943   4.575   3.324   5.472
 1575SOL    HW1 7944   4.635   3.252   5.490
 1575SOL    HW2 7945   4.561   3.321   5.377
 1575SOL     MW 7946   4.581   3.315   5.462
 1576SOL     OW 7947   1.269   3.576   5.983
 1576SOL    HW1 7948   1.207   3.503   5.984
 1576SOL    HW2 7949   1.253   3.623   6.065
 1576SOL     MW 7950   1.259   3.572   5.994
 1577SOL     OW 7951   0.450   2.345   3.787
 1577SOL    HW1 7952   0.394   2.346   3.709
 1577SOL    HW2 7953   0.529   2.393   3.761
 1577SOL     MW 7954   0.453   2.351   3.774
 1578SOL     OW 7955   4.248   2.631   5.103
 1578SOL    HW1 7956   4.225   2.686   5.178
 1578SOL    HW2 7957   4.343   2.641   5.094
 1578SOL     MW 7958   4.257   2.639   5.112
 1579SOL     OW 7959   4.959   4.103   3.599
 1579SOL    HW1 7960   5.027   4.129   3.537
 1579SOL    HW2 7961   4.954   4.175   3.661
 1579SOL     MW 7962   4.967   4.115   3.599
 1580SOL     OW 7963   1.973   0.909   2.460
 1580SOL    HW1 7964   1.985   0.815   2.464
 1580SOL    HW2 7965   2.040   0.945   2.519
 1580SOL     MW 7966   1.983   0.902   2.468
 1581SOL     OW 7967   0.441   1.254   4.586
 1581SOL    HW1 7968   0.491   1.180   4.620
 1581SOL    HW2 7969   0.452   1.322   4.652
 1581SOL     MW 7970   0.449   1.253   4.599
 1582SOL     OW 7971   2.382   0.742   1.881
 1582SOL    HW1 7972   2.340   0.828   1.879
 1582SOL    HW2 7973   2.313   0.680   1.856
 1582SOL     MW 7974   2.368   0.745   1.878
 1583SOL     OW 7975   5.802   5.351   3.028
 1583SOL    HW1 7976   5.809   5.364   3.122
 1583SOL    HW2 7977   5.886   5.314   3.002
 1583SOL     MW 7978   5.813   5.348   3.036
 1584SOL     OW 7979   3.051   0.860   0.977
 1584SOL    HW1 7980   3.129   0.844   0.924
 1584SOL    HW2 7981   3.073   0.936   1.031
 1584SOL     MW 7982   3.064   0.868   0.977
 1585SOL     OW 7983   0.997   4.894   5.699
 1585SOL    HW1 7984   1.004   4.954   5.624
 1585SOL    HW2 7985   0.949   4.819   5.665
 1585SOL     MW 7986   0.992   4.892   5.685
 1586SOL     OW 7987   0.234   2.832   3.819
 1586SOL    HW1 7988   0.237   2.736   3.822
 1586SOL    HW2 7989   0.140   2.853   3.825
 1586SOL     MW 7990   0.222   2.823   3.820
 1587SOL     OW 7991   3.817   4.743   0.550
 1587SOL    HW1 7992   3.892   4.778   0.502
 1587SOL    HW2 7993   3.786   4.817   0.603
 1587SOL     MW 7994   3.822   4.757   0.551
 1588SOL     OW 7995   1.465   1.677   4.685
 1588SOL    HW1 7996   1.558   1.673   4.660
 1588SOL    HW2 7997   1.428   1.744   4.627
 1588SOL     MW 7998   1.472   1.685   4.674
 1589SOL     OW 7999   5.759   4.131   2.116
 1589SOL    HW1 8000   5.678   4.082   2.126
 1589SOL    HW2 8001   5.821   4.088   2.175
 1589SOL     MW 8002   5.757   4.119   2.125
 1590SOL     OW 8003   0.228   6.268   2.450
 1590SOL    HW1 8004   0.176   6.295   2.526
 1590SOL    HW2 8005   0.200   6.178   2.433
 1590SOL     MW 8006   0.217   6.260   2.458
 1591SOL     OW 8007   0.066   4.957   3.072
 1591SOL    HW1 8008   0.075   4.878   3.018
 1591SOL    HW2 8009   0.010   4.929   3.145
 1591SOL     MW 8010   0.060   4.943   3.074
 1592SOL     OW 8011   5.467   1.962   1.446
 1592SOL    HW1 8012   5.444   1.874   1.418
 1592SOL    HW2 8013   5.553   1.979   1.408
 1592SOL     MW 8014   5.475   1.953   1.438
 1593SOL     OW 8015   4.942   0.838   3.875
 1593SOL    HW1 8016   4.999   0.763   3.860
 1593SOL    HW2 8017   4.856   0.810   3.844
 1593SOL     MW 8018   4.938   0.825   3.869
 1594SOL     OW 8019   0.427   1.148   3.724
 1594SOL    HW1 8020   0.341   1.115   3.751
 1594SOL    HW2 8021   0.484   1.130   3.798
 1594SOL     MW 8022   0.423   1.142   3.737
 1595SOL     OW 8023   3.475   5.663   0.246
 1595SOL    HW1 8024   3.560   5.627   0.222
 1595SOL    HW2 8025   3.415   5.589   0.241
 1595SOL     MW 8026   3.478   5.649   0.242
 1596SOL     OW 8027   4.668   4.847   2.468
 1596SOL    HW1 8028   4.644   4.757   2.489
 1596SOL    HW2 8029   4.669   4.893   2.552
 1596SOL     MW 8030   4.665   4.842   2.482
 1597SOL     OW 8031   0.633   1.101   5.006
 1597SOL    HW1 8032   0.721   1.138   5.004
 1597SOL    HW2 8033   0.610   1.092   4.913
 1597SOL     MW 8034   0.641   1.104   4.994
 1598SOL     OW 8035   5.078   0.502   3.251
 1598SOL    HW1 8036   5.040   0.486   3.165
 1598SOL    HW2 8037   5.018   0.458   3.312
 1598SOL     MW 8038   5.065   0.494   3.248
 1599SOL     OW 8039   0.577   2.349   2.741
 1599SOL    HW1 8040   0.632   2.297   2.800
 1599SOL    HW2 8041   0.506   2.289   2.716
 1599SOL     MW 8042   0.575   2.335   2.745
 1600SOL     OW 8043   5.625   5.216   0.467
 1600SOL    HW1 8044   5.572   5.145   0.430
 1600SOL    HW2 8045   5.602   5.293   0.414
 1600SOL     MW 8046   5.615   5.217   0.456
 1601SOL     OW 8047   6.059   3.302   4.425
 1601SOL    HW1 8048   6.021   3.381   4.385
 1601SOL    HW2 8049   6.069   3.325   4.518
 1601SOL     MW 8050   6.055   3.315   4.432
 1602SOL     OW 8051   2.609   4.268   5.337
 1602SOL    HW1 8052   2.683   4.225   5.293
 1602SOL    HW2 8053   2.631   4.264   5.430
 1602SOL     MW 8054   2.622   4.262   5.343
 1603SOL     OW 8055   2.988   0.376   5.254
 1603SOL    HW1 8056   3.006   0.467   5.230
 1603SOL    HW2 8057   3.040   0.325   5.192
 1603SOL     MW 8058   2.997   0.381   5.243
 1604SOL     OW 8059   5.662   1.830   1.690
 1604SOL    HW1 8060   5.695   1.916   1.714
 1604SOL    HW2 8061   5.694   1.772   1.760
 1604SOL     MW 8062   5.670   1.834   1.702
 1605SOL     OW 8063   0.540   1.101   2.435
 1605SOL    HW1 8064   0.597   1.041   2.387
 1605SOL    HW2 8065   0.566   1.090   2.527
 1605SOL     MW 8066   0.551   1.092   2.441
 1606SOL     OW 8067   4.442   6.134   0.672
 1606SOL    HW1 8068   4.459   6.114   0.580
 1606SOL    HW2 8069   4.495   6.211   0.691
 1606SOL     MW 8070   4.451   6.141   0.663
 1607SOL     OW 8071   5.803   1.164   4.945
 1607SOL    HW1 8072   5.804   1.072   4.920
 1607SOL    HW2 8073   5.749   1.207   4.878
 1607SOL     MW 8074   5.796   1.158   4.933
 1608SOL     OW 8075   4.896   3.223   6.139
 1608SOL    HW1 8076   4.818   3.270   6.108
 1608SOL    HW2 8077   4.970   3.271   6.101
 1608SOL     MW 8078   4.896   3.235   6.130
 1609SOL     OW 8079   1.038   5.365   3.869
 1609SOL    HW1 8080   0.975   5.312   3.918
 1609SOL    HW2 8081   1.123   5.324   3.887
 1609SOL     MW 8082   1.040   5.353   3.877
 1610SOL     OW 8083   6.260   3.376   2.178
 1610SOL    HW1 8084   6.244   3.391   2.271
 1610SOL    HW2 8085   6.225   3.454   2.135
 1610SOL     MW 8086   6.253   3.388   2.184
 1611SOL     OW 8087   2.689   5.096   1.195
 1611SOL    HW1 8088   2.605   5.054   1.176
 1611SOL    HW2 8089   2.754   5.040   1.153
 1611SOL     MW 8090   2.687   5.083   1.187
 1612SOL     OW 8091   4.566   4.858   4.523
 1612SOL    HW1 8092   4.587   4.916   4.596
 1612SOL    HW2 8093   4.481   4.889   4.490
 1612SOL     MW 8094   4.557   4.869   4.528
 1613SOL     OW 8095   0.542   2.468   3.290
 1613SOL    HW1 8096   0.561   2.559   3.312
 1613SOL    HW2 8097   0.492   2.472   3.208
 1613SOL     MW 8098   0.538   2.480   3.282
 1614SOL     OW 8099   5.650   5.052   1.878
 1614SOL    HW1 8100   5.721   5.114   1.867
 1614SOL    HW2 8101   5.575   5.092   1.834
 1614SOL     MW 8102   5.649   5.065   1.871
 1615SOL     OW 8103   3.095   2.108   5.616
 1615SOL    HW1 8104   3.134   2.163   5.684
 1615SOL    HW2 8105   3.081   2.023   5.659
 1615SOL     MW 8106   3.098   2.104   5.630
 1616SOL     OW 8107   1.158   0.532   0.816
 1616SOL    HW1 8108   1.159   0.437   0.819
 1616SOL    HW2 8109   1.067   0.555   0.796
 1616SOL     MW 8110   1.147   0.523   0.814
 1617SOL     OW 8111   2.063   0.384   0.348
 1617SOL    HW1 8112   2.090   0.443   0.277
 1617SOL    HW2 8113   2.021   0.441   0.412
 1617SOL     MW 8114   2.061   0.399   0.347
 1618SOL     OW 8115   6.279   4.434   4.208
 1618SOL    HW1 8116   6.209   4.424   4.144
 1618SOL    HW2 8117   6.252   4.509   4.261
 1618SOL     MW 8118   6.267   4.442   4.206
 1619SOL     OW 8119   1.225   0.344   6.181
 1619SOL    HW1 8120   1.164   0.278   6.214
 1619SOL    HW2 8121   1.177   0.390   6.113
 1619SOL     MW 8122   1.211   0.341   6.177
 1620SOL     OW 8123   0.622   1.627   4.277
 1620SOL    HW1 8124   0.588   1.717   4.270
 1620SOL    HW2 8125   0.581   1.581   4.204
 1620SOL     MW 8126   0.612   1.633   4.267
 1621SOL     OW 8127   5.031   3.445   5.246
 1621SOL    HW1 8128   4.969   3.490   5.304
 1621SOL    HW2 8129   4.993   3.454   5.159
 1621SOL     MW 8130   5.018   3.452   5.243
 1622SOL     OW 8131   2.061   1.773   3.136
 1622SOL    HW1 8132   2.029   1.686   3.160
 1622SOL    HW2 8133   2.144   1.757   3.091
 1622SOL     MW 8134   2.068   1.760   3.133
 1623SOL     OW 8135   5.614   4.967   0.795
 1623SOL    HW1 8136   5.534   4.986   0.746
 1623SOL    HW2 8137   5.642   5.050   0.831
 1623SOL     MW 8138   5.607   4.979   0.794
 1624SOL     OW 8139   1.396   1.710   5.490
 1624SOL    HW1 8140   1.324   1.697   5.552
 1624SOL    HW2 8141   1.360   1.770   5.425
 1624SOL     MW 8142   1.382   1.716   5.490
 1625SOL     OW 8143   4.920   5.625   0.110
 1625SOL    HW1 8144   4.840   5.669   0.137
 1625SOL    HW2 8145   4.906   5.533   0.130
 1625SOL     MW 8146   4.908   5.619   0.116
 1626SOL     OW 8147   1.186   5.930   3.043
 1626SOL    HW1 8148   1.161   5.857   2.986
 1626SOL    HW2 8149   1.232   5.991   2.985
 1626SOL     MW 8150   1.189   5.928   3.028
 1627SOL     OW 8151   3.788   3.958   1.000
 1627SOL    HW1 8152   3.760   3.917   1.082
 1627SOL    HW2 8153   3.709   4.003   0.968
 1627SOL     MW 8154   3.774   3.959   1.006
 1628SOL     OW 8155   1.569   4.750   4.554
 1628SOL    HW1 8156   1.653   4.757   4.508
 1628SOL    HW2 8157   1.571   4.663   4.593
 1628SOL     MW 8158   1.580   4.740   4.553
 1629SOL     OW 8159   5.380   2.571   0.868
 1629SOL    HW1 8160   5.414   2.524   0.792
 1629SOL    HW2 8161   5.436   2.545   0.941
 1629SOL     MW 8162   5.391   2.562   0.868
 1630SOL     OW 8163   5.688   3.206   4.212
 1630SOL    HW1 8164   5.694   3.111   4.222
 1630SOL    HW2 8165   5.598   3.222   4.185
 1630SOL     MW 8166   5.677   3.196   4.210
 1631SOL     OW 8167   4.367   5.781   4.231
 1631SOL    HW1 8168   4.403   5.762   4.318
 1631SOL    HW2 8169   4.285   5.827   4.248
 1631SOL     MW 8170   4.361   5.785   4.244
 1632SOL     OW 8171   4.995   3.978   1.382
 1632SOL    HW1 8172   4.990   3.982   1.287
 1632SOL    HW2 8173   4.978   4.068   1.411
 1632SOL     MW 8174   4.992   3.990   1.374
 1633SOL     OW 8175   0.871   3.093   1.243
 1633SOL    HW1 8176   0.876   3.033   1.169
 1633SOL    HW2 8177   0.959   3.129   1.250
 1633SOL     MW 8178   0.883   3.090   1.234
 1634SOL     OW 8179   3.802   0.361   3.886
 1634SOL    HW1 8180   3.757   0.436   3.926
 1634SOL    HW2 8181   3.837   0.312   3.961
 1634SOL     MW 8182   3.801   0.364   3.901
 1635SOL     OW 8183   5.190   3.519   2.844
 1635SOL    HW1 8184   5.122   3.571   2.801
 1635SOL    HW2 8185   5.144   3.441   2.875
 1635SOL     MW 8186   5.175   3.516   2.842
 1636SOL     OW 8187   5.137   0.080   3.165
 1636SOL    HW1 8188   5.129  -0.011   3.137
 1636SOL    HW2 8189   5.148   0.129   3.083
 1636SOL     MW 8190   5.137   0.075   3.151
 1637SOL     OW 8191   0.900   6.194   5.980
 1637SOL    HW1 8192   0.827   6.174   6.039
 1637SOL    HW2 8193   0.858   6.212   5.896
 1637SOL     MW 8194   0.885   6.194   5.977
 1638SOL     OW 8195   1.089   2.134   0.848
 1638SOL    HW1 8196   1.123   2.221   0.830
 1638SOL    HW2 8197   1.161   2.089   0.893
 1638SOL     MW 8198   1.103   2.139   0.852
 1639SOL     OW 8199   1.226   1.234   3.424
 1639SOL    HW1 8200   1.319   1.240   3.401
 1639SOL    HW2 8201   1.189   1.318   3.395
 1639SOL     MW 8202   1.233   1.245   3.417
 1640SOL     OW 8203   1.921   0.027   3.698
 1640SOL    HW1 8204   1.843  -0.020   3.668
 1640SOL    HW2 8205   1.987   0.009   3.631
 1640SOL     MW 8206   1.920   0.018   3.686
 1641SOL     OW 8207   2.945   0.398   0.969
 1641SOL    HW1 8208   2.913   0.414   1.058
 1641SOL    HW2 8209   2.915   0.473   0.918
 1641SOL     MW 8210   2.937   0.409   0.974
 1642SOL     OW 8211   4.777   5.432   5.328
 1642SOL    HW1 8212   4.834   5.466   5.258
 1642SOL    HW2 8213   4.701   5.398   5.281
 1642SOL     MW 8214   4.775   5.432   5.313
 1643SOL     OW 8215   1.114   2.563   4.148
 1643SOL    HW1 8216   1.196   2.591   4.106
 1643SOL    HW2 8217   1.090   2.482   4.102
 1643SOL     MW 8218   1.122   2.556   4.136
 1644SOL     OW 8219   1.185   1.211   4.759
 1644SOL    HW1 8220   1.172   1.186   4.667
 1644SOL    HW2 8221   1.201   1.305   4.756
 1644SOL     MW 8222   1.185   1.220   4.746
 1645SOL     OW 8223   3.970   5.541   0.575
 1645SOL    HW1 8224   4.030   5.494   0.633
 1645SOL    HW2 8225   3.993   5.633   0.587
 1645SOL     MW 8226   3.981   5.547   0.584
 1646SOL     OW 8227   0.442   1.290   1.769
 1646SOL    HW1 8228   0.534   1.297   1.796
 1646SOL    HW2 8229   0.445   1.300   1.674
 1646SOL     MW 8230   0.454   1.292   1.760
 1647SOL     OW 8231   2.643   4.970   1.978
 1647SOL    HW1 8232   2.566   4.915   1.990
 1647SOL    HW2 8233   2.617   5.056   2.013
 1647SOL     MW 8234   2.630   4.974   1.984
 1648SOL     OW 8235   3.628   2.978   0.107
 1648SOL    HW1 8236   3.682   2.939   0.175
 1648SOL    HW2 8237   3.558   2.914   0.093
 1648SOL     MW 8238   3.626   2.965   0.114
 1649SOL     OW 8239   3.044   1.378   1.568
 1649SOL    HW1 8240   2.978   1.387   1.637
 1649SOL    HW2 8241   3.022   1.296   1.523
 1649SOL     MW 8242   3.033   1.369   1.571
 1650SOL     OW 8243   4.933   3.528   4.975
 1650SOL    HW1 8244   4.881   3.450   4.957
 1650SOL    HW2 8245   5.001   3.528   4.907
 1650SOL     MW 8246   4.935   3.518   4.964
 1651SOL     OW 8247   5.960   3.102   0.433
 1651SOL    HW1 8248   5.990   3.072   0.519
 1651SOL    HW2 8249   6.013   3.052   0.371
 1651SOL     MW 8250   5.970   3.092   0.436
 1652SOL     OW 8251   5.132   5.561   6.004
 1652SOL    HW1 8252   5.044   5.598   6.007
 1652SOL    HW2 8253   5.120   5.474   5.964
 1652SOL     MW 8254   5.119   5.554   5.999
 1653SOL     OW 8255   5.002   5.281   3.533
 1653SOL    HW1 8256   4.962   5.253   3.450
 1653SOL    HW2 8257   5.069   5.344   3.507
 1653SOL     MW 8258   5.005   5.286   3.519
 1654SOL     OW 8259   4.743   4.946   1.435
 1654SOL    HW1 8260   4.737   4.995   1.516
 1654SOL    HW2 8261   4.725   5.010   1.366
 1654SOL     MW 8262   4.740   4.961   1.436
 1655SOL     OW 8263   1.398   3.778   3.974
 1655SOL    HW1 8264   1.490   3.759   3.957
 1655SOL    HW2 8265   1.352   3.739   3.900
 1655SOL     MW 8266   1.404   3.771   3.962
 1656SOL     OW 8267   4.116   3.304   6.154
 1656SOL    HW1 8268   4.039   3.267   6.198
 1656SOL    HW2 8269   4.095   3.300   6.061
 1656SOL     MW 8270   4.104   3.299   6.148
 1657SOL     OW 8271   6.199   2.829   2.581
 1657SOL    HW1 8272   6.245   2.761   2.532
 1657SOL    HW2 8273   6.186   2.790   2.668
 1657SOL     MW 8274   6.203   2.815   2.586
 1658SOL     OW 8275   1.746   0.161   1.736
 1658SOL    HW1 8276   1.790   0.084   1.699
 1658SOL    HW2 8277   1.760   0.154   1.830
 1658SOL     MW 8278   1.754   0.150   1.743
 1659SOL     OW 8279   1.989   5.389   1.582
 1659SOL    HW1 8280   2.018   5.457   1.521
 1659SOL    HW2 8281   1.901   5.367   1.553
 1659SOL     MW 8282   1.982   5.395   1.571
 1660SOL     OW 8283   0.764   4.684   4.772
 1660SOL    HW1 8284   0.738   4.687   4.680
 1660SOL    HW2 8285   0.702   4.623   4.812
 1660SOL     MW 8286   0.753   4.677   4.765
 1661SOL     OW 8287   4.320   3.956   1.604
 1661SOL    HW1 8288   4.402   3.977   1.558
 1661SOL    HW2 8289   4.345   3.947   1.696
 1661SOL     MW 8290   4.334   3.958   1.610
 1662SOL     OW 8291   5.365   1.177   5.592
 1662SOL    HW1 8292   5.413   1.245   5.640
 1662SOL    HW2 8293   5.330   1.222   5.515
 1662SOL     MW 8294   5.367   1.192   5.588
 1663SOL     OW 8295   5.311   3.811   0.177
 1663SOL    HW1 8296   5.234   3.793   0.232
 1663SOL    HW2 8297   5.290   3.894   0.133
 1663SOL     MW 8298   5.298   3.819   0.178
 1664SOL     OW 8299   3.733   2.469   0.107
 1664SOL    HW1 8300   3.819   2.443   0.073
 1664SOL    HW2 8301   3.677   2.394   0.092
 1664SOL     MW 8302   3.737   2.456   0.101
 1665SOL     OW 8303   1.482   4.308   5.139
 1665SOL    HW1 8304   1.568   4.349   5.145
 1665SOL    HW2 8305   1.482   4.242   5.208
 1665SOL     MW 8306   1.493   4.305   5.149
 1666SOL     OW 8307   5.424   3.571   0.924
 1666SOL    HW1 8308   5.390   3.599   1.009
 1666SOL    HW2 8309   5.499   3.515   0.946
 1666SOL     MW 8310   5.430   3.568   0.938
 1667SOL     OW 8311   4.776   5.456   0.668
 1667SOL    HW1 8312   4.780   5.510   0.589
 1667SOL    HW2 8313   4.736   5.374   0.640
 1667SOL     MW 8314   4.771   5.452   0.654
 1668SOL     OW 8315   5.102   0.887   2.903
 1668SOL    HW1 8316   5.022   0.834   2.903
 1668SOL    HW2 8317   5.078   0.966   2.952
 1668SOL     MW 8318   5.088   0.890   2.909
 1669SOL     OW 8319   5.868   5.236   1.601
 1669SOL    HW1 8320   5.816   5.163   1.568
 1669SOL    HW2 8321   5.954   5.198   1.620
 1669SOL     MW 8322   5.872   5.222   1.599
 1670SOL     OW 8323   5.608   2.028   0.101
 1670SOL    HW1 8324   5.645   1.961   0.159
 1670SOL    HW2 8325   5.666   2.028   0.025
 1670SOL     MW 8326   5.620   2.019   0.099
 1671SOL     OW 8327   2.999   5.186   4.752
 1671SOL    HW1 8328   2.964   5.114   4.699
 1671SOL    HW2 8329   2.950   5.263   4.723
 1671SOL     MW 8330   2.988   5.187   4.741
 1672SOL     OW 8331   1.811   1.813   0.807
 1672SOL    HW1 8332   1.894   1.819   0.758
 1672SOL    HW2 8333   1.838   1.815   0.899
 1672SOL     MW 8334   1.825   1.814   0.812
 1673SOL     OW 8335   2.835   0.992   2.190
 1673SOL    HW1 8336   2.832   0.907   2.235
 1673SOL    HW2 8337   2.814   1.057   2.257
 1673SOL     MW 8338   2.832   0.990   2.204
 1674SOL     OW 8339   5.962   0.621   3.005
 1674SOL    HW1 8340   5.956   0.551   2.941
 1674SOL    HW2 8341   6.052   0.619   3.036
 1674SOL     MW 8342   5.972   0.611   3.001
 1675SOL     OW 8343   5.730   3.125   1.485
 1675SOL    HW1 8344   5.769   3.211   1.502
 1675SOL    HW2 8345   5.659   3.118   1.549
 1675SOL     MW 8346   5.726   3.135   1.495
 1676SOL     OW 8347   1.150   1.091   4.525
 1676SOL    HW1 8348   1.090   1.107   4.452
 1676SOL    HW2 8349   1.225   1.048   4.486
 1676SOL     MW 8350   1.152   1.088   4.511
 1677SOL     OW 8351   5.808   0.248   5.709
 1677SOL    HW1 8352   5.789   0.195   5.787
 1677SOL    HW2 8353   5.875   0.310   5.738
 1677SOL     MW 8354   5.814   0.249   5.723
 1678SOL     OW 8355   4.545   2.072   4.233
 1678SOL    HW1 8356   4.499   2.085   4.316
 1678SOL    HW2 8357   4.632   2.042   4.259
 1678SOL     MW 8358   4.550   2.070   4.247
 1679SOL     OW 8359   3.108   0.643   1.139
 1679SOL    HW1 8360   3.081   0.729   1.107
 1679SOL    HW2 8361   3.148   0.600   1.063
 1679SOL     MW 8362   3.110   0.648   1.125
 1680SOL     OW 8363   3.037   6.067   0.481
 1680SOL    HW1 8364   3.131   6.051   0.494
 1680SOL    HW2 8365   3.016   6.139   0.540
 1680SOL     MW 8366   3.047   6.075   0.490
 1681SOL     OW 8367   0.851   0.113   2.392
 1681SOL    HW1 8368   0.795   0.182   2.427
 1681SOL    HW2 8369   0.792   0.058   2.340
 1681SOL     MW 8370   0.836   0.115   2.390
 1682SOL     OW 8371   5.810   5.392   5.029
 1682SOL    HW1 8372   5.838   5.307   4.996
 1682SOL    HW2 8373   5.729   5.411   4.983
 1682SOL     MW 8374   5.803   5.384   5.019
 1683SOL     OW 8375   4.663   5.680   5.163
 1683SOL    HW1 8376   4.620   5.738   5.226
 1683SOL    HW2 8377   4.720   5.625   5.216
 1683SOL     MW 8378   4.665   5.681   5.178
 1684SOL     OW 8379   2.291   5.837   5.670
 1684SOL    HW1 8380   2.287   5.931   5.651
 1684SOL    HW2 8381   2.221   5.823   5.734
 1684SOL     MW 8382   2.281   5.847   5.675
 1685SOL     OW 8383   4.458   4.901   3.747
 1685SOL    HW1 8384   4.544   4.865   3.724
 1685SOL    HW2 8385   4.472   4.943   3.832
 1685SOL     MW 8386   4.471   4.902   3.755
 1686SOL     OW 8387   4.962   4.394   4.509
 1686SOL    HW1 8388   4.997   4.464   4.564
 1686SOL    HW2 8389   4.998   4.314   4.547
 1686SOL     MW 8390   4.971   4.393   4.521
 1687SOL     OW 8391   4.894   5.576   3.182
 1687SOL    HW1 8392   4.901   5.559   3.088
 1687SOL    HW2 8393   4.984   5.572   3.214
 1687SOL     MW 8394   4.906   5.574   3.174
 1688SOL     OW 8395   2.443   3.842   4.491
 1688SOL    HW1 8396   2.357   3.800   4.494
 1688SOL    HW2 8397   2.505   3.769   4.489
 1688SOL     MW 8398   2.440   3.827   4.491
 1689SOL     OW 8399   5.873   3.548   4.576
 1689SOL    HW1 8400   5.865   3.579   4.486
 1689SOL    HW2 8401   5.792   3.574   4.619
 1689SOL     MW 8402   5.862   3.555   4.570
 1690SOL     OW 8403   2.385   5.297   4.510
 1690SOL    HW1 8404   2.358   5.387   4.526
 1690SOL    HW2 8405   2.326   5.245   4.564
 1690SOL     MW 8406   2.374   5.302   4.519
 1691SOL     OW 8407   2.363   5.703   1.962
 1691SOL    HW1 8408   2.428   5.741   1.902
 1691SOL    HW2 8409   2.377   5.608   1.955
 1691SOL     MW 8410   2.373   5.695   1.953
 1692SOL     OW 8411   1.503   2.661   5.577
 1692SOL    HW1 8412   1.494   2.578   5.531
 1692SOL    HW2 8413   1.503   2.727   5.507
 1692SOL     MW 8414   1.502   2.659   5.562
 1693SOL     OW 8415   3.903   6.218   4.173
 1693SOL    HW1 8416   3.857   6.187   4.095
 1693SOL    HW2 8417   3.993   6.187   4.161
 1693SOL     MW 8418   3.909   6.210   4.161
 1694SOL     OW 8419   4.666   0.180   3.018
 1694SOL    HW1 8420   4.650   0.248   2.953
 1694SOL    HW2 8421   4.683   0.101   2.967
 1694SOL     MW 8422   4.666   0.178   3.003
 1695SOL     OW 8423   2.028   1.222   5.170
 1695SOL    HW1 8424   1.980   1.236   5.251
 1695SOL    HW2 8425   1.960   1.209   5.104
 1695SOL     MW 8426   2.014   1.222   5.172
 1696SOL     OW 8427   3.767   5.577   1.009
 1696SOL    HW1 8428   3.755   5.599   0.917
 1696SOL    HW2 8429   3.761   5.482   1.012
 1696SOL     MW 8430   3.764   5.568   0.998
 1697SOL     OW 8431   3.553   4.594   1.923
 1697SOL    HW1 8432   3.504   4.662   1.969
 1697SOL    HW2 8433   3.534   4.513   1.971
 1697SOL     MW 8434   3.544   4.592   1.935
 1698SOL     OW 8435   2.476   5.808   1.589
 1698SOL    HW1 8436   2.447   5.898   1.572
 1698SOL    HW2 8437   2.558   5.800   1.540
 1698SOL     MW 8438   2.483   5.819   1.580
 1699SOL     OW 8439   4.411   2.171   1.540
 1699SOL    HW1 8440   4.317   2.176   1.519
 1699SOL    HW2 8441   4.454   2.214   1.466
 1699SOL     MW 8442   4.404   2.177   1.528
 1700SOL     OW 8443   3.579   4.005   5.546
 1700SOL    HW1 8444   3.636   4.073   5.583
 1700SOL    HW2 8445   3.589   3.931   5.604
 1700SOL     MW 8446   3.587   4.005   5.558
 1701SOL     OW 8447   0.762   5.809   5.838
 1701SOL    HW1 8448   0.700   5.737   5.821
 1701SOL    HW2 8449   0.706   5.887   5.847
 1701SOL     MW 8450   0.747   5.810   5.837
 1702SOL     OW 8451   3.383   4.971   5.457
 1702SOL    HW1 8452   3.335   5.050   5.432
 1702SOL    HW2 8453   3.471   4.985   5.424
 1702SOL     MW 8454   3.388   4.983   5.450
 1703SOL     OW 8455   2.373   0.485   1.182
 1703SOL    HW1 8456   2.445   0.540   1.150
 1703SOL    HW2 8457   2.314   0.547   1.226
 1703SOL     MW 8458   2.375   0.500   1.184
 1704SOL     OW 8459   1.089   4.223   3.879
 1704SOL    HW1 8460   1.089   4.182   3.966
 1704SOL    HW2 8461   1.000   4.256   3.868
 1704SOL     MW 8462   1.078   4.222   3.888
 1705SOL     OW 8463   0.782   1.313   4.660
 1705SOL    HW1 8464   0.786   1.245   4.593
 1705SOL    HW2 8465   0.846   1.285   4.726
 1705SOL     MW 8466   0.790   1.301   4.660
 1706SOL     OW 8467   4.534   3.664   4.826
 1706SOL    HW1 8468   4.603   3.726   4.848
 1706SOL    HW2 8469   4.543   3.650   4.732
 1706SOL     MW 8470   4.544   3.670   4.817
 1707SOL     OW 8471   2.584   5.218   0.966
 1707SOL    HW1 8472   2.640   5.183   1.035
 1707SOL    HW2 8473   2.589   5.313   0.976
 1707SOL     MW 8474   2.592   5.225   0.976
 1708SOL     OW 8475   2.145   2.806   0.328
 1708SOL    HW1 8476   2.213   2.844   0.273
 1708SOL    HW2 8477   2.067   2.859   0.311
 1708SOL     MW 8478   2.143   2.817   0.319
 1709SOL     OW 8479   4.006   0.008   0.930
 1709SOL    HW1 8480   3.981  -0.026   0.844
 1709SOL    HW2 8481   3.990  -0.065   0.990
 1709SOL     MW 8482   4.001  -0.006   0.927
 1710SOL     OW 8483   3.643   5.762   3.133
 1710SOL    HW1 8484   3.662   5.707   3.209
 1710SOL    HW2 8485   3.548   5.752   3.119
 1710SOL     MW 8486   3.633   5.754   3.141
 1711SOL     OW 8487   1.313   4.987   0.906
 1711SOL    HW1 8488   1.389   5.027   0.863
 1711SOL    HW2 8489   1.350   4.917   0.959
 1711SOL     MW 8490   1.327   4.983   0.907
 1712SOL     OW 8491   5.932   3.689   2.461
 1712SOL    HW1 8492   5.862   3.633   2.496
 1712SOL    HW2 8493   5.961   3.643   2.382
 1712SOL     MW 8494   5.926   3.676   2.455
 1713SOL     OW 8495   4.344   5.789   3.714
 1713SOL    HW1 8496   4.271   5.742   3.755
 1713SOL    HW2 8497   4.404   5.720   3.685
 1713SOL     MW 8498   4.342   5.774   3.716
 1714SOL     OW 8499   4.040   6.095   5.534
 1714SOL    HW1 8500   3.957   6.132   5.505
 1714SOL    HW2 8501   4.023   6.001   5.542
 1714SOL     MW 8502   4.027   6.088   5.531
 1715SOL     OW 8503   5.982   3.766   5.915
 1715SOL    HW1 8504   5.942   3.769   6.002
 1715SOL    HW2 8505   5.911   3.736   5.858
 1715SOL     MW 8506   5.968   3.762   5.919
 1716SOL     OW 8507   0.798   5.886   0.034
 1716SOL    HW1 8508   0.803   5.880   0.130
 1716SOL    HW2 8509   0.719   5.839   0.011
 1716SOL     MW 8510   0.789   5.879   0.044
 1717SOL     OW 8511   1.451   6.098   3.848
 1717SOL    HW1 8512   1.408   6.168   3.800
 1717SOL    HW2 8513   1.426   6.018   3.801
 1717SOL     MW 8514   1.443   6.096   3.836
 1718SOL     OW 8515   0.017   1.222   2.693
 1718SOL    HW1 8516  -0.045   1.279   2.648
 1718SOL    HW2 8517  -0.028   1.138   2.699
 1718SOL     MW 8518   0.003   1.218   2.688
 1719SOL     OW 8519   5.469   0.546   5.095
 1719SOL    HW1 8520   5.515   0.626   5.122
 1719SOL    HW2 8521   5.497   0.480   5.158
 1719SOL     MW 8522   5.479   0.548   5.106
 1720SOL     OW 8523   0.114   1.348   0.305
 1720SOL    HW1 8524   0.137   1.267   0.259
 1720SOL    HW2 8525   0.159   1.340   0.389
 1720SOL     MW 8526   0.123   1.337   0.310
 1721SOL     OW 8527   3.999   1.736   4.029
 1721SOL    HW1 8528   3.922   1.715   3.976
 1721SOL    HW2 8529   4.016   1.828   4.010
 1721SOL     MW 8530   3.991   1.745   4.020
 1722SOL     OW 8531   2.722   1.802   5.868
 1722SOL    HW1 8532   2.635   1.827   5.837
 1722SOL    HW2 8533   2.705   1.742   5.941
 1722SOL     MW 8534   2.709   1.797   5.873
 1723SOL     OW 8535   0.774   1.342   0.541
 1723SOL    HW1 8536   0.807   1.428   0.567
 1723SOL    HW2 8537   0.817   1.281   0.601
 1723SOL     MW 8538   0.784   1.345   0.552
 1724SOL     OW 8539   4.749   2.204   4.833
 1724SOL    HW1 8540   4.662   2.198   4.871
 1724SOL    HW2 8541   4.734   2.204   4.738
 1724SOL     MW 8542   4.736   2.204   4.826
 1725SOL     OW 8543   3.801   4.315   0.101
 1725SOL    HW1 8544   3.885   4.298   0.059
 1725SOL    HW2 8545   3.737   4.306   0.030
 1725SOL     MW 8546   3.803   4.312   0.086
 1726SOL     OW 8547   3.608   0.864   0.889
 1726SOL    HW1 8548   3.581   0.955   0.879
 1726SOL    HW2 8549   3.685   0.868   0.947
 1726SOL     MW 8550   3.615   0.876   0.895
 1727SOL     OW 8551   3.330   2.438   0.655
 1727SOL    HW1 8552   3.303   2.510   0.713
 1727SOL    HW2 8553   3.424   2.452   0.642
 1727SOL     MW 8554   3.338   2.449   0.661
 1728SOL     OW 8555   0.651   2.779   3.718
 1728SOL    HW1 8556   0.656   2.817   3.805
 1728SOL    HW2 8557   0.558   2.758   3.706
 1728SOL     MW 8558   0.640   2.781   3.727
 1729SOL     OW 8559   3.373   5.612   1.398
 1729SOL    HW1 8560   3.323   5.683   1.439
 1729SOL    HW2 8561   3.423   5.656   1.329
 1729SOL     MW 8562   3.373   5.627   1.394
 1730SOL     OW 8563   5.558   3.122   2.985
 1730SOL    HW1 8564   5.553   3.067   3.063
 1730SOL    HW2 8565   5.571   3.061   2.913
 1730SOL     MW 8566   5.559   3.107   2.986
 1731SOL     OW 8567   2.629   0.428   5.748
 1731SOL    HW1 8568   2.633   0.417   5.843
 1731SOL    HW2 8569   2.597   0.344   5.716
 1731SOL     MW 8570   2.625   0.416   5.756
 1732SOL     OW 8571   3.265   4.723   4.741
 1732SOL    HW1 8572   3.358   4.714   4.723
 1732SOL    HW2 8573   3.226   4.747   4.657
 1732SOL     MW 8574   3.272   4.725   4.728
 1733SOL     OW 8575   4.045   0.773   2.861
 1733SOL    HW1 8576   3.963   0.761   2.812
 1733SOL    HW2 8577   4.113   0.775   2.794
 1733SOL     MW 8578   4.043   0.772   2.846
 1734SOL     OW 8579   0.483   3.417   2.799
 1734SOL    HW1 8580   0.424   3.438   2.727
 1734SOL    HW2 8581   0.545   3.490   2.802
 1734SOL     MW 8582   0.484   3.429   2.791
 1735SOL     OW 8583   0.823   3.826   3.479
 1735SOL    HW1 8584   0.890   3.790   3.421
 1735SOL    HW2 8585   0.790   3.903   3.433
 1735SOL     MW 8586   0.827   3.831   3.466
 1736SOL     OW 8587   4.741   1.976   1.420
 1736SOL    HW1 8588   4.649   1.983   1.392
 1736SOL    HW2 8589   4.756   2.057   1.470
 1736SOL     MW 8590   4.731   1.988   1.423
 1737SOL     OW 8591   0.257   5.382   5.753
 1737SOL    HW1 8592   0.174   5.422   5.779
 1737SOL    HW2 8593   0.324   5.448   5.775
 1737SOL     MW 8594   0.255   5.396   5.759
 1738SOL     OW 8595   5.038   3.037   2.300
 1738SOL    HW1 8596   5.047   3.035   2.205
 1738SOL    HW2 8597   5.056   2.947   2.328
 1738SOL     MW 8598   5.041   3.025   2.292
 1739SOL     OW 8599   5.934   2.712   2.587
 1739SOL    HW1 8600   6.026   2.735   2.576
 1739SOL    HW2 8601   5.893   2.738   2.505
 1739SOL     MW 8602   5.941   2.718   2.575
 1740SOL     OW 8603   5.974   3.425   1.094
 1740SOL    HW1 8604   6.045   3.368   1.126
 1740SOL    HW2 8605   6.017   3.481   1.028
 1740SOL     MW 8606   5.989   3.425   1.089
 1741SOL     OW 8607   0.271   0.353   5.023
 1741SOL    HW1 8608   0.239   0.409   4.952
 1741SOL    HW2 8609   0.247   0.399   5.103
 1741SOL     MW 8610   0.264   0.366   5.024
 1742SOL     OW 8611   6.066   4.429   4.031
 1742SOL    HW1 8612   6.029   4.342   4.015
 1742SOL    HW2 8613   6.093   4.460   3.944
 1742SOL     MW 8614   6.064   4.422   4.018
 1743SOL     OW 8615   3.998   4.239   0.552
 1743SOL    HW1 8616   4.085   4.254   0.516
 1743SOL    HW2 8617   3.949   4.319   0.532
 1743SOL     MW 8618   4.003   4.251   0.545
 1744SOL     OW 8619   0.529   5.324   5.623
 1744SOL    HW1 8620   0.510   5.389   5.556
 1744SOL    HW2 8621   0.465   5.254   5.609
 1744SOL     MW 8622   0.519   5.323   5.613
 1745SOL     OW 8623   5.743   0.267   6.194
 1745SOL    HW1 8624   5.648   0.269   6.206
 1745SOL    HW2 8625   5.762   0.345   6.143
 1745SOL     MW 8626   5.733   0.277   6.189
 1746SOL     OW 8627   3.773   4.828   2.077
 1746SOL    HW1 8628   3.726   4.748   2.100
 1746SOL    HW2 8629   3.781   4.826   1.982
 1746SOL     MW 8630   3.768   4.818   2.068
 1747SOL     OW 8631   5.516   2.148   3.580
 1747SOL    HW1 8632   5.579   2.193   3.525
 1747SOL    HW2 8633   5.461   2.099   3.519
 1747SOL     MW 8634   5.517   2.148   3.565
 1748SOL     OW 8635   3.848   1.647   2.275
 1748SOL    HW1 8636   3.804   1.581   2.328
 1748SOL    HW2 8637   3.835   1.619   2.184
 1748SOL     MW 8638   3.841   1.635   2.270
 1749SOL     OW 8639   0.291   4.321   4.261
 1749SOL    HW1 8640   0.359   4.381   4.228
 1749SOL    HW2 8641   0.209   4.367   4.244
 1749SOL     MW 8642   0.289   4.335   4.254
 1750SOL     OW 8643   4.012   2.538   4.979
 1750SOL    HW1 8644   4.094   2.581   5.003
 1750SOL    HW2 8645   3.997   2.565   4.889
 1750SOL     MW 8646   4.021   2.547   4.970
 1751SOL     OW 8647   6.008   1.317   5.035
 1751SOL    HW1 8648   5.940   1.260   4.998
 1751SOL    HW2 8649   6.082   1.308   4.975
 1751SOL     MW 8650   6.008   1.308   5.022
 1752SOL     OW 8651   0.417   3.659   2.186
 1752SOL    HW1 8652   0.358   3.599   2.140
 1752SOL    HW2 8653   0.505   3.630   2.161
 1752SOL     MW 8654   0.421   3.647   2.177
 1753SOL     OW 8655   4.018   5.733   2.871
 1753SOL    HW1 8656   4.107   5.760   2.849
 1753SOL    HW2 8657   3.974   5.722   2.787
 1753SOL     MW 8658   4.024   5.735   2.858
 1754SOL     OW 8659   5.065   0.101   0.217
 1754SOL    HW1 8660   5.146   0.069   0.178
 1754SOL    HW2 8661   5.063   0.061   0.304
 1754SOL     MW 8662   5.075   0.091   0.223
 1755SOL     OW 8663   5.715   4.275   4.460
 1755SOL    HW1 8664   5.737   4.363   4.428
 1755SOL    HW2 8665   5.743   4.276   4.552
 1755SOL     MW 8666   5.721   4.287   4.468
 1756SOL     OW 8667   2.441   4.878   3.040
 1756SOL    HW1 8668   2.355   4.862   3.079
 1756SOL    HW2 8669   2.496   4.902   3.114
 1756SOL     MW 8670   2.437   4.879   3.055
 1757SOL     OW 8671   5.231   0.074   4.786
 1757SOL    HW1 8672   5.146   0.039   4.757
 1757SOL    HW2 8673   5.291   0.049   4.716
 1757SOL     MW 8674   5.228   0.066   4.773
 1758SOL     OW 8675   5.004   1.586   0.083
 1758SOL    HW1 8676   4.924   1.540   0.107
 1758SOL    HW2 8677   5.074   1.522   0.095
 1758SOL     MW 8678   5.003   1.572   0.087
 1759SOL     OW 8679   4.487   2.698   4.989
 1759SOL    HW1 8680   4.549   2.625   4.984
 1759SOL    HW2 8681   4.537   2.775   4.963
 1759SOL     MW 8682   4.501   2.698   4.985
 1760SOL     OW 8683   2.636   4.417   1.672
 1760SOL    HW1 8684   2.652   4.383   1.760
 1760SOL    HW2 8685   2.649   4.512   1.681
 1760SOL     MW 8686   2.640   4.425   1.684
 1761SOL     OW 8687   3.055   3.996   5.165
 1761SOL    HW1 8688   2.979   4.049   5.188
 1761SOL    HW2 8689   3.018   3.912   5.139
 1761SOL     MW 8690   3.040   3.992   5.165
 1762SOL     OW 8691   0.947   2.187   4.923
 1762SOL    HW1 8692   1.011   2.118   4.906
 1762SOL    HW2 8693   0.892   2.188   4.846
 1762SOL     MW 8694   0.948   2.178   4.911
 1763SOL     OW 8695   1.606   1.197   4.939
 1763SOL    HW1 8696   1.660   1.262   4.895
 1763SOL    HW2 8697   1.541   1.171   4.874
 1763SOL     MW 8698   1.604   1.202   4.925
 1764SOL     OW 8699   5.252   2.495   5.281
 1764SOL    HW1 8700   5.157   2.504   5.278
 1764SOL    HW2 8701   5.280   2.496   5.190
 1764SOL     MW 8702   5.243   2.496   5.269
 1765SOL     OW 8703   0.734   5.478   0.713
 1765SOL    HW1 8704   0.745   5.482   0.618
 1765SOL    HW2 8705   0.673   5.549   0.733
 1765SOL     MW 8706   0.728   5.487   0.704
 1766SOL     OW 8707   3.446   0.295   3.975
 1766SOL    HW1 8708   3.526   0.346   3.977
 1766SOL    HW2 8709   3.375   0.358   3.985
 1766SOL     MW 8710   3.448   0.308   3.976
 1767SOL     OW 8711   0.194   5.329   2.697
 1767SOL    HW1 8712   0.157   5.412   2.727
 1767SOL    HW2 8713   0.265   5.310   2.758
 1767SOL     MW 8714   0.198   5.337   2.709
 1768SOL     OW 8715   0.277   3.012   0.101
 1768SOL    HW1 8716   0.351   3.005   0.162
 1768SOL    HW2 8717   0.294   3.092   0.052
 1768SOL     MW 8718   0.289   3.021   0.103
 1769SOL     OW 8719   4.117   0.265   5.672
 1769SOL    HW1 8720   4.100   0.193   5.611
 1769SOL    HW2 8721   4.114   0.224   5.759
 1769SOL     MW 8722   4.114   0.250   5.675
 1770SOL     OW 8723   5.673   5.797   4.055
 1770SOL    HW1 8724   5.623   5.733   4.106
 1770SOL    HW2 8725   5.640   5.882   4.085
 1770SOL     MW 8726   5.662   5.800   4.065
 1771SOL     OW 8727   0.478   5.340   0.931
 1771SOL    HW1 8728   0.510   5.328   0.842
 1771SOL    HW2 8729   0.452   5.252   0.960
 1771SOL     MW 8730   0.479   5.327   0.923
 1772SOL     OW 8731   2.338   2.875   2.066
 1772SOL    HW1 8732   2.267   2.811   2.072
 1772SOL    HW2 8733   2.341   2.916   2.152
 1772SOL     MW 8734   2.329   2.872   2.078
 1773SOL     OW 8735   2.700   0.033   4.064
 1773SOL    HW1 8736   2.757   0.061   3.992
 1773SOL    HW2 8737   2.661   0.115   4.096
 1773SOL     MW 8738   2.702   0.047   4.059
 1774SOL     OW 8739   0.035   3.690   2.554
 1774SOL    HW1 8740   0.080   3.737   2.484
 1774SOL    HW2 8741   0.062   3.598   2.542
 1774SOL     MW 8742   0.045   3.684   2.544
 1775SOL     OW 8743   0.723   3.172   3.215
 1775SOL    HW1 8744   0.696   3.144   3.127
 1775SOL    HW2 8745   0.819   3.180   3.209
 1775SOL     MW 8746   0.732   3.169   3.203
 1776SOL     OW 8747   5.969   6.151   1.730
 1776SOL    HW1 8748   5.992   6.226   1.785
 1776SOL    HW2 8749   6.049   6.099   1.726
 1776SOL     MW 8750   5.982   6.154   1.737
 1777SOL     OW 8751   2.864   0.417   5.481
 1777SOL    HW1 8752   2.925   0.403   5.410
 1777SOL    HW2 8753   2.907   0.381   5.558
 1777SOL     MW 8754   2.877   0.411   5.482
 1778SOL     OW 8755   4.301   3.776   0.804
 1778SOL    HW1 8756   4.370   3.752   0.867
 1778SOL    HW2 8757   4.270   3.861   0.835
 1778SOL     MW 8758   4.306   3.784   0.816
 1779SOL     OW 8759   5.469   3.921   0.367
 1779SOL    HW1 8760   5.409   3.884   0.303
 1779SOL    HW2 8761   5.501   3.846   0.416
 1779SOL     MW 8762   5.465   3.907   0.365
 1780SOL     OW 8763   1.184   5.604   1.737
 1780SOL    HW1 8764   1.098   5.594   1.776
 1780SOL    HW2 8765   1.179   5.687   1.690
 1780SOL     MW 8766   1.173   5.613   1.736
 1781SOL     OW 8767   5.615   0.085   4.745
 1781SOL    HW1 8768   5.554   0.045   4.684
 1781SOL    HW2 8769   5.601   0.180   4.734
 1781SOL     MW 8770   5.605   0.092   4.736
 1782SOL     OW 8771   0.053   0.629   4.764
 1782SOL    HW1 8772   0.134   0.624   4.814
 1782SOL    HW2 8773   0.078   0.668   4.680
 1782SOL     MW 8774   0.066   0.634   4.759
 1783SOL     OW 8775   1.501   1.499   1.944
 1783SOL    HW1 8776   1.571   1.565   1.946
 1783SOL    HW2 8777   1.429   1.541   1.898
 1783SOL     MW 8778   1.501   1.513   1.939
 1784SOL     OW 8779   4.759   1.027   6.137
 1784SOL    HW1 8780   4.752   1.119   6.110
 1784SOL    HW2 8781   4.785   1.031   6.229
 1784SOL     MW 8782   4.761   1.040   6.145
 1785SOL     OW 8783   2.965   5.675   4.034
 1785SOL    HW1 8784   3.037   5.618   4.005
 1785SOL    HW2 8785   2.912   5.619   4.091
 1785SOL     MW 8786   2.968   5.660   4.038
 1786SOL     OW 8787   5.482   2.700   3.071
 1786SOL    HW1 8788   5.480   2.605   3.087
 1786SOL    HW2 8789   5.573   2.720   3.052
 1786SOL     MW 8790   5.493   2.690   3.071
 1787SOL     OW 8791   5.755   4.958   5.526
 1787SOL    HW1 8792   5.714   5.043   5.519
 1787SOL    HW2 8793   5.767   4.929   5.436
 1787SOL     MW 8794   5.752   4.965   5.514
 1788SOL     OW 8795   5.593   4.842   4.109
 1788SOL    HW1 8796   5.610   4.776   4.042
 1788SOL    HW2 8797   5.637   4.808   4.188
 1788SOL     MW 8798   5.601   4.829   4.110
 1789SOL     OW 8799   2.048   1.944   5.439
 1789SOL    HW1 8800   2.014   1.934   5.350
 1789SOL    HW2 8801   2.031   2.036   5.461
 1789SOL     MW 8802   2.041   1.955   5.430
 1790SOL     OW 8803   4.253   3.676   6.105
 1790SOL    HW1 8804   4.334   3.625   6.106
 1790SOL    HW2 8805   4.268   3.745   6.040
 1790SOL     MW 8806   4.265   3.678   6.097
 1791SOL     OW 8807   1.432   1.443   3.178
 1791SOL    HW1 8808   1.384   1.502   3.237
 1791SOL    HW2 8809   1.446   1.364   3.229
 1791SOL     MW 8810   1.428   1.441   3.192
 1792SOL     OW 8811   5.646   2.507   5.470
 1792SOL    HW1 8812   5.604   2.446   5.409
 1792SOL    HW2 8813   5.665   2.584   5.418
 1792SOL     MW 8814   5.643   2.509   5.456
 1793SOL     OW 8815   5.558   1.380   1.762
 1793SOL    HW1 8816   5.507   1.365   1.682
 1793SOL    HW2 8817   5.518   1.457   1.802
 1793SOL     MW 8818   5.546   1.388   1.757
 1794SOL     OW 8819   5.080   3.267   2.960
 1794SOL    HW1 8820   5.048   3.321   3.032
 1794SOL    HW2 8821   5.003   3.222   2.927
 1794SOL     MW 8822   5.066   3.268   2.965
 1795SOL     OW 8823   0.786   2.726   5.548
 1795SOL    HW1 8824   0.736   2.807   5.554
 1795SOL    HW2 8825   0.765   2.691   5.462
 1795SOL     MW 8826   0.777   2.732   5.538
 1796SOL     OW 8827   0.443   3.092   5.179
 1796SOL    HW1 8828   0.362   3.135   5.152
 1796SOL    HW2 8829   0.426   2.999   5.170
 1796SOL     MW 8830   0.431   3.086   5.174
 1797SOL     OW 8831   4.100   4.924   0.179
 1797SOL    HW1 8832   4.193   4.914   0.158
 1797SOL    HW2 8833   4.083   5.017   0.171
 1797SOL     MW 8834   4.110   4.934   0.175
 1798SOL     OW 8835   5.402   0.708   5.826
 1798SOL    HW1 8836   5.450   0.627   5.839
 1798SOL    HW2 8837   5.310   0.684   5.835
 1798SOL     MW 8838   5.396   0.695   5.829
 1799SOL     OW 8839   3.250   5.749   0.478
 1799SOL    HW1 8840   3.309   5.758   0.403
 1799SOL    HW2 8841   3.169   5.713   0.441
 1799SOL     MW 8842   3.247   5.746   0.464
 1800SOL     OW 8843   3.508   2.003   1.945
 1800SOL    HW1 8844   3.532   2.081   1.895
 1800SOL    HW2 8845   3.585   1.984   1.999
 1800SOL     MW 8846   3.521   2.011   1.946
 1801SOL     OW 8847   6.203   4.878   4.167
 1801SOL    HW1 8848   6.119   4.925   4.166
 1801SOL    HW2 8849   6.236   4.887   4.077
 1801SOL     MW 8850   6.196   4.885   4.155
 1802SOL     OW 8851   4.777   4.733   4.802
 1802SOL    HW1 8852   4.749   4.818   4.769
 1802SOL    HW2 8853   4.864   4.749   4.840
 1802SOL     MW 8854   4.785   4.746   4.802
 1803SOL     OW 8855   5.764   5.900   5.428
 1803SOL    HW1 8856   5.724   5.954   5.496
 1803SOL    HW2 8857   5.731   5.937   5.346
 1803SOL     MW 8858   5.754   5.912   5.426
 1804SOL     OW 8859   5.035   1.423   0.416
 1804SOL    HW1 8860   5.064   1.481   0.344
 1804SOL    HW2 8861   5.067   1.466   0.495
 1804SOL     MW 8862   5.043   1.436   0.417
 1805SOL     OW 8863   2.053   3.974   2.552
 1805SOL    HW1 8864   2.090   4.045   2.499
 1805SOL    HW2 8865   2.030   4.016   2.635
 1805SOL     MW 8866   2.054   3.988   2.556
 1806SOL     OW 8867   5.201   5.808   1.650
 1806SOL    HW1 8868   5.223   5.770   1.735
 1806SOL    HW2 8869   5.268   5.775   1.591
 1806SOL     MW 8870   5.212   5.799   1.653
 1807SOL     OW 8871   2.443   2.550   5.348
 1807SOL    HW1 8872   2.370   2.488   5.354
 1807SOL    HW2 8873   2.469   2.565   5.439
 1807SOL     MW 8874   2.437   2.544   5.360
 1808SOL     OW 8875   5.132   4.464   2.447
 1808SOL    HW1 8876   5.104   4.407   2.376
 1808SOL    HW2 8877   5.079   4.436   2.522
 1808SOL     MW 8878   5.122   4.453   2.448
 1809SOL     OW 8879   1.094   1.437   3.298
 1809SOL    HW1 8880   1.124   1.377   3.230
 1809SOL    HW2 8881   1.003   1.412   3.314
 1809SOL     MW 8882   1.086   1.426   3.291
 1810SOL     OW 8883   2.752   5.030   3.606
 1810SOL    HW1 8884   2.830   5.086   3.604
 1810SOL    HW2 8885   2.782   4.949   3.645
 1810SOL     MW 8886   2.766   5.027   3.611
 1811SOL     OW 8887   3.934   5.350   1.716
[truncated: 1,057,712 more chars]
