# Supplementary material for: Identifying potential monkeypox virus inhibitors: an in silico study targeting the A42R protein
Source: Front Cell Infect Microbiol. 2024 Mar 4;14:1351737. doi: 10.3389/fcimb.2024.1351737 (PMC10945028; doi:10.3389/fcimb.2024.1351737)
Supplement: Supplementary file 2 [file DataSheet_2.zip › Supplementary_Files/ZINC000001632866/frame#00.gro]

Generated by trjconv : Protein in water t=   0.00000
29839
    1MET      N    1   4.176   2.033   1.978
    1MET     H1    2   4.219   2.027   1.887
    1MET     H2    3   4.226   1.970   2.038
    1MET     H3    4   4.083   1.998   1.958
    1MET     CA    5   4.183   2.172   2.027
    1MET     HA    6   4.139   2.162   2.126
    1MET     CB    7   4.327   2.227   2.035
    1MET    HB1    8   4.393   2.151   2.078
    1MET    HB2    9   4.362   2.244   1.933
    1MET     CG   10   4.344   2.352   2.114
    1MET    HG1   11   4.294   2.437   2.068
    1MET    HG2   12   4.297   2.345   2.213
    1MET     SD   13   4.524   2.393   2.131
    1MET     CE   14   4.564   2.280   2.267
    1MET    HE1   15   4.552   2.177   2.234
    1MET    HE2   16   4.669   2.292   2.293
    1MET    HE3   17   4.499   2.299   2.352
    1MET      C   18   4.093   2.259   1.934
    1MET      O   19   4.025   2.352   1.981
    2ALA      N   20   4.087   2.220   1.805
    2ALA      H   21   4.165   2.162   1.778
    2ALA     CA   22   4.013   2.291   1.697
    2ALA     HA   23   4.056   2.388   1.672
    2ALA     CB   24   4.037   2.210   1.570
    2ALA    HB1   25   3.999   2.108   1.578
    2ALA    HB2   26   3.988   2.268   1.492
    2ALA    HB3   27   4.145   2.215   1.562
    2ALA      C   28   3.866   2.323   1.721
    2ALA      O   29   3.818   2.427   1.680
    3GLU      N   30   3.792   2.225   1.785
    3GLU      H   31   3.844   2.145   1.820
    3GLU     CA   32   3.658   2.243   1.839
    3GLU     HA   33   3.603   2.271   1.750
    3GLU     CB   34   3.621   2.112   1.895
    3GLU    HB1   35   3.698   2.073   1.961
    3GLU    HB2   36   3.530   2.122   1.955
    3GLU     CG   37   3.598   2.007   1.782
    3GLU    HG1   38   3.677   2.003   1.707
    3GLU    HG2   39   3.595   1.907   1.825
    3GLU     CD   40   3.469   2.017   1.700
    3GLU    OE1   41   3.383   2.097   1.737
    3GLU    OE2   42   3.460   1.953   1.595
    3GLU      C   43   3.632   2.356   1.937
    3GLU      O   44   3.525   2.406   1.941
    4TRP      N   45   3.731   2.407   2.013
    4TRP      H   46   3.822   2.365   1.999
    4TRP     CA   47   3.719   2.512   2.108
    4TRP     HA   48   3.631   2.508   2.172
    4TRP     CB   49   3.839   2.522   2.196
    4TRP    HB1   50   3.925   2.552   2.136
    4TRP    HB2   51   3.831   2.593   2.278
    4TRP     CG   52   3.880   2.401   2.278
    4TRP    CD1   53   4.006   2.351   2.287
    4TRP    HD1   54   4.093   2.392   2.238
    4TRP    CD2   55   3.804   2.325   2.380
    4TRP    NE1   56   4.011   2.252   2.389
    4TRP    HE1   57   4.091   2.204   2.429
    4TRP    CE2   58   3.894   2.242   2.455
    4TRP    CE3   59   3.667   2.323   2.418
    4TRP    HE3   60   3.594   2.375   2.358
    4TRP    CZ2   61   3.845   2.162   2.559
    4TRP    HZ2   62   3.918   2.102   2.610
    4TRP    CZ3   63   3.624   2.258   2.534
    4TRP    HZ3   64   3.522   2.264   2.568
    4TRP    CH2   65   3.710   2.172   2.607
    4TRP    HH2   66   3.682   2.115   2.694
    4TRP      C   67   3.701   2.643   2.042
    4TRP      O   68   3.616   2.720   2.085
    5HIS      N   69   3.751   2.663   1.919
    5HIS      H   70   3.820   2.596   1.888
    5HIS     CA   71   3.719   2.769   1.825
    5HIS     HA   72   3.713   2.863   1.880
    5HIS     CB   73   3.832   2.775   1.721
    5HIS    HB1   74   3.856   2.676   1.683
    5HIS    HB2   75   3.805   2.830   1.632
    5HIS     CG   76   3.963   2.831   1.770
    5HIS    ND1   77   3.974   2.967   1.789
    5HIS    CD2   78   4.070   2.767   1.826
    5HIS    HD2   79   4.090   2.661   1.836
    5HIS    CE1   80   4.092   2.979   1.855
    5HIS    HE1   81   4.127   3.075   1.891
    5HIS    NE2   82   4.156   2.866   1.870
    5HIS    HE2   83   4.243   2.856   1.920
    5HIS      C   84   3.586   2.742   1.751
    5HIS      O   85   3.525   2.837   1.704
    6LYS      N   86   3.549   2.617   1.729
    6LYS      H   87   3.592   2.541   1.781
    6LYS     CA   88   3.434   2.591   1.650
    6LYS     HA   89   3.432   2.661   1.566
    6LYS     CB   90   3.427   2.453   1.601
    6LYS    HB1   91   3.531   2.422   1.592
    6LYS    HB2   92   3.381   2.380   1.667
    6LYS     CG   93   3.354   2.431   1.471
    6LYS    HG1   94   3.248   2.439   1.495
    6LYS    HG2   95   3.388   2.504   1.397
    6LYS     CD   96   3.381   2.286   1.421
    6LYS    HD1   97   3.487   2.264   1.415
    6LYS    HD2   98   3.337   2.221   1.496
    6LYS     CE   99   3.328   2.256   1.279
    6LYS    HE1  100   3.377   2.308   1.197
    6LYS    HE2  101   3.345   2.149   1.264
    6LYS     NZ  102   3.184   2.289   1.272
    6LYS    HZ1  103   3.134   2.212   1.315
    6LYS    HZ2  104   3.159   2.371   1.327
    6LYS    HZ3  105   3.149   2.296   1.178
    6LYS      C  106   3.305   2.610   1.733
    6LYS      O  107   3.202   2.654   1.681
    7ILE      N  108   3.307   2.602   1.869
    7ILE      H  109   3.391   2.570   1.914
    7ILE     CA  110   3.204   2.655   1.958
    7ILE     HA  111   3.105   2.617   1.934
    7ILE     CB  112   3.246   2.627   2.106
    7ILE     HB  113   3.347   2.667   2.115
    7ILE    CG1  114   3.250   2.474   2.126
    7ILE   HG11  115   3.147   2.441   2.112
    7ILE   HG12  116   3.313   2.426   2.051
    7ILE    CG2  117   3.146   2.692   2.209
    7ILE   HG21  118   3.047   2.645   2.215
    7ILE   HG22  119   3.199   2.680   2.303
    7ILE   HG23  120   3.109   2.794   2.204
    7ILE     CD  121   3.286   2.425   2.269
    7ILE    HD1  122   3.196   2.443   2.328
    7ILE    HD2  123   3.316   2.321   2.265
    7ILE    HD3  124   3.370   2.481   2.311
    7ILE      C  125   3.189   2.806   1.932
    7ILE      O  126   3.083   2.860   1.894
    8ILE      N  127   3.298   2.887   1.942
    8ILE      H  128   3.376   2.850   1.993
    8ILE     CA  129   3.300   3.034   1.923
    8ILE     HA  130   3.229   3.086   1.987
    8ILE     CB  131   3.447   3.092   1.938
    8ILE     HB  132   3.522   3.013   1.936
    8ILE    CG1  133   3.467   3.156   2.077
    8ILE   HG11  134   3.567   3.198   2.087
    8ILE   HG12  135   3.405   3.243   2.096
    8ILE    CG2  136   3.504   3.186   1.831
    8ILE   HG21  137   3.594   3.241   1.859
    8ILE   HG22  138   3.532   3.119   1.750
    8ILE   HG23  139   3.423   3.243   1.788
    8ILE     CD  140   3.449   3.060   2.195
    8ILE    HD1  141   3.534   2.992   2.205
    8ILE    HD2  142   3.436   3.115   2.288
    8ILE    HD3  143   3.367   2.992   2.173
    8ILE      C  144   3.235   3.070   1.786
    8ILE      O  145   3.150   3.160   1.781
    9GLU      N  146   3.272   2.996   1.680
    9GLU      H  147   3.346   2.928   1.685
    9GLU     CA  148   3.216   3.014   1.542
    9GLU     HA  149   3.229   3.116   1.503
    9GLU     CB  150   3.285   2.904   1.450
    9GLU    HB1  151   3.388   2.891   1.484
    9GLU    HB2  152   3.245   2.804   1.459
    9GLU     CG  153   3.282   2.940   1.304
    9GLU    HG1  154   3.188   2.991   1.285
    9GLU    HG2  155   3.362   3.009   1.278
    9GLU     CD  156   3.283   2.823   1.211
    9GLU    OE1  157   3.173   2.779   1.173
    9GLU    OE2  158   3.392   2.780   1.177
    9GLU      C  159   3.065   2.999   1.544
    9GLU      O  160   2.994   3.080   1.481
   10ASP      N  161   3.014   2.890   1.613
   10ASP      H  162   3.080   2.840   1.670
   10ASP     CA  163   2.874   2.862   1.623
   10ASP     HA  164   2.831   2.867   1.523
   10ASP     CB  165   2.859   2.723   1.685
   10ASP    HB1  166   2.957   2.678   1.693
   10ASP    HB2  167   2.825   2.708   1.787
   10ASP     CG  168   2.787   2.636   1.588
   10ASP    OD1  169   2.841   2.612   1.478
   10ASP    OD2  170   2.683   2.576   1.625
   10ASP      C  171   2.801   2.967   1.706
   10ASP      O  172   2.687   2.999   1.673
   11ILE      N  173   2.852   3.022   1.813
   11ILE      H  174   2.940   2.989   1.850
   11ILE     CA  175   2.797   3.129   1.892
   11ILE     HA  176   2.690   3.111   1.906
   11ILE     CB  177   2.869   3.138   2.032
   11ILE     HB  178   2.977   3.149   2.020
   11ILE    CG1  179   2.850   2.999   2.104
   11ILE   HG11  180   2.861   2.913   2.038
   11ILE   HG12  181   2.927   2.987   2.180
   11ILE    CG2  182   2.824   3.261   2.124
   11ILE   HG21  183   2.861   3.358   2.092
   11ILE   HG22  184   2.716   3.276   2.124
   11ILE   HG23  185   2.861   3.255   2.226
   11ILE     CD  186   2.703   2.993   2.168
   11ILE    HD1  187   2.704   2.903   2.230
   11ILE    HD2  188   2.688   3.072   2.241
   11ILE    HD3  189   2.615   2.995   2.104
   11ILE      C  190   2.800   3.267   1.817
   11ILE      O  191   2.708   3.343   1.827
   12SER      N  192   2.906   3.301   1.741
   12SER      H  193   2.981   3.234   1.743
   12SER     CA  194   2.929   3.429   1.676
   12SER     HA  195   2.909   3.512   1.743
   12SER     CB  196   3.082   3.446   1.639
   12SER    HB1  197   3.147   3.422   1.723
   12SER    HB2  198   3.109   3.385   1.553
   12SER     OG  199   3.119   3.580   1.607
   12SER     HG  200   3.101   3.637   1.680
   12SER      C  201   2.840   3.442   1.550
   12SER      O  202   2.842   3.549   1.489
   13LYS      N  203   2.772   3.331   1.514
   13LYS      H  204   2.799   3.241   1.550
   13LYS     CA  205   2.670   3.323   1.408
   13LYS     HA  206   2.697   3.379   1.318
   13LYS     CB  207   2.651   3.180   1.356
   13LYS    HB1  208   2.643   3.117   1.445
   13LYS    HB2  209   2.552   3.171   1.312
   13LYS     CG  210   2.755   3.138   1.264
   13LYS    HG1  211   2.757   3.195   1.171
   13LYS    HG2  212   2.853   3.157   1.309
   13LYS     CD  213   2.749   2.985   1.236
   13LYS    HD1  214   2.702   2.945   1.326
   13LYS    HD2  215   2.675   2.971   1.157
   13LYS     CE  216   2.881   2.904   1.213
   13LYS    HE1  217   2.923   2.895   1.313
   13LYS    HE2  218   2.840   2.805   1.193
   13LYS     NZ  219   2.966   2.947   1.106
   13LYS    HZ1  220   2.933   2.929   1.012
   13LYS    HZ2  221   2.988   3.046   1.104
   13LYS    HZ3  222   3.053   2.896   1.099
   13LYS      C  223   2.542   3.374   1.458
   13LYS      O  224   2.465   3.429   1.380
   14ASN      N  225   2.515   3.375   1.589
   14ASN      H  226   2.586   3.333   1.647
   14ASN     CA  227   2.387   3.402   1.653
   14ASN     HA  228   2.306   3.404   1.580
   14ASN     CB  229   2.349   3.284   1.756
   14ASN    HB1  230   2.363   3.185   1.712
   14ASN    HB2  231   2.422   3.285   1.837
   14ASN     CG  232   2.204   3.297   1.820
   14ASN    OD1  233   2.150   3.406   1.819
   14ASN    ND2  234   2.150   3.191   1.875
   14ASN   HD21  235   2.202   3.104   1.869
   14ASN   HD22  236   2.061   3.193   1.922
   14ASN      C  237   2.395   3.539   1.719
   14ASN      O  238   2.499   3.569   1.777
   15ASN      N  239   2.293   3.622   1.708
   15ASN      H  240   2.211   3.592   1.658
   15ASN     CA  241   2.295   3.766   1.745
   15ASN     HA  242   2.395   3.806   1.730
   15ASN     CB  243   2.186   3.842   1.666
   15ASN    HB1  244   2.164   3.946   1.691
   15ASN    HB2  245   2.219   3.822   1.564
   15ASN     CG  246   2.046   3.771   1.663
   15ASN    OD1  247   2.026   3.698   1.568
   15ASN    ND2  248   1.952   3.802   1.755
   15ASN   HD21  249   1.964   3.865   1.833
   15ASN   HD22  250   1.867   3.747   1.756
   15ASN      C  251   2.258   3.783   1.895
   15ASN      O  252   2.289   3.883   1.956
   16LYS      N  253   2.202   3.682   1.961
   16LYS      H  254   2.178   3.602   1.903
   16LYS     CA  255   2.164   3.663   2.100
   16LYS     HA  256   2.093   3.745   2.116
   16LYS     CB  257   2.094   3.527   2.127
   16LYS    HB1  258   2.155   3.448   2.083
   16LYS    HB2  259   2.096   3.515   2.235
   16LYS     CG  260   1.949   3.519   2.076
   16LYS    HG1  261   1.882   3.604   2.089
   16LYS    HG2  262   1.966   3.530   1.969
   16LYS     CD  263   1.884   3.381   2.116
   16LYS    HD1  264   1.960   3.303   2.108
   16LYS    HD2  265   1.865   3.379   2.223
   16LYS     CE  266   1.757   3.337   2.047
   16LYS    HE1  267   1.692   3.423   2.064
   16LYS    HE2  268   1.777   3.330   1.940
   16LYS     NZ  269   1.697   3.211   2.086
   16LYS    HZ1  270   1.663   3.224   2.181
   16LYS    HZ2  271   1.615   3.184   2.034
   16LYS    HZ3  272   1.765   3.139   2.072
   16LYS      C  273   2.281   3.688   2.194
   16LYS      O  274   2.248   3.711   2.307
   17PHE      N  275   2.408   3.674   2.151
   17PHE      H  276   2.431   3.668   2.053
   17PHE     CA  277   2.526   3.659   2.239
   17PHE     HA  278   2.500   3.667   2.345
   17PHE     CB  279   2.598   3.526   2.212
   17PHE    HB1  280   2.646   3.519   2.115
   17PHE    HB2  281   2.686   3.505   2.273
   17PHE     CG  282   2.507   3.407   2.235
   17PHE    CD1  283   2.450   3.381   2.363
   17PHE    HD1  284   2.494   3.429   2.449
   17PHE    CD2  285   2.449   3.341   2.127
   17PHE    HD2  286   2.488   3.362   2.029
   17PHE    CE1  287   2.347   3.284   2.381
   17PHE    HE1  288   2.308   3.268   2.481
   17PHE    CE2  289   2.346   3.246   2.142
   17PHE    HE2  290   2.316   3.191   2.054
   17PHE     CZ  291   2.294   3.222   2.272
   17PHE     HZ  292   2.209   3.156   2.283
   17PHE      C  293   2.621   3.770   2.211
   17PHE      O  294   2.652   3.808   2.099
   18GLU      N  295   2.677   3.827   2.314
   18GLU      H  296   2.653   3.790   2.404
   18GLU     CA  297   2.773   3.936   2.311
   18GLU     HA  298   2.759   3.992   2.218
   18GLU     CB  299   2.765   4.033   2.435
   18GLU    HB1  300   2.662   4.062   2.457
   18GLU    HB2  301   2.797   3.977   2.523
   18GLU     CG  302   2.862   4.153   2.427
   18GLU    HG1  303   2.859   4.217   2.515
   18GLU    HG2  304   2.968   4.128   2.418
   18GLU     CD  305   2.840   4.237   2.309
   18GLU    OE1  306   2.727   4.246   2.261
   18GLU    OE2  307   2.940   4.298   2.263
   18GLU      C  308   2.918   3.883   2.316
   18GLU      O  309   3.005   3.926   2.239
   19ASP      N  310   2.939   3.798   2.413
   19ASP      H  311   2.861   3.753   2.459
   19ASP     CA  312   3.073   3.762   2.458
   19ASP     HA  313   3.144   3.774   2.376
   19ASP     CB  314   3.122   3.850   2.571
   19ASP    HB1  315   3.091   3.954   2.561
   19ASP    HB2  316   3.075   3.818   2.664
   19ASP     CG  317   3.273   3.852   2.594
   19ASP    OD1  318   3.348   3.779   2.534
   19ASP    OD2  319   3.314   3.945   2.671
   19ASP      C  320   3.084   3.613   2.489
   19ASP      O  321   2.982   3.545   2.513
   20ALA      N  322   3.206   3.553   2.464
   20ALA      H  323   3.280   3.609   2.424
   20ALA     CA  324   3.219   3.407   2.471
   20ALA     HA  325   3.177   3.376   2.567
   20ALA     CB  326   3.133   3.330   2.370
   20ALA    HB1  327   3.130   3.222   2.386
   20ALA    HB2  328   3.029   3.361   2.360
   20ALA    HB3  329   3.179   3.332   2.271
   20ALA      C  330   3.369   3.366   2.483
   20ALA      O  331   3.454   3.423   2.420
   21ALA      N  332   3.397   3.254   2.559
   21ALA      H  333   3.319   3.203   2.597
   21ALA     CA  334   3.527   3.193   2.576
   21ALA     HA  335   3.571   3.189   2.477
   21ALA     CB  336   3.603   3.281   2.676
   21ALA    HB1  337   3.691   3.226   2.712
   21ALA    HB2  338   3.640   3.375   2.636
   21ALA    HB3  339   3.536   3.304   2.759
   21ALA      C  340   3.515   3.051   2.623
   21ALA      O  341   3.413   3.013   2.684
   22ILE      N  342   3.604   2.967   2.574
   22ILE      H  343   3.675   3.005   2.513
   22ILE     CA  344   3.649   2.840   2.645
   22ILE     HA  345   3.578   2.803   2.719
   22ILE     CB  346   3.671   2.743   2.530
   22ILE     HB  347   3.736   2.791   2.457
   22ILE    CG1  348   3.543   2.706   2.458
   22ILE   HG11  349   3.502   2.782   2.392
   22ILE   HG12  350   3.555   2.618   2.394
   22ILE    CG2  351   3.740   2.617   2.590
   22ILE   HG21  352   3.670   2.570   2.659
   22ILE   HG22  353   3.775   2.546   2.515
   22ILE   HG23  354   3.833   2.623   2.646
   22ILE     CD  355   3.426   2.682   2.551
   22ILE    HD1  356   3.346   2.624   2.506
   22ILE    HD2  357   3.452   2.616   2.634
   22ILE    HD3  358   3.383   2.778   2.580
   22ILE      C  359   3.780   2.884   2.711
   22ILE      O  360   3.876   2.929   2.647
   23VAL      N  361   3.783   2.858   2.843
   23VAL      H  362   3.706   2.810   2.887
   23VAL     CA  363   3.902   2.892   2.923
   23VAL     HA  364   3.986   2.917   2.859
   23VAL     CB  365   3.878   3.014   3.022
   23VAL     HB  366   3.816   2.983   3.106
   23VAL    CG1  367   4.020   3.049   3.084
   23VAL   HG11  368   4.062   2.960   3.130
   23VAL   HG12  369   4.094   3.070   3.006
   23VAL   HG13  370   4.008   3.136   3.149
   23VAL    CG2  371   3.799   3.138   2.961
   23VAL   HG21  372   3.800   3.219   3.034
   23VAL   HG22  373   3.858   3.167   2.874
   23VAL   HG23  374   3.695   3.120   2.936
   23VAL      C  375   3.918   2.756   2.996
   23VAL      O  376   3.825   2.701   3.051
   24ASP      N  377   4.039   2.700   2.995
   24ASP      H  378   4.116   2.759   2.965
   24ASP     CA  379   4.083   2.587   3.076
   24ASP     HA  380   4.023   2.498   3.056
   24ASP     CB  381   4.224   2.539   3.034
   24ASP    HB1  382   4.212   2.480   2.943
   24ASP    HB2  383   4.283   2.621   2.993
   24ASP     CG  384   4.298   2.444   3.129
   24ASP    OD1  385   4.244   2.342   3.172
   24ASP    OD2  386   4.419   2.476   3.149
   24ASP      C  387   4.065   2.606   3.227
   24ASP      O  388   4.083   2.719   3.274
   25TYR      N  389   4.041   2.500   3.307
   25TYR      H  390   4.041   2.404   3.275
   25TYR     CA  391   4.032   2.511   3.452
   25TYR     HA  392   4.095   2.599   3.467
   25TYR     CB  393   3.893   2.517   3.519
   25TYR    HB1  394   3.914   2.558   3.617
   25TYR    HB2  395   3.828   2.595   3.479
   25TYR     CG  396   3.820   2.388   3.536
   25TYR    CD1  397   3.740   2.346   3.432
   25TYR    HD1  398   3.731   2.418   3.352
   25TYR    CD2  399   3.831   2.313   3.655
   25TYR    HD2  400   3.890   2.343   3.741
   25TYR    CE1  401   3.667   2.229   3.437
   25TYR    HE1  402   3.610   2.204   3.349
   25TYR    CE2  403   3.763   2.188   3.657
   25TYR    HE2  404   3.773   2.120   3.740
   25TYR     CZ  405   3.686   2.138   3.546
   25TYR     OH  406   3.620   2.020   3.558
   25TYR     HH  407   3.573   2.005   3.477
   25TYR      C  408   4.127   2.416   3.524
   25TYR      O  409   4.142   2.417   3.647
   26LYS      N  410   4.193   2.325   3.450
   26LYS      H  411   4.188   2.329   3.349
   26LYS     CA  412   4.275   2.219   3.508
   26LYS     HA  413   4.247   2.192   3.610
   26LYS     CB  414   4.274   2.081   3.432
   26LYS    HB1  415   4.180   2.074   3.378
   26LYS    HB2  416   4.338   2.089   3.344
   26LYS     CG  417   4.316   1.959   3.496
   26LYS    HG1  418   4.336   1.888   3.416
   26LYS    HG2  419   4.410   1.971   3.551
   26LYS     CD  420   4.218   1.911   3.602
   26LYS    HD1  421   4.201   1.990   3.675
   26LYS    HD2  422   4.118   1.902   3.559
   26LYS     CE  423   4.262   1.775   3.663
   26LYS    HE1  424   4.266   1.710   3.576
   26LYS    HE2  425   4.365   1.773   3.700
   26LYS     NZ  426   4.167   1.723   3.761
   26LYS    HZ1  427   4.130   1.796   3.820
   26LYS    HZ2  428   4.078   1.696   3.722
   26LYS    HZ3  429   4.207   1.648   3.816
   26LYS      C  430   4.423   2.270   3.527
   26LYS      O  431   4.467   2.307   3.637
   27THR      N  432   4.500   2.280   3.418
   27THR      H  433   4.468   2.271   3.323
   27THR     CA  434   4.643   2.305   3.434
   27THR     HA  435   4.683   2.283   3.533
   27THR     CB  436   4.719   2.210   3.338
   27THR     HB  437   4.820   2.249   3.353
   27THR    OG1  438   4.681   2.232   3.199
   27THR    HG1  439   4.597   2.195   3.174
   27THR    CG2  440   4.707   2.065   3.393
   27THR   HG21  441   4.746   2.072   3.495
   27THR   HG22  442   4.606   2.026   3.395
   27THR   HG23  443   4.770   1.987   3.351
   27THR      C  444   4.670   2.457   3.406
   27THR      O  445   4.678   2.535   3.500
   28THR      N  446   4.704   2.502   3.284
   28THR      H  447   4.715   2.427   3.218
   28THR     CA  448   4.754   2.637   3.249
   28THR     HA  449   4.837   2.652   3.318
   28THR     CB  450   4.799   2.626   3.101
   28THR     HB  451   4.715   2.653   3.037
   28THR    OG1  452   4.830   2.493   3.051
   28THR    HG1  453   4.746   2.455   3.029
   28THR    CG2  454   4.919   2.718   3.078
   28THR   HG21  455   4.953   2.720   2.974
   28THR   HG22  456   4.890   2.819   3.108
   28THR   HG23  457   5.001   2.692   3.145
   28THR      C  458   4.660   2.753   3.270
   28THR      O  459   4.705   2.855   3.311
   29LYS      N  460   4.532   2.737   3.250
   29LYS      H  461   4.504   2.645   3.219
   29LYS     CA  462   4.425   2.827   3.273
   29LYS     HA  463   4.331   2.787   3.235
   29LYS     CB  464   4.405   2.859   3.418
   29LYS    HB1  465   4.501   2.897   3.453
   29LYS    HB2  466   4.330   2.939   3.421
   29LYS     CG  467   4.366   2.743   3.513
   29LYS    HG1  468   4.264   2.716   3.483
   29LYS    HG2  469   4.414   2.646   3.505
   29LYS     CD  470   4.371   2.785   3.666
   29LYS    HD1  471   4.471   2.818   3.692
   29LYS    HD2  472   4.300   2.867   3.679
   29LYS     CE  473   4.331   2.670   3.759
   29LYS    HE1  474   4.311   2.713   3.858
   29LYS    HE2  475   4.235   2.629   3.730
   29LYS     NZ  476   4.430   2.564   3.774
   29LYS    HZ1  477   4.445   2.512   3.688
   29LYS    HZ2  478   4.521   2.600   3.801
   29LYS    HZ3  479   4.395   2.505   3.847
   29LYS      C  480   4.429   2.940   3.170
   29LYS      O  481   4.380   3.052   3.194
   30ASN      N  482   4.478   2.912   3.053
   30ASN      H  483   4.515   2.818   3.048
   30ASN     CA  484   4.490   2.988   2.925
   30ASN     HA  485   4.521   3.088   2.952
   30ASN     CB  486   4.603   2.925   2.833
   30ASN    HB1  487   4.618   2.997   2.752
   30ASN    HB2  488   4.699   2.939   2.881
   30ASN     CG  489   4.568   2.794   2.772
   30ASN    OD1  490   4.576   2.693   2.844
   30ASN    ND2  491   4.534   2.780   2.646
   30ASN   HD21  492   4.533   2.862   2.587
   30ASN   HD22  493   4.535   2.686   2.610
   30ASN      C  494   4.354   2.990   2.850
   30ASN      O  495   4.277   2.895   2.868
   31VAL      N  496   4.331   3.086   2.765
   31VAL      H  497   4.410   3.142   2.737
   31VAL     CA  498   4.213   3.097   2.681
   31VAL     HA  499   4.117   3.076   2.729
   31VAL     CB  500   4.204   3.242   2.632
   31VAL     HB  501   4.274   3.255   2.550
   31VAL    CG1  502   4.063   3.268   2.565
   31VAL   HG11  503   4.053   3.364   2.514
   31VAL   HG12  504   4.035   3.189   2.494
   31VAL   HG13  505   3.993   3.274   2.648
   31VAL    CG2  506   4.243   3.363   2.722
   31VAL   HG21  507   4.198   3.358   2.821
   31VAL   HG22  508   4.351   3.372   2.732
   31VAL   HG23  509   4.217   3.461   2.680
   31VAL      C  510   4.235   2.986   2.572
   31VAL      O  511   4.340   2.980   2.508
   32LEU      N  512   4.136   2.901   2.551
   32LEU      H  513   4.052   2.914   2.605
   32LEU     CA  514   4.143   2.802   2.443
   32LEU     HA  515   4.249   2.782   2.425
   32LEU     CB  516   4.079   2.675   2.498
   32LEU    HB1  517   3.976   2.696   2.528
   32LEU    HB2  518   4.078   2.605   2.414
   32LEU     CG  519   4.159   2.606   2.615
   32LEU     HG  520   4.184   2.674   2.696
   32LEU    CD1  521   4.069   2.494   2.683
   32LEU   HD11  522   4.015   2.540   2.765
   32LEU   HD12  523   4.002   2.453   2.607
   32LEU   HD13  524   4.122   2.407   2.722
   32LEU    CD2  525   4.275   2.540   2.559
   32LEU   HD21  526   4.334   2.495   2.639
   32LEU   HD22  527   4.260   2.449   2.500
   32LEU   HD23  528   4.337   2.612   2.507
   32LEU      C  529   4.072   2.854   2.317
   32LEU      O  530   4.112   2.818   2.207
   33ALA      N  531   3.979   2.950   2.332
   33ALA      H  532   3.944   2.976   2.423
   33ALA     CA  533   3.922   3.037   2.229
   33ALA     HA  534   3.999   3.087   2.171
   33ALA     CB  535   3.839   2.958   2.125
   33ALA    HB1  536   3.768   3.007   2.058
   33ALA    HB2  537   3.895   2.898   2.053
   33ALA    HB3  538   3.763   2.901   2.178
   33ALA      C  539   3.845   3.151   2.302
   33ALA      O  540   3.796   3.133   2.412
   34ALA      N  541   3.825   3.269   2.241
   34ALA      H  542   3.846   3.275   2.142
   34ALA     CA  543   3.723   3.365   2.272
   34ALA     HA  544   3.634   3.311   2.306
   34ALA     CB  545   3.769   3.456   2.383
   34ALA    HB1  546   3.842   3.522   2.334
   34ALA    HB2  547   3.689   3.512   2.432
   34ALA    HB3  548   3.826   3.403   2.460
   34ALA      C  549   3.686   3.449   2.144
   34ALA      O  550   3.761   3.450   2.048
   35ILE      N  551   3.575   3.520   2.158
   35ILE      H  552   3.525   3.532   2.245
   35ILE     CA  553   3.526   3.614   2.057
   35ILE     HA  554   3.545   3.574   1.958
   35ILE     CB  555   3.379   3.657   2.080
   35ILE     HB  556   3.367   3.705   2.177
   35ILE    CG1  557   3.306   3.525   2.077
   35ILE   HG11  558   3.348   3.467   1.995
   35ILE   HG12  559   3.317   3.463   2.165
   35ILE    CG2  560   3.324   3.753   1.970
   35ILE   HG21  561   3.222   3.784   1.994
   35ILE   HG22  562   3.397   3.834   1.970
   35ILE   HG23  563   3.339   3.693   1.880
   35ILE     CD  564   3.154   3.533   2.063
   35ILE    HD1  565   3.129   3.572   1.964
   35ILE    HD2  566   3.104   3.437   2.074
   35ILE    HD3  567   3.113   3.600   2.139
   35ILE      C  568   3.626   3.738   2.070
   35ILE      O  569   3.640   3.800   2.178
   36PRO      N  570   3.687   3.779   1.960
   36PRO     CA  571   3.788   3.887   1.960
   36PRO     HA  572   3.841   3.881   2.055
   36PRO     CB  573   3.866   3.873   1.828
   36PRO    HB1  574   3.915   3.959   1.783
   36PRO    HB2  575   3.951   3.806   1.844
   36PRO     CG  576   3.765   3.812   1.729
   36PRO    HG1  577   3.724   3.897   1.675
   36PRO    HG2  578   3.817   3.756   1.650
   36PRO     CD  579   3.673   3.728   1.820
   36PRO    HD1  580   3.569   3.731   1.786
   36PRO    HD2  581   3.684   3.620   1.808
   36PRO      C  582   3.711   4.018   1.967
   36PRO      O  583   3.605   4.049   1.913
   37ASN      N  584   3.768   4.101   2.059
   37ASN      H  585   3.864   4.076   2.080
   37ASN     CA  586   3.742   4.241   2.093
   37ASN     HA  587   3.836   4.261   2.143
   37ASN     CB  588   3.736   4.342   1.973
   37ASN    HB1  589   3.645   4.322   1.916
   37ASN    HB2  590   3.716   4.445   2.004
   37ASN     CG  591   3.857   4.345   1.875
   37ASN    OD1  592   3.916   4.242   1.843
   37ASN    ND2  593   3.904   4.464   1.844
   37ASN   HD21  594   3.868   4.551   1.880
   37ASN   HD22  595   3.990   4.470   1.791
   37ASN      C  596   3.626   4.249   2.190
   37ASN      O  597   3.541   4.340   2.179
   38ARG      N  598   3.624   4.159   2.289
   38ARG      H  599   3.703   4.096   2.294
   38ARG     CA  600   3.537   4.155   2.404
   38ARG     HA  601   3.502   4.258   2.415
   38ARG     CB  602   3.413   4.066   2.371
   38ARG    HB1  603   3.429   3.961   2.344
   38ARG    HB2  604   3.355   4.056   2.463
   38ARG     CG  605   3.303   4.115   2.270
   38ARG    HG1  606   3.198   4.092   2.287
   38ARG    HG2  607   3.312   4.223   2.258
   38ARG     CD  608   3.321   4.067   2.120
   38ARG    HD1  609   3.422   4.092   2.087
   38ARG    HD2  610   3.309   3.959   2.125
   38ARG     NE  611   3.230   4.134   2.025
   38ARG     HE  612   3.132   4.133   2.048
   38ARG     CZ  613   3.260   4.186   1.901
   38ARG    NH1  614   3.380   4.178   1.847
   38ARG   HH11  615   3.454   4.128   1.894
   38ARG   HH12  616   3.395   4.202   1.749
   38ARG    NH2  617   3.164   4.247   1.829
   38ARG   HH21  618   3.074   4.274   1.867
   38ARG   HH22  619   3.177   4.288   1.738
   38ARG      C  620   3.611   4.124   2.535
   38ARG      O  621   3.737   4.102   2.529
   39THR      N  622   3.535   4.119   2.648
   39THR      H  623   3.435   4.122   2.640
   39THR     CA  624   3.569   4.114   2.792
   39THR     HA  625   3.656   4.180   2.802
   39THR     CB  626   3.448   4.159   2.877
   39THR     HB  627   3.369   4.084   2.877
   39THR    OG1  628   3.393   4.280   2.831
   39THR    HG1  629   3.325   4.255   2.769
   39THR    CG2  630   3.487   4.194   3.021
   39THR   HG21  631   3.560   4.123   3.061
   39THR   HG22  632   3.529   4.294   3.029
   39THR   HG23  633   3.396   4.203   3.080
   39THR      C  634   3.619   3.968   2.826
   39THR      O  635   3.710   3.962   2.903
   40PHE      N  636   3.564   3.867   2.767
   40PHE      H  637   3.478   3.888   2.718
   40PHE     CA  638   3.598   3.728   2.801
   40PHE     HA  639   3.641   3.731   2.901
   40PHE     CB  640   3.476   3.631   2.789
   40PHE    HB1  641   3.455   3.621   2.683
   40PHE    HB2  642   3.518   3.534   2.817
   40PHE     CG  643   3.350   3.650   2.874
   40PHE    CD1  644   3.349   3.742   2.979
   40PHE    HD1  645   3.433   3.807   2.998
   40PHE    CD2  646   3.229   3.589   2.837
   40PHE    HD2  647   3.230   3.531   2.746
   40PHE    CE1  648   3.241   3.743   3.063
   40PHE    HE1  649   3.247   3.800   3.155
   40PHE    CE2  650   3.117   3.596   2.920
   40PHE    HE2  651   3.022   3.546   2.903
   40PHE     CZ  652   3.128   3.665   3.042
   40PHE     HZ  653   3.058   3.660   3.124
   40PHE      C  654   3.716   3.681   2.714
   40PHE      O  655   3.753   3.561   2.724
   41ALA      N  656   3.776   3.769   2.629
   41ALA      H  657   3.719   3.852   2.616
   41ALA     CA  658   3.908   3.748   2.569
   41ALA     HA  659   3.922   3.640   2.559
   41ALA     CB  660   3.925   3.833   2.446
   41ALA    HB1  661   3.853   3.803   2.370
   41ALA    HB2  662   3.893   3.936   2.464
   41ALA    HB3  663   4.023   3.826   2.400
   41ALA      C  664   4.021   3.799   2.667
   41ALA      O  665   4.134   3.779   2.634
   42LYS      N  666   3.987   3.861   2.782
   42LYS      H  667   3.890   3.865   2.809
   42LYS     CA  668   4.085   3.928   2.873
   42LYS     HA  669   4.186   3.928   2.833
   42LYS     CB  670   4.039   4.072   2.909
   42LYS    HB1  671   3.947   4.056   2.965
   42LYS    HB2  672   4.117   4.116   2.971
   42LYS     CG  673   3.998   4.163   2.793
   42LYS    HG1  674   4.085   4.192   2.734
   42LYS    HG2  675   3.931   4.112   2.725
   42LYS     CD  676   3.929   4.284   2.848
   42LYS    HD1  677   3.838   4.245   2.894
   42LYS    HD2  678   3.991   4.342   2.917
   42LYS     CE  679   3.883   4.375   2.724
   42LYS    HE1  680   3.971   4.393   2.663
   42LYS    HE2  681   3.805   4.322   2.671
   42LYS     NZ  682   3.810   4.497   2.768
   42LYS    HZ1  683   3.785   4.555   2.689
   42LYS    HZ2  684   3.723   4.484   2.817
   42LYS    HZ3  685   3.873   4.558   2.819
   42LYS      C  686   4.097   3.850   3.007
   42LYS      O  687   4.143   3.909   3.103
   43ILE      N  688   4.052   3.728   3.018
   43ILE      H  689   4.010   3.697   2.932
   43ILE     CA  690   4.048   3.651   3.138
   43ILE     HA  691   4.017   3.711   3.224
   43ILE     CB  692   3.954   3.528   3.111
   43ILE     HB  693   4.004   3.464   3.038
   43ILE    CG1  694   3.815   3.562   3.064
   43ILE   HG11  695   3.836   3.626   2.978
   43ILE   HG12  696   3.766   3.475   3.021
   43ILE    CG2  697   3.947   3.434   3.242
   43ILE   HG21  698   3.919   3.486   3.333
   43ILE   HG22  699   3.877   3.352   3.225
   43ILE   HG23  700   4.038   3.375   3.252
   43ILE     CD  701   3.722   3.633   3.165
   43ILE    HD1  702   3.785   3.664   3.248
   43ILE    HD2  703   3.678   3.720   3.117
   43ILE    HD3  704   3.634   3.581   3.205
   43ILE      C  705   4.193   3.605   3.171
   43ILE      O  706   4.266   3.554   3.086
   44ASN      N  707   4.228   3.603   3.301
   44ASN      H  708   4.155   3.593   3.370
   44ASN     CA  709   4.360   3.550   3.347
   44ASN     HA  710   4.413   3.499   3.266
   44ASN     CB  711   4.455   3.662   3.391
   44ASN    HB1  712   4.556   3.623   3.405
   44ASN    HB2  713   4.459   3.742   3.317
   44ASN     CG  714   4.427   3.723   3.531
   44ASN    OD1  715   4.459   3.668   3.637
   44ASN    ND2  716   4.371   3.843   3.541
   44ASN   HD21  717   4.343   3.893   3.458
   44ASN   HD22  718   4.382   3.894   3.628
   44ASN      C  719   4.339   3.437   3.449
   44ASN      O  720   4.235   3.432   3.511
   45PRO      N  721   4.438   3.347   3.467
   45PRO     CA  722   4.439   3.233   3.563
   45PRO     HA  723   4.373   3.155   3.526
   45PRO     CB  724   4.586   3.178   3.561
   45PRO    HB1  725   4.657   3.227   3.627
   45PRO    HB2  726   4.576   3.074   3.594
   45PRO     CG  727   4.624   3.200   3.417
   45PRO    HG1  728   4.730   3.203   3.393
   45PRO    HG2  729   4.582   3.115   3.365
   45PRO     CD  730   4.556   3.330   3.371
   45PRO    HD1  731   4.637   3.403   3.369
   45PRO    HD2  732   4.516   3.318   3.271
   45PRO      C  733   4.402   3.273   3.709
   45PRO      O  734   4.344   3.184   3.770
   46GLY      N  735   4.429   3.395   3.757
   46GLY      H  736   4.487   3.461   3.706
   46GLY     CA  737   4.390   3.445   3.890
   46GLY    HA1  738   4.419   3.379   3.972
   46GLY    HA2  739   4.447   3.538   3.895
   46GLY      C  740   4.241   3.475   3.905
   46GLY      O  741   4.185   3.473   4.018
   47GLU      N  742   4.169   3.480   3.798
   47GLU      H  743   4.218   3.476   3.710
   47GLU     CA  744   4.027   3.506   3.800
   47GLU     HA  745   4.004   3.570   3.885
   47GLU     CB  746   3.997   3.582   3.677
   47GLU    HB1  747   4.027   3.515   3.596
   47GLU    HB2  748   3.888   3.589   3.672
   47GLU     CG  749   4.059   3.726   3.661
   47GLU    HG1  750   4.050   3.784   3.753
   47GLU    HG2  751   4.166   3.718   3.641
   47GLU     CD  752   3.992   3.808   3.546
   47GLU    OE1  753   3.911   3.748   3.469
   47GLU    OE2  754   4.001   3.934   3.541
   47GLU      C  755   3.953   3.374   3.794
   47GLU      O  756   3.835   3.367   3.819
   48VAL      N  757   4.023   3.263   3.751
   48VAL      H  758   4.123   3.268   3.739
   48VAL     CA  759   3.966   3.127   3.724
   48VAL     HA  760   3.864   3.141   3.689
   48VAL     CB  761   4.047   3.049   3.610
   48VAL     HB  762   4.150   3.033   3.641
   48VAL    CG1  763   4.005   2.909   3.586
   48VAL   HG11  764   3.898   2.912   3.565
   48VAL   HG12  765   4.065   2.872   3.503
   48VAL   HG13  766   4.025   2.841   3.668
   48VAL    CG2  767   4.049   3.140   3.476
   48VAL   HG21  768   3.945   3.151   3.445
   48VAL   HG22  769   4.104   3.231   3.498
   48VAL   HG23  770   4.091   3.076   3.398
   48VAL      C  771   3.962   3.042   3.851
   48VAL      O  772   3.862   2.985   3.886
   49ILE      N  773   4.074   3.043   3.922
   49ILE      H  774   4.158   3.089   3.889
   49ILE     CA  775   4.085   2.990   4.057
   49ILE     HA  776   4.077   2.883   4.039
   49ILE     CB  777   4.234   2.993   4.106
   49ILE     HB  778   4.281   2.932   4.028
   49ILE    CG1  779   4.269   2.921   4.245
   49ILE   HG11  780   4.360   2.953   4.294
   49ILE   HG12  781   4.200   2.962   4.319
   49ILE    CG2  782   4.287   3.138   4.105
   49ILE   HG21  783   4.391   3.157   4.133
   49ILE   HG22  784   4.271   3.186   4.008
   49ILE   HG23  785   4.240   3.195   4.185
   49ILE     CD  786   4.235   2.770   4.244
   49ILE    HD1  787   4.308   2.723   4.178
   49ILE    HD2  788   4.241   2.728   4.344
   49ILE    HD3  789   4.136   2.750   4.202
   49ILE      C  790   3.976   3.017   4.168
   49ILE      O  791   3.928   2.917   4.224
   50PRO      N  792   3.921   3.134   4.195
   50PRO     CA  793   3.814   3.156   4.286
   50PRO     HA  794   3.848   3.115   4.381
   50PRO     CB  795   3.805   3.305   4.306
   50PRO    HB1  796   3.703   3.323   4.341
   50PRO    HB2  797   3.855   3.329   4.400
   50PRO     CG  798   3.866   3.371   4.188
   50PRO    HG1  799   3.789   3.395   4.115
   50PRO    HG2  800   3.922   3.462   4.210
   50PRO     CD  801   3.955   3.259   4.128
   50PRO    HD1  802   3.933   3.260   4.021
   50PRO    HD2  803   4.055   3.295   4.152
   50PRO      C  804   3.684   3.081   4.247
   50PRO      O  805   3.625   3.018   4.335
   51LEU      N  806   3.644   3.082   4.116
   51LEU      H  807   3.699   3.140   4.054
   51LEU     CA  808   3.519   3.022   4.073
   51LEU     HA  809   3.440   3.059   4.139
   51LEU     CB  810   3.470   3.057   3.927
   51LEU    HB1  811   3.543   3.018   3.855
   51LEU    HB2  812   3.386   2.992   3.903
   51LEU     CG  813   3.413   3.204   3.915
   51LEU     HG  814   3.351   3.229   4.002
   51LEU    CD1  815   3.521   3.309   3.924
   51LEU   HD11  816   3.557   3.327   4.026
   51LEU   HD12  817   3.603   3.285   3.857
   51LEU   HD13  818   3.490   3.406   3.885
   51LEU    CD2  819   3.325   3.227   3.787
   51LEU   HD21  820   3.383   3.207   3.696
   51LEU   HD22  821   3.230   3.175   3.796
   51LEU   HD23  822   3.301   3.333   3.780
   51LEU      C  823   3.513   2.868   4.085
   51LEU      O  824   3.395   2.817   4.096
   52ILE      N  825   3.630   2.797   4.087
   52ILE      H  826   3.713   2.854   4.077
   52ILE     CA  827   3.628   2.650   4.097
   52ILE     HA  828   3.526   2.612   4.089
   52ILE     CB  829   3.725   2.583   4.001
   52ILE     HB  830   3.734   2.477   4.024
   52ILE    CG1  831   3.866   2.631   4.024
   52ILE   HG11  832   3.858   2.740   4.015
   52ILE   HG12  833   3.883   2.608   4.129
   52ILE    CG2  834   3.691   2.606   3.854
   52ILE   HG21  835   3.713   2.708   3.822
   52ILE   HG22  836   3.745   2.541   3.786
   52ILE   HG23  837   3.594   2.570   3.819
   52ILE     CD  838   3.988   2.582   3.942
   52ILE    HD1  839   3.975   2.564   3.835
   52ILE    HD2  840   4.061   2.661   3.956
   52ILE    HD3  841   4.037   2.488   3.968
   52ILE      C  842   3.655   2.608   4.241
   52ILE      O  843   3.645   2.490   4.272
   53THR      N  844   3.684   2.704   4.334
   53THR      H  845   3.665   2.801   4.312
   53THR     CA  846   3.728   2.673   4.474
   53THR     HA  847   3.732   2.566   4.493
   53THR     CB  848   3.872   2.728   4.496
   53THR     HB  849   3.868   2.836   4.513
   53THR    OG1  850   3.962   2.692   4.397
   53THR    HG1  851   3.962   2.769   4.343
   53THR    CG2  852   3.933   2.675   4.627
   53THR   HG21  853   4.019   2.738   4.648
   53THR   HG22  854   3.872   2.680   4.717
   53THR   HG23  855   3.964   2.570   4.627
   53THR      C  856   3.633   2.743   4.572
   53THR      O  857   3.590   2.674   4.663
   54ASN      N  858   3.584   2.865   4.546
   54ASN      H  859   3.600   2.916   4.461
   54ASN     CA  860   3.495   2.937   4.635
   54ASN     HA  861   3.520   2.915   4.739
   54ASN     CB  862   3.517   3.083   4.615
   54ASN    HB1  863   3.623   3.105   4.608
   54ASN    HB2  864   3.476   3.120   4.521
   54ASN     CG  865   3.477   3.170   4.737
   54ASN    OD1  866   3.385   3.132   4.810
   54ASN    ND2  867   3.539   3.283   4.756
   54ASN   HD21  868   3.621   3.308   4.703
   54ASN   HD22  869   3.526   3.337   4.841
   54ASN      C  870   3.350   2.896   4.612
   54ASN      O  871   3.303   2.908   4.502
   55HIS      N  872   3.290   2.850   4.717
   55HIS      H  873   3.341   2.856   4.804
   55HIS     CA  874   3.150   2.803   4.723
   55HIS     HA  875   3.113   2.745   4.639
   55HIS     CB  876   3.118   2.718   4.846
   55HIS    HB1  877   3.154   2.781   4.927
   55HIS    HB2  878   3.011   2.706   4.865
   55HIS     CG  879   3.195   2.584   4.844
   55HIS    ND1  880   3.330   2.577   4.864
   55HIS    CD2  881   3.146   2.454   4.839
   55HIS    HD2  882   3.048   2.409   4.837
   55HIS    CE1  883   3.362   2.449   4.857
   55HIS    HE1  884   3.459   2.405   4.878
   55HIS    NE2  885   3.257   2.373   4.836
   55HIS    HE2  886   3.256   2.272   4.833
   55HIS      C  887   3.052   2.920   4.734
   55HIS      O  888   2.930   2.910   4.708
   56ASN      N  889   3.107   3.035   4.779
   56ASN      H  890   3.208   3.034   4.787
   56ASN     CA  891   3.035   3.154   4.829
   56ASN     HA  892   2.940   3.144   4.778
   56ASN     CB  893   3.013   3.160   4.986
   56ASN    HB1  894   3.114   3.150   5.025
   56ASN    HB2  895   2.966   3.256   5.008
   56ASN     CG  896   2.927   3.050   5.038
   56ASN    OD1  897   2.965   2.937   5.056
   56ASN    ND2  898   2.792   3.082   5.054
   56ASN   HD21  899   2.747   3.170   5.035
   56ASN   HD22  900   2.737   3.009   5.099
   56ASN      C  901   3.103   3.280   4.764
   56ASN      O  902   3.125   3.384   4.828
   57ILE      N  903   3.127   3.269   4.629
   57ILE      H  904   3.092   3.186   4.585
   57ILE     CA  905   3.160   3.380   4.537
   57ILE     HA  906   3.222   3.444   4.600
   57ILE     CB  907   3.234   3.329   4.414
   57ILE     HB  908   3.323   3.273   4.445
   57ILE    CG1  909   3.290   3.440   4.319
   57ILE   HG11  910   3.247   3.450   4.219
   57ILE   HG12  911   3.284   3.534   4.374
   57ILE    CG2  912   3.166   3.217   4.331
   57ILE   HG21  913   3.218   3.202   4.237
   57ILE   HG22  914   3.157   3.122   4.385
   57ILE   HG23  915   3.062   3.238   4.305
   57ILE     CD  916   3.447   3.425   4.300
   57ILE    HD1  917   3.489   3.392   4.395
   57ILE    HD2  918   3.481   3.347   4.232
   57ILE    HD3  919   3.487   3.523   4.272
   57ILE      C  920   3.025   3.452   4.503
   57ILE      O  921   2.928   3.392   4.461
   58LEU      N  922   3.025   3.586   4.521
   58LEU      H  923   3.109   3.618   4.567
   58LEU     CA  924   2.915   3.675   4.496
   58LEU     HA  925   2.827   3.625   4.456
   58LEU     CB  926   2.885   3.756   4.620
   58LEU    HB1  927   2.976   3.786   4.672
   58LEU    HB2  928   2.845   3.851   4.585
   58LEU     CG  929   2.781   3.696   4.719
   58LEU     HG  930   2.696   3.667   4.658
   58LEU    CD1  931   2.833   3.573   4.794
   58LEU   HD11  932   2.874   3.493   4.732
   58LEU   HD12  933   2.910   3.597   4.868
   58LEU   HD13  934   2.761   3.529   4.862
   58LEU    CD2  935   2.719   3.806   4.805
   58LEU   HD21  936   2.800   3.858   4.858
   58LEU   HD22  937   2.664   3.883   4.750
   58LEU   HD23  938   2.646   3.781   4.883
   58LEU      C  939   2.952   3.764   4.381
   58LEU      O  940   2.857   3.806   4.314
   59LYS      N  941   3.078   3.804   4.370
   59LYS      H  942   3.137   3.753   4.434
   59LYS     CA  943   3.125   3.917   4.295
   59LYS     HA  944   3.055   3.931   4.213
   59LYS     CB  945   3.124   4.047   4.378
   59LYS    HB1  946   3.025   4.048   4.424
   59LYS    HB2  947   3.199   4.033   4.456
   59LYS     CG  948   3.147   4.174   4.295
   59LYS    HG1  949   3.256   4.182   4.295
   59LYS    HG2  950   3.117   4.166   4.191
   59LYS     CD  951   3.083   4.304   4.352
   59LYS    HD1  952   2.974   4.298   4.357
   59LYS    HD2  953   3.119   4.321   4.453
   59LYS     CE  954   3.127   4.429   4.267
   59LYS    HE1  955   3.236   4.429   4.266
   59LYS    HE2  956   3.086   4.418   4.167
   59LYS     NZ  957   3.085   4.556   4.327
   59LYS    HZ1  958   3.079   4.556   4.428
   59LYS    HZ2  959   3.157   4.619   4.296
   59LYS    HZ3  960   3.004   4.586   4.275
   59LYS      C  961   3.264   3.883   4.224
   59LYS      O  962   3.368   3.938   4.270
   60PRO      N  963   3.278   3.788   4.128
   60PRO     CA  964   3.404   3.762   4.067
   60PRO     HA  965   3.475   3.755   4.149
   60PRO     CB  966   3.379   3.628   3.997
   60PRO    HB1  967   3.429   3.618   3.900
   60PRO    HB2  968   3.427   3.557   4.064
   60PRO     CG  969   3.231   3.610   3.977
   60PRO    HG1  970   3.199   3.645   3.879
   60PRO    HG2  971   3.217   3.502   3.978
   60PRO     CD  972   3.168   3.698   4.088
   60PRO    HD1  973   3.086   3.759   4.048
   60PRO    HD2  974   3.128   3.641   4.171
   60PRO      C  975   3.438   3.870   3.964
   60PRO      O  976   3.350   3.918   3.898
   61LEU      N  977   3.572   3.896   3.945
   61LEU      H  978   3.625   3.838   4.008
   61LEU     CA  979   3.634   3.963   3.832
   61LEU     HA  980   3.577   4.053   3.810
   61LEU     CB  981   3.782   3.998   3.866
   61LEU    HB1  982   3.837   3.916   3.913
   61LEU    HB2  983   3.841   4.022   3.778
   61LEU     CG  984   3.801   4.118   3.968
   61LEU     HG  985   3.909   4.125   3.982
   61LEU    CD1  986   3.754   4.251   3.908
   61LEU   HD11  987   3.662   4.267   3.852
   61LEU   HD12  988   3.753   4.334   3.979
   61LEU   HD13  989   3.834   4.278   3.839
   61LEU    CD2  990   3.762   4.077   4.111
   61LEU   HD21  991   3.805   4.146   4.183
   61LEU   HD22  992   3.654   4.082   4.124
   61LEU   HD23  993   3.801   3.980   4.141
   61LEU      C  994   3.638   3.860   3.721
   61LEU      O  995   3.678   3.742   3.740
   62ILE      N  996   3.584   3.904   3.603
   62ILE      H  997   3.552   4.000   3.596
   62ILE     CA  998   3.569   3.835   3.477
   62ILE     HA  999   3.628   3.743   3.481
   62ILE     CB 1000   3.425   3.779   3.468
   62ILE     HB 1001   3.348   3.856   3.457
   62ILE    CG1 1002   3.384   3.690   3.592
   62ILE   HG11 1003   3.468   3.624   3.615
   62ILE   HG12 1004   3.370   3.755   3.678
   62ILE    CG2 1005   3.418   3.684   3.347
   62ILE   HG21 1006   3.313   3.660   3.326
   62ILE   HG22 1007   3.454   3.743   3.263
   62ILE   HG23 1008   3.485   3.599   3.353
   62ILE     CD 1009   3.260   3.608   3.569
   62ILE    HD1 1010   3.176   3.639   3.507
   62ILE    HD2 1011   3.295   3.521   3.515
   62ILE    HD3 1012   3.220   3.567   3.661
   62ILE      C 1013   3.607   3.922   3.359
   62ILE      O 1014   3.533   4.006   3.305
   63GLY      N 1015   3.740   3.920   3.327
   63GLY      H 1016   3.800   3.867   3.388
   63GLY     CA 1017   3.800   4.018   3.227
   63GLY    HA1 1018   3.900   3.980   3.203
   63GLY    HA2 1019   3.741   4.016   3.136
   63GLY      C 1020   3.819   4.160   3.281
   63GLY      O 1021   3.790   4.263   3.225
   64GLN      N 1022   3.856   4.160   3.416
   64GLN      H 1023   3.878   4.072   3.460
   64GLN     CA 1024   3.886   4.279   3.505
   64GLN     HA 1025   3.919   4.247   3.604
   64GLN     CB 1026   4.004   4.357   3.446
   64GLN    HB1 1027   3.983   4.405   3.351
   64GLN    HB2 1028   4.020   4.438   3.518
   64GLN     CG 1029   4.134   4.279   3.443
   64GLN    HG1 1030   4.216   4.351   3.455
   64GLN    HG2 1031   4.152   4.224   3.536
   64GLN     CD 1032   4.155   4.190   3.322
   64GLN    OE1 1033   4.181   4.241   3.221
   64GLN    NE2 1034   4.142   4.054   3.335
   64GLN   HE21 1035   4.100   4.014   3.418
   64GLN   HE22 1036   4.145   3.994   3.254
   64GLN      C 1037   3.763   4.359   3.550
   64GLN      O 1038   3.777   4.460   3.614
   65LYS      N 1039   3.641   4.318   3.516
   65LYS      H 1040   3.629   4.240   3.453
   65LYS     CA 1041   3.516   4.380   3.552
   65LYS     HA 1042   3.534   4.463   3.620
   65LYS     CB 1043   3.424   4.417   3.424
   65LYS    HB1 1044   3.377   4.327   3.384
   65LYS    HB2 1045   3.342   4.481   3.456
   65LYS     CG 1046   3.500   4.500   3.318
   65LYS    HG1 1047   3.548   4.588   3.360
   65LYS    HG2 1048   3.590   4.448   3.283
   65LYS     CD 1049   3.419   4.531   3.194
   65LYS    HD1 1050   3.371   4.447   3.144
   65LYS    HD2 1051   3.341   4.597   3.230
   65LYS     CE 1052   3.494   4.596   3.078
   65LYS    HE1 1053   3.574   4.668   3.094
   65LYS    HE2 1054   3.546   4.510   3.036
   65LYS     NZ 1055   3.413   4.657   2.976
   65LYS    HZ1 1056   3.340   4.717   3.012
   65LYS    HZ2 1057   3.468   4.728   2.931
   65LYS    HZ3 1058   3.380   4.607   2.895
   65LYS      C 1059   3.438   4.290   3.644
   65LYS      O 1060   3.458   4.167   3.632
   66PHE      N 1061   3.338   4.343   3.712
   66PHE      H 1062   3.318   4.440   3.692
   66PHE     CA 1063   3.251   4.265   3.804
   66PHE     HA 1064   3.302   4.176   3.840
   66PHE     CB 1065   3.221   4.351   3.919
   66PHE    HB1 1066   3.156   4.426   3.873
   66PHE    HB2 1067   3.155   4.310   3.995
   66PHE     CG 1068   3.334   4.417   4.003
   66PHE    CD1 1069   3.421   4.326   4.059
   66PHE    HD1 1070   3.414   4.219   4.044
   66PHE    CD2 1071   3.359   4.557   4.005
   66PHE    HD2 1072   3.293   4.624   3.952
   66PHE    CE1 1073   3.528   4.372   4.136
   66PHE    HE1 1074   3.591   4.295   4.179
   66PHE    CE2 1075   3.467   4.605   4.085
   66PHE    HE2 1076   3.507   4.704   4.073
   66PHE     CZ 1077   3.552   4.508   4.152
   66PHE     HZ 1078   3.631   4.551   4.212
   66PHE      C 1079   3.121   4.200   3.757
   66PHE      O 1080   3.045   4.259   3.682
   67CYS      N 1081   3.091   4.076   3.791
   67CYS      H 1082   3.159   4.026   3.847
   67CYS     CA 1083   2.966   4.012   3.773
   67CYS     HA 1084   2.899   4.062   3.704
   67CYS     CB 1085   3.003   3.875   3.715
   67CYS    HB1 1086   3.089   3.836   3.770
   67CYS    HB2 1087   2.915   3.810   3.715
   67CYS     SG 1088   3.072   3.880   3.550
   67CYS     HG 1089   3.201   3.882   3.582
   67CYS      C 1090   2.903   3.994   3.909
   67CYS      O 1091   2.979   3.980   4.006
   68ILE      N 1092   2.774   3.973   3.917
   68ILE      H 1093   2.720   3.975   3.832
   68ILE     CA 1094   2.697   3.935   4.035
   68ILE     HA 1095   2.764   3.936   4.121
   68ILE     CB 1096   2.581   4.040   4.055
   68ILE     HB 1097   2.526   4.034   3.962
   68ILE    CG1 1098   2.637   4.178   4.058
   68ILE   HG11 1099   2.684   4.203   3.963
   68ILE   HG12 1100   2.549   4.241   4.070
   68ILE    CG2 1101   2.492   3.999   4.166
   68ILE   HG21 1102   2.412   4.073   4.176
   68ILE   HG22 1103   2.439   3.907   4.142
   68ILE   HG23 1104   2.531   3.995   4.268
   68ILE     CD 1105   2.739   4.211   4.171
   68ILE    HD1 1106   2.799   4.124   4.198
   68ILE    HD2 1107   2.805   4.294   4.145
   68ILE    HD3 1108   2.689   4.220   4.268
   68ILE      C 1109   2.638   3.791   4.018
   68ILE      O 1110   2.559   3.780   3.928
   69VAL      N 1111   2.679   3.692   4.100
   69VAL      H 1112   2.745   3.710   4.175
   69VAL     CA 1113   2.641   3.551   4.092
   69VAL     HA 1114   2.645   3.514   3.990
   69VAL     CB 1115   2.750   3.475   4.168
   69VAL     HB 1116   2.752   3.516   4.269
   69VAL    CG1 1117   2.727   3.323   4.197
   69VAL   HG11 1118   2.650   3.304   4.272
   69VAL   HG12 1119   2.705   3.271   4.103
   69VAL   HG13 1120   2.819   3.287   4.242
   69VAL    CG2 1121   2.889   3.480   4.095
   69VAL   HG21 1122   2.924   3.581   4.071
   69VAL   HG22 1123   2.967   3.442   4.161
   69VAL   HG23 1124   2.881   3.412   4.011
   69VAL      C 1125   2.508   3.541   4.160
   69VAL      O 1126   2.494   3.592   4.268
   70TYR      N 1127   2.413   3.477   4.103
   70TYR      H 1128   2.431   3.436   4.012
   70TYR     CA 1129   2.276   3.468   4.147
   70TYR     HA 1130   2.257   3.495   4.251
   70TYR     CB 1131   2.179   3.563   4.084
   70TYR    HB1 1132   2.082   3.564   4.134
   70TYR    HB2 1133   2.211   3.667   4.091
   70TYR     CG 1134   2.147   3.534   3.942
   70TYR    CD1 1135   2.204   3.611   3.837
   70TYR    HD1 1136   2.277   3.685   3.866
   70TYR    CD2 1137   2.049   3.440   3.914
   70TYR    HD2 1138   1.992   3.386   3.988
   70TYR    CE1 1139   2.169   3.590   3.703
   70TYR    HE1 1140   2.206   3.656   3.626
   70TYR    CE2 1141   2.015   3.417   3.779
   70TYR    HE2 1142   1.935   3.347   3.766
   70TYR     CZ 1143   2.078   3.487   3.674
   70TYR     OH 1144   2.056   3.459   3.546
   70TYR     HH 1145   2.012   3.377   3.531
   70TYR      C 1146   2.229   3.324   4.161
   70TYR      O 1147   2.140   3.302   4.248
   71THR      N 1148   2.291   3.232   4.087
   71THR      H 1149   2.368   3.265   4.031
   71THR     CA 1150   2.290   3.087   4.109
   71THR     HA 1151   2.269   3.069   4.214
   71THR     CB 1152   2.175   3.010   4.041
   71THR     HB 1153   2.161   2.922   4.104
   71THR    OG1 1154   2.211   2.964   3.914
   71THR    HG1 1155   2.136   2.976   3.857
   71THR    CG2 1156   2.033   3.059   4.053
   71THR   HG21 1157   1.975   2.969   4.036
   71THR   HG22 1158   2.020   3.087   4.158
   71THR   HG23 1159   2.009   3.139   3.983
   71THR      C 1160   2.432   3.016   4.086
   71THR      O 1161   2.504   3.055   3.994
   72ASN      N 1162   2.474   2.918   4.167
   72ASN      H 1163   2.405   2.881   4.231
   72ASN     CA 1164   2.602   2.854   4.164
   72ASN     HA 1165   2.634   2.864   4.060
   72ASN     CB 1166   2.701   2.918   4.258
   72ASN    HB1 1167   2.717   3.026   4.249
   72ASN    HB2 1168   2.664   2.904   4.359
   72ASN     CG 1169   2.841   2.861   4.238
   72ASN    OD1 1170   2.863   2.764   4.158
   72ASN    ND2 1171   2.944   2.912   4.307
   72ASN   HD21 1172   2.928   2.987   4.374
   72ASN   HD22 1173   3.038   2.878   4.302
   72ASN      C 1174   2.571   2.706   4.183
   72ASN      O 1175   2.562   2.662   4.297
   73SER      N 1176   2.571   2.627   4.081
   73SER      H 1177   2.593   2.671   3.992
   73SER     CA 1178   2.567   2.484   4.081
   73SER     HA 1179   2.608   2.450   4.176
   73SER     CB 1180   2.425   2.428   4.055
   73SER    HB1 1181   2.397   2.477   3.962
   73SER    HB2 1182   2.423   2.319   4.048
   73SER     OG 1183   2.336   2.468   4.159
   73SER     HG 1184   2.311   2.557   4.141
   73SER      C 1185   2.678   2.435   3.984
   73SER      O 1186   2.655   2.346   3.903
   74LEU      N 1187   2.795   2.502   3.981
   74LEU      H 1188   2.799   2.589   4.032
   74LEU     CA 1189   2.902   2.482   3.881
   74LEU     HA 1190   2.857   2.462   3.784
   74LEU     CB 1191   3.000   2.605   3.882
   74LEU    HB1 1192   2.948   2.701   3.872
   74LEU    HB2 1193   3.047   2.613   3.981
   74LEU     CG 1194   3.116   2.595   3.773
   74LEU     HG 1195   3.130   2.496   3.730
   74LEU    CD1 1196   3.094   2.695   3.653
   74LEU   HD11 1197   3.086   2.801   3.678
   74LEU   HD12 1198   3.170   2.676   3.577
   74LEU   HD13 1199   3.000   2.684   3.599
   74LEU    CD2 1200   3.250   2.635   3.837
   74LEU   HD21 1201   3.325   2.628   3.758
   74LEU   HD22 1202   3.249   2.740   3.866
   74LEU   HD23 1203   3.284   2.577   3.922
   74LEU      C 1204   2.978   2.355   3.916
   74LEU      O 1205   3.017   2.283   3.825
   75MET      N 1206   3.006   2.335   4.046
   75MET      H 1207   2.965   2.404   4.108
   75MET     CA 1208   3.093   2.225   4.092
   75MET     HA 1209   3.165   2.193   4.017
   75MET     CB 1210   3.171   2.268   4.221
   75MET    HB1 1211   3.099   2.291   4.299
   75MET    HB2 1212   3.225   2.188   4.271
   75MET     CG 1213   3.267   2.387   4.201
   75MET    HG1 1214   3.213   2.468   4.152
   75MET    HG2 1215   3.323   2.425   4.287
   75MET     SD 1216   3.397   2.359   4.077
   75MET     CE 1217   3.482   2.205   4.125
   75MET    HE1 1218   3.534   2.210   4.220
   75MET    HE2 1219   3.405   2.129   4.113
   75MET    HE3 1220   3.557   2.180   4.050
   75MET      C 1221   3.009   2.098   4.133
   75MET      O 1222   3.048   2.001   4.203
   76ASP      N 1223   2.881   2.101   4.089
   76ASP      H 1224   2.848   2.181   4.038
   76ASP     CA 1225   2.791   1.982   4.074
   76ASP     HA 1226   2.804   1.916   4.160
   76ASP     CB 1227   2.641   2.026   4.080
   76ASP    HB1 1228   2.613   2.090   4.164
   76ASP    HB2 1229   2.627   2.093   3.995
   76ASP     CG 1230   2.535   1.925   4.065
   76ASP    OD1 1231   2.545   1.823   4.138
   76ASP    OD2 1232   2.449   1.936   3.977
   76ASP      C 1233   2.819   1.910   3.937
   76ASP      O 1234   2.848   1.982   3.839
   77GLU      N 1235   2.820   1.775   3.931
   77GLU      H 1236   2.803   1.732   4.021
   77GLU     CA 1237   2.849   1.693   3.810
   77GLU     HA 1238   2.918   1.751   3.748
   77GLU     CB 1239   2.932   1.564   3.841
   77GLU    HB1 1240   2.885   1.513   3.925
   77GLU    HB2 1241   2.920   1.494   3.757
   77GLU     CG 1242   3.079   1.588   3.879
   77GLU    HG1 1243   3.087   1.666   3.955
   77GLU    HG2 1244   3.115   1.494   3.921
   77GLU     CD 1245   3.171   1.621   3.764
   77GLU    OE1 1246   3.145   1.710   3.687
   77GLU    OE2 1247   3.260   1.541   3.734
   77GLU      C 1248   2.725   1.664   3.720
   77GLU      O 1249   2.737   1.592   3.619
   78ASN      N 1250   2.608   1.727   3.747
   78ASN      H 1251   2.612   1.791   3.826
   78ASN     CA 1252   2.480   1.702   3.674
   78ASN     HA 1253   2.503   1.647   3.582
   78ASN     CB 1254   2.381   1.615   3.750
   78ASN    HB1 1255   2.295   1.597   3.685
   78ASN    HB2 1256   2.429   1.521   3.777
   78ASN     CG 1257   2.321   1.668   3.883
   78ASN    OD1 1258   2.229   1.751   3.886
   78ASN    ND2 1259   2.370   1.605   3.996
   78ASN   HD21 1260   2.438   1.530   3.993
   78ASN   HD22 1261   2.356   1.648   4.087
   78ASN      C 1262   2.414   1.831   3.613
   78ASN      O 1263   2.365   1.832   3.498
   79THR      N 1264   2.419   1.937   3.694
   79THR      H 1265   2.447   1.928   3.791
   79THR     CA 1266   2.377   2.070   3.662
   79THR     HA 1267   2.300   2.058   3.586
   79THR     CB 1268   2.313   2.145   3.787
   79THR     HB 1269   2.394   2.175   3.854
   79THR    OG1 1270   2.229   2.062   3.860
   79THR    HG1 1271   2.284   1.997   3.902
   79THR    CG2 1272   2.233   2.270   3.747
   79THR   HG21 1273   2.201   2.323   3.837
   79THR   HG22 1274   2.290   2.334   3.680
   79THR   HG23 1275   2.142   2.244   3.693
   79THR      C 1276   2.496   2.148   3.597
   79THR      O 1277   2.490   2.170   3.479
   80TYR      N 1278   2.609   2.162   3.673
   80TYR      H 1279   2.591   2.149   3.772
   80TYR     CA 1280   2.739   2.207   3.617
   80TYR     HA 1281   2.804   2.224   3.703
   80TYR     CB 1282   2.815   2.103   3.536
   80TYR    HB1 1283   2.919   2.130   3.516
   80TYR    HB2 1284   2.830   2.020   3.606
   80TYR     CG 1285   2.751   2.043   3.403
   80TYR    CD1 1286   2.723   2.114   3.289
   80TYR    HD1 1287   2.740   2.221   3.285
   80TYR    CD2 1288   2.722   1.905   3.403
   80TYR    HD2 1289   2.753   1.846   3.488
   80TYR    CE1 1290   2.662   2.052   3.182
   80TYR    HE1 1291   2.643   2.112   3.094
   80TYR    CE2 1292   2.656   1.840   3.299
   80TYR    HE2 1293   2.636   1.734   3.303
   80TYR     CZ 1294   2.624   1.917   3.180
   80TYR     OH 1295   2.573   1.848   3.074
   80TYR     HH 1296   2.523   1.773   3.101
   80TYR      C 1297   2.735   2.353   3.566
   80TYR      O 1298   2.810   2.398   3.477
   81ALA      N 1299   2.650   2.437   3.629
   81ALA      H 1300   2.602   2.406   3.712
   81ALA     CA 1301   2.632   2.580   3.587
   81ALA     HA 1302   2.714   2.606   3.521
   81ALA     CB 1303   2.506   2.598   3.492
   81ALA    HB1 1304   2.487   2.706   3.491
   81ALA    HB2 1305   2.537   2.590   3.388
   81ALA    HB3 1306   2.415   2.539   3.506
   81ALA      C 1307   2.628   2.686   3.700
   81ALA      O 1308   2.546   2.677   3.786
   82MET      N 1309   2.696   2.800   3.685
   82MET      H 1310   2.733   2.802   3.591
   82MET     CA 1311   2.683   2.929   3.751
   82MET     HA 1312   2.627   2.917   3.844
   82MET     CB 1313   2.826   2.979   3.785
   82MET    HB1 1314   2.872   2.899   3.845
   82MET    HB2 1315   2.877   3.005   3.693
   82MET     CG 1316   2.822   3.100   3.877
   82MET    HG1 1317   2.771   3.185   3.831
   82MET    HG2 1318   2.763   3.070   3.964
   82MET     SD 1319   2.988   3.170   3.929
   82MET     CE 1320   3.093   3.034   3.967
   82MET    HE1 1321   3.098   2.964   3.883
   82MET    HE2 1322   3.188   3.071   4.006
   82MET    HE3 1323   3.039   2.987   4.049
   82MET      C 1324   2.613   3.037   3.668
   82MET      O 1325   2.656   3.053   3.558
   83GLU      N 1326   2.503   3.108   3.716
   83GLU      H 1327   2.497   3.098   3.817
   83GLU     CA 1328   2.435   3.217   3.645
   83GLU     HA 1329   2.463   3.215   3.540
   83GLU     CB 1330   2.284   3.203   3.666
   83GLU    HB1 1331   2.258   3.221   3.770
   83GLU    HB2 1332   2.239   3.289   3.616
   83GLU     CG 1333   2.219   3.073   3.611
   83GLU    HG1 1334   2.256   3.056   3.510
   83GLU    HG2 1335   2.250   3.002   3.687
   83GLU     CD 1336   2.068   3.079   3.630
   83GLU    OE1 1337   2.023   3.008   3.723
   83GLU    OE2 1338   2.005   3.145   3.546
   83GLU      C 1339   2.482   3.351   3.711
   83GLU      O 1340   2.493   3.363   3.835
   84LEU      N 1341   2.507   3.453   3.629
   84LEU      H 1342   2.491   3.441   3.531
   84LEU     CA 1343   2.555   3.585   3.673
   84LEU     HA 1344   2.533   3.596   3.779
   84LEU     CB 1345   2.712   3.596   3.665
   84LEU    HB1 1346   2.748   3.630   3.569
   84LEU    HB2 1347   2.732   3.683   3.728
   84LEU     CG 1348   2.802   3.475   3.717
   84LEU     HG 1349   2.745   3.434   3.800
   84LEU    CD1 1350   2.825   3.369   3.606
   84LEU   HD11 1351   2.872   3.279   3.644
   84LEU   HD12 1352   2.734   3.339   3.553
   84LEU   HD13 1353   2.876   3.401   3.515
   84LEU    CD2 1354   2.933   3.530   3.759
   84LEU   HD21 1355   2.996   3.447   3.792
   84LEU   HD22 1356   2.987   3.583   3.682
   84LEU   HD23 1357   2.917   3.605   3.837
   84LEU      C 1358   2.480   3.694   3.592
   84LEU      O 1359   2.438   3.681   3.472
   85LEU      N 1360   2.464   3.807   3.654
   85LEU      H 1361   2.486   3.814   3.753
   85LEU     CA 1362   2.446   3.930   3.583
   85LEU     HA 1363   2.413   3.915   3.480
   85LEU     CB 1364   2.337   4.015   3.650
   85LEU    HB1 1365   2.368   4.068   3.740
   85LEU    HB2 1366   2.324   4.091   3.573
   85LEU     CG 1367   2.202   3.942   3.673
   85LEU     HG 1368   2.229   3.840   3.700
   85LEU    CD1 1369   2.116   4.004   3.791
   85LEU   HD11 1370   2.011   3.979   3.779
   85LEU   HD12 1371   2.147   3.964   3.887
   85LEU   HD13 1372   2.124   4.113   3.787
   85LEU    CD2 1373   2.134   3.949   3.538
   85LEU   HD21 1374   2.193   3.916   3.453
   85LEU   HD22 1375   2.046   3.885   3.531
   85LEU   HD23 1376   2.105   4.053   3.527
   85LEU      C 1377   2.580   4.007   3.585
   85LEU      O 1378   2.659   3.996   3.676
   86THR      N 1379   2.604   4.098   3.488
   86THR      H 1380   2.542   4.099   3.409
   86THR     CA 1381   2.701   4.203   3.486
   86THR     HA 1382   2.798   4.155   3.495
   86THR     CB 1383   2.693   4.277   3.353
   86THR     HB 1384   2.760   4.362   3.353
   86THR    OG1 1385   2.567   4.335   3.332
   86THR    HG1 1386   2.588   4.427   3.323
   86THR    CG2 1387   2.744   4.195   3.235
   86THR   HG21 1388   2.728   4.253   3.145
   86THR   HG22 1389   2.848   4.164   3.241
   86THR   HG23 1390   2.677   4.109   3.227
   86THR      C 1391   2.682   4.296   3.614
   86THR      O 1392   2.565   4.318   3.659
   87GLY      N 1393   2.795   4.345   3.670
   87GLY      H 1394   2.889   4.320   3.643
   87GLY     CA 1395   2.793   4.458   3.774
   87GLY    HA1 1396   2.693   4.494   3.797
   87GLY    HA2 1397   2.831   4.429   3.872
   87GLY      C 1398   2.862   4.581   3.715
   87GLY      O 1399   2.938   4.639   3.784
   88TYR      N 1400   2.823   4.614   3.587
   88TYR      H 1401   2.746   4.562   3.547
   88TYR     CA 1402   2.862   4.728   3.501
   88TYR     HA 1403   2.839   4.820   3.555
   88TYR     CB 1404   3.006   4.727   3.453
   88TYR    HB1 1405   3.022   4.824   3.404
   88TYR    HB2 1406   3.080   4.730   3.533
   88TYR     CG 1407   3.048   4.611   3.361
   88TYR    CD1 1408   3.057   4.485   3.418
   88TYR    HD1 1409   3.040   4.468   3.523
   88TYR    CD2 1410   3.073   4.634   3.222
   88TYR    HD2 1411   3.052   4.733   3.182
   88TYR    CE1 1412   3.078   4.377   3.331
   88TYR    HE1 1413   3.081   4.281   3.379
   88TYR    CE2 1414   3.085   4.524   3.134
   88TYR    HE2 1415   3.101   4.542   3.029
   88TYR     CZ 1416   3.097   4.400   3.192
   88TYR     OH 1417   3.132   4.298   3.110
   88TYR     HH 1418   3.119   4.208   3.134
   88TYR      C 1419   2.764   4.718   3.382
   88TYR      O 1420   2.697   4.613   3.367
   89ALA      N 1421   2.767   4.816   3.295
   89ALA      H 1422   2.817   4.902   3.314
   89ALA     CA 1423   2.695   4.821   3.167
   89ALA     HA 1424   2.717   4.914   3.115
   89ALA     CB 1425   2.747   4.704   3.080
   89ALA    HB1 1426   2.715   4.722   2.978
   89ALA    HB2 1427   2.855   4.691   3.079
   89ALA    HB3 1428   2.702   4.615   3.125
   89ALA      C 1429   2.540   4.820   3.180
   89ALA      O 1430   2.495   4.789   3.293
   90PRO      N 1431   2.462   4.820   3.070
   90PRO     CA 1432   2.318   4.777   3.077
   90PRO     HA 1433   2.252   4.837   3.140
   90PRO     CB 1434   2.266   4.788   2.934
   90PRO    HB1 1435   2.280   4.694   2.881
   90PRO    HB2 1436   2.159   4.802   2.919
   90PRO     CG 1437   2.358   4.881   2.862
   90PRO    HG1 1438   2.364   4.852   2.758
   90PRO    HG2 1439   2.303   4.975   2.863
   90PRO     CD 1440   2.490   4.881   2.938
   90PRO    HD1 1441   2.556   4.813   2.884
   90PRO    HD2 1442   2.538   4.977   2.954
   90PRO      C 1443   2.326   4.623   3.119
   90PRO      O 1444   2.401   4.551   3.056
   91VAL      N 1445   2.250   4.592   3.219
   91VAL      H 1446   2.200   4.672   3.254
   91VAL     CA 1447   2.231   4.465   3.286
   91VAL     HA 1448   2.333   4.458   3.323
   91VAL     CB 1449   2.124   4.475   3.398
   91VAL     HB 1450   2.040   4.521   3.347
   91VAL    CG1 1451   2.087   4.341   3.464
   91VAL   HG11 1452   2.045   4.265   3.398
   91VAL   HG12 1453   2.167   4.292   3.520
   91VAL   HG13 1454   2.016   4.348   3.545
   91VAL    CG2 1455   2.157   4.575   3.509
   91VAL   HG21 1456   2.161   4.676   3.467
   91VAL   HG22 1457   2.080   4.572   3.586
   91VAL   HG23 1458   2.248   4.552   3.564
   91VAL      C 1459   2.215   4.351   3.179
   91VAL      O 1460   2.107   4.325   3.127
   92SER      N 1461   2.327   4.290   3.147
   92SER      H 1462   2.416   4.318   3.185
   92SER     CA 1463   2.334   4.182   3.051
   92SER     HA 1464   2.257   4.188   2.974
   92SER     CB 1465   2.470   4.192   2.980
   92SER    HB1 1466   2.559   4.189   3.043
   92SER    HB2 1467   2.475   4.098   2.926
   92SER     OG 1468   2.474   4.311   2.901
   92SER     HG 1469   2.471   4.387   2.957
   92SER      C 1470   2.344   4.040   3.127
   92SER      O 1471   2.425   4.025   3.222
   93PRO      N 1472   2.260   3.943   3.092
   93PRO     CA 1473   2.265   3.804   3.150
   93PRO     HA 1474   2.268   3.803   3.259
   93PRO     CB 1475   2.132   3.740   3.108
   93PRO    HB1 1476   2.139   3.632   3.096
   93PRO    HB2 1477   2.062   3.763   3.188
   93PRO     CG 1478   2.093   3.814   2.986
   93PRO    HG1 1479   2.109   3.769   2.887
   93PRO    HG2 1480   1.986   3.834   2.998
   93PRO     CD 1481   2.152   3.955   2.993
   93PRO    HD1 1482   2.190   3.975   2.893
   93PRO    HD2 1483   2.080   4.027   3.032
   93PRO      C 1484   2.385   3.720   3.103
   93PRO      O 1485   2.413   3.722   2.979
   94ILE      N 1486   2.461   3.650   3.193
   94ILE      H 1487   2.418   3.638   3.284
   94ILE     CA 1488   2.574   3.559   3.172
   94ILE     HA 1489   2.597   3.549   3.066
   94ILE     CB 1490   2.689   3.622   3.252
   94ILE     HB 1491   2.652   3.641   3.353
   94ILE    CG1 1492   2.736   3.755   3.193
   94ILE   HG11 1493   2.787   3.737   3.098
   94ILE   HG12 1494   2.650   3.820   3.176
   94ILE    CG2 1495   2.812   3.525   3.272
   94ILE   HG21 1496   2.901   3.573   3.313
   94ILE   HG22 1497   2.789   3.448   3.345
   94ILE   HG23 1498   2.831   3.481   3.174
   94ILE     CD 1499   2.821   3.831   3.297
   94ILE    HD1 1500   2.921   3.791   3.317
   94ILE    HD2 1501   2.835   3.930   3.256
   94ILE    HD3 1502   2.766   3.859   3.387
   94ILE      C 1503   2.543   3.417   3.233
   94ILE      O 1504   2.471   3.406   3.337
   95VAL      N 1505   2.597   3.306   3.185
   95VAL      H 1506   2.644   3.326   3.097
   95VAL     CA 1507   2.600   3.174   3.250
   95VAL     HA 1508   2.594   3.194   3.357
   95VAL     CB 1509   2.491   3.073   3.200
   95VAL     HB 1510   2.495   3.056   3.092
   95VAL    CG1 1511   2.501   2.936   3.274
   95VAL   HG11 1512   2.594   2.882   3.263
   95VAL   HG12 1513   2.496   2.940   3.383
   95VAL   HG13 1514   2.414   2.881   3.238
   95VAL    CG2 1515   2.347   3.134   3.235
   95VAL   HG21 1516   2.314   3.208   3.162
   95VAL   HG22 1517   2.271   3.058   3.256
   95VAL   HG23 1518   2.345   3.188   3.330
   95VAL      C 1519   2.743   3.127   3.220
   95VAL      O 1520   2.792   3.157   3.112
   96ILE      N 1521   2.804   3.062   3.316
   96ILE      H 1522   2.757   3.034   3.400
   96ILE     CA 1523   2.926   2.986   3.300
   96ILE     HA 1524   2.957   2.983   3.196
   96ILE     CB 1525   3.036   3.045   3.397
   96ILE     HB 1526   2.999   3.036   3.499
   96ILE    CG1 1527   3.058   3.201   3.398
   96ILE   HG11 1528   3.096   3.231   3.300
   96ILE   HG12 1529   2.958   3.243   3.403
   96ILE    CG2 1530   3.182   2.973   3.401
   96ILE   HG21 1531   3.261   3.041   3.368
   96ILE   HG22 1532   3.212   2.941   3.501
   96ILE   HG23 1533   3.183   2.891   3.329
   96ILE     CD 1534   3.138   3.255   3.516
   96ILE    HD1 1535   3.145   3.364   3.516
   96ILE    HD2 1536   3.094   3.222   3.610
   96ILE    HD3 1537   3.245   3.233   3.514
   96ILE      C 1538   2.882   2.847   3.331
   96ILE      O 1539   2.796   2.823   3.412
   97ALA      N 1540   2.943   2.751   3.262
   97ALA      H 1541   3.017   2.780   3.200
   97ALA     CA 1542   2.920   2.604   3.273
   97ALA     HA 1543   2.908   2.578   3.378
   97ALA     CB 1544   2.799   2.546   3.198
   97ALA    HB1 1545   2.769   2.448   3.235
   97ALA    HB2 1546   2.712   2.610   3.204
   97ALA    HB3 1547   2.820   2.526   3.093
   97ALA      C 1548   3.055   2.539   3.245
   97ALA      O 1549   3.149   2.610   3.211
   98ARG      N 1550   3.065   2.411   3.295
   98ARG      H 1551   2.986   2.358   3.328
   98ARG     CA 1552   3.195   2.354   3.337
   98ARG     HA 1553   3.278   2.412   3.297
   98ARG     CB 1554   3.215   2.360   3.489
   98ARG    HB1 1555   3.229   2.464   3.517
   98ARG    HB2 1556   3.138   2.318   3.554
   98ARG     CG 1557   3.348   2.291   3.538
   98ARG    HG1 1558   3.363   2.196   3.486
   98ARG    HG2 1559   3.435   2.354   3.519
   98ARG     CD 1560   3.356   2.257   3.691
   98ARG    HD1 1561   3.454   2.213   3.706
   98ARG    HD2 1562   3.354   2.354   3.742
   98ARG     NE 1563   3.249   2.168   3.734
   98ARG     HE 1564   3.172   2.220   3.773
   98ARG     CZ 1565   3.252   2.032   3.727
   98ARG    NH1 1566   3.353   1.967   3.673
   98ARG   HH11 1567   3.444   2.010   3.657
   98ARG   HH12 1568   3.349   1.874   3.636
   98ARG    NH2 1569   3.151   1.959   3.770
   98ARG   HH21 1570   3.068   2.009   3.798
   98ARG   HH22 1571   3.153   1.858   3.775
   98ARG      C 1572   3.207   2.206   3.285
   98ARG      O 1573   3.137   2.116   3.327
   99THR      N 1574   3.301   2.190   3.188
   99THR      H 1575   3.360   2.268   3.161
   99THR     CA 1576   3.331   2.065   3.125
   99THR     HA 1577   3.237   2.011   3.114
   99THR     CB 1578   3.392   2.095   2.982
   99THR     HB 1579   3.363   2.009   2.921
   99THR    OG1 1580   3.533   2.101   2.980
   99THR    HG1 1581   3.554   2.036   2.914
   99THR    CG2 1582   3.345   2.228   2.916
   99THR   HG21 1583   3.380   2.237   2.813
   99THR   HG22 1584   3.237   2.236   2.926
   99THR   HG23 1585   3.382   2.311   2.976
   99THR      C 1586   3.417   1.977   3.214
   99THR      O 1587   3.420   1.994   3.338
  100HIS      N 1588   3.486   1.877   3.161
  100HIS      H 1589   3.496   1.876   3.061
  100HIS     CA 1590   3.583   1.786   3.223
  100HIS     HA 1591   3.540   1.768   3.322
  100HIS     CB 1592   3.599   1.661   3.139
  100HIS    HB1 1593   3.619   1.677   3.033
  100HIS    HB2 1594   3.693   1.615   3.169
  100HIS     CG 1595   3.495   1.551   3.161
  100HIS    ND1 1596   3.488   1.438   3.083
  100HIS    CD2 1597   3.385   1.557   3.237
  100HIS    HD2 1598   3.346   1.633   3.302
  100HIS    CE1 1599   3.378   1.376   3.116
  100HIS    HE1 1600   3.358   1.276   3.081
  100HIS    NE2 1601   3.313   1.438   3.213
  100HIS    HE2 1602   3.217   1.418   3.235
  100HIS      C 1603   3.720   1.860   3.241
  100HIS      O 1604   3.784   1.838   3.343
  101THR      N 1605   3.758   1.949   3.147
  101THR      H 1606   3.701   1.941   3.064
  101THR     CA 1607   3.887   2.018   3.153
  101THR     HA 1608   3.931   2.004   3.252
  101THR     CB 1609   3.985   1.965   3.042
  101THR     HB 1610   4.084   1.993   3.076
  101THR    OG1 1611   3.944   2.024   2.916
  101THR    HG1 1612   3.854   2.001   2.897
  101THR    CG2 1613   3.991   1.816   3.027
  101THR   HG21 1614   4.057   1.797   2.942
  101THR   HG22 1615   4.035   1.771   3.116
  101THR   HG23 1616   3.895   1.767   3.006
  101THR      C 1617   3.872   2.171   3.143
  101THR      O 1618   3.969   2.249   3.167
  102ALA      N 1619   3.758   2.219   3.103
  102ALA      H 1620   3.687   2.155   3.069
  102ALA     CA 1621   3.732   2.360   3.072
  102ALA     HA 1622   3.809   2.420   3.120
  102ALA     CB 1623   3.763   2.376   2.925
  102ALA    HB1 1624   3.696   2.307   2.874
  102ALA    HB2 1625   3.748   2.478   2.887
  102ALA    HB3 1626   3.867   2.352   2.905
  102ALA      C 1627   3.606   2.431   3.126
  102ALA      O 1628   3.506   2.367   3.167
  103LEU      N 1629   3.607   2.563   3.126
  103LEU      H 1630   3.683   2.608   3.078
  103LEU     CA 1631   3.487   2.647   3.156
  103LEU     HA 1632   3.415   2.576   3.197
  103LEU     CB 1633   3.534   2.762   3.247
  103LEU    HB1 1634   3.597   2.828   3.188
  103LEU    HB2 1635   3.447   2.822   3.272
  103LEU     CG 1636   3.595   2.724   3.380
  103LEU     HG 1637   3.661   2.639   3.363
  103LEU    CD1 1638   3.676   2.850   3.436
  103LEU   HD11 1639   3.706   2.850   3.540
  103LEU   HD12 1640   3.767   2.868   3.379
  103LEU   HD13 1641   3.622   2.945   3.436
  103LEU    CD2 1642   3.498   2.670   3.492
  103LEU   HD21 1643   3.420   2.741   3.520
  103LEU   HD22 1644   3.453   2.577   3.457
  103LEU   HD23 1645   3.555   2.645   3.581
  103LEU      C 1646   3.452   2.701   3.021
  103LEU      O 1647   3.542   2.751   2.947
  104ILE      N 1648   3.322   2.686   2.985
  104ILE      H 1649   3.256   2.657   3.056
  104ILE     CA 1650   3.270   2.755   2.873
  104ILE     HA 1651   3.345   2.792   2.803
  104ILE     CB 1652   3.170   2.665   2.792
  104ILE     HB 1653   3.245   2.605   2.740
  104ILE    CG1 1654   3.099   2.741   2.679
  104ILE   HG11 1655   3.013   2.798   2.712
  104ILE   HG12 1656   3.171   2.810   2.636
  104ILE    CG2 1657   3.077   2.575   2.874
  104ILE   HG21 1658   2.995   2.626   2.925
  104ILE   HG22 1659   3.031   2.503   2.807
  104ILE   HG23 1660   3.119   2.511   2.952
  104ILE     CD 1661   3.056   2.640   2.568
  104ILE    HD1 1662   3.015   2.680   2.476
  104ILE    HD2 1663   3.145   2.585   2.536
  104ILE    HD3 1664   2.975   2.572   2.593
  104ILE      C 1665   3.195   2.878   2.939
  104ILE      O 1666   3.119   2.875   3.034
  105PHE      N 1667   3.228   2.996   2.889
  105PHE      H 1668   3.292   2.994   2.811
  105PHE     CA 1669   3.165   3.123   2.924
  105PHE     HA 1670   3.104   3.111   3.014
  105PHE     CB 1671   3.272   3.232   2.940
  105PHE    HB1 1672   3.331   3.222   2.849
  105PHE    HB2 1673   3.218   3.326   2.932
  105PHE     CG 1674   3.359   3.225   3.063
  105PHE    CD1 1675   3.461   3.130   3.074
  105PHE    HD1 1676   3.485   3.053   3.003
  105PHE    CD2 1677   3.335   3.324   3.160
  105PHE    HD2 1678   3.269   3.409   3.154
  105PHE    CE1 1679   3.533   3.123   3.191
  105PHE    HE1 1680   3.607   3.046   3.205
  105PHE    CE2 1681   3.419   3.324   3.274
  105PHE    HE2 1682   3.410   3.408   3.341
  105PHE     CZ 1683   3.511   3.220   3.291
  105PHE     HZ 1684   3.570   3.220   3.382
  105PHE      C 1685   3.077   3.174   2.810
  105PHE      O 1686   3.111   3.157   2.694
  106LEU      N 1687   2.972   3.249   2.839
  106LEU      H 1688   2.944   3.279   2.931
  106LEU     CA 1689   2.866   3.297   2.741
  106LEU     HA 1690   2.909   3.330   2.647
  106LEU     CB 1691   2.773   3.180   2.709
  106LEU    HB1 1692   2.833   3.096   2.674
  106LEU    HB2 1693   2.723   3.152   2.801
  106LEU     CG 1694   2.675   3.205   2.598
  106LEU     HG 1695   2.618   3.298   2.608
  106LEU    CD1 1696   2.738   3.226   2.460
  106LEU   HD11 1697   2.791   3.320   2.448
  106LEU   HD12 1698   2.797   3.137   2.438
  106LEU   HD13 1699   2.665   3.225   2.380
  106LEU    CD2 1700   2.588   3.082   2.600
  106LEU   HD21 1701   2.633   2.984   2.588
  106LEU   HD22 1702   2.524   3.067   2.687
  106LEU   HD23 1703   2.518   3.089   2.517
  106LEU      C 1704   2.790   3.415   2.807
  106LEU      O 1705   2.744   3.411   2.918
  107MET      N 1706   2.795   3.525   2.738
  107MET      H 1707   2.822   3.517   2.641
  107MET     CA 1708   2.722   3.642   2.778
  107MET     HA 1709   2.682   3.629   2.879
  107MET     CB 1710   2.811   3.764   2.786
  107MET    HB1 1711   2.889   3.732   2.855
  107MET    HB2 1712   2.860   3.767   2.689
  107MET     CG 1713   2.741   3.897   2.825
  107MET    HG1 1714   2.670   3.918   2.745
  107MET    HG2 1715   2.694   3.888   2.922
  107MET     SD 1716   2.861   4.040   2.826
  107MET     CE 1717   2.995   3.999   2.937
  107MET    HE1 1718   2.943   3.973   3.030
  107MET    HE2 1719   3.050   3.920   2.887
  107MET    HE3 1720   3.059   4.085   2.958
  107MET      C 1721   2.618   3.669   2.670
  107MET      O 1722   2.653   3.673   2.550
  108GLY      N 1723   2.492   3.697   2.706
  108GLY      H 1724   2.475   3.674   2.803
  108GLY     CA 1725   2.382   3.739   2.619
  108GLY    HA1 1726   2.385   3.688   2.523
  108GLY    HA2 1727   2.296   3.694   2.668
  108GLY      C 1728   2.373   3.886   2.610
  108GLY      O 1729   2.425   3.965   2.693
  109LYS      N 1730   2.295   3.934   2.513
  109LYS      H 1731   2.249   3.865   2.456
  109LYS     CA 1732   2.263   4.079   2.497
  109LYS     HA 1733   2.350   4.144   2.509
  109LYS     CB 1734   2.197   4.110   2.356
  109LYS    HB1 1735   2.098   4.065   2.349
  109LYS    HB2 1736   2.179   4.216   2.342
  109LYS     CG 1737   2.282   4.055   2.236
  109LYS    HG1 1738   2.288   3.949   2.214
  109LYS    HG2 1739   2.226   4.089   2.149
  109LYS     CD 1740   2.422   4.122   2.224
  109LYS    HD1 1741   2.419   4.226   2.256
  109LYS    HD2 1742   2.498   4.080   2.290
  109LYS     CE 1743   2.460   4.128   2.082
  109LYS    HE1 1744   2.483   4.029   2.041
  109LYS    HE2 1745   2.375   4.166   2.025
  109LYS     NZ 1746   2.577   4.210   2.060
  109LYS    HZ1 1747   2.644   4.210   2.137
  109LYS    HZ2 1748   2.628   4.185   1.976
  109LYS    HZ3 1749   2.555   4.306   2.040
  109LYS      C 1750   2.157   4.106   2.605
  109LYS      O 1751   2.075   4.016   2.635
  110PRO      N 1752   2.134   4.228   2.655
  110PRO     CA 1753   2.029   4.274   2.748
  110PRO     HA 1754   2.047   4.217   2.839
  110PRO     CB 1755   2.046   4.421   2.759
  110PRO    HB1 1756   1.980   4.475   2.691
  110PRO    HB2 1757   2.023   4.449   2.861
  110PRO     CG 1758   2.186   4.448   2.716
  110PRO    HG1 1759   2.198   4.547   2.673
  110PRO    HG2 1760   2.254   4.458   2.800
  110PRO     CD 1761   2.234   4.322   2.641
  110PRO    HD1 1762   2.256   4.343   2.537
  110PRO    HD2 1763   2.328   4.285   2.683
  110PRO      C 1764   1.889   4.231   2.716
  110PRO      O 1765   1.811   4.198   2.805
  111THR      N 1766   1.844   4.224   2.593
  111THR      H 1767   1.910   4.243   2.519
  111THR     CA 1768   1.720   4.180   2.535
  111THR     HA 1769   1.636   4.225   2.588
  111THR     CB 1770   1.725   4.242   2.388
  111THR     HB 1771   1.647   4.184   2.338
  111THR    OG1 1772   1.845   4.210   2.319
  111THR    HG1 1773   1.850   4.269   2.246
  111THR    CG2 1774   1.707   4.390   2.372
  111THR   HG21 1775   1.771   4.445   2.441
  111THR   HG22 1776   1.716   4.431   2.272
  111THR   HG23 1777   1.604   4.403   2.406
  111THR      C 1778   1.694   4.030   2.535
  111THR      O 1779   1.582   3.991   2.511
  112THR      N 1780   1.800   3.944   2.545
  112THR      H 1781   1.892   3.975   2.575
  112THR     CA 1782   1.774   3.798   2.537
  112THR     HA 1783   1.700   3.771   2.461
  112THR     CB 1784   1.917   3.740   2.492
  112THR     HB 1785   1.966   3.815   2.430
  112THR    OG1 1786   1.896   3.632   2.411
  112THR    HG1 1787   1.818   3.590   2.444
  112THR    CG2 1788   2.021   3.702   2.603
  112THR   HG21 1789   2.023   3.779   2.679
  112THR   HG22 1790   2.001   3.609   2.657
  112THR   HG23 1791   2.123   3.695   2.567
  112THR      C 1792   1.738   3.740   2.672
  112THR      O 1793   1.773   3.799   2.775
  113SER      N 1794   1.660   3.632   2.675
  113SER      H 1795   1.642   3.588   2.585
  113SER     CA 1796   1.607   3.556   2.790
  113SER     HA 1797   1.567   3.629   2.860
  113SER     CB 1798   1.483   3.481   2.742
  113SER    HB1 1799   1.424   3.449   2.828
  113SER    HB2 1800   1.401   3.541   2.701
  113SER     OG 1801   1.501   3.377   2.657
  113SER     HG 1802   1.529   3.418   2.576
  113SER      C 1803   1.722   3.477   2.854
  113SER      O 1804   1.809   3.422   2.786
  114ARG      N 1805   1.712   3.464   2.985
  114ARG      H 1806   1.620   3.493   3.013
  114ARG     CA 1807   1.794   3.377   3.074
  114ARG     HA 1808   1.892   3.425   3.081
  114ARG     CB 1809   1.740   3.385   3.215
  114ARG    HB1 1810   1.738   3.491   3.242
  114ARG    HB2 1811   1.638   3.348   3.220
  114ARG     CG 1812   1.812   3.306   3.326
  114ARG    HG1 1813   1.815   3.198   3.315
  114ARG    HG2 1814   1.913   3.348   3.335
  114ARG     CD 1815   1.743   3.335   3.464
  114ARG    HD1 1816   1.750   3.438   3.498
  114ARG    HD2 1817   1.635   3.323   3.452
  114ARG     NE 1818   1.776   3.236   3.571
  114ARG     HE 1819   1.857   3.182   3.543
  114ARG     CZ 1820   1.704   3.198   3.682
  114ARG    NH1 1821   1.579   3.236   3.711
  114ARG   HH11 1822   1.526   3.307   3.663
  114ARG   HH12 1823   1.527   3.204   3.792
  114ARG    NH2 1824   1.767   3.115   3.762
  114ARG   HH21 1825   1.863   3.091   3.741
  114ARG   HH22 1826   1.723   3.058   3.833
  114ARG      C 1827   1.816   3.235   3.035
  114ARG      O 1828   1.928   3.180   3.023
  115ARG      N 1829   1.707   3.168   3.004
  115ARG      H 1830   1.622   3.219   3.025
  115ARG     CA 1831   1.691   3.037   2.948
  115ARG     HA 1832   1.733   2.983   3.034
  115ARG     CB 1833   1.542   2.985   2.945
  115ARG    HB1 1834   1.542   2.881   2.912
  115ARG    HB2 1835   1.499   2.981   3.045
  115ARG     CG 1836   1.445   3.072   2.858
  115ARG    HG1 1837   1.346   3.048   2.894
  115ARG    HG2 1838   1.447   3.179   2.883
  115ARG     CD 1839   1.466   3.042   2.704
  115ARG    HD1 1840   1.496   3.137   2.660
  115ARG    HD2 1841   1.532   2.957   2.683
  115ARG     NE 1842   1.338   2.994   2.649
  115ARG     HE 1843   1.277   2.966   2.725
  115ARG     CZ 1844   1.298   2.986   2.526
  115ARG    NH1 1845   1.381   3.024   2.427
  115ARG   HH11 1846   1.479   3.045   2.442
  115ARG   HH12 1847   1.355   3.023   2.330
  115ARG    NH2 1848   1.175   2.936   2.511
  115ARG   HH21 1849   1.110   2.917   2.586
  115ARG   HH22 1850   1.133   2.938   2.420
  115ARG      C 1851   1.775   3.011   2.820
  115ARG      O 1852   1.827   2.898   2.801
  116ASP      N 1853   1.788   3.110   2.734
  116ASP      H 1854   1.756   3.204   2.752
  116ASP     CA 1855   1.854   3.106   2.605
  116ASP     HA 1856   1.843   3.002   2.574
  116ASP     CB 1857   1.807   3.217   2.508
  116ASP    HB1 1858   1.798   3.317   2.551
  116ASP    HB2 1859   1.880   3.230   2.428
  116ASP     CG 1860   1.690   3.185   2.420
  116ASP    OD1 1861   1.645   3.069   2.438
  116ASP    OD2 1862   1.646   3.265   2.335
  116ASP      C 1863   2.008   3.127   2.624
  116ASP      O 1864   2.085   3.069   2.549
  117VAL      N 1865   2.057   3.204   2.727
  117VAL      H 1866   1.994   3.260   2.784
  117VAL     CA 1867   2.197   3.191   2.775
  117VAL     HA 1868   2.256   3.204   2.684
  117VAL     CB 1869   2.231   3.307   2.873
  117VAL     HB 1870   2.178   3.291   2.967
  117VAL    CG1 1871   2.382   3.309   2.909
  117VAL   HG11 1872   2.411   3.406   2.949
  117VAL   HG12 1873   2.418   3.226   2.969
  117VAL   HG13 1874   2.434   3.292   2.815
  117VAL    CG2 1875   2.191   3.445   2.820
  117VAL   HG21 1876   2.082   3.442   2.814
  117VAL   HG22 1877   2.214   3.525   2.891
  117VAL   HG23 1878   2.230   3.457   2.719
  117VAL      C 1879   2.215   3.050   2.838
  117VAL      O 1880   2.301   2.973   2.789
  118TYR      N 1881   2.132   3.007   2.938
  118TYR      H 1882   2.064   3.074   2.971
  118TYR     CA 1883   2.146   2.877   3.002
  118TYR     HA 1884   2.245   2.879   3.048
  118TYR     CB 1885   2.034   2.866   3.110
  118TYR    HB1 1886   2.031   2.956   3.171
  118TYR    HB2 1887   1.932   2.863   3.070
  118TYR     CG 1888   2.066   2.758   3.214
  118TYR    CD1 1889   2.042   2.625   3.184
  118TYR    HD1 1890   1.997   2.598   3.090
  118TYR    CD2 1891   2.128   2.790   3.339
  118TYR    HD2 1892   2.139   2.892   3.370
  118TYR    CE1 1893   2.069   2.524   3.281
  118TYR    HE1 1894   2.035   2.423   3.265
  118TYR    CE2 1895   2.164   2.687   3.438
  118TYR    HE2 1896   2.200   2.724   3.532
  118TYR     CZ 1897   2.121   2.554   3.408
  118TYR     OH 1898   2.153   2.453   3.502
  118TYR     HH 1899   2.186   2.503   3.574
  118TYR      C 1900   2.163   2.757   2.914
  118TYR      O 1901   2.273   2.693   2.916
  119ARG      N 1902   2.054   2.718   2.840
  119ARG      H 1903   1.967   2.769   2.845
  119ARG     CA 1904   2.051   2.616   2.741
  119ARG     HA 1905   2.052   2.525   2.801
  119ARG     CB 1906   1.912   2.610   2.657
  119ARG    HB1 1907   1.914   2.509   2.617
  119ARG    HB2 1908   1.835   2.627   2.732
  119ARG     CG 1909   1.892   2.708   2.537
  119ARG    HG1 1910   1.891   2.805   2.588
  119ARG    HG2 1911   1.984   2.712   2.478
  119ARG     CD 1912   1.760   2.700   2.453
  119ARG    HD1 1913   1.751   2.797   2.404
  119ARG    HD2 1914   1.780   2.624   2.378
  119ARG     NE 1915   1.639   2.667   2.534
  119ARG     HE 1916   1.667   2.656   2.630
  119ARG     CZ 1917   1.513   2.669   2.486
  119ARG    NH1 1918   1.481   2.700   2.363
  119ARG   HH11 1919   1.550   2.731   2.296
  119ARG   HH12 1920   1.389   2.678   2.326
  119ARG    NH2 1921   1.413   2.644   2.570
  119ARG   HH21 1922   1.443   2.636   2.666
  119ARG   HH22 1923   1.314   2.648   2.552
  119ARG      C 1924   2.177   2.619   2.654
  119ARG      O 1925   2.247   2.516   2.664
  120THR      N 1926   2.217   2.726   2.585
  120THR      H 1927   2.155   2.805   2.596
  120THR     CA 1928   2.319   2.733   2.485
  120THR     HA 1929   2.317   2.644   2.422
  120THR     CB 1930   2.297   2.862   2.405
  120THR     HB 1931   2.319   2.946   2.471
  120THR    OG1 1932   2.167   2.887   2.369
  120THR    HG1 1933   2.142   2.971   2.405
  120THR    CG2 1934   2.383   2.875   2.283
  120THR   HG21 1935   2.401   2.981   2.267
  120THR   HG22 1936   2.483   2.831   2.290
  120THR   HG23 1937   2.332   2.835   2.196
  120THR      C 1938   2.461   2.739   2.546
  120THR      O 1939   2.552   2.696   2.480
  121CYS      N 1940   2.476   2.774   2.674
  121CYS      H 1941   2.398   2.799   2.733
  121CYS     CA 1942   2.599   2.742   2.753
  121CYS     HA 1943   2.687   2.770   2.695
  121CYS     CB 1944   2.596   2.834   2.878
  121CYS    HB1 1945   2.588   2.940   2.855
  121CYS    HB2 1946   2.513   2.819   2.947
  121CYS     SG 1947   2.739   2.822   2.978
  121CYS     HG 1948   2.834   2.829   2.885
  121CYS      C 1949   2.603   2.594   2.776
  121CYS      O 1950   2.699   2.526   2.737
  122ARG      N 1951   2.505   2.538   2.849
  122ARG      H 1952   2.423   2.595   2.865
  122ARG     CA 1953   2.508   2.410   2.908
  122ARG     HA 1954   2.605   2.398   2.957
  122ARG     CB 1955   2.401   2.410   3.019
  122ARG    HB1 1956   2.410   2.490   3.091
  122ARG    HB2 1957   2.304   2.420   2.971
  122ARG     CG 1958   2.415   2.289   3.107
  122ARG    HG1 1959   2.409   2.200   3.045
  122ARG    HG2 1960   2.519   2.287   3.141
  122ARG     CD 1961   2.313   2.275   3.218
  122ARG    HD1 1962   2.348   2.351   3.288
  122ARG    HD2 1963   2.213   2.309   3.192
  122ARG     NE 1964   2.313   2.135   3.269
  122ARG     HE 1965   2.363   2.127   3.357
  122ARG     CZ 1966   2.245   2.036   3.209
  122ARG    NH1 1967   2.161   2.057   3.101
  122ARG   HH11 1968   2.147   2.146   3.056
  122ARG   HH12 1969   2.092   1.985   3.082
  122ARG    NH2 1970   2.264   1.906   3.250
  122ARG   HH21 1971   2.311   1.880   3.336
  122ARG   HH22 1972   2.244   1.833   3.184
  122ARG      C 1973   2.502   2.303   2.796
  122ARG      O 1974   2.570   2.207   2.815
  123ASP      N 1975   2.442   2.326   2.680
  123ASP      H 1976   2.395   2.416   2.678
  123ASP     CA 1977   2.417   2.226   2.580
  123ASP     HA 1978   2.405   2.131   2.631
  123ASP     CB 1979   2.288   2.253   2.490
  123ASP    HB1 1980   2.229   2.161   2.493
  123ASP    HB2 1981   2.212   2.319   2.533
  123ASP     CG 1982   2.300   2.311   2.353
  123ASP    OD1 1983   2.335   2.236   2.259
  123ASP    OD2 1984   2.248   2.422   2.320
  123ASP      C 1985   2.544   2.202   2.499
  123ASP      O 1986   2.571   2.090   2.454
  124HIS      N 1987   2.626   2.312   2.486
  124HIS      H 1988   2.588   2.391   2.536
  124HIS     CA 1989   2.760   2.320   2.434
  124HIS     HA 1990   2.769   2.257   2.345
  124HIS     CB 1991   2.793   2.467   2.409
  124HIS    HB1 1992   2.749   2.534   2.484
  124HIS    HB2 1993   2.899   2.489   2.424
  124HIS     CG 1994   2.763   2.505   2.268
  124HIS    ND1 1995   2.852   2.494   2.161
  124HIS    CD2 1996   2.656   2.582   2.220
  124HIS    HD2 1997   2.569   2.618   2.274
  124HIS    CE1 1998   2.804   2.561   2.057
  124HIS    HE1 1999   2.853   2.565   1.961
  124HIS    NE2 2000   2.685   2.614   2.093
  124HIS    HE2 2001   2.627   2.670   2.031
  124HIS      C 2002   2.856   2.252   2.540
  124HIS      O 2003   2.964   2.206   2.492
  125ALA      N 2004   2.827   2.261   2.668
  125ALA      H 2005   2.745   2.308   2.706
  125ALA     CA 2006   2.906   2.190   2.775
  125ALA     HA 2007   3.008   2.224   2.759
  125ALA     CB 2008   2.863   2.257   2.905
  125ALA    HB1 2009   2.859   2.366   2.905
  125ALA    HB2 2010   2.769   2.230   2.952
  125ALA    HB3 2011   2.930   2.222   2.984
  125ALA      C 2012   2.881   2.033   2.782
  125ALA      O 2013   2.970   1.964   2.833
  126THR      N 2014   2.758   1.992   2.755
  126THR      H 2015   2.691   2.068   2.746
  126THR     CA 2016   2.709   1.858   2.763
  126THR     HA 2017   2.721   1.827   2.867
  126THR     CB 2018   2.550   1.855   2.735
  126THR     HB 2019   2.526   1.875   2.631
  126THR    OG1 2020   2.481   1.948   2.820
  126THR    HG1 2021   2.514   1.931   2.907
  126THR    CG2 2022   2.484   1.722   2.746
  126THR   HG21 2023   2.506   1.656   2.662
  126THR   HG22 2024   2.506   1.662   2.834
  126THR   HG23 2025   2.375   1.722   2.749
  126THR      C 2026   2.781   1.762   2.667
  126THR      O 2027   2.831   1.659   2.703
  127ARG      N 2028   2.798   1.808   2.542
  127ARG      H 2029   2.741   1.885   2.512
  127ARG     CA 2030   2.850   1.717   2.438
  127ARG     HA 2031   2.798   1.622   2.444
  127ARG     CB 2032   2.809   1.779   2.299
  127ARG    HB1 2033   2.838   1.715   2.216
  127ARG    HB2 2034   2.700   1.770   2.294
  127ARG     CG 2035   2.841   1.934   2.284
  127ARG    HG1 2036   2.806   1.993   2.369
  127ARG    HG2 2037   2.950   1.926   2.279
  127ARG     CD 2038   2.801   1.986   2.151
  127ARG    HD1 2039   2.881   2.053   2.120
  127ARG    HD2 2040   2.785   1.914   2.072
  127ARG     NE 2041   2.688   2.074   2.160
  127ARG     HE 2042   2.612   2.039   2.216
  127ARG     CZ 2043   2.672   2.179   2.078
  127ARG    NH1 2044   2.759   2.206   1.986
  127ARG   HH11 2045   2.848   2.161   1.971
  127ARG   HH12 2046   2.738   2.278   1.918
  127ARG    NH2 2047   2.570   2.254   2.097
  127ARG   HH21 2048   2.501   2.230   2.167
  127ARG   HH22 2049   2.550   2.339   2.045
  127ARG      C 2050   2.999   1.694   2.451
  127ARG      O 2051   3.046   1.582   2.433
  128VAL      N 2052   3.068   1.799   2.497
  128VAL      H 2053   3.020   1.889   2.497
  128VAL     CA 2054   3.216   1.795   2.524
  128VAL     HA 2055   3.273   1.749   2.443
  128VAL     CB 2056   3.270   1.939   2.542
  128VAL     HB 2057   3.240   1.992   2.452
  128VAL    CG1 2058   3.212   2.016   2.658
  128VAL   HG11 2059   3.253   2.116   2.674
  128VAL   HG12 2060   3.107   2.035   2.638
  128VAL   HG13 2061   3.213   1.955   2.749
  128VAL    CG2 2062   3.425   1.943   2.542
  128VAL   HG21 2063   3.467   2.043   2.544
  128VAL   HG22 2064   3.462   1.895   2.633
  128VAL   HG23 2065   3.467   1.877   2.466
  128VAL      C 2066   3.246   1.700   2.632
  128VAL      O 2067   3.355   1.642   2.638
  129ARG      N 2068   3.160   1.684   2.736
  129ARG      H 2069   3.074   1.736   2.730
  129ARG     CA 2070   3.167   1.578   2.839
  129ARG     HA 2071   3.262   1.582   2.893
  129ARG     CB 2072   3.042   1.587   2.933
  129ARG    HB1 2073   2.943   1.606   2.894
  129ARG    HB2 2074   3.037   1.495   2.991
  129ARG     CG 2075   3.068   1.706   3.029
  129ARG    HG1 2076   3.172   1.706   3.062
  129ARG    HG2 2077   3.048   1.803   2.982
  129ARG     CD 2078   2.992   1.681   3.162
  129ARG    HD1 2079   2.884   1.696   3.163
  129ARG    HD2 2080   3.008   1.579   3.194
  129ARG     NE 2081   3.045   1.776   3.264
  129ARG     HE 2082   3.031   1.874   3.246
  129ARG     CZ 2083   3.077   1.755   3.389
  129ARG    NH1 2084   3.049   1.640   3.452
  129ARG   HH11 2085   3.017   1.558   3.403
  129ARG   HH12 2086   3.093   1.624   3.541
  129ARG    NH2 2087   3.132   1.850   3.463
  129ARG   HH21 2088   3.167   1.936   3.425
  129ARG   HH22 2089   3.140   1.831   3.562
  129ARG      C 2090   3.166   1.435   2.780
  129ARG      O 2091   3.230   1.350   2.839
  130ALA      N 2092   3.090   1.407   2.670
  130ALA      H 2093   3.037   1.487   2.639
  130ALA     CA 2094   3.095   1.278   2.603
  130ALA     HA 2095   3.103   1.200   2.678
  130ALA     CB 2096   2.982   1.267   2.511
  130ALA    HB1 2097   3.007   1.205   2.425
  130ALA    HB2 2098   2.902   1.217   2.565
  130ALA    HB3 2099   2.934   1.363   2.492
  130ALA      C 2100   3.220   1.251   2.516
  130ALA      O 2101   3.252   1.133   2.487
  131THR      N 2102   3.305   1.356   2.495
  131THR      H 2103   3.282   1.452   2.515
  131THR     CA 2104   3.427   1.340   2.422
  131THR     HA 2105   3.423   1.247   2.364
  131THR     CB 2106   3.466   1.475   2.335
  131THR     HB 2107   3.549   1.452   2.270
  131THR    OG1 2108   3.491   1.596   2.403
  131THR    HG1 2109   3.414   1.626   2.450
  131THR    CG2 2110   3.359   1.506   2.232
  131THR   HG21 2111   3.267   1.551   2.269
  131THR   HG22 2112   3.395   1.571   2.152
  131THR   HG23 2113   3.333   1.415   2.178
  131THR      C 2114   3.534   1.313   2.530
  131THR      O 2115   3.617   1.222   2.507
  132GLY      N 2116   3.525   1.386   2.642
  132GLY      H 2117   3.463   1.465   2.634
  132GLY     CA 2118   3.610   1.382   2.760
  132GLY    HA1 2119   3.553   1.378   2.853
  132GLY    HA2 2120   3.676   1.295   2.759
  132GLY      C 2121   3.705   1.504   2.768
  132GLY      O 2122   3.826   1.496   2.799
  133ASN      N 2123   3.648   1.621   2.744
  133ASN      H 2124   3.548   1.635   2.742
  133ASN     CA 2125   3.718   1.743   2.746
  133ASN     HA 2126   3.812   1.736   2.802
  133ASN     CB 2127   3.744   1.789   2.600
  133ASN    HB1 2128   3.655   1.786   2.538
  133ASN    HB2 2129   3.760   1.896   2.585
  133ASN     CG 2130   3.844   1.700   2.531
  133ASN    OD1 2131   3.964   1.722   2.536
  133ASN    ND2 2132   3.797   1.608   2.455
  133ASN   HD21 2133   3.700   1.579   2.458
  133ASN   HD22 2134   3.854   1.569   2.382
  133ASN      C 2135   3.641   1.851   2.830
  133ASN     O1 2136   3.522   1.835   2.865
  133ASN     O2 2137   3.706   1.953   2.858
  134UNK    C00 2138   3.461   1.852   2.108
  134UNK    C01 2139   3.598   1.806   2.115
  134UNK    C02 2140   3.356   1.796   2.026
  134UNK    C03 2141   3.424   1.964   2.187
  134UNK    C04 2142   3.701   1.884   2.178
  134UNK    C05 2143   3.634   1.679   2.059
  134UNK    C06 2144   3.219   1.820   2.054
  134UNK    C07 2145   3.386   1.727   1.905
  134UNK    C08 2146   3.525   2.042   2.245
  134UNK    C09 2147   3.292   2.007   2.193
  134UNK    C0A 2148   3.833   1.834   2.179
  134UNK    C0B 2149   3.655   2.004   2.240
  134UNK    C0C 2150   3.769   1.631   2.065
  134UNK    C0D 2151   3.188   1.935   2.139
  134UNK    C0E 2152   3.124   1.741   1.986
  134UNK    C0F 2153   3.286   1.654   1.831
  134UNK    C0G 2154   3.867   1.708   2.121
  134UNK    C0H 2155   3.152   1.658   1.874
  134UNK    C0I 2156   4.007   1.662   2.121
  134UNK    H0J 2157   3.561   1.610   2.021
  134UNK    H0K 2158   3.480   1.714   1.854
  134UNK    H0M 2159   3.502   2.128   2.305
  134UNK    H0N 2160   3.257   2.094   2.246
  134UNK    H0O 2161   3.906   1.898   2.227
  134UNK    H0P 2162   3.727   2.060   2.299
  134UNK    H0Q 2163   3.786   1.533   2.023
  134UNK    H0R 2164   3.086   1.973   2.136
  134UNK    H0S 2165   3.022   1.744   2.021
  134UNK    H0T 2166   3.317   1.584   1.755
  134UNK    H0U 2167   3.073   1.600   1.829
  134UNK    H0V 2168   4.018   1.602   2.211
  134UNK    H0W 2169   4.075   1.744   2.145
  134UNK    H0X 2170   4.035   1.599   2.037
  135SOL     OW 2171   0.511   1.786   0.342
  135SOL    HW1 2172   0.556   1.860   0.301
  135SOL    HW2 2173   0.428   1.823   0.374
  135SOL     MW 2174   0.506   1.800   0.341
  136SOL     OW 2175   0.708   1.615   2.051
  136SOL    HW1 2176   0.619   1.600   2.021
  136SOL    HW2 2177   0.764   1.578   1.982
  136SOL     MW 2178   0.704   1.608   2.038
  137SOL     OW 2179   0.931   2.080   2.753
  137SOL    HW1 2180   0.920   2.002   2.699
  137SOL    HW2 2181   0.913   2.050   2.842
  137SOL     MW 2182   0.927   2.067   2.758
  138SOL     OW 2183   1.181   2.319   5.365
  138SOL    HW1 2184   1.092   2.293   5.392
  138SOL    HW2 2185   1.168   2.372   5.287
  138SOL     MW 2186   1.168   2.322   5.358
  139SOL     OW 2187   0.977   0.880   2.591
  139SOL    HW1 2188   0.934   0.966   2.586
  139SOL    HW2 2189   0.929   0.834   2.659
  139SOL     MW 2190   0.965   0.885   2.599
  140SOL     OW 2191   0.752   2.224   0.352
  140SOL    HW1 2192   0.707   2.307   0.341
  140SOL    HW2 2193   0.842   2.247   0.372
  140SOL     MW 2194   0.757   2.237   0.353
  141SOL     OW 2195   2.422   5.057   4.964
  141SOL    HW1 2196   2.386   5.072   5.051
  141SOL    HW2 2197   2.362   5.102   4.904
  141SOL     MW 2198   2.410   5.065   4.967
  142SOL     OW 2199   5.897   1.913   1.246
  142SOL    HW1 2200   5.875   1.990   1.298
  142SOL    HW2 2201   5.882   1.939   1.156
  142SOL     MW 2202   5.892   1.926   1.241
  143SOL     OW 2203   1.052   0.408   1.314
  143SOL    HW1 2204   0.962   0.440   1.312
  143SOL    HW2 2205   1.064   0.363   1.231
  143SOL     MW 2206   1.042   0.407   1.303
  144SOL     OW 2207   2.233   5.505   4.445
  144SOL    HW1 2208   2.250   5.552   4.527
  144SOL    HW2 2209   2.273   5.419   4.458
  144SOL     MW 2210   2.240   5.500   4.457
  145SOL     OW 2211   1.039   0.182   3.001
  145SOL    HW1 2212   0.959   0.148   2.961
  145SOL    HW2 2213   1.036   0.151   3.092
  145SOL     MW 2214   1.029   0.174   3.008
  146SOL     OW 2215   5.861   1.911   0.581
  146SOL    HW1 2216   5.787   1.854   0.604
  146SOL    HW2 2217   5.822   1.979   0.526
  146SOL     MW 2218   5.846   1.912   0.577
  147SOL     OW 2219   6.038   2.205   1.531
  147SOL    HW1 2220   6.087   2.133   1.572
  147SOL    HW2 2221   6.015   2.263   1.603
  147SOL     MW 2222   6.041   2.203   1.545
  148SOL     OW 2223   1.887   1.521   4.079
  148SOL    HW1 2224   1.809   1.518   4.135
  148SOL    HW2 2225   1.864   1.467   4.003
  148SOL     MW 2226   1.874   1.514   4.077
  149SOL     OW 2227   0.402   2.230   6.066
  149SOL    HW1 2228   0.381   2.318   6.032
  149SOL    HW2 2229   0.495   2.218   6.047
  149SOL     MW 2230   0.411   2.240   6.059
  150SOL     OW 2231   0.209   3.161   0.788
  150SOL    HW1 2232   0.209   3.076   0.831
  150SOL    HW2 2233   0.118   3.191   0.793
  150SOL     MW 2234   0.197   3.154   0.794
  151SOL     OW 2235   5.247   1.870   0.907
  151SOL    HW1 2236   5.301   1.933   0.954
  151SOL    HW2 2237   5.182   1.924   0.862
  151SOL     MW 2238   5.245   1.885   0.907
  152SOL     OW 2239   2.139   2.137   0.774
  152SOL    HW1 2240   2.054   2.124   0.816
  152SOL    HW2 2241   2.167   2.049   0.750
  152SOL     MW 2242   2.131   2.124   0.776
  153SOL     OW 2243   0.475   5.507   1.832
  153SOL    HW1 2244   0.531   5.554   1.771
  153SOL    HW2 2245   0.387   5.514   1.794
  153SOL     MW 2246   0.471   5.514   1.819
  154SOL     OW 2247   3.950   1.396   5.671
  154SOL    HW1 2248   3.941   1.308   5.707
  154SOL    HW2 2249   3.938   1.454   5.747
  154SOL     MW 2250   3.947   1.392   5.685
  155SOL     OW 2251   3.658   0.896   0.486
  155SOL    HW1 2252   3.612   0.853   0.559
  155SOL    HW2 2253   3.607   0.975   0.468
  155SOL     MW 2254   3.646   0.901   0.493
  156SOL     OW 2255   0.611   1.960   1.394
  156SOL    HW1 2256   0.639   1.882   1.443
  156SOL    HW2 2257   0.686   2.020   1.400
  156SOL     MW 2258   0.625   1.957   1.401
  157SOL     OW 2259   1.315   2.587   1.367
  157SOL    HW1 2260   1.304   2.551   1.455
  157SOL    HW2 2261   1.277   2.521   1.309
  157SOL     MW 2262   1.309   2.574   1.371
  158SOL     OW 2263   2.081   1.933   1.429
  158SOL    HW1 2264   2.152   1.884   1.470
  158SOL    HW2 2265   2.121   2.017   1.405
  158SOL     MW 2266   2.095   1.937   1.431
  159SOL     OW 2267   4.326   0.616   0.516
  159SOL    HW1 2268   4.295   0.679   0.581
  159SOL    HW2 2269   4.393   0.663   0.467
  159SOL     MW 2270   4.331   0.630   0.518
  160SOL     OW 2271   0.379   0.933   6.035
  160SOL    HW1 2272   0.420   0.957   6.118
  160SOL    HW2 2273   0.295   0.979   6.035
  160SOL     MW 2274   0.374   0.942   6.046
  161SOL     OW 2275   5.074   0.528   5.460
  161SOL    HW1 2276   5.082   0.610   5.508
  161SOL    HW2 2277   5.086   0.552   5.368
  161SOL     MW 2278   5.076   0.542   5.454
  162SOL     OW 2279   1.720   2.587   0.316
  162SOL    HW1 2280   1.652   2.641   0.356
  162SOL    HW2 2281   1.674   2.507   0.289
  162SOL     MW 2282   1.706   2.584   0.318
  163SOL     OW 2283   4.363   0.182   0.739
  163SOL    HW1 2284   4.331   0.247   0.802
  163SOL    HW2 2285   4.456   0.171   0.761
  163SOL     MW 2286   4.371   0.189   0.750
  164SOL     OW 2287   0.019   2.614   0.337
  164SOL    HW1 2288   0.017   2.540   0.397
  164SOL    HW2 2289   0.003   2.690   0.392
  164SOL     MW 2290   0.017   2.614   0.351
  165SOL     OW 2291   5.860   1.024   1.627
  165SOL    HW1 2292   5.929   0.965   1.597
  165SOL    HW2 2293   5.883   1.109   1.591
  165SOL     MW 2294   5.872   1.027   1.619
  166SOL     OW 2295   0.786   0.451   1.312
  166SOL    HW1 2296   0.760   0.528   1.262
  166SOL    HW2 2297   0.807   0.484   1.399
  166SOL     MW 2298   0.785   0.465   1.316
  167SOL     OW 2299   0.385   2.915   0.734
  167SOL    HW1 2300   0.449   2.986   0.739
  167SOL    HW2 2301   0.431   2.844   0.689
  167SOL     MW 2302   0.399   2.915   0.729
  168SOL     OW 2303   2.544   0.601   5.940
  168SOL    HW1 2304   2.533   0.695   5.949
  168SOL    HW2 2305   2.456   0.565   5.954
  168SOL     MW 2306   2.531   0.608   5.943
  169SOL     OW 2307   0.151   0.473   1.025
  169SOL    HW1 2308   0.076   0.521   0.991
  169SOL    HW2 2309   0.126   0.381   1.016
  169SOL     MW 2310   0.139   0.467   1.019
  170SOL     OW 2311   0.901   0.160   0.860
  170SOL    HW1 2312   0.867   0.107   0.932
  170SOL    HW2 2313   0.956   0.100   0.810
  170SOL     MW 2314   0.904   0.146   0.863
  171SOL     OW 2315   5.640   1.618   4.644
  171SOL    HW1 2316   5.693   1.548   4.683
  171SOL    HW2 2317   5.648   1.690   4.706
  171SOL     MW 2318   5.648   1.618   4.657
  172SOL     OW 2319   0.450   1.279   5.813
  172SOL    HW1 2320   0.389   1.327   5.758
  172SOL    HW2 2321   0.408   1.275   5.899
  172SOL     MW 2322   0.437   1.284   5.817
  173SOL     OW 2323   1.051   2.135   5.081
  173SOL    HW1 2324   1.122   2.115   5.142
  173SOL    HW2 2325   1.030   2.051   5.040
  173SOL     MW 2326   1.058   2.122   5.084
  174SOL     OW 2327   6.094   5.071   5.292
  174SOL    HW1 2328   6.111   4.977   5.284
  174SOL    HW2 2329   6.065   5.098   5.205
  174SOL     MW 2330   6.092   5.062   5.280
  175SOL     OW 2331   0.224   1.961   2.118
  175SOL    HW1 2332   0.318   1.944   2.122
  175SOL    HW2 2333   0.188   1.887   2.070
  175SOL     MW 2334   0.232   1.949   2.113
  176SOL     OW 2335   2.976   5.502   4.627
  176SOL    HW1 2336   3.002   5.539   4.542
  176SOL    HW2 2337   3.058   5.479   4.670
  176SOL     MW 2338   2.990   5.504   4.622
  177SOL     OW 2339   1.857   0.865   0.288
  177SOL    HW1 2340   1.885   0.836   0.375
  177SOL    HW2 2341   1.785   0.806   0.265
  177SOL     MW 2342   1.851   0.853   0.296
  178SOL     OW 2343   5.525   1.836   1.086
  178SOL    HW1 2344   5.452   1.775   1.078
  178SOL    HW2 2345   5.594   1.786   1.131
  178SOL     MW 2346   5.525   1.822   1.091
  179SOL     OW 2347   2.239   5.776   0.737
  179SOL    HW1 2348   2.279   5.772   0.650
  179SOL    HW2 2349   2.150   5.807   0.721
  179SOL     MW 2350   2.233   5.779   0.724
  180SOL     OW 2351   0.064   0.903   1.067
  180SOL    HW1 2352   0.080   0.987   1.110
  180SOL    HW2 2353   0.056   0.924   0.975
  180SOL     MW 2354   0.065   0.917   1.061
  181SOL     OW 2355   2.541   4.199   0.834
  181SOL    HW1 2356   2.593   4.278   0.851
  181SOL    HW2 2357   2.478   4.195   0.905
  181SOL     MW 2358   2.540   4.209   0.845
  182SOL     OW 2359   1.373   0.695   2.418
  182SOL    HW1 2360   1.337   0.741   2.494
  182SOL    HW2 2361   1.362   0.602   2.439
  182SOL     MW 2362   1.367   0.689   2.431
  183SOL     OW 2363   3.186   1.272   0.310
  183SOL    HW1 2364   3.200   1.178   0.324
  183SOL    HW2 2365   3.257   1.314   0.359
  183SOL     MW 2366   3.197   1.265   0.318
  184SOL     OW 2367   0.023   0.541   0.627
  184SOL    HW1 2368  -0.062   0.513   0.594
  184SOL    HW2 2369   0.007   0.563   0.719
  184SOL     MW 2370   0.010   0.540   0.635
  185SOL     OW 2371   0.225   5.062   6.111
  185SOL    HW1 2372   0.299   5.003   6.096
  185SOL    HW2 2373   0.173   5.057   6.031
  185SOL     MW 2374   0.228   5.054   6.098
  186SOL     OW 2375   5.685   1.074   1.422
  186SOL    HW1 2376   5.635   1.093   1.501
  186SOL    HW2 2377   5.733   0.994   1.442
  186SOL     MW 2378   5.684   1.066   1.434
  187SOL     OW 2379   0.999   1.603   5.984
  187SOL    HW1 2380   1.008   1.558   5.900
  187SOL    HW2 2381   0.905   1.600   6.003
  187SOL     MW 2382   0.988   1.596   5.976
  188SOL     OW 2383   0.554   0.118   2.360
  188SOL    HW1 2384   0.567   0.095   2.268
  188SOL    HW2 2385   0.496   0.050   2.394
  188SOL     MW 2386   0.548   0.107   2.353
  189SOL     OW 2387   5.917   3.197   0.124
  189SOL    HW1 2388   5.823   3.182   0.130
  189SOL    HW2 2389   5.934   3.269   0.185
  189SOL     MW 2390   5.907   3.205   0.133
  190SOL     OW 2391   0.123   2.607   2.871
  190SOL    HW1 2392   0.080   2.689   2.847
  190SOL    HW2 2393   0.164   2.625   2.956
  190SOL     MW 2394   0.123   2.619   2.879
  191SOL     OW 2395   5.337   1.381   5.989
  191SOL    HW1 2396   5.382   1.433   5.922
  191SOL    HW2 2397   5.331   1.440   6.064
  191SOL     MW 2398   5.342   1.395   5.990
  192SOL     OW 2399   2.418   1.026   5.839
  192SOL    HW1 2400   2.352   1.092   5.861
  192SOL    HW2 2401   2.480   1.072   5.782
  192SOL     MW 2402   2.417   1.041   5.834
  193SOL     OW 2403   2.362   3.119   1.093
  193SOL    HW1 2404   2.444   3.144   1.050
  193SOL    HW2 2405   2.305   3.195   1.080
  193SOL     MW 2406   2.365   3.132   1.086
  194SOL     OW 2407   0.292   1.654   0.697
  194SOL    HW1 2408   0.225   1.607   0.747
  194SOL    HW2 2409   0.321   1.724   0.755
  194SOL     MW 2410   0.287   1.657   0.711
  195SOL     OW 2411   6.003   2.792   1.653
  195SOL    HW1 2412   5.951   2.839   1.719
  195SOL    HW2 2413   6.043   2.719   1.701
  195SOL     MW 2414   6.001   2.789   1.668
  196SOL     OW 2415   1.357   1.756   6.017
  196SOL    HW1 2416   1.280   1.729   6.067
  196SOL    HW2 2417   1.323   1.776   5.930
  196SOL     MW 2418   1.343   1.755   6.013
  197SOL     OW 2419   1.767   0.707   1.340
  197SOL    HW1 2420   1.835   0.680   1.278
  197SOL    HW2 2421   1.798   0.677   1.425
  197SOL     MW 2422   1.780   0.700   1.343
  198SOL     OW 2423   3.316   0.871   0.976
  198SOL    HW1 2424   3.264   0.857   0.897
  198SOL    HW2 2425   3.304   0.792   1.028
  198SOL     MW 2426   3.307   0.859   0.972
  199SOL     OW 2427   5.010   0.864   2.922
  199SOL    HW1 2428   5.060   0.791   2.887
  199SOL    HW2 2429   5.008   0.849   3.016
  199SOL     MW 2430   5.016   0.853   2.930
  200SOL     OW 2431   0.723   0.854   2.016
  200SOL    HW1 2432   0.700   0.946   2.004
  200SOL    HW2 2433   0.720   0.841   2.111
  200SOL     MW 2434   0.719   0.864   2.027
  201SOL     OW 2435   0.874   1.774   1.252
  201SOL    HW1 2436   0.930   1.699   1.270
  201SOL    HW2 2437   0.887   1.792   1.159
  201SOL     MW 2438   0.882   1.767   1.242
  202SOL     OW 2439   1.764   1.669   5.337
  202SOL    HW1 2440   1.816   1.590   5.346
  202SOL    HW2 2441   1.712   1.654   5.257
  202SOL     MW 2442   1.764   1.657   5.328
  203SOL     OW 2443   4.271   0.197   1.999
  203SOL    HW1 2444   4.235   0.274   1.956
  203SOL    HW2 2445   4.223   0.190   2.081
  203SOL     MW 2446   4.260   0.206   2.004
  204SOL     OW 2447   6.114   1.779   1.344
  204SOL    HW1 2448   6.090   1.704   1.398
  204SOL    HW2 2449   6.031   1.816   1.316
  204SOL     MW 2450   6.101   1.774   1.347
  205SOL     OW 2451   5.748   1.210   0.397
  205SOL    HW1 2452   5.792   1.273   0.340
  205SOL    HW2 2453   5.660   1.202   0.361
  205SOL     MW 2454   5.742   1.217   0.385
  206SOL     OW 2455   3.341   5.397   1.946
  206SOL    HW1 2456   3.311   5.387   1.855
  206SOL    HW2 2457   3.391   5.317   1.963
  206SOL     MW 2458   3.343   5.385   1.936
  207SOL     OW 2459   0.361   3.153   1.245
  207SOL    HW1 2460   0.435   3.184   1.297
  207SOL    HW2 2461   0.372   3.196   1.160
  207SOL     MW 2462   0.372   3.162   1.241
  208SOL     OW 2463   0.340   1.960   0.855
  208SOL    HW1 2464   0.365   1.906   0.930
  208SOL    HW2 2465   0.247   1.941   0.842
  208SOL     MW 2466   0.331   1.950   0.863
  209SOL     OW 2467   1.128   0.958   1.165
  209SOL    HW1 2468   1.050   0.907   1.184
  209SOL    HW2 2469   1.184   0.900   1.114
  209SOL     MW 2470   1.125   0.944   1.161
  210SOL     OW 2471   0.767   1.338   2.669
  210SOL    HW1 2472   0.745   1.374   2.583
  210SOL    HW2 2473   0.862   1.348   2.676
  210SOL     MW 2474   0.776   1.344   2.659
  211SOL     OW 2475   5.680   0.266   6.103
  211SOL    HW1 2476   5.719   0.313   6.177
  211SOL    HW2 2477   5.755   0.225   6.060
  211SOL     MW 2478   5.695   0.267   6.107
  212SOL     OW 2479   0.998   0.155   4.900
  212SOL    HW1 2480   1.075   0.211   4.891
  212SOL    HW2 2481   1.029   0.068   4.878
  212SOL     MW 2482   1.012   0.151   4.896
  213SOL     OW 2483   1.124   1.095   5.761
  213SOL    HW1 2484   1.090   1.140   5.683
  213SOL    HW2 2485   1.198   1.044   5.729
  213SOL     MW 2486   1.129   1.095   5.747
  214SOL     OW 2487   1.843   0.563   0.055
  214SOL    HW1 2488   1.790   0.617   0.114
  214SOL    HW2 2489   1.818   0.473   0.076
  214SOL     MW 2490   1.833   0.559   0.065
  215SOL     OW 2491   5.812   0.060   4.594
  215SOL    HW1 2492   5.878   0.115   4.552
  215SOL    HW2 2493   5.810   0.089   4.685
  215SOL     MW 2494   5.820   0.070   4.600
  216SOL     OW 2495   3.518   1.107   4.580
  216SOL    HW1 2496   3.426   1.091   4.558
  216SOL    HW2 2497   3.526   1.203   4.580
  216SOL     MW 2498   3.507   1.117   4.577
  217SOL     OW 2499   0.743   5.532   1.749
  217SOL    HW1 2500   0.770   5.536   1.841
  217SOL    HW2 2501   0.768   5.617   1.713
  217SOL     MW 2502   0.750   5.543   1.756
  218SOL     OW 2503   1.497   1.726   0.166
  218SOL    HW1 2504   1.576   1.745   0.115
  218SOL    HW2 2505   1.427   1.720   0.100
  218SOL     MW 2506   1.498   1.728   0.151
  219SOL     OW 2507   4.686   3.838   5.681
  219SOL    HW1 2508   4.655   3.843   5.772
  219SOL    HW2 2509   4.617   3.882   5.631
  219SOL     MW 2510   4.673   3.844   5.686
  220SOL     OW 2511   3.300   5.964   1.315
  220SOL    HW1 2512   3.341   6.045   1.285
  220SOL    HW2 2513   3.290   5.912   1.236
  220SOL     MW 2514   3.304   5.968   1.301
  221SOL     OW 2515   2.019   6.087   0.203
  221SOL    HW1 2516   2.085   6.041   0.151
  221SOL    HW2 2517   2.070   6.148   0.258
  221SOL     MW 2518   2.034   6.089   0.204
  222SOL     OW 2519   5.729   1.753   2.098
  222SOL    HW1 2520   5.708   1.756   2.191
  222SOL    HW2 2521   5.646   1.736   2.054
  222SOL     MW 2522   5.716   1.751   2.104
  223SOL     OW 2523   5.840   1.369   0.208
  223SOL    HW1 2524   5.759   1.371   0.158
  223SOL    HW2 2525   5.902   1.321   0.152
  223SOL     MW 2526   5.838   1.363   0.195
  224SOL     OW 2527   5.956   1.456   5.720
  224SOL    HW1 2528   5.994   1.371   5.742
  224SOL    HW2 2529   6.030   1.517   5.726
  224SOL     MW 2530   5.970   1.453   5.723
  225SOL     OW 2531   0.222   0.328   0.537
  225SOL    HW1 2532   0.206   0.322   0.442
  225SOL    HW2 2533   0.293   0.392   0.545
  225SOL     MW 2534   0.229   0.336   0.526
  226SOL     OW 2535   4.965   0.395   0.513
  226SOL    HW1 2536   4.917   0.393   0.430
  226SOL    HW2 2537   4.910   0.346   0.573
  226SOL     MW 2538   4.952   0.389   0.510
  227SOL     OW 2539   2.320   4.842   0.532
  227SOL    HW1 2540   2.361   4.896   0.464
  227SOL    HW2 2541   2.283   4.767   0.484
  227SOL     MW 2542   2.320   4.839   0.517
  228SOL     OW 2543   4.967   0.129   5.975
  228SOL    HW1 2544   5.037   0.092   5.921
  228SOL    HW2 2545   4.893   0.069   5.961
  228SOL     MW 2546   4.966   0.116   5.966
  229SOL     OW 2547   2.102   2.056   5.642
  229SOL    HW1 2548   2.194   2.083   5.648
  229SOL    HW2 2549   2.106   1.961   5.632
  229SOL     MW 2550   2.115   2.047   5.641
  230SOL     OW 2551   1.430   0.362   1.234
  230SOL    HW1 2552   1.471   0.287   1.278
  230SOL    HW2 2553   1.469   0.439   1.275
  230SOL     MW 2554   1.440   0.362   1.245
  231SOL     OW 2555   0.034   5.621   0.558
  231SOL    HW1 2556   0.124   5.644   0.532
  231SOL    HW2 2557  -0.013   5.609   0.476
  231SOL     MW 2558   0.039   5.622   0.544
  232SOL     OW 2559   5.725   2.792   0.431
  232SOL    HW1 2560   5.749   2.793   0.524
  232SOL    HW2 2561   5.733   2.700   0.405
  232SOL     MW 2562   5.729   2.780   0.440
  233SOL     OW 2563   1.702   2.244   1.527
  233SOL    HW1 2564   1.776   2.283   1.574
  233SOL    HW2 2565   1.735   2.159   1.498
  233SOL     MW 2566   1.716   2.238   1.529
  234SOL     OW 2567   0.903   2.416   0.785
  234SOL    HW1 2568   0.944   2.466   0.856
  234SOL    HW2 2569   0.819   2.459   0.771
  234SOL     MW 2570   0.898   2.428   0.792
  235SOL     OW 2571   5.476   0.358   5.934
  235SOL    HW1 2572   5.422   0.413   5.990
  235SOL    HW2 2573   5.549   0.330   5.989
  235SOL     MW 2574   5.478   0.362   5.948
  236SOL     OW 2575   1.547   6.075   2.203
  236SOL    HW1 2576   1.490   6.005   2.174
  236SOL    HW2 2577   1.619   6.076   2.140
  236SOL     MW 2578   1.549   6.066   2.191
  237SOL     OW 2579   2.188   1.397   5.660
  237SOL    HW1 2580   2.137   1.476   5.678
  237SOL    HW2 2581   2.143   1.357   5.585
  237SOL     MW 2582   2.175   1.402   5.653
  238SOL     OW 2583   5.935   0.657   1.611
  238SOL    HW1 2584   5.946   0.714   1.688
  238SOL    HW2 2585   5.897   0.577   1.647
  238SOL     MW 2586   5.931   0.654   1.626
  239SOL     OW 2587   2.914   5.817   1.943
  239SOL    HW1 2588   2.931   5.884   2.009
  239SOL    HW2 2589   2.874   5.865   1.870
  239SOL     MW 2590   2.911   5.832   1.942
  240SOL     OW 2591   0.998   2.742   0.707
  240SOL    HW1 2592   1.011   2.647   0.703
  240SOL    HW2 2593   0.917   2.753   0.756
  240SOL     MW 2594   0.989   2.731   0.713
  241SOL     OW 2595   2.071   0.656   2.523
  241SOL    HW1 2596   2.079   0.614   2.437
  241SOL    HW2 2597   2.154   0.636   2.567
  241SOL     MW 2598   2.083   0.648   2.518
  242SOL     OW 2599   4.557   1.114   0.492
  242SOL    HW1 2600   4.564   1.189   0.433
  242SOL    HW2 2601   4.476   1.070   0.466
  242SOL     MW 2602   4.548   1.118   0.481
  243SOL     OW 2603   5.521   3.233   1.583
  243SOL    HW1 2604   5.450   3.250   1.521
  243SOL    HW2 2605   5.543   3.320   1.619
  243SOL     MW 2606   5.515   3.247   1.580
  244SOL     OW 2607   0.920   1.871   1.008
  244SOL    HW1 2608   0.880   1.911   0.930
  244SOL    HW2 2609   1.009   1.851   0.981
  244SOL     MW 2610   0.926   1.874   0.994
  245SOL     OW 2611   1.806   1.559   0.356
  245SOL    HW1 2612   1.805   1.482   0.413
  245SOL    HW2 2613   1.898   1.587   0.355
  245SOL     MW 2614   1.818   1.553   0.363
  246SOL     OW 2615   6.076   1.783   0.498
  246SOL    HW1 2616   6.000   1.836   0.522
  246SOL    HW2 2617   6.078   1.786   0.402
  246SOL     MW 2618   6.067   1.790   0.489
  247SOL     OW 2619   2.093   1.266   5.401
  247SOL    HW1 2620   2.095   1.194   5.464
  247SOL    HW2 2621   2.118   1.225   5.318
  247SOL     MW 2622   2.096   1.252   5.398
  248SOL     OW 2623   1.346   1.255   1.434
  248SOL    HW1 2624   1.288   1.318   1.391
  248SOL    HW2 2625   1.368   1.192   1.365
  248SOL     MW 2626   1.342   1.255   1.419
  249SOL     OW 2627   0.284   2.690   0.427
  249SOL    HW1 2628   0.256   2.772   0.467
  249SOL    HW2 2629   0.205   2.654   0.386
  249SOL     MW 2630   0.270   2.696   0.427
  250SOL     OW 2631   2.250   0.585   1.926
  250SOL    HW1 2632   2.301   0.596   2.007
  250SOL    HW2 2633   2.245   0.672   1.888
  250SOL     MW 2634   2.256   0.597   1.932
  251SOL     OW 2635   0.089   5.512   2.730
  251SOL    HW1 2636   0.164   5.549   2.777
  251SOL    HW2 2637   0.129   5.459   2.660
  251SOL     MW 2638   0.104   5.510   2.727
  252SOL     OW 2639   2.156   5.630   0.931
  252SOL    HW1 2640   2.189   5.541   0.915
  252SOL    HW2 2641   2.211   5.686   0.876
  252SOL     MW 2642   2.167   5.626   0.922
  253SOL     OW 2643   1.067   0.748   0.787
  253SOL    HW1 2644   1.087   0.686   0.858
  253SOL    HW2 2645   0.979   0.724   0.759
  253SOL     MW 2646   1.058   0.737   0.793
  254SOL     OW 2647   4.852   1.659   1.477
  254SOL    HW1 2648   4.796   1.618   1.411
  254SOL    HW2 2649   4.941   1.631   1.454
  254SOL     MW 2650   4.856   1.650   1.465
  255SOL     OW 2651   5.008   5.860   5.754
  255SOL    HW1 2652   4.965   5.786   5.799
  255SOL    HW2 2653   4.995   5.842   5.661
  255SOL     MW 2654   5.001   5.848   5.748
  256SOL     OW 2655   1.662   5.888   5.486
  256SOL    HW1 2656   1.607   5.913   5.412
  256SOL    HW2 2657   1.608   5.904   5.563
  256SOL     MW 2658   1.648   5.893   5.486
  257SOL     OW 2659   1.986   2.064   1.747
  257SOL    HW1 2660   1.922   2.031   1.684
  257SOL    HW2 2661   1.954   2.034   1.832
  257SOL     MW 2662   1.974   2.056   1.750
  258SOL     OW 2663   2.306   5.281   1.586
  258SOL    HW1 2664   2.232   5.232   1.622
  258SOL    HW2 2665   2.382   5.248   1.634
  258SOL     MW 2666   2.307   5.271   1.597
  259SOL     OW 2667   1.835   1.287   2.017
  259SOL    HW1 2668   1.794   1.201   2.021
  259SOL    HW2 2669   1.929   1.270   2.030
  259SOL     MW 2670   1.842   1.274   2.019
  260SOL     OW 2671   1.921   2.482   5.550
  260SOL    HW1 2672   1.892   2.415   5.612
  260SOL    HW2 2673   2.008   2.453   5.523
  260SOL     MW 2674   1.929   2.470   5.555
  261SOL     OW 2675   5.954   0.858   0.098
  261SOL    HW1 2676   5.939   0.764   0.085
  261SOL    HW2 2677   5.917   0.877   0.184
  261SOL     MW 2678   5.948   0.848   0.107
  262SOL     OW 2679   1.887   0.961   2.256
  262SOL    HW1 2680   1.792   0.968   2.246
  262SOL    HW2 2681   1.903   0.990   2.346
  262SOL     MW 2682   1.877   0.966   2.266
  263SOL     OW 2683   4.187   5.424   0.918
  263SOL    HW1 2684   4.096   5.433   0.947
  263SOL    HW2 2685   4.238   5.468   0.986
  263SOL     MW 2686   4.182   5.431   0.930
  264SOL     OW 2687   3.088   5.891   1.469
  264SOL    HW1 2688   3.150   5.914   1.400
  264SOL    HW2 2689   3.141   5.845   1.534
  264SOL     MW 2690   3.103   5.888   1.469
  265SOL     OW 2691   0.109   0.702   6.008
  265SOL    HW1 2692   0.039   0.721   5.945
  265SOL    HW2 2693   0.070   0.639   6.069
  265SOL     MW 2694   0.095   0.696   6.008
  266SOL     OW 2695   1.898   6.002   3.120
  266SOL    HW1 2696   1.810   5.973   3.097
  266SOL    HW2 2697   1.949   5.921   3.123
  266SOL     MW 2698   1.893   5.988   3.118
  267SOL     OW 2699   6.076   3.412   0.221
  267SOL    HW1 2700   6.160   3.374   0.248
  267SOL    HW2 2701   6.098   3.502   0.197
  267SOL     MW 2702   6.090   3.419   0.221
  268SOL     OW 2703   2.806   0.424   1.272
  268SOL    HW1 2704   2.767   0.509   1.251
  268SOL    HW2 2705   2.814   0.380   1.187
  268SOL     MW 2706   2.802   0.429   1.258
  269SOL     OW 2707   0.479   5.278   1.267
  269SOL    HW1 2708   0.430   5.340   1.213
  269SOL    HW2 2709   0.497   5.324   1.348
  269SOL     MW 2710   0.475   5.292   1.270
  270SOL     OW 2711   1.473   6.028   0.985
  270SOL    HW1 2712   1.532   6.026   1.061
  270SOL    HW2 2713   1.406   6.093   1.009
  270SOL     MW 2714   1.472   6.036   0.998
  271SOL     OW 2715   1.882   1.123   1.574
  271SOL    HW1 2716   1.862   1.090   1.486
  271SOL    HW2 2717   1.899   1.044   1.626
  271SOL     MW 2718   1.882   1.109   1.569
  272SOL     OW 2719   2.055   4.718   1.788
  272SOL    HW1 2720   1.978   4.717   1.731
  272SOL    HW2 2721   2.034   4.783   1.856
  272SOL     MW 2722   2.042   4.726   1.789
  273SOL     OW 2723   2.146   2.220   0.456
  273SOL    HW1 2724   2.126   2.306   0.491
  273SOL    HW2 2725   2.207   2.182   0.519
  273SOL     MW 2726   2.151   2.226   0.468
  274SOL     OW 2727   0.678   1.988   0.236
  274SOL    HW1 2728   0.712   2.072   0.267
  274SOL    HW2 2729   0.756   1.939   0.211
  274SOL     MW 2730   0.693   1.992   0.236
  275SOL     OW 2731   1.707   6.065   1.978
  275SOL    HW1 2732   1.714   6.160   1.992
  275SOL    HW2 2733   1.761   6.047   1.901
  275SOL     MW 2734   1.715   6.074   1.970
  276SOL     OW 2735   2.413   1.656   1.919
  276SOL    HW1 2736   2.422   1.623   2.008
  276SOL    HW2 2737   2.362   1.588   1.874
  276SOL     MW 2738   2.408   1.643   1.924
  277SOL     OW 2739   3.121   4.967   5.361
  277SOL    HW1 2740   3.117   4.965   5.456
  277SOL    HW2 2741   3.162   5.051   5.340
  277SOL     MW 2742   3.126   4.978   5.370
  278SOL     OW 2743   0.368   1.715   0.993
  278SOL    HW1 2744   0.402   1.627   0.980
  278SOL    HW2 2745   0.285   1.702   1.040
  278SOL     MW 2746   0.361   1.702   0.997
  279SOL     OW 2747   2.563   0.604   4.868
  279SOL    HW1 2748   2.551   0.699   4.873
  279SOL    HW2 2749   2.492   0.568   4.921
  279SOL     MW 2750   2.553   0.612   4.876
  280SOL     OW 2751   5.175   1.817   1.179
  280SOL    HW1 2752   5.079   1.825   1.183
  280SOL    HW2 2753   5.196   1.837   1.088
  280SOL     MW 2754   5.165   1.821   1.168
  281SOL     OW 2755   0.064   1.148   1.183
  281SOL    HW1 2756   0.102   1.226   1.143
  281SOL    HW2 2757  -0.027   1.171   1.201
  281SOL     MW 2758   0.057   1.161   1.180
  282SOL     OW 2759   4.953   1.189   0.179
  282SOL    HW1 2760   4.874   1.140   0.202
  282SOL    HW2 2761   5.001   1.130   0.120
  282SOL     MW 2762   4.949   1.175   0.174
  283SOL     OW 2763   1.747   2.895   1.856
  283SOL    HW1 2764   1.757   2.848   1.940
  283SOL    HW2 2765   1.756   2.827   1.790
  283SOL     MW 2766   1.749   2.880   1.859
  284SOL     OW 2767   6.070   3.688   0.438
  284SOL    HW1 2768   6.046   3.718   0.526
  284SOL    HW2 2769   6.019   3.742   0.379
  284SOL     MW 2770   6.061   3.699   0.442
  285SOL     OW 2771   5.716   2.891   0.984
  285SOL    HW1 2772   5.771   2.873   1.061
  285SOL    HW2 2773   5.655   2.818   0.981
  285SOL     MW 2774   5.715   2.879   0.993
  286SOL     OW 2775   0.134   4.590   5.266
  286SOL    HW1 2776   0.064   4.525   5.277
  286SOL    HW2 2777   0.208   4.554   5.315
  286SOL     MW 2778   0.134   4.577   5.274
  287SOL     OW 2779   0.083   0.950   2.101
  287SOL    HW1 2780   0.156   0.889   2.088
  287SOL    HW2 2781   0.031   0.911   2.171
  287SOL     MW 2782   0.086   0.937   2.108
  288SOL     OW 2783   0.711   1.364   5.833
  288SOL    HW1 2784   0.735   1.322   5.915
  288SOL    HW2 2785   0.627   1.324   5.810
  288SOL     MW 2786   0.703   1.353   5.840
  289SOL     OW 2787   5.249   2.269   4.844
  289SOL    HW1 2788   5.180   2.334   4.831
  289SOL    HW2 2789   5.330   2.320   4.853
  289SOL     MW 2790   5.251   2.284   4.843
  290SOL     OW 2791   6.056   2.127   0.393
  290SOL    HW1 2792   6.005   2.207   0.387
  290SOL    HW2 2793   5.995   2.057   0.368
  290SOL     MW 2794   6.042   2.128   0.389
  291SOL     OW 2795   4.846   1.764   4.159
  291SOL    HW1 2796   4.829   1.857   4.170
  291SOL    HW2 2797   4.929   1.760   4.112
  291SOL     MW 2798   4.854   1.775   4.154
  292SOL     OW 2799   0.327   2.200   1.224
  292SOL    HW1 2800   0.325   2.112   1.261
  292SOL    HW2 2801   0.412   2.206   1.180
  292SOL     MW 2802   0.338   2.190   1.223
  293SOL     OW 2803   5.022   0.386   2.004
  293SOL    HW1 2804   5.106   0.430   2.016
  293SOL    HW2 2805   4.959   0.456   1.993
  293SOL     MW 2806   5.025   0.400   2.004
  294SOL     OW 2807   0.515   2.874   2.150
  294SOL    HW1 2808   0.549   2.804   2.207
  294SOL    HW2 2809   0.424   2.884   2.177
  294SOL     MW 2810   0.508   2.866   2.161
  295SOL     OW 2811   4.749   4.948   3.953
  295SOL    HW1 2812   4.820   5.006   3.979
  295SOL    HW2 2813   4.793   4.870   3.919
  295SOL     MW 2814   4.763   4.945   3.952
  296SOL     OW 2815   0.807   1.077   2.591
  296SOL    HW1 2816   0.805   1.164   2.630
  296SOL    HW2 2817   0.738   1.078   2.525
  296SOL     MW 2818   0.798   1.088   2.588
  297SOL     OW 2819   6.064   0.352   1.818
  297SOL    HW1 2820   6.081   0.423   1.880
  297SOL    HW2 2821   6.132   0.361   1.751
  297SOL     MW 2822   6.075   0.362   1.817
  298SOL     OW 2823   1.684   0.953   0.513
  298SOL    HW1 2824   1.683   0.868   0.557
  298SOL    HW2 2825   1.608   0.951   0.455
  298SOL     MW 2826   1.674   0.942   0.511
  299SOL     OW 2827   0.234   2.620   3.111
  299SOL    HW1 2828   0.220   2.606   3.205
  299SOL    HW2 2829   0.267   2.536   3.079
  299SOL     MW 2830   0.237   2.608   3.119
  300SOL     OW 2831   5.368   3.183   0.825
  300SOL    HW1 2832   5.309   3.189   0.750
  300SOL    HW2 2833   5.445   3.139   0.790
  300SOL     MW 2834   5.370   3.178   0.811
  301SOL     OW 2835   0.112   1.431   4.335
  301SOL    HW1 2836   0.060   1.434   4.416
  301SOL    HW2 2837   0.173   1.358   4.349
  301SOL     MW 2838   0.113   1.422   4.347
  302SOL     OW 2839   0.400   2.430   5.568
  302SOL    HW1 2840   0.459   2.396   5.635
  302SOL    HW2 2841   0.385   2.521   5.592
  302SOL     MW 2842   0.405   2.437   5.579
  303SOL     OW 2843   0.569   5.819   6.080
  303SOL    HW1 2844   0.556   5.856   6.167
  303SOL    HW2 2845   0.521   5.736   6.081
  303SOL     MW 2846   0.561   5.813   6.091
  304SOL     OW 2847   1.056   4.132   5.018
  304SOL    HW1 2848   1.060   4.072   5.092
  304SOL    HW2 2849   0.963   4.151   5.006
  304SOL     MW 2850   1.045   4.127   5.026
  305SOL     OW 2851   5.201   5.214   3.640
  305SOL    HW1 2852   5.252   5.133   3.650
  305SOL    HW2 2853   5.259   5.283   3.674
  305SOL     MW 2854   5.215   5.213   3.646
  306SOL     OW 2855   2.990   1.086   0.605
  306SOL    HW1 2856   3.057   1.037   0.653
  306SOL    HW2 2857   3.015   1.178   0.617
  306SOL     MW 2858   3.002   1.092   0.613
  307SOL     OW 2859   2.358   0.784   1.246
  307SOL    HW1 2860   2.371   0.699   1.205
  307SOL    HW2 2861   2.441   0.829   1.233
  307SOL     MW 2862   2.370   0.779   1.239
  308SOL     OW 2863   1.637   5.003   5.299
  308SOL    HW1 2864   1.659   5.096   5.291
  308SOL    HW2 2865   1.720   4.958   5.288
  308SOL     MW 2866   1.650   5.009   5.296
  309SOL     OW 2867   2.841   0.567   5.751
  309SOL    HW1 2868   2.797   0.484   5.737
  309SOL    HW2 2869   2.787   0.631   5.705
  309SOL     MW 2870   2.829   0.565   5.743
  310SOL     OW 2871   1.069   0.184   4.007
  310SOL    HW1 2872   1.020   0.123   4.062
  310SOL    HW2 2873   1.057   0.150   3.918
  310SOL     MW 2874   1.062   0.172   4.002
  311SOL     OW 2875   2.367   0.452   4.945
  311SOL    HW1 2876   2.364   0.356   4.946
  311SOL    HW2 2877   2.295   0.478   4.888
  311SOL     MW 2878   2.358   0.443   4.938
  312SOL     OW 2879   5.524   1.050   2.537
  312SOL    HW1 2880   5.571   1.016   2.613
  312SOL    HW2 2881   5.583   1.115   2.499
  312SOL     MW 2882   5.537   1.054   2.542
  313SOL     OW 2883   4.720   6.089   1.046
  313SOL    HW1 2884   4.802   6.118   1.007
  313SOL    HW2 2885   4.656   6.156   1.018
  313SOL     MW 2886   4.722   6.101   1.037
  314SOL     OW 2887   0.581   2.182   1.100
  314SOL    HW1 2888   0.673   2.194   1.077
  314SOL    HW2 2889   0.572   2.088   1.113
  314SOL     MW 2890   0.592   2.171   1.099
  315SOL     OW 2891   2.955   5.658   5.383
  315SOL    HW1 2892   2.972   5.707   5.301
  315SOL    HW2 2893   3.036   5.667   5.432
  315SOL     MW 2894   2.968   5.666   5.379
  316SOL     OW 2895   0.455   1.459   1.539
  316SOL    HW1 2896   0.459   1.465   1.634
  316SOL    HW2 2897   0.492   1.373   1.519
  316SOL     MW 2898   0.460   1.448   1.549
  317SOL     OW 2899   1.216   2.534   5.153
  317SOL    HW1 2900   1.287   2.597   5.139
  317SOL    HW2 2901   1.142   2.570   5.104
  317SOL     MW 2902   1.215   2.547   5.145
  318SOL     OW 2903   5.836   2.007   0.158
  318SOL    HW1 2904   5.841   2.101   0.174
  318SOL    HW2 2905   5.824   1.999   0.063
  318SOL     MW 2906   5.835   2.018   0.148
  319SOL     OW 2907   4.768   1.899   2.680
  319SOL    HW1 2908   4.789   1.816   2.636
  319SOL    HW2 2909   4.831   1.905   2.752
  319SOL     MW 2910   4.779   1.889   2.683
  320SOL     OW 2911   4.030   1.649   5.807
  320SOL    HW1 2912   4.011   1.743   5.812
  320SOL    HW2 2913   4.107   1.643   5.750
  320SOL     MW 2914   4.037   1.660   5.800
  321SOL     OW 2915   5.837   2.856   1.850
  321SOL    HW1 2916   5.845   2.928   1.914
  321SOL    HW2 2917   5.750   2.820   1.867
  321SOL     MW 2918   5.827   2.861   1.861
  322SOL     OW 2919   1.499   0.073   5.480
  322SOL    HW1 2920   1.556   0.072   5.403
  322SOL    HW2 2921   1.481   0.165   5.496
  322SOL     MW 2922   1.504   0.084   5.472
  323SOL     OW 2923   3.585   4.458   1.206
  323SOL    HW1 2924   3.555   4.387   1.149
  323SOL    HW2 2925   3.679   4.442   1.216
  323SOL     MW 2926   3.593   4.447   1.200
  324SOL     OW 2927   5.102   1.623   5.891
  324SOL    HW1 2928   5.092   1.584   5.978
  324SOL    HW2 2929   5.196   1.636   5.881
  324SOL     MW 2930   5.113   1.620   5.901
  325SOL     OW 2931   2.196   2.483   1.631
  325SOL    HW1 2932   2.172   2.453   1.719
  325SOL    HW2 2933   2.271   2.542   1.645
  325SOL     MW 2934   2.203   2.487   1.644
  326SOL     OW 2935   5.786   5.578   0.562
  326SOL    HW1 2936   5.699   5.578   0.603
  326SOL    HW2 2937   5.845   5.606   0.632
  326SOL     MW 2938   5.783   5.582   0.576
  327SOL     OW 2939   5.895   1.517   2.493
  327SOL    HW1 2940   5.801   1.523   2.476
  327SOL    HW2 2941   5.907   1.566   2.574
  327SOL     MW 2942   5.884   1.524   2.501
  328SOL     OW 2943   5.344   3.960   0.335
  328SOL    HW1 2944   5.327   3.913   0.253
  328SOL    HW2 2945   5.370   3.892   0.397
  328SOL     MW 2946   5.345   3.946   0.332
  329SOL     OW 2947   4.840   6.111   5.734
  329SOL    HW1 2948   4.785   6.125   5.811
  329SOL    HW2 2949   4.846   6.016   5.726
  329SOL     MW 2950   4.834   6.101   5.743
  330SOL     OW 2951   5.721   5.196   0.741
  330SOL    HW1 2952   5.798   5.251   0.723
  330SOL    HW2 2953   5.664   5.208   0.665
  330SOL     MW 2954   5.724   5.205   0.729
  331SOL     OW 2955   6.068   1.445   1.806
  331SOL    HW1 2956   6.057   1.521   1.750
  331SOL    HW2 2957   6.090   1.374   1.745
  331SOL     MW 2958   6.070   1.445   1.791
  332SOL     OW 2959   2.065   1.575   1.254
  332SOL    HW1 2960   2.061   1.480   1.264
  332SOL    HW2 2961   2.154   1.598   1.281
  332SOL     MW 2962   2.076   1.566   1.259
  333SOL     OW 2963   2.528   0.832   1.664
  333SOL    HW1 2964   2.524   0.738   1.678
  333SOL    HW2 2965   2.621   0.850   1.647
  333SOL     MW 2966   2.539   0.823   1.664
  334SOL     OW 2967   5.288   0.490   6.050
  334SOL    HW1 2968   5.267   0.554   6.118
  334SOL    HW2 2969   5.219   0.501   5.985
  334SOL     MW 2970   5.277   0.500   6.051
  335SOL     OW 2971   1.240   1.384   0.483
  335SOL    HW1 2972   1.319   1.351   0.525
  335SOL    HW2 2973   1.270   1.457   0.429
  335SOL     MW 2974   1.254   1.389   0.481
  336SOL     OW 2975   5.625   1.099   3.619
  336SOL    HW1 2976   5.710   1.093   3.576
  336SOL    HW2 2977   5.582   1.173   3.577
  336SOL     MW 2978   5.631   1.108   3.608
  337SOL     OW 2979   4.539   5.738   1.354
  337SOL    HW1 2980   4.543   5.807   1.288
  337SOL    HW2 2981   4.462   5.759   1.406
  337SOL     MW 2982   4.530   5.749   1.352
  338SOL     OW 2983   2.155   5.200   0.504
  338SOL    HW1 2984   2.105   5.276   0.532
  338SOL    HW2 2985   2.226   5.192   0.568
  338SOL     MW 2986   2.158   5.209   0.515
  339SOL     OW 2987   4.516   0.815   2.330
  339SOL    HW1 2988   4.437   0.860   2.363
  339SOL    HW2 2989   4.567   0.796   2.409
  339SOL     MW 2990   4.512   0.818   2.345
  340SOL     OW 2991   2.429   5.465   1.160
  340SOL    HW1 2992   2.363   5.419   1.212
  340SOL    HW2 2993   2.413   5.438   1.070
  340SOL     MW 2994   2.419   5.455   1.155
  341SOL     OW 2995   3.441   3.697   5.736
  341SOL    HW1 2996   3.397   3.764   5.788
  341SOL    HW2 2997   3.371   3.636   5.712
  341SOL     MW 2998   3.426   3.697   5.739
  342SOL     OW 2999   0.209   1.813   5.431
  342SOL    HW1 3000   0.116   1.794   5.416
  342SOL    HW2 3001   0.248   1.727   5.448
  342SOL     MW 3002   0.202   1.799   5.431
  343SOL     OW 3003   5.548   0.930   0.836
  343SOL    HW1 3004   5.524   1.022   0.827
  343SOL    HW2 3005   5.575   0.904   0.748
  343SOL     MW 3006   5.548   0.938   0.824
  344SOL     OW 3007   1.309   2.219   0.950
  344SOL    HW1 3008   1.218   2.212   0.920
  344SOL    HW2 3009   1.327   2.133   0.988
  344SOL     MW 3010   1.299   2.207   0.951
  345SOL     OW 3011   2.159   0.746   5.869
  345SOL    HW1 3012   2.101   0.746   5.793
  345SOL    HW2 3013   2.166   0.654   5.895
  345SOL     MW 3014   2.153   0.735   5.862
  346SOL     OW 3015   0.985   2.114   5.653
  346SOL    HW1 3016   0.984   2.195   5.602
  346SOL    HW2 3017   0.896   2.105   5.687
  346SOL     MW 3018   0.974   2.123   5.651
  347SOL     OW 3019   2.055   2.113   0.224
  347SOL    HW1 3020   1.992   2.042   0.232
  347SOL    HW2 3021   2.067   2.146   0.313
  347SOL     MW 3022   2.049   2.108   0.236
  348SOL     OW 3023   0.413   6.100   5.865
  348SOL    HW1 3024   0.407   6.186   5.822
  348SOL    HW2 3025   0.327   6.061   5.851
  348SOL     MW 3026   0.402   6.106   5.858
  349SOL     OW 3027   5.593   1.523   2.866
  349SOL    HW1 3028   5.570   1.534   2.774
  349SOL    HW2 3029   5.571   1.432   2.885
  349SOL     MW 3030   5.587   1.513   2.856
  350SOL     OW 3031   1.936   0.260   0.338
  350SOL    HW1 3032   1.911   0.217   0.420
  350SOL    HW2 3033   1.975   0.343   0.366
  350SOL     MW 3034   1.938   0.265   0.352
  351SOL     OW 3035   1.457   6.032   1.793
  351SOL    HW1 3036   1.459   6.083   1.873
  351SOL    HW2 3037   1.541   5.985   1.792
  351SOL     MW 3038   1.468   6.032   1.803
  352SOL     OW 3039   1.131   2.213   3.101
  352SOL    HW1 3040   1.090   2.270   3.166
  352SOL    HW2 3041   1.223   2.238   3.101
  352SOL     MW 3042   1.137   2.223   3.109
  353SOL     OW 3043   0.099   0.399   2.183
  353SOL    HW1 3044   0.025   0.342   2.163
  353SOL    HW2 3045   0.176   0.348   2.159
  353SOL     MW 3046   0.100   0.385   2.177
  354SOL     OW 3047   1.217   1.417   3.849
  354SOL    HW1 3048   1.254   1.498   3.815
  354SOL    HW2 3049   1.140   1.401   3.795
  354SOL     MW 3050   1.212   1.425   3.838
  355SOL     OW 3051   2.512   1.192   3.768
  355SOL    HW1 3052   2.505   1.211   3.862
  355SOL    HW2 3053   2.540   1.100   3.764
  355SOL     MW 3054   2.515   1.182   3.780
  356SOL     OW 3055   2.397   0.837   2.326
  356SOL    HW1 3056   2.398   0.745   2.302
  356SOL    HW2 3057   2.340   0.878   2.261
  356SOL     MW 3058   2.390   0.831   2.315
  357SOL     OW 3059   0.607   1.019   2.401
  357SOL    HW1 3060   0.536   1.038   2.339
  357SOL    HW2 3061   0.563   0.975   2.474
  357SOL     MW 3062   0.592   1.016   2.402
  358SOL     OW 3063   0.762   4.002   3.137
  358SOL    HW1 3064   0.710   4.049   3.072
  358SOL    HW2 3065   0.741   4.044   3.220
  358SOL     MW 3066   0.753   4.013   3.139
  359SOL     OW 3067   1.059   0.516   5.639
  359SOL    HW1 3068   1.008   0.506   5.558
  359SOL    HW2 3069   1.130   0.453   5.630
  359SOL     MW 3070   1.062   0.507   5.627
  360SOL     OW 3071   0.863   4.949   1.796
  360SOL    HW1 3072   0.929   4.979   1.734
  360SOL    HW2 3073   0.781   4.984   1.761
  360SOL     MW 3074   0.861   4.957   1.783
  361SOL     OW 3075   3.334   1.058   2.924
  361SOL    HW1 3076   3.293   1.143   2.904
  361SOL    HW2 3077   3.370   1.029   2.841
  361SOL     MW 3078   3.333   1.065   2.911
  362SOL     OW 3079   5.793   0.190   2.724
  362SOL    HW1 3080   5.759   0.256   2.785
  362SOL    HW2 3081   5.718   0.134   2.705
  362SOL     MW 3082   5.779   0.192   2.730
  363SOL     OW 3083   1.514   0.884   1.730
  363SOL    HW1 3084   1.555   0.960   1.688
  363SOL    HW2 3085   1.428   0.915   1.756
  363SOL     MW 3086   1.508   0.898   1.728
  364SOL     OW 3087   2.083   5.810   4.096
  364SOL    HW1 3088   1.998   5.792   4.055
  364SOL    HW2 3089   2.082   5.760   4.177
  364SOL     MW 3090   2.072   5.801   4.101
  365SOL     OW 3091   0.352   2.299   4.330
  365SOL    HW1 3092   0.295   2.229   4.363
  365SOL    HW2 3093   0.388   2.264   4.249
  365SOL     MW 3094   0.349   2.286   4.324
  366SOL     OW 3095   0.336   0.411   2.405
  366SOL    HW1 3096   0.267   0.478   2.410
  366SOL    HW2 3097   0.356   0.403   2.312
  366SOL     MW 3098   0.330   0.419   2.394
  367SOL     OW 3099   4.956   2.629   2.239
  367SOL    HW1 3100   5.035   2.683   2.246
  367SOL    HW2 3101   4.989   2.541   2.221
  367SOL     MW 3102   4.971   2.625   2.238
  368SOL     OW 3103   0.135   1.738   1.984
  368SOL    HW1 3104   0.157   1.646   1.966
  368SOL    HW2 3105   0.042   1.745   1.963
  368SOL     MW 3106   0.126   1.727   1.979
  369SOL     OW 3107   4.007   1.480   4.043
  369SOL    HW1 3108   3.951   1.403   4.051
  369SOL    HW2 3109   4.041   1.476   3.953
  369SOL     MW 3110   4.004   1.470   4.032
  370SOL     OW 3111   1.955   0.768   0.515
  370SOL    HW1 3112   2.011   0.803   0.585
  370SOL    HW2 3113   1.884   0.723   0.562
  370SOL     MW 3114   1.953   0.767   0.530
  371SOL     OW 3115   1.503   2.968   4.811
  371SOL    HW1 3116   1.526   2.962   4.719
  371SOL    HW2 3117   1.478   3.060   4.824
  371SOL     MW 3118   1.502   2.979   4.801
  372SOL     OW 3119   6.060   0.070   0.122
  372SOL    HW1 3120   6.086   0.108   0.039
  372SOL    HW2 3121   6.084  -0.022   0.115
  372SOL     MW 3122   6.066   0.063   0.111
  373SOL     OW 3123   4.313   5.059   1.737
  373SOL    HW1 3124   4.285   5.133   1.792
  373SOL    HW2 3125   4.256   4.987   1.763
  373SOL     MW 3126   4.302   5.059   1.748
  374SOL     OW 3127   4.295   0.552   1.420
  374SOL    HW1 3128   4.202   0.539   1.401
  374SOL    HW2 3129   4.302   0.543   1.515
  374SOL     MW 3130   4.284   0.549   1.430
  375SOL     OW 3131   0.254   0.136   2.310
  375SOL    HW1 3132   0.318   0.204   2.330
  375SOL    HW2 3133   0.206   0.124   2.392
  375SOL     MW 3134   0.256   0.143   2.323
  376SOL     OW 3135   5.874   2.357   0.482
  376SOL    HW1 3136   5.830   2.298   0.543
  376SOL    HW2 3137   5.815   2.364   0.408
  376SOL     MW 3138   5.861   2.350   0.480
  377SOL     OW 3139   3.367   0.383   0.954
  377SOL    HW1 3140   3.335   0.322   0.888
  377SOL    HW2 3141   3.419   0.329   1.013
  377SOL     MW 3142   3.369   0.368   0.953
  378SOL     OW 3143   1.772   2.186   4.616
  378SOL    HW1 3144   1.807   2.190   4.705
  378SOL    HW2 3145   1.681   2.157   4.627
  378SOL     MW 3146   1.764   2.183   4.629
  379SOL     OW 3147   0.821   3.757   5.224
  379SOL    HW1 3148   0.804   3.726   5.313
  379SOL    HW2 3149   0.769   3.837   5.217
  379SOL     MW 3150   0.812   3.763   5.235
  380SOL     OW 3151   1.177   2.454   4.291
  380SOL    HW1 3152   1.229   2.511   4.347
  380SOL    HW2 3153   1.239   2.389   4.258
  380SOL     MW 3154   1.191   2.453   4.294
  381SOL     OW 3155   5.888   0.344   3.122
  381SOL    HW1 3156   5.889   0.310   3.211
  381SOL    HW2 3157   5.973   0.385   3.110
  381SOL     MW 3158   5.899   0.345   3.132
  382SOL     OW 3159   0.924   2.168   4.702
  382SOL    HW1 3160   0.963   2.197   4.619
  382SOL    HW2 3161   0.929   2.245   4.759
  382SOL     MW 3162   0.930   2.182   4.698
  383SOL     OW 3163   0.963   5.697   3.348
  383SOL    HW1 3164   0.998   5.786   3.337
  383SOL    HW2 3165   0.904   5.685   3.273
  383SOL     MW 3166   0.960   5.707   3.337
  384SOL     OW 3167   0.786   0.240   1.820
  384SOL    HW1 3168   0.746   0.299   1.756
  384SOL    HW2 3169   0.879   0.239   1.796
  384SOL     MW 3170   0.793   0.248   1.809
  385SOL     OW 3171   2.244   1.879   1.932
  385SOL    HW1 3172   2.283   1.931   1.862
  385SOL    HW2 3173   2.299   1.801   1.939
  385SOL     MW 3174   2.256   1.876   1.924
  386SOL     OW 3175   0.971   5.811   4.592
  386SOL    HW1 3176   0.889   5.795   4.545
  386SOL    HW2 3177   1.029   5.849   4.526
  386SOL     MW 3178   0.968   5.814   4.577
  387SOL     OW 3179   1.808   2.120   3.707
  387SOL    HW1 3180   1.753   2.193   3.736
  387SOL    HW2 3181   1.751   2.043   3.714
  387SOL     MW 3182   1.794   2.119   3.712
  388SOL     OW 3183   1.307   2.187   2.524
  388SOL    HW1 3184   1.237   2.249   2.545
  388SOL    HW2 3185   1.273   2.102   2.555
  388SOL     MW 3186   1.293   2.184   2.531
  389SOL     OW 3187   5.509   1.495   1.577
  389SOL    HW1 3188   5.595   1.515   1.542
  389SOL    HW2 3189   5.470   1.580   1.597
  389SOL     MW 3190   5.515   1.508   1.575
  390SOL     OW 3191   0.390   0.343   1.179
  390SOL    HW1 3192   0.338   0.386   1.111
  390SOL    HW2 3193   0.433   0.270   1.134
  390SOL     MW 3194   0.389   0.339   1.165
  391SOL     OW 3195   3.646   2.037   1.419
  391SOL    HW1 3196   3.573   2.024   1.480
  391SOL    HW2 3197   3.606   2.028   1.332
  391SOL     MW 3198   3.632   2.034   1.416
  392SOL     OW 3199   0.906   0.310   2.594
  392SOL    HW1 3200   0.855   0.271   2.666
  392SOL    HW2 3201   0.841   0.329   2.526
  392SOL     MW 3202   0.891   0.307   2.595
  393SOL     OW 3203   6.052   5.725   4.063
  393SOL    HW1 3204   5.992   5.780   4.011
  393SOL    HW2 3205   6.139   5.758   4.042
  393SOL     MW 3206   6.055   5.736   4.053
  394SOL     OW 3207   5.940   5.465   4.187
  394SOL    HW1 3208   5.875   5.501   4.247
  394SOL    HW2 3209   5.964   5.539   4.130
  394SOL     MW 3210   5.935   5.479   4.187
  395SOL     OW 3211   0.347   0.585   2.684
  395SOL    HW1 3212   0.414   0.611   2.747
  395SOL    HW2 3213   0.378   0.502   2.649
  395SOL     MW 3214   0.360   0.578   2.688
  396SOL     OW 3215   3.692   5.985   2.039
  396SOL    HW1 3216   3.746   6.005   1.962
  396SOL    HW2 3217   3.752   5.938   2.098
  396SOL     MW 3218   3.707   5.981   2.036
  397SOL     OW 3219   0.590   5.497   3.310
  397SOL    HW1 3220   0.597   5.403   3.292
  397SOL    HW2 3221   0.497   5.510   3.329
  397SOL     MW 3222   0.579   5.487   3.311
  398SOL     OW 3223   2.706   1.620   4.137
  398SOL    HW1 3224   2.712   1.588   4.227
  398SOL    HW2 3225   2.653   1.699   4.142
  398SOL     MW 3226   2.700   1.626   4.149
  399SOL     OW 3227   2.527   0.453   3.493
  399SOL    HW1 3228   2.616   0.485   3.476
  399SOL    HW2 3229   2.533   0.358   3.483
  399SOL     MW 3230   2.539   0.445   3.489
  400SOL     OW 3231   5.249   5.626   2.771
  400SOL    HW1 3232   5.327   5.609   2.718
  400SOL    HW2 3233   5.272   5.701   2.825
  400SOL     MW 3234   5.262   5.633   2.771
  401SOL     OW 3235   3.043   1.355   0.530
  401SOL    HW1 3236   3.097   1.308   0.466
  401SOL    HW2 3237   3.084   1.441   0.536
  401SOL     MW 3238   3.056   1.360   0.522
  402SOL     OW 3239   5.649   5.358   4.453
  402SOL    HW1 3240   5.712   5.411   4.405
  402SOL    HW2 3241   5.690   5.344   4.539
  402SOL     MW 3242   5.662   5.363   4.458
  403SOL     OW 3243   1.057   2.516   1.771
  403SOL    HW1 3244   1.129   2.500   1.710
  403SOL    HW2 3245   1.010   2.433   1.775
  403SOL     MW 3246   1.060   2.504   1.764
  404SOL     OW 3247   1.514   0.897   0.302
  404SOL    HW1 3248   1.560   0.827   0.257
  404SOL    HW2 3249   1.512   0.969   0.239
  404SOL     MW 3250   1.519   0.897   0.289
  405SOL     OW 3251   0.552   3.383   2.235
  405SOL    HW1 3252   0.641   3.366   2.204
  405SOL    HW2 3253   0.501   3.393   2.156
  405SOL     MW 3254   0.557   3.382   2.221
  406SOL     OW 3255   1.983   2.178   3.931
  406SOL    HW1 3256   2.065   2.135   3.906
  406SOL    HW2 3257   1.922   2.154   3.862
  406SOL     MW 3258   1.986   2.169   3.919
  407SOL     OW 3259   5.024   2.201   2.695
  407SOL    HW1 3260   5.054   2.245   2.615
  407SOL    HW2 3261   5.001   2.273   2.754
  407SOL     MW 3262   5.025   2.216   2.692
  408SOL     OW 3263   6.017   0.837   1.797
  408SOL    HW1 3264   6.097   0.785   1.805
  408SOL    HW2 3265   5.998   0.865   1.887
  408SOL     MW 3266   6.025   0.834   1.810
  409SOL     OW 3267   1.313   0.728   3.359
  409SOL    HW1 3268   1.371   0.772   3.421
  409SOL    HW2 3269   1.275   0.798   3.306
  409SOL     MW 3270   1.316   0.742   3.360
  410SOL     OW 3271   2.887   0.476   1.623
  410SOL    HW1 3272   2.957   0.418   1.592
  410SOL    HW2 3273   2.816   0.463   1.559
  410SOL     MW 3274   2.887   0.467   1.611
  411SOL     OW 3275   0.282   1.159   5.070
  411SOL    HW1 3276   0.238   1.234   5.109
  411SOL    HW2 3277   0.225   1.132   4.998
  411SOL     MW 3278   0.269   1.165   5.065
  412SOL     OW 3279   5.518   2.716   1.622
  412SOL    HW1 3280   5.598   2.704   1.571
  412SOL    HW2 3281   5.547   2.723   1.712
  412SOL     MW 3282   5.532   2.715   1.627
  413SOL     OW 3283   1.859   1.279   2.528
  413SOL    HW1 3284   1.828   1.369   2.520
  413SOL    HW2 3285   1.923   1.269   2.458
  413SOL     MW 3286   1.863   1.290   2.518
  414SOL     OW 3287   1.494   1.867   2.773
  414SOL    HW1 3288   1.461   1.949   2.809
  414SOL    HW2 3289   1.496   1.807   2.848
  414SOL     MW 3290   1.490   1.870   2.787
  415SOL     OW 3291   1.828   1.582   2.534
  415SOL    HW1 3292   1.809   1.675   2.527
  415SOL    HW2 3293   1.829   1.564   2.628
  415SOL     MW 3294   1.826   1.592   2.545
  416SOL     OW 3295   1.093   0.078   3.255
  416SOL    HW1 3296   1.012   0.109   3.294
  416SOL    HW2 3297   1.159   0.141   3.284
  416SOL     MW 3298   1.091   0.090   3.264
  417SOL     OW 3299   5.950   5.274   2.461
  417SOL    HW1 3300   6.040   5.263   2.492
  417SOL    HW2 3301   5.908   5.328   2.528
  417SOL     MW 3302   5.956   5.280   2.474
  418SOL     OW 3303   4.239   5.568   4.061
  418SOL    HW1 3304   4.218   5.499   4.125
  418SOL    HW2 3305   4.313   5.614   4.100
  418SOL     MW 3306   4.246   5.565   4.074
  419SOL     OW 3307   5.831   5.887   3.202
  419SOL    HW1 3308   5.903   5.823   3.210
  419SOL    HW2 3309   5.865   5.966   3.244
  419SOL     MW 3310   5.845   5.889   3.209
  420SOL     OW 3311   6.066   4.262   3.769
  420SOL    HW1 3312   5.992   4.323   3.761
  420SOL    HW2 3313   6.129   4.293   3.704
  420SOL     MW 3314   6.064   4.274   3.759
  421SOL     OW 3315   0.604   0.412   3.987
  421SOL    HW1 3316   0.537   0.407   4.055
  421SOL    HW2 3317   0.664   0.340   4.006
  421SOL     MW 3318   0.603   0.402   3.998
  422SOL     OW 3319   4.500   5.518   2.991
  422SOL    HW1 3320   4.570   5.537   3.053
  422SOL    HW2 3321   4.443   5.457   3.038
  422SOL     MW 3322   4.502   5.512   3.005
  423SOL     OW 3323   3.804   0.742   3.837
  423SOL    HW1 3324   3.896   0.718   3.833
  423SOL    HW2 3325   3.778   0.753   3.745
  423SOL     MW 3326   3.812   0.741   3.825
  424SOL     OW 3327   1.450   0.449   2.887
  424SOL    HW1 3328   1.509   0.390   2.841
  424SOL    HW2 3329   1.365   0.406   2.882
  424SOL     MW 3330   1.447   0.436   2.881
  425SOL     OW 3331   0.871   1.177   3.885
  425SOL    HW1 3332   0.918   1.129   3.954
  425SOL    HW2 3333   0.935   1.240   3.852
  425SOL     MW 3334   0.885   1.179   3.890
  426SOL     OW 3335   2.479   1.129   3.377
  426SOL    HW1 3336   2.424   1.168   3.445
  426SOL    HW2 3337   2.418   1.080   3.322
  426SOL     MW 3338   2.464   1.127   3.379
  427SOL     OW 3339   5.076   0.705   1.529
  427SOL    HW1 3340   5.107   0.659   1.451
  427SOL    HW2 3341   4.983   0.684   1.533
  427SOL     MW 3342   5.068   0.696   1.520
  428SOL     OW 3343   3.044   6.030   3.209
  428SOL    HW1 3344   3.079   5.946   3.238
  428SOL    HW2 3345   3.029   6.019   3.115
  428SOL     MW 3346   3.046   6.018   3.201
  429SOL     OW 3347   1.104   0.562   2.729
  429SOL    HW1 3348   1.159   0.640   2.719
  429SOL    HW2 3349   1.030   0.578   2.671
  429SOL     MW 3350   1.101   0.574   2.720
  430SOL     OW 3351   1.650   0.724   4.069
  430SOL    HW1 3352   1.569   0.755   4.108
  430SOL    HW2 3353   1.644   0.628   4.074
  430SOL     MW 3354   1.639   0.716   4.074
  431SOL     OW 3355   0.787   1.490   3.517
  431SOL    HW1 3356   0.748   1.531   3.439
  431SOL    HW2 3357   0.721   1.501   3.585
  431SOL     MW 3358   0.774   1.497   3.515
  432SOL     OW 3359   0.017   2.021   3.420
  432SOL    HW1 3360   0.042   2.099   3.370
  432SOL    HW2 3361   0.066   1.950   3.378
  432SOL     MW 3362   0.027   2.022   3.408
  433SOL     OW 3363   1.181   5.976   3.615
  433SOL    HW1 3364   1.184   5.903   3.677
  433SOL    HW2 3365   1.268   6.016   3.621
  433SOL     MW 3366   1.192   5.972   3.624
  434SOL     OW 3367   1.865   1.427   1.434
  434SOL    HW1 3368   1.786   1.391   1.475
  434SOL    HW2 3369   1.834   1.466   1.353
  434SOL     MW 3370   1.851   1.427   1.429
  435SOL     OW 3371   1.156   2.366   3.598
  435SOL    HW1 3372   1.161   2.441   3.657
  435SOL    HW2 3373   1.184   2.292   3.652
  435SOL     MW 3374   1.160   2.366   3.613
  436SOL     OW 3375   5.330   1.523   1.132
  436SOL    HW1 3376   5.322   1.459   1.203
  436SOL    HW2 3377   5.375   1.476   1.062
  436SOL     MW 3378   5.335   1.509   1.132
  437SOL     OW 3379   0.595   0.629   5.276
  437SOL    HW1 3380   0.666   0.694   5.284
  437SOL    HW2 3381   0.616   0.582   5.195
  437SOL     MW 3382   0.607   0.631   5.266
  438SOL     OW 3383   1.374   1.806   3.862
  438SOL    HW1 3384   1.422   1.723   3.862
  438SOL    HW2 3385   1.330   1.808   3.777
  438SOL     MW 3386   1.375   1.796   3.851
  439SOL     OW 3387   2.984   0.958   3.186
  439SOL    HW1 3388   3.045   0.944   3.258
  439SOL    HW2 3389   2.898   0.966   3.227
  439SOL     MW 3390   2.981   0.957   3.200
  440SOL     OW 3391   5.527   5.564   5.591
  440SOL    HW1 3392   5.460   5.594   5.653
  440SOL    HW2 3393   5.556   5.480   5.627
  440SOL     MW 3394   5.522   5.557   5.604
  441SOL     OW 3395   5.461   0.131   2.318
  441SOL    HW1 3396   5.411   0.050   2.318
  441SOL    HW2 3397   5.549   0.105   2.347
  441SOL     MW 3398   5.466   0.118   2.322
  442SOL     OW 3399   5.760   1.222   5.551
  442SOL    HW1 3400   5.731   1.250   5.638
  442SOL    HW2 3401   5.842   1.271   5.537
  442SOL     MW 3402   5.767   1.232   5.560
  443SOL     OW 3403   2.677   5.639   1.988
  443SOL    HW1 3404   2.740   5.706   1.962
  443SOL    HW2 3405   2.593   5.685   1.993
  443SOL     MW 3406   2.674   5.653   1.985
  444SOL     OW 3407   0.383   5.773   1.103
  444SOL    HW1 3408   0.389   5.861   1.138
  444SOL    HW2 3409   0.298   5.770   1.059
  444SOL     MW 3410   0.373   5.784   1.101
  445SOL     OW 3411   4.116   0.741   2.428
  445SOL    HW1 3412   4.145   0.650   2.432
  445SOL    HW2 3413   4.034   0.738   2.379
  445SOL     MW 3414   4.109   0.729   2.422
  446SOL     OW 3415   2.784   0.989   1.929
  446SOL    HW1 3416   2.730   0.978   2.008
  446SOL    HW2 3417   2.869   0.953   1.952
  446SOL     MW 3418   2.788   0.983   1.942
  447SOL     OW 3419   1.324   0.167   3.754
  447SOL    HW1 3420   1.415   0.184   3.779
  447SOL    HW2 3421   1.299   0.090   3.805
  447SOL     MW 3422   1.332   0.160   3.764
  448SOL     OW 3423   0.233   0.405   3.820
  448SOL    HW1 3424   0.326   0.407   3.797
  448SOL    HW2 3425   0.198   0.330   3.771
  448SOL     MW 3426   0.240   0.395   3.811
  449SOL     OW 3427   1.301   2.137   2.222
  449SOL    HW1 3428   1.208   2.127   2.203
  449SOL    HW2 3429   1.308   2.130   2.317
  449SOL     MW 3430   1.290   2.135   2.232
  450SOL     OW 3431   1.576   1.606   2.947
  450SOL    HW1 3432   1.599   1.573   3.034
  450SOL    HW2 3433   1.484   1.632   2.955
  450SOL     MW 3434   1.567   1.605   2.959
  451SOL     OW 3435   6.103   5.687   4.342
  451SOL    HW1 3436   6.028   5.633   4.367
  451SOL    HW2 3437   6.104   5.685   4.247
  451SOL     MW 3438   6.094   5.680   4.333
  452SOL     OW 3439   2.820   1.521   2.009
  452SOL    HW1 3440   2.792   1.440   1.968
  452SOL    HW2 3441   2.902   1.499   2.053
  452SOL     MW 3442   2.827   1.508   2.009
  453SOL     OW 3443   2.673   1.500   2.997
  453SOL    HW1 3444   2.653   1.479   2.906
  453SOL    HW2 3445   2.679   1.416   3.041
  453SOL     MW 3446   2.671   1.487   2.991
  454SOL     OW 3447   3.254   1.327   3.598
  454SOL    HW1 3448   3.266   1.406   3.651
  454SOL    HW2 3449   3.311   1.340   3.522
  454SOL     MW 3450   3.263   1.338   3.595
  455SOL     OW 3451   1.772   1.461   2.198
  455SOL    HW1 3452   1.677   1.447   2.204
  455SOL    HW2 3453   1.801   1.395   2.135
  455SOL     MW 3454   1.763   1.451   2.191
  456SOL     OW 3455   5.743   0.046   4.321
  456SOL    HW1 3456   5.664  -0.007   4.312
  456SOL    HW2 3457   5.740   0.078   4.411
  456SOL     MW 3458   5.732   0.043   4.332
  457SOL     OW 3459   1.500   4.495   1.345
  457SOL    HW1 3460   1.471   4.404   1.353
  457SOL    HW2 3461   1.585   4.490   1.301
  457SOL     MW 3462   1.507   4.483   1.340
  458SOL     OW 3463   0.646   1.127   2.007
  458SOL    HW1 3464   0.580   1.148   2.074
  458SOL    HW2 3465   0.695   1.208   1.995
  458SOL     MW 3466   0.644   1.140   2.014
  459SOL     OW 3467   2.372   2.346   4.511
  459SOL    HW1 3468   2.302   2.327   4.448
  459SOL    HW2 3469   2.332   2.331   4.596
  459SOL     MW 3470   2.358   2.341   4.514
  460SOL     OW 3471   0.074   1.577   5.804
  460SOL    HW1 3472   0.131   1.531   5.742
  460SOL    HW2 3473   0.102   1.547   5.890
  460SOL     MW 3474   0.085   1.567   5.807
  461SOL     OW 3475   0.371   0.762   3.962
  461SOL    HW1 3476   0.436   0.727   3.901
  461SOL    HW2 3477   0.361   0.853   3.937
  461SOL     MW 3478   0.378   0.769   3.951
  462SOL     OW 3479   0.296   1.630   2.271
  462SOL    HW1 3480   0.202   1.642   2.289
  462SOL    HW2 3481   0.314   1.541   2.300
  462SOL     MW 3482   0.286   1.620   2.277
  463SOL     OW 3483   0.498   0.606   0.788
  463SOL    HW1 3484   0.550   0.672   0.834
  463SOL    HW2 3485   0.546   0.589   0.708
  463SOL     MW 3486   0.510   0.613   0.784
  464SOL     OW 3487   0.751   0.133   4.400
  464SOL    HW1 3488   0.781   0.222   4.382
  464SOL    HW2 3489   0.660   0.143   4.425
  464SOL     MW 3490   0.743   0.146   4.401
  465SOL     OW 3491   5.615   1.490   2.495
  465SOL    HW1 3492   5.638   1.401   2.466
  465SOL    HW2 3493   5.533   1.478   2.544
  465SOL     MW 3494   5.607   1.477   2.498
  466SOL     OW 3495   1.997   2.507   2.266
  466SOL    HW1 3496   1.976   2.434   2.208
  466SOL    HW2 3497   2.090   2.496   2.286
  466SOL     MW 3498   2.006   2.496   2.261
  467SOL     OW 3499   1.565   5.503   4.085
  467SOL    HW1 3500   1.567   5.414   4.049
  467SOL    HW2 3501   1.515   5.495   4.166
  467SOL     MW 3502   1.559   5.490   4.090
  468SOL     OW 3503   2.725   2.294   0.490
  468SOL    HW1 3504   2.741   2.277   0.398
  468SOL    HW2 3505   2.735   2.389   0.499
  468SOL     MW 3506   2.728   2.304   0.480
  469SOL     OW 3507   0.795   2.415   2.107
  469SOL    HW1 3508   0.858   2.412   2.035
  469SOL    HW2 3509   0.765   2.324   2.116
  469SOL     MW 3510   0.799   2.403   2.099
  470SOL     OW 3511   0.952   6.064   4.108
  470SOL    HW1 3512   0.868   6.107   4.127
  470SOL    HW2 3513   0.928   5.977   4.077
  470SOL     MW 3514   0.938   6.058   4.106
  471SOL     OW 3515   0.511   5.179   3.678
  471SOL    HW1 3516   0.454   5.249   3.646
  471SOL    HW2 3517   0.538   5.209   3.765
  471SOL     MW 3518   0.507   5.192   3.685
  472SOL     OW 3519   2.290   1.096   2.232
  472SOL    HW1 3520   2.239   1.136   2.301
  472SOL    HW2 3521   2.348   1.165   2.201
  472SOL     MW 3522   2.291   1.110   2.236
  473SOL     OW 3523   4.637   1.629   1.847
  473SOL    HW1 3524   4.694   1.687   1.797
  473SOL    HW2 3525   4.649   1.543   1.807
  473SOL     MW 3526   4.646   1.626   1.836
  474SOL     OW 3527   1.901   5.848   0.293
  474SOL    HW1 3528   1.941   5.934   0.280
  474SOL    HW2 3529   1.974   5.789   0.310
  474SOL     MW 3530   1.915   5.852   0.294
  475SOL     OW 3531   1.702   0.452   1.964
  475SOL    HW1 3532   1.615   0.479   1.992
  475SOL    HW2 3533   1.737   0.404   2.039
  475SOL     MW 3534   1.695   0.449   1.977
  476SOL     OW 3535   0.576   0.904   0.495
  476SOL    HW1 3536   0.500   0.920   0.550
  476SOL    HW2 3537   0.544   0.848   0.425
  476SOL     MW 3538   0.562   0.899   0.493
  477SOL     OW 3539   5.871   0.653   4.269
  477SOL    HW1 3540   5.782   0.664   4.234
  477SOL    HW2 3541   5.877   0.717   4.340
  477SOL     MW 3542   5.860   0.663   4.274
  478SOL     OW 3543   5.621   0.367   4.479
  478SOL    HW1 3544   5.571   0.446   4.502
  478SOL    HW2 3545   5.558   0.311   4.434
  478SOL     MW 3546   5.606   0.370   4.476
  479SOL     OW 3547   0.066   0.085   3.417
  479SOL    HW1 3548  -0.019   0.040   3.412
  479SOL    HW2 3549   0.045   0.178   3.407
  479SOL     MW 3550   0.052   0.091   3.415
  480SOL     OW 3551   1.199   2.688   2.278
  480SOL    HW1 3552   1.109   2.676   2.308
  480SOL    HW2 3553   1.196   2.666   2.184
  480SOL     MW 3554   1.187   2.684   2.269
  481SOL     OW 3555   1.671   5.519   1.585
  481SOL    HW1 3556   1.595   5.478   1.627
  481SOL    HW2 3557   1.747   5.474   1.621
  481SOL     MW 3558   1.671   5.508   1.595
  482SOL     OW 3559   5.719   0.565   3.204
  482SOL    HW1 3560   5.783   0.495   3.186
  482SOL    HW2 3561   5.674   0.535   3.283
  482SOL     MW 3562   5.722   0.552   3.212
  483SOL     OW 3563   0.044   1.418   2.197
  483SOL    HW1 3564   0.031   1.333   2.239
  483SOL    HW2 3565   0.036   1.482   2.268
  483SOL     MW 3566   0.041   1.415   2.211
  484SOL     OW 3567   2.186   0.205   2.706
  484SOL    HW1 3568   2.192   0.300   2.710
  484SOL    HW2 3569   2.118   0.187   2.640
  484SOL     MW 3570   2.178   0.215   2.698
  485SOL     OW 3571   2.088   4.981   3.712
  485SOL    HW1 3572   2.126   5.004   3.627
  485SOL    HW2 3573   2.065   5.065   3.751
  485SOL     MW 3574   2.090   4.994   3.706
  486SOL     OW 3575   5.579   4.560   2.922
  486SOL    HW1 3576   5.484   4.574   2.920
  486SOL    HW2 3577   5.611   4.598   2.840
  486SOL     MW 3578   5.571   4.567   2.911
  487SOL     OW 3579   1.443   1.149   3.122
  487SOL    HW1 3580   1.493   1.201   3.060
  487SOL    HW2 3581   1.433   1.063   3.080
  487SOL     MW 3582   1.448   1.144   3.109
  488SOL     OW 3583   0.575   5.559   3.595
  488SOL    HW1 3584   0.573   5.550   3.499
  488SOL    HW2 3585   0.642   5.497   3.623
  488SOL     MW 3586   0.584   5.550   3.586
  489SOL     OW 3587   3.144   1.252   2.039
  489SOL    HW1 3588   3.120   1.186   2.104
  489SOL    HW2 3589   3.062   1.270   1.992
  489SOL     MW 3590   3.130   1.246   2.041
  490SOL     OW 3591   2.112   1.594   2.465
  490SOL    HW1 3592   2.146   1.684   2.467
  490SOL    HW2 3593   2.018   1.604   2.479
  490SOL     MW 3594   2.105   1.607   2.467
  491SOL     OW 3595   0.937   1.061   3.351
  491SOL    HW1 3596   1.013   1.101   3.308
  491SOL    HW2 3597   0.953   1.074   3.444
  491SOL     MW 3598   0.949   1.068   3.357
  492SOL     OW 3599   2.029   0.982   2.505
  492SOL    HW1 3600   2.023   0.888   2.488
  492SOL    HW2 3601   1.988   0.994   2.591
  492SOL     MW 3602   2.023   0.972   2.514
  493SOL     OW 3603   0.486   1.401   3.274
  493SOL    HW1 3604   0.550   1.472   3.277
  493SOL    HW2 3605   0.524   1.337   3.214
  493SOL     MW 3606   0.499   1.402   3.266
  494SOL     OW 3607   5.907   3.325   5.981
  494SOL    HW1 3608   5.916   3.268   6.057
  494SOL    HW2 3609   5.924   3.413   6.014
  494SOL     MW 3610   5.910   3.329   5.995
  495SOL     OW 3611   1.335   0.972   3.526
  495SOL    HW1 3612   1.356   0.996   3.435
  495SOL    HW2 3613   1.413   0.997   3.575
  495SOL     MW 3614   1.348   0.978   3.520
  496SOL     OW 3615   0.334   1.419   4.754
  496SOL    HW1 3616   0.388   1.431   4.832
  496SOL    HW2 3617   0.387   1.364   4.696
  496SOL     MW 3618   0.348   1.414   4.756
  497SOL     OW 3619   5.843   6.105   2.313
  497SOL    HW1 3620   5.784   6.170   2.352
  497SOL    HW2 3621   5.821   6.105   2.220
  497SOL     MW 3622   5.832   6.113   2.306
  498SOL     OW 3623   0.707   1.391   2.411
  498SOL    HW1 3624   0.750   1.462   2.363
  498SOL    HW2 3625   0.755   1.313   2.386
  498SOL     MW 3626   0.718   1.390   2.401
  499SOL     OW 3627   1.184   0.317   2.603
  499SOL    HW1 3628   1.098   0.278   2.588
  499SOL    HW2 3629   1.169   0.382   2.672
  499SOL     MW 3630   1.171   0.320   2.610
  500SOL     OW 3631   0.125   2.108   4.080
  500SOL    HW1 3632   0.194   2.103   4.146
  500SOL    HW2 3633   0.096   2.017   4.069
  500SOL     MW 3634   0.130   2.095   4.087
  501SOL     OW 3635   0.112   0.408   4.083
  501SOL    HW1 3636   0.140   0.401   3.992
  501SOL    HW2 3637   0.077   0.321   4.104
  501SOL     MW 3638   0.111   0.396   4.074
  502SOL     OW 3639   5.572   2.232   1.070
  502SOL    HW1 3640   5.579   2.290   0.994
  502SOL    HW2 3641   5.648   2.174   1.064
  502SOL     MW 3642   5.582   2.232   1.060
  503SOL     OW 3643   1.263   5.166   3.209
  503SOL    HW1 3644   1.220   5.112   3.275
  503SOL    HW2 3645   1.273   5.107   3.133
  503SOL     MW 3646   1.259   5.151   3.208
  504SOL     OW 3647   2.177   0.291   5.771
  504SOL    HW1 3648   2.240   0.281   5.700
  504SOL    HW2 3649   2.093   0.271   5.731
  504SOL     MW 3650   2.174   0.287   5.757
  505SOL     OW 3651   5.965   5.462   0.921
  505SOL    HW1 3652   5.893   5.414   0.962
  505SOL    HW2 3653   5.938   5.553   0.923
  505SOL     MW 3654   5.952   5.467   0.926
  506SOL     OW 3655   1.750   1.803   2.887
  506SOL    HW1 3656   1.664   1.762   2.901
  506SOL    HW2 3657   1.735   1.862   2.813
  506SOL     MW 3658   1.737   1.805   2.879
  507SOL     OW 3659   5.345   1.761   1.525
  507SOL    HW1 3660   5.273   1.720   1.476
  507SOL    HW2 3661   5.387   1.819   1.462
  507SOL     MW 3662   5.341   1.764   1.511
  508SOL     OW 3663   0.194   1.301   3.276
  508SOL    HW1 3664   0.191   1.335   3.365
  508SOL    HW2 3665   0.110   1.256   3.264
  508SOL     MW 3666   0.183   1.299   3.286
  509SOL     OW 3667   2.371   0.959   3.204
  509SOL    HW1 3668   2.289   0.969   3.253
  509SOL    HW2 3669   2.352   0.888   3.142
  509SOL     MW 3670   2.358   0.951   3.202
  510SOL     OW 3671   1.423   0.038   3.534
  510SOL    HW1 3672   1.511   0.019   3.566
  510SOL    HW2 3673   1.386   0.096   3.600
  510SOL     MW 3674   1.429   0.043   3.547
  511SOL     OW 3675   1.280   2.813   0.927
  511SOL    HW1 3676   1.185   2.803   0.917
  511SOL    HW2 3677   1.315   2.729   0.896
  511SOL     MW 3678   1.272   2.801   0.922
  512SOL     OW 3679   1.427   5.610   3.238
  512SOL    HW1 3680   1.483   5.610   3.315
  512SOL    HW2 3681   1.339   5.593   3.271
  512SOL     MW 3682   1.423   5.608   3.252
  513SOL     OW 3683   5.448   4.837   4.713
  513SOL    HW1 3684   5.491   4.908   4.760
  513SOL    HW2 3685   5.503   4.822   4.636
  513SOL     MW 3686   5.461   4.844   4.710
  514SOL     OW 3687   5.955   0.675   3.569
  514SOL    HW1 3688   5.947   0.696   3.662
  514SOL    HW2 3689   5.896   0.737   3.526
  514SOL     MW 3690   5.946   0.685   3.576
  515SOL     OW 3691   1.538   1.320   2.920
  515SOL    HW1 3692   1.474   1.305   2.850
  515SOL    HW2 3693   1.548   1.415   2.924
  515SOL     MW 3694   1.531   1.330   2.912
  516SOL     OW 3695   5.668   0.890   5.048
  516SOL    HW1 3696   5.672   0.973   5.096
  516SOL    HW2 3697   5.756   0.853   5.059
  516SOL     MW 3698   5.680   0.896   5.056
  517SOL     OW 3699   0.866   1.523   3.088
  517SOL    HW1 3700   0.941   1.471   3.118
  517SOL    HW2 3701   0.867   1.515   2.993
  517SOL     MW 3702   0.875   1.515   3.080
  518SOL     OW 3703   4.811   0.929   4.742
  518SOL    HW1 3704   4.851   0.846   4.770
  518SOL    HW2 3705   4.717   0.916   4.755
  518SOL     MW 3706   4.804   0.917   4.748
  519SOL     OW 3707   2.499   1.761   0.600
  519SOL    HW1 3708   2.567   1.698   0.575
  519SOL    HW2 3709   2.418   1.725   0.565
  519SOL     MW 3710   2.497   1.748   0.592
  520SOL     OW 3711   5.478   0.599   3.064
  520SOL    HW1 3712   5.460   0.507   3.043
  520SOL    HW2 3713   5.568   0.599   3.097
  520SOL     MW 3714   5.487   0.587   3.065
  521SOL     OW 3715   1.352   1.118   1.182
  521SOL    HW1 3716   1.423   1.056   1.193
  521SOL    HW2 3717   1.272   1.065   1.189
  521SOL     MW 3718   1.351   1.103   1.184
  522SOL     OW 3719   3.498   1.024   3.867
  522SOL    HW1 3720   3.498   0.938   3.908
  522SOL    HW2 3721   3.548   1.080   3.927
  522SOL     MW 3722   3.505   1.020   3.880
  523SOL     OW 3723   0.970   5.993   2.669
  523SOL    HW1 3724   1.041   6.057   2.669
  523SOL    HW2 3725   0.892   6.044   2.644
  523SOL     MW 3726   0.969   6.008   2.666
  524SOL     OW 3727   1.485   2.263   2.081
  524SOL    HW1 3728   1.457   2.292   1.994
  524SOL    HW2 3729   1.406   2.229   2.122
  524SOL     MW 3730   1.471   2.262   2.075
  525SOL     OW 3731   5.014   5.506   2.239
  525SOL    HW1 3732   4.920   5.493   2.233
  525SOL    HW2 3733   5.035   5.564   2.166
  525SOL     MW 3734   5.005   5.512   2.229
  526SOL     OW 3735   1.169   0.084   2.767
  526SOL    HW1 3736   1.123   0.092   2.851
  526SOL    HW2 3737   1.179   0.174   2.737
  526SOL     MW 3738   1.164   0.096   2.774
  527SOL     OW 3739   4.378   4.933   3.827
  527SOL    HW1 3740   4.412   4.995   3.763
  527SOL    HW2 3741   4.362   4.985   3.906
  527SOL     MW 3742   4.380   4.947   3.829
  528SOL     OW 3743   1.281   1.613   5.366
  528SOL    HW1 3744   1.275   1.582   5.276
  528SOL    HW2 3745   1.353   1.675   5.366
  528SOL     MW 3746   1.289   1.617   5.355
  529SOL     OW 3747   1.987   5.593   1.180
  529SOL    HW1 3748   2.046   5.616   1.251
  529SOL    HW2 3749   2.032   5.623   1.101
  529SOL     MW 3750   2.000   5.600   1.179
  530SOL     OW 3751   2.183   1.248   3.863
  530SOL    HW1 3752   2.154   1.339   3.865
  530SOL    HW2 3753   2.102   1.196   3.865
  530SOL     MW 3754   2.169   1.253   3.863
  531SOL     OW 3755   5.922   0.059   0.984
  531SOL    HW1 3756   5.905   0.046   0.890
  531SOL    HW2 3757   5.975  -0.015   1.009
  531SOL     MW 3758   5.926   0.048   0.975
  532SOL     OW 3759   1.310   3.513   1.064
  532SOL    HW1 3760   1.332   3.575   1.134
  532SOL    HW2 3761   1.215   3.520   1.054
  532SOL     MW 3762   1.301   3.522   1.072
  533SOL     OW 3763   2.888   0.926   1.392
  533SOL    HW1 3764   2.824   0.947   1.323
  533SOL    HW2 3765   2.876   0.833   1.409
  533SOL     MW 3766   2.879   0.917   1.385
  534SOL     OW 3767   1.675   2.733   1.063
  534SOL    HW1 3768   1.673   2.717   0.968
  534SOL    HW2 3769   1.765   2.761   1.080
  534SOL     MW 3770   1.686   2.735   1.053
  535SOL     OW 3771   5.612   0.642   1.330
  535SOL    HW1 3772   5.593   0.579   1.400
  535SOL    HW2 3773   5.666   0.592   1.268
  535SOL     MW 3774   5.617   0.627   1.331
  536SOL     OW 3775   1.620   1.134   1.735
  536SOL    HW1 3776   1.700   1.158   1.687
  536SOL    HW2 3777   1.623   1.189   1.813
  536SOL     MW 3778   1.631   1.144   1.738
  537SOL     OW 3779   3.581   0.478   4.411
  537SOL    HW1 3780   3.488   0.455   4.415
  537SOL    HW2 3781   3.623   0.419   4.474
  537SOL     MW 3782   3.574   0.468   4.420
  538SOL     OW 3783   4.220   5.876   3.007
  538SOL    HW1 3784   4.218   5.790   3.048
  538SOL    HW2 3785   4.310   5.888   2.979
  538SOL     MW 3786   4.231   5.867   3.008
  539SOL     OW 3787   5.747   2.205   2.612
  539SOL    HW1 3788   5.769   2.122   2.569
  539SOL    HW2 3789   5.818   2.264   2.589
  539SOL     MW 3790   5.759   2.202   2.603
  540SOL     OW 3791   0.820   5.576   2.727
  540SOL    HW1 3792   0.857   5.609   2.645
  540SOL    HW2 3793   0.734   5.542   2.702
  540SOL     MW 3794   0.814   5.576   2.713
  541SOL     OW 3795   4.848   2.145   0.471
  541SOL    HW1 3796   4.800   2.087   0.413
  541SOL    HW2 3797   4.892   2.087   0.533
  541SOL     MW 3798   4.848   2.130   0.471
  542SOL     OW 3799   0.820   0.597   0.144
  542SOL    HW1 3800   0.860   0.684   0.147
  542SOL    HW2 3801   0.846   0.562   0.059
  542SOL     MW 3802   0.829   0.604   0.134
  543SOL     OW 3803   2.717   1.261   3.628
  543SOL    HW1 3804   2.724   1.356   3.641
  543SOL    HW2 3805   2.642   1.235   3.682
  543SOL     MW 3806   2.708   1.270   3.637
  544SOL     OW 3807   2.064   0.256   2.309
  544SOL    HW1 3808   1.970   0.259   2.331
  544SOL    HW2 3809   2.095   0.176   2.352
  544SOL     MW 3810   2.056   0.246   2.317
  545SOL     OW 3811   1.219   1.954   2.630
  545SOL    HW1 3812   1.227   1.931   2.723
  545SOL    HW2 3813   1.174   1.879   2.590
  545SOL     MW 3814   1.214   1.942   2.637
  546SOL     OW 3815   1.682   0.437   2.498
  546SOL    HW1 3816   1.725   0.470   2.577
  546SOL    HW2 3817   1.589   0.450   2.515
  546SOL     MW 3818   1.676   0.443   2.510
  547SOL     OW 3819   6.013   2.366   0.020
  547SOL    HW1 3820   6.102   2.341   0.046
  547SOL    HW2 3821   6.023   2.405  -0.067
  547SOL     MW 3822   6.026   2.368   0.012
  548SOL     OW 3823   1.788   2.020   2.698
  548SOL    HW1 3824   1.877   2.033   2.730
  548SOL    HW2 3825   1.798   1.964   2.620
  548SOL     MW 3826   1.801   2.014   2.692
  549SOL     OW 3827   1.779   0.021   0.044
  549SOL    HW1 3828   1.850   0.000   0.105
  549SOL    HW2 3829   1.779  -0.051  -0.019
  549SOL     MW 3830   1.788   0.009   0.044
  550SOL     OW 3831   0.014   0.698   5.520
  550SOL    HW1 3832   0.060   0.657   5.446
  550SOL    HW2 3833  -0.046   0.630   5.552
  550SOL     MW 3834   0.012   0.684   5.514
  551SOL     OW 3835   2.113   1.786   5.619
  551SOL    HW1 3836   2.023   1.789   5.585
  551SOL    HW2 3837   2.158   1.724   5.562
  551SOL     MW 3838   2.107   1.779   5.608
  552SOL     OW 3839   5.176   0.687   2.368
  552SOL    HW1 3840   5.212   0.744   2.300
  552SOL    HW2 3841   5.127   0.745   2.425
  552SOL     MW 3842   5.174   0.702   2.367
  553SOL     OW 3843   0.844   6.091   1.559
  553SOL    HW1 3844   0.792   6.063   1.484
  553SOL    HW2 3845   0.896   6.164   1.526
  553SOL     MW 3846   0.844   6.097   1.545
  554SOL     OW 3847   0.126   0.102   5.728
  554SOL    HW1 3848   0.090   0.130   5.813
  554SOL    HW2 3849   0.069   0.144   5.663
  554SOL     MW 3850   0.114   0.111   5.731
  555SOL     OW 3851   2.770   1.173   1.052
  555SOL    HW1 3852   2.831   1.111   1.012
  555SOL    HW2 3853   2.690   1.165   0.999
  555SOL     MW 3854   2.767   1.164   1.040
  556SOL     OW 3855   3.446   0.202   5.613
  556SOL    HW1 3856   3.516   0.169   5.669
  556SOL    HW2 3857   3.369   0.205   5.670
  556SOL     MW 3858   3.445   0.198   5.628
  557SOL     OW 3859   1.669   5.453   3.088
  557SOL    HW1 3860   1.705   5.539   3.066
  557SOL    HW2 3861   1.709   5.393   3.024
  557SOL     MW 3862   1.679   5.456   3.077
  558SOL     OW 3863   5.649   0.878   2.764
  558SOL    HW1 3864   5.570   0.845   2.806
  558SOL    HW2 3865   5.700   0.915   2.837
  558SOL     MW 3866   5.645   0.879   2.779
  559SOL     OW 3867   2.387   1.976   2.261
  559SOL    HW1 3868   2.322   1.949   2.197
  559SOL    HW2 3869   2.370   2.069   2.275
  559SOL     MW 3870   2.376   1.984   2.255
  560SOL     OW 3871   0.575   0.555   4.368
  560SOL    HW1 3872   0.506   0.544   4.302
  560SOL    HW2 3873   0.541   0.622   4.427
  560SOL     MW 3874   0.562   0.562   4.367
  561SOL     OW 3875   5.236   5.889   1.530
  561SOL    HW1 3876   5.314   5.944   1.539
  561SOL    HW2 3877   5.183   5.934   1.463
  561SOL     MW 3878   5.239   5.902   1.522
  562SOL     OW 3879   1.638   5.908   3.026
  562SOL    HW1 3880   1.621   5.857   3.106
  562SOL    HW2 3881   1.561   5.964   3.017
  562SOL     MW 3882   1.626   5.909   3.035
  563SOL     OW 3883   4.984   4.847   3.754
  563SOL    HW1 3884   5.001   4.937   3.781
  563SOL    HW2 3885   4.977   4.798   3.835
  563SOL     MW 3886   4.986   4.852   3.768
  564SOL     OW 3887   5.426   0.779   2.845
  564SOL    HW1 3888   5.389   0.711   2.788
  564SOL    HW2 3889   5.449   0.732   2.925
  564SOL     MW 3890   5.424   0.764   2.848
  565SOL     OW 3891   1.811   1.848   2.453
  565SOL    HW1 3892   1.820   1.822   2.362
  565SOL    HW2 3893   1.737   1.908   2.454
  565SOL     MW 3894   1.803   1.853   2.442
  566SOL     OW 3895   1.576   0.574   4.585
  566SOL    HW1 3896   1.482   0.570   4.568
  566SOL    HW2 3897   1.593   0.667   4.601
  566SOL     MW 3898   1.567   0.586   4.585
  567SOL     OW 3899   0.170   0.040   5.316
  567SOL    HW1 3900   0.200   0.129   5.331
  567SOL    HW2 3901   0.230   0.005   5.250
  567SOL     MW 3902   0.181   0.047   5.309
  568SOL     OW 3903   1.103   5.631   3.652
  568SOL    HW1 3904   1.063   5.676   3.578
  568SOL    HW2 3905   1.118   5.699   3.717
  568SOL     MW 3906   1.100   5.645   3.651
  569SOL     OW 3907   6.065   2.012   2.518
  569SOL    HW1 3908   6.098   1.924   2.500
  569SOL    HW2 3909   6.031   2.043   2.434
  569SOL     MW 3910   6.065   2.005   2.505
  570SOL     OW 3911   0.184   2.314   4.663
  570SOL    HW1 3912   0.150   2.403   4.656
  570SOL    HW2 3913   0.138   2.276   4.737
  570SOL     MW 3914   0.174   2.321   4.672
  571SOL     OW 3915   0.919   0.876   3.028
  571SOL    HW1 3916   0.918   0.781   3.042
  571SOL    HW2 3917   0.855   0.910   3.091
  571SOL     MW 3918   0.911   0.868   3.038
  572SOL     OW 3919   0.201   1.519   5.326
  572SOL    HW1 3920   0.277   1.540   5.271
  572SOL    HW2 3921   0.239   1.487   5.407
  572SOL     MW 3922   0.216   1.518   5.329
  573SOL     OW 3923   1.462  -0.002   4.102
  573SOL    HW1 3924   1.534   0.039   4.056
  573SOL    HW2 3925   1.394   0.064   4.106
  573SOL     MW 3926   1.462   0.012   4.097
  574SOL     OW 3927   0.345   0.204   4.609
  574SOL    HW1 3928   0.312   0.155   4.534
  574SOL    HW2 3929   0.412   0.262   4.573
  574SOL     MW 3930   0.350   0.205   4.595
  575SOL     OW 3931   0.381   0.696   4.574
  575SOL    HW1 3932   0.292   0.665   4.560
  575SOL    HW2 3933   0.387   0.713   4.668
  575SOL     MW 3934   0.371   0.694   4.584
  576SOL     OW 3935   1.420   0.642   0.105
  576SOL    HW1 3936   1.416   0.648   0.010
  576SOL    HW2 3937   1.329   0.657   0.134
  576SOL     MW 3938   1.408   0.645   0.097
  577SOL     OW 3939   5.310   1.667   3.925
  577SOL    HW1 3940   5.381   1.731   3.928
  577SOL    HW2 3941   5.293   1.656   3.831
  577SOL     MW 3942   5.317   1.674   3.913
  578SOL     OW 3943   3.729   1.882   4.858
  578SOL    HW1 3944   3.788   1.875   4.933
  578SOL    HW2 3945   3.658   1.938   4.889
  578SOL     MW 3946   3.728   1.888   4.871
  579SOL     OW 3947   1.389   3.483   3.979
  579SOL    HW1 3948   1.316   3.508   4.036
  579SOL    HW2 3949   1.411   3.563   3.932
  579SOL     MW 3950   1.383   3.497   3.981
  580SOL     OW 3951   0.470   0.541   3.354
  580SOL    HW1 3952   0.411   0.487   3.301
  580SOL    HW2 3953   0.528   0.583   3.290
  580SOL     MW 3954   0.470   0.540   3.339
  581SOL     OW 3955   0.648   2.523   4.476
  581SOL    HW1 3956   0.586   2.502   4.546
  581SOL    HW2 3957   0.725   2.557   4.521
  581SOL     MW 3958   0.650   2.524   4.490
  582SOL     OW 3959   5.428   1.688   2.654
  582SOL    HW1 3960   5.384   1.667   2.736
  582SOL    HW2 3961   5.381   1.638   2.587
  582SOL     MW 3962   5.417   1.679   2.656
  583SOL     OW 3963   0.806   2.320   4.336
  583SOL    HW1 3964   0.771   2.374   4.407
  583SOL    HW2 3965   0.855   2.380   4.281
  583SOL     MW 3966   0.808   2.335   4.338
  584SOL     OW 3967   0.476   5.418   4.544
  584SOL    HW1 3968   0.401   5.372   4.505
  584SOL    HW2 3969   0.439   5.462   4.621
  584SOL     MW 3970   0.462   5.418   4.549
  585SOL     OW 3971   2.079   1.284   2.760
  585SOL    HW1 3972   1.986   1.280   2.738
  585SOL    HW2 3973   2.102   1.376   2.755
  585SOL     MW 3974   2.070   1.295   2.757
  586SOL     OW 3975   5.731   1.382   3.305
  586SOL    HW1 3976   5.708   1.445   3.236
  586SOL    HW2 3977   5.775   1.435   3.372
  586SOL     MW 3978   5.734   1.397   3.305
  587SOL     OW 3979   0.571   0.888   4.958
  587SOL    HW1 3980   0.540   0.918   5.043
  587SOL    HW2 3981   0.518   0.810   4.939
  587SOL     MW 3982   0.560   0.882   4.966
  588SOL     OW 3983   2.137   1.613   4.895
  588SOL    HW1 3984   2.213   1.657   4.858
  588SOL    HW2 3985   2.122   1.537   4.838
  588SOL     MW 3986   2.145   1.609   4.883
  589SOL     OW 3987   5.967   5.102   4.158
  589SOL    HW1 3988   5.961   5.085   4.252
  589SOL    HW2 3989   6.060   5.120   4.143
  589SOL     MW 3990   5.979   5.102   4.168
  590SOL     OW 3991   0.447   1.419   3.980
  590SOL    HW1 3992   0.356   1.390   3.984
  590SOL    HW2 3993   0.497   1.346   4.016
  590SOL     MW 3994   0.442   1.406   3.985
  591SOL     OW 3995   1.288   2.469   3.277
  591SOL    HW1 3996   1.257   2.438   3.363
  591SOL    HW2 3997   1.367   2.418   3.260
  591SOL     MW 3998   1.294   2.458   3.286
  592SOL     OW 3999   1.937   2.244   4.184
  592SOL    HW1 4000   1.910   2.332   4.160
  592SOL    HW2 4001   1.966   2.204   4.102
  592SOL     MW 4002   1.937   2.250   4.171
  593SOL     OW 4003   1.120   1.173   4.821
  593SOL    HW1 4004   1.116   1.177   4.726
  593SOL    HW2 4005   1.189   1.234   4.846
  593SOL     MW 4006   1.128   1.181   4.812
  594SOL     OW 4007   1.119   2.754   5.631
  594SOL    HW1 4008   1.097   2.803   5.551
  594SOL    HW2 4009   1.183   2.689   5.603
  594SOL     MW 4010   1.124   2.752   5.617
  595SOL     OW 4011   5.572   3.548   5.101
  595SOL    HW1 4012   5.606   3.482   5.040
  595SOL    HW2 4013   5.562   3.627   5.047
  595SOL     MW 4014   5.575   3.550   5.086
  596SOL     OW 4015   5.096   5.856   0.060
  596SOL    HW1 4016   5.164   5.878   0.124
  596SOL    HW2 4017   5.025   5.919   0.078
  596SOL     MW 4018   5.096   5.867   0.071
  597SOL     OW 4019   4.662   5.559   4.802
  597SOL    HW1 4020   4.607   5.490   4.766
  597SOL    HW2 4021   4.736   5.513   4.841
  597SOL     MW 4022   4.664   5.544   4.803
  598SOL     OW 4023   1.418   4.859   3.595
  598SOL    HW1 4024   1.405   4.772   3.633
  598SOL    HW2 4025   1.417   4.844   3.501
  598SOL     MW 4026   1.416   4.846   3.588
  599SOL     OW 4027   0.350   6.000   4.635
  599SOL    HW1 4028   0.305   6.070   4.682
  599SOL    HW2 4029   0.377   6.040   4.552
  599SOL     MW 4030   0.348   6.014   4.630
  600SOL     OW 4031   1.819   1.302   3.921
  600SOL    HW1 4032   1.802   1.208   3.927
  600SOL    HW2 4033   1.818   1.320   3.827
  600SOL     MW 4034   1.817   1.292   3.909
  601SOL     OW 4035   2.434   0.545   1.110
  601SOL    HW1 4036   2.524   0.578   1.110
  601SOL    HW2 4037   2.404   0.559   1.020
  601SOL     MW 4038   2.442   0.551   1.098
  602SOL     OW 4039   0.573   2.549   3.956
  602SOL    HW1 4040   0.524   2.553   3.875
  602SOL    HW2 4041   0.510   2.571   4.024
  602SOL     MW 4042   0.559   2.552   3.955
  603SOL     OW 4043   2.514   0.239   4.239
  603SOL    HW1 4044   2.540   0.331   4.244
  603SOL    HW2 4045   2.475   0.221   4.325
  603SOL     MW 4046   2.512   0.248   4.251
  604SOL     OW 4047   0.632   2.062   3.858
  604SOL    HW1 4048   0.659   2.120   3.787
  604SOL    HW2 4049   0.559   2.012   3.822
  604SOL     MW 4050   0.626   2.063   3.844
  605SOL     OW 4051   1.930   3.085   5.497
  605SOL    HW1 4052   1.869   3.016   5.524
  605SOL    HW2 4053   1.976   3.048   5.422
  605SOL     MW 4054   1.928   3.072   5.491
  606SOL     OW 4055   1.751   1.555   5.070
  606SOL    HW1 4056   1.808   1.603   5.010
  606SOL    HW2 4057   1.725   1.477   5.021
  606SOL     MW 4058   1.755   1.551   5.056
  607SOL     OW 4059   0.511   6.063   4.416
  607SOL    HW1 4060   0.564   6.018   4.350
  607SOL    HW2 4061   0.563   6.057   4.497
  607SOL     MW 4062   0.524   6.057   4.418
  608SOL     OW 4063   1.841   0.929   4.420
  608SOL    HW1 4064   1.786   1.002   4.449
  608SOL    HW2 4065   1.782   0.853   4.420
  608SOL     MW 4066   1.826   0.929   4.424
  609SOL     OW 4067   2.185   6.077   5.780
  609SOL    HW1 4068   2.099   6.108   5.749
  609SOL    HW2 4069   2.199   6.123   5.863
  609SOL     MW 4070   2.176   6.087   5.786
  610SOL     OW 4071   1.452   0.709   4.267
  610SOL    HW1 4072   1.464   0.793   4.313
  610SOL    HW2 4073   1.363   0.683   4.288
  610SOL     MW 4074   1.442   0.717   4.276
  611SOL     OW 4075   6.024   2.122   3.891
  611SOL    HW1 4076   6.080   2.124   3.968
  611SOL    HW2 4077   6.085   2.123   3.817
  611SOL     MW 4078   6.039   2.122   3.891
  612SOL     OW 4079   5.349   5.817   5.676
  612SOL    HW1 4080   5.345   5.837   5.769
  612SOL    HW2 4081   5.278   5.754   5.661
  612SOL     MW 4082   5.340   5.811   5.686
  613SOL     OW 4083   5.937   0.759   5.055
  613SOL    HW1 4084   5.893   0.736   4.974
  613SOL    HW2 4085   5.989   0.836   5.033
  613SOL     MW 4086   5.938   0.766   5.042
  614SOL     OW 4087   2.033   5.459   2.008
  614SOL    HW1 4088   2.008   5.551   2.018
  614SOL    HW2 4089   2.123   5.462   1.974
  614SOL     MW 4090   2.041   5.471   2.005
  615SOL     OW 4091   1.921   1.495   5.676
  615SOL    HW1 4092   1.877   1.415   5.706
  615SOL    HW2 4093   1.930   1.547   5.756
  615SOL     MW 4094   1.916   1.491   5.690
  616SOL     OW 4095   1.318   0.225   4.101
  616SOL    HW1 4096   1.316   0.273   4.184
  616SOL    HW2 4097   1.226   0.218   4.076
  616SOL     MW 4098   1.306   0.231   4.108
  617SOL     OW 4099   0.146   1.144   2.976
  617SOL    HW1 4100   0.114   1.053   2.980
  617SOL    HW2 4101   0.224   1.139   2.921
  617SOL     MW 4102   0.152   1.132   2.969
  618SOL     OW 4103   0.704   1.747   5.692
  618SOL    HW1 4104   0.768   1.690   5.649
  618SOL    HW2 4105   0.701   1.826   5.638
  618SOL     MW 4106   0.712   1.750   5.680
  619SOL     OW 4107   1.773   2.522   4.274
  619SOL    HW1 4108   1.783   2.457   4.343
  619SOL    HW2 4109   1.681   2.516   4.248
  619SOL     MW 4110   1.762   2.513   4.280
  620SOL     OW 4111   5.775   1.525   3.799
  620SOL    HW1 4112   5.706   1.590   3.788
  620SOL    HW2 4113   5.814   1.516   3.712
  620SOL     MW 4114   5.771   1.532   3.787
  621SOL     OW 4115   4.344   1.856   5.866
  621SOL    HW1 4116   4.354   1.763   5.845
  621SOL    HW2 4117   4.280   1.889   5.803
  621SOL     MW 4118   4.337   1.848   5.855
  622SOL     OW 4119   1.777   6.074   3.418
  622SOL    HW1 4120   1.856   6.082   3.364
  622SOL    HW2 4121   1.809   6.037   3.501
  622SOL     MW 4122   1.792   6.070   3.422
  623SOL     OW 4123   5.585   6.075   4.947
  623SOL    HW1 4124   5.541   6.024   5.016
  623SOL    HW2 4125   5.669   6.030   4.934
  623SOL     MW 4126   5.590   6.063   4.954
  624SOL     OW 4127   2.476   0.935   1.919
  624SOL    HW1 4128   2.535   0.876   1.966
  624SOL    HW2 4129   2.486   0.910   1.827
  624SOL     MW 4130   2.485   0.924   1.913
  625SOL     OW 4131   5.219   1.568   4.984
  625SOL    HW1 4132   5.150   1.582   4.920
  625SOL    HW2 4133   5.283   1.636   4.966
  625SOL     MW 4134   5.218   1.578   4.974
  626SOL     OW 4135   1.536   3.426   5.958
  626SOL    HW1 4136   1.537   3.405   5.865
  626SOL    HW2 4137   1.628   3.439   5.981
  626SOL     MW 4138   1.547   3.425   5.949
  627SOL     OW 4139   1.434   1.644   4.799
  627SOL    HW1 4140   1.496   1.713   4.776
  627SOL    HW2 4141   1.366   1.688   4.851
  627SOL     MW 4142   1.433   1.658   4.803
  628SOL     OW 4143   0.540   5.896   3.892
  628SOL    HW1 4144   0.515   5.804   3.884
  628SOL    HW2 4145   0.457   5.943   3.890
  628SOL     MW 4146   0.526   5.890   3.891
  629SOL     OW 4147   4.570   1.335   4.928
  629SOL    HW1 4148   4.548   1.289   5.009
  629SOL    HW2 4149   4.613   1.415   4.957
  629SOL     MW 4150   4.572   1.339   4.942
  630SOL     OW 4151   0.178   2.285   1.457
  630SOL    HW1 4152   0.087   2.258   1.463
  630SOL    HW2 4153   0.206   2.258   1.370
  630SOL     MW 4154   0.170   2.278   1.447
  631SOL     OW 4155   5.426   0.215   4.399
  631SOL    HW1 4156   5.350   0.259   4.361
  631SOL    HW2 4157   5.395   0.183   4.484
  631SOL     MW 4158   5.412   0.217   4.405
  632SOL     OW 4159   1.495   0.914   4.918
  632SOL    HW1 4160   1.503   1.005   4.891
  632SOL    HW2 4161   1.583   0.877   4.906
  632SOL     MW 4162   1.508   0.921   4.913
  633SOL     OW 4163   5.794   5.933   6.044
  633SOL    HW1 4164   5.835   5.902   6.124
  633SOL    HW2 4165   5.709   5.966   6.072
  633SOL     MW 4166   5.789   5.933   6.058
  634SOL     OW 4167   0.924   2.294   5.448
  634SOL    HW1 4168   0.894   2.263   5.363
  634SOL    HW2 4169   0.899   2.386   5.451
  634SOL     MW 4170   0.917   2.302   5.438
  635SOL     OW 4171   0.913   1.685   5.156
  635SOL    HW1 4172   0.818   1.679   5.158
  635SOL    HW2 4173   0.940   1.613   5.099
  635SOL     MW 4174   0.904   1.675   5.149
  636SOL     OW 4175   6.067   1.211   5.743
  636SOL    HW1 4176   6.067   1.151   5.668
  636SOL    HW2 4177   6.104   1.160   5.815
  636SOL     MW 4178   6.072   1.197   5.742
  637SOL     OW 4179   2.427   1.302   5.541
  637SOL    HW1 4180   2.402   1.331   5.454
  637SOL    HW2 4181   2.363   1.342   5.600
  637SOL     MW 4182   2.416   1.310   5.538
  638SOL     OW 4183   4.865   5.898   5.046
  638SOL    HW1 4184   4.805   5.830   5.079
  638SOL    HW2 4185   4.866   5.964   5.116
  638SOL     MW 4186   4.857   5.897   5.060
  639SOL     OW 4187   6.016   1.043   5.003
  639SOL    HW1 4188   5.995   1.095   4.925
  639SOL    HW2 4189   6.048   1.108   5.066
  639SOL     MW 4190   6.018   1.058   5.001
  640SOL     OW 4191   3.504   5.838   5.368
  640SOL    HW1 4192   3.420   5.875   5.339
  640SOL    HW2 4193   3.551   5.819   5.287
  640SOL     MW 4194   3.499   5.840   5.354
  641SOL     OW 4195   1.645   1.922   3.795
  641SOL    HW1 4196   1.675   1.952   3.880
  641SOL    HW2 4197   1.566   1.871   3.813
  641SOL     MW 4198   1.639   1.919   3.808
  642SOL     OW 4199   5.212   2.917   4.566
  642SOL    HW1 4200   5.188   3.006   4.590
  642SOL    HW2 4201   5.301   2.924   4.532
  642SOL     MW 4202   5.220   2.929   4.565
  643SOL     OW 4203   0.577   1.056   5.846
  643SOL    HW1 4204   0.514   1.128   5.843
  643SOL    HW2 4205   0.530   0.986   5.893
  643SOL     MW 4206   0.563   1.056   5.852
  644SOL     OW 4207   1.056   4.787   0.851
  644SOL    HW1 4208   0.979   4.843   0.860
  644SOL    HW2 4209   1.027   4.715   0.796
  644SOL     MW 4210   1.043   4.785   0.845
  645SOL     OW 4211   2.363   5.805   2.963
  645SOL    HW1 4212   2.391   5.894   2.942
  645SOL    HW2 4213   2.294   5.786   2.900
  645SOL     MW 4214   2.358   5.814   2.953
  646SOL     OW 4215   5.982   2.239   4.189
  646SOL    HW1 4216   6.054   2.299   4.171
  646SOL    HW2 4217   6.022   2.152   4.186
  646SOL     MW 4218   5.996   2.236   4.186
  647SOL     OW 4219   1.777   0.367   5.788
  647SOL    HW1 4220   1.734   0.286   5.762
  647SOL    HW2 4221   1.814   0.348   5.874
  647SOL     MW 4222   1.776   0.355   5.796
  648SOL     OW 4223   4.325   0.548   6.053
  648SOL    HW1 4224   4.301   0.520   5.965
  648SOL    HW2 4225   4.339   0.642   6.045
  648SOL     MW 4226   4.324   0.557   6.041
  649SOL     OW 4227   5.875   1.610   4.493
  649SOL    HW1 4228   5.798   1.595   4.547
  649SOL    HW2 4229   5.942   1.553   4.529
  649SOL     MW 4230   5.873   1.601   4.504
  650SOL     OW 4231   1.280   5.088   1.816
  650SOL    HW1 4232   1.206   5.089   1.755
  650SOL    HW2 4233   1.344   5.147   1.777
  650SOL     MW 4234   1.279   5.095   1.803
  651SOL     OW 4235   0.733   4.796   4.908
  651SOL    HW1 4236   0.674   4.807   4.834
  651SOL    HW2 4237   0.819   4.821   4.874
  651SOL     MW 4238   0.736   4.801   4.894
  652SOL     OW 4239   4.229   0.635   5.457
  652SOL    HW1 4240   4.182   0.637   5.540
  652SOL    HW2 4241   4.312   0.679   5.476
  652SOL     MW 4242   4.234   0.641   5.470
  653SOL     OW 4243   0.622   1.410   4.358
  653SOL    HW1 4244   0.577   1.332   4.391
  653SOL    HW2 4245   0.662   1.382   4.276
  653SOL     MW 4246   0.622   1.396   4.352
  654SOL     OW 4247   0.869   0.658   4.415
  654SOL    HW1 4248   0.848   0.573   4.377
  654SOL    HW2 4249   0.816   0.662   4.495
  654SOL     MW 4250   0.859   0.647   4.420
  655SOL     OW 4251   4.943   0.437   4.595
  655SOL    HW1 4252   4.944   0.499   4.522
  655SOL    HW2 4253   4.985   0.358   4.558
  655SOL     MW 4254   4.949   0.434   4.581
  656SOL     OW 4255   5.749   5.848   4.476
  656SOL    HW1 4256   5.699   5.912   4.425
  656SOL    HW2 4257   5.832   5.893   4.494
  656SOL     MW 4258   5.753   5.862   4.472
  657SOL     OW 4259   5.764   1.671   1.220
  657SOL    HW1 4260   5.804   1.758   1.209
  657SOL    HW2 4261   5.832   1.610   1.191
  657SOL     MW 4262   5.778   1.675   1.215
  658SOL     OW 4263   6.066   6.023   4.310
  658SOL    HW1 4264   6.031   5.974   4.384
  658SOL    HW2 4265   6.052   5.965   4.235
  658SOL     MW 4266   6.060   6.009   4.310
  659SOL     OW 4267   0.732   0.967   3.764
  659SOL    HW1 4268   0.728   0.902   3.834
  659SOL    HW2 4269   0.771   1.044   3.805
  659SOL     MW 4270   0.737   0.968   3.778
  660SOL     OW 4271   2.064   5.783   3.119
  660SOL    HW1 4272   2.069   5.766   3.025
  660SOL    HW2 4273   2.140   5.838   3.138
  660SOL     MW 4274   2.074   5.788   3.110
  661SOL     OW 4275   5.628   1.814   4.828
  661SOL    HW1 4276   5.631   1.904   4.795
  661SOL    HW2 4277   5.696   1.811   4.895
  661SOL     MW 4278   5.637   1.825   4.832
  662SOL     OW 4279   1.598   3.411   4.446
  662SOL    HW1 4280   1.545   3.482   4.410
  662SOL    HW2 4281   1.684   3.423   4.407
  662SOL     MW 4282   1.602   3.422   4.437
  663SOL     OW 4283   2.605   0.536   4.306
  663SOL    HW1 4284   2.698   0.514   4.303
  663SOL    HW2 4285   2.593   0.575   4.392
  663SOL     MW 4286   2.616   0.538   4.316
  664SOL     OW 4287   1.895   0.987   5.390
  664SOL    HW1 4288   1.835   0.923   5.427
  664SOL    HW2 4289   1.853   1.072   5.404
  664SOL     MW 4290   1.882   0.990   5.396
  665SOL     OW 4291   5.434   0.760   5.009
  665SOL    HW1 4292   5.382   0.753   5.088
  665SOL    HW2 4293   5.504   0.822   5.030
  665SOL     MW 4294   5.436   0.767   5.022
  666SOL     OW 4295   5.191   5.596   4.674
  666SOL    HW1 4296   5.154   5.670   4.723
  666SOL    HW2 4297   5.116   5.557   4.628
  666SOL     MW 4298   5.177   5.600   4.674
  667SOL     OW 4299   0.531   5.948   3.412
  667SOL    HW1 4300   0.524   5.925   3.320
  667SOL    HW2 4301   0.620   5.921   3.437
  667SOL     MW 4302   0.541   5.942   3.403
  668SOL     OW 4303   5.196   3.032   4.924
  668SOL    HW1 4304   5.204   3.121   4.959
  668SOL    HW2 4305   5.278   2.989   4.949
  668SOL     MW 4306   5.207   3.038   4.932
  669SOL     OW 4307   1.240   1.262   3.513
  669SOL    HW1 4308   1.216   1.196   3.448
  669SOL    HW2 4309   1.240   1.214   3.596
  669SOL     MW 4310   1.237   1.247   3.515
  670SOL     OW 4311   3.118   4.993   3.601
  670SOL    HW1 4312   3.175   4.973   3.526
  670SOL    HW2 4313   3.055   5.056   3.567
  670SOL     MW 4314   3.117   4.998   3.587
  671SOL     OW 4315   1.700   3.734   5.781
  671SOL    HW1 4316   1.766   3.795   5.748
  671SOL    HW2 4317   1.683   3.764   5.870
  671SOL     MW 4318   1.707   3.746   5.788
  672SOL     OW 4319   5.401   1.119   4.880
  672SOL    HW1 4320   5.362   1.032   4.868
  672SOL    HW2 4321   5.486   1.113   4.836
  672SOL     MW 4322   5.407   1.107   4.873
  673SOL     OW 4323   0.479   0.083   5.142
  673SOL    HW1 4324   0.519   0.031   5.072
  673SOL    HW2 4325   0.542   0.152   5.160
  673SOL     MW 4326   0.492   0.085   5.135
  674SOL     OW 4327   4.671   1.326   6.027
  674SOL    HW1 4328   4.663   1.267   6.101
  674SOL    HW2 4329   4.587   1.372   6.024
  674SOL     MW 4330   4.659   1.324   6.036
  675SOL     OW 4331   2.044   1.341   3.591
  675SOL    HW1 4332   2.068   1.414   3.535
  675SOL    HW2 4333   1.949   1.348   3.600
  675SOL     MW 4334   2.035   1.351   3.585
  676SOL     OW 4335   2.837   0.442   2.437
  676SOL    HW1 4336   2.803   0.531   2.440
  676SOL    HW2 4337   2.807   0.408   2.353
  676SOL     MW 4338   2.829   0.449   2.426
  677SOL     OW 4339   0.336   1.272   6.078
  677SOL    HW1 4340   0.306   1.219   6.151
  677SOL    HW2 4341   0.396   1.335   6.117
  677SOL     MW 4342   0.340   1.273   6.092
  678SOL     OW 4343   2.282   1.254   5.877
  678SOL    HW1 4344   2.276   1.310   5.955
  678SOL    HW2 4345   2.255   1.311   5.805
  678SOL     MW 4346   2.278   1.269   5.878
  679SOL     OW 4347   5.467   0.105   1.261
  679SOL    HW1 4348   5.482   0.152   1.179
  679SOL    HW2 4349   5.422   0.025   1.235
  679SOL     MW 4350   5.463   0.101   1.247
  680SOL     OW 4351   4.367   1.174   4.345
  680SOL    HW1 4352   4.406   1.115   4.280
  680SOL    HW2 4353   4.316   1.236   4.293
  680SOL     MW 4354   4.366   1.174   4.330
  681SOL     OW 4355   2.798   5.437   1.832
  681SOL    HW1 4356   2.778   5.350   1.868
  681SOL    HW2 4357   2.747   5.497   1.887
  681SOL     MW 4358   2.789   5.434   1.844
  682SOL     OW 4359   5.405   4.454   4.925
  682SOL    HW1 4360   5.395   4.494   4.839
  682SOL    HW2 4361   5.498   4.463   4.945
  682SOL     MW 4362   5.416   4.460   4.917
  683SOL     OW 4363   1.180   1.451   2.521
  683SOL    HW1 4364   1.112   1.402   2.567
  683SOL    HW2 4365   1.258   1.439   2.575
  683SOL     MW 4366   1.181   1.443   2.534
  684SOL     OW 4367   5.400   0.227   5.295
  684SOL    HW1 4368   5.322   0.249   5.347
  684SOL    HW2 4369   5.438   0.151   5.340
  684SOL     MW 4370   5.395   0.220   5.308
  685SOL     OW 4371   2.038   0.824   5.213
  685SOL    HW1 4372   2.129   0.804   5.239
  685SOL    HW2 4373   2.008   0.886   5.279
  685SOL     MW 4374   2.046   0.829   5.225
  686SOL     OW 4375   0.105   1.271   2.463
  686SOL    HW1 4376   0.184   1.302   2.507
  686SOL    HW2 4377   0.045   1.250   2.535
  686SOL     MW 4378   0.108   1.272   2.478
  687SOL     OW 4379   3.615   5.324   4.051
  687SOL    HW1 4380   3.536   5.377   4.062
  687SOL    HW2 4381   3.598   5.246   4.104
  687SOL     MW 4382   3.603   5.320   4.059
  688SOL     OW 4383   1.736   5.795   3.293
  688SOL    HW1 4384   1.760   5.886   3.314
  688SOL    HW2 4385   1.672   5.772   3.360
  688SOL     MW 4386   1.731   5.804   3.304
  689SOL     OW 4387   1.827   5.727   3.966
  689SOL    HW1 4388   1.830   5.734   3.870
  689SOL    HW2 4389   1.830   5.632   3.983
  689SOL     MW 4390   1.828   5.715   3.956
  690SOL     OW 4391   1.695   6.009   4.300
  690SOL    HW1 4392   1.776   6.061   4.302
  690SOL    HW2 4393   1.629   6.066   4.340
  690SOL     MW 4394   1.697   6.023   4.305
  691SOL     OW 4395   5.278   4.176   0.736
  691SOL    HW1 4396   5.371   4.170   0.756
  691SOL    HW2 4397   5.237   4.108   0.789
  691SOL     MW 4398   5.285   4.167   0.745
  692SOL     OW 4399   2.027   5.916   4.455
  692SOL    HW1 4400   1.998   5.946   4.369
  692SOL    HW2 4401   1.945   5.904   4.505
  692SOL     MW 4402   2.012   5.919   4.451
  693SOL     OW 4403   5.119   5.794   4.841
  693SOL    HW1 4404   5.089   5.747   4.919
  693SOL    HW2 4405   5.039   5.824   4.799
  693SOL     MW 4406   5.105   5.792   4.846
  694SOL     OW 4407   5.097   1.150   1.425
  694SOL    HW1 4408   5.169   1.212   1.423
  694SOL    HW2 4409   5.060   1.153   1.336
  694SOL     MW 4410   5.101   1.158   1.413
  695SOL     OW 4411   2.130   4.105   4.760
  695SOL    HW1 4412   2.140   4.159   4.838
  695SOL    HW2 4413   2.050   4.054   4.776
  695SOL     MW 4414   2.121   4.105   4.772
  696SOL     OW 4415   1.735   5.840   4.520
  696SOL    HW1 4416   1.765   5.756   4.484
  696SOL    HW2 4417   1.709   5.891   4.443
  696SOL     MW 4418   1.736   5.836   4.505
  697SOL     OW 4419   0.220   1.202   5.498
  697SOL    HW1 4420   0.294   1.149   5.527
  697SOL    HW2 4421   0.143   1.158   5.535
  697SOL     MW 4422   0.219   1.189   5.506
  698SOL     OW 4423   2.062   1.911   4.742
  698SOL    HW1 4424   2.153   1.927   4.764
  698SOL    HW2 4425   2.017   1.994   4.760
  698SOL     MW 4426   2.068   1.924   4.747
  699SOL     OW 4427   1.315   5.508   4.833
  699SOL    HW1 4428   1.360   5.502   4.749
  699SOL    HW2 4429   1.353   5.585   4.875
  699SOL     MW 4430   1.325   5.517   4.828
  700SOL     OW 4431   1.430   1.280   0.631
  700SOL    HW1 4432   1.487   1.244   0.564
  700SOL    HW2 4433   1.485   1.289   0.708
  700SOL     MW 4434   1.444   1.277   0.632
  701SOL     OW 4435   0.524   4.744   3.890
  701SOL    HW1 4436   0.599   4.701   3.851
  701SOL    HW2 4437   0.460   4.749   3.819
  701SOL     MW 4438   0.525   4.739   3.876
  702SOL     OW 4439   2.376   2.497   5.486
  702SOL    HW1 4440   2.309   2.496   5.555
  702SOL    HW2 4441   2.338   2.444   5.416
  702SOL     MW 4442   2.362   2.490   5.486
  703SOL     OW 4443   0.626   1.092   3.376
  703SOL    HW1 4444   0.604   1.076   3.468
  703SOL    HW2 4445   0.721   1.093   3.374
  703SOL     MW 4446   0.635   1.090   3.388
  704SOL     OW 4447   3.246   0.949   4.716
  704SOL    HW1 4448   3.196   1.012   4.767
  704SOL    HW2 4449   3.235   0.977   4.625
  704SOL     MW 4450   3.238   0.960   4.711
  705SOL     OW 4451   1.400   0.931   5.831
  705SOL    HW1 4452   1.370   1.007   5.881
  705SOL    HW2 4453   1.470   0.965   5.775
  705SOL     MW 4454   1.405   0.945   5.830
  706SOL     OW 4455   0.138   0.952   3.425
  706SOL    HW1 4456   0.185   1.013   3.368
  706SOL    HW2 4457   0.204   0.887   3.450
  706SOL     MW 4458   0.152   0.951   3.421
  707SOL     OW 4459   2.421   1.461   4.397
  707SOL    HW1 4460   2.369   1.540   4.392
  707SOL    HW2 4461   2.357   1.390   4.402
  707SOL     MW 4462   2.406   1.462   4.397
  708SOL     OW 4463   2.664   1.956   1.050
  708SOL    HW1 4464   2.720   2.033   1.053
  708SOL    HW2 4465   2.581   1.985   1.089
  708SOL     MW 4466   2.660   1.969   1.055
  709SOL     OW 4467   1.671   1.548   3.193
  709SOL    HW1 4468   1.761   1.574   3.173
  709SOL    HW2 4469   1.679   1.457   3.223
  709SOL     MW 4470   1.684   1.540   3.195
  710SOL     OW 4471   5.773   0.830   5.393
  710SOL    HW1 4472   5.844   0.773   5.365
  710SOL    HW2 4473   5.707   0.770   5.429
  710SOL     MW 4474   5.773   0.815   5.394
  711SOL     OW 4475   0.254   1.837   3.131
  711SOL    HW1 4476   0.233   1.905   3.067
  711SOL    HW2 4477   0.262   1.757   3.079
  711SOL     MW 4478   0.252   1.836   3.116
  712SOL     OW 4479   5.917   1.402   5.295
  712SOL    HW1 4480   5.906   1.489   5.333
  712SOL    HW2 4481   5.830   1.362   5.299
  712SOL     MW 4482   5.905   1.408   5.300
  713SOL     OW 4483   0.561   2.462   3.231
  713SOL    HW1 4484   0.623   2.522   3.190
  713SOL    HW2 4485   0.582   2.376   3.194
  713SOL     MW 4486   0.571   2.458   3.221
  714SOL     OW 4487   3.389   1.971   0.352
  714SOL    HW1 4488   3.430   2.057   0.367
  714SOL    HW2 4489   3.442   1.910   0.402
  714SOL     MW 4490   3.401   1.974   0.360
  715SOL     OW 4491   0.408   1.918   4.777
  715SOL    HW1 4492   0.438   1.999   4.819
  715SOL    HW2 4493   0.485   1.860   4.779
  715SOL     MW 4494   0.422   1.921   4.783
  716SOL     OW 4495   5.779   5.656   1.181
  716SOL    HW1 4496   5.712   5.620   1.123
  716SOL    HW2 4497   5.764   5.750   1.179
  716SOL     MW 4498   5.769   5.663   1.173
  717SOL     OW 4499   1.745   5.453   0.575
  717SOL    HW1 4500   1.682   5.383   0.595
  717SOL    HW2 4501   1.753   5.502   0.656
  717SOL     MW 4502   1.738   5.450   0.588
  718SOL     OW 4503   0.451   0.759   4.230
  718SOL    HW1 4504   0.453   0.758   4.134
  718SOL    HW2 4505   0.538   0.727   4.256
  718SOL     MW 4506   0.463   0.755   4.221
  719SOL     OW 4507   2.517   1.473   4.798
  719SOL    HW1 4508   2.475   1.387   4.803
  719SOL    HW2 4509   2.521   1.502   4.889
  719SOL     MW 4510   2.512   1.466   4.811
  720SOL     OW 4511   0.060   1.788   4.019
  720SOL    HW1 4512   0.111   1.714   4.054
  720SOL    HW2 4513   0.048   1.767   3.927
  720SOL     MW 4514   0.065   1.776   4.012
  721SOL     OW 4515   5.387   5.399   4.386
  721SOL    HW1 4516   5.473   5.366   4.411
  721SOL    HW2 4517   5.392   5.493   4.404
  721SOL     MW 4518   5.399   5.407   4.392
  722SOL     OW 4519   1.922   0.740   2.126
  722SOL    HW1 4520   1.903   0.824   2.167
  722SOL    HW2 4521   1.876   0.676   2.180
  722SOL     MW 4522   1.913   0.743   2.138
  723SOL     OW 4523   1.031   0.581   5.116
  723SOL    HW1 4524   0.978   0.568   5.194
  723SOL    HW2 4525   1.111   0.530   5.132
  723SOL     MW 4526   1.035   0.573   5.128
  724SOL     OW 4527   1.923   1.307   1.043
  724SOL    HW1 4528   1.852   1.266   1.093
  724SOL    HW2 4529   2.003   1.280   1.089
  724SOL     MW 4530   1.924   1.298   1.055
  725SOL     OW 4531   5.371   1.611   4.619
  725SOL    HW1 4532   5.467   1.614   4.617
  725SOL    HW2 4533   5.347   1.552   4.548
  725SOL     MW 4534   5.380   1.604   4.610
  726SOL     OW 4535   0.975   2.142   4.036
  726SOL    HW1 4536   0.988   2.070   4.098
  726SOL    HW2 4537   0.886   2.172   4.052
  726SOL     MW 4538   0.965   2.136   4.046
  727SOL     OW 4539   3.401   1.488   5.117
  727SOL    HW1 4540   3.448   1.405   5.110
  727SOL    HW2 4541   3.315   1.470   5.080
  727SOL     MW 4542   3.396   1.475   5.111
  728SOL     OW 4543   2.304   0.212   0.769
  728SOL    HW1 4544   2.255   0.141   0.812
  728SOL    HW2 4545   2.243   0.286   0.768
  728SOL     MW 4546   2.290   0.212   0.775
  729SOL     OW 4547   1.819   0.401   3.335
  729SOL    HW1 4548   1.838   0.373   3.246
  729SOL    HW2 4549   1.774   0.485   3.325
  729SOL     MW 4550   1.816   0.408   3.323
  730SOL     OW 4551   2.945   2.102   0.910
  730SOL    HW1 4552   2.959   2.111   0.815
  730SOL    HW2 4553   2.990   2.021   0.933
  730SOL     MW 4554   2.953   2.093   0.900
  731SOL     OW 4555   0.836   0.619   0.692
  731SOL    HW1 4556   0.810   0.543   0.744
  731SOL    HW2 4557   0.761   0.679   0.699
  731SOL     MW 4558   0.823   0.617   0.700
  732SOL     OW 4559   5.317   5.882   5.952
  732SOL    HW1 4560   5.337   5.969   5.985
  732SOL    HW2 4561   5.265   5.841   6.021
  732SOL     MW 4562   5.313   5.888   5.965
  733SOL     OW 4563   0.492   1.007   3.631
  733SOL    HW1 4564   0.550   0.968   3.697
  733SOL    HW2 4565   0.448   0.932   3.591
  733SOL     MW 4566   0.494   0.992   3.635
  734SOL     OW 4567   0.729   5.252   5.659
  734SOL    HW1 4568   0.698   5.342   5.656
  734SOL    HW2 4569   0.763   5.236   5.570
  734SOL     MW 4570   0.730   5.261   5.647
  735SOL     OW 4571   1.196   0.609   4.279
  735SOL    HW1 4572   1.120   0.585   4.226
  735SOL    HW2 4573   1.209   0.534   4.338
  735SOL     MW 4574   1.188   0.596   4.280
  736SOL     OW 4575   3.083   1.629   5.426
  736SOL    HW1 4576   3.014   1.693   5.445
  736SOL    HW2 4577   3.036   1.546   5.415
  736SOL     MW 4578   3.068   1.627   5.427
  737SOL     OW 4579   2.254   2.173   5.130
  737SOL    HW1 4580   2.213   2.094   5.164
  737SOL    HW2 4581   2.304   2.144   5.054
  737SOL     MW 4582   2.255   2.159   5.125
  738SOL     OW 4583   1.098   1.785   4.641
  738SOL    HW1 4584   1.028   1.819   4.696
  738SOL    HW2 4585   1.055   1.760   4.559
  738SOL     MW 4586   1.084   1.786   4.637
  739SOL     OW 4587   0.051   0.193   3.807
  739SOL    HW1 4588  -0.024   0.156   3.855
  739SOL    HW2 4589   0.095   0.117   3.769
  739SOL     MW 4590   0.047   0.179   3.809
  740SOL     OW 4591   0.550   1.651   4.502
  740SOL    HW1 4592   0.456   1.636   4.517
  740SOL    HW2 4593   0.580   1.572   4.457
  740SOL     MW 4594   0.542   1.639   4.498
  741SOL     OW 4595   5.652   1.491   0.782
  741SOL    HW1 4596   5.649   1.411   0.730
  741SOL    HW2 4597   5.582   1.546   0.747
  741SOL     MW 4598   5.643   1.488   0.771
  742SOL     OW 4599   2.675   5.600   4.359
  742SOL    HW1 4600   2.580   5.612   4.359
  742SOL    HW2 4601   2.694   5.555   4.442
  742SOL     MW 4602   2.666   5.596   4.370
  743SOL     OW 4603   0.038   5.342   0.532
  743SOL    HW1 4604   0.072   5.422   0.571
  743SOL    HW2 4605  -0.020   5.305   0.598
  743SOL     MW 4606   0.035   5.347   0.545
  744SOL     OW 4607   4.556   5.539   4.461
  744SOL    HW1 4608   4.572   5.449   4.433
  744SOL    HW2 4609   4.644   5.573   4.480
  744SOL     MW 4610   4.569   5.532   4.460
  745SOL     OW 4611   1.105   1.263   5.106
  745SOL    HW1 4612   1.121   1.170   5.093
  745SOL    HW2 4613   1.166   1.289   5.175
  745SOL     MW 4614   1.115   1.255   5.113
  746SOL     OW 4615   1.014   1.615   3.383
  746SOL    HW1 4616   1.014   1.703   3.419
  746SOL    HW2 4617   0.945   1.569   3.430
  746SOL     MW 4618   1.005   1.620   3.393
  747SOL     OW 4619   5.758   2.181   5.721
  747SOL    HW1 4620   5.770   2.209   5.630
  747SOL    HW2 4621   5.834   2.125   5.739
  747SOL     MW 4622   5.769   2.178   5.712
  748SOL     OW 4623   1.793   1.400   3.649
  748SOL    HW1 4624   1.769   1.490   3.672
  748SOL    HW2 4625   1.761   1.390   3.559
  748SOL     MW 4626   1.786   1.410   3.640
  749SOL     OW 4627   1.809   1.139   0.296
  749SOL    HW1 4628   1.818   1.146   0.201
  749SOL    HW2 4629   1.829   1.047   0.315
  749SOL     MW 4630   1.813   1.128   0.286
  750SOL     OW 4631   1.767   3.170   0.017
  750SOL    HW1 4632   1.815   3.189  -0.064
  750SOL    HW2 4633   1.824   3.203   0.087
  750SOL     MW 4634   1.781   3.177   0.016
  751SOL     OW 4635   1.177   1.081   6.109
  751SOL    HW1 4636   1.217   1.121   6.032
  751SOL    HW2 4637   1.089   1.057   6.081
  751SOL     MW 4638   1.171   1.083   6.096
  752SOL     OW 4639   0.870   1.887   4.761
  752SOL    HW1 4640   0.799   1.833   4.727
  752SOL    HW2 4641   0.857   1.973   4.720
  752SOL     MW 4642   0.859   1.891   4.751
  753SOL     OW 4643   1.582   1.787   4.370
  753SOL    HW1 4644   1.569   1.849   4.298
  753SOL    HW2 4645   1.494   1.772   4.405
  753SOL     MW 4646   1.569   1.793   4.366
  754SOL     OW 4647   4.094   0.695   3.189
  754SOL    HW1 4648   4.022   0.652   3.142
  754SOL    HW2 4649   4.055   0.775   3.225
  754SOL     MW 4650   4.079   0.700   3.187
  755SOL     OW 4651   1.060   5.524   4.751
  755SOL    HW1 4652   1.138   5.494   4.798
  755SOL    HW2 4653   1.046   5.613   4.782
  755SOL     MW 4654   1.068   5.532   4.761
  756SOL     OW 4655   3.033   2.334   0.260
  756SOL    HW1 4656   2.950   2.292   0.238
  756SOL    HW2 4657   3.100   2.269   0.240
  756SOL     MW 4658   3.031   2.321   0.255
  757SOL     OW 4659   0.375   1.642   1.374
  757SOL    HW1 4660   0.312   1.685   1.431
  757SOL    HW2 4661   0.419   1.579   1.431
  757SOL     MW 4662   0.373   1.639   1.389
  758SOL     OW 4663   1.107   1.717   2.468
  758SOL    HW1 4664   1.106   1.631   2.511
  758SOL    HW2 4665   1.110   1.697   2.375
  758SOL     MW 4666   1.107   1.703   2.462
  759SOL     OW 4667   4.990   1.480   5.519
  759SOL    HW1 4668   5.015   1.445   5.604
  759SOL    HW2 4669   5.062   1.457   5.461
  759SOL     MW 4670   5.002   1.473   5.522
  760SOL     OW 4671   1.069   0.684   3.953
  760SOL    HW1 4672   1.158   0.712   3.971
  760SOL    HW2 4673   1.077   0.613   3.889
  760SOL     MW 4674   1.081   0.679   3.947
  761SOL     OW 4675   2.963   3.184   5.641
  761SOL    HW1 4676   2.918   3.102   5.660
  761SOL    HW2 4677   2.900   3.252   5.663
  761SOL     MW 4678   2.949   3.182   5.646
  762SOL     OW 4679   2.062   5.793   5.492
  762SOL    HW1 4680   2.021   5.734   5.555
  762SOL    HW2 4681   2.128   5.840   5.542
  762SOL     MW 4682   2.065   5.792   5.506
  763SOL     OW 4683   5.613   0.634   5.516
  763SOL    HW1 4684   5.620   0.603   5.606
  763SOL    HW2 4685   5.536   0.690   5.515
  763SOL     MW 4686   5.604   0.637   5.527
  764SOL     OW 4687   0.786   1.089   5.691
  764SOL    HW1 4688   0.727   1.090   5.766
  764SOL    HW2 4689   0.760   1.164   5.638
  764SOL     MW 4690   0.775   1.099   5.694
  765SOL     OW 4691   1.390   1.212   3.752
  765SOL    HW1 4692   1.336   1.277   3.798
  765SOL    HW2 4693   1.455   1.264   3.706
  765SOL     MW 4694   1.391   1.227   3.752
  766SOL     OW 4695   2.004   1.026   4.637
  766SOL    HW1 4696   1.985   1.104   4.584
  766SOL    HW2 4697   1.992   0.953   4.576
  766SOL     MW 4698   2.000   1.027   4.622
  767SOL     OW 4699   1.270   2.681   5.845
  767SOL    HW1 4700   1.205   2.710   5.781
  767SOL    HW2 4701   1.247   2.590   5.863
  767SOL     MW 4702   1.259   2.673   5.839
  768SOL     OW 4703   3.169   0.403   5.163
  768SOL    HW1 4704   3.217   0.358   5.093
  768SOL    HW2 4705   3.102   0.454   5.117
  768SOL     MW 4706   3.166   0.404   5.148
  769SOL     OW 4707   1.020   1.810   2.135
  769SOL    HW1 4708   1.057   1.731   2.176
  769SOL    HW2 4709   0.926   1.803   2.150
  769SOL     MW 4710   1.013   1.799   2.142
  770SOL     OW 4711   5.121   0.504   5.807
  770SOL    HW1 4712   5.144   0.414   5.782
  770SOL    HW2 4713   5.040   0.494   5.857
  770SOL     MW 4714   5.114   0.491   5.810
  771SOL     OW 4715   2.909   1.492   0.323
  771SOL    HW1 4716   2.954   1.442   0.391
  771SOL    HW2 4717   2.912   1.436   0.245
  771SOL     MW 4718   2.916   1.479   0.321
  772SOL     OW 4719   1.275   2.747   3.316
  772SOL    HW1 4720   1.307   2.753   3.406
  772SOL    HW2 4721   1.250   2.655   3.305
  772SOL     MW 4722   1.276   2.736   3.326
  773SOL     OW 4723   3.404   4.164   0.061
  773SOL    HW1 4724   3.351   4.219   0.119
  773SOL    HW2 4725   3.491   4.165   0.099
  773SOL     MW 4726   3.408   4.171   0.073
  774SOL     OW 4727   1.596   0.862   0.956
  774SOL    HW1 4728   1.502   0.845   0.952
  774SOL    HW2 4729   1.608   0.941   0.903
  774SOL     MW 4730   1.585   0.870   0.949
  775SOL     OW 4731   1.509   1.803   0.914
  775SOL    HW1 4732   1.572   1.754   0.966
  775SOL    HW2 4733   1.555   1.883   0.889
  775SOL     MW 4734   1.523   1.807   0.917
  776SOL     OW 4735   1.671   1.074   2.066
  776SOL    HW1 4736   1.582   1.076   2.101
  776SOL    HW2 4737   1.679   0.988   2.025
  776SOL     MW 4738   1.661   1.063   2.065
  777SOL     OW 4739   0.603   1.729   4.763
  777SOL    HW1 4740   0.579   1.702   4.675
  777SOL    HW2 4741   0.645   1.652   4.801
  777SOL     MW 4742   0.605   1.716   4.757
  778SOL     OW 4743   3.679   1.536   5.758
  778SOL    HW1 4744   3.697   1.587   5.679
  778SOL    HW2 4745   3.639   1.455   5.726
  778SOL     MW 4746   3.676   1.532   5.744
  779SOL     OW 4747   0.053   5.750   3.441
  779SOL    HW1 4748   0.126   5.763   3.502
  779SOL    HW2 4749  -0.021   5.796   3.480
  779SOL     MW 4750   0.053   5.757   3.454
  780SOL     OW 4751   0.656   1.237   4.085
  780SOL    HW1 4752   0.725   1.250   4.020
  780SOL    HW2 4753   0.619   1.151   4.063
  780SOL     MW 4754   0.660   1.227   4.074
  781SOL     OW 4755   5.947   2.305   4.522
  781SOL    HW1 4756   5.981   2.229   4.476
  781SOL    HW2 4757   5.934   2.275   4.612
  781SOL     MW 4758   5.950   2.291   4.528
  782SOL     OW 4759   1.064   1.848   5.650
  782SOL    HW1 4760   1.036   1.806   5.569
  782SOL    HW2 4761   1.030   1.938   5.643
  782SOL     MW 4762   1.056   1.854   5.639
  783SOL     OW 4763   4.703   0.425   3.793
  783SOL    HW1 4764   4.708   0.503   3.739
  783SOL    HW2 4765   4.611   0.421   3.821
  783SOL     MW 4766   4.692   0.434   3.789
  784SOL     OW 4767   6.005   0.756   0.435
  784SOL    HW1 4768   6.100   0.742   0.424
  784SOL    HW2 4769   5.990   0.741   0.528
  784SOL     MW 4770   6.016   0.752   0.445
  785SOL     OW 4771   0.043   2.595   0.722
  785SOL    HW1 4772   0.134   2.592   0.694
  785SOL    HW2 4773   0.045   2.640   0.807
  785SOL     MW 4774   0.055   2.600   0.730
  786SOL     OW 4775   0.202   5.786   5.577
  786SOL    HW1 4776   0.195   5.808   5.671
  786SOL    HW2 4777   0.294   5.765   5.565
  786SOL     MW 4778   0.213   5.786   5.588
  787SOL     OW 4779   3.264   4.482   6.094
  787SOL    HW1 4780   3.204   4.479   6.168
  787SOL    HW2 4781   3.259   4.394   6.056
  787SOL     MW 4782   3.256   4.470   6.098
  788SOL     OW 4783   0.082   2.787   3.972
  788SOL    HW1 4784   0.160   2.759   4.019
  788SOL    HW2 4785   0.108   2.790   3.880
  788SOL     MW 4786   0.095   2.784   3.967
  789SOL     OW 4787   3.080   0.612   5.331
  789SOL    HW1 4788   3.127   0.654   5.402
  789SOL    HW2 4789   3.141   0.548   5.295
  789SOL     MW 4790   3.094   0.609   5.335
  790SOL     OW 4791   2.525   6.008   2.813
  790SOL    HW1 4792   2.583   5.947   2.767
  790SOL    HW2 4793   2.514   6.081   2.752
  790SOL     MW 4794   2.531   6.009   2.800
  791SOL     OW 4795   1.296   4.015   0.300
  791SOL    HW1 4796   1.269   3.993   0.389
  791SOL    HW2 4797   1.273   3.937   0.249
  791SOL     MW 4798   1.290   4.002   0.305
  792SOL     OW 4799   0.614   2.139   4.417
  792SOL    HW1 4800   0.680   2.183   4.364
  792SOL    HW2 4801   0.660   2.064   4.455
  792SOL     MW 4802   0.628   2.135   4.415
  793SOL     OW 4803   5.045   4.752   1.602
  793SOL    HW1 4804   5.030   4.711   1.687
  793SOL    HW2 4805   5.139   4.741   1.587
  793SOL     MW 4806   5.055   4.745   1.611
  794SOL     OW 4807   5.402   2.256   3.106
  794SOL    HW1 4808   5.418   2.200   3.030
  794SOL    HW2 4809   5.484   2.303   3.119
  794SOL     MW 4810   5.414   2.255   3.098
  795SOL     OW 4811   2.754   1.625   0.880
  795SOL    HW1 4812   2.756   1.650   0.972
  795SOL    HW2 4813   2.798   1.540   0.877
  795SOL     MW 4814   2.760   1.617   0.891
  796SOL     OW 4815   5.969   5.804   0.619
  796SOL    HW1 4816   6.039   5.742   0.596
  796SOL    HW2 4817   5.932   5.770   0.700
  796SOL     MW 4818   5.973   5.792   0.626
  797SOL     OW 4819   0.942   1.458   5.764
  797SOL    HW1 4820   0.927   1.491   5.675
  797SOL    HW2 4821   0.857   1.423   5.790
  797SOL     MW 4822   0.929   1.458   5.756
  798SOL     OW 4823   0.662   6.097   0.132
  798SOL    HW1 4824   0.709   6.150   0.197
  798SOL    HW2 4825   0.652   6.156   0.057
  798SOL     MW 4826   0.666   6.111   0.131
  799SOL     OW 4827   1.230   2.117   5.780
  799SOL    HW1 4828   1.273   2.107   5.695
  799SOL    HW2 4829   1.138   2.130   5.759
  799SOL     MW 4830   1.224   2.117   5.767
  800SOL     OW 4831   1.448   3.230   0.023
  800SOL    HW1 4832   1.355   3.235   0.000
  800SOL    HW2 4833   1.490   3.294  -0.035
  800SOL     MW 4834   1.441   3.238   0.013
  801SOL     OW 4835   2.122   2.317   5.390
  801SOL    HW1 4836   2.131   2.377   5.316
  801SOL    HW2 4837   2.203   2.265   5.388
  801SOL     MW 4838   2.134   2.318   5.380
  802SOL     OW 4839   1.184   5.961   1.450
  802SOL    HW1 4840   1.164   5.959   1.544
  802SOL    HW2 4841   1.098   5.958   1.408
  802SOL     MW 4842   1.170   5.960   1.457
  803SOL     OW 4843   5.456   5.701   3.177
  803SOL    HW1 4844   5.397   5.743   3.240
  803SOL    HW2 4845   5.507   5.773   3.141
  803SOL     MW 4846   5.455   5.715   3.181
  804SOL     OW 4847   0.651   1.935   0.548
  804SOL    HW1 4848   0.612   1.859   0.505
  804SOL    HW2 4849   0.678   1.992   0.476
  804SOL     MW 4850   0.650   1.933   0.534
  805SOL     OW 4851   2.722   0.401   4.715
  805SOL    HW1 4852   2.817   0.414   4.721
  805SOL    HW2 4853   2.684   0.478   4.758
  805SOL     MW 4854   2.729   0.413   4.721
  806SOL     OW 4855   0.150   0.039   0.355
  806SOL    HW1 4856   0.058   0.056   0.335
  806SOL    HW2 4857   0.198   0.109   0.311
  806SOL     MW 4858   0.144   0.050   0.347
  807SOL     OW 4859   5.538   2.765   5.764
  807SOL    HW1 4860   5.562   2.852   5.795
  807SOL    HW2 4861   5.604   2.744   5.697
  807SOL     MW 4862   5.550   2.773   5.759
  808SOL     OW 4863   5.250   2.619   3.996
  808SOL    HW1 4864   5.321   2.639   4.057
  808SOL    HW2 4865   5.283   2.648   3.910
  808SOL     MW 4866   5.264   2.626   3.993
  809SOL     OW 4867   2.584   5.149   1.124
  809SOL    HW1 4868   2.588   5.125   1.217
  809SOL    HW2 4869   2.490   5.150   1.104
  809SOL     MW 4870   2.572   5.146   1.133
  810SOL     OW 4871   0.687   1.282   5.518
  810SOL    HW1 4872   0.746   1.259   5.446
  810SOL    HW2 4873   0.698   1.376   5.529
  810SOL     MW 4874   0.696   1.291   5.510
  811SOL     OW 4875   1.124   2.974   5.390
  811SOL    HW1 4876   1.056   3.037   5.367
  811SOL    HW2 4877   1.185   2.977   5.316
  811SOL     MW 4878   1.124   2.982   5.377
  812SOL     OW 4879   3.708   1.310   0.215
  812SOL    HW1 4880   3.685   1.397   0.184
  812SOL    HW2 4881   3.737   1.263   0.137
  812SOL     MW 4882   3.709   1.315   0.201
  813SOL     OW 4883   6.113   0.177   5.960
  813SOL    HW1 4884   6.095   0.265   5.927
  813SOL    HW2 4885   6.031   0.129   5.946
  813SOL     MW 4886   6.100   0.182   5.954
  814SOL     OW 4887   0.601   0.349   5.934
  814SOL    HW1 4888   0.522   0.328   5.885
  814SOL    HW2 4889   0.640   0.264   5.955
  814SOL     MW 4890   0.596   0.336   5.930
  815SOL     OW 4891   1.115   0.475   3.783
  815SOL    HW1 4892   1.055   0.437   3.719
  815SOL    HW2 4893   1.145   0.401   3.835
  815SOL     MW 4894   1.111   0.461   3.782
  816SOL     OW 4895   0.402   1.032   5.593
  816SOL    HW1 4896   0.466   1.101   5.611
  816SOL    HW2 4897   0.452   0.950   5.598
  816SOL     MW 4898   0.417   1.030   5.596
  817SOL     OW 4899   1.020   1.744   4.151
  817SOL    HW1 4900   0.944   1.796   4.124
  817SOL    HW2 4901   0.992   1.653   4.139
  817SOL     MW 4902   1.006   1.739   4.146
  818SOL     OW 4903   0.750   1.434   1.114
  818SOL    HW1 4904   0.696   1.487   1.173
  818SOL    HW2 4905   0.688   1.402   1.048
  818SOL     MW 4906   0.735   1.437   1.113
  819SOL     OW 4907   0.881   2.058   1.334
  819SOL    HW1 4908   0.885   1.967   1.304
  819SOL    HW2 4909   0.967   2.072   1.375
  819SOL     MW 4910   0.893   2.048   1.335
  820SOL     OW 4911   1.032   1.284   5.570
  820SOL    HW1 4912   1.115   1.325   5.549
  820SOL    HW2 4913   0.992   1.340   5.636
  820SOL     MW 4914   1.037   1.296   5.576
  821SOL     OW 4915   1.708   0.193   2.134
  821SOL    HW1 4916   1.617   0.167   2.140
  821SOL    HW2 4917   1.736   0.206   2.225
  821SOL     MW 4918   1.700   0.191   2.146
  822SOL     OW 4919   0.682   6.035   4.629
  822SOL    HW1 4920   0.694   6.108   4.690
  822SOL    HW2 4921   0.770   5.999   4.618
  822SOL     MW 4922   0.695   6.040   4.635
  823SOL     OW 4923   4.424   2.060   5.488
  823SOL    HW1 4924   4.483   1.985   5.496
  823SOL    HW2 4925   4.343   2.031   5.529
  823SOL     MW 4926   4.421   2.047   5.494
  824SOL     OW 4927   1.107   3.313   1.883
  824SOL    HW1 4928   1.060   3.234   1.857
  824SOL    HW2 4929   1.081   3.328   1.974
  824SOL     MW 4930   1.098   3.305   1.892
  825SOL     OW 4931   1.159   0.757   0.063
  825SOL    HW1 4932   1.094   0.802   0.117
  825SOL    HW2 4933   1.227   0.822   0.046
  825SOL     MW 4934   1.159   0.771   0.068
  826SOL     OW 4935   1.471   0.382   5.491
  826SOL    HW1 4936   1.445   0.406   5.402
  826SOL    HW2 4937   1.490   0.466   5.533
  826SOL     MW 4938   1.470   0.396   5.485
  827SOL     OW 4939   1.624   0.827   4.627
  827SOL    HW1 4940   1.702   0.821   4.682
  827SOL    HW2 4941   1.621   0.918   4.599
  827SOL     MW 4942   1.633   0.838   4.630
  828SOL     OW 4943   3.402   0.521   5.272
  828SOL    HW1 4944   3.318   0.498   5.234
  828SOL    HW2 4945   3.467   0.481   5.214
  828SOL     MW 4946   3.400   0.513   5.260
  829SOL     OW 4947   1.165   6.110   5.232
  829SOL    HW1 4948   1.134   6.119   5.322
  829SOL    HW2 4949   1.155   6.017   5.212
  829SOL     MW 4950   1.160   6.099   5.241
  830SOL     OW 4951   6.046   0.777   5.814
  830SOL    HW1 4952   6.117   0.822   5.768
  830SOL    HW2 4953   5.988   0.847   5.844
  830SOL     MW 4954   6.048   0.792   5.812
  831SOL     OW 4955   1.428   1.108   0.131
  831SOL    HW1 4956   1.338   1.080   0.111
  831SOL    HW2 4957   1.417   1.192   0.176
  831SOL     MW 4958   1.415   1.115   0.134
  832SOL     OW 4959   2.605   3.241   4.921
  832SOL    HW1 4960   2.519   3.233   4.962
  832SOL    HW2 4961   2.596   3.316   4.862
  832SOL     MW 4962   2.593   3.249   4.919
  833SOL     OW 4963   1.218   1.346   0.214
  833SOL    HW1 4964   1.243   1.344   0.306
  833SOL    HW2 4965   1.223   1.439   0.190
  833SOL     MW 4966   1.222   1.358   0.222
  834SOL     OW 4967   1.378   2.331   0.342
  834SOL    HW1 4968   1.424   2.315   0.425
  834SOL    HW2 4969   1.353   2.423   0.346
  834SOL     MW 4970   1.381   2.341   0.353
  835SOL     OW 4971   0.654   0.480   1.679
  835SOL    HW1 4972   0.713   0.556   1.675
  835SOL    HW2 4973   0.637   0.459   1.587
  835SOL     MW 4974   0.660   0.487   1.667
  836SOL     OW 4975   1.148   0.843   1.510
  836SOL    HW1 4976   1.186   0.831   1.597
  836SOL    HW2 4977   1.185   0.772   1.458
  836SOL     MW 4978   1.158   0.833   1.515
  837SOL     OW 4979   5.789   5.740   4.856
  837SOL    HW1 4980   5.811   5.829   4.885
  837SOL    HW2 4981   5.718   5.753   4.793
  837SOL     MW 4982   5.783   5.753   4.852
  838SOL     OW 4983   0.118   2.036   1.630
  838SOL    HW1 4984   0.189   2.077   1.579
  838SOL    HW2 4985   0.113   2.088   1.710
  838SOL     MW 4986   0.127   2.048   1.633
  839SOL     OW 4987   2.113   3.144   4.478
  839SOL    HW1 4988   2.117   3.191   4.395
  839SOL    HW2 4989   2.096   3.053   4.454
  839SOL     MW 4990   2.111   3.138   4.465
  840SOL     OW 4991   1.251   0.334   5.662
  840SOL    HW1 4992   1.334   0.363   5.626
  840SOL    HW2 4993   1.260   0.346   5.757
  840SOL     MW 4994   1.263   0.339   5.670
  841SOL     OW 4995   1.263   6.066   2.563
  841SOL    HW1 4996   1.245   6.097   2.652
  841SOL    HW2 4997   1.297   5.978   2.574
  841SOL     MW 4998   1.265   6.059   2.576
  842SOL     OW 4999   4.819   2.462   5.321
  842SOL    HW1 5000   4.743   2.404   5.323
  842SOL    HW2 5001   4.843   2.468   5.229
  842SOL     MW 5002   4.812   2.456   5.309
  843SOL     OW 5003   0.578   4.023   1.224
  843SOL    HW1 5004   0.643   3.956   1.245
  843SOL    HW2 5005   0.615   4.104   1.259
  843SOL     MW 5006   0.591   4.025   1.231
  844SOL     OW 5007   5.825   3.149   1.794
  844SOL    HW1 5008   5.893   3.199   1.750
  844SOL    HW2 5009   5.762   3.127   1.725
  844SOL     MW 5010   5.825   3.152   1.779
  845SOL     OW 5011   0.636   3.110   2.284
  845SOL    HW1 5012   0.590   3.042   2.234
  845SOL    HW2 5013   0.577   3.186   2.281
  845SOL     MW 5014   0.622   3.111   2.277
  846SOL     OW 5015   0.277   3.826   5.584
  846SOL    HW1 5016   0.326   3.881   5.645
  846SOL    HW2 5017   0.291   3.866   5.498
  846SOL     MW 5018   0.285   3.838   5.581
  847SOL     OW 5019   2.236   5.380   1.329
  847SOL    HW1 5020   2.233   5.348   1.419
  847SOL    HW2 5021   2.188   5.314   1.279
  847SOL     MW 5022   2.229   5.368   1.334
  848SOL     OW 5023   0.377   3.886   2.200
  848SOL    HW1 5024   0.348   3.796   2.182
  848SOL    HW2 5025   0.438   3.877   2.272
  848SOL     MW 5026   0.381   3.873   2.207
  849SOL     OW 5027   1.455   3.313   0.948
  849SOL    HW1 5028   1.400   3.388   0.972
  849SOL    HW2 5029   1.542   3.349   0.935
  849SOL     MW 5030   1.459   3.327   0.949
  850SOL     OW 5031   5.522   2.123   0.684
  850SOL    HW1 5032   5.456   2.160   0.742
  850SOL    HW2 5033   5.472   2.087   0.611
  850SOL     MW 5034   5.507   2.123   0.682
  851SOL     OW 5035   4.277   2.072   0.835
  851SOL    HW1 5036   4.226   1.997   0.865
  851SOL    HW2 5037   4.267   2.071   0.740
  851SOL     MW 5038   4.270   2.062   0.827
  852SOL     OW 5039   1.633   2.513   2.139
  852SOL    HW1 5040   1.624   2.418   2.147
  852SOL    HW2 5041   1.558   2.540   2.086
  852SOL     MW 5042   1.623   2.504   2.133
  853SOL     OW 5043   1.330   3.643   1.305
  853SOL    HW1 5044   1.253   3.645   1.361
  853SOL    HW2 5045   1.384   3.717   1.335
  853SOL     MW 5046   1.327   3.653   1.316
  854SOL     OW 5047   0.617   3.451   5.748
  854SOL    HW1 5048   0.524   3.455   5.774
  854SOL    HW2 5049   0.620   3.495   5.664
  854SOL     MW 5050   0.605   3.457   5.741
  855SOL     OW 5051   4.711   2.686   1.818
  855SOL    HW1 5052   4.725   2.676   1.724
  855SOL    HW2 5053   4.739   2.776   1.838
  855SOL     MW 5054   4.716   2.696   1.809
  856SOL     OW 5055   1.152   3.687   5.375
  856SOL    HW1 5056   1.225   3.664   5.316
  856SOL    HW2 5057   1.090   3.615   5.364
  856SOL     MW 5058   1.154   3.675   5.366
  857SOL     OW 5059   0.543   2.703   0.633
  857SOL    HW1 5060   0.599   2.696   0.556
  857SOL    HW2 5061   0.474   2.639   0.619
  857SOL     MW 5062   0.542   2.694   0.621
  858SOL     OW 5063   1.180   0.749   1.832
  858SOL    HW1 5064   1.089   0.774   1.846
  858SOL    HW2 5065   1.176   0.675   1.772
  858SOL     MW 5066   1.168   0.743   1.827
  859SOL     OW 5067   5.365   3.178   5.756
  859SOL    HW1 5068   5.457   3.204   5.764
  859SOL    HW2 5069   5.320   3.257   5.728
  859SOL     MW 5070   5.371   3.191   5.754
  860SOL     OW 5071   5.502   3.342   0.552
  860SOL    HW1 5072   5.535   3.308   0.635
  860SOL    HW2 5073   5.469   3.265   0.505
  860SOL     MW 5074   5.502   3.328   0.556
  861SOL     OW 5075   6.025   4.131   0.617
  861SOL    HW1 5076   6.000   4.220   0.643
  861SOL    HW2 5077   5.965   4.074   0.665
  861SOL     MW 5078   6.014   4.135   0.627
  862SOL     OW 5079   4.543   2.220   5.684
  862SOL    HW1 5080   4.519   2.184   5.769
  862SOL    HW2 5081   4.511   2.156   5.620
  862SOL     MW 5082   4.536   2.208   5.687
  863SOL     OW 5083   1.106   5.617   1.988
  863SOL    HW1 5084   1.083   5.637   1.897
  863SOL    HW2 5085   1.052   5.676   2.040
  863SOL     MW 5086   1.096   5.627   1.983
  864SOL     OW 5087   2.404   4.402   0.193
  864SOL    HW1 5088   2.425   4.394   0.100
  864SOL    HW2 5089   2.440   4.322   0.233
  864SOL     MW 5090   2.411   4.390   0.186
  865SOL     OW 5091   0.044   4.029   1.546
  865SOL    HW1 5092   0.017   4.110   1.502
  865SOL    HW2 5093   0.134   4.047   1.576
  865SOL     MW 5094   0.052   4.042   1.544
  866SOL     OW 5095   1.801   3.246   5.291
  866SOL    HW1 5096   1.851   3.217   5.367
  866SOL    HW2 5097   1.858   3.309   5.248
  866SOL     MW 5098   1.815   3.250   5.295
  867SOL     OW 5099   0.318   2.721   2.397
  867SOL    HW1 5100   0.392   2.775   2.425
  867SOL    HW2 5101   0.286   2.680   2.477
  867SOL     MW 5102   0.323   2.723   2.411
  868SOL     OW 5103   5.147   4.029   5.930
  868SOL    HW1 5104   5.115   3.941   5.909
  868SOL    HW2 5105   5.228   4.037   5.880
  868SOL     MW 5106   5.153   4.019   5.921
  869SOL     OW 5107   0.513   4.154   0.740
  869SOL    HW1 5108   0.585   4.137   0.800
  869SOL    HW2 5109   0.467   4.071   0.734
  869SOL     MW 5110   0.516   4.141   0.747
  870SOL     OW 5111   0.474   1.999   5.812
  870SOL    HW1 5112   0.478   1.999   5.908
  870SOL    HW2 5113   0.398   2.053   5.791
  870SOL     MW 5114   0.465   2.006   5.821
  871SOL     OW 5115   1.750   3.248   4.164
  871SOL    HW1 5116   1.827   3.283   4.209
  871SOL    HW2 5117   1.720   3.320   4.109
  871SOL     MW 5118   1.756   3.262   4.162
  872SOL     OW 5119   2.492   1.585   0.858
  872SOL    HW1 5120   2.584   1.592   0.834
  872SOL    HW2 5121   2.460   1.675   0.859
  872SOL     MW 5122   2.499   1.597   0.855
  873SOL     OW 5123   4.815   2.859   1.370
  873SOL    HW1 5124   4.904   2.827   1.356
  873SOL    HW2 5125   4.795   2.910   1.292
  873SOL     MW 5126   4.824   2.862   1.359
  874SOL     OW 5127   2.371   1.861   1.142
  874SOL    HW1 5128   2.304   1.841   1.077
  874SOL    HW2 5129   2.365   1.956   1.154
  874SOL     MW 5130   2.362   1.871   1.135
  875SOL     OW 5131   0.014   3.596   1.523
  875SOL    HW1 5132   0.108   3.575   1.528
  875SOL    HW2 5133  -0.022   3.527   1.467
  875SOL     MW 5134   0.022   3.584   1.517
  876SOL     OW 5135   0.991   2.333   0.389
  876SOL    HW1 5136   1.055   2.274   0.348
  876SOL    HW2 5137   0.982   2.405   0.327
  876SOL     MW 5138   0.998   2.335   0.376
  877SOL     OW 5139   5.627   2.359   1.315
  877SOL    HW1 5140   5.720   2.334   1.313
  877SOL    HW2 5141   5.587   2.305   1.246
  877SOL     MW 5142   5.634   2.349   1.306
  878SOL     OW 5143   0.274   4.588   1.300
  878SOL    HW1 5144   0.279   4.618   1.390
  878SOL    HW2 5145   0.259   4.493   1.307
  878SOL     MW 5146   0.273   4.579   1.312
  879SOL     OW 5147   1.075   1.115   2.925
  879SOL    HW1 5148   1.010   1.045   2.935
  879SOL    HW2 5149   1.159   1.069   2.922
  879SOL     MW 5150   1.078   1.100   2.926
  880SOL     OW 5151   2.876   3.448   5.698
  880SOL    HW1 5152   2.906   3.492   5.777
  880SOL    HW2 5153   2.781   3.451   5.703
  880SOL     MW 5154   2.868   3.454   5.709
  881SOL     OW 5155   5.487   2.261   5.524
  881SOL    HW1 5156   5.511   2.352   5.544
  881SOL    HW2 5157   5.402   2.268   5.479
  881SOL     MW 5158   5.479   2.274   5.521
  882SOL     OW 5159   5.208   2.500   0.773
  882SOL    HW1 5160   5.249   2.536   0.694
  882SOL    HW2 5161   5.229   2.407   0.770
  882SOL     MW 5162   5.216   2.493   0.763
  883SOL     OW 5163   1.601   2.472   1.714
  883SOL    HW1 5164   1.639   2.550   1.673
  883SOL    HW2 5165   1.675   2.429   1.757
  883SOL     MW 5166   1.615   2.476   1.715
  884SOL     OW 5167   0.882   0.501   1.949
  884SOL    HW1 5168   0.905   0.408   1.943
  884SOL    HW2 5169   0.841   0.509   2.035
  884SOL     MW 5170   0.880   0.490   1.959
  885SOL     OW 5171   2.933   4.861   5.106
  885SOL    HW1 5172   3.027   4.876   5.113
  885SOL    HW2 5173   2.902   4.861   5.196
  885SOL     MW 5174   2.941   4.863   5.118
  886SOL     OW 5175   0.759   2.532   1.416
  886SOL    HW1 5176   0.691   2.478   1.375
  886SOL    HW2 5177   0.831   2.471   1.434
  886SOL     MW 5178   0.760   2.517   1.413
  887SOL     OW 5179   1.253   3.326   2.580
  887SOL    HW1 5180   1.188   3.343   2.647
  887SOL    HW2 5181   1.337   3.330   2.625
  887SOL     MW 5182   1.256   3.329   2.594
  888SOL     OW 5183   4.837   2.171   1.852
  888SOL    HW1 5184   4.756   2.127   1.878
  888SOL    HW2 5185   4.812   2.263   1.840
  888SOL     MW 5186   4.823   2.178   1.854
  889SOL     OW 5187   5.158   3.184   2.604
  889SOL    HW1 5188   5.097   3.112   2.618
  889SOL    HW2 5189   5.105   3.255   2.568
  889SOL     MW 5190   5.144   3.184   2.601
  890SOL     OW 5191   1.778   4.480   0.812
  890SOL    HW1 5192   1.789   4.502   0.719
  890SOL    HW2 5193   1.683   4.474   0.824
  890SOL     MW 5194   1.767   4.482   0.801
  891SOL     OW 5195   2.323   4.970   1.829
  891SOL    HW1 5196   2.314   4.900   1.765
  891SOL    HW2 5197   2.325   4.926   1.913
  891SOL     MW 5198   2.322   4.956   1.831
  892SOL     OW 5199   5.332   3.778   0.546
  892SOL    HW1 5200   5.352   3.805   0.635
  892SOL    HW2 5201   5.322   3.683   0.550
  892SOL     MW 5202   5.333   3.770   0.558
  893SOL     OW 5203   1.367   1.453   1.687
  893SOL    HW1 5204   1.308   1.386   1.720
  893SOL    HW2 5205   1.451   1.408   1.675
  893SOL     MW 5206   1.370   1.439   1.689
  894SOL     OW 5207   0.176   1.373   1.020
  894SOL    HW1 5208   0.196   1.429   1.095
  894SOL    HW2 5209   0.260   1.358   0.977
  894SOL     MW 5210   0.189   1.378   1.024
  895SOL     OW 5211   4.108   0.274   1.574
  895SOL    HW1 5212   4.178   0.218   1.606
  895SOL    HW2 5213   4.030   0.220   1.577
  895SOL     MW 5214   4.107   0.260   1.578
  896SOL     OW 5215   0.968   4.420   6.108
  896SOL    HW1 5216   0.993   4.362   6.036
  896SOL    HW2 5217   0.906   4.369   6.159
  896SOL     MW 5218   0.963   4.406   6.105
  897SOL     OW 5219   5.943   1.975   5.778
  897SOL    HW1 5220   6.008   2.039   5.749
  897SOL    HW2 5221   5.923   2.001   5.868
  897SOL     MW 5222   5.949   1.986   5.786
  898SOL     OW 5223   0.589   3.087   1.415
  898SOL    HW1 5224   0.597   2.992   1.414
  898SOL    HW2 5225   0.676   3.119   1.391
  898SOL     MW 5226   0.601   3.079   1.412
  899SOL     OW 5227   1.558   3.886   0.944
  899SOL    HW1 5228   1.519   3.877   1.031
  899SOL    HW2 5229   1.611   3.808   0.933
  899SOL     MW 5230   1.560   3.875   0.954
  900SOL     OW 5231   0.013   3.369   4.995
  900SOL    HW1 5232  -0.005   3.427   4.921
  900SOL    HW2 5233  -0.006   3.421   5.072
  900SOL     MW 5234   0.008   3.383   4.995
  901SOL     OW 5235   3.279   2.222   0.744
  901SOL    HW1 5236   3.281   2.312   0.711
  901SOL    HW2 5237   3.225   2.227   0.823
  901SOL     MW 5238   3.272   2.235   0.750
  902SOL     OW 5239   1.353   4.111   1.107
  902SOL    HW1 5240   1.295   4.187   1.111
  902SOL    HW2 5241   1.342   4.078   1.018
  902SOL     MW 5242   1.344   4.117   1.096
  903SOL     OW 5243   1.166   4.402   5.715
  903SOL    HW1 5244   1.258   4.405   5.740
  903SOL    HW2 5245   1.132   4.489   5.734
  903SOL     MW 5246   1.173   4.413   5.721
  904SOL     OW 5247   0.677   5.027   5.977
  904SOL    HW1 5248   0.662   5.122   5.977
  904SOL    HW2 5249   0.654   4.999   5.889
  904SOL     MW 5250   0.672   5.036   5.966
  905SOL     OW 5251   4.012   1.683   0.718
  905SOL    HW1 5252   4.026   1.736   0.796
  905SOL    HW2 5253   3.992   1.595   0.751
  905SOL     MW 5254   4.011   1.678   0.732
  906SOL     OW 5255   2.156   4.470   4.825
  906SOL    HW1 5256   2.169   4.524   4.903
  906SOL    HW2 5257   2.219   4.505   4.761
  906SOL     MW 5258   2.166   4.482   4.827
  907SOL     OW 5259   0.465   2.653   1.131
  907SOL    HW1 5260   0.466   2.574   1.185
  907SOL    HW2 5261   0.433   2.623   1.046
  907SOL     MW 5262   0.461   2.639   1.127
  908SOL     OW 5263   0.600   2.620   2.241
  908SOL    HW1 5264   0.674   2.565   2.214
  908SOL    HW2 5265   0.601   2.616   2.336
  908SOL     MW 5266   0.610   2.613   2.249
  909SOL     OW 5267   1.038   3.087   1.210
  909SOL    HW1 5268   0.966   3.118   1.264
  909SOL    HW2 5269   1.117   3.123   1.250
  909SOL     MW 5270   1.039   3.095   1.222
  910SOL     OW 5271   5.194   2.367   5.774
  910SOL    HW1 5272   5.249   2.440   5.743
  910SOL    HW2 5273   5.112   2.409   5.802
  910SOL     MW 5274   5.191   2.382   5.774
  911SOL     OW 5275   0.101   2.195   1.862
  911SOL    HW1 5276   0.171   2.216   1.924
  911SOL    HW2 5277   0.043   2.135   1.910
  911SOL     MW 5278   0.103   2.190   1.876
  912SOL     OW 5279   0.554   1.907   1.137
  912SOL    HW1 5280   0.466   1.872   1.125
  912SOL    HW2 5281   0.566   1.908   1.232
  912SOL     MW 5282   0.544   1.902   1.148
  913SOL     OW 5283   1.455   1.617   3.377
  913SOL    HW1 5284   1.537   1.600   3.330
  913SOL    HW2 5285   1.391   1.558   3.336
  913SOL     MW 5286   1.457   1.607   3.366
  914SOL     OW 5287   0.629   3.061   0.493
  914SOL    HW1 5288   0.565   3.119   0.534
  914SOL    HW2 5289   0.707   3.067   0.548
  914SOL     MW 5290   0.631   3.069   0.505
  915SOL     OW 5291   2.281   0.922   2.574
  915SOL    HW1 5292   2.325   0.920   2.489
  915SOL    HW2 5293   2.190   0.942   2.553
  915SOL     MW 5294   2.275   0.924   2.560
  916SOL     OW 5295   0.019   2.802   2.226
  916SOL    HW1 5296  -0.031   2.753   2.160
  916SOL    HW2 5297  -0.010   2.892   2.216
  916SOL     MW 5298   0.009   2.807   2.216
  917SOL     OW 5299   1.024   0.627   0.472
  917SOL    HW1 5300   0.982   0.678   0.542
  917SOL    HW2 5301   1.100   0.680   0.447
  917SOL     MW 5302   1.028   0.640   0.478
  918SOL     OW 5303   1.386   2.572   0.818
  918SOL    HW1 5304   1.430   2.539   0.896
  918SOL    HW2 5305   1.306   2.519   0.811
  918SOL     MW 5306   1.381   2.561   0.827
  919SOL     OW 5307   1.847   3.154   1.790
  919SOL    HW1 5308   1.855   3.233   1.737
  919SOL    HW2 5309   1.756   3.125   1.777
  919SOL     MW 5310   1.836   3.160   1.782
  920SOL     OW 5311   5.348   3.318   1.376
  920SOL    HW1 5312   5.300   3.262   1.315
  920SOL    HW2 5313   5.307   3.404   1.368
  920SOL     MW 5314   5.337   3.322   1.367
  921SOL     OW 5315   0.948   1.868   0.253
  921SOL    HW1 5316   1.006   1.892   0.326
  921SOL    HW2 5317   0.933   1.774   0.265
  921SOL     MW 5318   0.954   1.859   0.264
  922SOL     OW 5319   1.886   3.409   1.687
  922SOL    HW1 5320   1.908   3.426   1.595
  922SOL    HW2 5321   1.971   3.395   1.729
  922SOL     MW 5322   1.900   3.410   1.680
  923SOL     OW 5323   1.714   3.653   0.890
  923SOL    HW1 5324   1.798   3.690   0.917
  923SOL    HW2 5325   1.731   3.613   0.805
  923SOL     MW 5326   1.727   3.653   0.883
  924SOL     OW 5327   2.009   2.498   0.973
  924SOL    HW1 5328   2.004   2.591   0.995
  924SOL    HW2 5329   1.923   2.477   0.938
  924SOL     MW 5330   1.998   2.507   0.972
  925SOL     OW 5331   0.325   1.866   2.777
  925SOL    HW1 5332   0.317   1.946   2.829
  925SOL    HW2 5333   0.339   1.896   2.688
  925SOL     MW 5334   0.326   1.880   2.772
  926SOL     OW 5335   0.828   1.177   3.077
  926SOL    HW1 5336   0.892   1.248   3.087
  926SOL    HW2 5337   0.842   1.144   2.988
  926SOL     MW 5338   0.838   1.182   3.067
  927SOL     OW 5339   1.524   2.165   1.791
  927SOL    HW1 5340   1.542   2.071   1.780
  927SOL    HW2 5341   1.569   2.207   1.718
  927SOL     MW 5342   1.532   2.158   1.781
  928SOL     OW 5343   4.224   2.839   0.541
  928SOL    HW1 5344   4.230   2.861   0.448
  928SOL    HW2 5345   4.305   2.793   0.561
  928SOL     MW 5346   4.235   2.836   0.532
  929SOL     OW 5347   2.165   3.674   1.198
  929SOL    HW1 5348   2.096   3.607   1.198
  929SOL    HW2 5349   2.120   3.754   1.223
  929SOL     MW 5350   2.150   3.676   1.201
  930SOL     OW 5351   1.682   4.737   0.541
  930SOL    HW1 5352   1.611   4.702   0.594
  930SOL    HW2 5353   1.734   4.661   0.515
  930SOL     MW 5354   1.680   4.723   0.544
  931SOL     OW 5355   0.097   1.040   0.555
  931SOL    HW1 5356   0.109   1.008   0.644
  931SOL    HW2 5357   0.034   0.978   0.516
  931SOL     MW 5358   0.090   1.028   0.561
  932SOL     OW 5359   2.445   1.969   0.451
  932SOL    HW1 5360   2.423   1.927   0.368
  932SOL    HW2 5361   2.484   1.899   0.503
  932SOL     MW 5362   2.447   1.955   0.447
  933SOL     OW 5363   5.751   3.751   2.329
  933SOL    HW1 5364   5.818   3.727   2.264
  933SOL    HW2 5365   5.682   3.792   2.278
  933SOL     MW 5366   5.751   3.753   2.314
  934SOL     OW 5367   1.299   4.518   1.121
  934SOL    HW1 5368   1.352   4.550   1.194
  934SOL    HW2 5369   1.245   4.593   1.096
  934SOL     MW 5370   1.299   4.531   1.127
  935SOL     OW 5371   1.124   3.018   1.657
  935SOL    HW1 5372   1.053   3.031   1.594
  935SOL    HW2 5373   1.186   2.961   1.612
  935SOL     MW 5374   1.123   3.013   1.644
  936SOL     OW 5375   1.571   0.921   1.251
  936SOL    HW1 5376   1.566   0.903   1.157
  936SOL    HW2 5377   1.557   0.835   1.292
  936SOL     MW 5378   1.568   0.907   1.244
  937SOL     OW 5379   5.041   1.663   0.744
  937SOL    HW1 5380   5.025   1.583   0.693
  937SOL    HW2 5381   5.122   1.699   0.707
  937SOL     MW 5382   5.050   1.657   0.733
  938SOL     OW 5383   1.006   2.677   0.443
  938SOL    HW1 5384   1.070   2.726   0.391
  938SOL    HW2 5385   1.014   2.713   0.531
  938SOL     MW 5386   1.015   2.687   0.448
  939SOL     OW 5387   1.453   3.119   3.954
  939SOL    HW1 5388   1.503   3.055   4.004
  939SOL    HW2 5389   1.409   3.172   4.020
  939SOL     MW 5390   1.454   3.118   3.968
  940SOL     OW 5391   6.025   3.857   1.387
  940SOL    HW1 5392   6.085   3.910   1.439
  940SOL    HW2 5393   6.045   3.766   1.413
  940SOL     MW 5394   6.035   3.852   1.397
  941SOL     OW 5395   2.074   2.459   0.534
  941SOL    HW1 5396   2.080   2.505   0.450
  941SOL    HW2 5397   1.981   2.454   0.552
  941SOL     MW 5398   2.063   2.464   0.525
  942SOL     OW 5399   0.091   3.610   1.830
  942SOL    HW1 5400   0.002   3.612   1.866
  942SOL    HW2 5401   0.115   3.518   1.828
  942SOL     MW 5402   0.083   3.599   1.834
  943SOL     OW 5403   4.670   3.006   0.767
  943SOL    HW1 5404   4.765   3.011   0.781
  943SOL    HW2 5405   4.637   2.966   0.848
  943SOL     MW 5406   4.678   3.001   0.779
  944SOL     OW 5407   5.672   3.445   5.465
  944SOL    HW1 5408   5.580   3.469   5.457
  944SOL    HW2 5409   5.703   3.496   5.541
  944SOL     MW 5410   5.664   3.455   5.474
  945SOL     OW 5411   1.780   1.337   0.599
  945SOL    HW1 5412   1.769   1.241   0.594
  945SOL    HW2 5413   1.872   1.350   0.620
  945SOL     MW 5414   1.790   1.326   0.601
  946SOL     OW 5415   1.544   4.461   0.991
  946SOL    HW1 5416   1.452   4.460   1.019
  946SOL    HW2 5417   1.576   4.373   1.010
  946SOL     MW 5418   1.536   4.450   0.997
  947SOL     OW 5419   2.148   2.172   2.094
  947SOL    HW1 5420   2.234   2.181   2.136
  947SOL    HW2 5421   2.149   2.085   2.056
  947SOL     MW 5422   2.159   2.162   2.095
  948SOL     OW 5423   2.253   2.924   1.893
  948SOL    HW1 5424   2.249   2.906   1.987
  948SOL    HW2 5425   2.190   2.863   1.854
  948SOL     MW 5426   2.244   2.914   1.900
  949SOL     OW 5427   1.533   2.342   3.328
  949SOL    HW1 5428   1.497   2.361   3.415
  949SOL    HW2 5429   1.592   2.414   3.310
  949SOL     MW 5430   1.536   2.353   3.337
  950SOL     OW 5431   1.927   5.745   0.851
  950SOL    HW1 5432   1.931   5.730   0.757
  950SOL    HW2 5433   2.011   5.711   0.885
  950SOL     MW 5434   1.939   5.738   0.844
  951SOL     OW 5435   5.958   2.642   0.102
  951SOL    HW1 5436   5.991   2.652   0.192
  951SOL    HW2 5437   5.979   2.551   0.079
  951SOL     MW 5438   5.965   2.631   0.111
  952SOL     OW 5439   5.691   5.410   2.807
  952SOL    HW1 5440   5.685   5.315   2.805
  952SOL    HW2 5441   5.612   5.438   2.853
  952SOL     MW 5442   5.680   5.402   2.813
  953SOL     OW 5443   2.429   3.517   1.133
  953SOL    HW1 5444   2.444   3.507   1.227
  953SOL    HW2 5445   2.395   3.606   1.123
  953SOL     MW 5446   2.427   3.527   1.144
  954SOL     OW 5447   1.773   2.352   0.917
  954SOL    HW1 5448   1.690   2.395   0.938
  954SOL    HW2 5449   1.769   2.337   0.822
  954SOL     MW 5450   1.762   2.356   0.907
  955SOL     OW 5451   0.328   2.971   4.388
  955SOL    HW1 5452   0.309   2.942   4.478
  955SOL    HW2 5453   0.288   2.905   4.332
  955SOL     MW 5454   0.321   2.959   4.393
  956SOL     OW 5455   2.182   2.789   1.279
  956SOL    HW1 5456   2.215   2.781   1.190
  956SOL    HW2 5457   2.232   2.725   1.329
  956SOL     MW 5458   2.193   2.780   1.274
  957SOL     OW 5459   0.974   0.940   1.933
  957SOL    HW1 5460   0.890   0.917   1.971
  957SOL    HW2 5461   1.028   0.965   2.008
  957SOL     MW 5462   0.970   0.940   1.947
  958SOL     OW 5463   5.063   2.958   0.992
  958SOL    HW1 5464   5.126   2.887   0.986
  958SOL    HW2 5465   5.104   3.023   1.048
  958SOL     MW 5466   5.076   2.957   0.998
  959SOL     OW 5467   5.806   1.089   0.776
  959SOL    HW1 5468   5.782   1.061   0.864
  959SOL    HW2 5469   5.889   1.136   0.787
  959SOL     MW 5470   5.813   1.091   0.788
  960SOL     OW 5471   5.122   3.543   2.281
  960SOL    HW1 5472   5.101   3.466   2.334
  960SOL    HW2 5473   5.114   3.513   2.191
  960SOL     MW 5474   5.118   3.529   2.277
  961SOL     OW 5475   3.836   1.989   0.274
  961SOL    HW1 5476   3.837   1.942   0.357
  961SOL    HW2 5477   3.849   1.922   0.207
  961SOL     MW 5478   3.838   1.975   0.276
  962SOL     OW 5479   0.937   1.010   5.979
  962SOL    HW1 5480   0.941   1.039   5.888
  962SOL    HW2 5481   0.905   0.919   5.974
  962SOL     MW 5482   0.934   1.002   5.966
  963SOL     OW 5483   5.904   3.110   1.381
  963SOL    HW1 5484   5.841   3.070   1.441
  963SOL    HW2 5485   5.984   3.059   1.393
  963SOL     MW 5486   5.906   3.098   1.390
  964SOL     OW 5487   4.813   0.939   1.347
  964SOL    HW1 5488   4.821   0.962   1.439
  964SOL    HW2 5489   4.875   0.996   1.302
  964SOL     MW 5490   4.822   0.949   1.353
  965SOL     OW 5491   5.505   3.123   2.101
  965SOL    HW1 5492   5.567   3.173   2.047
  965SOL    HW2 5493   5.488   3.179   2.177
  965SOL     MW 5494   5.511   3.136   2.104
  966SOL     OW 5495   0.006   1.743   0.247
  966SOL    HW1 5496   0.086   1.706   0.284
  966SOL    HW2 5497   0.029   1.831   0.220
  966SOL     MW 5498   0.019   1.749   0.248
  967SOL     OW 5499   1.265   1.395   5.514
  967SOL    HW1 5500   1.273   1.479   5.470
  967SOL    HW2 5501   1.284   1.330   5.446
  967SOL     MW 5502   1.269   1.397   5.500
  968SOL     OW 5503   1.894   1.875   0.484
  968SOL    HW1 5504   1.891   1.946   0.548
  968SOL    HW2 5505   1.804   1.840   0.484
  968SOL     MW 5506   1.882   1.880   0.492
  969SOL     OW 5507   2.428   2.354   5.875
  969SOL    HW1 5508   2.470   2.430   5.915
  969SOL    HW2 5509   2.436   2.285   5.941
  969SOL     MW 5510   2.434   2.355   5.889
  970SOL     OW 5511   1.510   2.783   3.225
  970SOL    HW1 5512   1.492   2.741   3.141
  970SOL    HW2 5513   1.428   2.774   3.274
  970SOL     MW 5514   1.497   2.777   3.221
  971SOL     OW 5515   0.815   5.014   3.219
  971SOL    HW1 5516   0.735   5.052   3.258
  971SOL    HW2 5517   0.797   4.920   3.215
  971SOL     MW 5518   0.802   5.007   3.224
  972SOL     OW 5519   5.942   3.694   2.176
  972SOL    HW1 5520   6.016   3.660   2.226
  972SOL    HW2 5521   5.913   3.620   2.122
  972SOL     MW 5522   5.948   3.680   2.175
  973SOL     OW 5523   1.200   4.824   0.627
  973SOL    HW1 5524   1.152   4.826   0.710
  973SOL    HW2 5525   1.268   4.891   0.637
  973SOL     MW 5526   1.203   4.833   0.639
  974SOL     OW 5527   5.547   2.687   0.963
  974SOL    HW1 5528   5.569   2.655   1.051
  974SOL    HW2 5529   5.461   2.728   0.973
  974SOL     MW 5530   5.538   2.688   0.976
  975SOL     OW 5531   6.051   3.051   2.181
  975SOL    HW1 5532   6.074   3.027   2.091
  975SOL    HW2 5533   5.963   3.088   2.173
  975SOL     MW 5534   6.042   3.053   2.168
  976SOL     OW 5535   4.435   1.004   0.728
  976SOL    HW1 5536   4.492   1.042   0.661
  976SOL    HW2 5537   4.494   0.978   0.798
  976SOL     MW 5538   4.450   1.005   0.728
  977SOL     OW 5539   2.567   2.660   6.062
  977SOL    HW1 5540   2.618   2.618   5.992
  977SOL    HW2 5541   2.477   2.661   6.027
  977SOL     MW 5542   2.562   2.655   6.048
  978SOL     OW 5543   0.773   1.176   0.496
  978SOL    HW1 5544   0.737   1.093   0.465
  978SOL    HW2 5545   0.845   1.151   0.553
  978SOL     MW 5546   0.777   1.162   0.499
  979SOL     OW 5547   0.838   3.204   1.381
  979SOL    HW1 5548   0.893   3.271   1.422
  979SOL    HW2 5549   0.857   3.124   1.431
  979SOL     MW 5550   0.848   3.202   1.393
  980SOL     OW 5551   4.694   3.645   2.141
  980SOL    HW1 5552   4.714   3.736   2.116
  980SOL    HW2 5553   4.724   3.638   2.231
  980SOL     MW 5554   4.701   3.656   2.149
  981SOL     OW 5555   3.157   3.964   5.650
  981SOL    HW1 5556   3.127   3.976   5.560
  981SOL    HW2 5557   3.089   3.911   5.692
  981SOL     MW 5558   3.145   3.959   5.644
  982SOL     OW 5559   1.832   2.683   2.013
  982SOL    HW1 5560   1.767   2.630   2.061
  982SOL    HW2 5561   1.904   2.694   2.075
  982SOL     MW 5562   1.833   2.677   2.027
  983SOL     OW 5563   0.328   3.558   5.567
  983SOL    HW1 5564   0.249   3.543   5.619
  983SOL    HW2 5565   0.332   3.653   5.558
  983SOL     MW 5566   0.318   3.568   5.572
  984SOL     OW 5567   2.631   2.718   1.349
  984SOL    HW1 5568   2.704   2.676   1.393
  984SOL    HW2 5569   2.581   2.759   1.419
  984SOL     MW 5570   2.634   2.717   1.364
  985SOL     OW 5571   1.473   1.078   2.275
  985SOL    HW1 5572   1.394   1.132   2.270
  985SOL    HW2 5573   1.533   1.128   2.330
  985SOL     MW 5574   1.471   1.091   2.281
  986SOL     OW 5575   1.130   5.434   1.612
  986SOL    HW1 5576   1.207   5.405   1.661
  986SOL    HW2 5577   1.162   5.503   1.555
  986SOL     MW 5578   1.144   5.439   1.611
  987SOL     OW 5579   5.903   1.495   0.949
  987SOL    HW1 5580   5.819   1.533   0.925
  987SOL    HW2 5581   5.960   1.513   0.875
  987SOL     MW 5582   5.899   1.502   0.937
  988SOL     OW 5583   0.308   1.034   0.392
  988SOL    HW1 5584   0.321   0.942   0.366
  988SOL    HW2 5585   0.246   1.030   0.464
  988SOL     MW 5586   0.302   1.021   0.398
  989SOL     OW 5587   1.305   2.429   1.591
  989SOL    HW1 5588   1.285   2.344   1.553
  989SOL    HW2 5589   1.389   2.416   1.636
  989SOL     MW 5590   1.313   2.416   1.592
  990SOL     OW 5591   0.889   1.863   2.577
  990SOL    HW1 5592   0.948   1.824   2.512
  990SOL    HW2 5593   0.802   1.850   2.542
  990SOL     MW 5594   0.886   1.856   2.564
  991SOL     OW 5595   1.096   2.615   3.066
  991SOL    HW1 5596   1.024   2.677   3.077
  991SOL    HW2 5597   1.080   2.548   3.133
  991SOL     MW 5598   1.084   2.615   3.076
  992SOL     OW 5599   1.608   1.367   1.910
  992SOL    HW1 5600   1.690   1.342   1.953
  992SOL    HW2 5601   1.549   1.390   1.982
  992SOL     MW 5602   1.611   1.367   1.925
  993SOL     OW 5603   0.532   1.173   0.281
  993SOL    HW1 5604   0.557   1.203   0.369
  993SOL    HW2 5605   0.450   1.126   0.294
  993SOL     MW 5606   0.525   1.171   0.294
  994SOL     OW 5607   1.033   3.351   2.135
  994SOL    HW1 5608   1.069   3.309   2.213
  994SOL    HW2 5609   0.939   3.331   2.139
  994SOL     MW 5610   1.025   3.343   2.146
  995SOL     OW 5611   1.610   2.297   0.518
  995SOL    HW1 5612   1.588   2.264   0.605
  995SOL    HW2 5613   1.665   2.229   0.479
  995SOL     MW 5614   1.614   2.284   0.524
  996SOL     OW 5615   1.328   2.913   2.159
  996SOL    HW1 5616   1.293   2.992   2.118
  996SOL    HW2 5617   1.250   2.866   2.190
  996SOL     MW 5618   1.313   2.917   2.158
  997SOL     OW 5619   2.592   2.581   5.654
  997SOL    HW1 5620   2.583   2.510   5.589
  997SOL    HW2 5621   2.641   2.541   5.726
  997SOL     MW 5622   2.597   2.566   5.655
  998SOL     OW 5623   5.096   1.118   1.762
  998SOL    HW1 5624   5.112   1.033   1.804
  998SOL    HW2 5625   5.177   1.167   1.777
  998SOL     MW 5626   5.109   1.113   1.769
  999SOL     OW 5627   5.062   2.468   4.827
  999SOL    HW1 5628   4.980   2.483   4.780
  999SOL    HW2 5629   5.113   2.548   4.814
  999SOL     MW 5630   5.058   2.480   4.820
 1000SOL     OW 5631   0.594   4.230   0.480
 1000SOL    HW1 5632   0.626   4.320   0.477
 1000SOL    HW2 5633   0.593   4.209   0.574
 1000SOL     MW 5634   0.598   4.239   0.492
 1001SOL     OW 5635   3.970   3.003   5.680
 1001SOL    HW1 5636   3.916   3.045   5.614
 1001SOL    HW2 5637   4.022   2.938   5.632
 1001SOL     MW 5638   3.970   3.000   5.665
 1002SOL     OW 5639   6.025   4.396   0.279
 1002SOL    HW1 5640   5.960   4.330   0.305
 1002SOL    HW2 5641   6.107   4.347   0.272
 1002SOL     MW 5642   6.027   4.381   0.281
 1003SOL     OW 5643   5.895   2.271   3.167
 1003SOL    HW1 5644   5.806   2.294   3.192
 1003SOL    HW2 5645   5.885   2.220   3.086
 1003SOL     MW 5646   5.883   2.267   3.160
 1004SOL     OW 5647   5.785   2.169   1.859
 1004SOL    HW1 5648   5.869   2.128   1.875
 1004SOL    HW2 5649   5.723   2.119   1.912
 1004SOL     MW 5650   5.788   2.158   1.868
 1005SOL     OW 5651   1.115   2.916   1.902
 1005SOL    HW1 5652   1.109   2.935   1.808
 1005SOL    HW2 5653   1.170   2.986   1.937
 1005SOL     MW 5654   1.121   2.928   1.895
 1006SOL     OW 5655   2.454   2.445   1.902
 1006SOL    HW1 5656   2.436   2.513   1.837
 1006SOL    HW2 5657   2.471   2.366   1.851
 1006SOL     MW 5658   2.454   2.444   1.888
 1007SOL     OW 5659   0.358   2.105   3.717
 1007SOL    HW1 5660   0.385   2.025   3.761
 1007SOL    HW2 5661   0.369   2.174   3.782
 1007SOL     MW 5662   0.363   2.104   3.731
 1008SOL     OW 5663   1.096   4.677   1.348
 1008SOL    HW1 5664   1.144   4.598   1.373
 1008SOL    HW2 5665   1.149   4.716   1.278
 1008SOL     MW 5666   1.109   4.672   1.342
 1009SOL     OW 5667   1.700   2.196   2.253
 1009SOL    HW1 5668   1.772   2.233   2.201
 1009SOL    HW2 5669   1.621   2.226   2.209
 1009SOL     MW 5670   1.699   2.205   2.241
 1010SOL     OW 5671   1.022   2.087   2.192
 1010SOL    HW1 5672   0.960   2.094   2.265
 1010SOL    HW2 5673   1.031   1.992   2.179
 1010SOL     MW 5674   1.015   2.076   2.200
 1011SOL     OW 5675   0.111   3.154   1.432
 1011SOL    HW1 5676   0.163   3.099   1.490
 1011SOL    HW2 5677   0.171   3.179   1.361
 1011SOL     MW 5678   0.125   3.150   1.430
 1012SOL     OW 5679   1.869   0.660   1.886
 1012SOL    HW1 5680   1.832   0.573   1.901
 1012SOL    HW2 5681   1.892   0.692   1.974
 1012SOL     MW 5682   1.867   0.653   1.899
 1013SOL     OW 5683   3.634   2.784   5.575
 1013SOL    HW1 5684   3.675   2.767   5.660
 1013SOL    HW2 5685   3.645   2.702   5.526
 1013SOL     MW 5686   3.641   2.771   5.580
 1014SOL     OW 5687   0.959   2.438   3.226
 1014SOL    HW1 5688   0.899   2.496   3.178
 1014SOL    HW2 5689   0.925   2.438   3.315
 1014SOL     MW 5690   0.947   2.446   3.231
 1015SOL     OW 5691   5.693   4.975   4.083
 1015SOL    HW1 5692   5.685   5.024   4.165
 1015SOL    HW2 5693   5.620   4.913   4.085
 1015SOL     MW 5694   5.683   4.973   4.094
 1016SOL     OW 5695   2.320   3.921   5.780
 1016SOL    HW1 5696   2.267   3.995   5.809
 1016SOL    HW2 5697   2.410   3.955   5.778
 1016SOL     MW 5698   2.325   3.935   5.783
 1017SOL     OW 5699   2.483   3.553   5.305
 1017SOL    HW1 5700   2.455   3.572   5.215
 1017SOL    HW2 5701   2.459   3.462   5.318
 1017SOL     MW 5702   2.476   3.544   5.295
 1018SOL     OW 5703   1.882   4.210   1.833
 1018SOL    HW1 5704   1.940   4.285   1.826
 1018SOL    HW2 5705   1.933   4.144   1.880
 1018SOL     MW 5706   1.896   4.211   1.838
 1019SOL     OW 5707   5.758   2.992   2.113
 1019SOL    HW1 5708   5.669   3.025   2.130
 1019SOL    HW2 5709   5.756   2.901   2.141
 1019SOL     MW 5710   5.746   2.985   2.118
 1020SOL     OW 5711   5.726   2.411   1.750
 1020SOL    HW1 5712   5.750   2.321   1.772
 1020SOL    HW2 5713   5.664   2.403   1.678
 1020SOL     MW 5714   5.721   2.399   1.744
 1021SOL     OW 5715   1.010   3.453   0.250
 1021SOL    HW1 5716   0.917   3.447   0.228
 1021SOL    HW2 5717   1.030   3.368   0.290
 1021SOL     MW 5718   1.000   3.441   0.253
 1022SOL     OW 5719   0.611   2.811   1.479
 1022SOL    HW1 5720   0.635   2.719   1.471
 1022SOL    HW2 5721   0.589   2.823   1.571
 1022SOL     MW 5722   0.612   2.801   1.489
 1023SOL     OW 5723   4.833   3.644   4.590
 1023SOL    HW1 5724   4.924   3.668   4.573
 1023SOL    HW2 5725   4.783   3.688   4.521
 1023SOL     MW 5726   4.838   3.652   4.579
 1024SOL     OW 5727   5.576   1.089   3.082
 1024SOL    HW1 5728   5.624   1.019   3.126
 1024SOL    HW2 5729   5.519   1.126   3.150
 1024SOL     MW 5730   5.574   1.085   3.096
 1025SOL     OW 5731   2.175   2.301   1.107
 1025SOL    HW1 5732   2.256   2.282   1.059
 1025SOL    HW2 5733   2.130   2.367   1.054
 1025SOL     MW 5734   2.180   2.307   1.094
 1026SOL     OW 5735   1.234   4.375   1.467
 1026SOL    HW1 5736   1.140   4.357   1.477
 1026SOL    HW2 5737   1.260   4.412   1.552
 1026SOL     MW 5738   1.225   4.377   1.479
 1027SOL     OW 5739   2.046   2.064   2.345
 1027SOL    HW1 5740   1.986   2.120   2.393
 1027SOL    HW2 5741   2.078   2.118   2.273
 1027SOL     MW 5742   2.043   2.078   2.342
 1028SOL     OW 5743   6.093   5.971   1.304
 1028SOL    HW1 5744   6.088   6.066   1.293
 1028SOL    HW2 5745   6.176   5.957   1.351
 1028SOL     MW 5746   6.103   5.981   1.309
 1029SOL     OW 5747   5.897   0.818   0.718
 1029SOL    HW1 5748   5.872   0.909   0.733
 1029SOL    HW2 5749   5.818   0.768   0.736
 1029SOL     MW 5750   5.884   0.823   0.722
 1030SOL     OW 5751   4.466   3.270   5.176
 1030SOL    HW1 5752   4.527   3.310   5.114
 1030SOL    HW2 5753   4.520   3.251   5.253
 1030SOL     MW 5754   4.481   3.273   5.178
 1031SOL     OW 5755   0.260   1.878   0.429
 1031SOL    HW1 5756   0.207   1.938   0.376
 1031SOL    HW2 5757   0.197   1.820   0.471
 1031SOL     MW 5758   0.245   1.878   0.427
 1032SOL     OW 5759   1.499   3.192   1.192
 1032SOL    HW1 5760   1.529   3.232   1.110
 1032SOL    HW2 5761   1.456   3.111   1.165
 1032SOL     MW 5762   1.497   3.187   1.178
 1033SOL     OW 5763   5.710   4.409   0.500
 1033SOL    HW1 5764   5.762   4.380   0.575
 1033SOL    HW2 5765   5.765   4.389   0.424
 1033SOL     MW 5766   5.724   4.403   0.500
 1034SOL     OW 5767   0.428   1.340   2.372
 1034SOL    HW1 5768   0.511   1.382   2.395
 1034SOL    HW2 5769   0.393   1.309   2.456
 1034SOL     MW 5770   0.434   1.342   2.386
 1035SOL     OW 5771   1.104   2.406   2.873
 1035SOL    HW1 5772   1.113   2.487   2.923
 1035SOL    HW2 5773   1.130   2.337   2.935
 1035SOL     MW 5774   1.109   2.407   2.887
 1036SOL     OW 5775   1.487   2.567   5.599
 1036SOL    HW1 5776   1.538   2.521   5.533
 1036SOL    HW2 5777   1.398   2.569   5.564
 1036SOL     MW 5778   1.482   2.561   5.586
 1037SOL     OW 5779   0.328   4.469   4.658
 1037SOL    HW1 5780   0.250   4.449   4.710
 1037SOL    HW2 5781   0.323   4.563   4.642
 1037SOL     MW 5782   0.318   4.478   4.662
 1038SOL     OW 5783   0.604   2.885   4.386
 1038SOL    HW1 5784   0.608   2.904   4.480
 1038SOL    HW2 5785   0.513   2.902   4.362
 1038SOL     MW 5786   0.593   2.890   4.395
 1039SOL     OW 5787   1.798   3.306   0.720
 1039SOL    HW1 5788   1.739   3.231   0.706
 1039SOL    HW2 5789   1.885   3.267   0.723
 1039SOL     MW 5790   1.801   3.291   0.718
 1040SOL     OW 5791   0.864   1.929   0.730
 1040SOL    HW1 5792   0.781   1.883   0.737
 1040SOL    HW2 5793   0.851   1.990   0.657
 1040SOL     MW 5794   0.852   1.931   0.722
 1041SOL     OW 5795   2.039   2.909   0.237
 1041SOL    HW1 5796   1.976   2.838   0.243
 1041SOL    HW2 5797   2.123   2.865   0.223
 1041SOL     MW 5798   2.042   2.894   0.236
 1042SOL     OW 5799   1.344   2.691   0.077
 1042SOL    HW1 5800   1.304   2.761   0.025
 1042SOL    HW2 5801   1.401   2.646   0.015
 1042SOL     MW 5802   1.346   2.694   0.062
 1043SOL     OW 5803   2.293   5.421   1.903
 1043SOL    HW1 5804   2.264   5.359   1.837
 1043SOL    HW2 5805   2.350   5.483   1.856
 1043SOL     MW 5806   2.297   5.421   1.889
 1044SOL     OW 5807   2.284   3.098   0.103
 1044SOL    HW1 5808   2.220   3.039   0.063
 1044SOL    HW2 5809   2.265   3.184   0.066
 1044SOL     MW 5810   2.274   3.102   0.093
 1045SOL     OW 5811   0.985   4.901   1.449
 1045SOL    HW1 5812   1.034   4.826   1.415
 1045SOL    HW2 5813   0.915   4.915   1.386
 1045SOL     MW 5814   0.983   4.894   1.437
 1046SOL     OW 5815   6.066   2.423   5.865
 1046SOL    HW1 5816   6.089   2.344   5.817
 1046SOL    HW2 5817   6.142   2.480   5.856
 1046SOL     MW 5818   6.078   2.420   5.858
 1047SOL     OW 5819   4.416   1.908   1.213
 1047SOL    HW1 5820   4.397   1.822   1.177
 1047SOL    HW2 5821   4.497   1.935   1.170
 1047SOL     MW 5822   4.424   1.901   1.203
 1048SOL     OW 5823   0.083   2.576   1.812
 1048SOL    HW1 5824   0.033   2.519   1.754
 1048SOL    HW2 5825   0.025   2.591   1.887
 1048SOL     MW 5826   0.069   2.571   1.814
 1049SOL     OW 5827   3.016   2.438   5.912
 1049SOL    HW1 5828   3.061   2.447   5.996
 1049SOL    HW2 5829   3.084   2.455   5.846
 1049SOL     MW 5830   3.030   2.441   5.914
 1050SOL     OW 5831   1.931   3.875   5.717
 1050SOL    HW1 5832   1.988   3.798   5.713
 1050SOL    HW2 5833   1.985   3.947   5.686
 1050SOL     MW 5834   1.945   3.874   5.713
 1051SOL     OW 5835   3.271   1.953   1.412
 1051SOL    HW1 5836   3.223   1.886   1.461
 1051SOL    HW2 5837   3.352   1.966   1.462
 1051SOL     MW 5838   3.275   1.946   1.425
 1052SOL     OW 5839   0.274   3.098   1.970
 1052SOL    HW1 5840   0.358   3.090   1.925
 1052SOL    HW2 5841   0.295   3.090   2.063
 1052SOL     MW 5842   0.288   3.096   1.976
 1053SOL     OW 5843   0.167   1.601   1.176
 1053SOL    HW1 5844   0.112   1.674   1.202
 1053SOL    HW2 5845   0.246   1.610   1.230
 1053SOL     MW 5846   0.170   1.612   1.186
 1054SOL     OW 5847   0.752   4.660   1.098
 1054SOL    HW1 5848   0.658   4.677   1.103
 1054SOL    HW2 5849   0.793   4.740   1.129
 1054SOL     MW 5850   0.745   4.672   1.103
 1055SOL     OW 5851   5.594   3.839   5.777
 1055SOL    HW1 5852   5.544   3.899   5.720
 1055SOL    HW2 5853   5.608   3.890   5.858
 1055SOL     MW 5854   5.589   3.853   5.780
 1056SOL     OW 5855   4.336   2.714   1.375
 1056SOL    HW1 5856   4.431   2.703   1.386
 1056SOL    HW2 5857   4.312   2.780   1.440
 1056SOL     MW 5858   4.345   2.721   1.384
 1057SOL     OW 5859   4.928   2.470   5.788
 1057SOL    HW1 5860   4.870   2.395   5.774
 1057SOL    HW2 5861   4.955   2.495   5.700
 1057SOL     MW 5862   4.924   2.463   5.775
 1058SOL     OW 5863   1.018   2.552   1.044
 1058SOL    HW1 5864   1.009   2.647   1.046
 1058SOL    HW2 5865   0.933   2.519   1.074
 1058SOL     MW 5866   1.006   2.560   1.048
 1059SOL     OW 5867   2.154   3.373   5.291
 1059SOL    HW1 5868   2.194   3.457   5.269
 1059SOL    HW2 5869   2.187   3.312   5.225
 1059SOL     MW 5870   2.164   3.376   5.280
 1060SOL     OW 5871   1.401   1.650   1.954
 1060SOL    HW1 5872   1.398   1.567   1.907
 1060SOL    HW2 5873   1.336   1.705   1.909
 1060SOL     MW 5874   1.392   1.646   1.942
 1061SOL     OW 5875   2.271   1.777   4.535
 1061SOL    HW1 5876   2.179   1.754   4.523
 1061SOL    HW2 5877   2.313   1.753   4.453
 1061SOL     MW 5878   2.264   1.771   4.523
 1062SOL     OW 5879   1.550   2.901   1.467
 1062SOL    HW1 5880   1.551   2.990   1.432
 1062SOL    HW2 5881   1.545   2.845   1.390
 1062SOL     MW 5882   1.550   2.905   1.453
 1063SOL     OW 5883   0.353   0.073   3.043
 1063SOL    HW1 5884   0.323  -0.003   2.994
 1063SOL    HW2 5885   0.318   0.061   3.131
 1063SOL     MW 5886   0.344   0.062   3.048
 1064SOL     OW 5887   1.997   2.151   3.502
 1064SOL    HW1 5888   2.027   2.241   3.507
 1064SOL    HW2 5889   1.924   2.146   3.564
 1064SOL     MW 5890   1.992   2.162   3.511
 1065SOL     OW 5891   0.423   4.454   3.246
 1065SOL    HW1 5892   0.337   4.414   3.231
 1065SOL    HW2 5893   0.485   4.382   3.236
 1065SOL     MW 5894   0.420   4.439   3.243
 1066SOL     OW 5895   0.325   4.492   2.191
 1066SOL    HW1 5896   0.281   4.556   2.246
 1066SOL    HW2 5897   0.384   4.543   2.136
 1066SOL     MW 5898   0.327   4.507   2.191
 1067SOL     OW 5899   5.831   2.471   2.129
 1067SOL    HW1 5900   5.818   2.549   2.183
 1067SOL    HW2 5901   5.751   2.465   2.077
 1067SOL     MW 5902   5.819   2.480   2.130
 1068SOL     OW 5903   1.371   4.315   2.783
 1068SOL    HW1 5904   1.340   4.326   2.873
 1068SOL    HW2 5905   1.386   4.220   2.775
 1068SOL     MW 5906   1.369   4.304   2.794
 1069SOL     OW 5907   0.447   1.044   4.769
 1069SOL    HW1 5908   0.362   1.084   4.786
 1069SOL    HW2 5909   0.460   0.984   4.842
 1069SOL     MW 5910   0.438   1.041   4.780
 1070SOL     OW 5911   0.412   2.580   3.728
 1070SOL    HW1 5912   0.387   2.669   3.753
 1070SOL    HW2 5913   0.455   2.590   3.643
 1070SOL     MW 5914   0.414   2.592   3.720
 1071SOL     OW 5915   1.105   3.433   2.764
 1071SOL    HW1 5916   1.037   3.375   2.798
 1071SOL    HW2 5917   1.058   3.514   2.742
 1071SOL     MW 5918   1.090   3.436   2.766
 1072SOL     OW 5919   5.923   1.875   4.484
 1072SOL    HW1 5920   5.975   1.903   4.408
 1072SOL    HW2 5921   5.917   1.780   4.475
 1072SOL     MW 5922   5.929   1.867   4.473
 1073SOL     OW 5923   0.276   2.953   2.992
 1073SOL    HW1 5924   0.303   2.914   3.074
 1073SOL    HW2 5925   0.304   3.044   2.998
 1073SOL     MW 5926   0.283   2.960   3.003
 1074SOL     OW 5927   1.078   5.076   1.657
 1074SOL    HW1 5928   1.020   5.147   1.633
 1074SOL    HW2 5929   1.086   5.023   1.577
 1074SOL     MW 5930   1.072   5.078   1.644
 1075SOL     OW 5931   2.328   3.007   1.380
 1075SOL    HW1 5932   2.285   2.924   1.361
 1075SOL    HW2 5933   2.346   3.045   1.295
 1075SOL     MW 5934   2.325   3.002   1.367
 1076SOL     OW 5935   0.553   1.931   3.004
 1076SOL    HW1 5936   0.529   1.958   2.915
 1076SOL    HW2 5937   0.594   2.009   3.042
 1076SOL     MW 5938   0.555   1.944   2.997
 1077SOL     OW 5939   1.178   3.609   2.480
 1077SOL    HW1 5940   1.214   3.531   2.523
 1077SOL    HW2 5941   1.245   3.677   2.493
 1077SOL     MW 5942   1.191   3.608   2.487
 1078SOL     OW 5943   5.224   4.455   3.418
 1078SOL    HW1 5944   5.183   4.425   3.499
 1078SOL    HW2 5945   5.293   4.515   3.446
 1078SOL     MW 5946   5.228   4.459   3.432
 1079SOL     OW 5947   1.305   2.934   3.807
 1079SOL    HW1 5948   1.318   3.005   3.870
 1079SOL    HW2 5949   1.220   2.898   3.829
 1079SOL     MW 5950   1.296   2.939   3.818
 1080SOL     OW 5951   0.959   3.000   3.323
 1080SOL    HW1 5952   0.921   3.085   3.300
 1080SOL    HW2 5953   0.890   2.937   3.302
 1080SOL     MW 5954   0.945   3.003   3.317
 1081SOL     OW 5955   5.993   4.468   1.248
 1081SOL    HW1 5956   6.051   4.536   1.214
 1081SOL    HW2 5957   5.915   4.516   1.276
 1081SOL     MW 5958   5.991   4.483   1.247
 1082SOL     OW 5959   2.212   1.271   1.086
 1082SOL    HW1 5960   2.190   1.266   1.179
 1082SOL    HW2 5961   2.273   1.345   1.080
 1082SOL     MW 5962   2.217   1.280   1.097
 1083SOL     OW 5963   1.169   4.214   0.121
 1083SOL    HW1 5964   1.137   4.130   0.088
 1083SOL    HW2 5965   1.247   4.192   0.172
 1083SOL     MW 5966   1.175   4.200   0.123
 1084SOL     OW 5967   1.814   1.474   1.714
 1084SOL    HW1 5968   1.728   1.440   1.738
 1084SOL    HW2 5969   1.858   1.400   1.673
 1084SOL     MW 5970   1.809   1.461   1.711
 1085SOL     OW 5971   5.801   3.835   3.750
 1085SOL    HW1 5972   5.780   3.917   3.705
 1085SOL    HW2 5973   5.716   3.802   3.780
 1085SOL     MW 5974   5.787   3.841   3.748
 1086SOL     OW 5975   0.896   3.241   2.733
 1086SOL    HW1 5976   0.885   3.224   2.639
 1086SOL    HW2 5977   0.808   3.266   2.763
 1086SOL     MW 5978   0.883   3.242   2.725
 1087SOL     OW 5979   0.807   2.752   5.683
 1087SOL    HW1 5980   0.886   2.727   5.634
 1087SOL    HW2 5981   0.836   2.753   5.775
 1087SOL     MW 5982   0.821   2.749   5.689
 1088SOL     OW 5983   2.815   1.223   2.940
 1088SOL    HW1 5984   2.901   1.223   2.981
 1088SOL    HW2 5985   2.762   1.164   2.995
 1088SOL     MW 5986   2.819   1.215   2.952
 1089SOL     OW 5987   0.060   2.236   3.257
 1089SOL    HW1 5988  -0.035   2.238   3.252
 1089SOL    HW2 5989   0.084   2.317   3.302
 1089SOL     MW 5990   0.051   2.247   3.262
 1090SOL     OW 5991   1.691   2.455   5.405
 1090SOL    HW1 5992   1.779   2.454   5.441
 1090SOL    HW2 5993   1.696   2.517   5.332
 1090SOL     MW 5994   1.703   2.463   5.400
 1091SOL     OW 5995   5.400   3.600   3.931
 1091SOL    HW1 5996   5.387   3.559   3.846
 1091SOL    HW2 5997   5.366   3.536   3.994
 1091SOL     MW 5998   5.394   3.587   3.928
 1092SOL     OW 5999   1.847   1.741   2.202
 1092SOL    HW1 6000   1.818   1.650   2.210
 1092SOL    HW2 6001   1.776   1.786   2.157
 1092SOL     MW 6002   1.834   1.735   2.197
 1093SOL     OW 6003   0.200   1.082   1.395
 1093SOL    HW1 6004   0.152   1.098   1.314
 1093SOL    HW2 6005   0.237   0.995   1.385
 1093SOL     MW 6006   0.198   1.073   1.384
 1094SOL     OW 6007   0.182   0.807   4.270
 1094SOL    HW1 6008   0.272   0.803   4.236
 1094SOL    HW2 6009   0.171   0.724   4.315
 1094SOL     MW 6010   0.192   0.796   4.271
 1095SOL     OW 6011   1.822   1.687   3.701
 1095SOL    HW1 6012   1.777   1.771   3.695
 1095SOL    HW2 6013   1.915   1.710   3.710
 1095SOL     MW 6014   1.828   1.700   3.701
 1096SOL     OW 6015   5.754   0.771   3.435
 1096SOL    HW1 6016   5.760   0.707   3.365
 1096SOL    HW2 6017   5.668   0.757   3.473
 1096SOL     MW 6018   5.744   0.761   3.431
 1097SOL     OW 6019   0.324   2.400   1.859
 1097SOL    HW1 6020   0.360   2.464   1.920
 1097SOL    HW2 6021   0.232   2.426   1.848
 1097SOL     MW 6022   0.317   2.411   1.865
 1098SOL     OW 6023   0.495   2.532   2.509
 1098SOL    HW1 6024   0.455   2.455   2.550
 1098SOL    HW2 6025   0.425   2.597   2.505
 1098SOL     MW 6026   0.481   2.531   2.514
 1099SOL     OW 6027   1.790   0.811   3.287
 1099SOL    HW1 6028   1.882   0.784   3.285
 1099SOL    HW2 6029   1.775   0.849   3.200
 1099SOL     MW 6030   1.800   0.812   3.275
 1100SOL     OW 6031   1.932   2.258   2.486
 1100SOL    HW1 6032   1.956   2.330   2.429
 1100SOL    HW2 6033   1.848   2.227   2.452
 1100SOL     MW 6034   1.924   2.263   2.475
 1101SOL     OW 6035   2.795   4.604   5.175
 1101SOL    HW1 6036   2.834   4.688   5.196
 1101SOL    HW2 6037   2.805   4.595   5.080
 1101SOL     MW 6038   2.801   4.613   5.166
 1102SOL     OW 6039   2.935   2.159   0.641
 1102SOL    HW1 6040   2.869   2.185   0.577
 1102SOL    HW2 6041   3.016   2.151   0.589
 1102SOL     MW 6042   2.937   2.161   0.626
 1103SOL     OW 6043   6.018   1.494   2.892
 1103SOL    HW1 6044   6.031   1.550   2.968
 1103SOL    HW2 6045   5.948   1.538   2.842
 1103SOL     MW 6046   6.011   1.507   2.895
 1104SOL     OW 6047   1.427   2.538   1.956
 1104SOL    HW1 6048   1.437   2.550   1.861
 1104SOL    HW2 6049   1.365   2.606   1.983
 1104SOL     MW 6050   1.421   2.548   1.947
 1105SOL     OW 6051   2.274   1.714   5.170
 1105SOL    HW1 6052   2.231   1.789   5.210
 1105SOL    HW2 6053   2.203   1.668   5.125
 1105SOL     MW 6054   2.259   1.717   5.169
 1106SOL     OW 6055   5.740   3.503   2.438
 1106SOL    HW1 6056   5.727   3.492   2.532
 1106SOL    HW2 6057   5.745   3.597   2.425
 1106SOL     MW 6058   5.739   3.513   2.448
 1107SOL     OW 6059   0.747   4.057   2.396
 1107SOL    HW1 6060   0.831   4.091   2.428
 1107SOL    HW2 6061   0.681   4.110   2.440
 1107SOL     MW 6062   0.749   4.068   2.405
 1108SOL     OW 6063   1.272   3.994   3.273
 1108SOL    HW1 6064   1.302   3.941   3.199
 1108SOL    HW2 6065   1.317   4.078   3.261
 1108SOL     MW 6066   1.281   3.998   3.262
 1109SOL     OW 6067   1.695   1.959   2.148
 1109SOL    HW1 6068   1.609   1.942   2.109
 1109SOL    HW2 6069   1.686   2.045   2.189
 1109SOL     MW 6070   1.683   1.968   2.149
 1110SOL     OW 6071   0.683   3.015   2.750
 1110SOL    HW1 6072   0.633   3.074   2.693
 1110SOL    HW2 6073   0.681   2.931   2.705
 1110SOL     MW 6074   0.677   3.012   2.737
 1111SOL     OW 6075   4.855   1.003   2.735
 1111SOL    HW1 6076   4.901   1.085   2.754
 1111SOL    HW2 6077   4.890   0.941   2.799
 1111SOL     MW 6078   4.866   1.005   2.746
 1112SOL     OW 6079   0.501   2.392   2.885
 1112SOL    HW1 6080   0.548   2.314   2.915
 1112SOL    HW2 6081   0.430   2.403   2.949
 1112SOL     MW 6082   0.498   2.384   2.897
 1113SOL     OW 6083   5.253   0.144   4.604
 1113SOL    HW1 6084   5.305   0.087   4.661
 1113SOL    HW2 6085   5.162   0.120   4.623
 1113SOL     MW 6086   5.248   0.133   4.614
 1114SOL     OW 6087   1.117   1.312   4.582
 1114SOL    HW1 6088   1.192   1.368   4.562
 1114SOL    HW2 6089   1.046   1.346   4.527
 1114SOL     MW 6090   1.118   1.323   4.572
 1115SOL     OW 6091   0.662   2.633   1.895
 1115SOL    HW1 6092   0.689   2.571   1.963
 1115SOL    HW2 6093   0.701   2.599   1.814
 1115SOL     MW 6094   0.670   2.621   1.893
 1116SOL     OW 6095   0.663   0.490   2.698
 1116SOL    HW1 6096   0.735   0.461   2.642
 1116SOL    HW2 6097   0.603   0.415   2.701
 1116SOL     MW 6098   0.665   0.477   2.691
 1117SOL     OW 6099   1.224   1.256   2.295
 1117SOL    HW1 6100   1.134   1.230   2.278
 1117SOL    HW2 6101   1.218   1.342   2.336
 1117SOL     MW 6102   1.212   1.264   2.298
 1118SOL     OW 6103   0.169   1.535   4.080
 1118SOL    HW1 6104   0.142   1.511   4.169
 1118SOL    HW2 6105   0.127   1.470   4.024
 1118SOL     MW 6106   0.160   1.523   4.084
 1119SOL     OW 6107   0.423   3.370   1.947
 1119SOL    HW1 6108   0.436   3.277   1.970
 1119SOL    HW2 6109   0.479   3.384   1.871
 1119SOL     MW 6110   0.432   3.360   1.940
 1120SOL     OW 6111   1.808   2.562   3.674
 1120SOL    HW1 6112   1.739   2.627   3.688
 1120SOL    HW2 6113   1.890   2.611   3.685
 1120SOL     MW 6114   1.810   2.577   3.677
 1121SOL     OW 6115   0.892   4.244   1.073
 1121SOL    HW1 6116   0.979   4.245   1.114
 1121SOL    HW2 6117   0.831   4.248   1.146
 1121SOL     MW 6118   0.895   4.244   1.088
 1122SOL     OW 6119   0.974   2.368   1.341
 1122SOL    HW1 6120   1.063   2.369   1.305
 1122SOL    HW2 6121   0.921   2.330   1.271
 1122SOL     MW 6122   0.979   2.363   1.327
 1123SOL     OW 6123   2.058   1.866   3.681
 1123SOL    HW1 6124   2.142   1.888   3.721
 1123SOL    HW2 6125   2.027   1.947   3.642
 1123SOL     MW 6126   2.065   1.879   3.681
 1124SOL     OW 6127   0.253   2.904   3.492
 1124SOL    HW1 6128   0.296   2.846   3.428
 1124SOL    HW2 6129   0.184   2.947   3.442
 1124SOL     MW 6130   0.250   2.902   3.477
 1125SOL     OW 6131   0.652   3.379   0.693
 1125SOL    HW1 6132   0.715   3.451   0.692
 1125SOL    HW2 6133   0.588   3.404   0.760
 1125SOL     MW 6134   0.652   3.391   0.702
 1126SOL     OW 6135   5.988   2.630   2.382
 1126SOL    HW1 6136   6.035   2.687   2.321
 1126SOL    HW2 6137   5.911   2.680   2.408
 1126SOL     MW 6138   5.984   2.643   2.378
 1127SOL     OW 6139   0.548   0.282   3.383
 1127SOL    HW1 6140   0.642   0.281   3.404
 1127SOL    HW2 6141   0.521   0.372   3.401
 1127SOL     MW 6142   0.556   0.293   3.388
 1128SOL     OW 6143   6.036   4.146   2.308
 1128SOL    HW1 6144   6.119   4.099   2.302
 1128SOL    HW2 6145   6.054   4.231   2.267
 1128SOL     MW 6146   6.049   4.151   2.302
 1129SOL     OW 6147   5.068   5.549   3.739
 1129SOL    HW1 6148   5.008   5.563   3.666
 1129SOL    HW2 6149   5.140   5.609   3.723
 1129SOL     MW 6150   5.069   5.558   3.728
 1130SOL     OW 6151   5.707   3.037   1.570
 1130SOL    HW1 6152   5.634   3.099   1.576
 1130SOL    HW2 6153   5.666   2.951   1.582
 1130SOL     MW 6154   5.692   3.034   1.572
 1131SOL     OW 6155   5.735   2.686   2.466
 1131SOL    HW1 6156   5.695   2.601   2.447
 1131SOL    HW2 6157   5.742   2.688   2.562
 1131SOL     MW 6158   5.731   2.675   2.476
 1132SOL     OW 6159   1.214   3.510   3.256
 1132SOL    HW1 6160   1.214   3.462   3.339
 1132SOL    HW2 6161   1.215   3.602   3.282
 1132SOL     MW 6162   1.214   3.515   3.270
 1133SOL     OW 6163   0.687   1.879   3.326
 1133SOL    HW1 6164   0.725   1.896   3.412
 1133SOL    HW2 6165   0.740   1.931   3.265
 1133SOL     MW 6166   0.698   1.888   3.329
 1134SOL     OW 6167   5.874   3.217   4.965
 1134SOL    HW1 6168   5.961   3.251   4.987
 1134SOL    HW2 6169   5.877   3.202   4.871
 1134SOL     MW 6170   5.886   3.219   4.956
 1135SOL     OW 6171   1.658   3.501   2.431
 1135SOL    HW1 6172   1.653   3.413   2.394
 1135SOL    HW2 6173   1.607   3.556   2.372
 1135SOL     MW 6174   1.651   3.497   2.419
 1136SOL     OW 6175   0.775   2.465   2.604
 1136SOL    HW1 6176   0.681   2.456   2.585
 1136SOL    HW2 6177   0.790   2.408   2.678
 1136SOL     MW 6178   0.765   2.457   2.611
 1137SOL     OW 6179   5.373   3.459   3.667
 1137SOL    HW1 6180   5.361   3.385   3.608
 1137SOL    HW2 6181   5.346   3.535   3.616
 1137SOL     MW 6182   5.368   3.459   3.653
 1138SOL     OW 6183   0.627   2.656   5.345
 1138SOL    HW1 6184   0.550   2.683   5.294
 1138SOL    HW2 6185   0.606   2.681   5.435
 1138SOL     MW 6186   0.615   2.663   5.350
 1139SOL     OW 6187   6.031   3.636   2.989
 1139SOL    HW1 6188   6.086   3.679   3.055
 1139SOL    HW2 6189   5.943   3.638   3.027
 1139SOL     MW 6190   6.027   3.641   3.002
 1140SOL     OW 6191   2.366   2.277   0.866
 1140SOL    HW1 6192   2.311   2.207   0.832
 1140SOL    HW2 6193   2.382   2.334   0.791
 1140SOL     MW 6194   2.361   2.275   0.852
 1141SOL     OW 6195   4.822   3.805   2.826
 1141SOL    HW1 6196   4.750   3.839   2.773
 1141SOL    HW2 6197   4.883   3.878   2.834
 1141SOL     MW 6198   4.821   3.819   2.821
 1142SOL     OW 6199   1.605   2.946   2.195
 1142SOL    HW1 6200   1.511   2.933   2.178
 1142SOL    HW2 6201   1.609   2.982   2.283
 1142SOL     MW 6202   1.593   2.949   2.204
 1143SOL     OW 6203   0.930   2.516   4.168
 1143SOL    HW1 6204   0.903   2.601   4.202
 1143SOL    HW2 6205   1.023   2.510   4.189
 1143SOL     MW 6206   0.939   2.526   4.175
 1144SOL     OW 6207   1.649   0.349   1.695
 1144SOL    HW1 6208   1.694   0.330   1.777
 1144SOL    HW2 6209   1.600   0.269   1.675
 1144SOL     MW 6210   1.648   0.336   1.703
 1145SOL     OW 6211   0.698   1.382   5.127
 1145SOL    HW1 6212   0.779   1.427   5.106
 1145SOL    HW2 6213   0.724   1.314   5.189
 1145SOL     MW 6214   0.711   1.379   5.132
 1146SOL     OW 6215   1.265   2.794   2.869
 1146SOL    HW1 6216   1.210   2.748   2.805
 1146SOL    HW2 6217   1.209   2.801   2.947
 1146SOL     MW 6218   1.251   2.789   2.871
 1147SOL     OW 6219   1.481   3.574   3.114
 1147SOL    HW1 6220   1.403   3.613   3.075
 1147SOL    HW2 6221   1.471   3.588   3.208
 1147SOL     MW 6222   1.470   3.581   3.121
 1148SOL     OW 6223   5.407   4.186   3.830
 1148SOL    HW1 6224   5.426   4.123   3.899
 1148SOL    HW2 6225   5.455   4.265   3.857
 1148SOL     MW 6226   5.416   4.188   3.842
 1149SOL     OW 6227   0.602   1.260   1.465
 1149SOL    HW1 6228   0.602   1.194   1.534
 1149SOL    HW2 6229   0.685   1.246   1.419
 1149SOL     MW 6230   0.613   1.250   1.468
 1150SOL     OW 6231   0.514   0.770   2.827
 1150SOL    HW1 6232   0.485   0.811   2.909
 1150SOL    HW2 6233   0.609   0.779   2.828
 1150SOL     MW 6234   0.523   0.776   2.838
 1151SOL     OW 6235   0.490   2.288   3.545
 1151SOL    HW1 6236   0.430   2.238   3.600
 1151SOL    HW2 6237   0.577   2.258   3.571
 1151SOL     MW 6238   0.494   2.278   3.555
 1152SOL     OW 6239   1.673   1.942   1.820
 1152SOL    HW1 6240   1.722   1.988   1.887
 1152SOL    HW2 6241   1.664   1.853   1.854
 1152SOL     MW 6242   1.679   1.936   1.833
 1153SOL     OW 6243   0.721   4.457   3.779
 1153SOL    HW1 6244   0.653   4.399   3.814
 1153SOL    HW2 6245   0.685   4.488   3.696
 1153SOL     MW 6246   0.707   4.453   3.773
 1154SOL     OW 6247   0.333   1.528   3.056
 1154SOL    HW1 6248   0.426   1.538   3.035
 1154SOL    HW2 6249   0.331   1.502   3.148
 1154SOL     MW 6250   0.345   1.526   3.065
 1155SOL     OW 6251   0.985   3.081   3.583
 1155SOL    HW1 6252   0.983   3.065   3.488
 1155SOL    HW2 6253   1.079   3.084   3.604
 1155SOL     MW 6254   0.997   3.079   3.573
 1156SOL     OW 6255   0.166   3.576   4.358
 1156SOL    HW1 6256   0.121   3.509   4.409
 1156SOL    HW2 6257   0.191   3.643   4.422
 1156SOL     MW 6258   0.164   3.576   4.372
 1157SOL     OW 6259   5.580   1.753   3.948
 1157SOL    HW1 6260   5.658   1.734   4.001
 1157SOL    HW2 6261   5.574   1.848   3.950
 1157SOL     MW 6262   5.589   1.763   3.955
 1158SOL     OW 6263   0.866   1.568   2.284
 1158SOL    HW1 6264   0.945   1.524   2.253
 1158SOL    HW2 6265   0.814   1.582   2.205
 1158SOL     MW 6266   0.869   1.564   2.270
 1159SOL     OW 6267   1.532   2.075   3.271
 1159SOL    HW1 6268   1.607   2.026   3.305
 1159SOL    HW2 6269   1.548   2.165   3.301
 1159SOL     MW 6270   1.544   2.081   3.280
 1160SOL     OW 6271   4.229   0.809   4.028
 1160SOL    HW1 6272   4.191   0.744   3.969
 1160SOL    HW2 6273   4.255   0.881   3.971
 1160SOL     MW 6274   4.228   0.810   4.013
 1161SOL     OW 6275   5.615   2.459   2.386
 1161SOL    HW1 6276   5.688   2.397   2.379
 1161SOL    HW2 6277   5.544   2.408   2.423
 1161SOL     MW 6278   5.616   2.445   2.390
 1162SOL     OW 6279   5.088   1.099   4.262
 1162SOL    HW1 6280   5.155   1.037   4.291
 1162SOL    HW2 6281   5.093   1.170   4.326
 1162SOL     MW 6282   5.098   1.100   4.274
 1163SOL     OW 6283   6.012   2.137   2.254
 1163SOL    HW1 6284   5.918   2.150   2.263
 1163SOL    HW2 6285   6.046   2.222   2.226
 1163SOL     MW 6286   6.004   2.149   2.251
 1164SOL     OW 6287   0.207   1.967   1.305
 1164SOL    HW1 6288   0.254   1.987   1.387
 1164SOL    HW2 6289   0.155   1.889   1.326
 1164SOL     MW 6290   0.207   1.959   1.319
 1165SOL     OW 6291   0.836   4.552   4.853
 1165SOL    HW1 6292   0.818   4.510   4.937
 1165SOL    HW2 6293   0.797   4.639   4.862
 1165SOL     MW 6294   0.829   4.558   4.865
 1166SOL     OW 6295   5.943   3.121   4.200
 1166SOL    HW1 6296   5.930   3.159   4.287
 1166SOL    HW2 6297   6.029   3.081   4.204
 1166SOL     MW 6298   5.952   3.121   4.211
 1167SOL     OW 6299   0.710   1.592   3.292
 1167SOL    HW1 6300   0.695   1.686   3.304
 1167SOL    HW2 6301   0.775   1.587   3.222
 1167SOL     MW 6302   0.716   1.603   3.285
 1168SOL     OW 6303   0.781   2.916   1.760
 1168SOL    HW1 6304   0.688   2.925   1.783
 1168SOL    HW2 6305   0.795   2.822   1.753
 1168SOL     MW 6306   0.771   2.905   1.762
 1169SOL     OW 6307   1.171   1.436   1.945
 1169SOL    HW1 6308   1.180   1.345   1.917
 1169SOL    HW2 6309   1.089   1.465   1.904
 1169SOL     MW 6310   1.162   1.428   1.936
 1170SOL     OW 6311   5.589   2.741   1.895
 1170SOL    HW1 6312   5.512   2.757   1.950
 1170SOL    HW2 6313   5.615   2.651   1.915
 1170SOL     MW 6314   5.582   2.732   1.905
 1171SOL     OW 6315   0.849   3.153   2.469
 1171SOL    HW1 6316   0.768   3.157   2.419
 1171SOL    HW2 6317   0.855   3.062   2.497
 1171SOL     MW 6318   0.839   3.142   2.466
 1172SOL     OW 6319   1.996   1.048   3.914
 1172SOL    HW1 6320   1.908   1.011   3.917
 1172SOL    HW2 6321   2.049   0.990   3.969
 1172SOL     MW 6322   1.991   1.036   3.921
 1173SOL     OW 6323   6.033   3.003   3.952
 1173SOL    HW1 6324   6.079   2.926   3.985
 1173SOL    HW2 6325   5.964   3.020   4.015
 1173SOL     MW 6326   6.030   2.996   3.964
 1174SOL     OW 6327   2.226   4.293   1.894
 1174SOL    HW1 6328   2.294   4.240   1.854
 1174SOL    HW2 6329   2.245   4.382   1.864
 1174SOL     MW 6330   2.237   4.298   1.885
 1175SOL     OW 6331   0.579   2.651   2.925
 1175SOL    HW1 6332   0.609   2.685   2.841
 1175SOL    HW2 6333   0.569   2.557   2.911
 1175SOL     MW 6334   0.581   2.643   2.913
 1176SOL     OW 6335   5.425   1.928   1.335
 1176SOL    HW1 6336   5.331   1.933   1.315
 1176SOL    HW2 6337   5.466   1.919   1.249
 1176SOL     MW 6338   5.418   1.927   1.321
 1177SOL     OW 6339   5.649   5.323   4.879
 1177SOL    HW1 6340   5.726   5.297   4.930
 1177SOL    HW2 6341   5.614   5.241   4.844
 1177SOL     MW 6342   5.654   5.309   4.881
 1178SOL     OW 6343   1.309   1.994   4.045
 1178SOL    HW1 6344   1.325   1.911   4.001
 1178SOL    HW2 6345   1.395   2.018   4.082
 1178SOL     MW 6346   1.322   1.987   4.044
 1179SOL     OW 6347   0.543   1.748   3.658
 1179SOL    HW1 6348   0.473   1.758   3.593
 1179SOL    HW2 6349   0.567   1.655   3.654
 1179SOL     MW 6350   0.537   1.737   3.649
 1180SOL     OW 6351   2.259   2.800   4.304
 1180SOL    HW1 6352   2.308   2.758   4.376
 1180SOL    HW2 6353   2.210   2.870   4.347
 1180SOL     MW 6354   2.259   2.803   4.319
 1181SOL     OW 6355   0.891   2.075   2.426
 1181SOL    HW1 6356   0.875   1.999   2.483
 1181SOL    HW2 6357   0.979   2.104   2.450
 1181SOL     MW 6358   0.900   2.069   2.437
 1182SOL     OW 6359   5.958   2.347   3.467
 1182SOL    HW1 6360   6.045   2.310   3.478
 1182SOL    HW2 6361   5.939   2.391   3.550
 1182SOL     MW 6362   5.967   2.348   3.479
 1183SOL     OW 6363   1.111   2.621   2.632
 1183SOL    HW1 6364   1.037   2.636   2.573
 1183SOL    HW2 6365   1.129   2.528   2.626
 1183SOL     MW 6366   1.104   2.611   2.624
 1184SOL     OW 6367   1.298   1.790   3.591
 1184SOL    HW1 6368   1.328   1.699   3.585
 1184SOL    HW2 6369   1.321   1.828   3.506
 1184SOL     MW 6370   1.305   1.783   3.580
 1185SOL     OW 6371   0.141   0.056   2.544
 1185SOL    HW1 6372   0.182   0.060   2.631
 1185SOL    HW2 6373   0.154  -0.034   2.516
 1185SOL     MW 6374   0.148   0.045   2.552
 1186SOL     OW 6375   1.848   2.064   3.312
 1186SOL    HW1 6376   1.905   1.992   3.286
 1186SOL    HW2 6377   1.895   2.107   3.383
 1186SOL     MW 6378   1.862   2.060   3.318
 1187SOL     OW 6379   1.388   2.261   4.284
 1187SOL    HW1 6380   1.329   2.232   4.354
 1187SOL    HW2 6381   1.459   2.198   4.286
 1187SOL     MW 6382   1.389   2.249   4.293
 1188SOL     OW 6383   0.689   2.211   1.759
 1188SOL    HW1 6384   0.763   2.255   1.717
 1188SOL    HW2 6385   0.725   2.128   1.790
 1188SOL     MW 6386   0.703   2.206   1.758
 1189SOL     OW 6387   1.269   4.126   0.841
 1189SOL    HW1 6388   1.285   4.207   0.793
 1189SOL    HW2 6389   1.306   4.057   0.785
 1189SOL     MW 6390   1.276   4.127   0.828
 1190SOL     OW 6391   5.390   1.700   3.235
 1190SOL    HW1 6392   5.446   1.625   3.214
 1190SOL    HW2 6393   5.446   1.758   3.287
 1190SOL     MW 6394   5.404   1.698   3.239
 1191SOL     OW 6395   1.618   4.029   2.832
 1191SOL    HW1 6396   1.671   3.953   2.805
 1191SOL    HW2 6397   1.682   4.094   2.860
 1191SOL     MW 6398   1.633   4.027   2.832
 1192SOL     OW 6399   0.471   5.502   2.433
 1192SOL    HW1 6400   0.510   5.433   2.380
 1192SOL    HW2 6401   0.378   5.500   2.411
 1192SOL     MW 6402   0.464   5.493   2.424
 1193SOL     OW 6403   1.117   3.038   4.669
 1193SOL    HW1 6404   1.056   3.108   4.692
 1193SOL    HW2 6405   1.171   3.076   4.599
 1193SOL     MW 6406   1.116   3.052   4.663
 1194SOL     OW 6407   0.839   2.330   2.824
 1194SOL    HW1 6408   0.912   2.378   2.862
 1194SOL    HW2 6409   0.876   2.248   2.795
 1194SOL     MW 6410   0.853   2.326   2.825
 1195SOL     OW 6411   5.481   1.823   1.983
 1195SOL    HW1 6412   5.456   1.735   1.956
 1195SOL    HW2 6413   5.441   1.835   2.069
 1195SOL     MW 6414   5.473   1.814   1.991
 1196SOL     OW 6415   2.892   3.028   6.087
 1196SOL    HW1 6416   2.927   3.074   6.163
 1196SOL    HW2 6417   2.858   2.946   6.122
 1196SOL     MW 6418   2.892   3.023   6.101
 1197SOL     OW 6419   4.486   4.804   1.468
 1197SOL    HW1 6420   4.538   4.833   1.394
 1197SOL    HW2 6421   4.488   4.709   1.463
 1197SOL     MW 6422   4.492   4.796   1.458
 1198SOL     OW 6423   0.180   4.090   2.196
 1198SOL    HW1 6424   0.196   4.127   2.109
 1198SOL    HW2 6425   0.251   4.027   2.208
 1198SOL     MW 6426   0.191   4.086   2.187
 1199SOL     OW 6427   1.380   3.309   2.299
 1199SOL    HW1 6428   1.323   3.306   2.375
 1199SOL    HW2 6429   1.467   3.291   2.333
 1199SOL     MW 6430   1.384   3.306   2.313
 1200SOL     OW 6431   2.665   2.582   1.100
 1200SOL    HW1 6432   2.620   2.499   1.115
 1200SOL    HW2 6433   2.636   2.639   1.171
 1200SOL     MW 6434   2.655   2.579   1.111
 1201SOL     OW 6435   0.968   3.691   2.778
 1201SOL    HW1 6436   0.877   3.664   2.766
 1201SOL    HW2 6437   0.976   3.711   2.871
 1201SOL     MW 6438   0.957   3.690   2.788
 1202SOL     OW 6439   5.091   4.384   3.643
 1202SOL    HW1 6440   5.107   4.291   3.658
 1202SOL    HW2 6441   4.996   4.392   3.642
 1202SOL     MW 6442   5.081   4.373   3.645
 1203SOL     OW 6443   1.046   0.611   3.036
 1203SOL    HW1 6444   1.109   0.576   3.100
 1203SOL    HW2 6445   1.088   0.598   2.951
 1203SOL     MW 6446   1.059   0.605   3.034
 1204SOL     OW 6447   5.700   3.396   4.503
 1204SOL    HW1 6448   5.647   3.402   4.423
 1204SOL    HW2 6449   5.778   3.347   4.476
 1204SOL     MW 6450   5.703   3.390   4.489
 1205SOL     OW 6451   5.449   2.931   4.991
 1205SOL    HW1 6452   5.426   2.859   5.051
 1205SOL    HW2 6453   5.490   2.887   4.916
 1205SOL     MW 6454   5.451   2.916   4.989
 1206SOL     OW 6455   1.827   1.513   2.815
 1206SOL    HW1 6456   1.826   1.423   2.847
 1206SOL    HW2 6457   1.751   1.554   2.856
 1206SOL     MW 6458   1.817   1.507   2.825
 1207SOL     OW 6459   1.315   3.128   1.969
 1207SOL    HW1 6460   1.409   3.122   1.951
 1207SOL    HW2 6461   1.294   3.220   1.952
 1207SOL     MW 6462   1.324   3.139   1.964
 1208SOL     OW 6463   1.809   5.124   3.649
 1208SOL    HW1 6464   1.714   5.133   3.651
 1208SOL    HW2 6465   1.827   5.045   3.700
 1208SOL     MW 6466   1.799   5.115   3.656
 1209SOL     OW 6467   0.285   3.102   3.767
 1209SOL    HW1 6468   0.259   3.066   3.682
 1209SOL    HW2 6469   0.210   3.154   3.795
 1209SOL     MW 6470   0.272   3.104   3.760
 1210SOL     OW 6471   1.943   1.493   5.980
 1210SOL    HW1 6472   1.903   1.417   5.937
 1210SOL    HW2 6473   2.023   1.459   6.019
 1210SOL     MW 6474   1.948   1.479   5.979
 1211SOL     OW 6475   5.994   1.213   2.912
 1211SOL    HW1 6476   5.986   1.307   2.927
 1211SOL    HW2 6477   6.088   1.197   2.908
 1211SOL     MW 6478   6.005   1.223   2.913
 1212SOL     OW 6479   4.649   0.908   3.250
 1212SOL    HW1 6480   4.673   0.944   3.164
 1212SOL    HW2 6481   4.573   0.959   3.277
 1212SOL     MW 6482   4.642   0.919   3.242
 1213SOL     OW 6483   0.062   3.573   0.855
 1213SOL    HW1 6484   0.037   3.485   0.826
 1213SOL    HW2 6485   0.007   3.631   0.804
 1213SOL     MW 6486   0.052   3.569   0.845
 1214SOL     OW 6487   0.793   1.616   2.820
 1214SOL    HW1 6488   0.765   1.528   2.792
 1214SOL    HW2 6489   0.714   1.656   2.855
 1214SOL     MW 6490   0.779   1.610   2.821
 1215SOL     OW 6491   5.356   4.583   4.702
 1215SOL    HW1 6492   5.421   4.563   4.634
 1215SOL    HW2 6493   5.377   4.672   4.730
 1215SOL     MW 6494   5.367   4.592   4.697
 1216SOL     OW 6495   5.211   5.897   2.602
 1216SOL    HW1 6496   5.303   5.900   2.576
 1216SOL    HW2 6497   5.214   5.878   2.696
 1216SOL     MW 6498   5.223   5.895   2.611
 1217SOL     OW 6499   0.660   1.009   0.937
 1217SOL    HW1 6500   0.707   1.008   1.021
 1217SOL    HW2 6501   0.687   1.090   0.895
 1217SOL     MW 6502   0.670   1.019   0.943
 1218SOL     OW 6503   1.869   2.969   3.399
 1218SOL    HW1 6504   1.925   3.041   3.429
 1218SOL    HW2 6505   1.909   2.890   3.437
 1218SOL     MW 6506   1.882   2.968   3.408
 1219SOL     OW 6507   5.601   2.871   2.737
 1219SOL    HW1 6508   5.588   2.931   2.810
 1219SOL    HW2 6509   5.671   2.812   2.766
 1219SOL     MW 6510   5.608   2.872   2.750
 1220SOL     OW 6511   1.314   2.816   1.535
 1220SOL    HW1 6512   1.406   2.841   1.542
 1220SOL    HW2 6513   1.312   2.749   1.467
 1220SOL     MW 6514   1.325   2.811   1.527
 1221SOL     OW 6515   0.253   2.116   2.355
 1221SOL    HW1 6516   0.259   2.074   2.269
 1221SOL    HW2 6517   0.301   2.199   2.345
 1221SOL     MW 6518   0.260   2.122   2.343
 1222SOL     OW 6519   1.687   2.563   3.275
 1222SOL    HW1 6520   1.735   2.596   3.351
 1222SOL    HW2 6521   1.634   2.638   3.247
 1222SOL     MW 6522   1.686   2.577   3.281
 1223SOL     OW 6523   2.081   1.913   4.228
 1223SOL    HW1 6524   2.033   1.877   4.154
 1223SOL    HW2 6525   2.022   1.902   4.303
 1223SOL     MW 6526   2.067   1.907   4.228
 1224SOL     OW 6527   0.142   4.801   4.111
 1224SOL    HW1 6528   0.146   4.709   4.135
 1224SOL    HW2 6529   0.154   4.801   4.016
 1224SOL     MW 6530   0.144   4.789   4.102
 1225SOL     OW 6531   1.689   0.845   3.030
 1225SOL    HW1 6532   1.693   0.756   2.993
 1225SOL    HW2 6533   1.622   0.889   2.978
 1225SOL     MW 6534   1.681   0.839   3.018
 1226SOL     OW 6535   0.623   3.792   0.646
 1226SOL    HW1 6536   0.533   3.815   0.669
 1226SOL    HW2 6537   0.624   3.793   0.550
 1226SOL     MW 6538   0.612   3.795   0.636
 1227SOL     OW 6539   0.610   2.198   3.079
 1227SOL    HW1 6540   0.556   2.170   3.153
 1227SOL    HW2 6541   0.699   2.199   3.115
 1227SOL     MW 6542   0.615   2.194   3.093
 1228SOL     OW 6543   5.470   3.687   4.382
 1228SOL    HW1 6544   5.487   3.595   4.362
 1228SOL    HW2 6545   5.431   3.685   4.470
 1228SOL     MW 6546   5.467   3.675   4.391
 1229SOL     OW 6547   1.179   2.182   0.249
 1229SOL    HW1 6548   1.253   2.229   0.285
 1229SOL    HW2 6549   1.206   2.158   0.161
 1229SOL     MW 6550   1.192   2.185   0.243
 1230SOL     OW 6551   1.819   3.664   1.375
 1230SOL    HW1 6552   1.896   3.641   1.428
 1230SOL    HW2 6553   1.855   3.703   1.296
 1230SOL     MW 6554   1.833   3.666   1.372
 1231SOL     OW 6555   1.767   2.006   4.011
 1231SOL    HW1 6556   1.811   2.077   4.059
 1231SOL    HW2 6557   1.833   1.936   4.006
 1231SOL     MW 6558   1.781   2.006   4.017
 1232SOL     OW 6559   1.496   1.429   2.145
 1232SOL    HW1 6560   1.439   1.505   2.156
 1232SOL    HW2 6561   1.446   1.355   2.179
 1232SOL     MW 6562   1.483   1.429   2.151
 1233SOL     OW 6563   0.774   3.498   1.225
 1233SOL    HW1 6564   0.756   3.481   1.317
 1233SOL    HW2 6565   0.737   3.423   1.179
 1233SOL     MW 6566   0.767   3.486   1.231
 1234SOL     OW 6567   5.847   3.661   0.909
 1234SOL    HW1 6568   5.828   3.570   0.932
 1234SOL    HW2 6569   5.762   3.705   0.916
 1234SOL     MW 6570   5.834   3.655   0.913
 1235SOL     OW 6571   0.781   2.668   3.104
 1235SOL    HW1 6572   0.780   2.755   3.145
 1235SOL    HW2 6573   0.715   2.673   3.035
 1235SOL     MW 6574   0.772   2.680   3.101
 1236SOL     OW 6575   1.209   2.672   1.959
 1236SOL    HW1 6576   1.129   2.623   1.941
 1236SOL    HW2 6577   1.186   2.763   1.936
 1236SOL     MW 6578   1.196   2.677   1.954
 1237SOL     OW 6579   0.605   3.943   5.272
 1237SOL    HW1 6580   0.585   4.020   5.325
 1237SOL    HW2 6581   0.522   3.896   5.264
 1237SOL     MW 6582   0.592   3.947   5.278
 1238SOL     OW 6583   0.089   2.691   0.958
 1238SOL    HW1 6584   0.114   2.783   0.958
 1238SOL    HW2 6585   0.172   2.644   0.944
 1238SOL     MW 6586   0.103   2.697   0.956
 1239SOL     OW 6587   0.788   3.691   1.043
 1239SOL    HW1 6588   0.839   3.766   1.074
 1239SOL    HW2 6589   0.790   3.629   1.116
 1239SOL     MW 6590   0.794   3.692   1.057
 1240SOL     OW 6591   4.540   3.052   5.519
 1240SOL    HW1 6592   4.525   3.103   5.598
 1240SOL    HW2 6593   4.461   3.066   5.466
 1240SOL     MW 6594   4.528   3.060   5.522
 1241SOL     OW 6595   0.018   1.971   5.013
 1241SOL    HW1 6596  -0.022   1.950   4.928
 1241SOL    HW2 6597   0.097   1.916   5.016
 1241SOL     MW 6598   0.023   1.961   5.002
 1242SOL     OW 6599   0.455   2.790   3.124
 1242SOL    HW1 6600   0.493   2.759   3.042
 1242SOL    HW2 6601   0.373   2.741   3.133
 1242SOL     MW 6602   0.449   2.780   3.115
 1243SOL     OW 6603   1.598   2.597   2.800
 1243SOL    HW1 6604   1.681   2.556   2.823
 1243SOL    HW2 6605   1.552   2.607   2.883
 1243SOL     MW 6606   1.603   2.593   2.813
 1244SOL     OW 6607   4.874   1.857   5.002
 1244SOL    HW1 6608   4.801   1.870   4.942
 1244SOL    HW2 6609   4.890   1.944   5.040
 1244SOL     MW 6610   4.867   1.870   4.999
 1245SOL     OW 6611   0.277   3.478   3.129
 1245SOL    HW1 6612   0.221   3.412   3.169
 1245SOL    HW2 6613   0.298   3.443   3.043
 1245SOL     MW 6614   0.273   3.465   3.123
 1246SOL     OW 6615   2.442   4.463   1.994
 1246SOL    HW1 6616   2.399   4.482   2.078
 1246SOL    HW2 6617   2.379   4.493   1.928
 1246SOL     MW 6618   2.428   4.469   1.996
 1247SOL     OW 6619   0.630   2.091   2.700
 1247SOL    HW1 6620   0.709   2.144   2.707
 1247SOL    HW2 6621   0.651   2.025   2.635
 1247SOL     MW 6622   0.643   2.089   2.693
 1248SOL     OW 6623   0.197   0.462   1.666
 1248SOL    HW1 6624   0.286   0.481   1.697
 1248SOL    HW2 6625   0.163   0.547   1.637
 1248SOL     MW 6626   0.204   0.475   1.666
 1249SOL     OW 6627   1.055   3.066   2.292
 1249SOL    HW1 6628   0.999   3.129   2.338
 1249SOL    HW2 6629   0.995   3.022   2.232
 1249SOL     MW 6630   1.040   3.069   2.290
 1250SOL     OW 6631   1.904   3.923   2.207
 1250SOL    HW1 6632   1.882   3.999   2.260
 1250SOL    HW2 6633   1.820   3.881   2.190
 1250SOL     MW 6634   1.890   3.927   2.212
 1251SOL     OW 6635   2.018   2.745   3.741
 1251SOL    HW1 6636   1.954   2.741   3.812
 1251SOL    HW2 6637   2.035   2.838   3.729
 1251SOL     MW 6638   2.012   2.756   3.748
 1252SOL     OW 6639   5.619   2.056   4.696
 1252SOL    HW1 6640   5.527   2.064   4.671
 1252SOL    HW2 6641   5.665   2.040   4.614
 1252SOL     MW 6642   5.613   2.055   4.682
 1253SOL     OW 6643   0.049   3.048   3.415
 1253SOL    HW1 6644   0.012   2.997   3.343
 1253SOL    HW2 6645  -0.027   3.091   3.455
 1253SOL     MW 6646   0.035   3.047   3.411
 1254SOL     OW 6647   0.346   3.455   3.895
 1254SOL    HW1 6648   0.282   3.400   3.939
 1254SOL    HW2 6649   0.380   3.402   3.824
 1254SOL     MW 6650   0.342   3.441   3.892
 1255SOL     OW 6651   0.799   2.412   3.960
 1255SOL    HW1 6652   0.866   2.455   4.013
 1255SOL    HW2 6653   0.723   2.468   3.967
 1255SOL     MW 6654   0.798   2.424   3.968
 1256SOL     OW 6655   1.900   2.698   0.169
 1256SOL    HW1 6656   1.884   2.662   0.082
 1256SOL    HW2 6657   1.846   2.644   0.227
 1256SOL     MW 6658   1.891   2.686   0.166
 1257SOL     OW 6659   1.412   3.600   4.380
 1257SOL    HW1 6660   1.453   3.673   4.428
 1257SOL    HW2 6661   1.373   3.545   4.449
 1257SOL     MW 6662   1.412   3.603   4.395
 1258SOL     OW 6663   0.408   1.927   3.343
 1258SOL    HW1 6664   0.370   1.879   3.269
 1258SOL    HW2 6665   0.501   1.930   3.324
 1258SOL     MW 6666   0.415   1.921   3.331
 1259SOL     OW 6667   0.816   3.035   4.873
 1259SOL    HW1 6668   0.851   2.974   4.808
 1259SOL    HW2 6669   0.853   3.119   4.848
 1259SOL     MW 6670   0.825   3.038   4.861
 1260SOL     OW 6671   2.484   0.574   3.822
 1260SOL    HW1 6672   2.461   0.614   3.906
 1260SOL    HW2 6673   2.428   0.619   3.758
 1260SOL     MW 6674   2.474   0.585   3.825
 1261SOL     OW 6675   5.687   3.417   3.615
 1261SOL    HW1 6676   5.722   3.443   3.530
 1261SOL    HW2 6677   5.592   3.418   3.603
 1261SOL     MW 6678   5.679   3.421   3.602
 1262SOL     OW 6679   1.700   4.228   4.725
 1262SOL    HW1 6680   1.656   4.144   4.726
 1262SOL    HW2 6681   1.687   4.263   4.813
 1262SOL     MW 6682   1.693   4.222   4.737
 1263SOL     OW 6683   5.777   2.099   4.966
 1263SOL    HW1 6684   5.723   2.085   4.888
 1263SOL    HW2 6685   5.723   2.153   5.024
 1263SOL     MW 6686   5.763   2.104   4.964
 1264SOL     OW 6687   0.457   2.626   4.734
 1264SOL    HW1 6688   0.373   2.628   4.688
 1264SOL    HW2 6689   0.453   2.547   4.788
 1264SOL     MW 6690   0.446   2.616   4.735
 1265SOL     OW 6691   2.182   4.670   4.307
 1265SOL    HW1 6692   2.144   4.604   4.250
 1265SOL    HW2 6693   2.251   4.710   4.254
 1265SOL     MW 6694   2.186   4.667   4.293
 1266SOL     OW 6695   5.722   3.901   0.973
 1266SOL    HW1 6696   5.787   3.931   0.909
 1266SOL    HW2 6697   5.775   3.866   1.045
 1266SOL     MW 6698   5.737   3.900   0.974
 1267SOL     OW 6699   0.489   3.050   0.111
 1267SOL    HW1 6700   0.424   3.051   0.182
 1267SOL    HW2 6701   0.573   3.054   0.156
 1267SOL     MW 6702   0.492   3.051   0.126
 1268SOL     OW 6703   0.084   2.401   4.183
 1268SOL    HW1 6704   0.058   2.431   4.270
 1268SOL    HW2 6705   0.156   2.340   4.199
 1268SOL     MW 6706   0.090   2.397   4.196
 1269SOL     OW 6707   5.625   3.322   5.946
 1269SOL    HW1 6708   5.590   3.405   5.914
 1269SOL    HW2 6709   5.720   3.336   5.952
 1269SOL     MW 6710   5.633   3.334   5.943
 1270SOL     OW 6711   0.656   2.866   4.656
 1270SOL    HW1 6712   0.738   2.858   4.705
 1270SOL    HW2 6713   0.597   2.804   4.698
 1270SOL     MW 6714   0.659   2.857   4.667
 1271SOL     OW 6715   0.138   4.254   4.813
 1271SOL    HW1 6716   0.181   4.226   4.893
 1271SOL    HW2 6717   0.044   4.238   4.829
 1271SOL     MW 6718   0.131   4.249   4.825
 1272SOL     OW 6719   0.188   3.788   4.523
 1272SOL    HW1 6720   0.247   3.827   4.459
 1272SOL    HW2 6721   0.101   3.800   4.485
 1272SOL     MW 6722   0.184   3.795   4.510
 1273SOL     OW 6723   2.404   2.128   5.435
 1273SOL    HW1 6724   2.455   2.054   5.403
 1273SOL    HW2 6725   2.433   2.141   5.525
 1273SOL     MW 6726   2.414   2.120   5.443
 1274SOL     OW 6727   1.388   1.382   2.692
 1274SOL    HW1 6728   1.420   1.302   2.650
 1274SOL    HW2 6729   1.453   1.448   2.668
 1274SOL     MW 6730   1.401   1.380   2.683
 1275SOL     OW 6731   5.460   5.950   3.532
 1275SOL    HW1 6732   5.531   6.014   3.526
 1275SOL    HW2 6733   5.503   5.871   3.566
 1275SOL     MW 6734   5.475   5.948   3.535
 1276SOL     OW 6735   0.785   1.511   3.944
 1276SOL    HW1 6736   0.726   1.577   3.981
 1276SOL    HW2 6737   0.737   1.477   3.868
 1276SOL     MW 6738   0.771   1.515   3.939
 1277SOL     OW 6739   0.702   2.781   3.980
 1277SOL    HW1 6740   0.660   2.695   3.983
 1277SOL    HW2 6741   0.757   2.785   4.058
 1277SOL     MW 6742   0.704   2.771   3.990
 1278SOL     OW 6743   2.369   1.724   4.784
 1278SOL    HW1 6744   2.421   1.645   4.774
 1278SOL    HW2 6745   2.343   1.748   4.695
 1278SOL     MW 6746   2.372   1.717   4.772
 1279SOL     OW 6747   6.025   3.409   3.614
 1279SOL    HW1 6748   6.113   3.437   3.638
 1279SOL    HW2 6749   5.967   3.470   3.658
 1279SOL     MW 6750   6.029   3.420   3.622
 1280SOL     OW 6751   0.931   4.891   5.669
 1280SOL    HW1 6752   0.973   4.951   5.731
 1280SOL    HW2 6753   0.988   4.813   5.670
 1280SOL     MW 6754   0.944   4.888   5.677
 1281SOL     OW 6755   5.908   1.213   4.449
 1281SOL    HW1 6756   5.947   1.143   4.397
 1281SOL    HW2 6757   5.824   1.230   4.407
 1281SOL     MW 6758   5.902   1.206   4.437
 1282SOL     OW 6759   1.496   2.497   4.200
 1282SOL    HW1 6760   1.457   2.410   4.200
 1282SOL    HW2 6761   1.462   2.538   4.280
 1282SOL     MW 6762   1.487   2.491   4.210
 1283SOL     OW 6763   5.945   1.698   3.376
 1283SOL    HW1 6764   5.908   1.786   3.378
 1283SOL    HW2 6765   6.040   1.712   3.372
 1283SOL     MW 6766   5.953   1.711   3.376
 1284SOL     OW 6767   2.545   5.373   4.078
 1284SOL    HW1 6768   2.457   5.407   4.093
 1284SOL    HW2 6769   2.603   5.445   4.102
 1284SOL     MW 6770   2.541   5.386   4.083
 1285SOL     OW 6771   5.718   2.098   5.319
 1285SOL    HW1 6772   5.799   2.071   5.275
 1285SOL    HW2 6773   5.658   2.025   5.305
 1285SOL     MW 6774   5.721   2.085   5.312
 1286SOL     OW 6775   2.764   3.900   5.505
 1286SOL    HW1 6776   2.764   3.996   5.502
 1286SOL    HW2 6777   2.832   3.875   5.443
 1286SOL     MW 6778   2.773   3.909   5.497
 1287SOL     OW 6779   0.393   0.154   4.289
 1287SOL    HW1 6780   0.442   0.088   4.338
 1287SOL    HW2 6781   0.410   0.132   4.197
 1287SOL     MW 6782   0.402   0.142   4.283
 1288SOL     OW 6783   1.060   3.825   4.921
 1288SOL    HW1 6784   1.094   3.804   5.007
 1288SOL    HW2 6785   1.117   3.896   4.889
 1288SOL     MW 6786   1.072   3.831   4.928
 1289SOL     OW 6787   0.245   0.402   4.743
 1289SOL    HW1 6788   0.285   0.330   4.694
 1289SOL    HW2 6789   0.151   0.390   4.731
 1289SOL     MW 6790   0.238   0.391   4.735
 1290SOL     OW 6791   0.388   2.845   3.842
 1290SOL    HW1 6792   0.343   2.925   3.817
 1290SOL    HW2 6793   0.432   2.866   3.924
 1290SOL     MW 6794   0.388   2.858   3.849
 1291SOL     OW 6795   5.608   1.456   2.133
 1291SOL    HW1 6796   5.644   1.493   2.214
 1291SOL    HW2 6797   5.672   1.481   2.066
 1291SOL     MW 6798   5.621   1.464   2.135
 1292SOL     OW 6799   1.514   2.706   3.938
 1292SOL    HW1 6800   1.500   2.708   3.843
 1292SOL    HW2 6801   1.487   2.618   3.964
 1292SOL     MW 6802   1.509   2.695   3.929
 1293SOL     OW 6803   1.414   3.191   3.380
 1293SOL    HW1 6804   1.484   3.129   3.361
 1293SOL    HW2 6805   1.365   3.151   3.452
 1293SOL     MW 6806   1.417   3.178   3.387
 1294SOL     OW 6807   4.804   5.755   3.905
 1294SOL    HW1 6808   4.819   5.847   3.927
 1294SOL    HW2 6809   4.803   5.753   3.809
 1294SOL     MW 6810   4.806   5.766   3.896
 1295SOL     OW 6811   0.953   2.904   4.432
 1295SOL    HW1 6812   1.040   2.924   4.396
 1295SOL    HW2 6813   0.943   2.963   4.506
 1295SOL     MW 6814   0.963   2.914   4.437
 1296SOL     OW 6815   2.639   2.430   5.434
 1296SOL    HW1 6816   2.675   2.345   5.459
 1296SOL    HW2 6817   2.547   2.412   5.415
 1296SOL     MW 6818   2.632   2.417   5.435
 1297SOL     OW 6819   2.873   5.756   1.114
 1297SOL    HW1 6820   2.898   5.700   1.041
 1297SOL    HW2 6821   2.791   5.797   1.087
 1297SOL     MW 6822   2.866   5.754   1.101
 1298SOL     OW 6823   0.012   3.033   0.233
 1298SOL    HW1 6824  -0.042   2.990   0.300
 1298SOL    HW2 6825  -0.048   3.092   0.189
 1298SOL     MW 6826  -0.003   3.035   0.236
 1299SOL     OW 6827   2.882   4.773   4.442
 1299SOL    HW1 6828   2.878   4.730   4.527
 1299SOL    HW2 6829   2.873   4.866   4.462
 1299SOL     MW 6830   2.880   4.779   4.455
 1300SOL     OW 6831   1.244   2.524   4.037
 1300SOL    HW1 6832   1.252   2.542   4.130
 1300SOL    HW2 6833   1.221   2.431   4.032
 1300SOL     MW 6834   1.242   2.514   4.048
 1301SOL     OW 6835   4.960   2.411   2.848
 1301SOL    HW1 6836   5.042   2.462   2.848
 1301SOL    HW2 6837   4.916   2.437   2.928
 1301SOL     MW 6838   4.965   2.421   2.858
 1302SOL     OW 6839   1.618   0.173   3.779
 1302SOL    HW1 6840   1.703   0.144   3.813
 1302SOL    HW2 6841   1.636   0.202   3.690
 1302SOL     MW 6842   1.632   0.173   3.772
 1303SOL     OW 6843   4.704   3.226   5.351
 1303SOL    HW1 6844   4.791   3.199   5.321
 1303SOL    HW2 6845   4.662   3.146   5.380
 1303SOL     MW 6846   4.710   3.212   5.351
 1304SOL     OW 6847   0.441   1.151   2.185
 1304SOL    HW1 6848   0.427   1.228   2.240
 1304SOL    HW2 6849   0.359   1.141   2.136
 1304SOL     MW 6850   0.429   1.159   2.186
 1305SOL     OW 6851   1.314   3.082   5.587
 1305SOL    HW1 6852   1.279   3.019   5.523
 1305SOL    HW2 6853   1.408   3.065   5.588
 1305SOL     MW 6854   1.322   3.071   5.579
 1306SOL     OW 6855   1.656   2.931   4.323
 1306SOL    HW1 6856   1.634   3.024   4.334
 1306SOL    HW2 6857   1.745   2.931   4.287
 1306SOL     MW 6858   1.664   2.943   4.320
 1307SOL     OW 6859   1.983   4.990   4.072
 1307SOL    HW1 6860   1.935   4.917   4.034
 1307SOL    HW2 6861   2.015   4.957   4.156
 1307SOL     MW 6862   1.981   4.977   4.078
 1308SOL     OW 6863   2.000   4.881   5.018
 1308SOL    HW1 6864   1.905   4.882   5.024
 1308SOL    HW2 6865   2.018   4.880   4.924
 1308SOL     MW 6866   1.990   4.881   5.007
 1309SOL     OW 6867   1.525   5.371   3.716
 1309SOL    HW1 6868   1.529   5.286   3.673
 1309SOL    HW2 6869   1.432   5.388   3.729
 1309SOL     MW 6870   1.514   5.362   3.712
 1310SOL     OW 6871   3.972   0.935   4.110
 1310SOL    HW1 6872   3.960   0.948   4.204
 1310SOL    HW2 6873   4.061   0.903   4.101
 1310SOL     MW 6874   3.982   0.933   4.121
 1311SOL     OW 6875   1.381   2.761   3.574
 1311SOL    HW1 6876   1.373   2.829   3.641
 1311SOL    HW2 6877   1.356   2.680   3.618
 1311SOL     MW 6878   1.377   2.760   3.588
 1312SOL     OW 6879   5.836   2.395   0.895
 1312SOL    HW1 6880   5.909   2.337   0.874
 1312SOL    HW2 6881   5.877   2.477   0.922
 1312SOL     MW 6882   5.850   2.398   0.896
 1313SOL     OW 6883   0.163   3.884   6.082
 1313SOL    HW1 6884   0.156   3.972   6.045
 1313SOL    HW2 6885   0.255   3.861   6.075
 1313SOL     MW 6886   0.174   3.892   6.077
 1314SOL     OW 6887   0.378   4.159   2.951
 1314SOL    HW1 6888   0.330   4.076   2.956
 1314SOL    HW2 6889   0.332   4.210   2.885
 1314SOL     MW 6890   0.366   4.155   2.943
 1315SOL     OW 6891   1.238   3.882   4.045
 1315SOL    HW1 6892   1.220   3.951   4.109
 1315SOL    HW2 6893   1.330   3.894   4.022
 1315SOL     MW 6894   1.247   3.892   4.050
 1316SOL     OW 6895   0.812   2.181   5.218
 1316SOL    HW1 6896   0.741   2.222   5.170
 1316SOL    HW2 6897   0.872   2.149   5.151
 1316SOL     MW 6898   0.810   2.182   5.204
 1317SOL     OW 6899   5.477   1.872   3.460
 1317SOL    HW1 6900   5.502   1.963   3.447
 1317SOL    HW2 6901   5.382   1.872   3.453
 1317SOL     MW 6902   5.468   1.884   3.458
 1318SOL     OW 6903   0.145   2.360   5.523
 1318SOL    HW1 6904   0.229   2.389   5.560
 1318SOL    HW2 6905   0.102   2.440   5.493
 1318SOL     MW 6906   0.150   2.374   5.524
 1319SOL     OW 6907   0.419   4.918   1.864
 1319SOL    HW1 6908   0.450   4.919   1.773
 1319SOL    HW2 6909   0.496   4.943   1.915
 1319SOL     MW 6910   0.433   4.922   1.859
 1320SOL     OW 6911   0.722   3.157   0.218
 1320SOL    HW1 6912   0.687   3.154   0.307
 1320SOL    HW2 6913   0.816   3.174   0.230
 1320SOL     MW 6914   0.730   3.158   0.231
 1321SOL     OW 6915   5.373   3.689   4.648
 1321SOL    HW1 6916   5.283   3.677   4.616
 1321SOL    HW2 6917   5.398   3.603   4.681
 1321SOL     MW 6918   5.364   3.676   4.648
 1322SOL     OW 6919   2.059   4.900   4.314
 1322SOL    HW1 6920   2.095   4.943   4.391
 1322SOL    HW2 6921   2.086   4.808   4.322
 1322SOL     MW 6922   2.067   4.894   4.324
 1323SOL     OW 6923   1.234   2.157   4.775
 1323SOL    HW1 6924   1.144   2.127   4.780
 1323SOL    HW2 6925   1.276   2.098   4.712
 1323SOL     MW 6926   1.228   2.146   4.767
 1324SOL     OW 6927   1.925   3.461   5.184
 1324SOL    HW1 6928   1.894   3.548   5.208
 1324SOL    HW2 6929   2.009   3.452   5.229
 1324SOL     MW 6930   1.932   3.471   5.193
 1325SOL     OW 6931   0.956   1.730   4.413
 1325SOL    HW1 6932   0.998   1.763   4.334
 1325SOL    HW2 6933   0.933   1.639   4.392
 1325SOL     MW 6934   0.958   1.723   4.401
 1326SOL     OW 6935   2.065   1.461   4.598
 1326SOL    HW1 6936   2.101   1.507   4.522
 1326SOL    HW2 6937   2.074   1.368   4.576
 1326SOL     MW 6938   2.070   1.455   4.585
 1327SOL     OW 6939   0.960   4.371   4.684
 1327SOL    HW1 6940   0.899   4.435   4.723
 1327SOL    HW2 6941   1.036   4.424   4.657
 1327SOL     MW 6942   0.962   4.386   4.686
 1328SOL     OW 6943   5.888   0.799   4.508
 1328SOL    HW1 6944   5.802   0.790   4.548
 1328SOL    HW2 6945   5.948   0.759   4.571
 1328SOL     MW 6946   5.885   0.793   4.522
 1329SOL     OW 6947   5.634   4.977   0.153
 1329SOL    HW1 6948   5.620   4.889   0.187
 1329SOL    HW2 6949   5.556   4.995   0.101
 1329SOL     MW 6950   5.622   4.968   0.151
 1330SOL     OW 6951   0.322   1.754   3.523
 1330SOL    HW1 6952   0.266   1.777   3.598
 1330SOL    HW2 6953   0.340   1.838   3.481
 1330SOL     MW 6954   0.317   1.768   3.527
 1331SOL     OW 6955   5.500   3.808   3.802
 1331SOL    HW1 6956   5.416   3.847   3.779
 1331SOL    HW2 6957   5.476   3.730   3.853
 1331SOL     MW 6958   5.486   3.803   3.806
 1332SOL     OW 6959   1.010   3.818   3.054
 1332SOL    HW1 6960   0.936   3.871   3.084
 1332SOL    HW2 6961   1.029   3.759   3.127
 1332SOL     MW 6962   1.003   3.817   3.067
 1333SOL     OW 6963   0.204   1.156   4.417
 1333SOL    HW1 6964   0.298   1.143   4.407
 1333SOL    HW2 6965   0.164   1.088   4.363
 1333SOL     MW 6966   0.211   1.146   4.409
 1334SOL     OW 6967   0.496   0.056   4.052
 1334SOL    HW1 6968   0.421   0.000   4.030
 1334SOL    HW2 6969   0.534   0.079   3.968
 1334SOL     MW 6970   0.491   0.051   4.039
 1335SOL     OW 6971   3.424   2.246   0.135
 1335SOL    HW1 6972   3.479   2.232   0.058
 1335SOL    HW2 6973   3.380   2.330   0.118
 1335SOL     MW 6974   3.426   2.255   0.123
 1336SOL     OW 6975   0.532   2.384   5.354
 1336SOL    HW1 6976   0.465   2.382   5.422
 1336SOL    HW2 6977   0.561   2.475   5.352
 1336SOL     MW 6978   0.527   2.395   5.362
 1337SOL     OW 6979   0.866   2.573   5.429
 1337SOL    HW1 6980   0.790   2.613   5.386
 1337SOL    HW2 6981   0.942   2.610   5.383
 1337SOL     MW 6982   0.866   2.583   5.417
 1338SOL     OW 6983   4.901   1.971   5.397
 1338SOL    HW1 6984   4.812   1.961   5.364
 1338SOL    HW2 6985   4.926   1.884   5.427
 1338SOL     MW 6986   4.893   1.959   5.396
 1339SOL     OW 6987   2.970   3.659   5.881
 1339SOL    HW1 6988   2.906   3.663   5.952
 1339SOL    HW2 6989   2.970   3.747   5.843
 1339SOL     MW 6990   2.962   3.671   5.885
 1340SOL     OW 6991   0.067   3.208   3.874
 1340SOL    HW1 6992   0.022   3.131   3.907
 1340SOL    HW2 6993   0.048   3.277   3.938
 1340SOL     MW 6994   0.059   3.207   3.887
 1341SOL     OW 6995   0.952   1.832   2.911
 1341SOL    HW1 6996   0.921   1.751   2.870
 1341SOL    HW2 6997   0.903   1.838   2.993
 1341SOL     MW 6998   0.941   1.823   2.916
 1342SOL     OW 6999   5.032   2.224   4.035
 1342SOL    HW1 7000   4.996   2.175   3.961
 1342SOL    HW2 7001   5.036   2.314   4.005
 1342SOL     MW 7002   5.028   2.229   4.022
 1343SOL     OW 7003   0.498   3.956   2.631
 1343SOL    HW1 7004   0.508   3.919   2.543
 1343SOL    HW2 7005   0.586   3.986   2.654
 1343SOL     MW 7006   0.510   3.955   2.623
 1344SOL     OW 7007   1.773   2.135   0.339
 1344SOL    HW1 7008   1.787   2.220   0.296
 1344SOL    HW2 7009   1.715   2.087   0.279
 1344SOL     MW 7010   1.768   2.140   0.326
 1345SOL     OW 7011   0.410   1.907   5.198
 1345SOL    HW1 7012   0.373   1.916   5.286
 1345SOL    HW2 7013   0.493   1.954   5.202
 1345SOL     MW 7014   0.416   1.914   5.210
 1346SOL     OW 7015   1.411   5.151   4.293
 1346SOL    HW1 7016   1.335   5.137   4.237
 1346SOL    HW2 7017   1.392   5.103   4.373
 1346SOL     MW 7018   1.399   5.143   4.296
 1347SOL     OW 7019   1.442   3.389   0.659
 1347SOL    HW1 7020   1.419   3.373   0.751
 1347SOL    HW2 7021   1.524   3.439   0.663
 1347SOL     MW 7022   1.449   3.393   0.672
 1348SOL     OW 7023   1.837   4.032   4.417
 1348SOL    HW1 7024   1.927   4.042   4.385
 1348SOL    HW2 7025   1.841   3.959   4.478
 1348SOL     MW 7026   1.849   4.024   4.420
 1349SOL     OW 7027   1.315   2.080   4.524
 1349SOL    HW1 7028   1.258   2.154   4.544
 1349SOL    HW2 7029   1.398   2.102   4.567
 1349SOL     MW 7030   1.319   2.092   4.532
 1350SOL     OW 7031   2.990   2.711   5.522
 1350SOL    HW1 7032   3.023   2.797   5.500
 1350SOL    HW2 7033   2.917   2.697   5.462
 1350SOL     MW 7034   2.985   2.720   5.511
 1351SOL     OW 7035   6.049   1.434   4.561
 1351SOL    HW1 7036   6.013   1.352   4.528
 1351SOL    HW2 7037   6.085   1.412   4.647
 1351SOL     MW 7038   6.049   1.421   4.568
 1352SOL     OW 7039   0.476   0.733   5.868
 1352SOL    HW1 7040   0.412   0.802   5.882
 1352SOL    HW2 7041   0.528   0.731   5.949
 1352SOL     MW 7042   0.475   0.741   5.880
 1353SOL     OW 7043   0.582   4.128   4.162
 1353SOL    HW1 7044   0.631   4.055   4.123
 1353SOL    HW2 7045   0.518   4.085   4.219
 1353SOL     MW 7046   0.580   4.113   4.164
 1354SOL     OW 7047   0.808   5.089   0.783
 1354SOL    HW1 7048   0.833   5.157   0.720
 1354SOL    HW2 7049   0.812   5.008   0.732
 1354SOL     MW 7050   0.812   5.088   0.768
 1355SOL     OW 7051   1.847   3.687   3.890
 1355SOL    HW1 7052   1.811   3.617   3.943
 1355SOL    HW2 7053   1.942   3.681   3.904
 1355SOL     MW 7054   1.855   3.677   3.898
 1356SOL     OW 7055   0.553   2.775   4.945
 1356SOL    HW1 7056   0.546   2.865   4.914
 1356SOL    HW2 7057   0.506   2.723   4.880
 1356SOL     MW 7058   0.546   2.780   4.933
 1357SOL     OW 7059   0.721   3.504   3.400
 1357SOL    HW1 7060   0.766   3.586   3.380
 1357SOL    HW2 7061   0.684   3.476   3.317
 1357SOL     MW 7062   0.722   3.511   3.387
 1358SOL     OW 7063   1.634   4.337   4.961
 1358SOL    HW1 7064   1.548   4.352   4.924
 1358SOL    HW2 7065   1.619   4.274   5.032
 1358SOL     MW 7066   1.621   4.331   4.965
 1359SOL     OW 7067   0.462   3.738   5.118
 1359SOL    HW1 7068   0.472   3.771   5.029
 1359SOL    HW2 7069   0.550   3.712   5.145
 1359SOL     MW 7070   0.475   3.739   5.110
 1360SOL     OW 7071   3.184   3.550   6.058
 1360SOL    HW1 7072   3.203   3.636   6.097
 1360SOL    HW2 7073   3.161   3.570   5.967
 1360SOL     MW 7074   3.183   3.564   6.052
 1361SOL     OW 7075   1.117   1.833   1.664
 1361SOL    HW1 7076   1.186   1.779   1.623
 1361SOL    HW2 7077   1.159   1.870   1.742
 1361SOL     MW 7078   1.131   1.830   1.669
 1362SOL     OW 7079   2.764   3.306   5.253
 1362SOL    HW1 7080   2.736   3.214   5.246
 1362SOL    HW2 7081   2.845   3.303   5.303
 1362SOL     MW 7082   2.771   3.294   5.259
 1363SOL     OW 7083   1.415   2.388   3.552
 1363SOL    HW1 7084   1.327   2.357   3.574
 1363SOL    HW2 7085   1.471   2.355   3.622
 1363SOL     MW 7086   1.411   2.380   3.563
 1364SOL     OW 7087   1.035   0.944   0.408
 1364SOL    HW1 7088   1.077   0.871   0.364
 1364SOL    HW2 7089   1.035   1.015   0.344
 1364SOL     MW 7090   1.041   0.944   0.394
 1365SOL     OW 7091   2.285   4.811   5.831
 1365SOL    HW1 7092   2.359   4.868   5.808
 1365SOL    HW2 7093   2.238   4.800   5.748
 1365SOL     MW 7094   2.288   4.817   5.817
 1366SOL     OW 7095   1.485   3.653   3.362
 1366SOL    HW1 7096   1.427   3.602   3.418
 1366SOL    HW2 7097   1.505   3.732   3.413
 1366SOL     MW 7098   1.480   3.657   3.376
 1367SOL     OW 7099   3.992   1.774   4.164
 1367SOL    HW1 7100   3.973   1.692   4.117
 1367SOL    HW2 7101   3.908   1.819   4.168
 1367SOL     MW 7102   3.979   1.769   4.158
 1368SOL     OW 7103   0.083   3.321   5.861
 1368SOL    HW1 7104  -0.002   3.324   5.905
 1368SOL    HW2 7105   0.126   3.404   5.884
 1368SOL     MW 7106   0.078   3.332   5.869
 1369SOL     OW 7107   5.279   3.817   0.111
 1369SOL    HW1 7108   5.261   3.724   0.120
 1369SOL    HW2 7109   5.208   3.850   0.056
 1369SOL     MW 7110   5.267   3.809   0.105
 1370SOL     OW 7111   1.462   2.928   5.294
 1370SOL    HW1 7112   1.512   3.000   5.257
 1370SOL    HW2 7113   1.507   2.906   5.375
 1370SOL     MW 7114   1.474   2.934   5.299
 1371SOL     OW 7115   0.963   1.159   2.269
 1371SOL    HW1 7116   0.932   1.144   2.180
 1371SOL    HW2 7117   0.977   1.071   2.305
 1371SOL     MW 7118   0.961   1.146   2.262
 1372SOL     OW 7119   5.593   1.325   3.844
 1372SOL    HW1 7120   5.649   1.397   3.816
 1372SOL    HW2 7121   5.605   1.258   3.776
 1372SOL     MW 7122   5.601   1.326   3.831
 1373SOL     OW 7123   1.699   1.369   4.834
 1373SOL    HW1 7124   1.623   1.314   4.850
 1373SOL    HW2 7125   1.772   1.308   4.825
 1373SOL     MW 7126   1.699   1.355   4.835
 1374SOL     OW 7127   0.527   3.872   1.005
 1374SOL    HW1 7128   0.531   3.936   1.076
 1374SOL    HW2 7129   0.600   3.812   1.021
 1374SOL     MW 7130   0.537   3.873   1.016
 1375SOL     OW 7131   1.686   3.091   5.117
 1375SOL    HW1 7132   1.708   3.135   5.199
 1375SOL    HW2 7133   1.732   3.007   5.123
 1375SOL     MW 7134   1.695   3.086   5.128
 1376SOL     OW 7135   5.575   3.100   2.559
 1376SOL    HW1 7136   5.601   3.019   2.603
 1376SOL    HW2 7137   5.603   3.169   2.619
 1376SOL     MW 7138   5.582   3.098   2.572
 1377SOL     OW 7139   0.981   2.434   4.841
 1377SOL    HW1 7140   1.040   2.469   4.908
 1377SOL    HW2 7141   0.895   2.469   4.863
 1377SOL     MW 7142   0.978   2.443   4.852
 1378SOL     OW 7143   1.615   3.391   5.442
 1378SOL    HW1 7144   1.671   3.325   5.401
 1378SOL    HW2 7145   1.624   3.375   5.536
 1378SOL     MW 7146   1.623   3.380   5.448
 1379SOL     OW 7147   2.634   2.874   5.270
 1379SOL    HW1 7148   2.612   2.849   5.359
 1379SOL    HW2 7149   2.576   2.947   5.251
 1379SOL     MW 7150   2.624   2.880   5.279
 1380SOL     OW 7151   5.179   0.634   4.408
 1380SOL    HW1 7152   5.183   0.548   4.366
 1380SOL    HW2 7153   5.255   0.637   4.466
 1380SOL     MW 7154   5.189   0.624   4.410
 1381SOL     OW 7155   1.723   0.478   4.815
 1381SOL    HW1 7156   1.636   0.504   4.785
 1381SOL    HW2 7157   1.706   0.415   4.885
 1381SOL     MW 7158   1.709   0.473   4.820
 1382SOL     OW 7159   5.722   1.684   0.489
 1382SOL    HW1 7160   5.759   1.634   0.562
 1382SOL    HW2 7161   5.780   1.665   0.415
 1382SOL     MW 7162   5.734   1.676   0.489
 1383SOL     OW 7163   1.422   2.831   4.202
 1383SOL    HW1 7164   1.441   2.812   4.110
 1383SOL    HW2 7165   1.502   2.874   4.235
 1383SOL     MW 7166   1.435   2.834   4.195
 1384SOL     OW 7167   3.683   5.537   4.231
 1384SOL    HW1 7168   3.748   5.602   4.202
 1384SOL    HW2 7169   3.671   5.480   4.155
 1384SOL     MW 7170   3.690   5.538   4.217
 1385SOL     OW 7171   0.905   3.903   5.977
 1385SOL    HW1 7172   0.928   3.946   5.894
 1385SOL    HW2 7173   0.934   3.812   5.965
 1385SOL     MW 7174   0.912   3.897   5.965
 1386SOL     OW 7175   0.450   2.195   4.097
 1386SOL    HW1 7176   0.424   2.110   4.134
 1386SOL    HW2 7177   0.543   2.204   4.121
 1386SOL     MW 7178   0.459   2.185   4.105
 1387SOL     OW 7179   0.786   5.162   4.801
 1387SOL    HW1 7180   0.725   5.197   4.865
 1387SOL    HW2 7181   0.730   5.132   4.729
 1387SOL     MW 7182   0.771   5.162   4.800
 1388SOL     OW 7183   5.500   2.310   5.219
 1388SOL    HW1 7184   5.478   2.243   5.155
 1388SOL    HW2 7185   5.548   2.264   5.287
 1388SOL     MW 7186   5.503   2.296   5.220
 1389SOL     OW 7187   2.468   0.054   5.558
 1389SOL    HW1 7188   2.411  -0.021   5.544
 1389SOL    HW2 7189   2.512   0.036   5.641
 1389SOL     MW 7190   2.466   0.042   5.567
 1390SOL     OW 7191   2.508   1.613   5.586
 1390SOL    HW1 7192   2.494   1.552   5.658
 1390SOL    HW2 7193   2.565   1.566   5.525
 1390SOL     MW 7194   2.514   1.599   5.588
 1391SOL     OW 7195   1.952   2.742   4.180
 1391SOL    HW1 7196   2.033   2.704   4.145
 1391SOL    HW2 7197   1.903   2.666   4.213
 1391SOL     MW 7198   1.956   2.727   4.180
 1392SOL     OW 7199   1.338   0.804   5.211
 1392SOL    HW1 7200   1.430   0.793   5.186
 1392SOL    HW2 7201   1.296   0.722   5.185
 1392SOL     MW 7202   1.344   0.792   5.204
 1393SOL     OW 7203   1.399   2.616   4.458
 1393SOL    HW1 7204   1.323   2.647   4.506
 1393SOL    HW2 7205   1.440   2.551   4.516
 1393SOL     MW 7206   1.395   2.612   4.472
 1394SOL     OW 7207   2.163   5.416   2.845
 1394SOL    HW1 7208   2.160   5.372   2.760
 1394SOL    HW2 7209   2.255   5.438   2.858
 1394SOL     MW 7210   2.174   5.413   2.836
 1395SOL     OW 7211   1.013   1.425   4.117
 1395SOL    HW1 7212   0.953   1.428   4.042
 1395SOL    HW2 7213   1.085   1.370   4.087
 1395SOL     MW 7214   1.015   1.419   4.103
 1396SOL     OW 7215   0.905   4.093   4.643
 1396SOL    HW1 7216   0.914   4.186   4.664
 1396SOL    HW2 7217   0.991   4.055   4.664
 1396SOL     MW 7218   0.917   4.100   4.648
 1397SOL     OW 7219   1.544   4.850   4.145
 1397SOL    HW1 7220   1.554   4.770   4.196
 1397SOL    HW2 7221   1.508   4.914   4.206
 1397SOL     MW 7222   1.541   4.848   4.159
 1398SOL     OW 7223   0.110   1.020   5.900
 1398SOL    HW1 7224   0.139   0.930   5.882
 1398SOL    HW2 7225   0.021   1.009   5.934
 1398SOL     MW 7226   0.102   1.007   5.902
 1399SOL     OW 7227   0.886   2.877   0.038
 1399SOL    HW1 7228   0.913   2.806  -0.021
 1399SOL    HW2 7229   0.957   2.941   0.033
 1399SOL     MW 7230   0.898   2.876   0.030
 1400SOL     OW 7231   6.023   3.726   5.432
 1400SOL    HW1 7232   6.067   3.805   5.464
 1400SOL    HW2 7233   6.009   3.742   5.339
 1400SOL     MW 7234   6.027   3.738   5.424
 1401SOL     OW 7235   1.600   3.018   0.275
 1401SOL    HW1 7236   1.578   3.064   0.194
 1401SOL    HW2 7237   1.550   3.064   0.343
 1401SOL     MW 7238   1.591   3.030   0.273
 1402SOL     OW 7239   2.445   2.114   4.363
 1402SOL    HW1 7240   2.378   2.098   4.296
 1402SOL    HW2 7241   2.450   2.209   4.370
 1402SOL     MW 7242   2.437   2.124   4.355
 1403SOL     OW 7243   0.415   1.718   5.788
 1403SOL    HW1 7244   0.501   1.679   5.802
 1403SOL    HW2 7245   0.431   1.812   5.783
 1403SOL     MW 7246   0.428   1.725   5.789
 1404SOL     OW 7247   5.856   2.596   5.755
 1404SOL    HW1 7248   5.921   2.526   5.767
 1404SOL    HW2 7249   5.867   2.652   5.832
 1404SOL     MW 7250   5.866   2.594   5.767
 1405SOL     OW 7251   1.918   3.351   4.651
 1405SOL    HW1 7252   1.874   3.434   4.670
 1405SOL    HW2 7253   1.847   3.287   4.649
 1405SOL     MW 7254   1.903   3.354   4.653
 1406SOL     OW 7255   1.113   3.817   4.521
 1406SOL    HW1 7256   1.149   3.772   4.445
 1406SOL    HW2 7257   1.162   3.899   4.527
 1406SOL     MW 7258   1.124   3.822   4.512
 1407SOL     OW 7259   0.226   2.074   2.928
 1407SOL    HW1 7260   0.133   2.072   2.905
 1407SOL    HW2 7261   0.236   2.155   2.978
 1407SOL     MW 7262   0.215   2.084   2.931
 1408SOL     OW 7263   6.085   3.431   4.522
 1408SOL    HW1 7264   6.058   3.477   4.602
 1408SOL    HW2 7265   6.036   3.475   4.452
 1408SOL     MW 7266   6.075   3.443   4.523
 1409SOL     OW 7267   0.278   3.019   0.325
 1409SOL    HW1 7268   0.243   2.984   0.407
 1409SOL    HW2 7269   0.200   3.043   0.274
 1409SOL     MW 7270   0.263   3.018   0.329
 1410SOL     OW 7271   1.559   3.829   4.440
 1410SOL    HW1 7272   1.645   3.793   4.421
 1410SOL    HW2 7273   1.571   3.877   4.522
 1410SOL     MW 7274   1.571   3.830   4.448
 1411SOL     OW 7275   0.293   4.670   6.114
 1411SOL    HW1 7276   0.205   4.699   6.091
 1411SOL    HW2 7277   0.351   4.721   6.058
 1411SOL     MW 7278   0.289   4.680   6.104
 1412SOL     OW 7279   0.076   0.799   3.995
 1412SOL    HW1 7280   0.112   0.752   3.920
 1412SOL    HW2 7281   0.143   0.792   4.063
 1412SOL     MW 7282   0.089   0.792   3.994
 1413SOL     OW 7283   0.020   5.336   0.027
 1413SOL    HW1 7284   0.017   5.366  -0.064
 1413SOL    HW2 7285  -0.066   5.297   0.043
 1413SOL     MW 7286   0.009   5.335   0.018
 1414SOL     OW 7287   0.656   1.641   5.344
 1414SOL    HW1 7288   0.578   1.619   5.293
 1414SOL    HW2 7289   0.673   1.733   5.323
 1414SOL     MW 7290   0.648   1.650   5.334
 1415SOL     OW 7291   4.549   2.425   0.026
 1415SOL    HW1 7292   4.623   2.365   0.031
 1415SOL    HW2 7293   4.554   2.463  -0.062
 1415SOL     MW 7294   4.559   2.422   0.016
 1416SOL     OW 7295   0.710   5.015   5.116
 1416SOL    HW1 7296   0.679   4.997   5.027
 1416SOL    HW2 7297   0.735   5.108   5.115
 1416SOL     MW 7298   0.709   5.025   5.105
 1417SOL     OW 7299   1.098   2.362   2.579
 1417SOL    HW1 7300   1.056   2.355   2.665
 1417SOL    HW2 7301   1.026   2.369   2.517
 1417SOL     MW 7302   1.084   2.362   2.582
 1418SOL     OW 7303   0.017   1.377   3.919
 1418SOL    HW1 7304   0.026   1.282   3.909
 1418SOL    HW2 7305  -0.037   1.388   3.998
 1418SOL     MW 7306   0.011   1.366   3.928
 1419SOL     OW 7307   4.825   3.207   5.747
 1419SOL    HW1 7308   4.808   3.170   5.834
 1419SOL    HW2 7309   4.786   3.294   5.749
 1419SOL     MW 7310   4.818   3.213   5.758
 1420SOL     OW 7311   2.336   3.543   4.590
 1420SOL    HW1 7312   2.300   3.465   4.633
 1420SOL    HW2 7313   2.414   3.510   4.545
 1420SOL     MW 7314   2.341   3.529   4.590
 1421SOL     OW 7315   0.566   3.475   5.450
 1421SOL    HW1 7316   0.576   3.383   5.426
 1421SOL    HW2 7317   0.477   3.481   5.484
 1421SOL     MW 7318   0.556   3.464   5.451
 1422SOL     OW 7319   0.047   5.848   5.114
 1422SOL    HW1 7320  -0.030   5.795   5.134
 1422SOL    HW2 7321   0.060   5.837   5.020
 1422SOL     MW 7322   0.039   5.840   5.104
 1423SOL     OW 7323   5.497   0.590   4.570
 1423SOL    HW1 7324   5.557   0.665   4.575
 1423SOL    HW2 7325   5.441   0.598   4.647
 1423SOL     MW 7326   5.498   0.601   4.580
 1424SOL     OW 7327   4.897   2.147   4.386
 1424SOL    HW1 7328   4.990   2.126   4.393
 1424SOL    HW2 7329   4.866   2.094   4.312
 1424SOL     MW 7330   4.905   2.137   4.377
 1425SOL     OW 7331   1.137   3.733   3.422
 1425SOL    HW1 7332   1.141   3.819   3.382
 1425SOL    HW2 7333   1.044   3.709   3.420
 1425SOL     MW 7334   1.125   3.741   3.416
 1426SOL     OW 7335   1.060   3.496   1.008
 1426SOL    HW1 7336   1.044   3.447   0.927
 1426SOL    HW2 7337   0.973   3.504   1.048
 1426SOL     MW 7338   1.047   3.491   1.002
 1427SOL     OW 7339   0.939   3.269   4.779
 1427SOL    HW1 7340   1.034   3.270   4.763
 1427SOL    HW2 7341   0.904   3.336   4.720
 1427SOL     MW 7342   0.947   3.278   4.769
 1428SOL     OW 7343   5.678   0.919   3.843
 1428SOL    HW1 7344   5.659   1.002   3.800
 1428SOL    HW2 7345   5.685   0.941   3.936
 1428SOL     MW 7346   5.677   0.932   3.850
 1429SOL     OW 7347   1.362   2.326   5.024
 1429SOL    HW1 7348   1.317   2.404   5.055
 1429SOL    HW2 7349   1.292   2.270   4.990
 1429SOL     MW 7350   1.347   2.329   5.024
 1430SOL     OW 7351   0.477   1.183   4.377
 1430SOL    HW1 7352   0.491   1.099   4.420
 1430SOL    HW2 7353   0.476   1.163   4.284
 1430SOL     MW 7354   0.478   1.170   4.371
 1431SOL     OW 7355   1.647   3.856   6.016
 1431SOL    HW1 7356   1.564   3.809   6.002
 1431SOL    HW2 7357   1.698   3.799   6.073
 1431SOL     MW 7358   1.643   3.842   6.021
 1432SOL     OW 7359   0.287   3.086   5.861
 1432SOL    HW1 7360   0.231   3.014   5.891
 1432SOL    HW2 7361   0.233   3.164   5.872
 1432SOL     MW 7362   0.273   3.087   5.866
 1433SOL     OW 7363   0.335   3.676   4.046
 1433SOL    HW1 7364   0.325   3.741   3.977
 1433SOL    HW2 7365   0.331   3.591   4.002
 1433SOL     MW 7366   0.334   3.673   4.032
 1434SOL     OW 7367   6.018   3.337   0.754
 1434SOL    HW1 7368   5.930   3.321   0.788
 1434SOL    HW2 7369   6.005   3.359   0.662
 1434SOL     MW 7370   6.005   3.338   0.747
 1435SOL     OW 7371   2.415   3.172   4.413
 1435SOL    HW1 7372   2.326   3.149   4.439
 1435SOL    HW2 7373   2.471   3.124   4.474
 1435SOL     MW 7374   2.411   3.163   4.424
 1436SOL     OW 7375   0.399   2.005   2.561
 1436SOL    HW1 7376   0.446   2.063   2.620
 1436SOL    HW2 7377   0.353   2.064   2.501
 1436SOL     MW 7378   0.399   2.020   2.561
 1437SOL     OW 7379   1.587   2.005   4.193
 1437SOL    HW1 7380   1.642   1.999   4.115
 1437SOL    HW2 7381   1.649   2.020   4.265
 1437SOL     MW 7382   1.602   2.006   4.193
 1438SOL     OW 7383   1.208   4.256   3.014
 1438SOL    HW1 7384   1.229   4.283   3.103
 1438SOL    HW2 7385   1.113   4.251   3.011
 1438SOL     MW 7386   1.199   4.259   3.025
 1439SOL     OW 7387   1.427   4.797   5.347
 1439SOL    HW1 7388   1.454   4.724   5.291
 1439SOL    HW2 7389   1.500   4.859   5.343
 1439SOL     MW 7390   1.440   4.796   5.339
 1440SOL     OW 7391   0.203   3.543   5.968
 1440SOL    HW1 7392   0.294   3.562   5.992
 1440SOL    HW2 7393   0.153   3.558   6.049
 1440SOL     MW 7394   0.208   3.547   5.982
 1441SOL     OW 7395   0.081   2.824   0.084
 1441SOL    HW1 7396   0.058   2.747   0.136
 1441SOL    HW2 7397   0.044   2.898   0.133
 1441SOL     MW 7398   0.073   2.824   0.097
 1442SOL     OW 7399   5.758   3.792   4.076
 1442SOL    HW1 7400   5.729   3.827   4.160
 1442SOL    HW2 7401   5.847   3.825   4.066
 1442SOL     MW 7402   5.766   3.800   4.085
 1443SOL     OW 7403   1.438   2.631   3.023
 1443SOL    HW1 7404   1.365   2.664   2.971
 1443SOL    HW2 7405   1.431   2.536   3.016
 1443SOL     MW 7406   1.427   2.623   3.016
 1444SOL     OW 7407   0.736   3.095   4.292
 1444SOL    HW1 7408   0.667   3.150   4.329
 1444SOL    HW2 7409   0.701   3.007   4.294
 1444SOL     MW 7410   0.723   3.091   4.297
 1445SOL     OW 7411   5.123   2.130   3.458
 1445SOL    HW1 7412   5.196   2.192   3.452
 1445SOL    HW2 7413   5.159   2.047   3.427
 1445SOL     MW 7414   5.137   2.127   3.453
 1446SOL     OW 7415   5.921   3.158   3.503
 1446SOL    HW1 7416   5.940   3.236   3.555
 1446SOL    HW2 7417   5.826   3.151   3.504
 1446SOL     MW 7418   5.911   3.167   3.510
 1447SOL     OW 7419   0.458   2.377   4.871
 1447SOL    HW1 7420   0.450   2.300   4.815
 1447SOL    HW2 7421   0.373   2.383   4.915
 1447SOL     MW 7422   0.446   2.368   4.869
 1448SOL     OW 7423   1.512   4.475   5.228
 1448SOL    HW1 7424   1.605   4.471   5.210
 1448SOL    HW2 7425   1.504   4.447   5.320
 1448SOL     MW 7426   1.523   4.471   5.238
 1449SOL     OW 7427   1.738   1.253   0.057
 1449SOL    HW1 7428   1.678   1.207  -0.002
 1449SOL    HW2 7429   1.700   1.341   0.065
 1449SOL     MW 7430   1.725   1.258   0.050
 1450SOL     OW 7431   5.522   0.997   6.032
 1450SOL    HW1 7432   5.543   0.941   6.106
 1450SOL    HW2 7433   5.436   1.035   6.053
 1450SOL     MW 7434   5.514   0.995   6.044
 1451SOL     OW 7435   1.629   2.765   3.671
 1451SOL    HW1 7436   1.550   2.737   3.625
 1451SOL    HW2 7437   1.648   2.851   3.634
 1451SOL     MW 7438   1.621   2.773   3.660
 1452SOL     OW 7439   5.791   3.689   3.128
 1452SOL    HW1 7440   5.818   3.738   3.205
 1452SOL    HW2 7441   5.772   3.757   3.063
 1452SOL     MW 7442   5.792   3.704   3.129
 1453SOL     OW 7443   0.692   3.962   5.654
 1453SOL    HW1 7444   0.786   3.964   5.673
 1453SOL    HW2 7445   0.684   4.000   5.567
 1453SOL     MW 7446   0.703   3.967   5.645
 1454SOL     OW 7447   2.471   4.918   3.532
 1454SOL    HW1 7448   2.388   4.964   3.518
 1454SOL    HW2 7449   2.467   4.844   3.470
 1454SOL     MW 7450   2.460   4.914   3.522
 1455SOL     OW 7451   0.241   3.311   5.143
 1455SOL    HW1 7452   0.197   3.365   5.210
 1455SOL    HW2 7453   0.177   3.304   5.073
 1455SOL     MW 7454   0.228   3.317   5.143
 1456SOL     OW 7455   1.888   1.718   4.882
 1456SOL    HW1 7456   1.878   1.792   4.942
 1456SOL    HW2 7457   1.982   1.709   4.870
 1456SOL     MW 7458   1.898   1.726   4.888
 1457SOL     OW 7459   0.130   1.871   5.884
 1457SOL    HW1 7460   0.198   1.819   5.844
 1457SOL    HW2 7461   0.050   1.850   5.834
 1457SOL     MW 7462   0.128   1.862   5.872
 1458SOL     OW 7463   2.367   4.555   5.773
 1458SOL    HW1 7464   2.320   4.487   5.822
 1458SOL    HW2 7465   2.330   4.637   5.805
 1458SOL     MW 7466   2.356   4.557   5.783
 1459SOL     OW 7467   0.386   2.757   5.178
 1459SOL    HW1 7468   0.385   2.849   5.205
 1459SOL    HW2 7469   0.456   2.753   5.112
 1459SOL     MW 7470   0.395   2.768   5.173
 1460SOL     OW 7471   5.638   3.333   4.917
 1460SOL    HW1 7472   5.586   3.278   4.976
 1460SOL    HW2 7473   5.729   3.315   4.942
 1460SOL     MW 7474   5.643   3.324   4.928
 1461SOL     OW 7475   0.916   2.224   3.432
 1461SOL    HW1 7476   0.976   2.299   3.433
 1461SOL    HW2 7477   0.877   2.224   3.520
 1461SOL     MW 7478   0.919   2.234   3.444
 1462SOL     OW 7479   0.366   3.016   5.239
 1462SOL    HW1 7480   0.369   3.074   5.163
 1462SOL    HW2 7481   0.275   3.019   5.268
 1462SOL     MW 7482   0.355   3.024   5.233
 1463SOL     OW 7483   1.231   0.792   2.652
 1463SOL    HW1 7484   1.286   0.836   2.717
 1463SOL    HW2 7485   1.151   0.844   2.648
 1463SOL     MW 7486   1.228   0.804   2.660
 1464SOL     OW 7487   2.197   1.701   3.054
 1464SOL    HW1 7488   2.148   1.623   3.078
 1464SOL    HW2 7489   2.281   1.669   3.023
 1464SOL     MW 7490   2.201   1.687   3.053
 1465SOL     OW 7491   0.336   1.369   0.773
 1465SOL    HW1 7492   0.397   1.393   0.703
 1465SOL    HW2 7493   0.260   1.334   0.727
 1465SOL     MW 7494   0.334   1.368   0.758
 1466SOL     OW 7495   1.600   2.364   0.196
 1466SOL    HW1 7496   1.535   2.325   0.254
 1466SOL    HW2 7497   1.599   2.308   0.118
 1466SOL     MW 7498   1.591   2.352   0.193
 1467SOL     OW 7499   1.144   3.054   5.824
 1467SOL    HW1 7500   1.187   3.083   5.743
 1467SOL    HW2 7501   1.053   3.039   5.799
 1467SOL     MW 7502   1.138   3.055   5.811
 1468SOL     OW 7503   5.842   1.586   4.054
 1468SOL    HW1 7504   5.881   1.502   4.080
 1468SOL    HW2 7505   5.824   1.576   3.961
 1468SOL     MW 7506   5.845   1.574   4.046
 1469SOL     OW 7507   5.973   2.947   3.663
 1469SOL    HW1 7508   5.960   2.958   3.757
 1469SOL    HW2 7509   5.941   3.029   3.625
 1469SOL     MW 7510   5.967   2.959   3.670
 1470SOL     OW 7511   5.256   3.531   5.974
 1470SOL    HW1 7512   5.201   3.598   5.933
 1470SOL    HW2 7513   5.214   3.448   5.953
 1470SOL     MW 7514   5.244   3.529   5.966
 1471SOL     OW 7515   2.227   3.995   0.538
 1471SOL    HW1 7516   2.255   4.009   0.448
 1471SOL    HW2 7517   2.253   4.076   0.583
 1471SOL     MW 7518   2.234   4.008   0.532
 1472SOL     OW 7519   2.752   4.186   4.645
 1472SOL    HW1 7520   2.810   4.257   4.619
 1472SOL    HW2 7521   2.751   4.190   4.741
 1472SOL     MW 7522   2.759   4.195   4.654
 1473SOL     OW 7523   1.949   3.876   4.096
 1473SOL    HW1 7524   1.909   3.962   4.081
 1473SOL    HW2 7525   2.037   3.895   4.126
 1473SOL     MW 7526   1.955   3.889   4.098
 1474SOL     OW 7527   0.951   2.229   6.086
 1474SOL    HW1 7528   0.858   2.226   6.065
 1474SOL    HW2 7529   0.963   2.162   6.152
 1474SOL     MW 7530   0.941   2.220   6.092
 1475SOL     OW 7531   1.722   4.790   0.053
 1475SOL    HW1 7532   1.699   4.877   0.084
 1475SOL    HW2 7533   1.677   4.730   0.112
 1475SOL     MW 7534   1.714   4.793   0.064
 1476SOL     OW 7535   0.470   2.295   0.864
 1476SOL    HW1 7536   0.515   2.263   0.942
 1476SOL    HW2 7537   0.481   2.226   0.799
 1476SOL     MW 7538   0.477   2.282   0.866
 1477SOL     OW 7539   5.717   3.185   5.720
 1477SOL    HW1 7540   5.683   3.241   5.790
 1477SOL    HW2 7541   5.773   3.242   5.668
 1477SOL     MW 7542   5.720   3.199   5.722
 1478SOL     OW 7543   0.107   2.813   3.697
 1478SOL    HW1 7544   0.027   2.858   3.668
 1478SOL    HW2 7545   0.176   2.850   3.642
 1478SOL     MW 7546   0.105   2.824   3.686
 1479SOL     OW 7547   2.451   2.929   4.997
 1479SOL    HW1 7548   2.457   2.847   5.046
 1479SOL    HW2 7549   2.517   2.921   4.928
 1479SOL     MW 7550   2.461   2.918   4.995
 1480SOL     OW 7551   5.886   4.001   5.386
 1480SOL    HW1 7552   5.949   3.959   5.444
 1480SOL    HW2 7553   5.906   3.967   5.299
 1480SOL     MW 7554   5.897   3.992   5.382
 1481SOL     OW 7555   0.220   3.376   0.314
 1481SOL    HW1 7556   0.286   3.336   0.258
 1481SOL    HW2 7557   0.198   3.308   0.378
 1481SOL     MW 7558   0.226   3.362   0.315
 1482SOL     OW 7559   1.132   2.520   0.641
 1482SOL    HW1 7560   1.080   2.478   0.572
 1482SOL    HW2 7561   1.206   2.557   0.594
 1482SOL     MW 7562   1.134   2.519   0.626
 1483SOL     OW 7563   2.139   3.644   4.434
 1483SOL    HW1 7564   2.204   3.595   4.484
 1483SOL    HW2 7565   2.187   3.719   4.399
 1483SOL     MW 7566   2.153   3.647   4.436
 1484SOL     OW 7567   6.100   4.267   1.447
 1484SOL    HW1 7568   6.118   4.301   1.359
 1484SOL    HW2 7569   6.008   4.241   1.445
 1484SOL     MW 7570   6.091   4.268   1.435
 1485SOL     OW 7571   6.006   3.495   5.237
 1485SOL    HW1 7572   5.968   3.582   5.221
 1485SOL    HW2 7573   5.932   3.436   5.232
 1485SOL     MW 7574   5.992   3.499   5.234
 1486SOL     OW 7575   1.147   3.015   5.109
 1486SOL    HW1 7576   1.208   2.963   5.055
 1486SOL    HW2 7577   1.195   3.095   5.128
 1486SOL     MW 7578   1.161   3.018   5.104
 1487SOL     OW 7579   5.680   0.624   0.722
 1487SOL    HW1 7580   5.645   0.633   0.811
 1487SOL    HW2 7581   5.628   0.686   0.670
 1487SOL     MW 7582   5.669   0.633   0.727
 1488SOL     OW 7583   2.140   4.188   5.401
 1488SOL    HW1 7584   2.066   4.188   5.341
 1488SOL    HW2 7585   2.214   4.157   5.347
 1488SOL     MW 7586   2.140   4.184   5.386
 1489SOL     OW 7587   1.452   2.456   6.031
 1489SOL    HW1 7588   1.369   2.409   6.030
 1489SOL    HW2 7589   1.518   2.388   6.049
 1489SOL     MW 7590   1.450   2.441   6.034
 1490SOL     OW 7591   0.919   2.401   2.383
 1490SOL    HW1 7592   0.853   2.404   2.452
 1490SOL    HW2 7593   0.877   2.350   2.313
 1490SOL     MW 7594   0.905   2.395   2.383
 1491SOL     OW 7595   4.075   0.981   5.265
 1491SOL    HW1 7596   4.031   0.911   5.216
 1491SOL    HW2 7597   4.071   1.057   5.207
 1491SOL     MW 7598   4.069   0.981   5.251
 1492SOL     OW 7599   0.064   2.121   0.656
 1492SOL    HW1 7600   0.155   2.093   0.644
 1492SOL    HW2 7601   0.027   2.122   0.568
 1492SOL     MW 7602   0.071   2.118   0.644
 1493SOL     OW 7603   1.783   3.681   0.066
 1493SOL    HW1 7604   1.835   3.607   0.098
 1493SOL    HW2 7605   1.706   3.682   0.123
 1493SOL     MW 7606   1.780   3.671   0.077
 1494SOL     OW 7607   0.460   3.558   6.055
 1494SOL    HW1 7608   0.473   3.590   6.144
 1494SOL    HW2 7609   0.518   3.613   6.001
 1494SOL     MW 7610   0.469   3.569   6.059
 1495SOL     OW 7611   2.775   4.200   4.918
 1495SOL    HW1 7612   2.702   4.140   4.906
 1495SOL    HW2 7613   2.845   4.147   4.956
 1495SOL     MW 7614   2.775   4.186   4.922
 1496SOL     OW 7615   4.414   1.746   0.146
 1496SOL    HW1 7616   4.367   1.704   0.073
 1496SOL    HW2 7617   4.362   1.722   0.223
 1496SOL     MW 7618   4.401   1.737   0.147
 1497SOL     OW 7619   5.879   2.095   6.007
 1497SOL    HW1 7620   5.805   2.155   6.014
 1497SOL    HW2 7621   5.955   2.148   6.033
 1497SOL     MW 7622   5.879   2.110   6.011
 1498SOL     OW 7623   2.528   1.881   5.400
 1498SOL    HW1 7624   2.558   1.821   5.332
 1498SOL    HW2 7625   2.530   1.829   5.481
 1498SOL     MW 7626   2.532   1.866   5.402
 1499SOL     OW 7627   4.890   1.823   0.241
 1499SOL    HW1 7628   4.889   1.883   0.167
 1499SOL    HW2 7629   4.837   1.866   0.308
 1499SOL     MW 7630   4.883   1.836   0.240
 1500SOL     OW 7631   5.969   1.021   5.975
 1500SOL    HW1 7632   5.895   1.080   5.958
 1500SOL    HW2 7633   5.949   0.982   6.060
 1500SOL     MW 7634   5.957   1.024   5.984
 1501SOL     OW 7635   0.147   5.786   0.907
 1501SOL    HW1 7636   0.152   5.864   0.853
 1501SOL    HW2 7637   0.152   5.713   0.845
 1501SOL     MW 7638   0.149   5.786   0.892
 1502SOL     OW 7639   5.951   4.522   4.854
 1502SOL    HW1 7640   5.923   4.467   4.780
 1502SOL    HW2 7641   5.870   4.559   4.888
 1502SOL     MW 7642   5.937   4.520   4.849
 1503SOL     OW 7643   0.877   1.227   5.278
 1503SOL    HW1 7644   0.930   1.219   5.198
 1503SOL    HW2 7645   0.941   1.228   5.349
 1503SOL     MW 7646   0.892   1.226   5.277
 1504SOL     OW 7647   2.439   3.972   4.535
 1504SOL    HW1 7648   2.409   4.042   4.593
 1504SOL    HW2 7649   2.533   3.988   4.524
 1504SOL     MW 7650   2.447   3.983   4.541
 1505SOL     OW 7651   6.005   2.870   0.421
 1505SOL    HW1 7652   6.013   2.909   0.508
 1505SOL    HW2 7653   5.919   2.828   0.421
 1505SOL     MW 7654   5.995   2.869   0.432
 1506SOL     OW 7655   5.634   3.771   0.574
 1506SOL    HW1 7656   5.670   3.703   0.516
 1506SOL    HW2 7657   5.540   3.764   0.562
 1506SOL     MW 7658   5.627   3.761   0.565
 1507SOL     OW 7659   1.166   5.454   5.239
 1507SOL    HW1 7660   1.136   5.505   5.163
 1507SOL    HW2 7661   1.099   5.386   5.249
 1507SOL     MW 7662   1.153   5.452   5.230
 1508SOL     OW 7663   2.485   1.671   0.307
 1508SOL    HW1 7664   2.578   1.685   0.288
 1508SOL    HW2 7665   2.443   1.668   0.221
 1508SOL     MW 7666   2.492   1.673   0.294
 1509SOL     OW 7667   5.332   2.835   0.017
 1509SOL    HW1 7668   5.405   2.895   0.000
 1509SOL    HW2 7669   5.368   2.769   0.076
 1509SOL     MW 7670   5.346   2.834   0.023
 1510SOL     OW 7671   2.168   3.545   0.173
 1510SOL    HW1 7672   2.084   3.527   0.214
 1510SOL    HW2 7673   2.231   3.545   0.246
 1510SOL     MW 7674   2.166   3.543   0.187
 1511SOL     OW 7675   3.226   1.703   0.998
 1511SOL    HW1 7676   3.139   1.711   1.037
 1511SOL    HW2 7677   3.281   1.762   1.050
 1511SOL     MW 7678   3.222   1.711   1.010
 1512SOL     OW 7679   2.261   3.768   0.685
 1512SOL    HW1 7680   2.233   3.847   0.639
 1512SOL    HW2 7681   2.191   3.750   0.748
 1512SOL     MW 7682   2.248   3.776   0.687
 1513SOL     OW 7683   1.339   3.499   0.406
 1513SOL    HW1 7684   1.343   3.487   0.501
 1513SOL    HW2 7685   1.273   3.567   0.393
 1513SOL     MW 7686   1.331   3.506   0.416
 1514SOL     OW 7687   0.966   5.184   1.249
 1514SOL    HW1 7688   0.876   5.152   1.240
 1514SOL    HW2 7689   1.011   5.150   1.171
 1514SOL     MW 7690   0.960   5.176   1.238
 1515SOL     OW 7691   3.482   2.310   4.593
 1515SOL    HW1 7692   3.432   2.390   4.575
 1515SOL    HW2 7693   3.448   2.246   4.530
 1515SOL     MW 7694   3.471   2.312   4.583
 1516SOL     OW 7695   1.890   4.443   5.637
 1516SOL    HW1 7696   1.892   4.402   5.724
 1516SOL    HW2 7697   1.914   4.534   5.652
 1516SOL     MW 7698   1.893   4.449   5.650
 1517SOL     OW 7699   2.732   2.292   5.196
 1517SOL    HW1 7700   2.654   2.338   5.228
 1517SOL    HW2 7701   2.758   2.340   5.117
 1517SOL     MW 7702   2.725   2.304   5.190
 1518SOL     OW 7703   6.051   0.726   4.730
 1518SOL    HW1 7704   6.104   0.753   4.805
 1518SOL    HW2 7705   6.025   0.636   4.749
 1518SOL     MW 7706   6.054   0.718   4.742
 1519SOL     OW 7707   4.109   2.795   5.550
 1519SOL    HW1 7708   4.110   2.770   5.643
 1519SOL    HW2 7709   4.167   2.731   5.508
 1519SOL     MW 7710   4.117   2.784   5.557
 1520SOL     OW 7711   2.207   4.758   5.579
 1520SOL    HW1 7712   2.212   4.663   5.571
 1520SOL    HW2 7713   2.232   4.791   5.493
 1520SOL     MW 7714   2.211   4.750   5.567
 1521SOL     OW 7715   0.194   2.930   0.916
 1521SOL    HW1 7716   0.279   2.915   0.875
 1521SOL    HW2 7717   0.214   2.941   1.009
 1521SOL     MW 7718   0.208   2.929   0.923
 1522SOL     OW 7719   0.674   3.173   5.789
 1522SOL    HW1 7720   0.613   3.111   5.748
 1522SOL    HW2 7721   0.620   3.248   5.812
 1522SOL     MW 7722   0.659   3.174   5.786
 1523SOL     OW 7723   1.110   1.982   0.061
 1523SOL    HW1 7724   1.088   1.906   0.008
 1523SOL    HW2 7725   1.047   1.979   0.134
 1523SOL     MW 7726   1.099   1.972   0.064
 1524SOL     OW 7727   0.094   2.362   3.568
 1524SOL    HW1 7728   0.089   2.283   3.622
 1524SOL    HW2 7729   0.095   2.434   3.630
 1524SOL     MW 7730   0.094   2.361   3.583
 1525SOL     OW 7731   5.585   1.335   1.770
 1525SOL    HW1 7732   5.580   1.249   1.728
 1525SOL    HW2 7733   5.571   1.397   1.700
 1525SOL     MW 7734   5.582   1.332   1.756
 1526SOL     OW 7735   0.142   5.942   0.537
 1526SOL    HW1 7736   0.052   5.916   0.512
 1526SOL    HW2 7737   0.161   6.017   0.481
 1526SOL     MW 7738   0.133   5.948   0.527
 1527SOL     OW 7739   0.049   5.175   1.953
 1527SOL    HW1 7740   0.115   5.214   1.894
 1527SOL    HW2 7741   0.038   5.241   2.022
 1527SOL     MW 7742   0.056   5.189   1.954
 1528SOL     OW 7743   2.697   5.593   5.339
 1528SOL    HW1 7744   2.708   5.506   5.303
 1528SOL    HW2 7745   2.786   5.623   5.358
 1528SOL     MW 7746   2.710   5.586   5.337
 1529SOL     OW 7747   0.986   1.373   1.646
 1529SOL    HW1 7748   0.904   1.415   1.618
 1529SOL    HW2 7749   1.025   1.340   1.565
 1529SOL     MW 7750   0.980   1.374   1.632
 1530SOL     OW 7751   1.899  -0.001   1.701
 1530SOL    HW1 7752   1.870   0.017   1.611
 1530SOL    HW2 7753   1.972   0.059   1.715
 1530SOL     MW 7754   1.905   0.009   1.691
 1531SOL     OW 7755   3.591   4.531   0.818
 1531SOL    HW1 7756   3.606   4.440   0.792
 1531SOL    HW2 7757   3.574   4.576   0.735
 1531SOL     MW 7758   3.591   4.525   0.804
 1532SOL     OW 7759   0.410   0.018   1.491
 1532SOL    HW1 7760   0.443  -0.007   1.577
 1532SOL    HW2 7761   0.317  -0.006   1.493
 1532SOL     MW 7762   0.402   0.012   1.502
 1533SOL     OW 7763   5.253   4.534   2.133
 1533SOL    HW1 7764   5.174   4.480   2.136
 1533SOL    HW2 7765   5.317   4.480   2.087
 1533SOL     MW 7766   5.251   4.520   2.128
 1534SOL     OW 7767   5.397   4.758   0.374
 1534SOL    HW1 7768   5.471   4.740   0.315
 1534SOL    HW2 7769   5.354   4.833   0.334
 1534SOL     MW 7770   5.401   4.765   0.361
 1535SOL     OW 7771   1.781   5.921   1.264
 1535SOL    HW1 7772   1.782   5.983   1.336
 1535SOL    HW2 7773   1.803   5.837   1.304
 1535SOL     MW 7774   1.784   5.918   1.278
 1536SOL     OW 7775   0.452   4.674   2.049
 1536SOL    HW1 7776   0.501   4.621   1.986
 1536SOL    HW2 7777   0.443   4.759   2.006
 1536SOL     MW 7778   0.457   4.678   2.035
 1537SOL     OW 7779   0.081   4.694   0.583
 1537SOL    HW1 7780   0.121   4.729   0.504
 1537SOL    HW2 7781   0.144   4.629   0.615
 1537SOL     MW 7782   0.094   4.690   0.577
 1538SOL     OW 7783   2.407   4.448   0.477
 1538SOL    HW1 7784   2.479   4.495   0.517
 1538SOL    HW2 7785   2.433   4.437   0.385
 1538SOL     MW 7786   2.419   4.452   0.470
 1539SOL     OW 7787   2.014   4.440   1.747
 1539SOL    HW1 7788   2.082   4.392   1.699
 1539SOL    HW2 7789   2.050   4.529   1.755
 1539SOL     MW 7790   2.028   4.445   1.742
 1540SOL     OW 7791   1.429   4.395   0.197
 1540SOL    HW1 7792   1.387   4.453   0.260
 1540SOL    HW2 7793   1.381   4.409   0.115
 1540SOL     MW 7794   1.417   4.404   0.194
 1541SOL     OW 7795   0.673   2.746   2.664
 1541SOL    HW1 7796   0.592   2.756   2.613
 1541SOL    HW2 7797   0.706   2.660   2.640
 1541SOL     MW 7798   0.667   2.737   2.654
 1542SOL     OW 7799   5.550   2.015   3.994
 1542SOL    HW1 7800   5.486   1.987   4.060
 1542SOL    HW2 7801   5.623   2.049   4.044
 1542SOL     MW 7802   5.551   2.015   4.009
 1543SOL     OW 7803   0.137   3.238   5.580
 1543SOL    HW1 7804   0.042   3.254   5.580
 1543SOL    HW2 7805   0.159   3.227   5.673
 1543SOL     MW 7806   0.128   3.238   5.592
 1544SOL     OW 7807   1.247   5.227   1.332
 1544SOL    HW1 7808   1.246   5.280   1.412
 1544SOL    HW2 7809   1.155   5.220   1.307
 1544SOL     MW 7810   1.235   5.233   1.339
 1545SOL     OW 7811   0.285   4.732   4.648
 1545SOL    HW1 7812   0.216   4.715   4.712
 1545SOL    HW2 7813   0.250   4.702   4.565
 1545SOL     MW 7814   0.272   4.726   4.646
 1546SOL     OW 7815   0.363   5.470   1.126
 1546SOL    HW1 7816   0.291   5.529   1.104
 1546SOL    HW2 7817   0.439   5.528   1.137
 1546SOL     MW 7818   0.364   5.485   1.124
 1547SOL     OW 7819   5.280   4.997   4.990
 1547SOL    HW1 7820   5.368   5.025   5.016
 1547SOL    HW2 7821   5.293   4.909   4.953
 1547SOL     MW 7822   5.293   4.989   4.989
 1548SOL     OW 7823   3.275   5.339   0.452
 1548SOL    HW1 7824   3.367   5.314   0.454
 1548SOL    HW2 7825   3.233   5.271   0.399
 1548SOL     MW 7826   3.281   5.327   0.445
 1549SOL     OW 7827   1.907   3.917   0.695
 1549SOL    HW1 7828   2.001   3.935   0.689
 1549SOL    HW2 7829   1.872   3.987   0.750
 1549SOL     MW 7830   1.915   3.928   0.701
 1550SOL     OW 7831   4.189   4.317   5.551
 1550SOL    HW1 7832   4.109   4.324   5.499
 1550SOL    HW2 7833   4.161   4.272   5.631
 1550SOL     MW 7834   4.175   4.312   5.555
 1551SOL     OW 7835   0.101   1.311   0.653
 1551SOL    HW1 7836   0.094   1.344   0.563
 1551SOL    HW2 7837   0.104   1.216   0.643
 1551SOL     MW 7838   0.101   1.303   0.640
 1552SOL     OW 7839   1.998   4.099   1.544
 1552SOL    HW1 7840   1.934   4.108   1.614
 1552SOL    HW2 7841   1.979   4.015   1.504
 1552SOL     MW 7842   1.988   4.090   1.548
 1553SOL     OW 7843   1.603   5.838   0.550
 1553SOL    HW1 7844   1.565   5.829   0.638
 1553SOL    HW2 7845   1.603   5.749   0.515
 1553SOL     MW 7846   1.598   5.826   0.557
 1554SOL     OW 7847   5.281   1.337   1.332
 1554SOL    HW1 7848   5.354   1.351   1.392
 1554SOL    HW2 7849   5.310   1.266   1.275
 1554SOL     MW 7850   5.294   1.330   1.332
 1555SOL     OW 7851   0.042   3.998   1.877
 1555SOL    HW1 7852   0.007   3.972   1.962
 1555SOL    HW2 7853   0.045   4.093   1.880
 1555SOL     MW 7854   0.038   4.006   1.888
 1556SOL     OW 7855   5.506   5.799   2.780
 1556SOL    HW1 7856   5.505   5.710   2.743
 1556SOL    HW2 7857   5.589   5.836   2.750
 1556SOL     MW 7858   5.517   5.792   2.772
 1557SOL     OW 7859   5.948   5.706   2.285
 1557SOL    HW1 7860   5.934   5.723   2.192
 1557SOL    HW2 7861   5.970   5.791   2.323
 1557SOL     MW 7862   5.949   5.719   2.278
 1558SOL     OW 7863   1.436   6.046   0.101
 1558SOL    HW1 7864   1.398   6.088   0.179
 1558SOL    HW2 7865   1.499   5.984   0.136
 1558SOL     MW 7866   1.439   6.044   0.115
 1559SOL     OW 7867   1.424   4.735   1.475
 1559SOL    HW1 7868   1.450   4.676   1.403
 1559SOL    HW2 7869   1.421   4.821   1.435
 1559SOL     MW 7870   1.427   4.738   1.461
 1560SOL     OW 7871   1.320   5.765   5.538
 1560SOL    HW1 7872   1.227   5.746   5.524
 1560SOL    HW2 7873   1.355   5.777   5.450
 1560SOL     MW 7874   1.312   5.764   5.525
 1561SOL     OW 7875   2.676   4.316   1.807
 1561SOL    HW1 7876   2.665   4.409   1.827
 1561SOL    HW2 7877   2.746   4.313   1.742
 1561SOL     MW 7878   2.683   4.327   1.801
 1562SOL     OW 7879   6.113   5.599   1.671
 1562SOL    HW1 7880   6.094   5.506   1.656
 1562SOL    HW2 7881   6.085   5.642   1.590
 1562SOL     MW 7882   6.107   5.593   1.658
 1563SOL     OW 7883   5.234   3.970   1.131
 1563SOL    HW1 7884   5.164   4.016   1.178
 1563SOL    HW2 7885   5.224   3.878   1.156
 1563SOL     MW 7886   5.224   3.964   1.140
 1564SOL     OW 7887   5.219   0.552   1.852
 1564SOL    HW1 7888   5.164   0.614   1.805
 1564SOL    HW2 7889   5.287   0.606   1.892
 1564SOL     MW 7890   5.220   0.566   1.851
 1565SOL     OW 7891   1.068   3.617   0.019
 1565SOL    HW1 7892   0.978   3.585   0.008
 1565SOL    HW2 7893   1.073   3.647   0.110
 1565SOL     MW 7894   1.057   3.616   0.029
 1566SOL     OW 7895   1.514   1.387   5.849
 1566SOL    HW1 7896   1.529   1.419   5.937
 1566SOL    HW2 7897   1.431   1.427   5.823
 1566SOL     MW 7898   1.505   1.396   5.857
 1567SOL     OW 7899   5.821   5.314   4.675
 1567SOL    HW1 7900   5.764   5.320   4.751
 1567SOL    HW2 7901   5.845   5.221   4.669
 1567SOL     MW 7902   5.817   5.303   4.684
 1568SOL     OW 7903   1.797   5.032   1.166
 1568SOL    HW1 7904   1.824   4.949   1.205
 1568SOL    HW2 7905   1.872   5.090   1.178
 1568SOL     MW 7906   1.810   5.029   1.173
 1569SOL     OW 7907   5.075   3.165   1.624
 1569SOL    HW1 7908   5.086   3.120   1.540
 1569SOL    HW2 7909   5.164   3.188   1.651
 1569SOL     MW 7910   5.088   3.162   1.617
 1570SOL     OW 7911   1.832   4.961   0.508
 1570SOL    HW1 7912   1.900   4.912   0.555
 1570SOL    HW2 7913   1.754   4.906   0.515
 1570SOL     MW 7914   1.831   4.947   0.515
 1571SOL     OW 7915   1.762   4.450   1.660
 1571SOL    HW1 7916   1.840   4.446   1.715
 1571SOL    HW2 7917   1.689   4.430   1.719
 1571SOL     MW 7918   1.763   4.447   1.674
 1572SOL     OW 7919   2.895   5.264   1.589
 1572SOL    HW1 7920   2.850   5.248   1.672
 1572SOL    HW2 7921   2.966   5.324   1.612
 1572SOL     MW 7922   2.898   5.270   1.603
 1573SOL     OW 7923   2.496   0.408   0.234
 1573SOL    HW1 7924   2.443   0.334   0.263
 1573SOL    HW2 7925   2.551   0.429   0.309
 1573SOL     MW 7926   2.496   0.401   0.247
 1574SOL     OW 7927   1.940   3.820   0.988
 1574SOL    HW1 7928   1.973   3.900   0.947
 1574SOL    HW2 7929   2.005   3.753   0.965
 1574SOL     MW 7930   1.953   3.822   0.980
 1575SOL     OW 7931   1.733   0.182   1.107
 1575SOL    HW1 7932   1.822   0.162   1.079
 1575SOL    HW2 7933   1.682   0.184   1.026
 1575SOL     MW 7934   1.738   0.179   1.093
 1576SOL     OW 7935   2.999   5.512   0.044
 1576SOL    HW1 7936   2.951   5.429   0.038
 1576SOL    HW2 7937   3.039   5.510   0.131
 1576SOL     MW 7938   2.998   5.501   0.055
 1577SOL     OW 7939   1.354   4.789   2.979
 1577SOL    HW1 7940   1.406   4.827   2.908
 1577SOL    HW2 7941   1.292   4.857   3.003
 1577SOL     MW 7942   1.353   4.803   2.973
 1578SOL     OW 7943   5.913   3.855   0.273
 1578SOL    HW1 7944   5.838   3.900   0.312
 1578SOL    HW2 7945   5.952   3.920   0.215
 1578SOL     MW 7946   5.908   3.869   0.270
 1579SOL     OW 7947   5.921   5.306   3.963
 1579SOL    HW1 7948   5.928   5.360   4.042
 1579SOL    HW2 7949   5.907   5.217   3.997
 1579SOL     MW 7950   5.920   5.301   3.978
 1580SOL     OW 7951   0.588   0.805   5.633
 1580SOL    HW1 7952   0.598   0.773   5.723
 1580SOL    HW2 7953   0.676   0.835   5.608
 1580SOL     MW 7954   0.601   0.805   5.641
 1581SOL     OW 7955   2.325   5.589   2.193
 1581SOL    HW1 7956   2.375   5.635   2.260
 1581SOL    HW2 7957   2.366   5.614   2.111
 1581SOL     MW 7958   2.337   5.598   2.191
 1582SOL     OW 7959   0.935   5.515   4.463
 1582SOL    HW1 7960   0.842   5.492   4.475
 1582SOL    HW2 7961   0.954   5.574   4.535
 1582SOL     MW 7962   0.925   5.520   4.473
 1583SOL     OW 7963   2.225   4.432   1.473
 1583SOL    HW1 7964   2.280   4.355   1.487
 1583SOL    HW2 7965   2.278   4.489   1.418
 1583SOL     MW 7966   2.239   4.430   1.468
 1584SOL     OW 7967   0.755   5.665   1.011
 1584SOL    HW1 7968   0.698   5.598   0.973
 1584SOL    HW2 7969   0.749   5.650   1.106
 1584SOL     MW 7970   0.747   5.654   1.018
 1585SOL     OW 7971   1.338   0.421   1.545
 1585SOL    HW1 7972   1.341   0.419   1.449
 1585SOL    HW2 7973   1.415   0.471   1.570
 1585SOL     MW 7974   1.348   0.427   1.536
 1586SOL     OW 7975   5.192   3.542   1.418
 1586SOL    HW1 7976   5.156   3.595   1.347
 1586SOL    HW2 7977   5.182   3.596   1.496
 1586SOL     MW 7978   5.186   3.556   1.419
 1587SOL     OW 7979   3.005   0.866   2.047
 1587SOL    HW1 7980   3.063   0.930   2.087
 1587SOL    HW2 7981   3.050   0.839   1.967
 1587SOL     MW 7982   3.018   0.871   2.042
 1588SOL     OW 7983   0.390   2.496   6.066
 1588SOL    HW1 7984   0.393   2.539   6.151
 1588SOL    HW2 7985   0.327   2.548   6.016
 1588SOL     MW 7986   0.383   2.508   6.071
 1589SOL     OW 7987   5.232   5.363   1.219
 1589SOL    HW1 7988   5.259   5.308   1.145
 1589SOL    HW2 7989   5.138   5.348   1.226
 1589SOL     MW 7990   5.224   5.354   1.210
 1590SOL     OW 7991   1.950   5.279   1.496
 1590SOL    HW1 7992   1.909   5.339   1.434
 1590SOL    HW2 7993   1.909   5.194   1.478
 1590SOL     MW 7994   1.939   5.276   1.486
 1591SOL     OW 7995   1.495   2.752   1.255
 1591SOL    HW1 7996   1.450   2.668   1.263
 1591SOL    HW2 7997   1.562   2.736   1.188
 1591SOL     MW 7998   1.498   2.739   1.247
 1592SOL     OW 7999   5.879   0.447   0.594
 1592SOL    HW1 8000   5.836   0.361   0.594
 1592SOL    HW2 8001   5.808   0.509   0.609
 1592SOL     MW 8002   5.865   0.444   0.596
 1593SOL     OW 8003   1.210   4.353   2.036
 1593SOL    HW1 8004   1.185   4.307   1.956
 1593SOL    HW2 8005   1.128   4.365   2.084
 1593SOL     MW 8006   1.196   4.349   2.032
 1594SOL     OW 8007   1.239   4.110   2.449
 1594SOL    HW1 8008   1.295   4.082   2.522
 1594SOL    HW2 8009   1.293   4.173   2.402
 1594SOL     MW 8010   1.253   4.114   2.452
 1595SOL     OW 8011   0.792   3.927   1.391
 1595SOL    HW1 8012   0.859   3.913   1.323
 1595SOL    HW2 8013   0.809   4.016   1.421
 1595SOL     MW 8014   0.803   3.937   1.386
 1596SOL     OW 8015   1.768   5.687   5.178
 1596SOL    HW1 8016   1.850   5.685   5.227
 1596SOL    HW2 8017   1.762   5.776   5.145
 1596SOL     MW 8018   1.778   5.698   5.180
 1597SOL     OW 8019   3.678   5.162   1.803
 1597SOL    HW1 8020   3.599   5.120   1.835
 1597SOL    HW2 8021   3.647   5.234   1.748
 1597SOL     MW 8022   3.664   5.166   1.800
 1598SOL     OW 8023   3.882   0.675   5.540
 1598SOL    HW1 8024   3.923   0.613   5.480
 1598SOL    HW2 8025   3.801   0.632   5.568
 1598SOL     MW 8026   3.877   0.661   5.536
 1599SOL     OW 8027   0.813   0.409   0.475
 1599SOL    HW1 8028   0.779   0.486   0.519
 1599SOL    HW2 8029   0.895   0.438   0.435
 1599SOL     MW 8030   0.819   0.423   0.475
 1600SOL     OW 8031   3.254   4.345   0.273
 1600SOL    HW1 8032   3.207   4.266   0.299
 1600SOL    HW2 8033   3.296   4.375   0.354
 1600SOL     MW 8034   3.253   4.339   0.287
 1601SOL     OW 8035   0.564   5.897   3.153
 1601SOL    HW1 8036   0.600   5.979   3.121
 1601SOL    HW2 8037   0.523   5.857   3.075
 1601SOL     MW 8038   0.563   5.902   3.139
 1602SOL     OW 8039   2.020   6.049   5.137
 1602SOL    HW1 8040   2.068   6.037   5.055
 1602SOL    HW2 8041   2.009   5.960   5.170
 1602SOL     MW 8042   2.025   6.036   5.131
 1603SOL     OW 8043   3.872   3.666   0.038
 1603SOL    HW1 8044   3.865   3.572   0.058
 1603SOL    HW2 8045   3.821   3.678  -0.042
 1603SOL     MW 8046   3.865   3.655   0.030
 1604SOL     OW 8047   1.989   5.456   2.306
 1604SOL    HW1 8048   2.012   5.424   2.218
 1604SOL    HW2 8049   1.935   5.387   2.344
 1604SOL     MW 8050   1.985   5.443   2.300
 1605SOL     OW 8051   1.361   3.751   1.894
 1605SOL    HW1 8052   1.321   3.838   1.893
 1605SOL    HW2 8053   1.293   3.694   1.931
 1605SOL     MW 8054   1.347   3.755   1.899
 1606SOL     OW 8055   2.973   3.830   1.202
 1606SOL    HW1 8056   3.025   3.906   1.175
 1606SOL    HW2 8057   3.036   3.771   1.243
 1606SOL     MW 8058   2.987   3.832   1.204
 1607SOL     OW 8059   0.096   5.052   2.385
 1607SOL    HW1 8060   0.168   5.075   2.326
 1607SOL    HW2 8061   0.040   4.994   2.332
 1607SOL     MW 8062   0.098   5.047   2.370
 1608SOL     OW 8063   1.799   4.472   0.512
 1608SOL    HW1 8064   1.894   4.483   0.503
 1608SOL    HW2 8065   1.784   4.379   0.500
 1608SOL     MW 8066   1.809   4.462   0.510
 1609SOL     OW 8067   1.904   3.961   3.361
 1609SOL    HW1 8068   1.887   3.872   3.390
 1609SOL    HW2 8069   1.902   3.957   3.266
 1609SOL     MW 8070   1.902   3.949   3.353
 1610SOL     OW 8071   0.338   5.403   5.533
 1610SOL    HW1 8072   0.421   5.354   5.531
 1610SOL    HW2 8073   0.353   5.477   5.473
 1610SOL     MW 8074   0.351   5.406   5.525
 1611SOL     OW 8075   0.793   5.307   5.069
 1611SOL    HW1 8076   0.883   5.286   5.093
 1611SOL    HW2 8077   0.801   5.367   4.995
 1611SOL     MW 8078   0.806   5.312   5.063
 1612SOL     OW 8079   0.267   5.514   0.797
 1612SOL    HW1 8080   0.312   5.536   0.716
 1612SOL    HW2 8081   0.292   5.423   0.814
 1612SOL     MW 8082   0.276   5.505   0.789
 1613SOL     OW 8083   1.184   0.103   1.400
 1613SOL    HW1 8084   1.099   0.137   1.429
 1613SOL    HW2 8085   1.182   0.011   1.422
 1613SOL     MW 8086   1.173   0.096   1.407
 1614SOL     OW 8087   5.632   5.647   1.410
 1614SOL    HW1 8088   5.547   5.677   1.378
 1614SOL    HW2 8089   5.688   5.644   1.332
 1614SOL     MW 8090   5.629   5.651   1.396
 1615SOL     OW 8091   0.694   4.051   5.950
 1615SOL    HW1 8092   0.743   4.048   6.033
 1615SOL    HW2 8093   0.726   3.975   5.901
 1615SOL     MW 8094   0.705   4.041   5.954
 1616SOL     OW 8095   4.118   5.626   4.926
 1616SOL    HW1 8096   4.169   5.703   4.903
 1616SOL    HW2 8097   4.136   5.613   5.019
 1616SOL     MW 8098   4.127   5.634   4.935
 1617SOL     OW 8099   0.943   3.871   2.574
 1617SOL    HW1 8100   0.923   3.803   2.510
 1617SOL    HW2 8101   0.995   3.827   2.641
 1617SOL     MW 8102   0.947   3.857   2.575
 1618SOL     OW 8103   0.721   5.732   0.572
 1618SOL    HW1 8104   0.718   5.637   0.583
 1618SOL    HW2 8105   0.805   5.748   0.528
 1618SOL     MW 8106   0.731   5.722   0.568
 1619SOL     OW 8107   1.270   4.005   1.906
 1619SOL    HW1 8108   1.214   4.034   1.978
 1619SOL    HW2 8109   1.211   4.001   1.831
 1619SOL     MW 8110   1.255   4.009   1.906
 1620SOL     OW 8111   1.414   3.940   0.688
 1620SOL    HW1 8112   1.425   3.901   0.775
 1620SOL    HW2 8113   1.456   3.878   0.628
 1620SOL     MW 8114   1.421   3.927   0.692
 1621SOL     OW 8115   0.956   5.774   2.138
 1621SOL    HW1 8116   0.883   5.834   2.125
 1621SOL    HW2 8117   0.994   5.800   2.222
 1621SOL     MW 8118   0.951   5.785   2.147
 1622SOL     OW 8119   1.697   0.430   0.378
 1622SOL    HW1 8120   1.772   0.378   0.351
 1622SOL    HW2 8121   1.624   0.395   0.327
 1622SOL     MW 8122   1.697   0.419   0.368
 1623SOL     OW 8123   6.060   1.134   1.814
 1623SOL    HW1 8124   6.137   1.092   1.777
 1623SOL    HW2 8125   5.988   1.074   1.794
 1623SOL     MW 8126   6.060   1.121   1.807
 1624SOL     OW 8127   1.772   4.126   1.265
 1624SOL    HW1 8128   1.716   4.156   1.194
 1624SOL    HW2 8129   1.713   4.113   1.339
 1624SOL     MW 8130   1.758   4.128   1.266
 1625SOL     OW 8131   1.677   4.930   2.065
 1625SOL    HW1 8132   1.592   4.910   2.026
 1625SOL    HW2 8133   1.730   4.852   2.048
 1625SOL     MW 8134   1.673   4.917   2.058
 1626SOL     OW 8135   5.780  -0.003   5.420
 1626SOL    HW1 8136   5.823  -0.009   5.506
 1626SOL    HW2 8137   5.735   0.081   5.422
 1626SOL     MW 8138   5.780   0.007   5.432
 1627SOL     OW 8139   2.979   3.793   5.381
 1627SOL    HW1 8140   3.020   3.779   5.296
 1627SOL    HW2 8141   2.986   3.708   5.424
 1627SOL     MW 8142   2.985   3.780   5.376
 1628SOL     OW 8143   5.611   4.057   5.951
 1628SOL    HW1 8144   5.705   4.061   5.970
 1628SOL    HW2 8145   5.575   3.997   6.016
 1628SOL     MW 8146   5.618   4.050   5.962
 1629SOL     OW 8147   1.794   5.665   1.376
 1629SOL    HW1 8148   1.858   5.607   1.335
 1629SOL    HW2 8149   1.750   5.610   1.441
 1629SOL     MW 8150   1.797   5.650   1.379
 1630SOL     OW 8151   2.694   0.316   5.752
 1630SOL    HW1 8152   2.777   0.270   5.748
 1630SOL    HW2 8153   2.671   0.315   5.845
 1630SOL     MW 8154   2.702   0.310   5.763
 1631SOL     OW 8155   5.863   0.082   5.944
 1631SOL    HW1 8156   5.861  -0.008   5.975
 1631SOL    HW2 8157   5.865   0.075   5.849
 1631SOL     MW 8158   5.863   0.070   5.936
 1632SOL     OW 8159   1.487   4.165   1.858
 1632SOL    HW1 8160   1.540   4.121   1.791
 1632SOL    HW2 8161   1.408   4.111   1.865
 1632SOL     MW 8162   1.484   4.152   1.851
 1633SOL     OW 8163   5.878   6.000   4.954
 1633SOL    HW1 8164   5.928   6.081   4.947
 1633SOL    HW2 8165   5.856   5.994   5.047
 1633SOL     MW 8166   5.882   6.010   4.965
 1634SOL     OW 8167   5.324   5.996   0.189
 1634SOL    HW1 8168   5.330   5.936   0.264
 1634SOL    HW2 8169   5.273   6.070   0.221
 1634SOL     MW 8170   5.319   5.998   0.202
 1635SOL     OW 8171   0.645   1.758   1.611
 1635SOL    HW1 8172   0.638   1.663   1.617
 1635SOL    HW2 8173   0.577   1.791   1.669
 1635SOL     MW 8174   0.636   1.750   1.619
 1636SOL     OW 8175   3.024   5.273   2.066
 1636SOL    HW1 8176   3.059   5.360   2.086
 1636SOL    HW2 8177   3.100   5.215   2.070
 1636SOL     MW 8178   3.038   5.277   2.069
 1637SOL     OW 8179   1.011   5.745   1.716
 1637SOL    HW1 8180   1.085   5.801   1.695
 1637SOL    HW2 8181   1.031   5.662   1.672
 1637SOL     MW 8182   1.023   5.741   1.707
 1638SOL     OW 8183   1.885   0.207   4.629
 1638SOL    HW1 8184   1.965   0.178   4.586
 1638SOL    HW2 8185   1.872   0.297   4.598
 1638SOL     MW 8186   1.893   0.215   4.620
 1639SOL     OW 8187   5.620   1.728   2.350
 1639SOL    HW1 8188   5.612   1.652   2.408
 1639SOL    HW2 8189   5.530   1.751   2.328
 1639SOL     MW 8190   5.608   1.721   2.355
 1640SOL     OW 8191   0.989   3.178   0.326
 1640SOL    HW1 8192   1.077   3.148   0.350
 1640SOL    HW2 8193   0.940   3.174   0.408
 1640SOL     MW 8194   0.994   3.173   0.340
 1641SOL     OW 8195   2.657   4.863   5.974
 1641SOL    HW1 8196   2.680   4.887   5.884
 1641SOL    HW2 8197   2.578   4.811   5.966
 1641SOL     MW 8198   2.650   4.860   5.961
 1642SOL     OW 8199   5.433   5.990   2.129
 1642SOL    HW1 8200   5.444   6.072   2.082
 1642SOL    HW2 8201   5.371   5.940   2.077
 1642SOL     MW 8202   5.427   5.994   2.116
 1643SOL     OW 8203   4.136   3.749   0.028
 1643SOL    HW1 8204   4.181   3.740   0.112
 1643SOL    HW2 8205   4.048   3.716   0.044
 1643SOL     MW 8206   4.130   3.743   0.041
 1644SOL     OW 8207   3.043   4.936   1.910
 1644SOL    HW1 8208   3.005   5.000   1.849
 1644SOL    HW2 8209   3.087   4.873   1.853
 1644SOL     MW 8210   3.044   4.936   1.895
 1645SOL     OW 8211   5.609   4.339   0.846
 1645SOL    HW1 8212   5.701   4.362   0.832
 1645SOL    HW2 8213   5.566   4.422   0.863
 1645SOL     MW 8214   5.615   4.353   0.846
 1646SOL     OW 8215   1.018   3.179   0.923
 1646SOL    HW1 8216   1.032   3.155   1.015
 1646SOL    HW2 8217   0.923   3.193   0.917
 1646SOL     MW 8218   1.007   3.178   0.934
 1647SOL     OW 8219   0.942   4.606   0.666
 1647SOL    HW1 8220   0.965   4.601   0.573
 1647SOL    HW2 8221   0.960   4.518   0.700
 1647SOL     MW 8222   0.947   4.594   0.658
 1648SOL     OW 8223   1.581   3.111   1.860
 1648SOL    HW1 8224   1.607   3.021   1.841
 1648SOL    HW2 8225   1.567   3.151   1.774
 1648SOL     MW 8226   1.583   3.105   1.847
 1649SOL     OW 8227   2.722   4.794   1.029
 1649SOL    HW1 8228   2.762   4.746   0.957
 1649SOL    HW2 8229   2.765   4.879   1.028
 1649SOL     MW 8230   2.733   4.798   1.020
 1650SOL     OW 8231   2.866   3.453   0.412
 1650SOL    HW1 8232   2.834   3.365   0.431
 1650SOL    HW2 8233   2.803   3.488   0.349
 1650SOL     MW 8234   2.854   3.446   0.407
 1651SOL     OW 8235   0.834   0.768   4.924
 1651SOL    HW1 8236   0.884   0.787   5.003
 1651SOL    HW2 8237   0.754   0.819   4.934
 1651SOL     MW 8238   0.830   0.777   4.935
 1652SOL     OW 8239   2.687   5.163   0.414
 1652SOL    HW1 8240   2.671   5.247   0.372
 1652SOL    HW2 8241   2.775   5.171   0.451
 1652SOL     MW 8242   2.696   5.175   0.414
 1653SOL     OW 8243   3.387   5.110   5.771
 1653SOL    HW1 8244   3.335   5.156   5.836
 1653SOL    HW2 8245   3.357   5.019   5.776
 1653SOL     MW 8246   3.376   5.104   5.780
 1654SOL     OW 8247   0.479   4.965   0.077
 1654SOL    HW1 8248   0.556   4.991   0.027
 1654SOL    HW2 8249   0.511   4.897   0.136
 1654SOL     MW 8250   0.493   4.959   0.078
 1655SOL     OW 8251   0.146   5.392   5.879
 1655SOL    HW1 8252   0.146   5.363   5.788
 1655SOL    HW2 8253   0.190   5.477   5.878
 1655SOL     MW 8254   0.151   5.399   5.867
 1656SOL     OW 8255   1.188   3.893   0.547
 1656SOL    HW1 8256   1.264   3.904   0.605
 1656SOL    HW2 8257   1.183   3.799   0.531
 1656SOL     MW 8258   1.197   3.883   0.552
 1657SOL     OW 8259   1.042   3.349   0.583
 1657SOL    HW1 8260   1.131   3.316   0.590
 1657SOL    HW2 8261   1.048   3.440   0.613
 1657SOL     MW 8262   1.054   3.357   0.588
 1658SOL     OW 8263   2.081   5.135   1.760
 1658SOL    HW1 8264   2.149   5.069   1.770
 1658SOL    HW2 8265   2.026   5.102   1.689
 1658SOL     MW 8266   2.083   5.122   1.752
 1659SOL     OW 8267   2.436   5.102   0.113
 1659SOL    HW1 8268   2.411   5.012   0.093
 1659SOL    HW2 8269   2.353   5.148   0.126
 1659SOL     MW 8270   2.422   5.096   0.112
 1660SOL     OW 8271   0.886   3.119   0.615
 1660SOL    HW1 8272   0.905   3.211   0.636
 1660SOL    HW2 8273   0.970   3.074   0.625
 1660SOL     MW 8274   0.899   3.125   0.619
 1661SOL     OW 8275   1.400   2.598   0.480
 1661SOL    HW1 8276   1.428   2.663   0.415
 1661SOL    HW2 8277   1.439   2.628   0.562
 1661SOL     MW 8278   1.409   2.610   0.482
 1662SOL     OW 8279   5.772   0.666   4.862
 1662SOL    HW1 8280   5.712   0.621   4.922
 1662SOL    HW2 8281   5.823   0.596   4.821
 1662SOL     MW 8282   5.771   0.651   4.865
 1663SOL     OW 8283   2.731   2.092   1.675
 1663SOL    HW1 8284   2.769   2.168   1.718
 1663SOL    HW2 8285   2.745   2.020   1.736
 1663SOL     MW 8286   2.738   2.093   1.688
 1664SOL     OW 8287   0.303   3.677   0.762
 1664SOL    HW1 8288   0.229   3.632   0.803
 1664SOL    HW2 8289   0.312   3.636   0.676
 1664SOL     MW 8290   0.295   3.666   0.756
 1665SOL     OW 8291   0.907   3.630   2.395
 1665SOL    HW1 8292   0.911   3.636   2.300
 1665SOL    HW2 8293   0.993   3.597   2.421
 1665SOL     MW 8294   0.918   3.627   2.386
 1666SOL     OW 8295   1.818   3.922   0.429
 1666SOL    HW1 8296   1.882   3.907   0.360
 1666SOL    HW2 8297   1.870   3.928   0.509
 1666SOL     MW 8298   1.833   3.921   0.430
 1667SOL     OW 8299   1.900   5.139   3.399
 1667SOL    HW1 8300   1.869   5.229   3.386
 1667SOL    HW2 8301   1.885   5.123   3.492
 1667SOL     MW 8302   1.895   5.149   3.410
 1668SOL     OW 8303   1.108   0.543   1.652
 1668SOL    HW1 8304   1.177   0.513   1.592
 1668SOL    HW2 8305   1.114   0.484   1.727
 1668SOL     MW 8306   1.117   0.532   1.654
 1669SOL     OW 8307   0.597   4.508   1.890
 1669SOL    HW1 8308   0.542   4.475   1.819
 1669SOL    HW2 8309   0.681   4.526   1.848
 1669SOL     MW 8310   0.601   4.506   1.875
 1670SOL     OW 8311   1.257   0.738   5.646
 1670SOL    HW1 8312   1.176   0.689   5.658
 1670SOL    HW2 8313   1.275   0.776   5.732
 1670SOL     MW 8314   1.249   0.737   5.659
 1671SOL     OW 8315   1.057   4.711   3.973
 1671SOL    HW1 8316   0.971   4.668   3.974
 1671SOL    HW2 8317   1.117   4.646   4.007
 1671SOL     MW 8318   1.053   4.697   3.977
 1672SOL     OW 8319   1.094   4.727   2.155
 1672SOL    HW1 8320   1.028   4.792   2.133
 1672SOL    HW2 8321   1.132   4.701   2.071
 1672SOL     MW 8322   1.091   4.732   2.142
 1673SOL     OW 8323   0.473   4.671   1.135
 1673SOL    HW1 8324   0.439   4.654   1.047
 1673SOL    HW2 8325   0.400   4.652   1.193
 1673SOL     MW 8326   0.459   4.666   1.131
 1674SOL     OW 8327   2.118   5.167   5.377
 1674SOL    HW1 8328   2.188   5.159   5.312
 1674SOL    HW2 8329   2.158   5.213   5.450
 1674SOL     MW 8330   2.132   5.172   5.378
 1675SOL     OW 8331   4.388   5.323   3.171
 1675SOL    HW1 8332   4.471   5.279   3.189
 1675SOL    HW2 8333   4.384   5.395   3.234
 1675SOL     MW 8334   4.398   5.327   3.181
 1676SOL     OW 8335   1.102   0.595   1.010
 1676SOL    HW1 8336   1.130   0.514   0.967
 1676SOL    HW2 8337   1.153   0.599   1.090
 1676SOL     MW 8338   1.112   0.585   1.014
 1677SOL     OW 8339   1.730   4.994   2.633
 1677SOL    HW1 8340   1.736   4.970   2.541
 1677SOL    HW2 8341   1.663   5.063   2.636
 1677SOL     MW 8342   1.722   5.000   2.622
 1678SOL     OW 8343   2.064   5.674   1.623
 1678SOL    HW1 8344   2.043   5.582   1.635
 1678SOL    HW2 8345   1.997   5.721   1.674
 1678SOL     MW 8346   2.053   5.669   1.631
 1679SOL     OW 8347   2.395   2.796   0.724
 1679SOL    HW1 8348   2.328   2.730   0.744
 1679SOL    HW2 8349   2.465   2.778   0.787
 1679SOL     MW 8350   2.395   2.785   0.735
 1680SOL     OW 8351   5.981   3.428   0.504
 1680SOL    HW1 8352   6.014   3.379   0.428
 1680SOL    HW2 8353   6.018   3.515   0.493
 1680SOL     MW 8354   5.990   3.433   0.493
 1681SOL     OW 8355   3.550   0.191   6.034
 1681SOL    HW1 8356   3.599   0.131   5.978
 1681SOL    HW2 8357   3.506   0.134   6.098
 1681SOL     MW 8358   3.550   0.176   6.035
 1682SOL     OW 8359   0.335   4.306   0.893
 1682SOL    HW1 8360   0.398   4.335   0.960
 1682SOL    HW2 8361   0.388   4.275   0.821
 1682SOL     MW 8362   0.350   4.306   0.893
 1683SOL     OW 8363   0.243   4.482   0.647
 1683SOL    HW1 8364   0.226   4.392   0.619
 1683SOL    HW2 8365   0.302   4.518   0.580
 1683SOL     MW 8366   0.248   4.475   0.635
 1684SOL     OW 8367   0.217   3.814   1.411
 1684SOL    HW1 8368   0.169   3.827   1.493
 1684SOL    HW2 8369   0.240   3.721   1.411
 1684SOL     MW 8370   0.214   3.804   1.421
 1685SOL     OW 8371   0.627   5.282   5.988
 1685SOL    HW1 8372   0.657   5.364   5.950
 1685SOL    HW2 8373   0.535   5.297   6.009
 1685SOL     MW 8374   0.619   5.294   5.986
 1686SOL     OW 8375   0.933   5.359   2.878
 1686SOL    HW1 8376   0.890   5.440   2.850
 1686SOL    HW2 8377   1.012   5.389   2.924
 1686SOL     MW 8378   0.938   5.373   2.880
 1687SOL     OW 8379   5.274   3.681   3.530
 1687SOL    HW1 8380   5.283   3.762   3.580
 1687SOL    HW2 8381   5.210   3.702   3.462
 1687SOL     MW 8382   5.267   3.694   3.528
 1688SOL     OW 8383   5.793   4.878   1.477
 1688SOL    HW1 8384   5.802   4.962   1.433
 1688SOL    HW2 8385   5.822   4.894   1.567
 1688SOL     MW 8386   5.798   4.891   1.483
 1689SOL     OW 8387   1.656   3.559   0.641
 1689SOL    HW1 8388   1.640   3.644   0.599
 1689SOL    HW2 8389   1.698   3.506   0.573
 1689SOL     MW 8390   1.660   3.563   0.627
 1690SOL     OW 8391   1.842   4.774   1.284
 1690SOL    HW1 8392   1.810   4.769   1.374
 1690SOL    HW2 8393   1.922   4.722   1.284
 1690SOL     MW 8394   1.848   4.767   1.296
 1691SOL     OW 8395   5.730   4.703   5.673
 1691SOL    HW1 8396   5.786   4.678   5.746
 1691SOL    HW2 8397   5.709   4.795   5.688
 1691SOL     MW 8398   5.735   4.711   5.684
 1692SOL     OW 8399   5.023   5.206   3.164
 1692SOL    HW1 8400   4.968   5.255   3.104
 1692SOL    HW2 8401   5.010   5.114   3.138
 1692SOL     MW 8402   5.014   5.200   3.153
 1693SOL     OW 8403   5.959   5.588   5.923
 1693SOL    HW1 8404   5.911   5.588   6.006
 1693SOL    HW2 8405   6.041   5.633   5.942
 1693SOL     MW 8406   5.964   5.594   5.936
 1694SOL     OW 8407   0.871   3.156   1.854
 1694SOL    HW1 8408   0.869   3.226   1.790
 1694SOL    HW2 8409   0.849   3.077   1.804
 1694SOL     MW 8410   0.868   3.155   1.840
 1695SOL     OW 8411   1.514   3.833   1.374
 1695SOL    HW1 8412   1.589   3.825   1.315
 1695SOL    HW2 8413   1.534   3.773   1.446
 1695SOL     MW 8414   1.526   3.825   1.375
 1696SOL     OW 8415   5.358   3.599   2.373
 1696SOL    HW1 8416   5.267   3.597   2.345
 1696SOL    HW2 8417   5.396   3.519   2.338
 1696SOL     MW 8418   5.351   3.589   2.365
 1697SOL     OW 8419   1.760   4.443   1.258
 1697SOL    HW1 8420   1.745   4.348   1.255
 1697SOL    HW2 8421   1.832   4.453   1.321
 1697SOL     MW 8422   1.768   4.432   1.265
 1698SOL     OW 8423   2.407   4.490   4.983
 1698SOL    HW1 8424   2.335   4.553   4.995
 1698SOL    HW2 8425   2.446   4.515   4.899
 1698SOL     MW 8426   2.402   4.502   4.973
 1699SOL     OW 8427   5.840   5.114   5.462
 1699SOL    HW1 8428   5.840   5.204   5.494
 1699SOL    HW2 8429   5.928   5.100   5.429
 1699SOL     MW 8430   5.851   5.124   5.462
 1700SOL     OW 8431   0.968   4.354   1.516
 1700SOL    HW1 8432   0.950   4.359   1.610
 1700SOL    HW2 8433   0.925   4.432   1.479
 1700SOL     MW 8434   0.961   4.365   1.523
 1701SOL     OW 8435   0.083   1.852   0.825
 1701SOL    HW1 8436   0.078   1.759   0.847
 1701SOL    HW2 8437   0.032   1.861   0.745
 1701SOL     MW 8438   0.076   1.842   0.818
 1702SOL     OW 8439   1.471   3.027   0.921
 1702SOL    HW1 8440   1.421   2.946   0.927
 1702SOL    HW2 8441   1.407   3.097   0.933
 1702SOL     MW 8442   1.456   3.026   0.923
 1703SOL     OW 8443   0.026   4.735   1.861
 1703SOL    HW1 8444   0.057   4.743   1.951
 1703SOL    HW2 8445  -0.069   4.732   1.869
 1703SOL     MW 8446   0.018   4.736   1.874
 1704SOL     OW 8447   1.009   2.671   5.037
 1704SOL    HW1 8448   0.937   2.618   5.003
 1704SOL    HW2 8449   0.967   2.753   5.064
 1704SOL     MW 8450   0.994   2.675   5.036
 1705SOL     OW 8451   1.196   5.928   1.125
 1705SOL    HW1 8452   1.289   5.947   1.141
 1705SOL    HW2 8453   1.197   5.855   1.063
 1705SOL     MW 8454   1.208   5.921   1.119
 1706SOL     OW 8455   1.286   3.648   1.651
 1706SOL    HW1 8456   1.325   3.695   1.725
 1706SOL    HW2 8457   1.334   3.565   1.648
 1706SOL     MW 8458   1.297   3.643   1.660
 1707SOL     OW 8459   0.678   2.175   6.063
 1707SOL    HW1 8460   0.693   2.151   5.971
 1707SOL    HW2 8461   0.657   2.092   6.105
 1707SOL     MW 8462   0.677   2.161   6.057
 1708SOL     OW 8463   1.403   5.810   1.429
 1708SOL    HW1 8464   1.325   5.867   1.436
 1708SOL    HW2 8465   1.452   5.828   1.509
 1708SOL     MW 8466   1.399   5.820   1.440
 1709SOL     OW 8467   5.370   2.935   0.957
 1709SOL    HW1 8468   5.374   3.030   0.946
 1709SOL    HW2 8469   5.362   2.900   0.869
 1709SOL     MW 8470   5.370   2.942   0.945
 1710SOL     OW 8471   1.951   0.868   1.710
 1710SOL    HW1 8472   2.044   0.865   1.733
 1710SOL    HW2 8473   1.909   0.814   1.776
 1710SOL     MW 8474   1.958   0.861   1.721
 1711SOL     OW 8475   1.470   3.410   1.494
 1711SOL    HW1 8476   1.399   3.397   1.556
 1711SOL    HW2 8477   1.428   3.404   1.408
 1711SOL     MW 8478   1.456   3.408   1.491
 1712SOL     OW 8479   1.091   5.040   3.389
 1712SOL    HW1 8480   1.027   5.112   3.388
 1712SOL    HW2 8481   1.118   5.034   3.481
 1712SOL     MW 8482   1.086   5.049   3.401
 1713SOL     OW 8483   0.957   4.015   0.492
 1713SOL    HW1 8484   0.931   3.983   0.406
 1713SOL    HW2 8485   1.038   3.969   0.512
 1713SOL     MW 8486   0.964   4.005   0.484
 1714SOL     OW 8487   1.243   5.116   5.252
 1714SOL    HW1 8488   1.218   5.025   5.242
 1714SOL    HW2 8489   1.292   5.136   5.172
 1714SOL     MW 8490   1.246   5.107   5.240
 1715SOL     OW 8491   0.304   6.030   0.747
 1715SOL    HW1 8492   0.282   5.992   0.662
 1715SOL    HW2 8493   0.353   5.962   0.792
 1715SOL     MW 8494   0.307   6.016   0.742
 1716SOL     OW 8495   1.085   5.904   2.364
 1716SOL    HW1 8496   1.078   5.984   2.417
 1716SOL    HW2 8497   1.169   5.867   2.389
 1716SOL     MW 8498   1.095   5.910   2.374
 1717SOL     OW 8499   0.692   5.476   0.657
 1717SOL    HW1 8500   0.625   5.441   0.598
 1717SOL    HW2 8501   0.645   5.498   0.737
 1717SOL     MW 8502   0.677   5.474   0.659
 1718SOL     OW 8503   2.364   4.637   1.279
 1718SOL    HW1 8504   2.456   4.661   1.270
 1718SOL    HW2 8505   2.350   4.571   1.211
 1718SOL     MW 8506   2.374   4.631   1.269
 1719SOL     OW 8507   0.176   4.993   1.345
 1719SOL    HW1 8508   0.193   4.963   1.256
 1719SOL    HW2 8509   0.089   4.957   1.365
 1719SOL     MW 8510   0.167   4.984   1.336
 1720SOL     OW 8511   0.958   4.291   0.487
 1720SOL    HW1 8512   0.945   4.300   0.581
 1720SOL    HW2 8513   0.922   4.205   0.465
 1720SOL     MW 8514   0.952   4.281   0.496
 1721SOL     OW 8515   1.495   4.433   1.803
 1721SOL    HW1 8516   1.509   4.340   1.819
 1721SOL    HW2 8517   1.540   4.477   1.876
 1721SOL     MW 8518   1.503   4.427   1.815
 1722SOL     OW 8519   2.747   4.390   5.654
 1722SOL    HW1 8520   2.760   4.436   5.571
 1722SOL    HW2 8521   2.835   4.371   5.686
 1722SOL     MW 8522   2.760   4.393   5.648
 1723SOL     OW 8523   1.744   4.954   0.890
 1723SOL    HW1 8524   1.771   5.020   0.826
 1723SOL    HW2 8525   1.751   4.999   0.974
 1723SOL     MW 8526   1.748   4.968   0.893
 1724SOL     OW 8527   0.878   5.040   5.430
 1724SOL    HW1 8528   0.922   4.993   5.501
 1724SOL    HW2 8529   0.807   4.982   5.404
 1724SOL     MW 8530   0.875   5.026   5.436
 1725SOL     OW 8531   1.410   5.657   1.955
 1725SOL    HW1 8532   1.315   5.651   1.955
 1725SOL    HW2 8533   1.440   5.567   1.970
 1725SOL     MW 8534   1.402   5.645   1.957
 1726SOL     OW 8535   3.976   3.542   1.919
 1726SOL    HW1 8536   4.037   3.479   1.957
 1726SOL    HW2 8537   3.891   3.517   1.955
 1726SOL     MW 8538   3.973   3.531   1.929
 1727SOL     OW 8539   1.443   4.603   0.677
 1727SOL    HW1 8540   1.470   4.663   0.748
 1727SOL    HW2 8541   1.443   4.517   0.718
 1727SOL     MW 8542   1.447   4.600   0.692
 1728SOL     OW 8543   1.282   3.252   5.194
 1728SOL    HW1 8544   1.355   3.290   5.146
 1728SOL    HW2 8545   1.289   3.289   5.282
 1728SOL     MW 8546   1.293   3.262   5.199
 1729SOL     OW 8547   0.194   5.148   2.746
 1729SOL    HW1 8548   0.185   5.189   2.661
 1729SOL    HW2 8549   0.268   5.087   2.736
 1729SOL     MW 8550   0.202   5.145   2.734
 1730SOL     OW 8551   0.308   3.560   1.440
 1730SOL    HW1 8552   0.379   3.579   1.501
 1730SOL    HW2 8553   0.337   3.481   1.395
 1730SOL     MW 8554   0.321   3.552   1.442
 1731SOL     OW 8555   0.546   0.247   0.465
 1731SOL    HW1 8556   0.520   0.202   0.545
 1731SOL    HW2 8557   0.618   0.195   0.430
 1731SOL     MW 8558   0.552   0.235   0.470
 1732SOL     OW 8559   0.799   5.883   5.968
 1732SOL    HW1 8560   0.873   5.849   6.018
 1732SOL    HW2 8561   0.721   5.858   6.018
 1732SOL     MW 8562   0.798   5.875   5.981
 1733SOL     OW 8563   0.855   3.679   2.120
 1733SOL    HW1 8564   0.814   3.661   2.036
 1733SOL    HW2 8565   0.892   3.767   2.111
 1733SOL     MW 8566   0.854   3.688   2.108
 1734SOL     OW 8567   5.507   3.778   1.520
 1734SOL    HW1 8568   5.588   3.808   1.561
 1734SOL    HW2 8569   5.446   3.851   1.530
 1734SOL     MW 8570   5.509   3.791   1.526
 1735SOL     OW 8571   2.034   4.888   2.018
 1735SOL    HW1 8572   2.082   4.970   2.025
 1735SOL    HW2 8573   2.093   4.822   2.053
 1735SOL     MW 8574   2.047   4.890   2.023
 1736SOL     OW 8575   5.239   3.210   2.015
 1736SOL    HW1 8576   5.326   3.183   2.045
 1736SOL    HW2 8577   5.224   3.159   1.936
 1736SOL     MW 8578   5.248   3.200   2.009
 1737SOL     OW 8579   0.386   2.021   5.504
 1737SOL    HW1 8580   0.365   2.114   5.498
 1737SOL    HW2 8581   0.306   1.980   5.538
 1737SOL     MW 8582   0.373   2.027   5.507
 1738SOL     OW 8583   1.591   4.154   0.665
 1738SOL    HW1 8584   1.621   4.156   0.574
 1738SOL    HW2 8585   1.538   4.075   0.670
 1738SOL     MW 8586   1.588   4.144   0.654
 1739SOL     OW 8587   1.552   4.220   2.110
 1739SOL    HW1 8588   1.536   4.188   2.021
 1739SOL    HW2 8589   1.465   4.229   2.149
 1739SOL     MW 8590   1.539   4.217   2.104
 1740SOL     OW 8591   5.624   0.609   5.789
 1740SOL    HW1 8592   5.602   0.702   5.778
 1740SOL    HW2 8593   5.559   0.576   5.850
 1740SOL     MW 8594   5.613   0.617   5.795
 1741SOL     OW 8595   5.215   0.257   0.530
 1741SOL    HW1 8596   5.145   0.321   0.517
 1741SOL    HW2 8597   5.260   0.286   0.609
 1741SOL     MW 8598   5.212   0.269   0.538
 1742SOL     OW 8599   3.246   5.406   2.753
 1742SOL    HW1 8600   3.335   5.375   2.772
 1742SOL    HW2 8601   3.258   5.495   2.721
 1742SOL     MW 8602   3.259   5.413   2.752
 1743SOL     OW 8603   1.981   5.446   3.033
 1743SOL    HW1 8604   2.049   5.439   2.965
 1743SOL    HW2 8605   1.945   5.534   3.022
 1743SOL     MW 8606   1.985   5.456   3.022
 1744SOL     OW 8607   0.797   4.223   1.329
 1744SOL    HW1 8608   0.866   4.265   1.381
 1744SOL    HW2 8609   0.722   4.281   1.338
 1744SOL     MW 8610   0.797   4.235   1.337
 1745SOL     OW 8611   1.650   1.488   0.767
 1745SOL    HW1 8612   1.694   1.443   0.695
 1745SOL    HW2 8613   1.643   1.422   0.836
 1745SOL     MW 8614   1.654   1.474   0.767
 1746SOL     OW 8615   4.335   5.044   2.361
 1746SOL    HW1 8616   4.319   4.982   2.290
 1746SOL    HW2 8617   4.421   5.082   2.341
 1746SOL     MW 8618   4.344   5.041   2.349
 1747SOL     OW 8619   2.263   5.096   3.127
 1747SOL    HW1 8620   2.184   5.050   3.155
 1747SOL    HW2 8621   2.257   5.097   3.031
 1747SOL     MW 8622   2.252   5.090   3.118
 1748SOL     OW 8623   0.650   2.516   0.826
 1748SOL    HW1 8624   0.592   2.440   0.829
 1748SOL    HW2 8625   0.601   2.582   0.778
 1748SOL     MW 8626   0.637   2.515   0.820
 1749SOL     OW 8627   0.867   4.249   3.371
 1749SOL    HW1 8628   0.783   4.204   3.364
 1749SOL    HW2 8629   0.881   4.259   3.465
 1749SOL     MW 8630   0.858   4.244   3.382
 1750SOL     OW 8631   6.063   3.555   4.767
 1750SOL    HW1 8632   6.145   3.604   4.772
 1750SOL    HW2 8633   5.999   3.611   4.811
 1750SOL     MW 8634   6.065   3.569   4.773
 1751SOL     OW 8635   1.411   4.470   2.559
 1751SOL    HW1 8636   1.402   4.426   2.644
 1751SOL    HW2 8637   1.440   4.559   2.582
 1751SOL     MW 8638   1.414   4.476   2.573
 1752SOL     OW 8639   0.968   4.792   3.412
 1752SOL    HW1 8640   0.910   4.788   3.488
 1752SOL    HW2 8641   0.985   4.885   3.399
 1752SOL     MW 8642   0.963   4.803   3.420
 1753SOL     OW 8643   5.876   5.435   3.318
 1753SOL    HW1 8644   5.906   5.429   3.228
 1753SOL    HW2 8645   5.782   5.450   3.312
 1753SOL     MW 8646   5.868   5.436   3.306
 1754SOL     OW 8647   1.702   4.044   1.701
 1754SOL    HW1 8648   1.752   4.104   1.757
 1754SOL    HW2 8649   1.667   3.979   1.762
 1754SOL     MW 8650   1.704   4.044   1.716
 1755SOL     OW 8651   0.212   5.822   3.164
 1755SOL    HW1 8652   0.236   5.888   3.229
 1755SOL    HW2 8653   0.117   5.817   3.168
 1755SOL     MW 8654   0.203   5.830   3.173
 1756SOL     OW 8655   5.881   3.511   1.192
 1756SOL    HW1 8656   5.932   3.461   1.255
 1756SOL    HW2 8657   5.852   3.447   1.128
 1756SOL     MW 8658   5.884   3.497   1.192
 1757SOL     OW 8659   5.620   3.226   3.857
 1757SOL    HW1 8660   5.625   3.242   3.951
 1757SOL    HW2 8661   5.606   3.312   3.818
 1757SOL     MW 8662   5.619   3.239   3.864
 1758SOL     OW 8663   5.542   5.972   4.309
 1758SOL    HW1 8664   5.462   6.023   4.291
 1758SOL    HW2 8665   5.559   5.924   4.228
 1758SOL     MW 8666   5.534   5.973   4.297
 1759SOL     OW 8667   1.695   5.382   2.653
 1759SOL    HW1 8668   1.768   5.345   2.604
 1759SOL    HW2 8669   1.731   5.400   2.740
 1759SOL     MW 8670   1.709   5.380   2.658
 1760SOL     OW 8671   0.362   2.472   1.585
 1760SOL    HW1 8672   0.294   2.410   1.561
 1760SOL    HW2 8673   0.353   2.483   1.680
 1760SOL     MW 8674   0.353   2.466   1.594
 1761SOL     OW 8675   1.194   5.546   3.330
 1761SOL    HW1 8676   1.211   5.476   3.394
 1761SOL    HW2 8677   1.113   5.587   3.360
 1761SOL     MW 8678   1.186   5.542   3.342
 1762SOL     OW 8679   0.344   0.338   3.195
 1762SOL    HW1 8680   0.376   0.248   3.187
 1762SOL    HW2 8681   0.250   0.332   3.180
 1762SOL     MW 8682   0.336   0.326   3.192
 1763SOL     OW 8683   1.532   5.187   3.139
 1763SOL    HW1 8684   1.439   5.206   3.144
 1763SOL    HW2 8685   1.574   5.272   3.128
 1763SOL     MW 8686   1.526   5.200   3.138
 1764SOL     OW 8687   1.350   3.988   5.258
 1764SOL    HW1 8688   1.372   3.975   5.166
 1764SOL    HW2 8689   1.312   4.075   5.262
 1764SOL     MW 8690   1.348   3.997   5.247
 1765SOL     OW 8691   5.670   4.401   2.022
 1765SOL    HW1 8692   5.589   4.391   1.973
 1765SOL    HW2 8693   5.736   4.420   1.956
 1765SOL     MW 8694   5.668   4.402   2.008
 1766SOL     OW 8695   2.150   4.989   2.420
 1766SOL    HW1 8696   2.108   4.904   2.407
 1766SOL    HW2 8697   2.243   4.969   2.427
 1766SOL     MW 8698   2.156   4.975   2.419
 1767SOL     OW 8699   1.955   4.463   1.438
 1767SOL    HW1 8700   2.044   4.459   1.475
 1767SOL    HW2 8701   1.898   4.442   1.512
 1767SOL     MW 8702   1.959   4.460   1.453
 1768SOL     OW 8703   2.159   1.094   2.915
 1768SOL    HW1 8704   2.118   1.157   2.855
 1768SOL    HW2 8705   2.243   1.133   2.938
 1768SOL     MW 8706   2.164   1.107   2.910
 1769SOL     OW 8707   2.361   0.310   3.789
 1769SOL    HW1 8708   2.420   0.383   3.806
 1769SOL    HW2 8709   2.317   0.333   3.708
 1769SOL     MW 8710   2.363   0.322   3.781
 1770SOL     OW 8711   5.583   5.826   4.689
 1770SOL    HW1 8712   5.623   5.840   4.603
 1770SOL    HW2 8713   5.504   5.880   4.687
 1770SOL     MW 8714   5.578   5.835   4.677
 1771SOL     OW 8715   1.436   6.046   2.903
 1771SOL    HW1 8716   1.371   6.052   2.973
 1771SOL    HW2 8717   1.394   5.992   2.836
 1771SOL     MW 8718   1.423   6.040   2.903
 1772SOL     OW 8719   0.869   3.375   1.672
 1772SOL    HW1 8720   0.948   3.355   1.621
 1772SOL    HW2 8721   0.893   3.452   1.724
 1772SOL     MW 8722   0.882   3.382   1.672
 1773SOL     OW 8723   1.021   5.391   2.397
 1773SOL    HW1 8724   1.015   5.307   2.444
 1773SOL    HW2 8725   1.112   5.418   2.408
 1773SOL     MW 8726   1.032   5.384   2.404
 1774SOL     OW 8727   1.871   3.694   3.477
 1774SOL    HW1 8728   1.938   3.639   3.518
 1774SOL    HW2 8729   1.792   3.679   3.530
 1774SOL     MW 8730   1.869   3.685   3.489
 1775SOL     OW 8731   2.614   4.900   2.662
 1775SOL    HW1 8732   2.693   4.847   2.674
 1775SOL    HW2 8733   2.647   4.982   2.624
 1775SOL     MW 8734   2.629   4.904   2.658
 1776SOL     OW 8735   4.960   2.300   3.604
 1776SOL    HW1 8736   5.025   2.367   3.623
 1776SOL    HW2 8737   5.004   2.240   3.543
 1776SOL     MW 8738   4.974   2.301   3.598
 1777SOL     OW 8739   1.264   0.353   1.817
 1777SOL    HW1 8740   1.299   0.297   1.886
 1777SOL    HW2 8741   1.322   0.336   1.742
 1777SOL     MW 8742   1.276   0.343   1.816
 1778SOL     OW 8743   4.196   5.772   1.127
 1778SOL    HW1 8744   4.189   5.856   1.172
 1778SOL    HW2 8745   4.123   5.720   1.162
 1778SOL     MW 8746   4.186   5.776   1.137
 1779SOL     OW 8747   1.223   5.170   4.088
 1779SOL    HW1 8748   1.211   5.252   4.135
 1779SOL    HW2 8749   1.157   5.111   4.124
 1779SOL     MW 8750   1.213   5.173   4.098
 1780SOL     OW 8751   1.764   5.882   2.786
 1780SOL    HW1 8752   1.730   5.903   2.873
 1780SOL    HW2 8753   1.727   5.796   2.766
 1780SOL     MW 8754   1.755   5.873   2.795
 1781SOL     OW 8755   0.831   3.756   3.359
 1781SOL    HW1 8756   0.767   3.763   3.288
 1781SOL    HW2 8757   0.867   3.845   3.367
 1781SOL     MW 8758   0.827   3.768   3.351
 1782SOL     OW 8759   0.927   5.060   6.083
 1782SOL    HW1 8760   0.953   5.129   6.021
 1782SOL    HW2 8761   0.844   5.028   6.050
 1782SOL     MW 8762   0.920   5.065   6.071
 1783SOL     OW 8763   1.031   4.456   2.208
 1783SOL    HW1 8764   1.051   4.549   2.204
 1783SOL    HW2 8765   0.935   4.452   2.215
 1783SOL     MW 8766   1.021   4.467   2.209
 1784SOL     OW 8767   0.767   5.795   3.535
 1784SOL    HW1 8768   0.838   5.750   3.487
 1784SOL    HW2 8769   0.706   5.725   3.558
 1784SOL     MW 8770   0.768   5.780   3.532
 1785SOL     OW 8771   1.681   4.520   2.929
 1785SOL    HW1 8772   1.766   4.476   2.934
 1785SOL    HW2 8773   1.702   4.612   2.918
 1785SOL     MW 8774   1.695   4.526   2.928
 1786SOL     OW 8775   0.816   5.940   1.785
 1786SOL    HW1 8776   0.840   5.848   1.772
 1786SOL    HW2 8777   0.853   5.985   1.709
 1786SOL     MW 8778   0.824   5.934   1.774
 1787SOL     OW 8779   0.541   0.257   2.972
 1787SOL    HW1 8780   0.538   0.324   3.041
 1787SOL    HW2 8781   0.494   0.183   3.009
 1787SOL     MW 8782   0.535   0.256   2.986
 1788SOL     OW 8783   0.989   1.911   3.427
 1788SOL    HW1 8784   1.072   1.914   3.476
 1788SOL    HW2 8785   0.922   1.895   3.493
 1788SOL     MW 8786   0.991   1.909   3.441
 1789SOL     OW 8787   4.588   3.247   2.701
 1789SOL    HW1 8788   4.576   3.237   2.606
 1789SOL    HW2 8789   4.675   3.213   2.718
 1789SOL     MW 8790   4.597   3.241   2.691
 1790SOL     OW 8791   2.343   5.748   0.496
 1790SOL    HW1 8792   2.341   5.653   0.487
 1790SOL    HW2 8793   2.436   5.770   0.496
 1790SOL     MW 8794   2.354   5.739   0.495
 1791SOL     OW 8795   4.695   4.251   2.281
 1791SOL    HW1 8796   4.677   4.177   2.340
 1791SOL    HW2 8797   4.758   4.216   2.218
 1791SOL     MW 8798   4.701   4.237   2.280
 1792SOL     OW 8799   1.177   1.101   2.544
 1792SOL    HW1 8800   1.146   1.014   2.522
 1792SOL    HW2 8801   1.174   1.149   2.461
 1792SOL     MW 8802   1.172   1.096   2.530
 1793SOL     OW 8803   4.821   5.314   3.756
 1793SOL    HW1 8804   4.758   5.288   3.823
 1793SOL    HW2 8805   4.802   5.256   3.682
 1793SOL     MW 8806   4.810   5.303   3.755
 1794SOL     OW 8807   5.948   0.454   5.402
 1794SOL    HW1 8808   5.976   0.454   5.311
 1794SOL    HW2 8809   5.874   0.394   5.405
 1794SOL     MW 8810   5.942   0.446   5.391
 1795SOL     OW 8811   1.462   5.051   2.393
 1795SOL    HW1 8812   1.428   5.094   2.314
 1795SOL    HW2 8813   1.408   5.086   2.464
 1795SOL     MW 8814   1.451   5.061   2.392
 1796SOL     OW 8815   1.575   5.244   0.654
 1796SOL    HW1 8816   1.535   5.157   0.652
 1796SOL    HW2 8817   1.566   5.272   0.745
 1796SOL     MW 8818   1.569   5.236   0.666
 1797SOL     OW 8819   2.778   5.589   1.569
 1797SOL    HW1 8820   2.817   5.532   1.635
 1797SOL    HW2 8821   2.850   5.612   1.511
 1797SOL     MW 8822   2.792   5.584   1.570
 1798SOL     OW 8823   0.765   2.551   4.961
 1798SOL    HW1 8824   0.711   2.629   4.950
 1798SOL    HW2 8825   0.713   2.495   5.019
 1798SOL     MW 8826   0.751   2.554   4.967
 1799SOL     OW 8827   0.536   5.462   2.705
 1799SOL    HW1 8828   0.544   5.481   2.611
 1799SOL    HW2 8829   0.528   5.367   2.710
 1799SOL     MW 8830   0.536   5.453   2.693
 1800SOL     OW 8831   2.345   5.113   0.957
 1800SOL    HW1 8832   2.406   5.041   0.947
 1800SOL    HW2 8833   2.291   5.110   0.878
 1800SOL     MW 8834   2.346   5.104   0.946
 1801SOL     OW 8835   1.514   5.102   3.572
 1801SOL    HW1 8836   1.555   5.085   3.487
 1801SOL    HW2 8837   1.468   5.021   3.593
 1801SOL     MW 8838   1.513   5.090   3.563
 1802SOL     OW 8839   0.055   2.974   4.240
 1802SOL    HW1 8840   0.112   2.904   4.208
 1802SOL    HW2 8841   0.114   3.048   4.255
 1802SOL     MW 8842   0.070   2.975   4.238
 1803SOL     OW 8843   1.875   4.349   2.058
 1803SOL    HW1 8844   1.862   4.288   1.985
 1803SOL    HW2 8845   1.803   4.412   2.050
 1803SOL     MW 8846   1.864   4.349   2.048
 1804SOL     OW 8847   2.565   4.979   1.639
 1804SOL    HW1 8848   2.586   5.071   1.622
 1804SOL    HW2 8849   2.535   4.978   1.730
 1804SOL     MW 8850   2.564   4.991   1.648
 1805SOL     OW 8851   1.860   2.533   5.856
 1805SOL    HW1 8852   1.774   2.573   5.867
 1805SOL    HW2 8853   1.848   2.470   5.785
 1805SOL     MW 8854   1.847   2.530   5.848
 1806SOL     OW 8855   2.089   4.464   4.146
 1806SOL    HW1 8856   2.108   4.378   4.108
 1806SOL    HW2 8857   2.031   4.506   4.083
 1806SOL     MW 8858   2.084   4.458   4.133
 1807SOL     OW 8859   5.879   0.682   2.055
 1807SOL    HW1 8860   5.871   0.760   2.110
 1807SOL    HW2 8861   5.961   0.641   2.082
 1807SOL     MW 8862   5.889   0.687   2.065
 1808SOL     OW 8863   0.972   5.545   5.969
 1808SOL    HW1 8864   0.880   5.545   5.943
 1808SOL    HW2 8865   0.994   5.453   5.979
 1808SOL     MW 8866   0.963   5.534   5.967
 1809SOL     OW 8867   1.778   2.837   5.082
 1809SOL    HW1 8868   1.859   2.826   5.032
 1809SOL    HW2 8869   1.794   2.791   5.164
 1809SOL     MW 8870   1.790   2.830   5.086
 1810SOL     OW 8871   5.314   1.003   2.958
 1810SOL    HW1 8872   5.389   1.037   3.007
 1810SOL    HW2 8873   5.348   0.926   2.912
 1810SOL     MW 8874   5.328   0.997   2.959
 1811SOL     OW 8875   0.536   5.578   2.094
 1811SOL    HW1 8876   0.631   5.571   2.100
 1811SOL    HW2 8877   0.517   5.552   2.004
 1811SOL     MW 8878   0.546   5.574   2.083
 1812SOL     OW 8879   2.120   5.188   3.895
 1812SOL    HW1 8880   2.091   5.112   3.944
 1812SOL    HW2 8881   2.214   5.173   3.880
 1812SOL     MW 8882   2.129   5.177   3.899
 1813SOL     OW 8883   0.881   0.193   2.250
 1813SOL    HW1 8884   0.965   0.177   2.293
 1813SOL    HW2 8885   0.901   0.188   2.157
 1813SOL     MW 8886   0.894   0.191   2.244
 1814SOL     OW 8887   0.304   0.756   3.488
[truncated: 942,872 more chars]
