# Supplementary material for: Identifying potential monkeypox virus inhibitors: an in silico study targeting the A42R protein
Source: Front Cell Infect Microbiol. 2024 Mar 4;14:1351737. doi: 10.3389/fcimb.2024.1351737 (PMC10945028; doi:10.3389/fcimb.2024.1351737)
Supplement: Supplementary file 2 [file DataSheet_2.zip › Supplementary_Files/ZINC000001632866/frame#01.gro]

Generated by trjconv : Protein in water t= 25000.00000
29839
    1MET      N    1   5.062   2.476   3.726
    1MET     H1    2   5.089   2.496   3.821
    1MET     H2    3   5.077   2.376   3.721
    1MET     H3    4   5.120   2.524   3.659
    1MET     CA    5   4.915   2.498   3.715
    1MET     HA    6   4.872   2.424   3.782
    1MET     CB    7   4.899   2.643   3.774
    1MET    HB1    8   4.980   2.667   3.842
    1MET    HB2    9   4.924   2.718   3.699
    1MET     CG   10   4.755   2.671   3.837
    1MET    HG1   11   4.675   2.660   3.763
    1MET    HG2   12   4.735   2.608   3.924
    1MET     SD   13   4.745   2.839   3.890
    1MET     CE   14   4.566   2.858   3.884
    1MET    HE1   15   4.540   2.880   3.781
    1MET    HE2   16   4.506   2.771   3.911
    1MET    HE3   17   4.532   2.942   3.945
    1MET      C   18   4.879   2.492   3.564
    1MET      O   19   4.961   2.518   3.476
    2ALA      N   20   4.752   2.468   3.529
    2ALA      H   21   4.691   2.455   3.609
    2ALA     CA   22   4.699   2.488   3.399
    2ALA     HA   23   4.784   2.474   3.332
    2ALA     CB   24   4.603   2.376   3.364
    2ALA    HB1   25   4.594   2.346   3.259
    2ALA    HB2   26   4.625   2.293   3.431
    2ALA    HB3   27   4.505   2.415   3.387
    2ALA      C   28   4.634   2.624   3.395
    2ALA      O   29   4.554   2.654   3.484
    3GLU      N   30   4.659   2.699   3.289
    3GLU      H   31   4.725   2.663   3.221
    3GLU     CA   32   4.611   2.834   3.260
    3GLU     HA   33   4.672   2.901   3.321
    3GLU     CB   34   4.643   2.860   3.107
    3GLU    HB1   35   4.731   2.802   3.078
    3GLU    HB2   36   4.566   2.812   3.046
    3GLU     CG   37   4.675   3.001   3.068
    3GLU    HG1   38   4.689   3.011   2.961
    3GLU    HG2   39   4.599   3.070   3.106
    3GLU     CD   40   4.810   3.052   3.123
    3GLU    OE1   41   4.902   2.967   3.132
    3GLU    OE2   42   4.826   3.168   3.166
    3GLU      C   43   4.463   2.856   3.296
    3GLU      O   44   4.419   2.964   3.342
    4TRP      N   45   4.380   2.759   3.264
    4TRP      H   46   4.425   2.671   3.243
    4TRP     CA   47   4.234   2.760   3.272
    4TRP     HA   48   4.201   2.842   3.208
    4TRP     CB   49   4.180   2.636   3.206
    4TRP    HB1   50   4.219   2.547   3.254
    4TRP    HB2   51   4.078   2.637   3.245
    4TRP     CG   52   4.209   2.617   3.056
    4TRP    CD1   53   4.297   2.532   2.991
    4TRP    HD1   54   4.353   2.459   3.047
    4TRP    CD2   55   4.140   2.690   2.947
    4TRP    NE1   56   4.290   2.556   2.860
    4TRP    HE1   57   4.338   2.490   2.800
    4TRP    CE2   58   4.194   2.651   2.822
    4TRP    CE3   59   4.034   2.785   2.947
    4TRP    HE3   60   3.990   2.814   3.041
    4TRP    CZ2   61   4.146   2.699   2.702
    4TRP    HZ2   62   4.196   2.658   2.615
    4TRP    CZ3   63   3.993   2.845   2.826
    4TRP    HZ3   64   3.920   2.924   2.836
    4TRP    CH2   65   4.043   2.800   2.699
    4TRP    HH2   66   4.002   2.845   2.610
    4TRP      C   67   4.178   2.772   3.420
    4TRP      O   68   4.064   2.815   3.441
    5HIS      N   69   4.259   2.731   3.519
    5HIS      H   70   4.351   2.691   3.506
    5HIS     CA   71   4.219   2.737   3.662
    5HIS     HA   72   4.116   2.708   3.681
    5HIS     CB   73   4.298   2.632   3.742
    5HIS    HB1   74   4.399   2.672   3.736
    5HIS    HB2   75   4.259   2.648   3.843
    5HIS     CG   76   4.266   2.490   3.699
    5HIS    ND1   77   4.312   2.433   3.581
    5HIS    CD2   78   4.175   2.412   3.760
    5HIS    HD2   79   4.116   2.428   3.849
    5HIS    CE1   80   4.246   2.315   3.581
    5HIS    HE1   81   4.258   2.236   3.508
    5HIS    NE2   82   4.162   2.300   3.684
    5HIS    HE2   83   4.103   2.222   3.710
    5HIS      C   84   4.239   2.881   3.719
    5HIS      O   85   4.191   2.918   3.827
    6LYS      N   86   4.301   2.967   3.643
    6LYS      H   87   4.340   2.930   3.558
    6LYS     CA   88   4.313   3.110   3.686
    6LYS     HA   89   4.337   3.113   3.792
    6LYS     CB   90   4.424   3.176   3.587
    6LYS    HB1   91   4.387   3.176   3.485
    6LYS    HB2   92   4.429   3.282   3.614
    6LYS     CG   93   4.564   3.115   3.603
    6LYS    HG1   94   4.598   3.129   3.706
    6LYS    HG2   95   4.570   3.008   3.584
    6LYS     CD   96   4.663   3.177   3.502
    6LYS    HD1   97   4.635   3.150   3.401
    6LYS    HD2   98   4.658   3.285   3.514
    6LYS     CE   99   4.815   3.129   3.521
    6LYS    HE1  100   4.847   3.178   3.613
    6LYS    HE2  101   4.823   3.022   3.538
    6LYS     NZ  102   4.894   3.173   3.414
    6LYS    HZ1  103   4.989   3.138   3.413
    6LYS    HZ2  104   4.860   3.141   3.325
    6LYS    HZ3  105   4.905   3.274   3.410
    6LYS      C  106   4.174   3.185   3.669
    6LYS      O  107   4.143   3.282   3.744
    7ILE      N  108   4.080   3.140   3.580
    7ILE      H  109   4.101   3.065   3.515
    7ILE     CA  110   3.948   3.199   3.578
    7ILE     HA  111   3.945   3.308   3.585
    7ILE     CB  112   3.883   3.145   3.444
    7ILE     HB  113   3.873   3.037   3.452
    7ILE    CG1  114   3.968   3.180   3.323
    7ILE   HG11  115   3.951   3.287   3.307
    7ILE   HG12  116   4.074   3.172   3.344
    7ILE    CG2  117   3.742   3.202   3.438
    7ILE   HG21  118   3.717   3.197   3.332
    7ILE   HG22  119   3.674   3.136   3.492
    7ILE   HG23  120   3.742   3.302   3.481
    7ILE     CD  121   3.951   3.087   3.203
    7ILE    HD1  122   3.852   3.097   3.160
    7ILE    HD2  123   4.023   3.118   3.127
    7ILE    HD3  124   3.965   2.985   3.238
    7ILE      C  125   3.862   3.151   3.701
    7ILE      O  126   3.761   3.213   3.744
    8ILE      N  127   3.887   3.026   3.741
    8ILE      H  128   3.966   2.975   3.703
    8ILE     CA  129   3.819   2.960   3.855
    8ILE     HA  130   3.713   2.985   3.855
    8ILE     CB  131   3.831   2.805   3.833
    8ILE     HB  132   3.937   2.782   3.850
    8ILE    CG1  133   3.782   2.754   3.695
    8ILE   HG11  134   3.832   2.805   3.612
    8ILE   HG12  135   3.810   2.649   3.691
    8ILE    CG2  136   3.777   2.728   3.950
    8ILE   HG21  137   3.671   2.754   3.955
    8ILE   HG22  138   3.777   2.621   3.927
    8ILE   HG23  139   3.812   2.743   4.052
    8ILE     CD  140   3.632   2.769   3.660
    8ILE    HD1  141   3.601   2.870   3.636
    8ILE    HD2  142   3.606   2.711   3.572
    8ILE    HD3  143   3.575   2.724   3.741
    8ILE      C  144   3.872   3.012   3.985
    8ILE      O  145   3.795   3.038   4.073
    9GLU      N  146   4.002   3.050   3.990
    9GLU      H  147   4.053   3.028   3.906
    9GLU     CA  148   4.072   3.124   4.097
    9GLU     HA  149   4.051   3.067   4.187
    9GLU     CB  150   4.225   3.123   4.057
    9GLU    HB1  151   4.271   3.024   4.055
    9GLU    HB2  152   4.242   3.174   3.963
    9GLU     CG  153   4.314   3.194   4.164
    9GLU    HG1  154   4.420   3.184   4.139
    9GLU    HG2  155   4.282   3.298   4.158
    9GLU     CD  156   4.285   3.143   4.307
    9GLU    OE1  157   4.264   3.236   4.389
    9GLU    OE2  158   4.287   3.019   4.335
    9GLU      C  159   4.005   3.264   4.107
    9GLU      O  160   3.973   3.302   4.215
   10ASP      N  161   3.988   3.336   3.994
   10ASP      H  162   4.018   3.298   3.905
   10ASP     CA  163   3.929   3.468   4.002
   10ASP     HA  164   3.993   3.532   4.064
   10ASP     CB  165   3.943   3.549   3.871
   10ASP    HB1  166   4.049   3.542   3.843
   10ASP    HB2  167   3.889   3.492   3.795
   10ASP     CG  168   3.894   3.694   3.874
   10ASP    OD1  169   3.961   3.774   3.945
   10ASP    OD2  170   3.800   3.729   3.808
   10ASP      C  171   3.795   3.474   4.061
   10ASP      O  172   3.760   3.548   4.157
   11ILE      N  173   3.718   3.380   4.005
   11ILE      H  174   3.753   3.336   3.921
   11ILE     CA  175   3.581   3.355   4.037
   11ILE     HA  176   3.509   3.437   4.028
   11ILE     CB  177   3.508   3.252   3.942
   11ILE     HB  178   3.585   3.178   3.917
   11ILE    CG1  179   3.469   3.311   3.808
   11ILE   HG11  180   3.399   3.391   3.830
   11ILE   HG12  181   3.545   3.368   3.753
   11ILE    CG2  182   3.383   3.168   3.999
   11ILE   HG21  183   3.338   3.095   3.932
   11ILE   HG22  184   3.398   3.105   4.087
   11ILE   HG23  185   3.305   3.237   4.031
   11ILE     CD  186   3.403   3.215   3.706
   11ILE    HD1  187   3.416   3.231   3.599
   11ILE    HD2  188   3.454   3.119   3.710
   11ILE    HD3  189   3.302   3.188   3.735
   11ILE      C  190   3.557   3.315   4.178
   11ILE      O  191   3.452   3.343   4.232
   12SER      N  192   3.658   3.252   4.239
   12SER      H  193   3.745   3.244   4.190
   12SER     CA  194   3.652   3.214   4.379
   12SER     HA  195   3.559   3.162   4.399
   12SER     CB  196   3.762   3.110   4.413
   12SER    HB1  197   3.865   3.132   4.384
   12SER    HB2  198   3.763   3.082   4.519
   12SER     OG  199   3.749   2.996   4.337
   12SER     HG  200   3.760   3.023   4.247
   12SER      C  201   3.660   3.329   4.482
   12SER      O  202   3.608   3.315   4.597
   13LYS      N  203   3.724   3.444   4.449
   13LYS      H  204   3.762   3.450   4.356
   13LYS     CA  205   3.746   3.559   4.540
   13LYS     HA  206   3.764   3.525   4.642
   13LYS     CB  207   3.860   3.648   4.494
   13LYS    HB1  208   3.826   3.681   4.396
   13LYS    HB2  209   3.872   3.738   4.555
   13LYS     CG  210   3.995   3.573   4.471
   13LYS    HG1  211   4.034   3.535   4.566
   13LYS    HG2  212   3.978   3.487   4.407
   13LYS     CD  213   4.109   3.658   4.401
   13LYS    HD1  214   4.076   3.724   4.321
   13LYS    HD2  215   4.162   3.720   4.473
   13LYS     CE  216   4.207   3.575   4.332
   13LYS    HE1  217   4.259   3.501   4.391
   13LYS    HE2  218   4.154   3.514   4.258
   13LYS     NZ  219   4.297   3.660   4.254
   13LYS    HZ1  220   4.348   3.600   4.191
   13LYS    HZ2  221   4.231   3.719   4.205
   13LYS    HZ3  222   4.364   3.707   4.313
   13LYS      C  223   3.624   3.659   4.552
   13LYS      O  224   3.623   3.758   4.632
   14ASN      N  225   3.524   3.637   4.469
   14ASN      H  226   3.533   3.564   4.399
   14ASN     CA  227   3.386   3.695   4.471
   14ASN     HA  228   3.365   3.741   4.568
   14ASN     CB  229   3.373   3.794   4.352
   14ASN    HB1  230   3.289   3.863   4.365
   14ASN    HB2  231   3.463   3.855   4.349
   14ASN     CG  232   3.372   3.733   4.211
   14ASN    OD1  233   3.281   3.661   4.175
   14ASN    ND2  234   3.488   3.736   4.144
   14ASN   HD21  235   3.577   3.761   4.184
   14ASN   HD22  236   3.497   3.684   4.058
   14ASN      C  237   3.277   3.586   4.477
   14ASN      O  238   3.312   3.471   4.483
   15ASN      N  239   3.144   3.625   4.483
   15ASN      H  240   3.132   3.725   4.476
   15ASN     CA  241   3.025   3.539   4.495
   15ASN     HA  242   3.057   3.437   4.472
   15ASN     CB  243   2.978   3.523   4.642
   15ASN    HB1  244   2.892   3.456   4.650
   15ASN    HB2  245   3.054   3.467   4.696
   15ASN     CG  246   2.929   3.649   4.716
   15ASN    OD1  247   2.811   3.683   4.703
   15ASN    ND2  248   3.014   3.724   4.782
   15ASN   HD21  249   3.113   3.706   4.787
   15ASN   HD22  250   2.986   3.808   4.830
   15ASN      C  251   2.921   3.565   4.392
   15ASN      O  252   2.798   3.547   4.422
   16LYS      N  253   2.965   3.604   4.269
   16LYS      H  254   3.064   3.616   4.251
   16LYS     CA  255   2.871   3.630   4.155
   16LYS     HA  256   2.789   3.691   4.194
   16LYS     CB  257   2.944   3.697   4.032
   16LYS    HB1  258   3.034   3.642   4.004
   16LYS    HB2  259   2.875   3.696   3.948
   16LYS     CG  260   2.988   3.840   4.056
   16LYS    HG1  261   2.898   3.883   4.099
   16LYS    HG2  262   3.069   3.834   4.129
   16LYS     CD  263   3.005   3.929   3.928
   16LYS    HD1  264   3.070   3.867   3.866
   16LYS    HD2  265   2.912   3.955   3.878
   16LYS     CE  266   3.084   4.052   3.979
   16LYS    HE1  267   3.036   4.097   4.067
   16LYS    HE2  268   3.177   4.019   4.025
   16LYS     NZ  269   3.109   4.152   3.875
   16LYS    HZ1  270   3.191   4.131   3.820
   16LYS    HZ2  271   3.034   4.182   3.816
   16LYS    HZ3  272   3.126   4.244   3.914
   16LYS      C  273   2.812   3.497   4.104
   16LYS      O  274   2.697   3.492   4.054
   17PHE      N  275   2.884   3.387   4.118
   17PHE      H  276   2.970   3.391   4.170
   17PHE     CA  277   2.856   3.259   4.060
   17PHE     HA  278   2.765   3.270   4.002
   17PHE     CB  279   2.976   3.211   3.980
   17PHE    HB1  280   3.063   3.200   4.044
   17PHE    HB2  281   2.960   3.113   3.936
   17PHE     CG  282   2.993   3.321   3.870
   17PHE    CD1  283   2.893   3.336   3.780
   17PHE    HD1  284   2.814   3.263   3.790
   17PHE    CD2  285   3.105   3.412   3.874
   17PHE    HD2  286   3.179   3.402   3.952
   17PHE    CE1  287   2.887   3.446   3.689
   17PHE    HE1  288   2.806   3.463   3.619
   17PHE    CE2  289   3.111   3.510   3.778
   17PHE    HE2  290   3.191   3.582   3.783
   17PHE     CZ  291   3.000   3.535   3.691
   17PHE     HZ  292   3.004   3.614   3.618
   17PHE      C  293   2.825   3.156   4.170
   17PHE      O  294   2.890   3.142   4.272
   18GLU      N  295   2.722   3.074   4.139
   18GLU      H  296   2.684   3.082   4.046
   18GLU     CA  297   2.687   2.959   4.220
   18GLU     HA  298   2.708   2.979   4.325
   18GLU     CB  299   2.538   2.929   4.196
   18GLU    HB1  300   2.482   3.021   4.214
   18GLU    HB2  301   2.513   2.918   4.090
   18GLU     CG  302   2.469   2.834   4.290
   18GLU    HG1  303   2.367   2.815   4.256
   18GLU    HG2  304   2.517   2.737   4.292
   18GLU     CD  305   2.473   2.882   4.431
   18GLU    OE1  306   2.479   3.008   4.462
   18GLU    OE2  307   2.470   2.793   4.523
   18GLU      C  308   2.778   2.848   4.177
   18GLU      O  309   2.830   2.773   4.262
   19ASP      N  310   2.809   2.837   4.046
   19ASP      H  311   2.760   2.899   3.983
   19ASP     CA  312   2.873   2.727   3.985
   19ASP     HA  313   2.949   2.684   4.051
   19ASP     CB  314   2.781   2.606   3.961
   19ASP    HB1  315   2.695   2.613   4.029
   19ASP    HB2  316   2.736   2.596   3.863
   19ASP     CG  317   2.839   2.470   3.990
   19ASP    OD1  318   2.766   2.391   4.058
   19ASP    OD2  319   2.956   2.448   3.955
   19ASP      C  320   2.948   2.776   3.858
   19ASP      O  321   2.896   2.864   3.786
   20ALA      N  322   3.066   2.720   3.823
   20ALA      H  323   3.082   2.632   3.869
   20ALA     CA  324   3.142   2.756   3.709
   20ALA     HA  325   3.075   2.796   3.632
   20ALA     CB  326   3.255   2.854   3.753
   20ALA    HB1  327   3.332   2.870   3.678
   20ALA    HB2  328   3.203   2.948   3.769
   20ALA    HB3  329   3.302   2.818   3.845
   20ALA      C  330   3.208   2.629   3.661
   20ALA      O  331   3.276   2.569   3.745
   21ALA      N  332   3.198   2.602   3.528
   21ALA      H  333   3.161   2.674   3.469
   21ALA     CA  334   3.257   2.485   3.464
   21ALA     HA  335   3.330   2.445   3.534
   21ALA     CB  336   3.143   2.384   3.440
   21ALA    HB1  337   3.164   2.306   3.366
   21ALA    HB2  338   3.119   2.338   3.536
   21ALA    HB3  339   3.052   2.434   3.407
   21ALA      C  340   3.309   2.552   3.337
   21ALA      O  341   3.246   2.644   3.275
   22ILE      N  342   3.428   2.510   3.287
   22ILE      H  343   3.483   2.452   3.348
   22ILE     CA  344   3.477   2.544   3.154
   22ILE     HA  345   3.403   2.601   3.098
   22ILE     CB  346   3.600   2.639   3.158
   22ILE     HB  347   3.678   2.585   3.211
   22ILE    CG1  348   3.570   2.768   3.231
   22ILE   HG11  349   3.484   2.824   3.194
   22ILE   HG12  350   3.536   2.756   3.334
   22ILE    CG2  351   3.645   2.671   3.015
   22ILE   HG21  352   3.569   2.725   2.957
   22ILE   HG22  353   3.744   2.716   3.005
   22ILE   HG23  354   3.657   2.582   2.954
   22ILE     CD  355   3.691   2.872   3.246
   22ILE    HD1  356   3.656   2.954   3.308
   22ILE    HD2  357   3.778   2.829   3.296
   22ILE    HD3  358   3.723   2.912   3.150
   22ILE      C  359   3.493   2.408   3.086
   22ILE      O  360   3.538   2.308   3.149
   23VAL      N  361   3.460   2.403   2.956
   23VAL      H  362   3.417   2.480   2.907
   23VAL     CA  363   3.451   2.281   2.876
   23VAL     HA  364   3.517   2.201   2.910
   23VAL     CB  365   3.307   2.218   2.886
   23VAL     HB  366   3.254   2.290   2.824
   23VAL    CG1  367   3.288   2.086   2.808
   23VAL   HG11  368   3.331   2.092   2.708
   23VAL   HG12  369   3.333   2.003   2.862
   23VAL   HG13  370   3.186   2.051   2.796
   23VAL    CG2  371   3.257   2.204   3.029
   23VAL   HG21  372   3.166   2.147   3.042
   23VAL   HG22  373   3.341   2.147   3.069
   23VAL   HG23  374   3.255   2.299   3.083
   23VAL      C  375   3.503   2.307   2.735
   23VAL      O  376   3.449   2.401   2.674
   24ASP      N  377   3.608   2.243   2.680
   24ASP      H  378   3.633   2.153   2.719
   24ASP     CA  379   3.648   2.237   2.536
   24ASP     HA  380   3.646   2.336   2.491
   24ASP     CB  381   3.795   2.183   2.508
   24ASP    HB1  382   3.872   2.248   2.551
   24ASP    HB2  383   3.794   2.091   2.566
   24ASP     CG  384   3.839   2.155   2.365
   24ASP    OD1  385   3.834   2.038   2.325
   24ASP    OD2  386   3.873   2.252   2.294
   24ASP      C  387   3.555   2.147   2.452
   24ASP      O  388   3.507   2.043   2.505
   25TYR      N  389   3.529   2.184   2.327
   25TYR      H  390   3.583   2.259   2.285
   25TYR     CA  391   3.444   2.110   2.233
   25TYR     HA  392   3.440   2.005   2.259
   25TYR     CB  393   3.296   2.145   2.241
   25TYR    HB1  394   3.239   2.065   2.193
   25TYR    HB2  395   3.283   2.148   2.350
   25TYR     CG  396   3.246   2.274   2.180
   25TYR    CD1  397   3.304   2.392   2.229
   25TYR    HD1  398   3.369   2.389   2.315
   25TYR    CD2  399   3.146   2.281   2.080
   25TYR    HD2  400   3.092   2.190   2.057
   25TYR    CE1  401   3.287   2.508   2.153
   25TYR    HE1  402   3.348   2.592   2.182
   25TYR    CE2  403   3.124   2.402   2.008
   25TYR    HE2  404   3.058   2.392   1.923
   25TYR     CZ  405   3.195   2.518   2.046
   25TYR     OH  406   3.194   2.626   1.975
   25TYR     HH  407   3.166   2.600   1.889
   25TYR      C  408   3.503   2.103   2.093
   25TYR      O  409   3.430   2.086   1.994
   26LYS      N  410   3.638   2.131   2.079
   26LYS      H  411   3.683   2.140   2.169
   26LYS     CA  412   3.715   2.151   1.958
   26LYS     HA  413   3.658   2.087   1.892
   26LYS     CB  414   3.721   2.297   1.921
   26LYS    HB1  415   3.749   2.351   2.012
   26LYS    HB2  416   3.803   2.318   1.852
   26LYS     CG  417   3.585   2.348   1.871
   26LYS    HG1  418   3.557   2.294   1.780
   26LYS    HG2  419   3.508   2.313   1.939
   26LYS     CD  420   3.559   2.495   1.846
   26LYS    HD1  421   3.525   2.531   1.943
   26LYS    HD2  422   3.650   2.545   1.812
   26LYS     CE  423   3.438   2.518   1.750
   26LYS    HE1  424   3.451   2.458   1.661
   26LYS    HE2  425   3.345   2.480   1.793
   26LYS     NZ  426   3.408   2.657   1.722
   26LYS    HZ1  427   3.396   2.717   1.803
   26LYS    HZ2  428   3.480   2.693   1.662
   26LYS    HZ3  429   3.327   2.646   1.662
   26LYS      C  430   3.855   2.087   1.951
   26LYS      O  431   3.901   2.038   1.851
   27THR      N  432   3.927   2.072   2.061
   27THR      H  433   3.902   2.107   2.153
   27THR     CA  434   4.070   2.033   2.062
   27THR     HA  435   4.099   2.009   1.960
   27THR     CB  436   4.162   2.147   2.109
   27THR     HB  437   4.269   2.125   2.107
   27THR    OG1  438   4.135   2.189   2.239
   27THR    HG1  439   4.049   2.229   2.243
   27THR    CG2  440   4.137   2.275   2.026
   27THR   HG21  441   4.204   2.360   2.039
   27THR   HG22  442   4.152   2.256   1.919
   27THR   HG23  443   4.034   2.309   2.038
   27THR      C  444   4.105   1.897   2.126
   27THR      O  445   4.194   1.819   2.085
   28THR      N  446   4.026   1.867   2.229
   28THR      H  447   3.946   1.923   2.254
   28THR     CA  448   4.041   1.753   2.318
   28THR     HA  449   4.077   1.674   2.253
   28THR     CB  450   4.159   1.760   2.420
   28THR     HB  451   4.152   1.661   2.465
   28THR    OG1  452   4.151   1.851   2.530
   28THR    HG1  453   4.078   1.825   2.585
   28THR    CG2  454   4.307   1.760   2.358
   28THR   HG21  455   4.344   1.855   2.318
   28THR   HG22  456   4.381   1.728   2.431
   28THR   HG23  457   4.327   1.682   2.285
   28THR      C  458   3.905   1.695   2.371
   28THR      O  459   3.897   1.575   2.395
   29LYS      N  460   3.797   1.778   2.377
   29LYS      H  461   3.816   1.875   2.357
   29LYS     CA  462   3.654   1.743   2.413
   29LYS     HA  463   3.595   1.835   2.407
   29LYS     CB  464   3.601   1.637   2.300
   29LYS    HB1  465   3.677   1.563   2.276
   29LYS    HB2  466   3.518   1.583   2.346
   29LYS     CG  467   3.562   1.700   2.171
   29LYS    HG1  468   3.478   1.766   2.193
   29LYS    HG2  469   3.634   1.772   2.133
   29LYS     CD  470   3.518   1.587   2.071
   29LYS    HD1  471   3.605   1.530   2.038
   29LYS    HD2  472   3.460   1.514   2.129
   29LYS     CE  473   3.433   1.644   1.958
   29LYS    HE1  474   3.335   1.657   2.003
   29LYS    HE2  475   3.480   1.734   1.919
   29LYS     NZ  476   3.420   1.547   1.850
   29LYS    HZ1  477   3.383   1.584   1.764
   29LYS    HZ2  478   3.511   1.512   1.825
   29LYS    HZ3  479   3.355   1.476   1.880
   29LYS      C  480   3.633   1.697   2.560
   29LYS      O  481   3.625   1.576   2.584
   30ASN      N  482   3.639   1.785   2.658
   30ASN      H  483   3.645   1.882   2.628
   30ASN     CA  484   3.643   1.756   2.803
   30ASN     HA  485   3.571   1.675   2.813
   30ASN     CB  486   3.782   1.693   2.838
   30ASN    HB1  487   3.789   1.682   2.946
   30ASN    HB2  488   3.789   1.594   2.794
   30ASN     CG  489   3.898   1.785   2.794
   30ASN    OD1  490   3.937   1.799   2.674
   30ASN    ND2  491   3.955   1.852   2.897
   30ASN   HD21  492   3.914   1.844   2.989
   30ASN   HD22  493   4.032   1.917   2.885
   30ASN      C  494   3.614   1.880   2.882
   30ASN      O  495   3.603   1.990   2.822
   31VAL      N  496   3.605   1.861   3.012
   31VAL      H  497   3.596   1.769   3.051
   31VAL     CA  498   3.593   1.964   3.108
   31VAL     HA  499   3.522   2.040   3.075
   31VAL     CB  500   3.553   1.901   3.239
   31VAL     HB  501   3.618   1.815   3.259
   31VAL    CG1  502   3.553   1.990   3.364
   31VAL   HG11  503   3.552   1.928   3.453
   31VAL   HG12  504   3.641   2.054   3.369
   31VAL   HG13  505   3.476   2.065   3.385
   31VAL    CG2  506   3.421   1.834   3.232
   31VAL   HG21  507   3.402   1.779   3.140
   31VAL   HG22  508   3.411   1.765   3.316
   31VAL   HG23  509   3.344   1.908   3.253
   31VAL      C  510   3.735   2.009   3.125
   31VAL      O  511   3.826   1.924   3.148
   32LEU      N  512   3.765   2.140   3.107
   32LEU      H  513   3.675   2.184   3.094
   32LEU     CA  514   3.901   2.196   3.112
   32LEU     HA  515   3.981   2.136   3.068
   32LEU     CB  516   3.902   2.327   3.019
   32LEU    HB1  517   3.829   2.400   3.056
   32LEU    HB2  518   3.993   2.380   3.047
   32LEU     CG  519   3.901   2.307   2.861
   32LEU     HG  520   3.815   2.251   2.825
   32LEU    CD1  521   3.905   2.440   2.787
   32LEU   HD11  522   3.804   2.481   2.789
   32LEU   HD12  523   3.977   2.516   2.816
   32LEU   HD13  524   3.927   2.421   2.683
   32LEU    CD2  525   4.013   2.221   2.811
   32LEU   HD21  526   4.038   2.241   2.706
   32LEU   HD22  527   4.104   2.232   2.869
   32LEU   HD23  528   3.986   2.115   2.812
   32LEU      C  529   3.927   2.243   3.254
   32LEU      O  530   4.043   2.239   3.300
   33ALA      N  531   3.832   2.290   3.329
   33ALA      H  532   3.737   2.276   3.297
   33ALA     CA  533   3.841   2.324   3.472
   33ALA     HA  534   3.887   2.247   3.533
   33ALA     CB  535   3.922   2.455   3.495
   33ALA    HB1  536   3.895   2.539   3.430
   33ALA    HB2  537   3.902   2.478   3.599
   33ALA    HB3  538   4.030   2.449   3.480
   33ALA      C  539   3.701   2.338   3.536
   33ALA      O  540   3.610   2.389   3.466
   34ALA      N  541   3.683   2.308   3.669
   34ALA      H  542   3.751   2.260   3.726
   34ALA     CA  543   3.556   2.317   3.743
   34ALA     HA  544   3.512   2.415   3.724
   34ALA     CB  545   3.464   2.209   3.694
   34ALA    HB1  546   3.491   2.104   3.698
   34ALA    HB2  547   3.366   2.213   3.741
   34ALA    HB3  548   3.435   2.217   3.589
   34ALA      C  549   3.589   2.305   3.893
   34ALA      O  550   3.690   2.266   3.930
   35ILE      N  551   3.483   2.344   3.967
   35ILE      H  552   3.393   2.368   3.927
   35ILE     CA  553   3.495   2.352   4.112
   35ILE     HA  554   3.594   2.397   4.127
   35ILE     CB  555   3.387   2.441   4.167
   35ILE     HB  556   3.288   2.409   4.133
   35ILE    CG1  557   3.405   2.587   4.127
   35ILE   HG11  558   3.490   2.641   4.169
   35ILE   HG12  559   3.436   2.589   4.023
   35ILE    CG2  560   3.387   2.446   4.321
   35ILE   HG21  561   3.479   2.493   4.354
   35ILE   HG22  562   3.299   2.493   4.364
   35ILE   HG23  563   3.393   2.345   4.362
   35ILE     CD  564   3.275   2.666   4.132
   35ILE    HD1  565   3.230   2.665   4.231
   35ILE    HD2  566   3.293   2.772   4.110
   35ILE    HD3  567   3.215   2.627   4.050
   35ILE      C  568   3.491   2.203   4.174
   35ILE      O  569   3.399   2.131   4.140
   36PRO      N  570   3.580   2.170   4.270
   36PRO     CA  571   3.573   2.037   4.341
   36PRO     HA  572   3.553   1.955   4.271
   36PRO     CB  573   3.702   2.023   4.413
   36PRO    HB1  574   3.685   1.968   4.505
   36PRO    HB2  575   3.767   1.971   4.343
   36PRO     CG  576   3.761   2.170   4.428
   36PRO    HG1  577   3.715   2.204   4.520
   36PRO    HG2  578   3.869   2.184   4.419
   36PRO     CD  579   3.697   2.246   4.317
   36PRO    HD1  580   3.670   2.346   4.352
   36PRO    HD2  581   3.770   2.257   4.237
   36PRO      C  582   3.456   2.025   4.443
   36PRO      O  583   3.426   2.117   4.515
   37ASN      N  584   3.394   1.907   4.443
   37ASN      H  585   3.428   1.848   4.369
   37ASN     CA  586   3.270   1.860   4.511
   37ASN     HA  587   3.276   1.752   4.527
   37ASN     CB  588   3.260   1.903   4.662
   37ASN    HB1  589   3.351   1.867   4.710
   37ASN    HB2  590   3.252   2.012   4.658
   37ASN     CG  591   3.146   1.843   4.748
   37ASN    OD1  592   3.092   1.740   4.713
   37ASN    ND2  593   3.111   1.912   4.856
   37ASN   HD21  594   3.127   2.012   4.856
   37ASN   HD22  595   3.031   1.874   4.905
   37ASN      C  596   3.144   1.888   4.423
   37ASN      O  597   3.042   1.828   4.446
   38ARG      N  598   3.157   1.979   4.323
   38ARG      H  599   3.250   2.015   4.308
   38ARG     CA  600   3.045   2.021   4.237
   38ARG     HA  601   2.956   2.019   4.299
   38ARG     CB  602   3.067   2.162   4.166
   38ARG    HB1  603   3.151   2.163   4.096
   38ARG    HB2  604   2.982   2.185   4.102
   38ARG     CG  605   3.086   2.276   4.261
   38ARG    HG1  606   3.184   2.251   4.303
   38ARG    HG2  607   3.094   2.372   4.211
   38ARG     CD  608   2.984   2.298   4.365
   38ARG    HD1  609   2.954   2.204   4.411
   38ARG    HD2  610   3.023   2.362   4.444
   38ARG     NE  611   2.858   2.356   4.315
   38ARG     HE  612   2.853   2.371   4.216
   38ARG     CZ  613   2.753   2.389   4.392
   38ARG    NH1  614   2.742   2.349   4.521
   38ARG   HH11  615   2.808   2.286   4.563
   38ARG   HH12  616   2.652   2.357   4.567
   38ARG    NH2  617   2.656   2.451   4.327
   38ARG   HH21  618   2.648   2.454   4.227
   38ARG   HH22  619   2.572   2.472   4.380
   38ARG      C  620   3.014   1.918   4.132
   38ARG      O  621   3.109   1.842   4.104
   39THR      N  622   2.897   1.911   4.072
   39THR      H  623   2.836   1.990   4.083
   39THR     CA  624   2.863   1.819   3.961
   39THR     HA  625   2.944   1.760   3.918
   39THR     CB  626   2.770   1.709   4.024
   39THR     HB  627   2.726   1.651   3.943
   39THR    OG1  628   2.666   1.762   4.096
   39THR    HG1  629   2.696   1.824   4.161
   39THR    CG2  630   2.849   1.605   4.113
   39THR   HG21  631   2.775   1.538   4.157
   39THR   HG22  632   2.918   1.540   4.059
   39THR   HG23  633   2.906   1.654   4.192
   39THR      C  634   2.805   1.887   3.835
   39THR      O  635   2.734   1.818   3.759
   40PHE      N  636   2.822   2.014   3.811
   40PHE      H  637   2.876   2.076   3.870
   40PHE     CA  638   2.767   2.079   3.692
   40PHE     HA  639   2.659   2.062   3.692
   40PHE     CB  640   2.794   2.231   3.708
   40PHE    HB1  641   2.754   2.268   3.802
   40PHE    HB2  642   2.900   2.251   3.728
   40PHE     CG  643   2.733   2.330   3.611
   40PHE    CD1  644   2.795   2.454   3.583
   40PHE    HD1  645   2.894   2.471   3.623
   40PHE    CD2  646   2.608   2.303   3.546
   40PHE    HD2  647   2.555   2.210   3.556
   40PHE    CE1  648   2.740   2.553   3.497
   40PHE    HE1  649   2.785   2.650   3.482
   40PHE    CE2  650   2.551   2.402   3.461
   40PHE    HE2  651   2.457   2.375   3.414
   40PHE     CZ  652   2.613   2.525   3.442
   40PHE     HZ  653   2.573   2.594   3.369
   40PHE      C  654   2.831   2.027   3.563
   40PHE      O  655   2.765   2.017   3.460
   41ALA      N  656   2.967   1.990   3.565
   41ALA      H  657   3.013   2.005   3.653
   41ALA     CA  658   3.057   1.972   3.451
   41ALA     HA  659   3.055   2.066   3.395
   41ALA     CB  660   3.201   1.969   3.519
   41ALA    HB1  661   3.218   1.901   3.603
   41ALA    HB2  662   3.285   1.948   3.452
   41ALA    HB3  663   3.223   2.055   3.582
   41ALA      C  664   3.036   1.834   3.377
   41ALA      O  665   3.105   1.805   3.278
   42LYS      N  666   2.935   1.754   3.424
   42LYS      H  667   2.884   1.795   3.502
   42LYS     CA  668   2.875   1.645   3.346
   42LYS     HA  669   2.962   1.594   3.307
   42LYS     CB  670   2.792   1.549   3.440
   42LYS    HB1  671   2.710   1.584   3.502
   42LYS    HB2  672   2.732   1.483   3.377
   42LYS     CG  673   2.881   1.457   3.532
   42LYS    HG1  674   2.952   1.404   3.467
   42LYS    HG2  675   2.944   1.520   3.594
   42LYS     CD  676   2.809   1.370   3.622
   42LYS    HD1  677   2.750   1.430   3.691
   42LYS    HD2  678   2.739   1.326   3.551
   42LYS     CE  679   2.897   1.262   3.701
   42LYS    HE1  680   2.953   1.206   3.626
   42LYS    HE2  681   2.968   1.319   3.761
   42LYS     NZ  682   2.822   1.173   3.790
   42LYS    HZ1  683   2.748   1.124   3.742
   42LYS    HZ2  684   2.887   1.105   3.826
   42LYS    HZ3  685   2.794   1.231   3.868
   42LYS      C  686   2.793   1.685   3.220
   42LYS      O  687   2.688   1.628   3.185
   43ILE      N  688   2.850   1.783   3.141
   43ILE      H  689   2.926   1.836   3.182
   43ILE     CA  690   2.784   1.830   3.014
   43ILE     HA  691   2.679   1.802   3.026
   43ILE     CB  692   2.798   1.987   3.000
   43ILE     HB  693   2.902   2.011   2.978
   43ILE    CG1  694   2.753   2.063   3.125
   43ILE   HG11  695   2.644   2.064   3.131
   43ILE   HG12  696   2.798   2.009   3.209
   43ILE    CG2  697   2.709   2.035   2.891
   43ILE   HG21  698   2.705   2.138   2.855
   43ILE   HG22  699   2.716   1.969   2.805
   43ILE   HG23  700   2.608   2.016   2.928
   43ILE     CD  701   2.809   2.206   3.123
   43ILE    HD1  702   2.849   2.232   3.024
   43ILE    HD2  703   2.735   2.282   3.148
   43ILE    HD3  704   2.896   2.209   3.189
   43ILE      C  705   2.854   1.746   2.909
   43ILE      O  706   2.976   1.729   2.918
   44ASN      N  707   2.789   1.689   2.805
   44ASN      H  708   2.689   1.698   2.816
   44ASN     CA  709   2.864   1.621   2.702
   44ASN     HA  710   2.942   1.566   2.756
   44ASN     CB  711   2.769   1.519   2.641
   44ASN    HB1  712   2.728   1.450   2.716
   44ASN    HB2  713   2.692   1.570   2.584
   44ASN     CG  714   2.832   1.423   2.547
   44ASN    OD1  715   2.868   1.460   2.440
   44ASN    ND2  716   2.868   1.307   2.594
   44ASN   HD21  717   2.842   1.270   2.685
   44ASN   HD22  718   2.933   1.248   2.544
   44ASN      C  719   2.937   1.713   2.605
   44ASN      O  720   2.866   1.787   2.537
   45PRO      N  721   3.076   1.701   2.594
   45PRO     CA  722   3.164   1.781   2.506
   45PRO     HA  723   3.124   1.881   2.519
   45PRO     CB  724   3.302   1.769   2.565
   45PRO    HB1  725   3.385   1.793   2.499
   45PRO    HB2  726   3.310   1.830   2.655
   45PRO     CG  727   3.299   1.624   2.607
   45PRO    HG1  728   3.320   1.560   2.522
   45PRO    HG2  729   3.378   1.606   2.680
   45PRO     CD  730   3.163   1.603   2.666
   45PRO    HD1  731   3.122   1.506   2.641
   45PRO    HD2  732   3.175   1.614   2.774
   45PRO      C  733   3.157   1.741   2.349
   45PRO      O  734   3.235   1.801   2.271
   46GLY      N  735   3.065   1.656   2.311
   46GLY      H  736   3.009   1.611   2.382
   46GLY     CA  737   3.029   1.634   2.170
   46GLY    HA1  738   3.093   1.680   2.094
   46GLY    HA2  739   3.044   1.528   2.148
   46GLY      C  740   2.888   1.680   2.140
   46GLY      O  741   2.867   1.708   2.023
   47GLU      N  742   2.802   1.687   2.241
   47GLU      H  743   2.839   1.664   2.332
   47GLU     CA  744   2.661   1.718   2.222
   47GLU     HA  745   2.636   1.678   2.124
   47GLU     CB  746   2.590   1.653   2.342
   47GLU    HB1  747   2.632   1.553   2.334
   47GLU    HB2  748   2.619   1.695   2.438
   47GLU     CG  749   2.436   1.636   2.347
   47GLU    HG1  750   2.392   1.603   2.440
   47GLU    HG2  751   2.392   1.736   2.342
   47GLU     CD  752   2.386   1.561   2.225
   47GLU    OE1  753   2.463   1.492   2.151
   47GLU    OE2  754   2.266   1.568   2.198
   47GLU      C  755   2.624   1.867   2.223
   47GLU      O  756   2.515   1.909   2.188
   48VAL      N  757   2.719   1.944   2.276
   48VAL      H  758   2.796   1.889   2.311
   48VAL     CA  759   2.723   2.089   2.275
   48VAL     HA  760   2.620   2.124   2.289
   48VAL     CB  761   2.810   2.145   2.386
   48VAL     HB  762   2.803   2.254   2.391
   48VAL    CG1  763   2.762   2.102   2.523
   48VAL   HG11  764   2.833   2.127   2.602
   48VAL   HG12  765   2.671   2.157   2.545
   48VAL   HG13  766   2.734   1.997   2.522
   48VAL    CG2  767   2.962   2.115   2.366
   48VAL   HG21  768   2.988   2.015   2.330
   48VAL   HG22  769   3.006   2.194   2.306
   48VAL   HG23  770   3.020   2.127   2.458
   48VAL      C  771   2.771   2.145   2.137
   48VAL      O  772   2.762   2.269   2.117
   49ILE      N  773   2.810   2.064   2.042
   49ILE      H  774   2.803   1.965   2.061
   49ILE     CA  775   2.838   2.103   1.905
   49ILE     HA  776   2.910   2.183   1.921
   49ILE     CB  777   2.925   1.995   1.827
   49ILE     HB  778   2.875   1.898   1.836
   49ILE    CG1  779   3.067   1.979   1.889
   49ILE   HG11  780   3.122   2.072   1.881
   49ILE   HG12  781   3.062   1.960   1.996
   49ILE    CG2  782   2.944   2.032   1.681
   49ILE   HG21  783   2.985   2.133   1.676
   49ILE   HG22  784   3.022   1.975   1.630
   49ILE   HG23  785   2.857   2.020   1.617
   49ILE     CD  786   3.147   1.861   1.842
   49ILE    HD1  787   3.094   1.766   1.846
   49ILE    HD2  788   3.166   1.867   1.734
   49ILE    HD3  789   3.244   1.857   1.891
   49ILE      C  790   2.716   2.156   1.823
   49ILE      O  791   2.728   2.267   1.773
   50PRO      N  792   2.606   2.078   1.824
   50PRO     CA  793   2.483   2.131   1.769
   50PRO     HA  794   2.509   2.183   1.677
   50PRO     CB  795   2.391   2.005   1.738
   50PRO    HB1  796   2.287   2.017   1.769
   50PRO    HB2  797   2.387   1.986   1.631
   50PRO     CG  798   2.456   1.891   1.822
   50PRO    HG1  799   2.413   1.871   1.920
   50PRO    HG2  800   2.438   1.801   1.764
   50PRO     CD  801   2.603   1.929   1.838
   50PRO    HD1  802   2.642   1.880   1.927
   50PRO    HD2  803   2.656   1.884   1.754
   50PRO      C  804   2.403   2.228   1.853
   50PRO      O  805   2.327   2.301   1.794
   51LEU      N  806   2.421   2.232   1.985
   51LEU      H  807   2.473   2.157   2.028
   51LEU     CA  808   2.391   2.348   2.070
   51LEU     HA  809   2.282   2.345   2.071
   51LEU     CB  810   2.446   2.326   2.216
   51LEU    HB1  811   2.424   2.223   2.244
   51LEU    HB2  812   2.553   2.342   2.213
   51LEU     CG  813   2.399   2.423   2.330
   51LEU     HG  814   2.396   2.522   2.286
   51LEU    CD1  815   2.256   2.377   2.378
   51LEU   HD11  816   2.216   2.457   2.441
   51LEU   HD12  817   2.186   2.375   2.295
   51LEU   HD13  818   2.255   2.290   2.444
   51LEU    CD2  819   2.494   2.425   2.444
   51LEU   HD21  820   2.442   2.460   2.533
   51LEU   HD22  821   2.514   2.320   2.466
   51LEU   HD23  822   2.584   2.480   2.417
   51LEU      C  823   2.429   2.491   2.010
   51LEU      O  824   2.363   2.592   2.038
   52ILE      N  825   2.529   2.500   1.922
   52ILE      H  826   2.567   2.409   1.899
   52ILE     CA  827   2.563   2.619   1.855
   52ILE     HA  828   2.544   2.708   1.915
   52ILE     CB  829   2.719   2.620   1.834
   52ILE     HB  830   2.746   2.566   1.744
   52ILE    CG1  831   2.807   2.557   1.946
   52ILE   HG11  832   2.778   2.453   1.954
   52ILE   HG12  833   2.911   2.561   1.912
   52ILE    CG2  834   2.765   2.755   1.778
   52ILE   HG21  835   2.704   2.787   1.693
   52ILE   HG22  836   2.752   2.831   1.855
   52ILE   HG23  837   2.863   2.758   1.730
   52ILE     CD  838   2.798   2.613   2.083
   52ILE    HD1  839   2.693   2.607   2.111
   52ILE    HD2  840   2.866   2.564   2.152
   52ILE    HD3  841   2.811   2.722   2.082
   52ILE      C  842   2.489   2.633   1.715
   52ILE      O  843   2.438   2.741   1.682
   53THR      N  844   2.489   2.529   1.634
   53THR      H  845   2.542   2.445   1.655
   53THR     CA  846   2.424   2.546   1.504
   53THR     HA  847   2.460   2.639   1.461
   53THR     CB  848   2.477   2.429   1.415
   53THR     HB  849   2.417   2.436   1.324
   53THR    OG1  850   2.450   2.296   1.453
   53THR    HG1  851   2.359   2.292   1.476
   53THR    CG2  852   2.625   2.447   1.390
   53THR   HG21  853   2.671   2.428   1.487
   53THR   HG22  854   2.660   2.381   1.311
   53THR   HG23  855   2.657   2.546   1.357
   53THR      C  856   2.273   2.541   1.511
   53THR      O  857   2.214   2.598   1.420
   54ASN      N  858   2.210   2.471   1.611
   54ASN      H  859   2.262   2.435   1.689
   54ASN     CA  860   2.064   2.466   1.628
   54ASN     HA  861   2.020   2.461   1.528
   54ASN     CB  862   2.007   2.354   1.716
   54ASN    HB1  863   2.057   2.261   1.688
   54ASN    HB2  864   2.019   2.372   1.823
   54ASN     CG  865   1.858   2.320   1.691
   54ASN    OD1  866   1.765   2.397   1.720
   54ASN    ND2  867   1.841   2.207   1.619
   54ASN   HD21  868   1.922   2.151   1.600
   54ASN   HD22  869   1.749   2.183   1.584
   54ASN      C  870   2.024   2.606   1.686
   54ASN      O  871   2.091   2.663   1.769
   55HIS      N  872   1.905   2.654   1.636
   55HIS      H  873   1.857   2.600   1.565
   55HIS     CA  874   1.845   2.775   1.682
   55HIS     HA  875   1.889   2.795   1.780
   55HIS     CB  876   1.887   2.893   1.592
   55HIS    HB1  877   1.990   2.884   1.560
   55HIS    HB2  878   1.827   2.882   1.501
   55HIS     CG  879   1.868   3.032   1.645
   55HIS    ND1  880   1.887   3.147   1.564
   55HIS    CD2  881   1.855   3.078   1.773
   55HIS    HD2  882   1.851   3.029   1.869
   55HIS    CE1  883   1.886   3.251   1.643
   55HIS    HE1  884   1.897   3.353   1.611
   55HIS    NE2  885   1.861   3.216   1.768
   55HIS    HE2  886   1.857   3.286   1.840
   55HIS      C  887   1.698   2.760   1.707
   55HIS      O  888   1.629   2.864   1.704
   56ASN      N  889   1.651   2.642   1.744
   56ASN      H  890   1.709   2.561   1.728
   56ASN     CA  891   1.521   2.626   1.810
   56ASN     HA  892   1.494   2.725   1.845
   56ASN     CB  893   1.405   2.589   1.712
   56ASN    HB1  894   1.309   2.581   1.764
   56ASN    HB2  895   1.394   2.653   1.624
   56ASN     CG  896   1.428   2.452   1.640
   56ASN    OD1  897   1.520   2.444   1.554
   56ASN    ND2  898   1.345   2.354   1.669
   56ASN   HD21  899   1.281   2.363   1.747
   56ASN   HD22  900   1.366   2.262   1.632
   56ASN      C  901   1.537   2.540   1.930
   56ASN      O  902   1.452   2.456   1.964
   57ILE      N  903   1.641   2.562   2.003
   57ILE      H  904   1.697   2.641   1.974
   57ILE     CA  905   1.672   2.511   2.135
   57ILE     HA  906   1.637   2.408   2.138
   57ILE     CB  907   1.817   2.530   2.172
   57ILE     HB  908   1.830   2.638   2.180
   57ILE    CG1  909   1.917   2.475   2.069
   57ILE   HG11  910   1.937   2.368   2.078
   57ILE   HG12  911   1.870   2.504   1.975
   57ILE    CG2  912   1.854   2.468   2.310
   57ILE   HG21  913   1.800   2.520   2.388
   57ILE   HG22  914   1.825   2.363   2.319
   57ILE   HG23  915   1.959   2.469   2.336
   57ILE     CD  916   2.050   2.551   2.061
   57ILE    HD1  917   2.031   2.654   2.030
   57ILE    HD2  918   2.113   2.543   2.149
   57ILE    HD3  919   2.112   2.512   1.980
   57ILE      C  920   1.584   2.590   2.230
   57ILE      O  921   1.594   2.709   2.235
   58LEU      N  922   1.498   2.527   2.311
   58LEU      H  923   1.492   2.430   2.284
   58LEU     CA  924   1.401   2.589   2.402
   58LEU     HA  925   1.416   2.697   2.394
   58LEU     CB  926   1.260   2.544   2.365
   58LEU    HB1  927   1.253   2.442   2.403
   58LEU    HB2  928   1.190   2.597   2.428
   58LEU     CG  929   1.226   2.556   2.217
   58LEU     HG  930   1.294   2.497   2.156
   58LEU    CD1  931   1.080   2.504   2.192
   58LEU   HD11  932   1.079   2.399   2.224
   58LEU   HD12  933   1.003   2.556   2.249
   58LEU   HD13  934   1.064   2.508   2.085
   58LEU    CD2  935   1.247   2.697   2.162
   58LEU   HD21  936   1.347   2.740   2.172
   58LEU   HD22  937   1.234   2.696   2.054
   58LEU   HD23  938   1.164   2.761   2.191
   58LEU      C  939   1.447   2.546   2.544
   58LEU      O  940   1.462   2.632   2.631
   59LYS      N  941   1.463   2.416   2.569
   59LYS      H  942   1.458   2.357   2.487
   59LYS     CA  943   1.480   2.345   2.697
   59LYS     HA  944   1.492   2.427   2.768
   59LYS     CB  945   1.341   2.290   2.743
   59LYS    HB1  946   1.270   2.371   2.727
   59LYS    HB2  947   1.304   2.212   2.676
   59LYS     CG  948   1.339   2.231   2.883
   59LYS    HG1  949   1.412   2.149   2.886
   59LYS    HG2  950   1.379   2.311   2.946
   59LYS     CD  951   1.201   2.195   2.941
   59LYS    HD1  952   1.124   2.269   2.918
   59LYS    HD2  953   1.154   2.106   2.899
   59LYS     CE  954   1.200   2.193   3.096
   59LYS    HE1  955   1.270   2.113   3.119
   59LYS    HE2  956   1.234   2.289   3.135
   59LYS     NZ  957   1.075   2.141   3.144
   59LYS    HZ1  958   1.087   2.043   3.165
   59LYS    HZ2  959   1.051   2.177   3.236
   59LYS    HZ3  960   0.999   2.162   3.081
   59LYS      C  961   1.593   2.240   2.701
   59LYS      O  962   1.564   2.119   2.693
   60PRO      N  963   1.721   2.268   2.709
   60PRO     CA  964   1.831   2.170   2.718
   60PRO     HA  965   1.814   2.093   2.642
   60PRO     CB  966   1.953   2.240   2.656
   60PRO    HB1  967   2.049   2.201   2.689
   60PRO    HB2  968   1.952   2.227   2.548
   60PRO     CG  969   1.925   2.385   2.694
   60PRO    HG1  970   1.956   2.413   2.794
   60PRO    HG2  971   1.984   2.445   2.625
   60PRO     CD  972   1.773   2.400   2.689
   60PRO    HD1  973   1.725   2.478   2.747
   60PRO    HD2  974   1.751   2.429   2.586
   60PRO      C  975   1.849   2.117   2.860
   60PRO      O  976   1.825   2.184   2.959
   61LEU      N  977   1.913   2.001   2.870
   61LEU      H  978   1.930   1.940   2.792
   61LEU     CA  979   1.976   1.938   2.993
   61LEU     HA  980   1.932   1.971   3.087
   61LEU     CB  981   1.946   1.790   2.990
   61LEU    HB1  982   1.951   1.746   2.891
   61LEU    HB2  983   2.018   1.731   3.046
   61LEU     CG  984   1.806   1.743   3.048
   61LEU     HG  985   1.754   1.838   3.060
   61LEU    CD1  986   1.726   1.653   2.956
   61LEU   HD11  987   1.749   1.687   2.855
   61LEU   HD12  988   1.740   1.545   2.964
   61LEU   HD13  989   1.620   1.679   2.954
   61LEU    CD2  990   1.803   1.677   3.186
   61LEU   HD21  991   1.706   1.667   3.233
   61LEU   HD22  992   1.835   1.573   3.184
   61LEU   HD23  993   1.866   1.724   3.262
   61LEU      C  994   2.128   1.968   2.975
   61LEU      O  995   2.192   1.930   2.882
   62ILE      N  996   2.183   2.044   3.071
   62ILE      H  997   2.117   2.084   3.136
   62ILE     CA  998   2.321   2.094   3.095
   62ILE     HA  999   2.393   2.038   3.036
   62ILE     CB 1000   2.329   2.251   3.060
   62ILE     HB 1001   2.254   2.303   3.120
   62ILE    CG1 1002   2.295   2.284   2.914
   62ILE   HG11 1003   2.354   2.220   2.848
   62ILE   HG12 1004   2.191   2.256   2.895
   62ILE    CG2 1005   2.466   2.303   3.096
   62ILE   HG21 1006   2.473   2.412   3.100
   62ILE   HG22 1007   2.485   2.277   3.200
   62ILE   HG23 1008   2.542   2.260   3.032
   62ILE     CD 1009   2.295   2.438   2.879
   62ILE    HD1 1010   2.318   2.462   2.775
   62ILE    HD2 1011   2.199   2.483   2.902
   62ILE    HD3 1012   2.369   2.491   2.939
   62ILE      C 1013   2.351   2.068   3.239
   62ILE      O 1014   2.295   2.128   3.332
   63GLY      N 1015   2.442   1.971   3.265
   63GLY      H 1016   2.483   1.918   3.190
   63GLY     CA 1017   2.472   1.916   3.401
   63GLY    HA1 1018   2.576   1.883   3.400
   63GLY    HA2 1019   2.465   1.996   3.475
   63GLY      C 1020   2.395   1.791   3.432
   63GLY      O 1021   2.385   1.752   3.550
   64GLN      N 1022   2.312   1.735   3.345
   64GLN      H 1023   2.320   1.773   3.251
   64GLN     CA 1024   2.224   1.621   3.372
   64GLN     HA 1025   2.210   1.577   3.273
   64GLN     CB 1026   2.286   1.499   3.454
   64GLN    HB1 1027   2.309   1.525   3.557
   64GLN    HB2 1028   2.212   1.420   3.463
   64GLN     CG 1029   2.424   1.447   3.407
   64GLN    HG1 1030   2.497   1.527   3.412
   64GLN    HG2 1031   2.455   1.380   3.488
   64GLN     CD 1032   2.417   1.380   3.269
   64GLN    OE1 1033   2.321   1.308   3.237
   64GLN    NE2 1034   2.507   1.412   3.179
   64GLN   HE21 1035   2.575   1.484   3.200
   64GLN   HE22 1036   2.504   1.367   3.088
   64GLN      C 1037   2.084   1.669   3.426
   64GLN      O 1038   2.005   1.588   3.472
   65LYS      N 1039   2.059   1.802   3.419
   65LYS      H 1040   2.131   1.869   3.400
   65LYS     CA 1041   1.951   1.878   3.480
   65LYS     HA 1042   1.861   1.818   3.478
   65LYS     CB 1043   1.976   1.920   3.625
   65LYS    HB1 1044   1.880   1.954   3.664
   65LYS    HB2 1045   1.998   1.828   3.678
   65LYS     CG 1046   2.097   2.019   3.641
   65LYS    HG1 1047   2.182   1.964   3.601
   65LYS    HG2 1048   2.100   2.112   3.584
   65LYS     CD 1049   2.140   2.038   3.790
   65LYS    HD1 1050   2.058   2.092   3.838
   65LYS    HD2 1051   2.152   1.940   3.837
   65LYS     CE 1052   2.271   2.113   3.805
   65LYS    HE1 1053   2.327   2.098   3.713
   65LYS    HE2 1054   2.262   2.221   3.805
   65LYS     NZ 1055   2.354   2.073   3.920
   65LYS    HZ1 1056   2.429   2.141   3.929
   65LYS    HZ2 1057   2.301   2.071   4.006
   65LYS    HZ3 1058   2.404   1.985   3.912
   65LYS      C 1059   1.898   1.992   3.390
   65LYS      O 1060   1.973   2.054   3.311
   66PHE      N 1061   1.769   2.029   3.404
   66PHE      H 1062   1.721   1.992   3.485
   66PHE     CA 1063   1.691   2.109   3.309
   66PHE     HA 1064   1.727   2.083   3.210
   66PHE     CB 1065   1.539   2.076   3.330
   66PHE    HB1 1066   1.525   2.043   3.433
   66PHE    HB2 1067   1.479   2.165   3.309
   66PHE     CG 1068   1.498   1.965   3.241
   66PHE    CD1 1069   1.450   1.839   3.286
   66PHE    HD1 1070   1.433   1.817   3.390
   66PHE    CD2 1071   1.512   1.989   3.099
   66PHE    HD2 1072   1.552   2.081   3.060
   66PHE    CE1 1073   1.405   1.741   3.194
   66PHE    HE1 1074   1.367   1.645   3.226
   66PHE    CE2 1075   1.456   1.895   3.012
   66PHE    HE2 1076   1.454   1.925   2.908
   66PHE     CZ 1077   1.405   1.772   3.052
   66PHE     HZ 1078   1.367   1.706   2.975
   66PHE      C 1079   1.706   2.257   3.332
   66PHE      O 1080   1.702   2.310   3.443
   67CYS      N 1081   1.718   2.331   3.216
   67CYS      H 1082   1.722   2.283   3.127
   67CYS     CA 1083   1.716   2.475   3.195
   67CYS     HA 1084   1.648   2.520   3.267
   67CYS     CB 1085   1.852   2.542   3.223
   67CYS    HB1 1086   1.853   2.647   3.195
   67CYS    HB2 1087   1.874   2.528   3.328
   67CYS     SG 1088   1.975   2.456   3.133
   67CYS     HG 1089   1.894   2.367   3.074
   67CYS      C 1090   1.640   2.514   3.066
   67CYS      O 1091   1.612   2.432   2.985
   68ILE      N 1092   1.589   2.640   3.065
   68ILE      H 1093   1.617   2.695   3.145
   68ILE     CA 1094   1.494   2.705   2.970
   68ILE     HA 1095   1.463   2.634   2.894
   68ILE     CB 1096   1.363   2.769   3.034
   68ILE     HB 1097   1.390   2.862   3.085
   68ILE    CG1 1098   1.293   2.665   3.126
   68ILE   HG11 1099   1.188   2.694   3.135
   68ILE   HG12 1100   1.292   2.568   3.077
   68ILE    CG2 1101   1.260   2.810   2.923
   68ILE   HG21 1102   1.241   2.721   2.862
   68ILE   HG22 1103   1.172   2.846   2.975
   68ILE   HG23 1104   1.301   2.888   2.859
   68ILE     CD 1105   1.354   2.646   3.261
   68ILE    HD1 1106   1.387   2.546   3.286
   68ILE    HD2 1107   1.445   2.702   3.284
   68ILE    HD3 1108   1.279   2.676   3.335
   68ILE      C 1109   1.576   2.823   2.915
   68ILE      O 1110   1.639   2.896   2.998
   69VAL      N 1111   1.596   2.840   2.782
   69VAL      H 1112   1.529   2.790   2.726
   69VAL     CA 1113   1.659   2.943   2.717
   69VAL     HA 1114   1.754   2.954   2.769
   69VAL     CB 1115   1.677   2.893   2.569
   69VAL     HB 1116   1.582   2.872   2.520
   69VAL    CG1 1117   1.740   2.995   2.481
   69VAL   HG11 1118   1.681   3.086   2.481
   69VAL   HG12 1119   1.835   3.030   2.520
   69VAL   HG13 1120   1.747   2.965   2.376
   69VAL    CG2 1121   1.764   2.765   2.553
   69VAL   HG21 1122   1.717   2.685   2.610
   69VAL   HG22 1123   1.783   2.740   2.448
   69VAL   HG23 1124   1.866   2.781   2.586
   69VAL      C 1125   1.570   3.071   2.719
   69VAL      O 1126   1.446   3.064   2.734
   70TYR      N 1127   1.634   3.186   2.720
   70TYR      H 1128   1.732   3.175   2.695
   70TYR     CA 1129   1.564   3.310   2.717
   70TYR     HA 1130   1.471   3.292   2.663
   70TYR     CB 1131   1.515   3.353   2.867
   70TYR    HB1 1132   1.433   3.424   2.856
   70TYR    HB2 1133   1.480   3.259   2.909
   70TYR     CG 1134   1.615   3.419   2.959
   70TYR    CD1 1135   1.692   3.342   3.047
   70TYR    HD1 1136   1.673   3.236   3.056
   70TYR    CD2 1137   1.645   3.558   2.950
   70TYR    HD2 1138   1.592   3.624   2.883
   70TYR    CE1 1139   1.783   3.405   3.133
   70TYR    HE1 1140   1.846   3.340   3.192
   70TYR    CE2 1141   1.741   3.620   3.033
   70TYR    HE2 1142   1.754   3.727   3.032
   70TYR     CZ 1143   1.806   3.545   3.126
   70TYR     OH 1144   1.897   3.607   3.198
   70TYR     HH 1145   1.976   3.557   3.198
   70TYR      C 1146   1.624   3.423   2.634
   70TYR      O 1147   1.551   3.507   2.579
   71THR      N 1148   1.755   3.418   2.600
   71THR      H 1149   1.816   3.347   2.638
   71THR     CA 1150   1.809   3.486   2.483
   71THR     HA 1151   1.733   3.487   2.405
   71THR     CB 1152   1.855   3.633   2.525
   71THR     HB 1153   1.944   3.622   2.587
   71THR    OG1 1154   1.752   3.701   2.595
   71THR    HG1 1155   1.713   3.637   2.653
   71THR    CG2 1156   1.874   3.720   2.401
   71THR   HG21 1157   1.783   3.717   2.340
   71THR   HG22 1158   1.903   3.819   2.434
   71THR   HG23 1159   1.956   3.679   2.343
   71THR      C 1160   1.924   3.393   2.435
   71THR      O 1161   2.021   3.380   2.506
   72ASN      N 1162   1.905   3.321   2.324
   72ASN      H 1163   1.822   3.343   2.269
   72ASN     CA 1164   2.018   3.255   2.255
   72ASN     HA 1165   2.103   3.230   2.318
   72ASN     CB 1166   1.965   3.129   2.182
   72ASN    HB1 1167   1.903   3.066   2.246
   72ASN    HB2 1168   1.897   3.155   2.101
   72ASN     CG 1169   2.071   3.035   2.130
   72ASN    OD1 1170   2.185   3.072   2.147
   72ASN    ND2 1171   2.041   2.931   2.050
   72ASN   HD21 1172   1.943   2.907   2.047
   72ASN   HD22 1173   2.107   2.872   2.002
   72ASN      C 1174   2.072   3.353   2.147
   72ASN      O 1175   1.999   3.402   2.060
   73SER      N 1176   2.201   3.354   2.128
   73SER      H 1177   2.264   3.305   2.191
   73SER     CA 1178   2.270   3.408   2.014
   73SER     HA 1179   2.220   3.381   1.921
   73SER     CB 1180   2.259   3.565   2.009
   73SER    HB1 1181   2.155   3.593   2.021
   73SER    HB2 1182   2.306   3.601   2.101
   73SER     OG 1183   2.308   3.617   1.882
   73SER     HG 1184   2.399   3.638   1.891
   73SER      C 1185   2.414   3.348   2.012
   73SER      O 1186   2.517   3.410   1.977
   74LEU      N 1187   2.430   3.223   2.061
   74LEU      H 1188   2.351   3.176   2.104
   74LEU     CA 1189   2.553   3.150   2.087
   74LEU     HA 1190   2.611   3.211   2.157
   74LEU     CB 1191   2.510   3.011   2.149
   74LEU    HB1 1192   2.450   3.035   2.237
   74LEU    HB2 1193   2.445   2.957   2.080
   74LEU     CG 1194   2.618   2.924   2.216
   74LEU     HG 1195   2.697   2.911   2.142
   74LEU    CD1 1196   2.676   2.985   2.344
   74LEU   HD11 1197   2.742   3.067   2.317
   74LEU   HD12 1198   2.593   3.037   2.392
   74LEU   HD13 1199   2.732   2.920   2.412
   74LEU    CD2 1200   2.569   2.790   2.256
   74LEU   HD21 1201   2.471   2.804   2.302
   74LEU   HD22 1202   2.548   2.735   2.164
   74LEU   HD23 1203   2.644   2.740   2.317
   74LEU      C 1204   2.639   3.128   1.967
   74LEU      O 1205   2.763   3.138   1.971
   75MET      N 1206   2.575   3.116   1.849
   75MET      H 1207   2.476   3.097   1.852
   75MET     CA 1208   2.647   3.105   1.716
   75MET     HA 1209   2.720   3.026   1.734
   75MET     CB 1210   2.548   3.054   1.602
   75MET    HB1 1211   2.464   2.993   1.635
   75MET    HB2 1212   2.489   3.139   1.569
   75MET     CG 1213   2.619   2.986   1.477
   75MET    HG1 1214   2.687   3.064   1.443
   75MET    HG2 1215   2.682   2.902   1.506
   75MET     SD 1216   2.514   2.934   1.339
   75MET     CE 1217   2.467   3.093   1.278
   75MET    HE1 1218   2.556   3.141   1.235
   75MET    HE2 1219   2.379   3.098   1.214
   75MET    HE3 1220   2.444   3.150   1.368
   75MET      C 1221   2.715   3.239   1.671
   75MET      O 1222   2.805   3.232   1.585
   76ASP      N 1223   2.671   3.350   1.728
   76ASP      H 1224   2.593   3.344   1.792
   76ASP     CA 1225   2.713   3.478   1.675
   76ASP     HA 1226   2.719   3.478   1.566
   76ASP     CB 1227   2.613   3.586   1.720
   76ASP    HB1 1228   2.521   3.566   1.665
   76ASP    HB2 1229   2.612   3.565   1.827
   76ASP     CG 1230   2.659   3.732   1.696
   76ASP    OD1 1231   2.610   3.823   1.764
   76ASP    OD2 1232   2.731   3.753   1.600
   76ASP      C 1233   2.859   3.505   1.732
   76ASP      O 1234   2.881   3.465   1.845
   77GLU      N 1235   2.946   3.575   1.654
   77GLU      H 1236   2.916   3.627   1.573
   77GLU     CA 1237   3.078   3.610   1.711
   77GLU     HA 1238   3.116   3.533   1.777
   77GLU     CB 1239   3.179   3.623   1.594
   77GLU    HB1 1240   3.163   3.562   1.505
   77GLU    HB2 1241   3.173   3.721   1.548
   77GLU     CG 1242   3.333   3.619   1.631
   77GLU    HG1 1243   3.375   3.631   1.531
   77GLU    HG2 1244   3.364   3.707   1.688
   77GLU     CD 1245   3.385   3.492   1.697
   77GLU    OE1 1246   3.511   3.470   1.700
   77GLU    OE2 1247   3.304   3.406   1.744
   77GLU      C 1248   3.078   3.740   1.789
   77GLU      O 1249   3.172   3.765   1.859
   78ASN      N 1250   2.978   3.828   1.771
   78ASN      H 1251   2.901   3.800   1.711
   78ASN     CA 1252   2.966   3.958   1.845
   78ASN     HA 1253   3.056   4.016   1.860
   78ASN     CB 1254   2.852   4.050   1.789
   78ASN    HB1 1255   2.860   4.038   1.681
   78ASN    HB2 1256   2.748   4.025   1.810
   78ASN     CG 1257   2.889   4.196   1.824
   78ASN    OD1 1258   2.949   4.228   1.928
   78ASN    ND2 1259   2.883   4.292   1.733
   78ASN   HD21 1260   2.818   4.281   1.656
   78ASN   HD22 1261   2.886   4.388   1.762
   78ASN      C 1262   2.910   3.921   1.984
   78ASN      O 1263   2.984   3.949   2.079
   79THR      N 1264   2.794   3.860   1.999
   79THR      H 1265   2.742   3.838   1.916
   79THR     CA 1266   2.719   3.847   2.122
   79THR     HA 1267   2.733   3.937   2.182
   79THR     CB 1268   2.568   3.831   2.089
   79THR     HB 1269   2.512   3.805   2.179
   79THR    OG1 1270   2.539   3.729   1.993
   79THR    HG1 1271   2.560   3.754   1.904
   79THR    CG2 1272   2.523   3.973   2.036
   79THR   HG21 1273   2.572   4.025   1.954
   79THR   HG22 1274   2.426   3.960   1.989
   79THR   HG23 1275   2.521   4.041   2.121
   79THR      C 1276   2.782   3.720   2.191
   79THR      O 1277   2.827   3.732   2.301
   80TYR      N 1278   2.783   3.607   2.123
   80TYR      H 1279   2.731   3.614   2.037
   80TYR     CA 1280   2.846   3.475   2.148
   80TYR     HA 1281   2.815   3.413   2.063
   80TYR     CB 1282   3.000   3.463   2.144
   80TYR    HB1 1283   3.026   3.359   2.157
   80TYR    HB2 1284   3.044   3.483   2.046
   80TYR     CG 1285   3.090   3.541   2.234
   80TYR    CD1 1286   3.113   3.507   2.366
   80TYR    HD1 1287   3.088   3.405   2.390
   80TYR    CD2 1288   3.136   3.664   2.195
   80TYR    HD2 1289   3.118   3.703   2.096
   80TYR    CE1 1290   3.185   3.585   2.457
   80TYR    HE1 1291   3.213   3.543   2.552
   80TYR    CE2 1292   3.204   3.753   2.282
   80TYR    HE2 1293   3.240   3.849   2.249
   80TYR     CZ 1294   3.229   3.708   2.415
   80TYR     OH 1295   3.318   3.779   2.487
   80TYR     HH 1296   3.367   3.849   2.448
   80TYR      C 1297   2.791   3.404   2.272
   80TYR      O 1298   2.848   3.314   2.331
   81ALA      N 1299   2.679   3.448   2.327
   81ALA      H 1300   2.636   3.522   2.273
   81ALA     CA 1301   2.618   3.415   2.457
   81ALA     HA 1302   2.691   3.369   2.525
   81ALA     CB 1303   2.576   3.551   2.524
   81ALA    HB1 1304   2.503   3.615   2.474
   81ALA    HB2 1305   2.539   3.531   2.625
   81ALA    HB3 1306   2.661   3.618   2.538
   81ALA      C 1307   2.493   3.333   2.434
   81ALA      O 1308   2.417   3.359   2.337
   82MET      N 1309   2.464   3.238   2.522
   82MET      H 1310   2.534   3.224   2.594
   82MET     CA 1311   2.332   3.174   2.549
   82MET     HA 1312   2.257   3.222   2.487
   82MET     CB 1313   2.320   3.019   2.536
   82MET    HB1 1314   2.360   2.987   2.440
   82MET    HB2 1315   2.384   2.968   2.608
   82MET     CG 1316   2.176   2.963   2.535
   82MET    HG1 1317   2.122   2.985   2.627
   82MET    HG2 1318   2.118   3.006   2.454
   82MET     SD 1319   2.173   2.789   2.498
   82MET     CE 1320   2.195   2.781   2.316
   82MET    HE1 1321   2.266   2.856   2.282
   82MET    HE2 1322   2.230   2.681   2.292
   82MET    HE3 1323   2.098   2.790   2.267
   82MET      C 1324   2.300   3.212   2.692
   82MET      O 1325   2.383   3.197   2.781
   83GLU      N 1326   2.187   3.278   2.716
   83GLU      H 1327   2.120   3.293   2.642
   83GLU     CA 1328   2.137   3.312   2.849
   83GLU     HA 1329   2.212   3.295   2.926
   83GLU     CB 1330   2.087   3.453   2.861
   83GLU    HB1 1331   2.037   3.490   2.772
   83GLU    HB2 1332   2.007   3.454   2.936
   83GLU     CG 1333   2.180   3.555   2.908
   83GLU    HG1 1334   2.210   3.542   3.012
   83GLU    HG2 1335   2.272   3.538   2.852
   83GLU     CD 1336   2.132   3.700   2.884
   83GLU    OE1 1337   2.097   3.732   2.766
   83GLU    OE2 1338   2.140   3.783   2.974
   83GLU      C 1339   2.023   3.211   2.867
   83GLU      O 1340   1.926   3.220   2.785
   84LEU      N 1341   2.029   3.125   2.966
   84LEU      H 1342   2.096   3.152   3.035
   84LEU     CA 1343   1.925   3.029   3.016
   84LEU     HA 1344   1.830   3.048   2.965
   84LEU     CB 1345   1.978   2.882   2.998
   84LEU    HB1 1346   2.046   2.855   3.079
   84LEU    HB2 1347   1.896   2.811   3.010
   84LEU     CG 1348   2.044   2.851   2.860
   84LEU     HG 1349   1.996   2.917   2.788
   84LEU    CD1 1350   2.198   2.867   2.872
   84LEU   HD11 1351   2.226   2.972   2.878
   84LEU   HD12 1352   2.228   2.810   2.960
   84LEU   HD13 1353   2.253   2.824   2.788
   84LEU    CD2 1354   2.007   2.704   2.823
   84LEU   HD21 1355   2.019   2.638   2.909
   84LEU   HD22 1356   1.903   2.693   2.792
   84LEU   HD23 1357   2.065   2.670   2.738
   84LEU      C 1358   1.900   3.064   3.164
   84LEU      O 1359   1.978   3.127   3.234
   85LEU      N 1360   1.792   3.006   3.216
   85LEU      H 1361   1.721   2.961   3.161
   85LEU     CA 1362   1.774   2.987   3.356
   85LEU     HA 1363   1.875   3.003   3.393
   85LEU     CB 1364   1.694   3.099   3.414
   85LEU    HB1 1365   1.685   3.087   3.522
   85LEU    HB2 1366   1.756   3.188   3.406
   85LEU     CG 1367   1.570   3.141   3.341
   85LEU     HG 1368   1.572   3.118   3.235
   85LEU    CD1 1369   1.456   3.047   3.385
   85LEU   HD11 1370   1.361   3.075   3.339
   85LEU   HD12 1371   1.478   2.944   3.358
   85LEU   HD13 1372   1.440   3.042   3.493
   85LEU    CD2 1373   1.536   3.287   3.358
   85LEU   HD21 1374   1.440   3.309   3.312
   85LEU   HD22 1375   1.533   3.327   3.459
   85LEU   HD23 1376   1.614   3.337   3.301
   85LEU      C 1377   1.728   2.846   3.393
   85LEU      O 1378   1.673   2.765   3.314
   86THR      N 1379   1.739   2.810   3.522
   86THR      H 1380   1.767   2.881   3.588
   86THR     CA 1381   1.712   2.683   3.589
   86THR     HA 1382   1.764   2.600   3.541
   86THR     CB 1383   1.756   2.689   3.739
   86THR     HB 1384   1.729   2.594   3.785
   86THR    OG1 1385   1.694   2.797   3.800
   86THR    HG1 1386   1.600   2.789   3.789
   86THR    CG2 1387   1.904   2.708   3.752
   86THR   HG21 1388   1.938   2.698   3.855
   86THR   HG22 1389   1.961   2.636   3.693
   86THR   HG23 1390   1.943   2.803   3.716
   86THR      C 1391   1.555   2.638   3.579
   86THR      O 1392   1.464   2.719   3.588
   87GLY      N 1393   1.533   2.509   3.570
   87GLY      H 1394   1.607   2.441   3.558
   87GLY     CA 1395   1.401   2.451   3.600
   87GLY    HA1 1396   1.317   2.501   3.553
   87GLY    HA2 1397   1.395   2.357   3.544
   87GLY      C 1398   1.387   2.424   3.747
   87GLY      O 1399   1.280   2.433   3.807
   88TYR      N 1400   1.501   2.383   3.807
   88TYR      H 1401   1.586   2.369   3.755
   88TYR     CA 1402   1.510   2.311   3.935
   88TYR     HA 1403   1.416   2.260   3.957
   88TYR     CB 1404   1.631   2.213   3.930
   88TYR    HB1 1405   1.665   2.165   4.021
   88TYR    HB2 1406   1.609   2.135   3.857
   88TYR     CG 1407   1.757   2.269   3.873
   88TYR    CD1 1408   1.789   2.244   3.730
   88TYR    HD1 1409   1.726   2.190   3.661
   88TYR    CD2 1410   1.854   2.336   3.949
   88TYR    HD2 1411   1.842   2.366   4.052
   88TYR    CE1 1412   1.905   2.302   3.673
   88TYR    HE1 1413   1.934   2.290   3.570
   88TYR    CE2 1414   1.963   2.386   3.884
   88TYR    HE2 1415   2.028   2.432   3.958
   88TYR     CZ 1416   2.002   2.370   3.759
   88TYR     OH 1417   2.109   2.433   3.702
   88TYR     HH 1418   2.113   2.407   3.611
   88TYR      C 1419   1.522   2.414   4.049
   88TYR      O 1420   1.513   2.376   4.164
   89ALA      N 1421   1.536   2.538   4.014
   89ALA      H 1422   1.552   2.565   3.918
   89ALA     CA 1423   1.523   2.667   4.096
   89ALA     HA 1424   1.474   2.624   4.184
   89ALA     CB 1425   1.656   2.732   4.139
   89ALA    HB1 1426   1.732   2.725   4.061
   89ALA    HB2 1427   1.640   2.835   4.172
   89ALA    HB3 1428   1.685   2.676   4.228
   89ALA      C 1429   1.446   2.763   4.005
   89ALA      O 1430   1.440   2.747   3.886
   90PRO      N 1431   1.368   2.869   4.061
   90PRO     CA 1432   1.282   2.957   3.980
   90PRO     HA 1433   1.224   2.876   3.936
   90PRO     CB 1434   1.192   3.036   4.073
   90PRO    HB1 1435   1.183   3.145   4.075
   90PRO    HB2 1436   1.101   2.998   4.028
   90PRO     CG 1437   1.231   2.984   4.213
   90PRO    HG1 1438   1.292   3.056   4.267
   90PRO    HG2 1439   1.147   2.961   4.280
   90PRO     CD 1440   1.308   2.863   4.192
   90PRO    HD1 1441   1.395   2.854   4.257
   90PRO    HD2 1442   1.257   2.768   4.211
   90PRO      C 1443   1.347   3.060   3.883
   90PRO      O 1444   1.297   3.091   3.775
   91VAL      N 1445   1.455   3.131   3.922
   91VAL      H 1446   1.504   3.095   4.002
   91VAL     CA 1447   1.493   3.261   3.863
   91VAL     HA 1448   1.461   3.256   3.759
   91VAL     CB 1449   1.425   3.389   3.917
   91VAL     HB 1450   1.464   3.464   3.849
   91VAL    CG1 1451   1.270   3.397   3.901
   91VAL   HG11 1452   1.208   3.349   3.976
   91VAL   HG12 1453   1.251   3.503   3.919
   91VAL   HG13 1454   1.243   3.363   3.801
   91VAL    CG2 1455   1.472   3.411   4.074
   91VAL   HG21 1456   1.566   3.450   4.114
   91VAL   HG22 1457   1.401   3.493   4.086
   91VAL   HG23 1458   1.441   3.326   4.135
   91VAL      C 1459   1.647   3.279   3.842
   91VAL      O 1460   1.696   3.387   3.823
   92SER      N 1461   1.724   3.166   3.868
   92SER      H 1462   1.674   3.079   3.883
   92SER     CA 1463   1.871   3.162   3.873
   92SER     HA 1464   1.892   3.253   3.929
   92SER     CB 1465   1.930   3.038   3.948
   92SER    HB1 1466   1.878   2.950   3.910
   92SER    HB2 1467   2.039   3.041   3.942
   92SER     OG 1468   1.896   3.055   4.078
   92SER     HG 1469   1.803   3.044   4.088
   92SER      C 1470   1.922   3.155   3.728
   92SER      O 1471   1.886   3.059   3.661
   93PRO      N 1472   1.997   3.250   3.687
   93PRO     CA 1473   2.052   3.253   3.551
   93PRO     HA 1474   1.987   3.241   3.465
   93PRO     CB 1475   2.090   3.398   3.531
   93PRO    HB1 1476   2.181   3.419   3.475
   93PRO    HB2 1477   2.016   3.453   3.474
   93PRO     CG 1478   2.116   3.451   3.665
   93PRO    HG1 1479   2.218   3.428   3.695
   93PRO    HG2 1480   2.080   3.554   3.668
   93PRO     CD 1481   2.029   3.377   3.755
   93PRO    HD1 1482   2.087   3.368   3.848
   93PRO    HD2 1483   1.935   3.427   3.779
   93PRO      C 1484   2.184   3.165   3.539
   93PRO      O 1485   2.278   3.175   3.625
   94ILE      N 1486   2.190   3.098   3.422
   94ILE      H 1487   2.121   3.102   3.348
   94ILE     CA 1488   2.304   3.036   3.362
   94ILE     HA 1489   2.392   3.037   3.427
   94ILE     CB 1490   2.270   2.891   3.322
   94ILE     HB 1491   2.187   2.899   3.252
   94ILE    CG1 1492   2.210   2.806   3.440
   94ILE   HG11 1493   2.295   2.779   3.502
   94ILE   HG12 1494   2.144   2.856   3.511
   94ILE    CG2 1495   2.395   2.815   3.266
   94ILE   HG21 1496   2.374   2.725   3.209
   94ILE   HG22 1497   2.417   2.868   3.174
   94ILE   HG23 1498   2.484   2.823   3.328
   94ILE     CD 1499   2.130   2.682   3.389
   94ILE    HD1 1500   2.184   2.620   3.317
   94ILE    HD2 1501   2.116   2.619   3.477
   94ILE    HD3 1502   2.037   2.720   3.349
   94ILE      C 1503   2.343   3.118   3.239
   94ILE      O 1504   2.254   3.166   3.167
   95VAL      N 1505   2.468   3.141   3.215
   95VAL      H 1506   2.536   3.127   3.288
   95VAL     CA 1507   2.531   3.204   3.099
   95VAL     HA 1508   2.444   3.222   3.036
   95VAL     CB 1509   2.599   3.340   3.135
   95VAL     HB 1510   2.693   3.308   3.181
   95VAL    CG1 1511   2.618   3.424   3.004
   95VAL   HG11 1512   2.691   3.382   2.935
   95VAL   HG12 1513   2.519   3.420   2.960
   95VAL   HG13 1514   2.658   3.522   3.029
   95VAL    CG2 1515   2.516   3.425   3.234
   95VAL   HG21 1516   2.476   3.382   3.326
   95VAL   HG22 1517   2.568   3.516   3.263
   95VAL   HG23 1518   2.432   3.470   3.181
   95VAL      C 1519   2.629   3.101   3.036
   95VAL      O 1520   2.728   3.064   3.105
   96ILE      N 1521   2.612   3.055   2.910
   96ILE      H 1522   2.529   3.095   2.871
   96ILE     CA 1523   2.711   2.995   2.828
   96ILE     HA 1524   2.782   2.945   2.895
   96ILE     CB 1525   2.652   2.891   2.737
   96ILE     HB 1526   2.607   2.942   2.652
   96ILE    CG1 1527   2.538   2.804   2.801
   96ILE   HG11 1528   2.572   2.762   2.895
   96ILE   HG12 1529   2.459   2.875   2.826
   96ILE    CG2 1530   2.761   2.802   2.673
   96ILE   HG21 1531   2.714   2.739   2.597
   96ILE   HG22 1532   2.845   2.858   2.631
   96ILE   HG23 1533   2.814   2.743   2.748
   96ILE     CD 1534   2.478   2.694   2.707
   96ILE    HD1 1535   2.390   2.643   2.747
   96ILE    HD2 1536   2.471   2.719   2.601
   96ILE    HD3 1537   2.540   2.604   2.701
   96ILE      C 1538   2.769   3.108   2.736
   96ILE      O 1539   2.693   3.188   2.682
   97ALA      N 1540   2.905   3.111   2.725
   97ALA      H 1541   2.957   3.048   2.784
   97ALA     CA 1542   2.988   3.208   2.649
   97ALA     HA 1543   2.923   3.261   2.579
   97ALA     CB 1544   3.047   3.324   2.728
   97ALA    HB1 1545   2.969   3.373   2.785
   97ALA    HB2 1546   3.130   3.292   2.792
   97ALA    HB3 1547   3.082   3.408   2.668
   97ALA      C 1548   3.086   3.124   2.571
   97ALA      O 1549   3.149   3.039   2.627
   98ARG      N 1550   3.090   3.148   2.436
   98ARG      H 1551   3.024   3.207   2.388
   98ARG     CA 1552   3.173   3.064   2.348
   98ARG     HA 1553   3.220   2.987   2.409
   98ARG     CB 1554   3.076   3.008   2.246
   98ARG    HB1 1555   3.006   2.939   2.292
   98ARG    HB2 1556   3.019   3.090   2.202
   98ARG     CG 1557   3.128   2.927   2.125
   98ARG    HG1 1558   3.230   2.953   2.095
   98ARG    HG2 1559   3.143   2.825   2.161
   98ARG     CD 1560   3.048   2.935   1.993
   98ARG    HD1 1561   3.090   2.875   1.912
   98ARG    HD2 1562   2.947   2.896   2.004
   98ARG     NE 1563   3.044   3.078   1.950
   98ARG     HE 1564   2.959   3.127   1.976
   98ARG     CZ 1565   3.139   3.144   1.891
   98ARG    NH1 1566   3.259   3.086   1.871
   98ARG   HH11 1567   3.265   2.986   1.880
   98ARG   HH12 1568   3.346   3.132   1.846
   98ARG    NH2 1569   3.098   3.269   1.857
   98ARG   HH21 1570   3.002   3.301   1.852
   98ARG   HH22 1571   3.166   3.326   1.808
   98ARG      C 1572   3.291   3.146   2.291
   98ARG      O 1573   3.274   3.251   2.227
   99THR      N 1574   3.413   3.100   2.329
   99THR      H 1575   3.416   3.012   2.378
   99THR     CA 1576   3.547   3.139   2.273
   99THR     HA 1577   3.536   3.246   2.261
   99THR     CB 1578   3.650   3.107   2.386
   99THR     HB 1579   3.745   3.154   2.360
   99THR    OG1 1580   3.682   2.973   2.408
   99THR    HG1 1581   3.759   2.942   2.364
   99THR    CG2 1582   3.597   3.165   2.518
   99THR   HG21 1583   3.552   3.264   2.509
   99THR   HG22 1584   3.530   3.103   2.576
   99THR   HG23 1585   3.688   3.191   2.573
   99THR      C 1586   3.574   3.061   2.138
   99THR      O 1587   3.481   3.005   2.075
  100HIS      N 1588   3.696   3.061   2.082
  100HIS      H 1589   3.775   3.110   2.122
  100HIS     CA 1590   3.720   2.987   1.954
  100HIS     HA 1591   3.650   3.013   1.874
  100HIS     CB 1592   3.859   3.037   1.910
  100HIS    HB1 1593   3.934   3.009   1.983
  100HIS    HB2 1594   3.884   2.985   1.817
  100HIS     CG 1595   3.874   3.182   1.886
  100HIS    ND1 1596   3.798   3.265   1.804
  100HIS    CD2 1597   3.968   3.258   1.953
  100HIS    HD2 1598   4.041   3.234   2.029
  100HIS    CE1 1599   3.854   3.391   1.815
  100HIS    HE1 1600   3.828   3.476   1.755
  100HIS    NE2 1601   3.953   3.386   1.903
  100HIS    HE2 1602   4.023   3.456   1.925
  100HIS      C 1603   3.729   2.835   1.959
  100HIS      O 1604   3.705   2.775   1.859
  101THR      N 1605   3.759   2.784   2.080
  101THR      H 1606   3.787   2.850   2.152
  101THR     CA 1607   3.779   2.642   2.109
  101THR     HA 1608   3.749   2.585   2.021
  101THR     CB 1609   3.925   2.618   2.133
  101THR     HB 1610   3.938   2.511   2.147
  101THR    OG1 1611   3.978   2.676   2.255
  101THR    HG1 1612   3.951   2.767   2.257
  101THR    CG2 1613   4.010   2.662   2.017
  101THR   HG21 1614   4.010   2.769   1.998
  101THR   HG22 1615   4.106   2.617   2.046
  101THR   HG23 1616   3.983   2.612   1.924
  101THR      C 1617   3.681   2.590   2.221
  101THR      O 1618   3.643   2.474   2.211
  102ALA      N 1619   3.647   2.672   2.322
  102ALA      H 1620   3.687   2.764   2.329
  102ALA     CA 1621   3.580   2.631   2.445
  102ALA     HA 1622   3.542   2.529   2.436
  102ALA     CB 1623   3.670   2.634   2.567
  102ALA    HB1 1624   3.772   2.600   2.545
  102ALA    HB2 1625   3.687   2.737   2.597
  102ALA    HB3 1626   3.641   2.563   2.644
  102ALA      C 1627   3.451   2.710   2.465
  102ALA      O 1628   3.427   2.814   2.397
  103LEU      N 1629   3.365   2.655   2.551
  103LEU      H 1630   3.398   2.568   2.590
  103LEU     CA 1631   3.256   2.717   2.616
  103LEU     HA 1632   3.246   2.813   2.566
  103LEU     CB 1633   3.132   2.626   2.603
  103LEU    HB1 1634   3.165   2.540   2.660
  103LEU    HB2 1635   3.046   2.666   2.658
  103LEU     CG 1636   3.089   2.574   2.472
  103LEU     HG 1637   3.181   2.529   2.434
  103LEU    CD1 1638   2.990   2.458   2.482
  103LEU   HD11 1639   2.897   2.489   2.529
  103LEU   HD12 1640   2.965   2.428   2.380
  103LEU   HD13 1641   3.034   2.374   2.534
  103LEU    CD2 1642   3.035   2.682   2.380
  103LEU   HD21 1643   2.928   2.702   2.386
  103LEU   HD22 1644   3.079   2.775   2.414
  103LEU   HD23 1645   3.049   2.655   2.275
  103LEU      C 1646   3.282   2.729   2.771
  103LEU      O 1647   3.323   2.633   2.844
  104ILE      N 1648   3.255   2.849   2.819
  104ILE      H 1649   3.233   2.922   2.752
  104ILE     CA 1650   3.251   2.884   2.954
  104ILE     HA 1651   3.317   2.830   3.022
  104ILE     CB 1652   3.305   3.027   2.950
  104ILE     HB 1653   3.241   3.073   2.874
  104ILE    CG1 1654   3.457   3.027   2.903
  104ILE   HG11 1655   3.527   2.978   2.971
  104ILE   HG12 1656   3.458   2.970   2.810
  104ILE    CG2 1657   3.284   3.105   3.080
  104ILE   HG21 1658   3.338   3.050   3.158
  104ILE   HG22 1659   3.306   3.211   3.067
  104ILE   HG23 1660   3.177   3.110   3.099
  104ILE     CD 1661   3.500   3.170   2.866
  104ILE    HD1 1662   3.428   3.213   2.796
  104ILE    HD2 1663   3.519   3.238   2.948
  104ILE    HD3 1664   3.596   3.164   2.814
  104ILE      C 1665   3.101   2.885   2.996
  104ILE      O 1666   3.028   2.975   2.958
  105PHE      N 1667   3.068   2.792   3.086
  105PHE      H 1668   3.136   2.734   3.133
  105PHE     CA 1669   2.939   2.782   3.149
  105PHE     HA 1670   2.865   2.836   3.090
  105PHE     CB 1671   2.901   2.626   3.167
  105PHE    HB1 1672   2.991   2.580   3.208
  105PHE    HB2 1673   2.809   2.604   3.220
  105PHE     CG 1674   2.889   2.540   3.038
  105PHE    CD1 1675   2.999   2.496   2.963
  105PHE    HD1 1676   3.098   2.499   3.006
  105PHE    CD2 1677   2.762   2.531   2.983
  105PHE    HD2 1678   2.679   2.581   3.030
  105PHE    CE1 1679   2.985   2.427   2.843
  105PHE    HE1 1680   3.070   2.385   2.792
  105PHE    CE2 1681   2.743   2.460   2.863
  105PHE    HE2 1682   2.642   2.446   2.826
  105PHE     CZ 1683   2.853   2.408   2.795
  105PHE     HZ 1684   2.843   2.356   2.701
  105PHE      C 1685   2.944   2.837   3.293
  105PHE      O 1686   3.014   2.772   3.373
  106LEU      N 1687   2.875   2.945   3.329
  106LEU      H 1688   2.823   2.981   3.250
  106LEU     CA 1689   2.868   3.020   3.457
  106LEU     HA 1690   2.932   2.964   3.525
  106LEU     CB 1691   2.918   3.163   3.456
  106LEU    HB1 1692   2.849   3.224   3.397
  106LEU    HB2 1693   2.903   3.194   3.560
  106LEU     CG 1694   3.066   3.179   3.411
  106LEU     HG 1695   3.064   3.168   3.303
  106LEU    CD1 1696   3.111   3.321   3.429
  106LEU   HD11 1697   3.039   3.397   3.399
  106LEU   HD12 1698   3.130   3.344   3.533
  106LEU   HD13 1699   3.204   3.345   3.377
  106LEU    CD2 1700   3.171   3.073   3.477
  106LEU   HD21 1701   3.150   2.970   3.446
  106LEU   HD22 1702   3.274   3.097   3.448
  106LEU   HD23 1703   3.160   3.072   3.585
  106LEU      C 1704   2.721   3.012   3.508
  106LEU      O 1705   2.628   3.061   3.442
  107MET      N 1706   2.699   2.954   3.630
  107MET      H 1707   2.784   2.933   3.680
  107MET     CA 1708   2.569   2.953   3.692
  107MET     HA 1709   2.478   2.960   3.634
  107MET     CB 1710   2.547   2.819   3.766
  107MET    HB1 1711   2.553   2.724   3.712
  107MET    HB2 1712   2.634   2.809   3.832
  107MET     CG 1713   2.412   2.817   3.840
  107MET    HG1 1714   2.404   2.914   3.890
  107MET    HG2 1715   2.330   2.823   3.768
  107MET     SD 1716   2.400   2.681   3.959
  107MET     CE 1717   2.222   2.712   4.006
  107MET    HE1 1718   2.159   2.707   3.918
  107MET    HE2 1719   2.194   2.641   4.084
  107MET    HE3 1720   2.206   2.816   4.036
  107MET      C 1721   2.579   3.070   3.793
  107MET      O 1722   2.674   3.071   3.867
  108GLY      N 1723   2.481   3.160   3.788
  108GLY      H 1724   2.403   3.156   3.725
  108GLY     CA 1725   2.473   3.290   3.857
  108GLY    HA1 1726   2.572   3.324   3.887
  108GLY    HA2 1727   2.433   3.360   3.784
  108GLY      C 1728   2.380   3.287   3.976
  108GLY      O 1729   2.282   3.208   3.989
  109LYS      N 1730   2.411   3.371   4.072
  109LYS      H 1731   2.486   3.432   4.046
  109LYS     CA 1732   2.315   3.404   4.176
  109LYS     HA 1733   2.271   3.312   4.214
  109LYS     CB 1734   2.376   3.490   4.290
  109LYS    HB1 1735   2.399   3.589   4.249
  109LYS    HB2 1736   2.302   3.505   4.369
  109LYS     CG 1737   2.506   3.445   4.353
  109LYS    HG1 1738   2.588   3.459   4.283
  109LYS    HG2 1739   2.520   3.510   4.440
  109LYS     CD 1740   2.518   3.304   4.405
  109LYS    HD1 1741   2.433   3.284   4.469
  109LYS    HD2 1742   2.497   3.239   4.320
  109LYS     CE 1743   2.647   3.282   4.491
  109LYS    HE1 1744   2.729   3.270   4.420
  109LYS    HE2 1745   2.669   3.361   4.562
  109LYS     NZ 1746   2.633   3.169   4.581
  109LYS    HZ1 1747   2.591   3.168   4.673
  109LYS    HZ2 1748   2.572   3.104   4.534
  109LYS    HZ3 1749   2.723   3.124   4.592
  109LYS      C 1750   2.212   3.494   4.112
  109LYS      O 1751   2.253   3.585   4.043
  110PRO      N 1752   2.088   3.484   4.146
  110PRO     CA 1753   1.987   3.590   4.106
  110PRO     HA 1754   2.004   3.621   4.003
  110PRO     CB 1755   1.850   3.524   4.131
  110PRO    HB1 1756   1.774   3.593   4.167
  110PRO    HB2 1757   1.813   3.486   4.036
  110PRO     CG 1758   1.876   3.413   4.231
  110PRO    HG1 1759   1.849   3.462   4.325
  110PRO    HG2 1760   1.816   3.325   4.205
  110PRO     CD 1761   2.024   3.373   4.216
  110PRO    HD1 1762   2.077   3.345   4.307
  110PRO    HD2 1763   2.025   3.286   4.150
  110PRO      C 1764   2.002   3.716   4.194
  110PRO      O 1765   1.928   3.816   4.163
  111THR      N 1766   2.080   3.731   4.302
  111THR      H 1767   2.123   3.647   4.339
  111THR     CA 1768   2.106   3.863   4.371
  111THR     HA 1769   2.013   3.917   4.390
  111THR     CB 1770   2.175   3.827   4.510
  111THR     HB 1771   2.205   3.919   4.560
  111THR    OG1 1772   2.281   3.733   4.488
  111THR    HG1 1773   2.364   3.774   4.506
  111THR    CG2 1774   2.080   3.749   4.603
  111THR   HG21 1775   2.002   3.817   4.637
  111THR   HG22 1776   2.035   3.661   4.559
  111THR   HG23 1777   2.142   3.709   4.684
  111THR      C 1778   2.206   3.948   4.292
  111THR      O 1779   2.195   4.071   4.294
  112THR      N 1780   2.292   3.882   4.215
  112THR      H 1781   2.273   3.784   4.202
  112THR     CA 1782   2.382   3.947   4.125
  112THR     HA 1783   2.425   4.034   4.174
  112THR     CB 1784   2.489   3.843   4.087
  112THR     HB 1785   2.452   3.750   4.045
  112THR    OG1 1786   2.545   3.790   4.208
  112THR    HG1 1787   2.482   3.750   4.267
  112THR    CG2 1788   2.603   3.894   4.005
  112THR   HG21 1789   2.660   3.807   3.974
  112THR   HG22 1790   2.575   3.954   3.918
  112THR   HG23 1791   2.681   3.950   4.057
  112THR      C 1792   2.298   3.994   4.002
  112THR      O 1793   2.198   3.924   3.975
  113SER      N 1794   2.339   4.093   3.927
  113SER      H 1795   2.405   4.161   3.963
  113SER     CA 1796   2.249   4.136   3.819
  113SER     HA 1797   2.146   4.107   3.840
  113SER     CB 1798   2.249   4.291   3.802
  113SER    HB1 1799   2.173   4.322   3.732
  113SER    HB2 1800   2.207   4.323   3.897
  113SER     OG 1801   2.378   4.347   3.786
  113SER     HG 1802   2.433   4.303   3.849
  113SER      C 1803   2.276   4.063   3.690
  113SER      O 1804   2.389   4.027   3.654
  114ARG      N 1805   2.173   4.032   3.612
  114ARG      H 1806   2.079   4.065   3.632
  114ARG     CA 1807   2.167   3.965   3.477
  114ARG     HA 1808   2.190   3.860   3.499
  114ARG     CB 1809   2.031   3.979   3.416
  114ARG    HB1 1810   1.956   3.918   3.466
  114ARG    HB2 1811   1.991   4.080   3.409
  114ARG     CG 1812   2.026   3.930   3.268
  114ARG    HG1 1813   2.096   3.997   3.217
  114ARG    HG2 1814   2.054   3.826   3.256
  114ARG     CD 1815   1.899   3.950   3.193
  114ARG    HD1 1816   1.813   3.888   3.218
  114ARG    HD2 1817   1.868   4.054   3.205
  114ARG     NE 1818   1.927   3.924   3.052
  114ARG     HE 1819   2.007   3.865   3.034
  114ARG     CZ 1820   1.852   3.951   2.946
  114ARG    NH1 1821   1.739   4.016   2.950
  114ARG   HH11 1822   1.704   4.040   3.041
  114ARG   HH12 1823   1.676   4.039   2.873
  114ARG    NH2 1824   1.893   3.915   2.824
  114ARG   HH21 1825   1.981   3.867   2.811
  114ARG   HH22 1826   1.836   3.909   2.741
  114ARG      C 1827   2.286   4.010   3.383
  114ARG      O 1828   2.357   3.925   3.335
  115ARG      N 1829   2.307   4.147   3.374
  115ARG      H 1830   2.238   4.204   3.419
  115ARG     CA 1831   2.408   4.219   3.294
  115ARG     HA 1832   2.412   4.176   3.193
  115ARG     CB 1833   2.376   4.371   3.299
  115ARG    HB1 1834   2.275   4.382   3.260
  115ARG    HB2 1835   2.381   4.412   3.400
  115ARG     CG 1836   2.460   4.448   3.202
  115ARG    HG1 1837   2.564   4.429   3.227
  115ARG    HG2 1838   2.440   4.421   3.098
  115ARG     CD 1839   2.416   4.596   3.217
  115ARG    HD1 1840   2.311   4.599   3.187
  115ARG    HD2 1841   2.421   4.633   3.319
  115ARG     NE 1842   2.474   4.697   3.126
  115ARG     HE 1843   2.560   4.663   3.086
  115ARG     CZ 1844   2.440   4.824   3.125
  115ARG    NH1 1845   2.341   4.862   3.208
  115ARG   HH11 1846   2.268   4.804   3.247
  115ARG   HH12 1847   2.333   4.960   3.230
  115ARG    NH2 1848   2.511   4.916   3.059
  115ARG   HH21 1849   2.489   5.014   3.058
  115ARG   HH22 1850   2.588   4.896   2.997
  115ARG      C 1851   2.548   4.195   3.355
  115ARG      O 1852   2.648   4.181   3.282
  116ASP      N 1853   2.560   4.210   3.487
  116ASP      H 1854   2.479   4.203   3.547
  116ASP     CA 1855   2.689   4.184   3.552
  116ASP     HA 1856   2.761   4.250   3.504
  116ASP     CB 1857   2.666   4.216   3.698
  116ASP    HB1 1858   2.628   4.318   3.703
  116ASP    HB2 1859   2.598   4.144   3.745
  116ASP     CG 1860   2.792   4.213   3.786
  116ASP    OD1 1861   2.899   4.248   3.739
  116ASP    OD2 1862   2.787   4.202   3.906
  116ASP      C 1863   2.742   4.036   3.537
  116ASP      O 1864   2.861   4.025   3.506
  117VAL      N 1865   2.663   3.931   3.553
  117VAL      H 1866   2.566   3.942   3.578
  117VAL     CA 1867   2.701   3.790   3.519
  117VAL     HA 1868   2.794   3.762   3.568
  117VAL     CB 1869   2.596   3.687   3.570
  117VAL     HB 1870   2.633   3.592   3.531
  117VAL    CG1 1871   2.588   3.665   3.723
  117VAL   HG11 1872   2.571   3.763   3.769
  117VAL   HG12 1873   2.509   3.595   3.752
  117VAL   HG13 1874   2.680   3.627   3.767
  117VAL    CG2 1875   2.453   3.700   3.513
  117VAL   HG21 1876   2.459   3.689   3.405
  117VAL   HG22 1877   2.392   3.617   3.549
  117VAL   HG23 1878   2.413   3.796   3.545
  117VAL      C 1879   2.734   3.771   3.371
  117VAL      O 1880   2.834   3.710   3.341
  118TYR      N 1881   2.667   3.838   3.274
  118TYR      H 1882   2.583   3.883   3.308
  118TYR     CA 1883   2.682   3.834   3.127
  118TYR     HA 1884   2.681   3.731   3.091
  118TYR     CB 1885   2.554   3.909   3.071
  118TYR    HB1 1886   2.467   3.861   3.115
  118TYR    HB2 1887   2.565   4.014   3.097
  118TYR     CG 1888   2.548   3.904   2.915
  118TYR    CD1 1889   2.615   4.001   2.836
  118TYR    HD1 1890   2.675   4.075   2.887
  118TYR    CD2 1891   2.471   3.808   2.851
  118TYR    HD2 1892   2.417   3.732   2.906
  118TYR    CE1 1893   2.602   4.008   2.697
  118TYR    HE1 1894   2.651   4.091   2.647
  118TYR    CE2 1895   2.467   3.806   2.707
  118TYR    HE2 1896   2.425   3.723   2.653
  118TYR     CZ 1897   2.532   3.905   2.635
  118TYR     OH 1898   2.552   3.892   2.501
  118TYR     HH 1899   2.491   3.839   2.451
  118TYR      C 1900   2.814   3.902   3.082
  118TYR      O 1901   2.889   3.846   2.997
  119ARG      N 1902   2.832   4.019   3.150
  119ARG      H 1903   2.767   4.050   3.221
  119ARG     CA 1904   2.960   4.095   3.143
  119ARG     HA 1905   2.987   4.127   3.042
  119ARG     CB 1906   2.949   4.229   3.220
  119ARG    HB1 1907   2.884   4.305   3.176
  119ARG    HB2 1908   2.907   4.219   3.320
  119ARG     CG 1909   3.080   4.299   3.245
  119ARG    HG1 1910   3.057   4.383   3.311
  119ARG    HG2 1911   3.157   4.241   3.296
  119ARG     CD 1912   3.138   4.361   3.113
  119ARG    HD1 1913   3.065   4.351   3.033
  119ARG    HD2 1914   3.148   4.468   3.132
  119ARG     NE 1915   3.269   4.318   3.076
  119ARG     HE 1916   3.330   4.294   3.153
  119ARG     CZ 1917   3.329   4.328   2.953
  119ARG    NH1 1918   3.259   4.360   2.843
  119ARG   HH11 1919   3.162   4.386   2.844
  119ARG   HH12 1920   3.306   4.377   2.755
  119ARG    NH2 1921   3.457   4.295   2.941
  119ARG   HH21 1922   3.509   4.263   3.021
  119ARG   HH22 1923   3.515   4.296   2.858
  119ARG      C 1924   3.077   4.013   3.199
  119ARG      O 1925   3.169   3.974   3.122
  120THR      N 1926   3.068   3.970   3.332
  120THR      H 1927   2.993   4.008   3.389
  120THR     CA 1928   3.179   3.892   3.393
  120THR     HA 1929   3.273   3.947   3.381
  120THR     CB 1930   3.151   3.876   3.546
  120THR     HB 1931   3.064   3.812   3.563
  120THR    OG1 1932   3.142   4.007   3.601
  120THR    HG1 1933   3.055   4.038   3.580
  120THR    CG2 1934   3.262   3.812   3.628
  120THR   HG21 1935   3.350   3.877   3.620
  120THR   HG22 1936   3.220   3.801   3.728
  120THR   HG23 1937   3.287   3.715   3.586
  120THR      C 1938   3.194   3.756   3.327
  120THR      O 1939   3.306   3.705   3.323
  121CYS      N 1940   3.094   3.702   3.264
  121CYS      H 1941   3.002   3.741   3.277
  121CYS     CA 1942   3.118   3.580   3.178
  121CYS     HA 1943   3.165   3.503   3.240
  121CYS     CB 1944   2.981   3.522   3.139
  121CYS    HB1 1945   2.916   3.511   3.225
  121CYS    HB2 1946   2.929   3.601   3.084
  121CYS     SG 1947   2.984   3.351   3.070
  121CYS     HG 1948   2.865   3.316   3.119
  121CYS      C 1949   3.199   3.601   3.045
  121CYS      O 1950   3.284   3.522   3.002
  122ARG      N 1951   3.176   3.714   2.986
  122ARG      H 1952   3.132   3.780   3.047
  122ARG     CA 1953   3.242   3.748   2.859
  122ARG     HA 1954   3.265   3.658   2.801
  122ARG     CB 1955   3.148   3.842   2.777
  122ARG    HB1 1956   3.123   3.921   2.848
  122ARG    HB2 1957   3.202   3.876   2.689
  122ARG     CG 1958   3.022   3.771   2.737
  122ARG    HG1 1959   3.043   3.701   2.656
  122ARG    HG2 1960   2.975   3.701   2.806
  122ARG     CD 1961   2.917   3.863   2.683
  122ARG    HD1 1962   2.821   3.813   2.688
  122ARG    HD2 1963   2.908   3.951   2.746
  122ARG     NE 1964   2.936   3.889   2.543
  122ARG     HE 1965   2.920   3.811   2.481
  122ARG     CZ 1966   2.947   4.011   2.484
  122ARG    NH1 1967   2.942   4.126   2.552
  122ARG   HH11 1968   2.916   4.144   2.647
  122ARG   HH12 1969   2.941   4.206   2.490
  122ARG    NH2 1970   2.954   4.022   2.348
  122ARG   HH21 1971   2.967   3.942   2.288
  122ARG   HH22 1972   2.929   4.111   2.307
  122ARG      C 1973   3.375   3.819   2.872
  122ARG      O 1974   3.460   3.801   2.785
  123ASP      N 1975   3.403   3.879   2.987
  123ASP      H 1976   3.324   3.893   3.048
  123ASP     CA 1977   3.533   3.936   3.030
  123ASP     HA 1978   3.566   4.018   2.967
  123ASP     CB 1979   3.512   4.002   3.169
  123ASP    HB1 1980   3.414   4.048   3.169
  123ASP    HB2 1981   3.496   3.927   3.247
  123ASP     CG 1982   3.617   4.109   3.211
  123ASP    OD1 1983   3.724   4.089   3.277
  123ASP    OD2 1984   3.591   4.219   3.157
  123ASP      C 1985   3.646   3.831   3.036
  123ASP      O 1986   3.755   3.845   2.985
  124HIS      N 1987   3.604   3.716   3.090
  124HIS      H 1988   3.511   3.728   3.128
  124HIS     CA 1989   3.670   3.590   3.103
  124HIS     HA 1990   3.767   3.606   3.150
  124HIS     CB 1991   3.600   3.498   3.196
  124HIS    HB1 1992   3.499   3.473   3.164
  124HIS    HB2 1993   3.645   3.399   3.200
  124HIS     CG 1994   3.585   3.542   3.339
  124HIS    ND1 1995   3.659   3.651   3.387
  124HIS    CD2 1996   3.522   3.481   3.441
  124HIS    HD2 1997   3.462   3.391   3.437
  124HIS    CE1 1998   3.650   3.637   3.521
  124HIS    HE1 1999   3.701   3.708   3.585
  124HIS    NE2 2000   3.571   3.537   3.556
  124HIS    HE2 2001   3.552   3.509   3.651
  124HIS      C 2002   3.693   3.527   2.963
  124HIS      O 2003   3.804   3.492   2.923
  125ALA      N 2004   3.587   3.525   2.881
  125ALA      H 2005   3.493   3.546   2.910
  125ALA     CA 2006   3.593   3.475   2.743
  125ALA     HA 2007   3.641   3.377   2.751
  125ALA     CB 2008   3.447   3.472   2.687
  125ALA    HB1 2009   3.411   3.573   2.670
  125ALA    HB2 2010   3.435   3.420   2.592
  125ALA    HB3 2011   3.377   3.425   2.756
  125ALA      C 2012   3.681   3.559   2.654
  125ALA      O 2013   3.749   3.507   2.567
  126THR      N 2014   3.690   3.691   2.675
  126THR      H 2015   3.638   3.737   2.749
  126THR     CA 2016   3.758   3.790   2.591
  126THR     HA 2017   3.733   3.766   2.488
  126THR     CB 2018   3.711   3.940   2.622
  126THR     HB 2019   3.707   3.962   2.729
  126THR    OG1 2020   3.582   3.950   2.572
  126THR    HG1 2021   3.525   3.907   2.635
  126THR    CG2 2022   3.771   4.061   2.545
  126THR   HG21 2023   3.707   4.149   2.553
  126THR   HG22 2024   3.870   4.095   2.576
  126THR   HG23 2025   3.778   4.037   2.438
  126THR      C 2026   3.915   3.773   2.610
  126THR      O 2027   3.988   3.767   2.514
  127ARG      N 2028   3.959   3.751   2.737
  127ARG      H 2029   3.893   3.733   2.811
  127ARG     CA 2030   4.092   3.719   2.780
  127ARG     HA 2031   4.161   3.796   2.744
  127ARG     CB 2032   4.089   3.719   2.933
  127ARG    HB1 2033   4.003   3.661   2.967
  127ARG    HB2 2034   4.171   3.662   2.977
  127ARG     CG 2035   4.082   3.867   2.982
  127ARG    HG1 2036   4.178   3.899   2.943
  127ARG    HG2 2037   4.012   3.923   2.920
  127ARG     CD 2038   4.077   3.896   3.131
  127ARG    HD1 2039   4.026   3.811   3.177
  127ARG    HD2 2040   4.181   3.882   3.159
  127ARG     NE 2041   3.997   4.019   3.170
  127ARG     HE 2042   3.903   3.991   3.195
  127ARG     CZ 2043   4.052   4.136   3.213
  127ARG    NH1 2044   4.180   4.156   3.204
  127ARG   HH11 2045   4.233   4.093   3.145
  127ARG   HH12 2046   4.235   4.224   3.255
  127ARG    NH2 2047   3.971   4.224   3.275
  127ARG   HH21 2048   3.870   4.217   3.269
  127ARG   HH22 2049   4.012   4.306   3.318
  127ARG      C 2050   4.133   3.580   2.733
  127ARG      O 2051   4.251   3.562   2.693
  128VAL      N 2052   4.045   3.478   2.724
  128VAL      H 2053   3.949   3.492   2.753
  128VAL     CA 2054   4.075   3.351   2.660
  128VAL     HA 2055   4.163   3.309   2.708
  128VAL     CB 2056   3.954   3.254   2.682
  128VAL     HB 2057   3.870   3.318   2.658
  128VAL    CG1 2058   3.955   3.131   2.594
  128VAL   HG11 2059   3.869   3.068   2.615
  128VAL   HG12 2060   3.947   3.161   2.489
  128VAL   HG13 2061   4.048   3.078   2.613
  128VAL    CG2 2062   3.933   3.221   2.835
  128VAL   HG21 2063   4.006   3.145   2.861
  128VAL   HG22 2064   3.949   3.300   2.909
  128VAL   HG23 2065   3.836   3.173   2.849
  128VAL      C 2066   4.111   3.370   2.510
  128VAL      O 2067   4.223   3.335   2.466
  129ARG      N 2068   4.018   3.431   2.441
  129ARG      H 2069   3.933   3.457   2.489
  129ARG     CA 2070   4.022   3.456   2.293
  129ARG     HA 2071   4.031   3.367   2.232
  129ARG     CB 2072   3.891   3.524   2.256
  129ARG    HB1 2073   3.882   3.623   2.303
  129ARG    HB2 2074   3.899   3.552   2.151
  129ARG     CG 2075   3.759   3.438   2.258
  129ARG    HG1 2076   3.772   3.358   2.186
  129ARG    HG2 2077   3.743   3.384   2.352
  129ARG     CD 2078   3.651   3.532   2.221
  129ARG    HD1 2079   3.631   3.587   2.313
  129ARG    HD2 2080   3.689   3.598   2.142
  129ARG     NE 2081   3.524   3.471   2.172
  129ARG     HE 2082   3.452   3.452   2.241
  129ARG     CZ 2083   3.492   3.451   2.045
  129ARG    NH1 2084   3.580   3.494   1.953
  129ARG   HH11 2085   3.672   3.529   1.971
  129ARG   HH12 2086   3.548   3.488   1.857
  129ARG    NH2 2087   3.380   3.391   2.005
  129ARG   HH21 2088   3.328   3.345   2.078
  129ARG   HH22 2089   3.337   3.394   1.914
  129ARG      C 2090   4.134   3.553   2.254
  129ARG      O 2091   4.159   3.570   2.140
  130ALA      N 2092   4.197   3.617   2.350
  130ALA      H 2093   4.160   3.593   2.441
  130ALA     CA 2094   4.310   3.709   2.328
  130ALA     HA 2095   4.283   3.779   2.250
  130ALA     CB 2096   4.329   3.798   2.446
  130ALA    HB1 2097   4.241   3.857   2.473
  130ALA    HB2 2098   4.343   3.731   2.531
  130ALA    HB3 2099   4.408   3.871   2.430
  130ALA      C 2100   4.439   3.634   2.304
  130ALA      O 2101   4.525   3.684   2.233
  131THR      N 2102   4.451   3.506   2.340
  131THR      H 2103   4.372   3.465   2.388
  131THR     CA 2104   4.562   3.419   2.328
  131THR     HA 2105   4.654   3.474   2.307
  131THR     CB 2106   4.577   3.335   2.463
  131THR     HB 2107   4.663   3.269   2.460
  131THR    OG1 2108   4.468   3.235   2.480
  131THR    HG1 2109   4.386   3.278   2.500
  131THR    CG2 2110   4.599   3.408   2.595
  131THR   HG21 2111   4.591   3.342   2.681
  131THR   HG22 2112   4.701   3.448   2.597
  131THR   HG23 2113   4.524   3.486   2.611
  131THR      C 2114   4.538   3.327   2.207
  131THR      O 2115   4.632   3.286   2.143
  132GLY      N 2116   4.415   3.300   2.169
  132GLY      H 2117   4.349   3.312   2.245
  132GLY     CA 2118   4.375   3.224   2.046
  132GLY    HA1 2119   4.310   3.281   1.980
  132GLY    HA2 2120   4.462   3.222   1.981
  132GLY      C 2121   4.310   3.088   2.080
  132GLY      O 2122   4.364   2.987   2.035
  133ASN      N 2123   4.212   3.090   2.171
  133ASN      H 2124   4.159   3.170   2.203
  133ASN     CA 2125   4.147   2.973   2.231
  133ASN     HA 2126   4.150   2.899   2.151
  133ASN     CB 2127   4.213   2.915   2.356
  133ASN    HB1 2128   4.284   2.982   2.403
  133ASN    HB2 2129   4.139   2.900   2.434
  133ASN     CG 2130   4.302   2.791   2.329
  133ASN    OD1 2131   4.424   2.788   2.299
  133ASN    ND2 2132   4.237   2.672   2.333
  133ASN   HD21 2133   4.137   2.665   2.341
  133ASN   HD22 2134   4.290   2.587   2.319
  133ASN      C 2135   3.996   3.007   2.246
  133ASN     O1 2136   3.963   3.127   2.230
  133ASN     O2 2137   3.911   2.918   2.262
  134UNK    C00 2138   4.336   3.583   3.209
  134UNK    C01 2139   4.340   3.466   3.137
  134UNK    C02 2140   4.246   3.596   3.315
  134UNK    C03 2141   4.432   3.678   3.189
  134UNK    C04 2142   4.403   3.457   3.013
  134UNK    C05 2143   4.299   3.346   3.200
  134UNK    C06 2144   4.267   3.687   3.423
  134UNK    C07 2145   4.113   3.539   3.307
  134UNK    C08 2146   4.498   3.675   3.064
  134UNK    C09 2147   4.456   3.774   3.288
  134UNK    C0A 2148   4.402   3.336   2.949
  134UNK    C0B 2149   4.479   3.573   2.972
  134UNK    C0C 2150   4.313   3.222   3.139
  134UNK    C0D 2151   4.377   3.775   3.404
  134UNK    C0E 2152   4.172   3.692   3.523
  134UNK    C0F 2153   4.009   3.558   3.400
  134UNK    C0G 2154   4.354   3.218   3.006
  134UNK    C0H 2155   4.041   3.635   3.512
  134UNK    C0I 2156   4.347   3.087   2.930
  134UNK    H0J 2157   4.263   3.342   3.302
  134UNK    H0K 2158   4.076   3.487   3.221
  134UNK    H0M 2159   4.566   3.756   3.043
  134UNK    H0N 2160   4.540   3.842   3.278
  134UNK    H0O 2161   4.451   3.335   2.853
  134UNK    H0P 2162   4.527   3.587   2.876
  134UNK    H0Q 2163   4.282   3.131   3.188
  134UNK    H0R 2164   4.412   3.855   3.467
  134UNK    H0S 2165   4.206   3.756   3.604
  134UNK    H0T 2166   3.905   3.535   3.381
  134UNK    H0U 2167   3.961   3.651   3.583
  134UNK    H0V 2168   4.258   3.097   2.869
  134UNK    H0W 2169   4.326   2.996   2.985
  134UNK    H0X 2170   4.440   3.080   2.874
  135SOL     OW 2171   2.779   1.119   3.356
  135SOL    HW1 2172   2.849   1.056   3.339
  135SOL    HW2 2173   2.789   1.185   3.287
  135SOL     MW 2174   2.789   1.119   3.345
  136SOL     OW 2175   4.238   2.804   4.732
  136SOL    HW1 2176   4.243   2.900   4.730
  136SOL    HW2 2177   4.160   2.783   4.681
  136SOL     MW 2178   4.228   2.814   4.725
  137SOL     OW 2179   1.725   2.766   1.304
  137SOL    HW1 2180   1.743   2.766   1.210
  137SOL    HW2 2181   1.640   2.723   1.312
  137SOL     MW 2182   1.716   2.760   1.293
  138SOL     OW 2183   3.558   0.357   2.725
  138SOL    HW1 2184   3.483   0.301   2.748
  138SOL    HW2 2185   3.581   0.401   2.806
  138SOL     MW 2186   3.551   0.355   2.738
  139SOL     OW 2187   5.254   5.321   6.099
  139SOL    HW1 2188   5.347   5.340   6.109
  139SOL    HW2 2189   5.214   5.358   6.178
  139SOL     MW 2190   5.261   5.328   6.110
  140SOL     OW 2191   0.184   1.278   5.074
  140SOL    HW1 2192   0.189   1.365   5.113
  140SOL    HW2 2193   0.108   1.237   5.115
  140SOL     MW 2194   0.175   1.284   5.084
  141SOL     OW 2195   1.585   0.587   0.346
  141SOL    HW1 2196   1.639   0.531   0.291
  141SOL    HW2 2197   1.647   0.640   0.395
  141SOL     MW 2198   1.599   0.587   0.345
  142SOL     OW 2199   0.688   0.064   1.619
  142SOL    HW1 2200   0.724   0.127   1.555
  142SOL    HW2 2201   0.704  -0.022   1.579
  142SOL     MW 2202   0.695   0.061   1.605
  143SOL     OW 2203   0.993   1.387   4.641
  143SOL    HW1 2204   0.991   1.345   4.555
  143SOL    HW2 2205   1.086   1.402   4.658
  143SOL     MW 2206   1.005   1.383   4.632
  144SOL     OW 2207   5.764   5.859   1.289
  144SOL    HW1 2208   5.820   5.892   1.360
  144SOL    HW2 2209   5.825   5.818   1.228
  144SOL     MW 2210   5.779   5.858   1.291
  145SOL     OW 2211   2.573   4.444   5.193
  145SOL    HW1 2212   2.497   4.489   5.155
  145SOL    HW2 2213   2.603   4.502   5.263
  145SOL     MW 2214   2.567   4.457   5.197
  146SOL     OW 2215   4.555   1.530   6.073
  146SOL    HW1 2216   4.619   1.579   6.123
  146SOL    HW2 2217   4.477   1.585   6.073
  146SOL     MW 2218   4.553   1.544   6.079
  147SOL     OW 2219   5.302   4.441   0.582
  147SOL    HW1 2220   5.283   4.377   0.650
  147SOL    HW2 2221   5.322   4.389   0.505
  147SOL     MW 2222   5.302   4.426   0.581
  148SOL     OW 2223   4.608   1.432   5.798
  148SOL    HW1 2224   4.598   1.479   5.880
  148SOL    HW2 2225   4.690   1.465   5.761
  148SOL     MW 2226   4.617   1.443   5.804
  149SOL     OW 2227   1.150   3.395   0.695
  149SOL    HW1 2228   1.140   3.299   0.698
  149SOL    HW2 2229   1.061   3.428   0.706
  149SOL     MW 2230   1.137   3.387   0.697
  150SOL     OW 2231   2.922   6.076   3.982
  150SOL    HW1 2232   2.998   6.024   4.010
  150SOL    HW2 2233   2.939   6.163   4.017
  150SOL     MW 2234   2.934   6.080   3.990
  151SOL     OW 2235   1.061   4.174   3.834
  151SOL    HW1 2236   1.047   4.262   3.867
  151SOL    HW2 2237   1.129   4.184   3.767
  151SOL     MW 2238   1.068   4.186   3.829
  152SOL     OW 2239   0.257   3.496   2.733
  152SOL    HW1 2240   0.165   3.494   2.760
  152SOL    HW2 2241   0.295   3.569   2.782
  152SOL     MW 2242   0.250   3.505   2.743
  153SOL     OW 2243   2.215   3.852   1.812
  153SOL    HW1 2244   2.283   3.898   1.762
  153SOL    HW2 2245   2.254   3.767   1.833
  153SOL     MW 2246   2.229   3.847   1.808
  154SOL     OW 2247   2.538   0.623   1.523
  154SOL    HW1 2248   2.596   0.699   1.518
  154SOL    HW2 2249   2.463   0.646   1.467
  154SOL     MW 2250   2.536   0.635   1.515
  155SOL     OW 2251   5.068   1.746   2.404
  155SOL    HW1 2252   5.054   1.775   2.314
  155SOL    HW2 2253   5.034   1.818   2.458
  155SOL     MW 2254   5.062   1.759   2.399
  156SOL     OW 2255   1.377   3.917   3.547
  156SOL    HW1 2256   1.322   3.841   3.569
  156SOL    HW2 2257   1.327   3.992   3.576
  156SOL     MW 2258   1.364   3.917   3.554
  157SOL     OW 2259   3.290   3.169   1.571
  157SOL    HW1 2260   3.375   3.138   1.541
  157SOL    HW2 2261   3.302   3.263   1.585
  157SOL     MW 2262   3.302   3.177   1.569
  158SOL     OW 2263   0.568   3.985   4.046
  158SOL    HW1 2264   0.605   4.025   4.125
  158SOL    HW2 2265   0.563   4.056   3.983
  158SOL     MW 2266   0.572   3.999   4.048
  159SOL     OW 2267   3.183   0.123   1.597
  159SOL    HW1 2268   3.233   0.141   1.677
  159SOL    HW2 2269   3.192   0.029   1.584
  159SOL     MW 2270   3.191   0.113   1.606
  160SOL     OW 2271   2.240   3.120   4.437
  160SOL    HW1 2272   2.332   3.096   4.442
  160SOL    HW2 2273   2.205   3.067   4.365
  160SOL     MW 2274   2.247   3.110   4.428
  161SOL     OW 2275   4.234   4.115   2.226
  161SOL    HW1 2276   4.312   4.068   2.198
  161SOL    HW2 2277   4.247   4.204   2.193
  161SOL     MW 2278   4.245   4.121   2.218
  162SOL     OW 2279   2.547   1.173   6.046
  162SOL    HW1 2280   2.578   1.089   6.079
  162SOL    HW2 2281   2.600   1.190   5.968
  162SOL     MW 2282   2.557   1.165   6.040
  163SOL     OW 2283   1.074   0.013   4.155
  163SOL    HW1 2284   0.979   0.007   4.169
  163SOL    HW2 2285   1.082   0.047   4.066
  163SOL     MW 2286   1.063   0.017   4.145
  164SOL     OW 2287   2.394   2.834   6.070
  164SOL    HW1 2288   2.322   2.786   6.111
  164SOL    HW2 2289   2.393   2.920   6.112
  164SOL     MW 2290   2.385   2.839   6.080
  165SOL     OW 2291   5.626   0.137   0.296
  165SOL    HW1 2292   5.649   0.218   0.250
  165SOL    HW2 2293   5.710   0.098   0.320
  165SOL     MW 2294   5.640   0.142   0.293
  166SOL     OW 2295   2.868   5.007   4.654
  166SOL    HW1 2296   2.887   4.984   4.745
  166SOL    HW2 2297   2.904   5.095   4.643
  166SOL     MW 2298   2.875   5.015   4.664
  167SOL     OW 2299   1.890   2.631   5.175
  167SOL    HW1 2300   1.939   2.638   5.257
  167SOL    HW2 2301   1.902   2.540   5.149
  167SOL     MW 2302   1.898   2.620   5.182
  168SOL     OW 2303   1.213   6.045   4.928
  168SOL    HW1 2304   1.164   6.127   4.926
  168SOL    HW2 2305   1.157   5.981   4.885
  168SOL     MW 2306   1.200   6.047   4.923
  169SOL     OW 2307   0.821   1.758   5.753
  169SOL    HW1 2308   0.819   1.708   5.670
  169SOL    HW2 2309   0.912   1.787   5.761
  169SOL     MW 2310   0.832   1.755   5.743
  170SOL     OW 2311   2.045   2.537   1.039
  170SOL    HW1 2312   2.068   2.471   0.973
  170SOL    HW2 2313   2.030   2.617   0.988
  170SOL     MW 2314   2.046   2.539   1.024
  171SOL     OW 2315   4.030   3.182   0.937
  171SOL    HW1 2316   4.072   3.111   0.984
  171SOL    HW2 2317   3.967   3.218   0.999
  171SOL     MW 2318   4.027   3.178   0.951
  172SOL     OW 2319   2.206   4.373   1.081
  172SOL    HW1 2320   2.186   4.332   1.166
  172SOL    HW2 2321   2.300   4.361   1.071
  172SOL     MW 2322   2.215   4.366   1.091
  173SOL     OW 2323   2.636   5.250   0.258
  173SOL    HW1 2324   2.631   5.155   0.272
  173SOL    HW2 2325   2.574   5.268   0.188
  173SOL     MW 2326   2.628   5.240   0.251
  174SOL     OW 2327   1.645   2.875   0.554
  174SOL    HW1 2328   1.678   2.964   0.539
  174SOL    HW2 2329   1.611   2.878   0.644
  174SOL     MW 2330   1.644   2.887   0.564
  175SOL     OW 2331   1.325   5.733   3.215
  175SOL    HW1 2332   1.258   5.665   3.211
  175SOL    HW2 2333   1.353   5.744   3.124
  175SOL     MW 2334   1.320   5.726   3.203
  176SOL     OW 2335   3.731   4.549   4.386
  176SOL    HW1 2336   3.744   4.474   4.328
  176SOL    HW2 2337   3.762   4.518   4.471
  176SOL     MW 2338   3.736   4.535   4.390
  177SOL     OW 2339   2.515   5.889   0.792
  177SOL    HW1 2340   2.433   5.937   0.783
  177SOL    HW2 2341   2.583   5.954   0.777
  177SOL     MW 2342   2.513   5.903   0.789
  178SOL     OW 2343   0.389   5.027   5.330
  178SOL    HW1 2344   0.333   4.961   5.289
  178SOL    HW2 2345   0.333   5.070   5.395
  178SOL     MW 2346   0.375   5.024   5.333
  179SOL     OW 2347   0.008   0.958   4.402
  179SOL    HW1 2348  -0.016   1.050   4.401
  179SOL    HW2 2349  -0.060   0.916   4.454
  179SOL     MW 2350  -0.004   0.964   4.409
  180SOL     OW 2351   4.250   0.679   2.479
  180SOL    HW1 2352   4.224   0.722   2.397
  180SOL    HW2 2353   4.256   0.751   2.542
  180SOL     MW 2354   4.247   0.694   2.476
  181SOL     OW 2355   0.359   3.224   2.803
  181SOL    HW1 2356   0.302   3.292   2.766
  181SOL    HW2 2357   0.448   3.257   2.789
  181SOL     MW 2358   0.363   3.237   2.796
  182SOL     OW 2359   0.887   1.110   1.008
  182SOL    HW1 2360   0.917   1.024   0.978
  182SOL    HW2 2361   0.932   1.172   0.951
  182SOL     MW 2362   0.897   1.107   0.997
  183SOL     OW 2363   3.689   4.729   3.569
  183SOL    HW1 2364   3.743   4.717   3.648
  183SOL    HW2 2365   3.685   4.642   3.530
  183SOL     MW 2366   3.695   4.716   3.574
  184SOL     OW 2367   1.932   4.706   2.606
  184SOL    HW1 2368   1.983   4.777   2.567
  184SOL    HW2 2369   1.914   4.736   2.695
  184SOL     MW 2370   1.936   4.719   2.612
  185SOL     OW 2371   0.334   3.386   6.065
  185SOL    HW1 2372   0.322   3.340   6.148
  185SOL    HW2 2373   0.412   3.441   6.079
  185SOL     MW 2374   0.343   3.387   6.077
  186SOL     OW 2375   1.793   3.636   5.874
  186SOL    HW1 2376   1.771   3.657   5.965
  186SOL    HW2 2377   1.861   3.569   5.881
  186SOL     MW 2378   1.799   3.630   5.887
  187SOL     OW 2379   1.237   0.878   2.372
  187SOL    HW1 2380   1.155   0.928   2.375
  187SOL    HW2 2381   1.305   0.945   2.377
  187SOL     MW 2382   1.235   0.893   2.373
  188SOL     OW 2383   2.170   0.165   0.448
  188SOL    HW1 2384   2.202   0.160   0.358
  188SOL    HW2 2385   2.249   0.180   0.500
  188SOL     MW 2386   2.184   0.167   0.443
  189SOL     OW 2387   3.344   5.794   5.243
  189SOL    HW1 2388   3.434   5.815   5.216
  189SOL    HW2 2389   3.354   5.745   5.324
  189SOL     MW 2390   3.357   5.790   5.250
  190SOL     OW 2391   4.613   2.766   1.157
  190SOL    HW1 2392   4.631   2.754   1.064
  190SOL    HW2 2393   4.560   2.691   1.182
  190SOL     MW 2394   4.609   2.755   1.148
  191SOL     OW 2395   4.074   0.680   5.688
  191SOL    HW1 2396   4.142   0.626   5.729
  191SOL    HW2 2397   4.097   0.770   5.711
  191SOL     MW 2398   4.086   0.684   5.696
  192SOL     OW 2399   4.595   2.978   1.924
  192SOL    HW1 2400   4.556   2.963   1.838
  192SOL    HW2 2401   4.520   2.995   1.981
  192SOL     MW 2402   4.580   2.978   1.920
  193SOL     OW 2403   5.191   2.894   2.535
  193SOL    HW1 2404   5.182   2.970   2.591
  193SOL    HW2 2405   5.104   2.855   2.533
  193SOL     MW 2406   5.179   2.898   2.542
  194SOL     OW 2407   3.530   5.180   4.132
  194SOL    HW1 2408   3.559   5.090   4.114
  194SOL    HW2 2409   3.540   5.189   4.227
  194SOL     MW 2410   3.535   5.169   4.142
  195SOL     OW 2411   6.093   5.264   5.788
  195SOL    HW1 2412   6.102   5.213   5.708
  195SOL    HW2 2413   6.155   5.337   5.777
  195SOL     MW 2414   6.102   5.267   5.776
  196SOL     OW 2415   5.020   4.212   3.736
  196SOL    HW1 2416   5.056   4.130   3.703
  196SOL    HW2 2417   5.029   4.207   3.831
  196SOL     MW 2418   5.025   4.201   3.744
  197SOL     OW 2419   3.554   5.515   2.187
  197SOL    HW1 2420   3.615   5.543   2.118
  197SOL    HW2 2421   3.475   5.567   2.172
  197SOL     MW 2422   3.552   5.525   2.176
  198SOL     OW 2423   3.005   2.707   5.856
  198SOL    HW1 2424   2.977   2.710   5.947
  198SOL    HW2 2425   3.078   2.645   5.855
  198SOL     MW 2426   3.011   2.700   5.868
  199SOL     OW 2427   4.915   2.695   1.479
  199SOL    HW1 2428   5.005   2.712   1.451
  199SOL    HW2 2429   4.862   2.746   1.418
  199SOL     MW 2430   4.920   2.703   1.468
  200SOL     OW 2431   3.814   0.079   0.013
  200SOL    HW1 2432   3.877   0.134   0.061
  200SOL    HW2 2433   3.734   0.132   0.011
  200SOL     MW 2434   3.812   0.093   0.019
  201SOL     OW 2435   6.043   2.952   0.225
  201SOL    HW1 2436   6.043   3.033   0.276
  201SOL    HW2 2437   6.135   2.930   0.215
  201SOL     MW 2438   6.055   2.960   0.230
  202SOL     OW 2439   1.493   4.381   2.575
  202SOL    HW1 2440   1.538   4.371   2.659
  202SOL    HW2 2441   1.542   4.451   2.531
  202SOL     MW 2442   1.505   4.389   2.580
  203SOL     OW 2443   1.931   1.546   2.674
  203SOL    HW1 2444   1.845   1.586   2.658
  203SOL    HW2 2445   1.990   1.590   2.613
  203SOL     MW 2446   1.928   1.557   2.664
  204SOL     OW 2447   2.219   1.304   5.037
  204SOL    HW1 2448   2.304   1.330   5.073
  204SOL    HW2 2449   2.188   1.382   4.991
  204SOL     MW 2450   2.226   1.317   5.036
  205SOL     OW 2451   4.824   3.419   3.714
  205SOL    HW1 2452   4.857   3.454   3.797
  205SOL    HW2 2453   4.729   3.429   3.721
  205SOL     MW 2454   4.816   3.425   3.726
  206SOL     OW 2455   5.304   5.668   3.606
  206SOL    HW1 2456   5.247   5.715   3.545
  206SOL    HW2 2457   5.388   5.660   3.559
  206SOL     MW 2458   5.308   5.673   3.592
  207SOL     OW 2459   1.352   0.057   2.139
  207SOL    HW1 2460   1.287   0.127   2.138
  207SOL    HW2 2461   1.421   0.090   2.197
  207SOL     MW 2462   1.353   0.070   2.146
  208SOL     OW 2463   1.839   5.608   5.972
  208SOL    HW1 2464   1.887   5.526   5.967
  208SOL    HW2 2465   1.875   5.662   5.901
  208SOL     MW 2466   1.850   5.605   5.962
  209SOL     OW 2467   2.541   0.340   4.501
  209SOL    HW1 2468   2.448   0.325   4.483
  209SOL    HW2 2469   2.559   0.427   4.467
  209SOL     MW 2470   2.532   0.349   4.494
  210SOL     OW 2471   5.667   3.241   3.141
  210SOL    HW1 2472   5.754   3.276   3.164
  210SOL    HW2 2473   5.686   3.166   3.084
  210SOL     MW 2474   5.681   3.236   3.137
  211SOL     OW 2475   4.819   5.041   1.661
  211SOL    HW1 2476   4.813   5.123   1.612
  211SOL    HW2 2477   4.730   5.007   1.662
  211SOL     MW 2478   4.807   5.047   1.655
  212SOL     OW 2479   4.714   5.100   0.577
  212SOL    HW1 2480   4.654   5.031   0.549
  212SOL    HW2 2481   4.680   5.127   0.663
  212SOL     MW 2482   4.702   5.095   0.585
  213SOL     OW 2483   4.184   5.767   0.582
  213SOL    HW1 2484   4.137   5.726   0.510
  213SOL    HW2 2485   4.230   5.696   0.626
  213SOL     MW 2486   4.184   5.753   0.578
  214SOL     OW 2487   5.565   2.024   3.225
  214SOL    HW1 2488   5.537   1.942   3.267
  214SOL    HW2 2489   5.500   2.039   3.156
  214SOL     MW 2490   5.553   2.016   3.222
  215SOL     OW 2491   0.808   2.974   3.018
  215SOL    HW1 2492   0.878   2.978   2.953
  215SOL    HW2 2493   0.854   2.977   3.103
  215SOL     MW 2494   0.823   2.975   3.021
  216SOL     OW 2495   4.346   4.315   4.651
  216SOL    HW1 2496   4.388   4.318   4.565
  216SOL    HW2 2497   4.419   4.310   4.713
  216SOL     MW 2498   4.361   4.315   4.648
  217SOL     OW 2499   4.018   4.134   1.340
  217SOL    HW1 2500   4.079   4.188   1.391
  217SOL    HW2 2501   4.044   4.044   1.360
  217SOL     MW 2502   4.029   4.129   1.349
  218SOL     OW 2503   0.591   1.394   4.856
  218SOL    HW1 2504   0.588   1.412   4.950
  218SOL    HW2 2505   0.556   1.305   4.848
  218SOL     MW 2506   0.586   1.385   4.867
  219SOL     OW 2507   0.033   0.884   2.422
  219SOL    HW1 2508   0.060   0.912   2.509
  219SOL    HW2 2509   0.074   0.947   2.362
  219SOL     MW 2510   0.042   0.895   2.425
  220SOL     OW 2511   0.836   1.448   5.250
  220SOL    HW1 2512   0.874   1.530   5.282
  220SOL    HW2 2513   0.909   1.404   5.207
  220SOL     MW 2514   0.850   1.453   5.249
  221SOL     OW 2515   5.561   5.393   5.696
  221SOL    HW1 2516   5.515   5.399   5.780
  221SOL    HW2 2517   5.552   5.480   5.658
  221SOL     MW 2518   5.554   5.405   5.702
  222SOL     OW 2519   0.178   0.782   1.756
  222SOL    HW1 2520   0.176   0.857   1.816
  222SOL    HW2 2521   0.253   0.799   1.699
  222SOL     MW 2522   0.187   0.794   1.757
  223SOL     OW 2523   1.392   0.871   3.963
  223SOL    HW1 2524   1.452   0.803   3.932
  223SOL    HW2 2525   1.359   0.912   3.883
  223SOL     MW 2526   1.395   0.867   3.949
  224SOL     OW 2527   5.964   2.910   1.373
  224SOL    HW1 2528   5.885   2.960   1.355
  224SOL    HW2 2529   5.933   2.820   1.384
  224SOL     MW 2530   5.950   2.905   1.372
  225SOL     OW 2531   0.051   0.713   4.063
  225SOL    HW1 2532   0.112   0.778   4.028
  225SOL    HW2 2533  -0.022   0.764   4.098
  225SOL     MW 2534   0.050   0.728   4.063
  226SOL     OW 2535   5.888   5.796   2.650
  226SOL    HW1 2536   5.858   5.759   2.566
  226SOL    HW2 2537   5.945   5.868   2.625
  226SOL     MW 2538   5.891   5.801   2.636
  227SOL     OW 2539   4.977   1.961   0.546
  227SOL    HW1 2540   5.010   1.943   0.634
  227SOL    HW2 2541   4.956   1.875   0.510
  227SOL     MW 2542   4.979   1.948   0.553
  228SOL     OW 2543   0.610   3.937   1.855
  228SOL    HW1 2544   0.538   3.983   1.813
  228SOL    HW2 2545   0.594   3.948   1.949
  228SOL     MW 2546   0.599   3.944   1.862
  229SOL     OW 2547   3.430   2.410   0.201
  229SOL    HW1 2548   3.417   2.397   0.295
  229SOL    HW2 2549   3.501   2.474   0.195
  229SOL     MW 2550   3.437   2.416   0.212
  230SOL     OW 2551   1.415   3.828   0.608
  230SOL    HW1 2552   1.393   3.745   0.566
  230SOL    HW2 2553   1.445   3.804   0.695
  230SOL     MW 2554   1.416   3.814   0.614
  231SOL     OW 2555   4.502   2.518   1.270
  231SOL    HW1 2556   4.566   2.508   1.341
  231SOL    HW2 2557   4.419   2.487   1.308
  231SOL     MW 2558   4.500   2.512   1.284
  232SOL     OW 2559   4.328   1.589   0.333
  232SOL    HW1 2560   4.394   1.642   0.290
  232SOL    HW2 2561   4.250   1.597   0.278
  232SOL     MW 2562   4.326   1.597   0.321
  233SOL     OW 2563   5.434   2.054   1.683
  233SOL    HW1 2564   5.458   1.993   1.752
  233SOL    HW2 2565   5.497   2.125   1.691
  233SOL     MW 2566   5.445   2.055   1.693
  234SOL     OW 2567   5.905   0.475   4.058
  234SOL    HW1 2568   5.814   0.446   4.068
  234SOL    HW2 2569   5.922   0.527   4.137
  234SOL     MW 2570   5.896   0.478   4.070
  235SOL     OW 2571   0.551   3.571   2.296
  235SOL    HW1 2572   0.515   3.509   2.360
  235SOL    HW2 2573   0.513   3.655   2.321
  235SOL     MW 2574   0.541   3.574   2.307
  236SOL     OW 2575   1.678   1.191   0.720
  236SOL    HW1 2576   1.706   1.220   0.634
  236SOL    HW2 2577   1.749   1.216   0.778
  236SOL     MW 2578   1.691   1.198   0.717
  237SOL     OW 2579   1.646   4.440   0.189
  237SOL    HW1 2580   1.652   4.381   0.264
  237SOL    HW2 2581   1.639   4.381   0.113
  237SOL     MW 2582   1.646   4.425   0.189
  238SOL     OW 2583   3.219   2.768   5.459
  238SOL    HW1 2584   3.128   2.787   5.435
  238SOL    HW2 2585   3.214   2.684   5.506
  238SOL     MW 2586   3.206   2.759   5.462
  239SOL     OW 2587   4.610   0.776   4.505
  239SOL    HW1 2588   4.697   0.817   4.501
  239SOL    HW2 2589   4.552   0.839   4.461
  239SOL     MW 2590   4.614   0.789   4.499
  240SOL     OW 2591   3.919   4.368   1.768
  240SOL    HW1 2592   3.994   4.310   1.754
  240SOL    HW2 2593   3.847   4.310   1.791
  240SOL     MW 2594   3.920   4.353   1.769
  241SOL     OW 2595   3.135   5.200   3.252
  241SOL    HW1 2596   3.138   5.125   3.311
  241SOL    HW2 2597   3.171   5.168   3.170
  241SOL     MW 2598   3.140   5.187   3.249
  242SOL     OW 2599   2.091   6.103   4.063
  242SOL    HW1 2600   2.076   6.072   3.974
  242SOL    HW2 2601   2.156   6.043   4.100
  242SOL     MW 2602   2.097   6.091   4.056
  243SOL     OW 2603   0.817   5.950   1.386
  243SOL    HW1 2604   0.849   5.937   1.475
  243SOL    HW2 2605   0.895   5.966   1.333
  243SOL     MW 2606   0.831   5.950   1.390
  244SOL     OW 2607   5.446   2.848   6.064
  244SOL    HW1 2608   5.477   2.898   6.139
  244SOL    HW2 2609   5.525   2.830   6.013
  244SOL     MW 2610   5.460   2.852   6.067
  245SOL     OW 2611   2.810   1.223   0.296
  245SOL    HW1 2612   2.842   1.182   0.215
  245SOL    HW2 2613   2.888   1.263   0.334
  245SOL     MW 2614   2.824   1.223   0.290
  246SOL     OW 2615   5.026   3.963   0.139
  246SOL    HW1 2616   5.055   3.976   0.230
  246SOL    HW2 2617   5.059   4.040   0.093
  246SOL     MW 2618   5.034   3.975   0.145
  247SOL     OW 2619   0.879   5.121   3.875
  247SOL    HW1 2620   0.839   5.137   3.961
  247SOL    HW2 2621   0.864   5.201   3.826
  247SOL     MW 2622   0.872   5.133   3.880
  248SOL     OW 2623   3.694   5.271   1.902
  248SOL    HW1 2624   3.656   5.228   1.979
  248SOL    HW2 2625   3.620   5.282   1.842
  248SOL     MW 2626   3.680   5.267   1.904
  249SOL     OW 2627   3.952   0.929   3.159
  249SOL    HW1 2628   4.047   0.917   3.172
  249SOL    HW2 2629   3.945   1.013   3.114
  249SOL     MW 2630   3.964   0.938   3.155
  250SOL     OW 2631   1.008   0.415   0.833
  250SOL    HW1 2632   1.089   0.364   0.824
  250SOL    HW2 2633   1.028   0.499   0.793
  250SOL     MW 2634   1.021   0.419   0.827
  251SOL     OW 2635   4.346   5.877   1.287
  251SOL    HW1 2636   4.253   5.885   1.264
  251SOL    HW2 2637   4.391   5.928   1.220
  251SOL     MW 2638   4.340   5.885   1.276
  252SOL     OW 2639   0.366   5.334   2.342
  252SOL    HW1 2640   0.451   5.291   2.344
  252SOL    HW2 2641   0.314   5.282   2.280
  252SOL     MW 2642   0.370   5.322   2.334
  253SOL     OW 2643   1.343   0.327   5.098
  253SOL    HW1 2644   1.263   0.354   5.143
  253SOL    HW2 2645   1.331   0.233   5.080
  253SOL     MW 2646   1.331   0.318   5.102
  254SOL     OW 2647   3.390   2.354   0.466
  254SOL    HW1 2648   3.310   2.359   0.518
  254SOL    HW2 2649   3.453   2.410   0.512
  254SOL     MW 2650   3.388   2.362   0.478
  255SOL     OW 2651   3.801   3.684   1.928
  255SOL    HW1 2652   3.890   3.658   1.904
  255SOL    HW2 2653   3.807   3.776   1.951
  255SOL     MW 2654   3.813   3.692   1.928
  256SOL     OW 2655   0.928   0.716   1.124
  256SOL    HW1 2656   0.955   0.631   1.090
  256SOL    HW2 2657   0.984   0.729   1.201
  256SOL     MW 2658   0.939   0.707   1.130
  257SOL     OW 2659   4.990   0.094   0.570
  257SOL    HW1 2660   4.935   0.171   0.583
  257SOL    HW2 2661   5.032   0.109   0.485
  257SOL     MW 2662   4.989   0.106   0.561
  258SOL     OW 2663   5.138   2.276   2.488
  258SOL    HW1 2664   5.116   2.291   2.580
  258SOL    HW2 2665   5.191   2.352   2.463
  258SOL     MW 2666   5.142   2.288   2.496
  259SOL     OW 2667   4.466   1.000   5.793
  259SOL    HW1 2668   4.400   1.030   5.855
  259SOL    HW2 2669   4.486   1.078   5.741
  259SOL     MW 2670   4.460   1.014   5.794
  260SOL     OW 2671   4.875   4.427   2.398
  260SOL    HW1 2672   4.812   4.499   2.401
  260SOL    HW2 2673   4.834   4.358   2.450
  260SOL     MW 2674   4.861   4.427   2.405
  261SOL     OW 2675   5.466   5.901   5.315
  261SOL    HW1 2676   5.386   5.872   5.358
  261SOL    HW2 2677   5.459   5.996   5.313
  261SOL     MW 2678   5.455   5.910   5.320
  262SOL     OW 2679   5.617   1.531   3.326
  262SOL    HW1 2680   5.615   1.514   3.232
  262SOL    HW2 2681   5.710   1.528   3.349
  262SOL     MW 2682   5.629   1.528   3.317
  263SOL     OW 2683   1.047   0.144   2.660
  263SOL    HW1 2684   1.001   0.150   2.576
  263SOL    HW2 2685   0.981   0.168   2.725
  263SOL     MW 2686   1.033   0.148   2.658
  264SOL     OW 2687   0.374   1.985   2.949
  264SOL    HW1 2688   0.429   1.927   2.896
  264SOL    HW2 2689   0.298   1.931   2.972
  264SOL     MW 2690   0.371   1.970   2.945
  265SOL     OW 2691   1.678   5.201   0.682
  265SOL    HW1 2692   1.648   5.239   0.599
  265SOL    HW2 2693   1.770   5.182   0.668
  265SOL     MW 2694   1.686   5.203   0.669
  266SOL     OW 2695   2.332   0.439   1.621
  266SOL    HW1 2696   2.393   0.501   1.581
  266SOL    HW2 2697   2.271   0.494   1.670
  266SOL     MW 2698   2.332   0.454   1.622
  267SOL     OW 2699   1.366   0.981   0.836
  267SOL    HW1 2700   1.304   1.036   0.788
  267SOL    HW2 2701   1.312   0.939   0.904
  267SOL     MW 2702   1.351   0.982   0.838
  268SOL     OW 2703   3.973   1.473   0.159
  268SOL    HW1 2704   3.896   1.427   0.127
  268SOL    HW2 2705   3.938   1.552   0.200
  268SOL     MW 2706   3.959   1.477   0.160
  269SOL     OW 2707   1.432   5.399   4.320
  269SOL    HW1 2708   1.366   5.410   4.252
  269SOL    HW2 2709   1.470   5.313   4.303
  269SOL     MW 2710   1.429   5.389   4.309
  270SOL     OW 2711   4.786   4.426   4.076
  270SOL    HW1 2712   4.870   4.399   4.113
  270SOL    HW2 2713   4.742   4.344   4.053
  270SOL     MW 2714   4.791   4.412   4.078
  271SOL     OW 2715   2.245   1.588   5.404
  271SOL    HW1 2716   2.284   1.675   5.401
  271SOL    HW2 2717   2.232   1.570   5.497
  271SOL     MW 2718   2.248   1.597   5.416
  272SOL     OW 2719   0.104   5.578   2.864
  272SOL    HW1 2720   0.131   5.518   2.795
  272SOL    HW2 2721   0.010   5.586   2.854
  272SOL     MW 2722   0.096   5.572   2.853
  273SOL     OW 2723   4.814   3.890   2.762
  273SOL    HW1 2724   4.808   3.808   2.812
  273SOL    HW2 2725   4.850   3.864   2.677
  273SOL     MW 2726   4.818   3.876   2.758
  274SOL     OW 2727   5.312   3.529   4.482
  274SOL    HW1 2728   5.241   3.486   4.528
  274SOL    HW2 2729   5.387   3.471   4.492
  274SOL     MW 2730   5.312   3.516   4.489
  275SOL     OW 2731   5.583   0.831   3.610
  275SOL    HW1 2732   5.606   0.915   3.571
  275SOL    HW2 2733   5.499   0.847   3.654
  275SOL     MW 2734   5.575   0.844   3.610
  276SOL     OW 2735   1.700   2.709   5.873
  276SOL    HW1 2736   1.658   2.694   5.957
  276SOL    HW2 2737   1.769   2.644   5.868
  276SOL     MW 2738   1.703   2.699   5.883
  277SOL     OW 2739   4.429   1.649   5.403
  277SOL    HW1 2740   4.364   1.655   5.473
  277SOL    HW2 2741   4.497   1.712   5.428
  277SOL     MW 2742   4.429   1.658   5.415
  278SOL     OW 2743   4.385   2.434   5.235
  278SOL    HW1 2744   4.343   2.514   5.205
  278SOL    HW2 2745   4.361   2.368   5.170
  278SOL     MW 2746   4.376   2.436   5.223
  279SOL     OW 2747   4.012   2.710   5.611
  279SOL    HW1 2748   4.000   2.717   5.706
  279SOL    HW2 2749   4.090   2.655   5.601
  279SOL     MW 2750   4.020   2.704   5.622
  280SOL     OW 2751   0.617   2.641   6.112
  280SOL    HW1 2752   0.696   2.665   6.064
  280SOL    HW2 2753   0.550   2.631   6.044
  280SOL     MW 2754   0.619   2.643   6.097
  281SOL     OW 2755   0.197   5.532   3.133
  281SOL    HW1 2756   0.124   5.498   3.185
  281SOL    HW2 2757   0.167   5.525   3.043
  281SOL     MW 2758   0.184   5.526   3.128
  282SOL     OW 2759   2.532   0.708   2.775
  282SOL    HW1 2760   2.567   0.687   2.862
  282SOL    HW2 2761   2.552   0.630   2.722
  282SOL     MW 2762   2.539   0.695   2.779
  283SOL     OW 2763   0.895   0.224   2.893
  283SOL    HW1 2764   0.944   0.169   2.954
  283SOL    HW2 2765   0.803   0.200   2.907
  283SOL     MW 2766   0.890   0.214   2.902
  284SOL     OW 2767   4.605   4.744   0.216
  284SOL    HW1 2768   4.518   4.776   0.239
  284SOL    HW2 2769   4.641   4.809   0.156
  284SOL     MW 2770   4.598   4.756   0.212
  285SOL     OW 2771   0.051   2.843   2.793
  285SOL    HW1 2772   0.045   2.830   2.698
  285SOL    HW2 2773   0.131   2.893   2.805
  285SOL     MW 2774   0.060   2.848   2.782
  286SOL     OW 2775   1.691   4.010   2.224
  286SOL    HW1 2776   1.683   4.097   2.186
  286SOL    HW2 2777   1.605   3.993   2.263
  286SOL     MW 2778   1.679   4.019   2.224
  287SOL     OW 2779   5.883   2.331   5.386
  287SOL    HW1 2780   5.911   2.385   5.312
  287SOL    HW2 2781   5.929   2.368   5.462
  287SOL     MW 2782   5.893   2.343   5.386
  288SOL     OW 2783   4.706   4.779   1.482
  288SOL    HW1 2784   4.646   4.770   1.407
  288SOL    HW2 2785   4.783   4.823   1.446
  288SOL     MW 2786   4.708   4.783   1.468
  289SOL     OW 2787   2.210   4.242   1.320
  289SOL    HW1 2788   2.200   4.149   1.300
  289SOL    HW2 2789   2.135   4.264   1.375
  289SOL     MW 2790   2.199   4.233   1.324
  290SOL     OW 2791   4.196   5.464   5.607
  290SOL    HW1 2792   4.150   5.539   5.644
  290SOL    HW2 2793   4.278   5.459   5.656
  290SOL     MW 2794   4.201   5.473   5.618
  291SOL     OW 2795   2.672   4.655   2.543
  291SOL    HW1 2796   2.754   4.689   2.507
  291SOL    HW2 2797   2.603   4.694   2.488
  291SOL     MW 2798   2.673   4.664   2.531
  292SOL     OW 2799   5.336   5.562   2.458
  292SOL    HW1 2800   5.405   5.616   2.496
  292SOL    HW2 2801   5.282   5.536   2.532
  292SOL     MW 2802   5.338   5.565   2.472
  293SOL     OW 2803   2.386   0.060   3.173
  293SOL    HW1 2804   2.452  -0.006   3.195
  293SOL    HW2 2805   2.381   0.058   3.078
  293SOL     MW 2806   2.394   0.051   3.164
  294SOL     OW 2807   1.505   2.596   1.333
  294SOL    HW1 2808   1.511   2.528   1.399
  294SOL    HW2 2809   1.413   2.598   1.307
  294SOL     MW 2810   1.494   2.588   1.338
  295SOL     OW 2811   2.439   0.352   0.305
  295SOL    HW1 2812   2.426   0.318   0.393
  295SOL    HW2 2813   2.403   0.440   0.307
  295SOL     MW 2814   2.433   0.359   0.316
  296SOL     OW 2815   4.644   3.387   4.298
  296SOL    HW1 2816   4.581   3.382   4.370
  296SOL    HW2 2817   4.664   3.296   4.276
  296SOL     MW 2818   4.639   3.375   4.304
  297SOL     OW 2819   1.670   3.378   2.172
  297SOL    HW1 2820   1.650   3.467   2.146
  297SOL    HW2 2821   1.589   3.346   2.214
  297SOL     MW 2822   1.657   3.385   2.174
  298SOL     OW 2823   4.061   1.419   4.213
  298SOL    HW1 2824   4.120   1.352   4.246
  298SOL    HW2 2825   4.091   1.500   4.255
  298SOL     MW 2826   4.072   1.421   4.223
  299SOL     OW 2827   0.174   5.731   4.315
  299SOL    HW1 2828   0.208   5.819   4.329
  299SOL    HW2 2829   0.081   5.743   4.295
  299SOL     MW 2830   0.166   5.743   4.314
  300SOL     OW 2831   0.194   5.798   2.322
  300SOL    HW1 2832   0.257   5.870   2.321
  300SOL    HW2 2833   0.246   5.722   2.347
  300SOL     MW 2834   0.209   5.797   2.325
  301SOL     OW 2835   5.549   4.989   2.653
  301SOL    HW1 2836   5.614   5.046   2.695
  301SOL    HW2 2837   5.465   5.025   2.680
  301SOL     MW 2838   5.547   5.001   2.662
  302SOL     OW 2839   3.455   3.800   0.878
  302SOL    HW1 2840   3.479   3.715   0.914
  302SOL    HW2 2841   3.533   3.829   0.832
  302SOL     MW 2842   3.468   3.792   0.876
  303SOL     OW 2843   5.861   3.311   3.361
  303SOL    HW1 2844   5.916   3.322   3.439
  303SOL    HW2 2845   5.913   3.254   3.304
  303SOL     MW 2846   5.875   3.305   3.363
  304SOL     OW 2847   0.909   5.145   2.257
  304SOL    HW1 2848   0.870   5.144   2.344
  304SOL    HW2 2849   0.903   5.054   2.226
  304SOL     MW 2850   0.903   5.133   2.264
  305SOL     OW 2851   5.047   0.398   2.211
  305SOL    HW1 2852   4.961   0.356   2.205
  305SOL    HW2 2853   5.075   0.409   2.120
  305SOL     MW 2854   5.040   0.394   2.198
  306SOL     OW 2855   3.128   1.769   5.983
  306SOL    HW1 2856   3.132   1.796   5.891
  306SOL    HW2 2857   3.047   1.808   6.016
  306SOL     MW 2858   3.118   1.778   5.975
  307SOL     OW 2859   6.123   3.225   2.567
  307SOL    HW1 2860   6.035   3.200   2.540
  307SOL    HW2 2861   6.132   3.190   2.656
  307SOL     MW 2862   6.113   3.217   2.575
  308SOL     OW 2863   0.260   5.142   4.977
  308SOL    HW1 2864   0.323   5.186   5.034
  308SOL    HW2 2865   0.194   5.208   4.959
  308SOL     MW 2866   0.260   5.156   4.982
  309SOL     OW 2867   5.702   3.458   5.072
  309SOL    HW1 2868   5.784   3.484   5.029
  309SOL    HW2 2869   5.665   3.541   5.103
  309SOL     MW 2870   5.708   3.472   5.071
  310SOL     OW 2871   5.669   0.985   1.975
  310SOL    HW1 2872   5.738   0.999   2.040
  310SOL    HW2 2873   5.708   0.925   1.911
  310SOL     MW 2874   5.683   0.979   1.975
  311SOL     OW 2875   1.011   0.600   4.992
  311SOL    HW1 2876   1.035   0.691   5.005
  311SOL    HW2 2877   0.917   0.602   4.971
  311SOL     MW 2878   1.002   0.612   4.991
  312SOL     OW 2879   2.535   3.216   5.952
  312SOL    HW1 2880   2.621   3.177   5.937
  312SOL    HW2 2881   2.517   3.266   5.873
  312SOL     MW 2882   2.544   3.218   5.940
  313SOL     OW 2883   5.452   3.340   5.262
  313SOL    HW1 2884   5.531   3.363   5.213
  313SOL    HW2 2885   5.457   3.245   5.272
  313SOL     MW 2886   5.462   3.331   5.257
  314SOL     OW 2887   1.825   0.530   4.945
  314SOL    HW1 2888   1.784   0.543   5.031
  314SOL    HW2 2889   1.894   0.597   4.942
  314SOL     MW 2890   1.829   0.540   4.956
  315SOL     OW 2891   6.086   1.878   5.872
  315SOL    HW1 2892   6.144   1.849   5.942
  315SOL    HW2 2893   6.137   1.865   5.792
  315SOL     MW 2894   6.100   1.872   5.870
  316SOL     OW 2895   0.970   2.725   1.675
  316SOL    HW1 2896   0.884   2.711   1.715
  316SOL    HW2 2897   0.949   2.758   1.587
  316SOL     MW 2898   0.956   2.728   1.669
  317SOL     OW 2899   3.298   5.987   4.145
  317SOL    HW1 2900   3.337   5.962   4.229
  317SOL    HW2 2901   3.215   5.939   4.142
  317SOL     MW 2902   3.292   5.978   4.155
  318SOL     OW 2903   5.741   1.812   3.154
  318SOL    HW1 2904   5.705   1.878   3.213
  318SOL    HW2 2905   5.810   1.857   3.106
  318SOL     MW 2906   5.745   1.826   3.155
  319SOL     OW 2907   5.809   2.844   0.305
  319SOL    HW1 2908   5.754   2.918   0.282
  319SOL    HW2 2909   5.885   2.852   0.247
  319SOL     MW 2910   5.812   2.854   0.294
  320SOL     OW 2911   0.086   2.239   4.026
  320SOL    HW1 2912   0.030   2.201   4.093
  320SOL    HW2 2913   0.159   2.178   4.018
  320SOL     MW 2914   0.089   2.227   4.034
  321SOL     OW 2915   1.471   5.946   1.466
  321SOL    HW1 2916   1.564   5.965   1.464
  321SOL    HW2 2917   1.442   5.952   1.375
  321SOL     MW 2918   1.479   5.949   1.454
  322SOL     OW 2919   6.076   1.677   0.550
  322SOL    HW1 2920   6.161   1.660   0.509
  322SOL    HW2 2921   6.084   1.641   0.638
  322SOL     MW 2922   6.087   1.670   0.556
  323SOL     OW 2923   1.407   5.529   6.011
  323SOL    HW1 2924   1.316   5.544   5.985
  323SOL    HW2 2925   1.454   5.607   5.981
  323SOL     MW 2926   1.401   5.541   6.004
  324SOL     OW 2927   1.030   1.010   3.913
  324SOL    HW1 2928   1.050   0.919   3.935
  324SOL    HW2 2929   1.095   1.033   3.846
  324SOL     MW 2930   1.041   1.001   3.907
  325SOL     OW 2931   2.018   1.953   2.570
  325SOL    HW1 2932   2.095   1.967   2.515
  325SOL    HW2 2933   1.945   1.948   2.508
  325SOL     MW 2934   2.019   1.954   2.555
  326SOL     OW 2935   2.249   0.498   4.585
  326SOL    HW1 2936   2.231   0.416   4.539
  326SOL    HW2 2937   2.307   0.474   4.656
  326SOL     MW 2938   2.254   0.485   4.588
  327SOL     OW 2939   2.300   1.525   0.837
  327SOL    HW1 2940   2.378   1.470   0.848
  327SOL    HW2 2941   2.236   1.468   0.796
  327SOL     MW 2942   2.302   1.511   0.833
  328SOL     OW 2943   4.655   4.329   1.929
  328SOL    HW1 2944   4.726   4.317   1.992
  328SOL    HW2 2945   4.663   4.253   1.870
  328SOL     MW 2946   4.665   4.318   1.929
  329SOL     OW 2947   2.172   1.740   1.999
  329SOL    HW1 2948   2.158   1.824   2.043
  329SOL    HW2 2949   2.199   1.680   2.069
  329SOL     MW 2950   2.174   1.743   2.014
  330SOL     OW 2951   5.671   3.987   1.502
  330SOL    HW1 2952   5.683   3.905   1.550
  330SOL    HW2 2953   5.584   3.979   1.462
  330SOL     MW 2954   5.661   3.975   1.503
  331SOL     OW 2955   0.802   1.484   4.199
  331SOL    HW1 2956   0.754   1.510   4.120
  331SOL    HW2 2957   0.734   1.464   4.263
  331SOL     MW 2958   0.787   1.485   4.197
  332SOL     OW 2959   0.243   1.150   5.714
  332SOL    HW1 2960   0.199   1.081   5.664
  332SOL    HW2 2961   0.183   1.224   5.711
  332SOL     MW 2962   0.230   1.151   5.708
  333SOL     OW 2963   1.463   0.569   5.809
  333SOL    HW1 2964   1.459   0.648   5.755
  333SOL    HW2 2965   1.406   0.506   5.765
  333SOL     MW 2966   1.455   0.571   5.796
  334SOL     OW 2967   1.531   4.367   3.475
  334SOL    HW1 2968   1.524   4.358   3.380
  334SOL    HW2 2969   1.470   4.438   3.497
  334SOL     MW 2970   1.522   4.375   3.466
  335SOL     OW 2971   4.317   4.182   3.672
  335SOL    HW1 2972   4.368   4.114   3.715
  335SOL    HW2 2973   4.279   4.140   3.595
  335SOL     MW 2974   4.318   4.168   3.668
  336SOL     OW 2975   3.897   1.591   5.240
  336SOL    HW1 2976   3.924   1.682   5.224
  336SOL    HW2 2977   3.954   1.562   5.311
  336SOL     MW 2978   3.908   1.599   5.247
  337SOL     OW 2979   4.659   5.522   5.382
  337SOL    HW1 2980   4.678   5.451   5.321
  337SOL    HW2 2981   4.732   5.522   5.443
  337SOL     MW 2982   4.671   5.513   5.382
  338SOL     OW 2983   0.580   6.033   4.695
  338SOL    HW1 2984   0.496   6.072   4.672
  338SOL    HW2 2985   0.557   5.959   4.751
  338SOL     MW 2986   0.566   6.028   4.699
  339SOL     OW 2987   4.806   3.891   4.986
  339SOL    HW1 2988   4.826   3.840   5.065
  339SOL    HW2 2989   4.711   3.882   4.976
  339SOL     MW 2990   4.796   3.883   4.995
  340SOL     OW 2991   5.997   1.807   5.487
  340SOL    HW1 2992   6.028   1.787   5.399
  340SOL    HW2 2993   5.935   1.878   5.476
  340SOL     MW 2994   5.993   1.813   5.474
  341SOL     OW 2995   4.079   4.860   4.249
  341SOL    HW1 2996   3.993   4.851   4.290
  341SOL    HW2 2997   4.136   4.895   4.318
  341SOL     MW 2998   4.076   4.863   4.263
  342SOL     OW 2999   4.995   4.006   1.633
  342SOL    HW1 3000   4.913   4.032   1.591
  342SOL    HW2 3001   5.054   3.984   1.561
  342SOL     MW 3002   4.992   4.006   1.619
  343SOL     OW 3003   1.309   3.711   1.916
  343SOL    HW1 3004   1.246   3.735   1.849
  343SOL    HW2 3005   1.309   3.615   1.917
  343SOL     MW 3006   1.301   3.702   1.908
  344SOL     OW 3007   0.588   3.344   2.838
  344SOL    HW1 3008   0.673   3.380   2.812
  344SOL    HW2 3009   0.606   3.300   2.922
  344SOL     MW 3010   0.601   3.343   2.846
  345SOL     OW 3011   3.015   5.733   0.649
  345SOL    HW1 3012   3.109   5.747   0.663
  345SOL    HW2 3013   2.991   5.667   0.714
  345SOL     MW 3014   3.024   5.726   0.659
  346SOL     OW 3015   1.403   5.622   5.353
  346SOL    HW1 3016   1.308   5.627   5.361
  346SOL    HW2 3017   1.420   5.531   5.327
  346SOL     MW 3018   1.393   5.611   5.351
  347SOL     OW 3019   0.222   2.221   5.386
  347SOL    HW1 3020   0.172   2.245   5.464
  347SOL    HW2 3021   0.162   2.168   5.334
  347SOL     MW 3022   0.208   2.217   5.389
  348SOL     OW 3023   4.137   5.070   1.901
  348SOL    HW1 3024   4.142   5.049   1.995
  348SOL    HW2 3025   4.123   4.986   1.858
  348SOL     MW 3026   4.136   5.056   1.908
  349SOL     OW 3027   0.714   2.355   5.826
  349SOL    HW1 3028   0.740   2.448   5.824
  349SOL    HW2 3029   0.655   2.349   5.901
  349SOL     MW 3030   0.710   2.366   5.835
  350SOL     OW 3031   1.572   3.339   0.829
  350SOL    HW1 3032   1.481   3.311   0.827
  350SOL    HW2 3033   1.583   3.390   0.749
  350SOL     MW 3034   1.562   3.342   0.818
  351SOL     OW 3035   3.095   5.101   5.549
  351SOL    HW1 3036   3.092   5.061   5.462
  351SOL    HW2 3037   3.066   5.032   5.608
  351SOL     MW 3038   3.091   5.087   5.545
  352SOL     OW 3039   5.458   4.584   2.086
  352SOL    HW1 3040   5.526   4.583   2.020
  352SOL    HW2 3041   5.434   4.491   2.098
  352SOL     MW 3042   5.464   4.572   2.079
  353SOL     OW 3043   3.600   2.765   1.252
  353SOL    HW1 3044   3.648   2.823   1.193
  353SOL    HW2 3045   3.508   2.786   1.236
  353SOL     MW 3046   3.594   2.775   1.242
  354SOL     OW 3047   3.990   1.409   3.197
  354SOL    HW1 3048   4.071   1.402   3.248
  354SOL    HW2 3049   3.982   1.326   3.151
  354SOL     MW 3050   3.999   1.398   3.198
  355SOL     OW 3051   5.450   5.363   1.224
  355SOL    HW1 3052   5.495   5.388   1.304
  355SOL    HW2 3053   5.482   5.424   1.158
  355SOL     MW 3054   5.460   5.374   1.226
  356SOL     OW 3055   1.263   5.235   4.103
  356SOL    HW1 3056   1.325   5.172   4.138
  356SOL    HW2 3057   1.185   5.226   4.158
  356SOL     MW 3058   1.261   5.226   4.114
  357SOL     OW 3059   1.083   2.019   2.091
  357SOL    HW1 3060   1.107   1.934   2.055
  357SOL    HW2 3061   1.144   2.081   2.051
  357SOL     MW 3062   1.094   2.016   2.082
  358SOL     OW 3063   2.906   0.438   5.977
  358SOL    HW1 3064   2.813   0.415   5.971
  358SOL    HW2 3065   2.930   0.464   5.889
  358SOL     MW 3066   2.897   0.438   5.965
  359SOL     OW 3067   4.069   3.797   0.832
  359SOL    HW1 3068   4.048   3.804   0.925
  359SOL    HW2 3069   4.090   3.705   0.819
  359SOL     MW 3070   4.069   3.786   0.842
  360SOL     OW 3071   0.538   2.705   0.612
  360SOL    HW1 3072   0.458   2.703   0.665
  360SOL    HW2 3073   0.535   2.791   0.569
  360SOL     MW 3074   0.527   2.716   0.613
  361SOL     OW 3075   0.980   2.298   6.110
  361SOL    HW1 3076   1.044   2.296   6.181
  361SOL    HW2 3077   0.951   2.207   6.102
  361SOL     MW 3078   0.985   2.286   6.118
  362SOL     OW 3079   2.144   5.554   0.454
  362SOL    HW1 3080   2.061   5.522   0.419
  362SOL    HW2 3081   2.190   5.475   0.483
  362SOL     MW 3082   2.139   5.540   0.453
  363SOL     OW 3083   5.868   1.263   2.524
  363SOL    HW1 3084   5.842   1.333   2.464
  363SOL    HW2 3085   5.832   1.289   2.608
  363SOL     MW 3086   5.860   1.275   2.527
  364SOL     OW 3087   0.405   2.701   3.587
  364SOL    HW1 3088   0.361   2.666   3.664
  364SOL    HW2 3089   0.339   2.697   3.517
  364SOL     MW 3090   0.391   2.696   3.588
  365SOL     OW 3091   5.930   5.300   1.942
  365SOL    HW1 3092   5.969   5.379   1.906
  365SOL    HW2 3093   5.837   5.308   1.922
  365SOL     MW 3094   5.923   5.311   1.935
  366SOL     OW 3095   0.300   3.390   5.635
  366SOL    HW1 3096   0.238   3.411   5.565
  366SOL    HW2 3097   0.368   3.457   5.627
  366SOL     MW 3098   0.301   3.401   5.625
  367SOL     OW 3099   4.410   1.410   4.556
  367SOL    HW1 3100   4.343   1.458   4.604
  367SOL    HW2 3101   4.456   1.359   4.623
  367SOL     MW 3102   4.408   1.410   4.570
  368SOL     OW 3103   0.205   5.154   3.026
  368SOL    HW1 3104   0.112   5.166   3.003
  368SOL    HW2 3105   0.250   5.151   2.941
  368SOL     MW 3106   0.199   5.155   3.012
  369SOL     OW 3107   3.462   3.201   5.194
  369SOL    HW1 3108   3.534   3.242   5.242
  369SOL    HW2 3109   3.452   3.115   5.234
  369SOL     MW 3110   3.470   3.195   5.205
  370SOL     OW 3111   2.489   5.666   2.281
  370SOL    HW1 3112   2.455   5.632   2.199
  370SOL    HW2 3113   2.580   5.637   2.284
  370SOL     MW 3114   2.496   5.658   2.271
  371SOL     OW 3115   5.270   0.442   2.879
  371SOL    HW1 3116   5.335   0.470   2.815
  371SOL    HW2 3117   5.285   0.348   2.890
  371SOL     MW 3118   5.280   0.433   2.872
  372SOL     OW 3119   1.492   0.884   4.212
  372SOL    HW1 3120   1.440   0.876   4.132
  372SOL    HW2 3121   1.436   0.933   4.273
  372SOL     MW 3122   1.478   0.889   4.210
  373SOL     OW 3123   6.076   6.072   1.696
  373SOL    HW1 3124   6.085   6.008   1.767
  373SOL    HW2 3125   6.022   6.142   1.733
  373SOL     MW 3126   6.070   6.073   1.710
  374SOL     OW 3127   1.385   4.289   1.502
  374SOL    HW1 3128   1.351   4.201   1.491
  374SOL    HW2 3129   1.415   4.315   1.415
  374SOL     MW 3130   1.385   4.281   1.490
  375SOL     OW 3131   0.747   0.062   4.244
  375SOL    HW1 3132   0.663   0.035   4.283
  375SOL    HW2 3133   0.725   0.087   4.155
  375SOL     MW 3134   0.733   0.062   4.238
  376SOL     OW 3135   2.229   3.897   5.447
  376SOL    HW1 3136   2.219   3.922   5.538
  376SOL    HW2 3137   2.161   3.946   5.401
  376SOL     MW 3138   2.219   3.906   5.452
  377SOL     OW 3139   0.177   3.414   4.296
  377SOL    HW1 3140   0.110   3.402   4.228
  377SOL    HW2 3141   0.223   3.493   4.270
  377SOL     MW 3142   0.175   3.422   4.284
  378SOL     OW 3143   3.314   2.758   1.080
  378SOL    HW1 3144   3.337   2.804   1.160
  378SOL    HW2 3145   3.325   2.823   1.010
  378SOL     MW 3146   3.319   2.772   1.081
  379SOL     OW 3147   0.634   1.607   3.278
  379SOL    HW1 3148   0.687   1.578   3.353
  379SOL    HW2 3149   0.601   1.693   3.304
  379SOL     MW 3150   0.637   1.614   3.291
  380SOL     OW 3151   2.894   5.586   2.051
  380SOL    HW1 3152   2.855   5.585   2.139
  380SOL    HW2 3153   2.882   5.676   2.021
  380SOL     MW 3154   2.888   5.597   2.059
  381SOL     OW 3155   1.669   1.540   4.450
  381SOL    HW1 3156   1.672   1.464   4.392
  381SOL    HW2 3157   1.748   1.589   4.429
  381SOL     MW 3158   1.680   1.537   4.440
  382SOL     OW 3159   3.823   3.147   1.543
  382SOL    HW1 3160   3.769   3.220   1.510
  382SOL    HW2 3161   3.799   3.140   1.635
  382SOL     MW 3162   3.813   3.156   1.551
  383SOL     OW 3163   0.645   3.306   5.751
  383SOL    HW1 3164   0.594   3.385   5.770
  383SOL    HW2 3165   0.579   3.240   5.729
  383SOL     MW 3166   0.630   3.308   5.750
  384SOL     OW 3167   0.231   3.067   2.542
  384SOL    HW1 3168   0.236   3.012   2.620
  384SOL    HW2 3169   0.155   3.123   2.558
  384SOL     MW 3170   0.222   3.067   2.554
  385SOL     OW 3171   4.646   6.078   4.935
  385SOL    HW1 3172   4.582   6.016   4.971
  385SOL    HW2 3173   4.609   6.164   4.956
  385SOL     MW 3174   4.633   6.081   4.943
  386SOL     OW 3175   5.133   2.313   3.064
  386SOL    HW1 3176   5.162   2.272   3.146
  386SOL    HW2 3177   5.192   2.279   2.997
  386SOL     MW 3178   5.144   2.303   3.066
  387SOL     OW 3179   0.246   4.376   4.819
  387SOL    HW1 3180   0.270   4.289   4.850
  387SOL    HW2 3181   0.161   4.363   4.776
  387SOL     MW 3182   0.238   4.363   4.817
  388SOL     OW 3183   3.854   5.373   3.354
  388SOL    HW1 3184   3.773   5.346   3.312
  388SOL    HW2 3185   3.921   5.314   3.317
  388SOL     MW 3186   3.852   5.362   3.344
  389SOL     OW 3187   4.160   0.760   1.786
  389SOL    HW1 3188   4.139   0.672   1.755
  389SOL    HW2 3189   4.221   0.795   1.721
  389SOL     MW 3190   4.165   0.753   1.774
  390SOL     OW 3191   0.642   2.655   3.191
  390SOL    HW1 3192   0.559   2.618   3.223
  390SOL    HW2 3193   0.616   2.731   3.140
  390SOL     MW 3194   0.628   2.660   3.188
  391SOL     OW 3195   1.027   5.515   5.105
  391SOL    HW1 3196   1.078   5.439   5.131
  391SOL    HW2 3197   1.076   5.555   5.034
  391SOL     MW 3198   1.040   5.511   5.100
  392SOL     OW 3199   5.930   1.652   0.347
  392SOL    HW1 3200   5.869   1.726   0.346
  392SOL    HW2 3201   5.990   1.670   0.419
  392SOL     MW 3202   5.930   1.664   0.356
  393SOL     OW 3203   0.753   2.692   1.823
  393SOL    HW1 3204   0.689   2.715   1.755
  393SOL    HW2 3205   0.747   2.597   1.830
  393SOL     MW 3206   0.744   2.683   1.815
  394SOL     OW 3207   0.891   5.584   4.321
  394SOL    HW1 3208   0.916   5.555   4.409
  394SOL    HW2 3209   0.845   5.667   4.335
  394SOL     MW 3210   0.888   5.591   4.334
  395SOL     OW 3211   0.211   2.527   5.756
  395SOL    HW1 3212   0.288   2.544   5.810
  395SOL    HW2 3213   0.139   2.519   5.819
  395SOL     MW 3214   0.212   2.528   5.771
  396SOL     OW 3215   4.861   5.443   0.103
  396SOL    HW1 3216   4.807   5.440   0.182
  396SOL    HW2 3217   4.801   5.422   0.032
  396SOL     MW 3218   4.846   5.440   0.104
  397SOL     OW 3219   4.083   3.542   0.734
  397SOL    HW1 3220   4.158   3.554   0.676
  397SOL    HW2 3221   4.022   3.488   0.685
  397SOL     MW 3222   4.085   3.537   0.721
  398SOL     OW 3223   2.515   5.151   0.584
  398SOL    HW1 3224   2.546   5.143   0.674
  398SOL    HW2 3225   2.590   5.186   0.536
  398SOL     MW 3226   2.529   5.155   0.589
  399SOL     OW 3227   3.223   0.023   2.287
  399SOL    HW1 3228   3.285   0.047   2.219
  399SOL    HW2 3229   3.194   0.106   2.324
  399SOL     MW 3230   3.227   0.037   2.283
  400SOL     OW 3231   1.267   4.864   5.184
  400SOL    HW1 3232   1.192   4.864   5.124
  400SOL    HW2 3233   1.256   4.942   5.237
  400SOL     MW 3234   1.256   4.874   5.183
  401SOL     OW 3235   3.930   0.821   4.410
  401SOL    HW1 3236   3.905   0.833   4.318
  401SOL    HW2 3237   4.026   0.831   4.410
  401SOL     MW 3238   3.939   0.824   4.398
  402SOL     OW 3239   0.635   4.679   1.875
  402SOL    HW1 3240   0.678   4.622   1.939
  402SOL    HW2 3241   0.564   4.626   1.839
  402SOL     MW 3242   0.631   4.665   1.878
  403SOL     OW 3243   5.286   2.931   2.185
  403SOL    HW1 3244   5.230   2.966   2.116
  403SOL    HW2 3245   5.232   2.867   2.231
  403SOL     MW 3246   5.272   2.928   2.182
  404SOL     OW 3247   4.847   4.159   0.756
  404SOL    HW1 3248   4.845   4.254   0.766
  404SOL    HW2 3249   4.798   4.126   0.831
  404SOL     MW 3250   4.840   4.167   0.767
  405SOL     OW 3251   2.031   1.536   2.349
  405SOL    HW1 3252   1.995   1.454   2.316
  405SOL    HW2 3253   2.112   1.548   2.299
  405SOL     MW 3254   2.037   1.527   2.338
  406SOL     OW 3255   1.937   1.814   5.857
  406SOL    HW1 3256   1.950   1.751   5.786
  406SOL    HW2 3257   1.974   1.896   5.824
  406SOL     MW 3258   1.944   1.816   5.844
  407SOL     OW 3259   5.152   0.636   1.577
  407SOL    HW1 3260   5.220   0.609   1.639
  407SOL    HW2 3261   5.156   0.570   1.508
  407SOL     MW 3262   5.161   0.624   1.576
  408SOL     OW 3263   0.390   6.085   2.790
  408SOL    HW1 3264   0.429   6.163   2.750
  408SOL    HW2 3265   0.332   6.050   2.723
  408SOL     MW 3266   0.388   6.091   2.776
  409SOL     OW 3267   1.762   1.279   2.893
  409SOL    HW1 3268   1.731   1.238   2.975
  409SOL    HW2 3269   1.698   1.348   2.876
  409SOL     MW 3270   1.750   1.283   2.902
  410SOL     OW 3271   2.102   1.555   4.911
  410SOL    HW1 3272   2.102   1.573   5.005
  410SOL    HW2 3273   2.028   1.605   4.877
  410SOL     MW 3274   2.093   1.564   4.919
  411SOL     OW 3275   4.771   0.798   2.415
  411SOL    HW1 3276   4.722   0.801   2.497
  411SOL    HW2 3277   4.704   0.782   2.348
  411SOL     MW 3278   4.756   0.796   2.417
  412SOL     OW 3279   2.199   3.639   2.550
  412SOL    HW1 3280   2.153   3.675   2.625
  412SOL    HW2 3281   2.153   3.557   2.530
  412SOL     MW 3282   2.187   3.633   2.557
  413SOL     OW 3283   2.490   1.373   0.124
  413SOL    HW1 3284   2.574   1.405   0.157
  413SOL    HW2 3285   2.514   1.310   0.056
  413SOL     MW 3286   2.504   1.369   0.120
  414SOL     OW 3287   3.786   2.533   5.628
  414SOL    HW1 3288   3.821   2.454   5.587
  414SOL    HW2 3289   3.858   2.595   5.627
  414SOL     MW 3290   3.799   2.531   5.622
  415SOL     OW 3291   2.746   4.897   1.914
  415SOL    HW1 3292   2.663   4.896   1.867
  415SOL    HW2 3293   2.796   4.969   1.874
  415SOL     MW 3294   2.742   4.906   1.903
  416SOL     OW 3295   0.815   3.718   5.098
  416SOL    HW1 3296   0.865   3.646   5.136
  416SOL    HW2 3297   0.831   3.711   5.004
  416SOL     MW 3298   0.824   3.708   5.091
  417SOL     OW 3299   0.286   5.975   0.901
  417SOL    HW1 3300   0.254   5.900   0.951
  417SOL    HW2 3301   0.288   6.047   0.964
  417SOL     MW 3302   0.282   5.975   0.916
  418SOL     OW 3303   3.517   3.207   1.796
  418SOL    HW1 3304   3.456   3.278   1.775
  418SOL    HW2 3305   3.603   3.250   1.800
  418SOL     MW 3306   3.520   3.222   1.793
  419SOL     OW 3307   2.260   0.183   0.180
  419SOL    HW1 3308   2.302   0.125   0.116
  419SOL    HW2 3309   2.327   0.248   0.202
  419SOL     MW 3310   2.274   0.184   0.174
  420SOL     OW 3311   3.815   4.037   4.439
  420SOL    HW1 3312   3.781   3.971   4.378
  420SOL    HW2 3313   3.738   4.064   4.491
  420SOL     MW 3314   3.801   4.032   4.438
  421SOL     OW 3315   5.069   2.240   1.644
  421SOL    HW1 3316   5.030   2.314   1.690
  421SOL    HW2 3317   5.009   2.168   1.658
  421SOL     MW 3318   5.057   2.240   1.652
  422SOL     OW 3319   5.158   3.713   0.319
  422SOL    HW1 3320   5.117   3.767   0.387
  422SOL    HW2 3321   5.113   3.629   0.325
  422SOL     MW 3322   5.147   3.709   0.329
  423SOL     OW 3323   1.492   2.390   0.666
  423SOL    HW1 3324   1.406   2.423   0.692
  423SOL    HW2 3325   1.526   2.455   0.605
  423SOL     MW 3326   1.486   2.402   0.662
  424SOL     OW 3327   5.179   0.829   0.057
  424SOL    HW1 3328   5.274   0.840   0.052
  424SOL    HW2 3329   5.157   0.849   0.148
  424SOL     MW 3330   5.189   0.833   0.068
  425SOL     OW 3331   4.866   5.618   4.214
  425SOL    HW1 3332   4.843   5.535   4.256
  425SOL    HW2 3333   4.869   5.682   4.285
  425SOL     MW 3334   4.863   5.616   4.228
  426SOL     OW 3335   5.478   3.089   1.380
  426SOL    HW1 3336   5.543   3.045   1.434
  426SOL    HW2 3337   5.430   3.145   1.441
  426SOL     MW 3338   5.481   3.091   1.395
  427SOL     OW 3339   3.734   5.838   5.799
  427SOL    HW1 3340   3.718   5.758   5.849
  427SOL    HW2 3341   3.774   5.898   5.863
  427SOL     MW 3342   3.737   5.836   5.814
  428SOL     OW 3343   5.795   1.769   0.652
  428SOL    HW1 3344   5.737   1.736   0.584
  428SOL    HW2 3345   5.883   1.744   0.623
  428SOL     MW 3346   5.799   1.761   0.640
  429SOL     OW 3347   5.849   1.961   1.360
  429SOL    HW1 3348   5.762   1.996   1.378
  429SOL    HW2 3349   5.835   1.892   1.296
  429SOL     MW 3350   5.836   1.956   1.354
  430SOL     OW 3351   5.324   2.910   1.266
  430SOL    HW1 3352   5.381   2.850   1.217
  430SOL    HW2 3353   5.384   2.961   1.321
  430SOL     MW 3354   5.339   2.909   1.267
  431SOL     OW 3355   5.361   6.068   2.798
  431SOL    HW1 3356   5.371   5.997   2.861
  431SOL    HW2 3357   5.444   6.070   2.750
  431SOL     MW 3358   5.373   6.059   2.800
  432SOL     OW 3359   5.603   2.624   5.672
  432SOL    HW1 3360   5.568   2.707   5.704
  432SOL    HW2 3361   5.591   2.628   5.577
  432SOL     MW 3362   5.597   2.635   5.664
  433SOL     OW 3363   5.606   5.663   6.084
  433SOL    HW1 3364   5.588   5.729   6.017
  433SOL    HW2 3365   5.700   5.670   6.100
  433SOL     MW 3366   5.615   5.672   6.077
  434SOL     OW 3367   4.271   5.772   3.320
  434SOL    HW1 3368   4.200   5.785   3.256
  434SOL    HW2 3369   4.257   5.841   3.385
  434SOL     MW 3370   4.260   5.782   3.320
  435SOL     OW 3371   2.883   5.163   1.541
  435SOL    HW1 3372   2.853   5.100   1.475
  435SOL    HW2 3373   2.979   5.159   1.537
  435SOL     MW 3374   2.891   5.154   1.532
  436SOL     OW 3375   0.537   0.495   0.931
  436SOL    HW1 3376   0.544   0.571   0.989
  436SOL    HW2 3377   0.502   0.530   0.849
  436SOL     MW 3378   0.533   0.509   0.928
  437SOL     OW 3379   4.335   4.963   5.773
  437SOL    HW1 3380   4.406   4.899   5.785
  437SOL    HW2 3381   4.361   5.013   5.695
  437SOL     MW 3382   4.348   4.961   5.765
  438SOL     OW 3383   2.851   5.296   0.088
  438SOL    HW1 3384   2.783   5.309   0.154
  438SOL    HW2 3385   2.921   5.249   0.134
  438SOL     MW 3386   2.851   5.291   0.102
  439SOL     OW 3387   4.972   5.962   3.229
  439SOL    HW1 3388   5.015   5.903   3.291
  439SOL    HW2 3389   4.989   6.049   3.265
  439SOL     MW 3390   4.980   5.966   3.242
  440SOL     OW 3391   1.161   1.497   3.866
  440SOL    HW1 3392   1.079   1.448   3.854
  440SOL    HW2 3393   1.179   1.490   3.959
  440SOL     MW 3394   1.153   1.489   3.876
  441SOL     OW 3395   0.264   4.992   0.688
  441SOL    HW1 3396   0.175   4.967   0.710
  441SOL    HW2 3397   0.319   4.943   0.750
  441SOL     MW 3398   0.260   4.982   0.699
  442SOL     OW 3399   1.790   5.208   6.005
  442SOL    HW1 3400   1.862   5.265   5.980
  442SOL    HW2 3401   1.733   5.263   6.058
  442SOL     MW 3402   1.792   5.222   6.008
  443SOL     OW 3403   1.323   1.029   3.492
  443SOL    HW1 3404   1.314   1.007   3.399
  443SOL    HW2 3405   1.418   1.028   3.507
  443SOL     MW 3406   1.334   1.026   3.482
  444SOL     OW 3407   1.737   4.109   4.548
  444SOL    HW1 3408   1.732   4.185   4.607
  444SOL    HW2 3409   1.647   4.077   4.542
  444SOL     MW 3410   1.725   4.115   4.555
  445SOL     OW 3411   5.163   5.803   3.416
  445SOL    HW1 3412   5.244   5.820   3.368
  445SOL    HW2 3413   5.156   5.876   3.477
  445SOL     MW 3414   5.172   5.814   3.418
  446SOL     OW 3415   1.911   4.949   1.506
  446SOL    HW1 3416   1.986   4.890   1.495
  446SOL    HW2 3417   1.938   5.029   1.460
  446SOL     MW 3418   1.924   4.951   1.499
  447SOL     OW 3419   1.632   4.246   2.060
  447SOL    HW1 3420   1.614   4.274   1.970
  447SOL    HW2 3421   1.578   4.303   2.114
  447SOL     MW 3422   1.623   4.257   2.056
  448SOL     OW 3423   4.717   1.477   0.349
  448SOL    HW1 3424   4.805   1.459   0.384
  448SOL    HW2 3425   4.658   1.460   0.423
  448SOL     MW 3426   4.721   1.472   0.363
  449SOL     OW 3427   5.580   2.402   2.966
  449SOL    HW1 3428   5.598   2.470   3.031
  449SOL    HW2 3429   5.486   2.384   2.975
  449SOL     MW 3430   5.570   2.409   2.975
  450SOL     OW 3431   0.960   3.824   0.572
  450SOL    HW1 3432   1.018   3.861   0.638
  450SOL    HW2 3433   0.992   3.859   0.489
  450SOL     MW 3434   0.971   3.833   0.570
  451SOL     OW 3435   5.436   4.825   1.225
  451SOL    HW1 3436   5.427   4.911   1.267
  451SOL    HW2 3437   5.520   4.829   1.181
  451SOL     MW 3438   5.445   4.837   1.225
  452SOL     OW 3439   0.934   5.279   3.470
  452SOL    HW1 3440   1.000   5.307   3.534
  452SOL    HW2 3441   0.920   5.187   3.489
  452SOL     MW 3442   0.941   5.271   3.481
  453SOL     OW 3443   0.826   3.560   3.398
  453SOL    HW1 3444   0.755   3.524   3.451
  453SOL    HW2 3445   0.904   3.512   3.427
  453SOL     MW 3446   0.827   3.550   3.409
  454SOL     OW 3447   1.177   5.340   3.641
  454SOL    HW1 3448   1.174   5.434   3.625
  454SOL    HW2 3449   1.180   5.332   3.736
  454SOL     MW 3450   1.177   5.351   3.651
  455SOL     OW 3451   3.793   4.746   2.048
  455SOL    HW1 3452   3.851   4.706   1.983
  455SOL    HW2 3453   3.751   4.672   2.092
  455SOL     MW 3454   3.795   4.731   2.046
  456SOL     OW 3455   0.978   0.132   1.956
  456SOL    HW1 3456   1.016   0.159   1.872
  456SOL    HW2 3457   1.035   0.173   2.022
  456SOL     MW 3458   0.990   0.141   1.953
  457SOL     OW 3459   4.501   2.556   4.429
  457SOL    HW1 3460   4.521   2.587   4.517
  457SOL    HW2 3461   4.510   2.633   4.373
  457SOL     MW 3462   4.505   2.570   4.433
  458SOL     OW 3463   4.746   3.824   6.029
  458SOL    HW1 3464   4.702   3.774   5.959
  458SOL    HW2 3465   4.708   3.911   6.024
  458SOL     MW 3466   4.736   3.828   6.019
  459SOL     OW 3467   1.294   4.793   3.335
  459SOL    HW1 3468   1.240   4.718   3.310
  459SOL    HW2 3469   1.384   4.765   3.315
  459SOL     MW 3470   1.299   4.780   3.330
  460SOL     OW 3471   2.261   5.175   2.977
  460SOL    HW1 3472   2.219   5.228   2.909
  460SOL    HW2 3473   2.264   5.087   2.941
  460SOL     MW 3474   2.256   5.170   2.964
  461SOL     OW 3475   1.052   1.890   3.514
  461SOL    HW1 3476   1.035   1.809   3.466
  461SOL    HW2 3477   1.009   1.877   3.599
  461SOL     MW 3478   1.044   1.878   3.519
  462SOL     OW 3479   1.300   4.605   5.578
  462SOL    HW1 3480   1.237   4.632   5.646
  462SOL    HW2 3481   1.369   4.671   5.582
  462SOL     MW 3482   1.301   4.617   5.588
  463SOL     OW 3483   0.542   5.791   0.079
  463SOL    HW1 3484   0.617   5.796   0.020
  463SOL    HW2 3485   0.579   5.807   0.166
  463SOL     MW 3486   0.556   5.794   0.083
  464SOL     OW 3487   5.090   3.989   1.381
  464SOL    HW1 3488   5.101   4.084   1.371
  464SOL    HW2 3489   5.047   3.961   1.300
  464SOL     MW 3490   5.086   3.998   1.369
  465SOL     OW 3491   0.583   3.465   4.598
  465SOL    HW1 3492   0.576   3.537   4.535
  465SOL    HW2 3493   0.663   3.484   4.647
  465SOL     MW 3494   0.592   3.477   4.596
  466SOL     OW 3495   4.847   1.749   1.830
  466SOL    HW1 3496   4.842   1.660   1.795
  466SOL    HW2 3497   4.887   1.800   1.759
  466SOL     MW 3498   4.851   1.744   1.816
  467SOL     OW 3499   2.078   0.608   0.791
  467SOL    HW1 3500   2.075   0.549   0.867
  467SOL    HW2 3501   2.012   0.573   0.731
  467SOL     MW 3502   2.070   0.596   0.793
  468SOL     OW 3503   5.358   5.010   2.271
  468SOL    HW1 3504   5.386   4.965   2.192
  468SOL    HW2 3505   5.350   4.940   2.336
  468SOL     MW 3506   5.361   4.995   2.269
  469SOL     OW 3507   4.195   1.062   3.588
  469SOL    HW1 3508   4.176   0.985   3.642
  469SOL    HW2 3509   4.114   1.078   3.540
  469SOL     MW 3510   4.182   1.054   3.589
  470SOL     OW 3511   5.544   1.475   3.025
  470SOL    HW1 3512   5.513   1.384   3.033
  470SOL    HW2 3513   5.638   1.467   3.014
  470SOL     MW 3514   5.552   1.462   3.025
  471SOL     OW 3515   0.935   2.786   4.247
  471SOL    HW1 3516   0.945   2.860   4.307
  471SOL    HW2 3517   0.864   2.734   4.285
  471SOL     MW 3518   0.927   2.789   4.260
  472SOL     OW 3519   5.304   3.092   4.965
  472SOL    HW1 3520   5.299   3.177   5.009
  472SOL    HW2 3521   5.235   3.040   5.006
  472SOL     MW 3522   5.295   3.096   4.976
  473SOL     OW 3523   5.016   2.896   1.078
  473SOL    HW1 3524   5.091   2.956   1.081
  473SOL    HW2 3525   5.040   2.831   1.012
  473SOL     MW 3526   5.029   2.895   1.070
  474SOL     OW 3527   0.043   2.539   4.935
  474SOL    HW1 3528   0.040   2.606   5.004
  474SOL    HW2 3529   0.136   2.520   4.925
  474SOL     MW 3530   0.054   2.545   4.943
  475SOL     OW 3531   4.708   1.514   4.816
  475SOL    HW1 3532   4.697   1.586   4.754
  475SOL    HW2 3533   4.620   1.497   4.849
  475SOL     MW 3534   4.696   1.521   4.812
  476SOL     OW 3535   5.584   3.650   4.606
  476SOL    HW1 3536   5.585   3.558   4.581
  476SOL    HW2 3537   5.670   3.665   4.645
  476SOL     MW 3538   5.595   3.640   4.608
  477SOL     OW 3539   5.830   4.819   0.328
  477SOL    HW1 3540   5.775   4.795   0.403
  477SOL    HW2 3541   5.917   4.835   0.366
  477SOL     MW 3542   5.834   4.818   0.342
  478SOL     OW 3543   0.399   2.128   3.268
  478SOL    HW1 3544   0.437   2.134   3.180
  478SOL    HW2 3545   0.315   2.085   3.255
  478SOL     MW 3546   0.393   2.124   3.255
  479SOL     OW 3547   2.149   4.017   0.631
  479SOL    HW1 3548   2.183   4.069   0.703
  479SOL    HW2 3549   2.205   3.940   0.628
  479SOL     MW 3550   2.160   4.014   0.640
  480SOL     OW 3551   1.360   2.095   2.041
  480SOL    HW1 3552   1.356   2.023   1.977
  480SOL    HW2 3553   1.383   2.053   2.123
  480SOL     MW 3554   1.362   2.080   2.043
  481SOL     OW 3555   0.823   0.988   0.096
  481SOL    HW1 3556   0.797   1.075   0.064
  481SOL    HW2 3557   0.862   0.945   0.020
  481SOL     MW 3558   0.824   0.994   0.082
  482SOL     OW 3559   2.929   5.272   4.572
  482SOL    HW1 3560   2.846   5.319   4.584
  482SOL    HW2 3561   2.981   5.294   4.649
  482SOL     MW 3562   2.925   5.281   4.583
  483SOL     OW 3563   1.938   6.103   0.252
  483SOL    HW1 3564   1.974   6.115   0.165
  483SOL    HW2 3565   1.892   6.019   0.248
  483SOL     MW 3566   1.936   6.094   0.240
  484SOL     OW 3567   1.117   5.328   1.301
  484SOL    HW1 3568   1.043   5.341   1.241
  484SOL    HW2 3569   1.194   5.325   1.244
  484SOL     MW 3570   1.117   5.330   1.286
  485SOL     OW 3571   1.243   4.306   1.973
  485SOL    HW1 3572   1.163   4.254   1.986
  485SOL    HW2 3573   1.288   4.261   1.901
  485SOL     MW 3574   1.238   4.293   1.965
  486SOL     OW 3575   5.507   3.560   0.472
  486SOL    HW1 3576   5.602   3.572   0.475
  486SOL    HW2 3577   5.491   3.515   0.388
  486SOL     MW 3578   5.517   3.556   0.462
  487SOL     OW 3579   3.704   5.903   0.315
  487SOL    HW1 3580   3.785   5.953   0.302
  487SOL    HW2 3581   3.643   5.938   0.250
  487SOL     MW 3582   3.707   5.914   0.305
  488SOL     OW 3583   1.961   0.967   3.312
  488SOL    HW1 3584   2.050   0.997   3.294
  488SOL    HW2 3585   1.972   0.888   3.365
  488SOL     MW 3586   1.974   0.961   3.317
  489SOL     OW 3587   2.959   0.327   2.304
  489SOL    HW1 3588   2.984   0.300   2.392
  489SOL    HW2 3589   2.992   0.416   2.296
  489SOL     MW 3590   2.966   0.335   2.314
  490SOL     OW 3591   1.429   4.590   1.791
  490SOL    HW1 3592   1.347   4.584   1.841
  490SOL    HW2 3593   1.403   4.633   1.709
  490SOL     MW 3594   1.415   4.595   1.787
  491SOL     OW 3595   0.781   2.739   4.507
  491SOL    HW1 3596   0.705   2.686   4.484
  491SOL    HW2 3597   0.746   2.827   4.520
  491SOL     MW 3598   0.767   2.743   4.506
  492SOL     OW 3599   2.062   3.799   5.189
  492SOL    HW1 3600   2.087   3.889   5.210
  492SOL    HW2 3601   2.000   3.775   5.257
  492SOL     MW 3602   2.057   3.808   5.200
  493SOL     OW 3603   0.163   5.871   2.882
  493SOL    HW1 3604   0.146   5.778   2.869
  493SOL    HW2 3605   0.102   5.898   2.951
  493SOL     MW 3606   0.153   5.863   2.889
  494SOL     OW 3607   0.056   5.797   0.740
  494SOL    HW1 3608   0.083   5.877   0.694
  494SOL    HW2 3609   0.136   5.745   0.745
  494SOL     MW 3610   0.070   5.801   0.735
  495SOL     OW 3611   2.247   5.335   0.266
  495SOL    HW1 3612   2.336   5.339   0.299
  495SOL    HW2 3613   2.200   5.281   0.330
  495SOL     MW 3614   2.252   5.329   0.278
  496SOL     OW 3615   4.851   0.514   1.255
  496SOL    HW1 3616   4.908   0.588   1.277
  496SOL    HW2 3617   4.911   0.447   1.222
  496SOL     MW 3618   4.866   0.514   1.253
  497SOL     OW 3619   1.224   1.212   5.864
  497SOL    HW1 3620   1.299   1.272   5.870
  497SOL    HW2 3621   1.149   1.265   5.893
  497SOL     MW 3622   1.224   1.227   5.868
  498SOL     OW 3623   5.277   0.580   2.557
  498SOL    HW1 3624   5.360   0.546   2.591
  498SOL    HW2 3625   5.298   0.668   2.525
  498SOL     MW 3626   5.290   0.587   2.557
  499SOL     OW 3627   4.925   1.987   2.146
  499SOL    HW1 3628   5.014   1.983   2.179
  499SOL    HW2 3629   4.877   2.035   2.213
  499SOL     MW 3630   4.930   1.992   2.158
  500SOL     OW 3631   0.653   3.219   3.080
  500SOL    HW1 3632   0.742   3.251   3.072
  500SOL    HW2 3633   0.663   3.130   3.114
  500SOL     MW 3634   0.665   3.212   3.084
  501SOL     OW 3635   4.504   4.787   1.261
  501SOL    HW1 3636   4.496   4.880   1.240
  501SOL    HW2 3637   4.511   4.744   1.176
  501SOL     MW 3638   4.504   4.793   1.247
  502SOL     OW 3639   4.208   5.736   4.255
  502SOL    HW1 3640   4.121   5.699   4.238
  502SOL    HW2 3641   4.198   5.782   4.339
  502SOL     MW 3642   4.195   5.737   4.264
  503SOL     OW 3643   1.861   4.431   2.115
  503SOL    HW1 3644   1.774   4.402   2.087
  503SOL    HW2 3645   1.915   4.353   2.112
  503SOL     MW 3646   1.857   4.418   2.111
  504SOL     OW 3647   5.977   1.711   1.817
  504SOL    HW1 3648   6.018   1.793   1.844
  504SOL    HW2 3649   5.883   1.730   1.815
  504SOL     MW 3650   5.970   1.724   1.820
  505SOL     OW 3651   0.538   2.088   5.620
  505SOL    HW1 3652   0.510   2.172   5.584
  505SOL    HW2 3653   0.628   2.078   5.590
  505SOL     MW 3654   0.546   2.097   5.611
  506SOL     OW 3655   0.790   2.245   0.877
  506SOL    HW1 3656   0.836   2.230   0.795
  506SOL    HW2 3657   0.859   2.256   0.942
  506SOL     MW 3658   0.804   2.244   0.875
  507SOL     OW 3659   4.743   3.986   3.962
  507SOL    HW1 3660   4.695   4.069   3.954
  507SOL    HW2 3661   4.765   3.980   4.054
  507SOL     MW 3662   4.740   3.996   3.973
  508SOL     OW 3663   2.295   0.497   6.062
  508SOL    HW1 3664   2.353   0.430   6.026
  508SOL    HW2 3665   2.212   0.452   6.077
  508SOL     MW 3666   2.292   0.483   6.059
  509SOL     OW 3667   1.284   3.417   0.283
  509SOL    HW1 3668   1.322   3.459   0.206
  509SOL    HW2 3669   1.208   3.370   0.249
  509SOL     MW 3670   1.279   3.417   0.269
  510SOL     OW 3671   5.933   2.034   3.091
  510SOL    HW1 3672   5.891   2.098   3.149
  510SOL    HW2 3673   5.886   2.043   3.008
  510SOL     MW 3674   5.922   2.043   3.088
  511SOL     OW 3675   5.690   5.495   5.022
  511SOL    HW1 3676   5.595   5.499   5.036
  511SOL    HW2 3677   5.713   5.582   4.991
  511SOL     MW 3678   5.681   5.506   5.020
  512SOL     OW 3679   2.455   4.520   5.537
  512SOL    HW1 3680   2.498   4.473   5.608
  512SOL    HW2 3681   2.408   4.453   5.487
  512SOL     MW 3682   2.454   4.505   5.540
  513SOL     OW 3683   0.189   2.762   5.960
  513SOL    HW1 3684   0.197   2.824   5.887
  513SOL    HW2 3685   0.195   2.817   6.038
  513SOL     MW 3686   0.190   2.777   5.961
  514SOL     OW 3687   4.971   2.874   5.514
  514SOL    HW1 3688   4.911   2.949   5.511
  514SOL    HW2 3689   5.058   2.913   5.517
  514SOL     MW 3690   4.974   2.889   5.514
  515SOL     OW 3691   1.038   1.354   1.731
  515SOL    HW1 3692   1.106   1.293   1.701
  515SOL    HW2 3693   0.960   1.299   1.741
  515SOL     MW 3694   1.037   1.339   1.728
  516SOL     OW 3695   0.549   1.452   5.541
  516SOL    HW1 3696   0.538   1.358   5.526
  516SOL    HW2 3697   0.487   1.473   5.611
  516SOL     MW 3698   0.540   1.443   5.548
  517SOL     OW 3699   4.634   1.863   1.532
  517SOL    HW1 3700   4.628   1.958   1.519
  517SOL    HW2 3701   4.632   1.852   1.627
  517SOL     MW 3702   4.633   1.874   1.543
  518SOL     OW 3703   4.791   1.416   4.341
  518SOL    HW1 3704   4.789   1.509   4.366
  518SOL    HW2 3705   4.703   1.397   4.310
  518SOL     MW 3706   4.780   1.426   4.340
  519SOL     OW 3707   1.076   4.343   4.180
  519SOL    HW1 3708   0.986   4.315   4.168
  519SOL    HW2 3709   1.128   4.263   4.171
  519SOL     MW 3710   1.071   4.329   4.177
  520SOL     OW 3711   4.351   1.369   0.481
  520SOL    HW1 3712   4.346   1.428   0.407
  520SOL    HW2 3713   4.271   1.317   0.476
  520SOL     MW 3714   4.340   1.370   0.471
  521SOL     OW 3715   4.822   3.902   4.273
  521SOL    HW1 3716   4.857   3.814   4.257
  521SOL    HW2 3717   4.787   3.898   4.362
  521SOL     MW 3718   4.822   3.891   4.282
  522SOL     OW 3719   3.253   4.305   4.489
  522SOL    HW1 3720   3.330   4.344   4.531
  522SOL    HW2 3721   3.224   4.371   4.426
  522SOL     MW 3722   3.259   4.319   4.486
  523SOL     OW 3723   1.939   2.240   0.750
  523SOL    HW1 3724   2.021   2.262   0.795
  523SOL    HW2 3725   1.878   2.221   0.822
  523SOL     MW 3726   1.942   2.240   0.765
  524SOL     OW 3727   4.914   5.369   3.666
  524SOL    HW1 3728   4.998   5.411   3.648
  524SOL    HW2 3729   4.884   5.338   3.581
  524SOL     MW 3730   4.921   5.371   3.653
  525SOL     OW 3731   2.218   0.230   1.452
  525SOL    HW1 3732   2.197   0.293   1.383
  525SOL    HW2 3733   2.246   0.284   1.526
  525SOL     MW 3734   2.219   0.245   1.452
  526SOL     OW 3735   2.396   0.913   4.613
  526SOL    HW1 3736   2.310   0.873   4.627
  526SOL    HW2 3737   2.432   0.923   4.701
  526SOL     MW 3738   2.390   0.909   4.626
  527SOL     OW 3739   1.940   4.492   5.094
  527SOL    HW1 3740   1.977   4.477   5.008
  527SOL    HW2 3741   1.846   4.481   5.083
  527SOL     MW 3742   1.933   4.489   5.082
  528SOL     OW 3743   0.151   1.533   1.729
  528SOL    HW1 3744   0.217   1.562   1.792
  528SOL    HW2 3745   0.128   1.612   1.681
  528SOL     MW 3746   0.157   1.547   1.731
  529SOL     OW 3747   1.957   0.022   3.115
  529SOL    HW1 3748   1.968   0.112   3.086
  529SOL    HW2 3749   2.039   0.000   3.160
  529SOL     MW 3750   1.969   0.031   3.117
  530SOL     OW 3751   3.312   5.463   4.765
  530SOL    HW1 3752   3.337   5.505   4.682
  530SOL    HW2 3753   3.309   5.535   4.828
  530SOL     MW 3754   3.315   5.478   4.763
  531SOL     OW 3755   1.192   4.410   3.524
  531SOL    HW1 3756   1.218   4.428   3.434
  531SOL    HW2 3757   1.256   4.458   3.578
  531SOL     MW 3758   1.204   4.418   3.520
  532SOL     OW 3759   2.402   5.203   5.575
  532SOL    HW1 3760   2.475   5.259   5.551
  532SOL    HW2 3761   2.429   5.115   5.548
  532SOL     MW 3762   2.415   5.199   5.569
  533SOL     OW 3763   4.718   3.176   1.568
  533SOL    HW1 3764   4.764   3.171   1.484
  533SOL    HW2 3765   4.626   3.175   1.545
  533SOL     MW 3766   4.712   3.176   1.554
  534SOL     OW 3767   1.942   4.734   1.826
  534SOL    HW1 3768   1.947   4.639   1.826
  534SOL    HW2 3769   1.856   4.754   1.865
  534SOL     MW 3770   1.931   4.724   1.831
  535SOL     OW 3771   4.127   1.254   5.000
  535SOL    HW1 3772   4.054   1.308   5.032
  535SOL    HW2 3773   4.110   1.245   4.906
  535SOL     MW 3774   4.115   1.260   4.992
  536SOL     OW 3775   4.351   0.516   2.192
  536SOL    HW1 3776   4.300   0.438   2.168
  536SOL    HW2 3777   4.339   0.523   2.287
  536SOL     MW 3778   4.343   0.507   2.201
  537SOL     OW 3779   3.230   3.182   0.130
  537SOL    HW1 3780   3.169   3.236   0.080
  537SOL    HW2 3781   3.297   3.157   0.066
  537SOL     MW 3782   3.231   3.186   0.115
  538SOL     OW 3783   1.935   3.891   3.875
  538SOL    HW1 3784   1.888   3.877   3.957
  538SOL    HW2 3785   2.027   3.897   3.900
  538SOL     MW 3786   1.941   3.890   3.888
  539SOL     OW 3787   6.077   3.951   3.953
  539SOL    HW1 3788   6.156   3.940   3.900
  539SOL    HW2 3789   6.087   3.888   4.024
  539SOL     MW 3790   6.089   3.942   3.955
  540SOL     OW 3791   5.782   1.294   5.131
  540SOL    HW1 3792   5.802   1.386   5.116
  540SOL    HW2 3793   5.694   1.282   5.096
  540SOL     MW 3794   5.773   1.304   5.125
  541SOL     OW 3795   1.539   1.445   2.825
  541SOL    HW1 3796   1.589   1.475   2.749
  541SOL    HW2 3797   1.473   1.386   2.789
  541SOL     MW 3798   1.537   1.441   2.811
  542SOL     OW 3799   4.094   0.304   2.694
  542SOL    HW1 3800   4.165   0.367   2.681
  542SOL    HW2 3801   4.077   0.305   2.788
  542SOL     MW 3802   4.101   0.312   2.705
  543SOL     OW 3803   5.171   0.337   1.916
  543SOL    HW1 3804   5.265   0.336   1.895
  543SOL    HW2 3805   5.135   0.404   1.858
  543SOL     MW 3806   5.179   0.346   1.906
  544SOL     OW 3807   2.269   2.265   5.697
  544SOL    HW1 3808   2.259   2.174   5.725
  544SOL    HW2 3809   2.184   2.289   5.661
  544SOL     MW 3810   2.257   2.256   5.696
  545SOL     OW 3811   2.702   1.347   4.728
  545SOL    HW1 3812   2.690   1.270   4.672
  545SOL    HW2 3813   2.626   1.346   4.787
  545SOL     MW 3814   2.690   1.337   4.728
  546SOL     OW 3815   1.025   0.883   1.812
  546SOL    HW1 3816   1.090   0.822   1.777
  546SOL    HW2 3817   1.043   0.887   1.906
  546SOL     MW 3818   1.036   0.876   1.819
  547SOL     OW 3819   4.645   4.044   1.212
  547SOL    HW1 3820   4.559   4.082   1.231
  547SOL    HW2 3821   4.695   4.116   1.174
  547SOL     MW 3822   4.640   4.058   1.210
  548SOL     OW 3823   4.752   0.512   2.421
  548SOL    HW1 3824   4.796   0.575   2.478
  548SOL    HW2 3825   4.659   0.531   2.433
  548SOL     MW 3826   4.746   0.523   2.430
  549SOL     OW 3827   5.176   0.990   2.961
  549SOL    HW1 3828   5.193   0.969   3.053
  549SOL    HW2 3829   5.258   0.969   2.916
  549SOL     MW 3830   5.189   0.985   2.967
  550SOL     OW 3831   2.712   4.332   0.610
  550SOL    HW1 3832   2.743   4.401   0.669
  550SOL    HW2 3833   2.639   4.372   0.562
  550SOL     MW 3834   2.707   4.346   0.611
  551SOL     OW 3835   1.822   0.685   5.259
  551SOL    HW1 3836   1.738   0.731   5.260
  551SOL    HW2 3837   1.801   0.594   5.280
  551SOL     MW 3838   1.809   0.679   5.262
  552SOL     OW 3839   2.305   1.901   2.614
  552SOL    HW1 3840   2.267   1.926   2.697
  552SOL    HW2 3841   2.261   1.819   2.590
  552SOL     MW 3842   2.295   1.894   2.621
  553SOL     OW 3843   3.423   4.908   1.364
  553SOL    HW1 3844   3.505   4.930   1.409
  553SOL    HW2 3845   3.358   4.900   1.434
  553SOL     MW 3846   3.425   4.910   1.379
  554SOL     OW 3847   3.654   0.974   4.134
  554SOL    HW1 3848   3.644   0.906   4.068
  554SOL    HW2 3849   3.747   0.996   4.133
  554SOL     MW 3850   3.665   0.968   4.126
  555SOL     OW 3851   4.163   2.464   4.888
  555SOL    HW1 3852   4.170   2.556   4.915
  555SOL    HW2 3853   4.123   2.467   4.801
  555SOL     MW 3854   4.159   2.476   4.880
  556SOL     OW 3855   3.720   2.800   4.813
  556SOL    HW1 3856   3.639   2.848   4.794
  556SOL    HW2 3857   3.692   2.728   4.869
  556SOL     MW 3858   3.706   2.797   4.818
  557SOL     OW 3859   3.851   3.267   1.099
  557SOL    HW1 3860   3.862   3.353   1.140
  557SOL    HW2 3861   3.789   3.282   1.027
  557SOL     MW 3862   3.844   3.280   1.095
  558SOL     OW 3863   1.404   6.078   4.004
  558SOL    HW1 3864   1.497   6.078   4.027
  558SOL    HW2 3865   1.372   5.993   4.036
  558SOL     MW 3866   1.412   6.067   4.011
  559SOL     OW 3867   3.709   5.934   1.418
  559SOL    HW1 3868   3.710   5.861   1.480
  559SOL    HW2 3869   3.798   5.971   1.424
  559SOL     MW 3870   3.721   5.929   1.427
  560SOL     OW 3871   4.683   6.026   1.922
  560SOL    HW1 3872   4.592   6.031   1.950
  560SOL    HW2 3873   4.732   6.074   1.988
  560SOL     MW 3874   4.677   6.033   1.934
  561SOL     OW 3875   0.989   5.241   4.304
  561SOL    HW1 3876   0.982   5.153   4.340
  561SOL    HW2 3877   0.974   5.300   4.378
  561SOL     MW 3878   0.986   5.238   4.318
  562SOL     OW 3879   5.282   2.748   5.560
  562SOL    HW1 3880   5.241   2.830   5.532
  562SOL    HW2 3881   5.276   2.749   5.656
  562SOL     MW 3882   5.276   2.759   5.569
  563SOL     OW 3883   5.608   5.648   5.562
  563SOL    HW1 3884   5.616   5.743   5.565
  563SOL    HW2 3885   5.685   5.618   5.514
  563SOL     MW 3886   5.619   5.656   5.557
  564SOL     OW 3887   1.656   4.059   1.463
  564SOL    HW1 3888   1.587   4.067   1.397
  564SOL    HW2 3889   1.684   4.149   1.479
  564SOL     MW 3890   1.651   4.072   1.457
  565SOL     OW 3891   2.596   3.999   0.929
  565SOL    HW1 3892   2.685   4.008   0.965
  565SOL    HW2 3893   2.590   4.065   0.861
  565SOL     MW 3894   2.607   4.008   0.925
  566SOL     OW 3895   1.362   1.471   5.849
  566SOL    HW1 3896   1.359   1.538   5.918
  566SOL    HW2 3897   1.300   1.502   5.783
  566SOL     MW 3898   1.354   1.484   5.849
  567SOL     OW 3899   1.478   0.721   0.089
  567SOL    HW1 3900   1.521   0.643   0.125
  567SOL    HW2 3901   1.479   0.785   0.160
  567SOL     MW 3902   1.483   0.719   0.102
  568SOL     OW 3903   3.801   0.055   5.843
  568SOL    HW1 3904   3.781   0.144   5.813
  568SOL    HW2 3905   3.807   0.063   5.938
  568SOL     MW 3906   3.799   0.068   5.851
  569SOL     OW 3907   3.960   5.099   4.796
  569SOL    HW1 3908   4.051   5.080   4.774
  569SOL    HW2 3909   3.910   5.027   4.757
  569SOL     MW 3910   3.965   5.087   4.788
  570SOL     OW 3911   1.700   3.331   5.449
  570SOL    HW1 3912   1.777   3.289   5.487
  570SOL    HW2 3913   1.635   3.261   5.442
  570SOL     MW 3914   1.702   3.316   5.453
  571SOL     OW 3915   4.555   0.775   0.563
  571SOL    HW1 3916   4.495   0.826   0.617
  571SOL    HW2 3917   4.551   0.816   0.477
  571SOL     MW 3918   4.547   0.787   0.559
  572SOL     OW 3919   4.910   1.326   5.048
  572SOL    HW1 3920   4.920   1.420   5.065
  572SOL    HW2 3921   4.934   1.284   5.132
  572SOL     MW 3922   4.915   1.332   5.061
  573SOL     OW 3923   3.729   2.389   4.839
  573SOL    HW1 3924   3.797   2.393   4.906
  573SOL    HW2 3925   3.647   2.401   4.887
  573SOL     MW 3926   3.727   2.392   4.854
  574SOL     OW 3927   1.815   1.565   3.685
  574SOL    HW1 3928   1.882   1.508   3.725
  574SOL    HW2 3929   1.823   1.550   3.591
  574SOL     MW 3930   1.825   1.556   3.678
  575SOL     OW 3931   3.860   0.731   2.149
  575SOL    HW1 3932   3.806   0.674   2.204
  575SOL    HW2 3933   3.829   0.820   2.169
  575SOL     MW 3934   3.849   0.735   2.158
  576SOL     OW 3935   1.671   1.793   1.388
  576SOL    HW1 3936   1.626   1.772   1.469
  576SOL    HW2 3937   1.621   1.866   1.351
  576SOL     MW 3938   1.659   1.800   1.394
  577SOL     OW 3939   0.613   1.148   1.227
  577SOL    HW1 3940   0.521   1.133   1.246
  577SOL    HW2 3941   0.632   1.091   1.152
  577SOL     MW 3942   0.604   1.139   1.220
  578SOL     OW 3943   0.312   2.622   1.652
  578SOL    HW1 3944   0.317   2.691   1.718
  578SOL    HW2 3945   0.402   2.608   1.625
  578SOL     MW 3946   0.324   2.629   1.657
  579SOL     OW 3947   4.971   5.654   6.052
  579SOL    HW1 3948   4.983   5.578   6.109
  579SOL    HW2 3949   4.994   5.729   6.108
  579SOL     MW 3950   4.976   5.654   6.067
  580SOL     OW 3951   2.905   1.924   6.076
  580SOL    HW1 3952   2.832   1.932   6.014
  580SOL    HW2 3953   2.875   1.860   6.140
  580SOL     MW 3954   2.892   1.917   6.076
  581SOL     OW 3955   5.113   0.290   3.721
  581SOL    HW1 3956   5.056   0.308   3.646
  581SOL    HW2 3957   5.152   0.375   3.742
  581SOL     MW 3958   5.111   0.303   3.714
  582SOL     OW 3959   2.364   6.009   0.502
  582SOL    HW1 3960   2.454   6.039   0.490
  582SOL    HW2 3961   2.332   6.059   0.578
  582SOL     MW 3962   2.371   6.019   0.511
  583SOL     OW 3963   3.363   4.010   0.010
  583SOL    HW1 3964   3.429   3.979  -0.052
  583SOL    HW2 3965   3.412   4.035   0.088
  583SOL     MW 3966   3.377   4.009   0.012
  584SOL     OW 3967   2.903   4.683   2.176
  584SOL    HW1 3968   2.837   4.643   2.120
  584SOL    HW2 3969   2.952   4.742   2.119
  584SOL     MW 3970   2.901   4.686   2.162
  585SOL     OW 3971   2.092   1.060   4.442
  585SOL    HW1 3972   2.126   0.974   4.469
  585SOL    HW2 3973   2.100   1.114   4.520
  585SOL     MW 3974   2.098   1.056   4.455
  586SOL     OW 3975   5.042   4.408   5.835
  586SOL    HW1 3976   4.998   4.386   5.752
  586SOL    HW2 3977   5.070   4.498   5.824
  586SOL     MW 3978   5.040   4.416   5.823
  587SOL     OW 3979   0.507   1.754   5.863
  587SOL    HW1 3980   0.597   1.731   5.839
  587SOL    HW2 3981   0.476   1.679   5.914
  587SOL     MW 3982   0.515   1.741   5.867
  588SOL     OW 3983   5.369   2.689   3.362
  588SOL    HW1 3984   5.442   2.710   3.421
  588SOL    HW2 3985   5.384   2.598   3.336
  588SOL     MW 3986   5.380   2.680   3.366
  589SOL     OW 3987   4.800   5.198   4.132
  589SOL    HW1 3988   4.709   5.196   4.100
  589SOL    HW2 3989   4.846   5.254   4.069
  589SOL     MW 3990   4.794   5.205   4.120
  590SOL     OW 3991   2.765   6.104   1.922
  590SOL    HW1 3992   2.840   6.115   1.863
  590SOL    HW2 3993   2.801   6.113   2.009
  590SOL     MW 3994   2.779   6.107   1.925
  591SOL     OW 3995   3.999   0.387   2.002
  591SOL    HW1 3996   4.019   0.468   1.956
  591SOL    HW2 3997   3.946   0.413   2.077
  591SOL     MW 3998   3.995   0.400   2.005
  592SOL     OW 3999   0.632   1.132   0.493
  592SOL    HW1 4000   0.616   1.040   0.475
  592SOL    HW2 4001   0.607   1.144   0.585
  592SOL     MW 4002   0.627   1.122   0.503
  593SOL     OW 4003   1.572   2.696   5.624
  593SOL    HW1 4004   1.588   2.709   5.718
  593SOL    HW2 4005   1.659   2.699   5.585
  593SOL     MW 4006   1.585   2.698   5.631
  594SOL     OW 4007   2.698   2.389   5.466
  594SOL    HW1 4008   2.712   2.303   5.427
  594SOL    HW2 4009   2.786   2.418   5.492
  594SOL     MW 4010   2.711   2.382   5.464
  595SOL     OW 4011   0.943   0.170   0.217
  595SOL    HW1 4012   0.982   0.177   0.305
  595SOL    HW2 4013   0.970   0.084   0.186
  595SOL     MW 4014   0.951   0.160   0.225
  596SOL     OW 4015   4.570   5.456   0.692
  596SOL    HW1 4016   4.654   5.496   0.714
  596SOL    HW2 4017   4.576   5.368   0.728
  596SOL     MW 4018   4.582   5.450   0.700
  597SOL     OW 4019   2.104   0.535   3.091
  597SOL    HW1 4020   2.063   0.542   3.177
  597SOL    HW2 4021   2.198   0.526   3.110
  597SOL     MW 4022   2.111   0.535   3.104
  598SOL     OW 4023   5.495   1.754   2.121
  598SOL    HW1 4024   5.512   1.805   2.041
  598SOL    HW2 4025   5.503   1.663   2.093
  598SOL     MW 4026   5.499   1.749   2.107
  599SOL     OW 4027   2.353   4.731   5.766
  599SOL    HW1 4028   2.427   4.769   5.812
  599SOL    HW2 4029   2.289   4.803   5.762
  599SOL     MW 4030   2.354   4.745   5.771
  600SOL     OW 4031   4.300   4.700   4.914
  600SOL    HW1 4032   4.217   4.671   4.876
  600SOL    HW2 4033   4.328   4.625   4.968
  600SOL     MW 4034   4.293   4.687   4.916
  601SOL     OW 4035   2.088   6.010   5.653
  601SOL    HW1 4036   2.102   6.100   5.623
  601SOL    HW2 4037   1.993   5.997   5.648
  601SOL     MW 4038   2.078   6.020   5.649
  602SOL     OW 4039   1.674   0.915   5.864
  602SOL    HW1 4040   1.684   0.884   5.954
  602SOL    HW2 4041   1.738   0.985   5.855
  602SOL     MW 4042   1.683   0.920   5.875
  603SOL     OW 4043   2.789   5.394   2.756
  603SOL    HW1 4044   2.807   5.415   2.847
  603SOL    HW2 4045   2.698   5.421   2.743
  603SOL     MW 4046   2.779   5.400   2.766
  604SOL     OW 4047   0.386   5.754   2.632
  604SOL    HW1 4048   0.455   5.818   2.615
  604SOL    HW2 4049   0.410   5.716   2.717
  604SOL     MW 4050   0.398   5.757   2.641
  605SOL     OW 4051   3.678   5.958   4.451
  605SOL    HW1 4052   3.585   5.936   4.448
  605SOL    HW2 4053   3.710   5.940   4.362
  605SOL     MW 4054   3.670   5.953   4.439
  606SOL     OW 4055   0.618   5.028   4.436
  606SOL    HW1 4056   0.619   5.124   4.430
  606SOL    HW2 4057   0.628   4.999   4.345
  606SOL     MW 4058   0.620   5.036   4.424
  607SOL     OW 4059   5.170   3.662   2.518
  607SOL    HW1 4060   5.075   3.655   2.533
  607SOL    HW2 4061   5.201   3.572   2.521
  607SOL     MW 4062   5.162   3.650   2.520
  608SOL     OW 4063   0.946   0.407   1.477
  608SOL    HW1 4064   1.025   0.396   1.424
  608SOL    HW2 4065   0.874   0.399   1.415
  608SOL     MW 4066   0.947   0.405   1.462
  609SOL     OW 4067   2.404   5.277   0.073
  609SOL    HW1 4068   2.332   5.276   0.136
  609SOL    HW2 4069   2.412   5.370   0.048
  609SOL     MW 4070   2.396   5.289   0.078
  610SOL     OW 4071   1.860   2.302   0.403
  610SOL    HW1 4072   1.835   2.341   0.320
  610SOL    HW2 4073   1.916   2.368   0.445
  610SOL     MW 4074   1.864   2.316   0.398
  611SOL     OW 4075   2.201   0.540   5.081
  611SOL    HW1 4076   2.266   0.557   5.012
  611SOL    HW2 4077   2.172   0.450   5.064
  611SOL     MW 4078   2.206   0.531   5.070
  612SOL     OW 4079   5.223   3.017   5.500
  612SOL    HW1 4080   5.208   3.105   5.535
  612SOL    HW2 4081   5.275   3.032   5.421
  612SOL     MW 4082   5.228   3.030   5.494
  613SOL     OW 4083   0.368   2.419   4.276
  613SOL    HW1 4084   0.397   2.503   4.311
  613SOL    HW2 4085   0.449   2.372   4.256
  613SOL     MW 4086   0.382   2.424   4.278
  614SOL     OW 4087   5.539   2.863   4.471
  614SOL    HW1 4088   5.519   2.952   4.501
  614SOL    HW2 4089   5.459   2.834   4.428
  614SOL     MW 4090   5.526   2.870   4.469
  615SOL     OW 4091   4.860   4.977   2.680
  615SOL    HW1 4092   4.865   4.979   2.775
  615SOL    HW2 4093   4.781   5.026   2.658
  615SOL     MW 4094   4.851   4.984   2.689
  616SOL     OW 4095   0.963   1.751   3.736
  616SOL    HW1 4096   0.966   1.804   3.816
  616SOL    HW2 4097   1.033   1.687   3.748
  616SOL     MW 4098   0.972   1.750   3.748
  617SOL     OW 4099   0.519   5.797   2.023
  617SOL    HW1 4100   0.581   5.867   1.999
  617SOL    HW2 4101   0.573   5.718   2.027
  617SOL     MW 4102   0.534   5.796   2.020
  618SOL     OW 4103   3.574   3.621   5.259
  618SOL    HW1 4104   3.486   3.615   5.223
  618SOL    HW2 4105   3.562   3.614   5.353
  618SOL     MW 4106   3.562   3.619   5.266
  619SOL     OW 4107   2.588   0.181   5.195
  619SOL    HW1 4108   2.644   0.256   5.216
  619SOL    HW2 4109   2.534   0.211   5.122
  619SOL     MW 4110   2.589   0.195   5.188
  620SOL     OW 4111   0.116   3.651   3.991
  620SOL    HW1 4112   0.176   3.647   3.916
  620SOL    HW2 4113   0.173   3.635   4.067
  620SOL     MW 4114   0.131   3.649   3.991
  621SOL     OW 4115   1.766   4.055   0.045
  621SOL    HW1 4116   1.711   4.131   0.026
  621SOL    HW2 4117   1.795   4.024  -0.041
  621SOL     MW 4118   1.763   4.061   0.031
  622SOL     OW 4119   1.755   2.019   5.099
  622SOL    HW1 4120   1.662   2.041   5.096
  622SOL    HW2 4121   1.777   2.021   5.192
  622SOL     MW 4122   1.746   2.022   5.110
  623SOL     OW 4123   0.918   1.629   0.475
  623SOL    HW1 4124   0.952   1.555   0.425
  623SOL    HW2 4125   0.871   1.682   0.410
  623SOL     MW 4126   0.916   1.627   0.460
  624SOL     OW 4127   3.229   3.987   5.213
  624SOL    HW1 4128   3.318   4.021   5.207
  624SOL    HW2 4129   3.237   3.907   5.265
  624SOL     MW 4130   3.241   3.982   5.219
  625SOL     OW 4131   0.320   1.213   1.946
  625SOL    HW1 4132   0.392   1.241   1.889
  625SOL    HW2 4133   0.340   1.251   2.031
  625SOL     MW 4134   0.331   1.221   1.949
  626SOL     OW 4135   0.938   2.465   4.338
  626SOL    HW1 4136   0.885   2.480   4.260
  626SOL    HW2 4137   0.927   2.545   4.390
  626SOL     MW 4138   0.930   2.477   4.335
  627SOL     OW 4139   1.532   2.381   5.898
  627SOL    HW1 4140   1.611   2.348   5.854
  627SOL    HW2 4141   1.563   2.455   5.950
  627SOL     MW 4142   1.546   2.386   5.899
  628SOL     OW 4143   2.060   3.507   0.046
  628SOL    HW1 4144   2.087   3.448   0.117
  628SOL    HW2 4145   2.079   3.458  -0.034
  628SOL     MW 4146   2.066   3.493   0.045
  629SOL     OW 4147   2.322   0.833   0.722
  629SOL    HW1 4148   2.327   0.754   0.775
  629SOL    HW2 4149   2.283   0.804   0.639
  629SOL     MW 4150   2.318   0.819   0.718
  630SOL     OW 4151   5.021   4.301   4.189
  630SOL    HW1 4152   5.036   4.223   4.241
  630SOL    HW2 4153   5.088   4.363   4.218
  630SOL     MW 4154   5.031   4.299   4.199
  631SOL     OW 4155   1.124   5.965   0.396
  631SOL    HW1 4156   1.164   5.963   0.309
  631SOL    HW2 4157   1.092   6.055   0.405
  631SOL     MW 4158   1.125   5.976   0.386
  632SOL     OW 4159   0.024   4.106   5.355
  632SOL    HW1 4160  -0.045   4.049   5.390
  632SOL    HW2 4161  -0.011   4.137   5.272
  632SOL     MW 4162   0.011   4.103   5.349
  633SOL     OW 4163   5.799   4.324   4.847
  633SOL    HW1 4164   5.842   4.302   4.764
  633SOL    HW2 4165   5.862   4.380   4.892
  633SOL     MW 4166   5.812   4.329   4.842
  634SOL     OW 4167   2.734   4.948   3.403
  634SOL    HW1 4168   2.666   4.890   3.437
  634SOL    HW2 4169   2.794   4.960   3.476
  634SOL     MW 4170   2.733   4.942   3.417
  635SOL     OW 4171   6.012   1.012   3.624
  635SOL    HW1 4172   5.982   0.928   3.589
  635SOL    HW2 4173   5.976   1.015   3.713
  635SOL     MW 4174   6.004   1.002   3.631
  636SOL     OW 4175   5.156   4.897   0.475
  636SOL    HW1 4176   5.156   4.805   0.501
  636SOL    HW2 4177   5.193   4.897   0.386
  636SOL     MW 4178   5.161   4.885   0.467
  637SOL     OW 4179   4.623   5.653   4.545
  637SOL    HW1 4180   4.589   5.565   4.562
  637SOL    HW2 4181   4.608   5.701   4.627
  637SOL     MW 4182   4.617   5.648   4.558
  638SOL     OW 4183   5.019   4.113   3.992
  638SOL    HW1 4184   4.925   4.099   3.984
  638SOL    HW2 4185   5.027   4.181   4.058
  638SOL     MW 4186   5.008   4.120   4.000
  639SOL     OW 4187   0.211   2.965   5.723
  639SOL    HW1 4188   0.257   3.047   5.708
  639SOL    HW2 4189   0.143   2.962   5.656
  639SOL     MW 4190   0.208   2.975   5.713
  640SOL     OW 4191   4.751   0.501   4.670
  640SOL    HW1 4192   4.755   0.517   4.764
  640SOL    HW2 4193   4.836   0.531   4.638
  640SOL     MW 4194   4.763   0.507   4.678
  641SOL     OW 4195   5.578   2.289   1.633
  641SOL    HW1 4196   5.619   2.264   1.550
  641SOL    HW2 4197   5.652   2.306   1.692
  641SOL     MW 4198   5.593   2.288   1.630
  642SOL     OW 4199   5.807   0.604   3.312
  642SOL    HW1 4200   5.875   0.550   3.272
  642SOL    HW2 4201   5.726   0.577   3.268
  642SOL     MW 4202   5.805   0.594   3.302
  643SOL     OW 4203   4.596   5.546   3.387
  643SOL    HW1 4204   4.505   5.524   3.366
  643SOL    HW2 4205   4.614   5.625   3.336
  643SOL     MW 4206   4.587   5.553   3.378
  644SOL     OW 4207   5.735   1.425   1.176
  644SOL    HW1 4208   5.786   1.448   1.254
  644SOL    HW2 4209   5.786   1.459   1.103
  644SOL     MW 4210   5.748   1.433   1.177
  645SOL     OW 4211   0.433   3.665   6.054
  645SOL    HW1 4212   0.471   3.752   6.063
  645SOL    HW2 4213   0.497   3.616   6.001
  645SOL     MW 4214   0.446   3.669   6.048
  646SOL     OW 4215   5.424   2.554   5.029
  646SOL    HW1 4216   5.348   2.608   5.048
  646SOL    HW2 4217   5.480   2.610   4.976
  646SOL     MW 4218   5.421   2.568   5.024
  647SOL     OW 4219   5.876   0.283   6.054
  647SOL    HW1 4220   5.846   0.219   5.989
  647SOL    HW2 4221   5.950   0.240   6.098
  647SOL     MW 4222   5.882   0.270   6.051
  648SOL     OW 4223   0.091   2.786   2.513
  648SOL    HW1 4224   0.140   2.857   2.472
  648SOL    HW2 4225   0.152   2.712   2.511
  648SOL     MW 4226   0.105   2.785   2.507
  649SOL     OW 4227   0.813   0.891   0.701
  649SOL    HW1 4228   0.795   0.820   0.639
  649SOL    HW2 4229   0.728   0.930   0.718
  649SOL     MW 4230   0.800   0.887   0.695
  650SOL     OW 4231   0.436   0.994   1.704
  650SOL    HW1 4232   0.503   0.966   1.641
  650SOL    HW2 4233   0.468   0.961   1.788
  650SOL     MW 4234   0.449   0.986   1.707
  651SOL     OW 4235   4.153   0.880   3.793
  651SOL    HW1 4236   4.225   0.827   3.827
  651SOL    HW2 4237   4.077   0.822   3.797
  651SOL     MW 4238   4.153   0.866   3.798
  652SOL     OW 4239   5.657   3.217   4.369
  652SOL    HW1 4240   5.712   3.150   4.328
  652SOL    HW2 4241   5.639   3.280   4.299
  652SOL     MW 4242   5.662   3.216   4.355
  653SOL     OW 4243   2.810   1.659   5.813
  653SOL    HW1 4244   2.754   1.602   5.760
  653SOL    HW2 4245   2.899   1.626   5.798
  653SOL     MW 4246   2.814   1.647   5.804
  654SOL     OW 4247   0.934   3.993   2.402
  654SOL    HW1 4248   0.854   3.954   2.436
  654SOL    HW2 4249   0.989   4.007   2.479
  654SOL     MW 4250   0.931   3.990   2.416
  655SOL     OW 4251   3.388   0.394   1.711
  655SOL    HW1 4252   3.456   0.451   1.677
  655SOL    HW2 4253   3.323   0.453   1.747
  655SOL     MW 4254   3.388   0.409   1.711
  656SOL     OW 4255   2.000   3.939   1.650
  656SOL    HW1 4256   2.081   3.904   1.686
  656SOL    HW2 4257   1.932   3.883   1.686
  656SOL     MW 4258   2.002   3.927   1.659
  657SOL     OW 4259   0.426   0.182   1.477
  657SOL    HW1 4260   0.427   0.276   1.461
  657SOL    HW2 4261   0.470   0.144   1.401
  657SOL     MW 4262   0.432   0.189   1.465
  658SOL     OW 4263   3.444   2.955   0.914
  658SOL    HW1 4264   3.499   3.002   0.976
  658SOL    HW2 4265   3.381   3.021   0.883
  658SOL     MW 4266   3.443   2.969   0.918
  659SOL     OW 4267   3.526   1.399   3.013
  659SOL    HW1 4268   3.567   1.411   2.928
  659SOL    HW2 4269   3.542   1.480   3.060
  659SOL     MW 4270   3.533   1.411   3.008
  660SOL     OW 4271   0.140   2.768   4.142
  660SOL    HW1 4272   0.085   2.743   4.216
  660SOL    HW2 4273   0.168   2.685   4.103
  660SOL     MW 4274   0.137   2.754   4.146
  661SOL     OW 4275   2.567   1.528   1.742
  661SOL    HW1 4276   2.518   1.506   1.821
  661SOL    HW2 4277   2.504   1.575   1.687
  661SOL     MW 4278   2.553   1.531   1.745
  662SOL     OW 4279  -0.006   1.263   1.131
  662SOL    HW1 4280   0.065   1.238   1.071
  662SOL    HW2 4281   0.034   1.327   1.190
  662SOL     MW 4282   0.008   1.268   1.131
  663SOL     OW 4283   2.276   2.687   5.185
  663SOL    HW1 4284   2.234   2.700   5.100
  663SOL    HW2 4285   2.369   2.674   5.165
  663SOL     MW 4286   2.282   2.687   5.172
  664SOL     OW 4287   2.652   4.343   2.214
  664SOL    HW1 4288   2.598   4.278   2.260
  664SOL    HW2 4289   2.601   4.364   2.136
  664SOL     MW 4290   2.638   4.337   2.210
  665SOL     OW 4291   3.402   5.914   4.394
  665SOL    HW1 4292   3.335   5.919   4.463
  665SOL    HW2 4293   3.403   5.822   4.368
  665SOL     MW 4294   3.394   5.903   4.400
  666SOL     OW 4295   0.281   1.950   5.470
  666SOL    HW1 4296   0.361   1.926   5.515
  666SOL    HW2 4297   0.287   2.045   5.460
  666SOL     MW 4298   0.292   1.959   5.474
  667SOL     OW 4299   1.607   5.290   0.936
  667SOL    HW1 4300   1.619   5.274   0.842
  667SOL    HW2 4301   1.686   5.338   0.962
  667SOL     MW 4302   1.619   5.294   0.927
  668SOL     OW 4303   0.687   5.108   3.382
  668SOL    HW1 4304   0.642   5.130   3.301
  668SOL    HW2 4305   0.668   5.015   3.396
  668SOL     MW 4306   0.679   5.099   3.374
  669SOL     OW 4307   5.458   2.202   3.425
  669SOL    HW1 4308   5.518   2.266   3.386
  669SOL    HW2 4309   5.463   2.126   3.367
  669SOL     MW 4310   5.467   2.201   3.413
  670SOL     OW 4311   3.454   4.977   1.730
  670SOL    HW1 4312   3.429   5.069   1.726
  670SOL    HW2 4313   3.483   4.963   1.820
  670SOL     MW 4314   3.455   4.987   1.741
  671SOL     OW 4315   1.769   4.761   4.010
  671SOL    HW1 4316   1.779   4.840   3.957
  671SOL    HW2 4317   1.836   4.768   4.077
  671SOL     MW 4318   1.779   4.772   4.012
  672SOL     OW 4319   3.719   4.808   0.574
  672SOL    HW1 4320   3.634   4.794   0.616
  672SOL    HW2 4321   3.715   4.755   0.494
  672SOL     MW 4322   3.708   4.800   0.569
  673SOL     OW 4323   0.541   5.492   5.239
  673SOL    HW1 4324   0.600   5.423   5.271
  673SOL    HW2 4325   0.586   5.530   5.164
  673SOL     MW 4326   0.554   5.488   5.234
  674SOL     OW 4327   0.192   0.692   3.577
  674SOL    HW1 4328   0.142   0.718   3.500
  674SOL    HW2 4329   0.186   0.767   3.636
  674SOL     MW 4330   0.185   0.705   3.575
  675SOL     OW 4331   6.073   3.743   5.991
  675SOL    HW1 4332   6.019   3.739   5.911
  675SOL    HW2 4333   6.041   3.670   6.044
  675SOL     MW 4334   6.062   3.733   5.987
  676SOL     OW 4335   1.975   1.309   1.179
  676SOL    HW1 4336   1.937   1.235   1.133
  676SOL    HW2 4337   2.011   1.365   1.110
  676SOL     MW 4338   1.975   1.307   1.164
  677SOL     OW 4339   4.732   2.379   6.072
  677SOL    HW1 4340   4.713   2.345   6.159
  677SOL    HW2 4341   4.728   2.474   6.082
  677SOL     MW 4342   4.729   2.387   6.084
  678SOL     OW 4343   2.478   1.311   4.871
  678SOL    HW1 4344   2.484   1.319   4.966
  678SOL    HW2 4345   2.424   1.234   4.856
  678SOL     MW 4346   2.472   1.302   4.881
  679SOL     OW 4347   1.534   0.032   0.335
  679SOL    HW1 4348   1.475   0.094   0.377
  679SOL    HW2 4349   1.618   0.045   0.379
  679SOL     MW 4350   1.537   0.042   0.346
  680SOL     OW 4351   0.443   3.789   0.907
  680SOL    HW1 4352   0.478   3.878   0.914
  680SOL    HW2 4353   0.352   3.801   0.878
  680SOL     MW 4354   0.436   3.802   0.904
  681SOL     OW 4355   4.430   0.921   2.444
  681SOL    HW1 4356   4.501   0.905   2.507
  681SOL    HW2 4357   4.453   0.866   2.369
  681SOL     MW 4358   4.442   0.912   2.442
  682SOL     OW 4359   1.136   0.818   2.100
  682SOL    HW1 4360   1.156   0.824   2.193
  682SOL    HW2 4361   1.062   0.758   2.095
  682SOL     MW 4362   1.129   0.811   2.111
  683SOL     OW 4363   5.260   1.470   2.670
  683SOL    HW1 4364   5.320   1.542   2.689
  683SOL    HW2 4365   5.174   1.502   2.699
  683SOL     MW 4366   5.256   1.483   2.676
  684SOL     OW 4367   0.768   3.458   2.204
  684SOL    HW1 4368   0.827   3.525   2.170
  684SOL    HW2 4369   0.688   3.505   2.228
  684SOL     MW 4370   0.766   3.472   2.203
  685SOL     OW 4371   1.504   6.118   0.925
  685SOL    HW1 4372   1.597   6.101   0.940
  685SOL    HW2 4373   1.458   6.062   0.987
  685SOL     MW 4374   1.510   6.109   0.935
  686SOL     OW 4375   1.276   0.748   1.882
  686SOL    HW1 4376   1.237   0.773   1.965
  686SOL    HW2 4377   1.318   0.828   1.850
  686SOL     MW 4378   1.277   0.761   1.888
  687SOL     OW 4379   1.221   3.076   3.106
  687SOL    HW1 4380   1.277   3.032   3.170
  687SOL    HW2 4381   1.279   3.097   3.034
  687SOL     MW 4382   1.235   3.073   3.105
  688SOL     OW 4383   2.616   1.352   1.991
  688SOL    HW1 4384   2.576   1.401   2.063
  688SOL    HW2 4385   2.606   1.260   2.015
  688SOL     MW 4386   2.610   1.346   2.003
  689SOL     OW 4387   1.374   3.092   0.571
  689SOL    HW1 4388   1.463   3.069   0.596
  689SOL    HW2 4389   1.384   3.151   0.496
  689SOL     MW 4390   1.386   3.097   0.565
  690SOL     OW 4391   5.236   0.553   1.036
  690SOL    HW1 4392   5.319   0.549   0.989
  690SOL    HW2 4393   5.202   0.464   1.031
  690SOL     MW 4394   5.242   0.541   1.029
  691SOL     OW 4395   2.270   4.979   2.589
  691SOL    HW1 4396   2.210   4.962   2.661
  691SOL    HW2 4397   2.237   4.926   2.517
  691SOL     MW 4398   2.258   4.970   2.589
  692SOL     OW 4399   0.294   4.291   6.040
  692SOL    HW1 4400   0.360   4.359   6.028
  692SOL    HW2 4401   0.211   4.333   6.018
  692SOL     MW 4402   0.292   4.305   6.035
  693SOL     OW 4403   3.673   5.490   0.266
  693SOL    HW1 4404   3.714   5.561   0.315
  693SOL    HW2 4405   3.737   5.467   0.199
  693SOL     MW 4406   3.687   5.497   0.264
  694SOL     OW 4407   0.934   2.047   2.504
  694SOL    HW1 4408   0.912   2.040   2.597
  694SOL    HW2 4409   0.953   2.139   2.490
  694SOL     MW 4410   0.933   2.058   2.514
  695SOL     OW 4411   1.465   3.636   5.310
  695SOL    HW1 4412   1.551   3.659   5.276
  695SOL    HW2 4413   1.415   3.607   5.234
  695SOL     MW 4414   1.470   3.635   5.296
  696SOL     OW 4415   5.795   0.811   3.790
  696SOL    HW1 4416   5.717   0.825   3.736
  696SOL    HW2 4417   5.827   0.725   3.763
  696SOL     MW 4418   5.789   0.802   3.780
  697SOL     OW 4419   4.391   1.645   1.768
  697SOL    HW1 4420   4.455   1.717   1.767
  697SOL    HW2 4421   4.308   1.687   1.787
  697SOL     MW 4422   4.389   1.660   1.770
  698SOL     OW 4423   4.009   1.539   5.487
  698SOL    HW1 4424   3.980   1.615   5.538
  698SOL    HW2 4425   4.095   1.518   5.524
  698SOL     MW 4426   4.016   1.546   5.499
  699SOL     OW 4427   2.293   3.285   1.580
  699SOL    HW1 4428   2.246   3.233   1.515
  699SOL    HW2 4429   2.254   3.258   1.664
  699SOL     MW 4430   2.282   3.275   1.583
  700SOL     OW 4431   1.396   0.639   5.071
  700SOL    HW1 4432   1.368   0.553   5.102
  700SOL    HW2 4433   1.365   0.644   4.981
  700SOL     MW 4434   1.389   0.628   5.063
  701SOL     OW 4435   5.192   0.772   5.589
  701SOL    HW1 4436   5.142   0.735   5.515
  701SOL    HW2 4437   5.269   0.810   5.548
  701SOL     MW 4438   5.195   0.772   5.574
  702SOL     OW 4439   6.088   4.110   3.131
  702SOL    HW1 4440   6.028   4.119   3.058
  702SOL    HW2 4441   6.173   4.136   3.096
  702SOL     MW 4442   6.091   4.114   3.117
  703SOL     OW 4443   5.684   0.050   3.126
  703SOL    HW1 4444   5.768   0.060   3.169
  703SOL    HW2 4445   5.678   0.126   3.067
  703SOL     MW 4446   5.694   0.061   3.124
  704SOL     OW 4447   0.275   5.784   0.157
  704SOL    HW1 4448   0.290   5.800   0.250
  704SOL    HW2 4449   0.362   5.770   0.121
  704SOL     MW 4450   0.288   5.784   0.164
  705SOL     OW 4451   0.833   0.523   4.507
  705SOL    HW1 4452   0.915   0.519   4.458
  705SOL    HW2 4453   0.852   0.581   4.581
  705SOL     MW 4454   0.846   0.530   4.510
  706SOL     OW 4455   4.332   3.757   5.318
  706SOL    HW1 4456   4.428   3.759   5.318
  706SOL    HW2 4457   4.307   3.842   5.355
  706SOL     MW 4458   4.341   3.768   5.323
  707SOL     OW 4459   0.290   0.096   5.021
  707SOL    HW1 4460   0.288   0.157   5.095
  707SOL    HW2 4461   0.373   0.050   5.031
  707SOL     MW 4462   0.300   0.098   5.032
  708SOL     OW 4463   1.488   4.411   2.237
  708SOL    HW1 4464   1.538   4.493   2.238
  708SOL    HW2 4465   1.527   4.359   2.308
  708SOL     MW 4466   1.500   4.415   2.246
  709SOL     OW 4467   4.054   4.681   4.769
  709SOL    HW1 4468   4.083   4.614   4.707
  709SOL    HW2 4469   4.006   4.744   4.715
  709SOL     MW 4470   4.052   4.681   4.754
  710SOL     OW 4471   5.585   4.045   3.283
  710SOL    HW1 4472   5.504   4.094   3.284
  710SOL    HW2 4473   5.652   4.107   3.312
  710SOL     MW 4474   5.583   4.059   3.287
  711SOL     OW 4475   2.213   1.213   1.246
  711SOL    HW1 4476   2.189   1.122   1.235
  711SOL    HW2 4477   2.131   1.261   1.239
  711SOL     MW 4478   2.199   1.208   1.244
  712SOL     OW 4479   1.889   0.956   5.415
  712SOL    HW1 4480   1.876   0.863   5.395
  712SOL    HW2 4481   1.804   0.985   5.449
  712SOL     MW 4482   1.876   0.947   5.417
  713SOL     OW 4483   4.743   0.875   2.009
  713SOL    HW1 4484   4.795   0.954   2.024
  713SOL    HW2 4485   4.805   0.812   1.972
  713SOL     MW 4486   4.757   0.877   2.006
  714SOL     OW 4487   0.559   4.706   1.202
  714SOL    HW1 4488   0.587   4.789   1.241
  714SOL    HW2 4489   0.527   4.654   1.277
  714SOL     MW 4490   0.558   4.710   1.217
  715SOL     OW 4491   0.619   2.051   3.044
  715SOL    HW1 4492   0.540   2.018   3.002
  715SOL    HW2 4493   0.663   1.973   3.078
  715SOL     MW 4494   0.614   2.036   3.043
  716SOL     OW 4495   0.885   3.451   0.692
  716SOL    HW1 4496   0.837   3.375   0.659
  716SOL    HW2 4497   0.820   3.499   0.742
  716SOL     MW 4498   0.870   3.447   0.694
  717SOL     OW 4499   3.514   6.046   2.905
  717SOL    HW1 4500   3.590   6.050   2.963
  717SOL    HW2 4501   3.502   5.953   2.888
  717SOL     MW 4502   3.522   6.035   2.911
  718SOL     OW 4503   0.538   4.457   2.820
  718SOL    HW1 4504   0.561   4.524   2.885
  718SOL    HW2 4505   0.619   4.407   2.808
  718SOL     MW 4506   0.551   4.459   2.827
  719SOL     OW 4507   3.256   0.190   1.852
  719SOL    HW1 4508   3.332   0.246   1.835
  719SOL    HW2 4509   3.275   0.148   1.936
  719SOL     MW 4510   3.268   0.192   1.861
  720SOL     OW 4511   3.878   0.586   4.806
  720SOL    HW1 4512   3.868   0.566   4.713
  720SOL    HW2 4513   3.894   0.501   4.848
  720SOL     MW 4514   3.879   0.573   4.800
  721SOL     OW 4515   5.850   3.603   0.903
  721SOL    HW1 4516   5.900   3.530   0.938
  721SOL    HW2 4517   5.765   3.598   0.947
  721SOL     MW 4518   5.846   3.593   0.913
  722SOL     OW 4519   5.403   5.212   5.514
  722SOL    HW1 4520   5.407   5.123   5.549
  722SOL    HW2 4521   5.451   5.265   5.577
  722SOL     MW 4522   5.410   5.207   5.526
  723SOL     OW 4523   0.314   4.586   2.445
  723SOL    HW1 4524   0.239   4.644   2.446
  723SOL    HW2 4525   0.332   4.571   2.352
  723SOL     MW 4526   0.307   4.592   2.434
  724SOL     OW 4527   3.688   6.088   5.376
  724SOL    HW1 4528   3.678   6.047   5.462
  724SOL    HW2 4529   3.648   6.175   5.386
  724SOL     MW 4530   3.682   6.094   5.389
  725SOL     OW 4531   3.022   1.562   5.034
  725SOL    HW1 4532   3.017   1.478   4.988
  725SOL    HW2 4533   3.109   1.596   5.013
  725SOL     MW 4534   3.032   1.555   5.026
  726SOL     OW 4535   1.324   5.088   0.914
  726SOL    HW1 4536   1.318   5.009   0.860
  726SOL    HW2 4537   1.334   5.160   0.851
  726SOL     MW 4538   1.325   5.087   0.899
  727SOL     OW 4539   0.711   3.580   5.483
  727SOL    HW1 4540   0.745   3.578   5.572
  727SOL    HW2 4541   0.788   3.569   5.427
  727SOL     MW 4542   0.725   3.578   5.487
  728SOL     OW 4543   2.130   2.315   3.431
  728SOL    HW1 4544   2.041   2.280   3.426
  728SOL    HW2 4545   2.180   2.260   3.370
  728SOL     MW 4546   2.125   2.303   3.422
  729SOL     OW 4547   1.452   3.223   5.119
  729SOL    HW1 4548   1.405   3.177   5.050
  729SOL    HW2 4549   1.545   3.210   5.097
  729SOL     MW 4550   1.458   3.216   5.107
  730SOL     OW 4551   6.046   0.636   0.836
  730SOL    HW1 4552   6.119   0.639   0.897
  730SOL    HW2 4553   6.029   0.728   0.815
  730SOL     MW 4554   6.053   0.648   0.841
  731SOL     OW 4555   3.894   3.872   5.804
  731SOL    HW1 4556   3.977   3.840   5.769
  731SOL    HW2 4557   3.861   3.800   5.858
  731SOL     MW 4558   3.900   3.859   5.806
  732SOL     OW 4559   4.587   4.296   3.478
  732SOL    HW1 4560   4.660   4.328   3.425
  732SOL    HW2 4561   4.601   4.201   3.483
  732SOL     MW 4562   4.598   4.288   3.472
  733SOL     OW 4563   5.802   4.347   1.867
  733SOL    HW1 4564   5.745   4.423   1.879
  733SOL    HW2 4565   5.782   4.316   1.779
  733SOL     MW 4566   5.792   4.353   1.858
  734SOL     OW 4567   5.210   1.329   3.057
  734SOL    HW1 4568   5.150   1.363   3.123
  734SOL    HW2 4569   5.218   1.400   2.993
  734SOL     MW 4570   5.203   1.343   3.057
  735SOL     OW 4571   3.899   0.746   2.741
  735SOL    HW1 4572   3.910   0.706   2.655
  735SOL    HW2 4573   3.937   0.833   2.732
  735SOL     MW 4574   3.906   0.752   2.729
  736SOL     OW 4575   4.743   0.976   5.037
  736SOL    HW1 4576   4.684   1.048   5.063
  736SOL    HW2 4577   4.692   0.926   4.973
  736SOL     MW 4578   4.729   0.979   5.032
  737SOL     OW 4579   5.788   3.493   3.030
  737SOL    HW1 4580   5.735   3.496   3.109
  737SOL    HW2 4581   5.820   3.582   3.018
  737SOL     MW 4582   5.785   3.504   3.039
  738SOL     OW 4583   3.092   1.311   1.235
  738SOL    HW1 4584   3.128   1.261   1.308
  738SOL    HW2 4585   3.009   1.267   1.215
  738SOL     MW 4586   3.086   1.299   1.242
  739SOL     OW 4587   3.987   2.044   3.736
  739SOL    HW1 4588   3.944   1.988   3.672
  739SOL    HW2 4589   3.938   2.028   3.818
  739SOL     MW 4590   3.975   2.035   3.739
  740SOL     OW 4591   5.249   2.037   5.616
  740SOL    HW1 4592   5.277   2.127   5.602
  740SOL    HW2 4593   5.323   1.996   5.663
  740SOL     MW 4594   5.262   2.043   5.621
  741SOL     OW 4595   4.753   6.067   0.787
  741SOL    HW1 4596   4.675   6.015   0.807
  741SOL    HW2 4597   4.720   6.139   0.733
  741SOL     MW 4598   4.738   6.070   0.782
  742SOL     OW 4599   2.170   3.745   4.948
  742SOL    HW1 4600   2.159   3.772   5.039
  742SOL    HW2 4601   2.254   3.698   4.946
  742SOL     MW 4602   2.179   3.742   4.959
  743SOL     OW 4603   4.589   2.992   2.426
  743SOL    HW1 4604   4.548   2.934   2.362
  743SOL    HW2 4605   4.525   3.062   2.438
  743SOL     MW 4606   4.575   2.993   2.420
  744SOL     OW 4607   3.195   3.715   5.339
  744SOL    HW1 4608   3.234   3.664   5.410
  744SOL    HW2 4609   3.101   3.713   5.357
  744SOL     MW 4610   3.188   3.708   5.350
  745SOL     OW 4611   0.192   4.136   0.928
  745SOL    HW1 4612   0.286   4.141   0.947
  745SOL    HW2 4613   0.152   4.107   1.010
  745SOL     MW 4614   0.199   4.133   0.941
  746SOL     OW 4615   2.763   0.220   1.460
  746SOL    HW1 4616   2.744   0.153   1.526
  746SOL    HW2 4617   2.760   0.302   1.508
  746SOL     MW 4618   2.760   0.222   1.475
  747SOL     OW 4619   5.702   0.592   1.664
  747SOL    HW1 4620   5.740   0.598   1.576
  747SOL    HW2 4621   5.685   0.682   1.689
  747SOL     MW 4622   5.705   0.604   1.656
  748SOL     OW 4623   3.695   5.316   0.516
  748SOL    HW1 4624   3.724   5.376   0.447
  748SOL    HW2 4625   3.713   5.229   0.481
  748SOL     MW 4626   3.701   5.313   0.503
  749SOL     OW 4627   4.861   1.686   3.998
  749SOL    HW1 4628   4.868   1.641   4.082
  749SOL    HW2 4629   4.794   1.637   3.950
  749SOL     MW 4630   4.853   1.674   4.002
  750SOL     OW 4631   4.988   3.480   3.104
  750SOL    HW1 4632   4.961   3.571   3.094
  750SOL    HW2 4633   4.919   3.429   3.062
  750SOL     MW 4634   4.976   3.485   3.098
  751SOL     OW 4635   4.452   4.373   4.398
  751SOL    HW1 4636   4.435   4.467   4.400
  751SOL    HW2 4637   4.547   4.365   4.395
  751SOL     MW 4638   4.462   4.384   4.398
  752SOL     OW 4639   5.941   3.852   0.916
  752SOL    HW1 4640   5.898   3.767   0.917
  752SOL    HW2 4641   5.875   3.913   0.948
  752SOL     MW 4642   5.927   3.849   0.920
  753SOL     OW 4643   4.054   4.486   3.108
  753SOL    HW1 4644   3.965   4.458   3.131
  753SOL    HW2 4645   4.042   4.542   3.031
  753SOL     MW 4646   4.041   4.490   3.101
  754SOL     OW 4647   0.196   5.383   0.205
  754SOL    HW1 4648   0.268   5.330   0.238
  754SOL    HW2 4649   0.118   5.331   0.223
  754SOL     MW 4650   0.195   5.370   0.211
  755SOL     OW 4651   4.961   2.360   1.332
  755SOL    HW1 4652   5.026   2.384   1.398
  755SOL    HW2 4653   4.962   2.432   1.269
  755SOL     MW 4654   4.969   2.372   1.333
  756SOL     OW 4655   1.019   1.592   3.414
  756SOL    HW1 4656   1.113   1.589   3.399
  756SOL    HW2 4657   0.985   1.514   3.369
  756SOL     MW 4658   1.026   1.581   3.406
  757SOL     OW 4659   2.498   1.055   3.969
  757SOL    HW1 4660   2.572   1.047   4.030
  757SOL    HW2 4661   2.511   0.983   3.908
  757SOL     MW 4662   2.509   1.045   3.969
  758SOL     OW 4663   5.918   0.986   4.891
  758SOL    HW1 4664   5.991   1.043   4.866
  758SOL    HW2 4665   5.957   0.900   4.903
  758SOL     MW 4666   5.932   0.983   4.890
  759SOL     OW 4667   2.208   4.801   1.780
  759SOL    HW1 4668   2.249   4.715   1.790
  759SOL    HW2 4669   2.114   4.783   1.785
  759SOL     MW 4670   2.201   4.788   1.782
  760SOL     OW 4671   4.709   3.111   4.816
  760SOL    HW1 4672   4.745   3.198   4.831
  760SOL    HW2 4673   4.654   3.093   4.892
  760SOL     MW 4674   4.707   3.120   4.827
  761SOL     OW 4675   0.711   5.799   4.057
  761SOL    HW1 4676   0.735   5.888   4.032
  761SOL    HW2 4677   0.793   5.750   4.057
  761SOL     MW 4678   0.724   5.804   4.054
  762SOL     OW 4679   4.592   2.658   0.869
  762SOL    HW1 4680   4.678   2.677   0.831
  762SOL    HW2 4681   4.530   2.700   0.809
  762SOL     MW 4682   4.595   2.666   0.857
  763SOL     OW 4683   1.008   1.215   2.899
  763SOL    HW1 4684   1.035   1.293   2.948
  763SOL    HW2 4685   0.934   1.181   2.949
  763SOL     MW 4686   1.002   1.221   2.912
  764SOL     OW 4687   5.757   2.639   2.777
  764SOL    HW1 4688   5.752   2.724   2.821
  764SOL    HW2 4689   5.811   2.585   2.834
  764SOL     MW 4690   5.763   2.643   2.790
  765SOL     OW 4691   5.640   4.574   1.892
  765SOL    HW1 4692   5.705   4.638   1.921
  765SOL    HW2 4693   5.593   4.618   1.822
  765SOL     MW 4694   5.642   4.588   1.887
  766SOL     OW 4695   2.900   5.115   1.820
  766SOL    HW1 4696   2.869   5.154   1.738
  766SOL    HW2 4697   2.902   5.188   1.882
  766SOL     MW 4698   2.896   5.129   1.817
  767SOL     OW 4699   5.306   1.048   1.290
  767SOL    HW1 4700   5.252   0.973   1.315
  767SOL    HW2 4701   5.243   1.118   1.272
  767SOL     MW 4702   5.291   1.048   1.291
  768SOL     OW 4703   0.620   5.070   5.895
  768SOL    HW1 4704   0.592   5.038   5.981
  768SOL    HW2 4705   0.685   5.137   5.915
  768SOL     MW 4706   0.625   5.075   5.909
  769SOL     OW 4707   3.305   4.391   5.130
  769SOL    HW1 4708   3.225   4.418   5.175
  769SOL    HW2 4709   3.278   4.317   5.075
  769SOL     MW 4710   3.291   4.385   5.129
  770SOL     OW 4711   5.500   2.993   4.820
  770SOL    HW1 4712   5.420   3.026   4.862
  770SOL    HW2 4713   5.494   2.898   4.828
  770SOL     MW 4714   5.489   2.985   4.826
  771SOL     OW 4715   2.863   0.388   2.067
  771SOL    HW1 4716   2.896   0.356   2.151
  771SOL    HW2 4717   2.930   0.361   2.004
  771SOL     MW 4718   2.876   0.380   2.070
  772SOL     OW 4719   0.909   1.229   0.588
  772SOL    HW1 4720   0.906   1.277   0.505
  772SOL    HW2 4721   0.864   1.147   0.570
  772SOL     MW 4722   0.903   1.225   0.575
  773SOL     OW 4723   5.680   1.620   5.642
  773SOL    HW1 4724   5.772   1.597   5.625
  773SOL    HW2 4725   5.685   1.696   5.699
  773SOL     MW 4726   5.693   1.627   5.647
  774SOL     OW 4727   1.637   2.133   4.565
  774SOL    HW1 4728   1.585   2.188   4.506
  774SOL    HW2 4729   1.679   2.070   4.507
  774SOL     MW 4730   1.635   2.132   4.550
  775SOL     OW 4731   5.861   1.073   0.368
  775SOL    HW1 4732   5.956   1.083   0.362
  775SOL    HW2 4733   5.826   1.131   0.300
  775SOL     MW 4734   5.868   1.082   0.359
  776SOL     OW 4735   3.374   0.858   5.252
  776SOL    HW1 4736   3.448   0.891   5.200
  776SOL    HW2 4737   3.330   0.937   5.283
  776SOL     MW 4738   3.378   0.872   5.249
  777SOL     OW 4739   3.303   5.272   0.108
  777SOL    HW1 4740   3.344   5.190   0.135
  777SOL    HW2 4741   3.270   5.310   0.190
  777SOL     MW 4742   3.304   5.266   0.122
  778SOL     OW 4743   5.698   3.214   6.044
  778SOL    HW1 4744   5.662   3.164   5.971
  778SOL    HW2 4745   5.780   3.170   6.065
  778SOL     MW 4746   5.704   3.202   6.037
  779SOL     OW 4747   2.585   3.461   6.100
  779SOL    HW1 4748   2.559   3.528   6.038
  779SOL    HW2 4749   2.556   3.378   6.061
  779SOL     MW 4750   2.578   3.459   6.087
  780SOL     OW 4751   1.961   0.378   4.280
  780SOL    HW1 4752   1.933   0.423   4.360
  780SOL    HW2 4753   1.908   0.417   4.211
  780SOL     MW 4754   1.951   0.389   4.281
  781SOL     OW 4755   1.028   1.967   0.350
  781SOL    HW1 4756   1.059   1.877   0.362
  781SOL    HW2 4757   0.991   1.968   0.262
  781SOL     MW 4758   1.027   1.956   0.340
  782SOL     OW 4759   4.681   2.029   2.012
  782SOL    HW1 4760   4.773   2.010   2.030
  782SOL    HW2 4761   4.647   1.949   1.973
  782SOL     MW 4762   4.688   2.017   2.009
  783SOL     OW 4763   0.085   4.752   2.443
  783SOL    HW1 4764   0.035   4.672   2.427
  783SOL    HW2 4765   0.058   4.812   2.374
  783SOL     MW 4766   0.075   4.750   2.432
  784SOL     OW 4767   2.447   0.898   4.312
  784SOL    HW1 4768   2.440   0.922   4.404
  784SOL    HW2 4769   2.452   0.802   4.312
  784SOL     MW 4770   2.446   0.889   4.324
  785SOL     OW 4771   4.434   3.081   0.980
  785SOL    HW1 4772   4.452   3.071   1.073
  785SOL    HW2 4773   4.496   3.022   0.937
  785SOL     MW 4774   4.445   3.072   0.986
  786SOL     OW 4775   3.473   0.838   0.774
  786SOL    HW1 4776   3.405   0.833   0.707
  786SOL    HW2 4777   3.479   0.749   0.809
  786SOL     MW 4778   3.465   0.826   0.770
  787SOL     OW 4779   4.831   6.022   5.900
  787SOL    HW1 4780   4.772   6.075   5.953
  787SOL    HW2 4781   4.905   6.080   5.881
  787SOL     MW 4782   4.833   6.036   5.904
  788SOL     OW 4783   2.428   3.981   1.707
  788SOL    HW1 4784   2.493   3.916   1.736
  788SOL    HW2 4785   2.458   4.006   1.619
  788SOL     MW 4786   2.440   3.976   1.699
  789SOL     OW 4787   1.719   0.814   0.461
  789SOL    HW1 4788   1.805   0.825   0.421
  789SOL    HW2 4789   1.733   0.832   0.554
  789SOL     MW 4790   1.732   0.817   0.468
  790SOL     OW 4791   0.923   5.000   5.962
  790SOL    HW1 4792   0.897   4.967   5.876
  790SOL    HW2 4793   0.887   5.088   5.966
  790SOL     MW 4794   0.915   5.007   5.951
  791SOL     OW 4795   3.968   5.729   0.167
  791SOL    HW1 4796   3.976   5.822   0.188
  791SOL    HW2 4797   4.055   5.704   0.137
  791SOL     MW 4798   3.980   5.738   0.166
  792SOL     OW 4799   4.360   0.269   2.462
  792SOL    HW1 4800   4.285   0.221   2.425
  792SOL    HW2 4801   4.432   0.250   2.402
  792SOL     MW 4802   4.359   0.260   2.449
  793SOL     OW 4803   1.194   0.450   3.498
  793SOL    HW1 4804   1.107   0.489   3.510
  793SOL    HW2 4805   1.195   0.423   3.407
  793SOL     MW 4806   1.183   0.452   3.488
  794SOL     OW 4807   2.971   0.225   4.090
  794SOL    HW1 4808   2.943   0.267   4.008
  794SOL    HW2 4809   2.937   0.281   4.159
  794SOL     MW 4810   2.963   0.237   4.088
  795SOL     OW 4811   5.704   0.070   1.459
  795SOL    HW1 4812   5.747   0.151   1.484
  795SOL    HW2 4813   5.622   0.070   1.508
  795SOL     MW 4814   5.699   0.080   1.468
  796SOL     OW 4815   1.132   3.357   3.092
  796SOL    HW1 4816   1.055   3.370   3.146
  796SOL    HW2 4817   1.137   3.262   3.079
  796SOL     MW 4818   1.123   3.346   3.097
  797SOL     OW 4819   5.889   4.886   4.494
  797SOL    HW1 4820   5.867   4.953   4.558
  797SOL    HW2 4821   5.985   4.887   4.490
  797SOL     MW 4822   5.898   4.895   4.501
  798SOL     OW 4823   4.992   4.154   6.080
  798SOL    HW1 4824   5.058   4.133   6.015
  798SOL    HW2 4825   4.993   4.250   6.085
  798SOL     MW 4826   5.000   4.164   6.073
  799SOL     OW 4827   5.536   5.510   0.985
  799SOL    HW1 4828   5.512   5.599   0.960
  799SOL    HW2 4829   5.591   5.478   0.913
  799SOL     MW 4830   5.540   5.517   0.973
  800SOL     OW 4831   0.046   3.590   5.658
  800SOL    HW1 4832   0.082   3.649   5.591
  800SOL    HW2 4833   0.115   3.583   5.723
  800SOL     MW 4834   0.060   3.596   5.658
  801SOL     OW 4835   0.282   4.050   4.159
  801SOL    HW1 4836   0.272   4.000   4.078
  801SOL    HW2 4837   0.194   4.081   4.179
  801SOL     MW 4838   0.269   4.047   4.152
  802SOL     OW 4839   5.101   2.602   4.610
  802SOL    HW1 4840   5.097   2.552   4.691
  802SOL    HW2 4841   5.056   2.684   4.629
  802SOL     MW 4842   5.095   2.606   4.623
  803SOL     OW 4843   0.484   5.473   3.187
  803SOL    HW1 4844   0.537   5.544   3.150
  803SOL    HW2 4845   0.394   5.498   3.167
  803SOL     MW 4846   0.480   5.486   3.180
  804SOL     OW 4847   4.147   3.757   5.734
  804SOL    HW1 4848   4.159   3.702   5.656
  804SOL    HW2 4849   4.218   3.820   5.730
  804SOL     MW 4850   4.157   3.758   5.724
  805SOL     OW 4851   4.561   4.936   1.649
  805SOL    HW1 4852   4.541   4.888   1.729
  805SOL    HW2 4853   4.616   4.877   1.599
  805SOL     MW 4854   4.565   4.923   1.653
  806SOL     OW 4855   1.052   4.970   3.409
  806SOL    HW1 4856   1.014   4.884   3.423
  806SOL    HW2 4857   1.144   4.960   3.433
  806SOL     MW 4858   1.059   4.958   3.414
  807SOL     OW 4859   0.256   5.407   1.188
  807SOL    HW1 4860   0.184   5.399   1.251
  807SOL    HW2 4861   0.301   5.322   1.193
  807SOL     MW 4862   0.252   5.395   1.197
  808SOL     OW 4863   3.619   4.790   4.611
  808SOL    HW1 4864   3.616   4.748   4.697
  808SOL    HW2 4865   3.600   4.882   4.630
  808SOL     MW 4866   3.616   4.797   4.625
  809SOL     OW 4867   1.416   0.464   4.600
  809SOL    HW1 4868   1.429   0.411   4.521
  809SOL    HW2 4869   1.343   0.422   4.645
  809SOL     MW 4870   1.409   0.452   4.596
  810SOL     OW 4871   1.197   5.479   1.511
  810SOL    HW1 4872   1.166   5.463   1.422
  810SOL    HW2 4873   1.263   5.411   1.527
  810SOL     MW 4874   1.202   5.469   1.502
  811SOL     OW 4875   1.927   5.678   3.392
  811SOL    HW1 4876   1.878   5.725   3.459
  811SOL    HW2 4877   1.869   5.607   3.365
  811SOL     MW 4878   1.913   5.675   3.397
  812SOL     OW 4879   4.198   1.580   0.065
  812SOL    HW1 4880   4.193   1.592  -0.030
  812SOL    HW2 4881   4.109   1.556   0.090
  812SOL     MW 4882   4.186   1.578   0.056
  813SOL     OW 4883   0.455   0.177   3.853
  813SOL    HW1 4884   0.402   0.255   3.839
  813SOL    HW2 4885   0.407   0.126   3.918
  813SOL     MW 4886   0.442   0.180   3.859
  814SOL     OW 4887   3.244   2.396   0.014
  814SOL    HW1 4888   3.311   2.413   0.080
  814SOL    HW2 4889   3.291   2.401  -0.069
  814SOL     MW 4890   3.258   2.399   0.012
  815SOL     OW 4891   4.223   1.948   2.807
  815SOL    HW1 4892   4.260   1.925   2.721
  815SOL    HW2 4893   4.298   1.980   2.857
  815SOL     MW 4894   4.238   1.949   2.802
  816SOL     OW 4895   5.943   1.490   1.023
  816SOL    HW1 4896   6.001   1.426   1.063
  816SOL    HW2 4897   5.960   1.572   1.070
  816SOL     MW 4898   5.953   1.493   1.034
  817SOL     OW 4899   3.052   1.051   2.811
  817SOL    HW1 4900   3.122   1.102   2.853
  817SOL    HW2 4901   3.072   1.055   2.718
  817SOL     MW 4902   3.064   1.058   2.805
  818SOL     OW 4903   1.632   1.056   3.560
  818SOL    HW1 4904   1.707   0.997   3.552
  818SOL    HW2 4905   1.649   1.106   3.640
  818SOL     MW 4906   1.644   1.055   3.570
  819SOL     OW 4907   1.821   3.420   5.239
  819SOL    HW1 4908   1.768   3.403   5.317
  819SOL    HW2 4909   1.793   3.353   5.176
  819SOL     MW 4910   1.811   3.409   5.241
  820SOL     OW 4911   3.477   3.039   5.420
  820SOL    HW1 4912   3.501   3.128   5.446
  820SOL    HW2 4913   3.508   2.984   5.493
  820SOL     MW 4914   3.484   3.043   5.433
  821SOL     OW 4915   1.914   3.274   5.593
  821SOL    HW1 4916   1.977   3.203   5.605
  821SOL    HW2 4917   1.967   3.354   5.595
  821SOL     MW 4918   1.929   3.275   5.595
  822SOL     OW 4919   0.569   4.211   3.289
  822SOL    HW1 4920   0.634   4.258   3.341
  822SOL    HW2 4921   0.519   4.279   3.245
  822SOL     MW 4922   0.571   4.225   3.290
  823SOL     OW 4923   2.243   5.257   4.264
  823SOL    HW1 4924   2.244   5.337   4.211
  823SOL    HW2 4925   2.329   5.256   4.305
  823SOL     MW 4926   2.254   5.267   4.262
  824SOL     OW 4927   2.175   4.700   0.121
  824SOL    HW1 4928   2.226   4.779   0.101
  824SOL    HW2 4929   2.131   4.679   0.039
  824SOL     MW 4930   2.176   4.708   0.108
  825SOL     OW 4931   4.291   5.683   3.979
  825SOL    HW1 4932   4.261   5.686   4.070
  825SOL    HW2 4933   4.380   5.646   3.985
  825SOL     MW 4934   4.299   5.678   3.991
  826SOL     OW 4935   3.314   0.320   2.819
  826SOL    HW1 4936   3.268   0.277   2.892
  826SOL    HW2 4937   3.314   0.413   2.842
  826SOL     MW 4938   3.308   0.326   2.831
  827SOL     OW 4939   0.946   3.875   1.634
  827SOL    HW1 4940   1.000   3.908   1.562
  827SOL    HW2 4941   0.860   3.860   1.594
  827SOL     MW 4942   0.942   3.877   1.620
  828SOL     OW 4943   6.057   4.074   0.478
  828SOL    HW1 4944   6.140   4.109   0.444
  828SOL    HW2 4945   6.014   4.036   0.402
  828SOL     MW 4946   6.062   4.073   0.464
  829SOL     OW 4947   4.046   1.955   5.498
  829SOL    HW1 4948   3.975   2.015   5.474
  829SOL    HW2 4949   4.037   1.882   5.437
  829SOL     MW 4950   4.036   1.953   5.487
  830SOL     OW 4951   5.426   3.579   0.023
  830SOL    HW1 4952   5.500   3.538  -0.022
  830SOL    HW2 4953   5.425   3.536   0.109
  830SOL     MW 4954   5.436   3.568   0.028
  831SOL     OW 4955   0.616   4.994   4.163
  831SOL    HW1 4956   0.644   4.919   4.111
  831SOL    HW2 4957   0.532   5.020   4.124
  831SOL     MW 4958   0.609   4.987   4.152
  832SOL     OW 4959   2.340   1.492   1.911
  832SOL    HW1 4960   2.385   1.494   1.995
  832SOL    HW2 4961   2.288   1.572   1.909
  832SOL     MW 4962   2.339   1.502   1.921
  833SOL     OW 4963   4.022   2.734   5.034
  833SOL    HW1 4964   4.028   2.825   5.004
  833SOL    HW2 4965   3.935   2.706   5.007
  833SOL     MW 4966   4.012   2.742   5.027
  834SOL     OW 4967   0.699   4.805   3.962
  834SOL    HW1 4968   0.678   4.748   3.888
  834SOL    HW2 4969   0.732   4.885   3.923
  834SOL     MW 4970   0.701   4.808   3.947
  835SOL     OW 4971   1.151   1.706   4.193
  835SOL    HW1 4972   1.056   1.720   4.202
  835SOL    HW2 4973   1.159   1.624   4.145
  835SOL     MW 4974   1.140   1.698   4.188
  836SOL     OW 4975   1.911   1.914   1.366
  836SOL    HW1 4976   1.832   1.874   1.402
  836SOL    HW2 4977   1.937   1.855   1.295
  836SOL     MW 4978   1.904   1.901   1.362
  837SOL     OW 4979   1.368   5.867   5.248
  837SOL    HW1 4980   1.276   5.843   5.257
  837SOL    HW2 4981   1.415   5.804   5.303
  837SOL     MW 4982   1.362   5.856   5.256
  838SOL     OW 4983   0.022   1.395   3.200
  838SOL    HW1 4984   0.005   1.418   3.109
  838SOL    HW2 4985  -0.065   1.385   3.240
  838SOL     MW 4986   0.009   1.396   3.194
  839SOL     OW 4987   0.440   0.778   5.541
  839SOL    HW1 4988   0.411   0.733   5.461
  839SOL    HW2 4989   0.486   0.856   5.509
  839SOL     MW 4990   0.442   0.782   5.526
  840SOL     OW 4991   3.108   0.333   3.145
  840SOL    HW1 4992   3.203   0.330   3.140
  840SOL    HW2 4993   3.089   0.340   3.239
  840SOL     MW 4994   3.118   0.334   3.156
  841SOL     OW 4995   0.333   6.016   1.726
  841SOL    HW1 4996   0.290   6.042   1.645
  841SOL    HW2 4997   0.289   5.934   1.751
  841SOL     MW 4998   0.322   6.009   1.719
  842SOL     OW 4999   2.420   4.851   0.118
  842SOL    HW1 5000   2.454   4.894   0.196
  842SOL    HW2 5001   2.497   4.826   0.068
  842SOL     MW 5002   2.434   4.853   0.122
  843SOL     OW 5003   1.408   0.546   2.244
  843SOL    HW1 5004   1.420   0.641   2.245
  843SOL    HW2 5005   1.443   0.519   2.159
  843SOL     MW 5006   1.414   0.555   2.233
  844SOL     OW 5007   5.755   0.643   4.739
  844SOL    HW1 5008   5.836   0.636   4.689
  844SOL    HW2 5009   5.687   0.611   4.679
  844SOL     MW 5010   5.757   0.638   4.725
  845SOL     OW 5011   0.108   4.935   1.674
  845SOL    HW1 5012   0.081   4.929   1.582
  845SOL    HW2 5013   0.030   4.968   1.719
  845SOL     MW 5014   0.094   4.938   1.668
  846SOL     OW 5015   4.006   1.002   4.996
  846SOL    HW1 5016   3.991   0.950   5.075
  846SOL    HW2 5017   4.054   1.079   5.027
  846SOL     MW 5018   4.010   1.005   5.010
  847SOL     OW 5019   0.515   0.527   3.968
  847SOL    HW1 5020   0.441   0.496   4.020
  847SOL    HW2 5021   0.593   0.497   4.015
  847SOL     MW 5022   0.516   0.520   3.981
  848SOL     OW 5023   1.231   1.083   3.169
  848SOL    HW1 5024   1.290   1.065   3.096
  848SOL    HW2 5025   1.278   1.146   3.223
  848SOL     MW 5026   1.245   1.089   3.167
  849SOL     OW 5027   4.841   0.316   0.551
  849SOL    HW1 5028   4.817   0.385   0.612
  849SOL    HW2 5029   4.895   0.360   0.485
  849SOL     MW 5030   4.845   0.331   0.550
  850SOL     OW 5031   3.044   4.245   5.566
  850SOL    HW1 5032   3.102   4.216   5.636
  850SOL    HW2 5033   3.035   4.339   5.579
  850SOL     MW 5034   3.050   4.253   5.577
  851SOL     OW 5035   1.971   0.260   4.875
  851SOL    HW1 5036   1.914   0.336   4.860
  851SOL    HW2 5037   1.960   0.206   4.797
  851SOL     MW 5038   1.962   0.263   4.863
  852SOL     OW 5039   3.267   1.651   3.959
  852SOL    HW1 5040   3.272   1.563   3.920
  852SOL    HW2 5041   3.178   1.656   3.994
  852SOL     MW 5042   3.256   1.640   3.958
  853SOL     OW 5043   1.520   2.662   4.929
  853SOL    HW1 5044   1.581   2.731   4.903
  853SOL    HW2 5045   1.434   2.698   4.910
  853SOL     MW 5046   1.517   2.675   4.923
  854SOL     OW 5047   3.039   4.520   5.592
  854SOL    HW1 5048   3.022   4.550   5.503
  854SOL    HW2 5049   3.135   4.514   5.597
  854SOL     MW 5050   3.049   4.523   5.581
  855SOL     OW 5051   1.735   3.314   0.318
  855SOL    HW1 5052   1.798   3.292   0.387
  855SOL    HW2 5053   1.756   3.404   0.293
  855SOL     MW 5054   1.746   3.322   0.324
  856SOL     OW 5055   3.798   3.987   3.964
  856SOL    HW1 5056   3.836   3.905   3.935
  856SOL    HW2 5057   3.704   3.978   3.948
  856SOL     MW 5058   3.790   3.975   3.958
  857SOL     OW 5059   0.389   2.565   3.304
  857SOL    HW1 5060   0.356   2.477   3.320
  857SOL    HW2 5061   0.348   2.591   3.222
  857SOL     MW 5062   0.379   2.557   3.296
  858SOL     OW 5063   1.976   0.515   3.341
  858SOL    HW1 5064   1.986   0.432   3.388
  858SOL    HW2 5065   1.891   0.509   3.298
  858SOL     MW 5066   1.966   0.504   3.342
  859SOL     OW 5067   4.881   5.577   2.184
  859SOL    HW1 5068   4.838   5.655   2.149
  859SOL    HW2 5069   4.973   5.588   2.161
  859SOL     MW 5070   4.887   5.588   2.176
  860SOL     OW 5071   4.381   0.481   1.677
  860SOL    HW1 5072   4.435   0.560   1.669
  860SOL    HW2 5073   4.366   0.453   1.587
  860SOL     MW 5074   4.386   0.488   1.664
  861SOL     OW 5075   0.403   2.259   1.456
  861SOL    HW1 5076   0.388   2.304   1.373
  861SOL    HW2 5077   0.359   2.175   1.447
  861SOL     MW 5078   0.396   2.254   1.445
  862SOL     OW 5079   0.813   3.356   3.627
  862SOL    HW1 5080   0.721   3.360   3.602
  862SOL    HW2 5081   0.816   3.399   3.712
  862SOL     MW 5082   0.802   3.362   3.635
  863SOL     OW 5083   2.554   2.154   6.083
  863SOL    HW1 5084   2.547   2.216   6.010
  863SOL    HW2 5085   2.647   2.156   6.107
  863SOL     MW 5086   2.565   2.162   6.076
  864SOL     OW 5087   2.626   2.073   1.198
  864SOL    HW1 5088   2.592   2.112   1.117
  864SOL    HW2 5089   2.571   1.995   1.211
  864SOL     MW 5090   2.615   2.068   1.189
  865SOL     OW 5091   1.996   4.151   4.681
  865SOL    HW1 5092   1.969   4.173   4.591
  865SOL    HW2 5093   2.091   4.144   4.676
  865SOL     MW 5094   2.005   4.153   4.669
  866SOL     OW 5095   1.888   1.737   0.228
  866SOL    HW1 5096   1.874   1.828   0.254
  866SOL    HW2 5097   1.937   1.742   0.146
  866SOL     MW 5098   1.892   1.750   0.221
  867SOL     OW 5099   0.561   4.427   6.027
  867SOL    HW1 5100   0.578   4.337   5.997
  867SOL    HW2 5101   0.601   4.482   5.960
  867SOL     MW 5102   0.568   4.423   6.014
  868SOL     OW 5103   5.071   4.907   4.892
  868SOL    HW1 5104   5.007   4.971   4.861
  868SOL    HW2 5105   5.070   4.838   4.826
  868SOL     MW 5106   5.063   4.906   4.880
  869SOL     OW 5107   5.781   6.013   3.965
  869SOL    HW1 5108   5.874   6.037   3.962
  869SOL    HW2 5109   5.747   6.062   4.040
  869SOL     MW 5110   5.789   6.022   3.974
  870SOL     OW 5111   0.057   5.853   6.033
  870SOL    HW1 5112   0.073   5.947   6.020
  870SOL    HW2 5113   0.079   5.838   6.125
  870SOL     MW 5114   0.062   5.863   6.043
  871SOL     OW 5115   3.835   4.181   5.858
  871SOL    HW1 5116   3.846   4.096   5.816
  871SOL    HW2 5117   3.767   4.225   5.808
  871SOL     MW 5118   3.828   4.176   5.847
  872SOL     OW 5119   4.686   1.230   3.344
  872SOL    HW1 5120   4.627   1.298   3.377
  872SOL    HW2 5121   4.700   1.172   3.418
  872SOL     MW 5122   4.680   1.231   3.358
  873SOL     OW 5123   2.877   5.084   3.195
  873SOL    HW1 5124   2.949   5.126   3.243
  873SOL    HW2 5125   2.813   5.060   3.263
  873SOL     MW 5126   2.878   5.087   3.210
  874SOL     OW 5127   4.077   0.777   2.274
  874SOL    HW1 5128   3.991   0.746   2.246
  874SOL    HW2 5129   4.117   0.814   2.195
  874SOL     MW 5130   4.071   0.778   2.261
  875SOL     OW 5131   0.658   4.017   4.727
  875SOL    HW1 5132   0.714   4.086   4.762
  875SOL    HW2 5133   0.716   3.941   4.716
  875SOL     MW 5134   0.673   4.016   4.730
  876SOL     OW 5135   3.471   2.193   0.656
  876SOL    HW1 5136   3.466   2.098   0.642
  876SOL    HW2 5137   3.432   2.230   0.577
  876SOL     MW 5138   3.465   2.185   0.644
  877SOL     OW 5139   0.753   4.102   4.289
  877SOL    HW1 5140   0.844   4.130   4.295
  877SOL    HW2 5141   0.745   4.032   4.353
  877SOL     MW 5142   0.764   4.097   4.298
  878SOL     OW 5143   1.178   1.110   1.760
  878SOL    HW1 5144   1.110   1.042   1.756
  878SOL    HW2 5145   1.224   1.103   1.676
  878SOL     MW 5146   1.175   1.101   1.749
  879SOL     OW 5147   2.707   5.623   1.020
  879SOL    HW1 5148   2.647   5.576   0.963
  879SOL    HW2 5149   2.753   5.555   1.070
  879SOL     MW 5150   2.705   5.609   1.019
  880SOL     OW 5151   1.760   0.883   0.708
  880SOL    HW1 5152   1.838   0.872   0.762
  880SOL    HW2 5153   1.737   0.976   0.718
  880SOL     MW 5154   1.767   0.893   0.716
  881SOL     OW 5155   5.753   3.472   2.334
  881SOL    HW1 5156   5.810   3.484   2.258
  881SOL    HW2 5157   5.726   3.560   2.358
  881SOL     MW 5158   5.757   3.485   2.327
  882SOL     OW 5159   4.270   0.527   2.733
  882SOL    HW1 5160   4.363   0.512   2.745
  882SOL    HW2 5161   4.262   0.621   2.714
  882SOL     MW 5162   4.281   0.537   2.732
  883SOL     OW 5163   5.543   4.984   0.701
  883SOL    HW1 5164   5.628   4.983   0.745
  883SOL    HW2 5165   5.488   5.040   0.755
  883SOL     MW 5166   5.547   4.991   0.713
  884SOL     OW 5167   1.926   3.513   1.830
  884SOL    HW1 5168   1.959   3.479   1.913
  884SOL    HW2 5169   2.003   3.520   1.775
  884SOL     MW 5170   1.940   3.510   1.834
  885SOL     OW 5171   5.931   4.091   2.896
  885SOL    HW1 5172   5.973   4.165   2.852
  885SOL    HW2 5173   5.846   4.082   2.852
  885SOL     MW 5174   5.925   4.099   2.885
  886SOL     OW 5175   0.778   5.254   6.046
  886SOL    HW1 5176   0.766   5.201   6.124
  886SOL    HW2 5177   0.831   5.328   6.075
  886SOL     MW 5178   0.783   5.257   6.059
  887SOL     OW 5179   5.814   0.695   1.020
  887SOL    HW1 5180   5.829   0.708   1.114
  887SOL    HW2 5181   5.719   0.704   1.009
  887SOL     MW 5182   5.804   0.698   1.031
  888SOL     OW 5183   5.620   5.191   2.861
  888SOL    HW1 5184   5.554   5.248   2.822
  888SOL    HW2 5185   5.703   5.236   2.844
  888SOL     MW 5186   5.622   5.204   2.854
  889SOL     OW 5187   0.067   3.897   4.372
  889SOL    HW1 5188   0.054   3.989   4.349
  889SOL    HW2 5189   0.100   3.899   4.462
  889SOL     MW 5190   0.070   3.909   4.381
  890SOL     OW 5191   1.490   0.953   4.555
  890SOL    HW1 5192   1.409   1.002   4.558
  890SOL    HW2 5193   1.557   1.019   4.535
  890SOL     MW 5194   1.489   0.968   4.553
  891SOL     OW 5195   4.507   3.628   1.425
  891SOL    HW1 5196   4.576   3.683   1.463
  891SOL    HW2 5197   4.432   3.687   1.416
  891SOL     MW 5198   4.506   3.643   1.429
  892SOL     OW 5199   2.360   5.630   5.623
  892SOL    HW1 5200   2.351   5.605   5.530
  892SOL    HW2 5201   2.454   5.639   5.636
  892SOL     MW 5202   2.371   5.628   5.613
  893SOL     OW 5203   3.243   4.589   0.134
  893SOL    HW1 5204   3.185   4.587   0.210
  893SOL    HW2 5205   3.331   4.584   0.170
  893SOL     MW 5206   3.247   4.588   0.148
  894SOL     OW 5207   1.324   5.676   5.690
  894SOL    HW1 5208   1.260   5.732   5.735
  894SOL    HW2 5209   1.271   5.603   5.656
  894SOL     MW 5210   1.309   5.674   5.692
  895SOL     OW 5211   2.292   1.112   4.851
  895SOL    HW1 5212   2.242   1.114   4.770
  895SOL    HW2 5213   2.246   1.172   4.910
  895SOL     MW 5214   2.280   1.120   4.848
  896SOL     OW 5215   2.242   0.899   5.002
  896SOL    HW1 5216   2.304   0.914   5.073
  896SOL    HW2 5217   2.262   0.967   4.937
  896SOL     MW 5218   2.253   0.910   5.002
  897SOL     OW 5219   0.476   4.385   3.618
  897SOL    HW1 5220   0.549   4.446   3.604
  897SOL    HW2 5221   0.399   4.441   3.624
  897SOL     MW 5222   0.475   4.400   3.617
  898SOL     OW 5223   1.767   0.081   5.971
  898SOL    HW1 5224   1.777  -0.010   5.943
  898SOL    HW2 5225   1.822   0.087   6.050
  898SOL     MW 5226   1.776   0.070   5.977
  899SOL     OW 5227   4.006   3.044   4.963
  899SOL    HW1 5228   3.978   3.072   4.875
  899SOL    HW2 5229   4.091   3.087   4.976
  899SOL     MW 5230   4.014   3.053   4.953
  900SOL     OW 5231   5.744   3.716   2.102
  900SOL    HW1 5232   5.823   3.761   2.134
  900SOL    HW2 5233   5.774   3.629   2.076
  900SOL     MW 5234   5.758   3.711   2.103
  901SOL     OW 5235   2.069   4.560   2.291
  901SOL    HW1 5236   2.023   4.491   2.339
  901SOL    HW2 5237   2.132   4.515   2.236
  901SOL     MW 5238   2.071   4.546   2.290
  902SOL     OW 5239   0.129   3.000   0.772
  902SOL    HW1 5240   0.064   2.965   0.832
  902SOL    HW2 5241   0.106   3.093   0.764
  902SOL     MW 5242   0.118   3.008   0.778
  903SOL     OW 5243   2.860   5.987   3.096
  903SOL    HW1 5244   2.857   6.083   3.098
  903SOL    HW2 5245   2.946   5.966   3.060
  903SOL     MW 5246   2.871   5.997   3.092
  904SOL     OW 5247   0.069   3.815   1.005
  904SOL    HW1 5248  -0.018   3.828   0.968
  904SOL    HW2 5249   0.129   3.825   0.931
  904SOL     MW 5250   0.066   3.818   0.991
  905SOL     OW 5251   4.701   0.161   5.316
  905SOL    HW1 5252   4.633   0.125   5.373
  905SOL    HW2 5253   4.734   0.086   5.267
  905SOL     MW 5254   4.697   0.147   5.317
  906SOL     OW 5255   5.775   3.282   1.689
  906SOL    HW1 5256   5.723   3.305   1.613
  906SOL    HW2 5257   5.822   3.362   1.713
  906SOL     MW 5258   5.775   3.295   1.682
  907SOL     OW 5259   3.204   2.345   1.557
  907SOL    HW1 5260   3.167   2.287   1.490
  907SOL    HW2 5261   3.241   2.286   1.622
  907SOL     MW 5262   3.204   2.330   1.556
  908SOL     OW 5263   2.488   4.365   1.989
  908SOL    HW1 5264   2.501   4.455   1.957
  908SOL    HW2 5265   2.490   4.312   1.910
  908SOL     MW 5266   2.490   4.370   1.975
  909SOL     OW 5267   3.999   1.780   4.853
  909SOL    HW1 5268   3.984   1.687   4.869
  909SOL    HW2 5269   4.037   1.784   4.766
  909SOL     MW 5270   4.002   1.768   4.844
  910SOL     OW 5271   4.097   2.689   0.985
  910SOL    HW1 5272   4.010   2.675   1.021
  910SOL    HW2 5273   4.156   2.672   1.059
  910SOL     MW 5274   4.094   2.685   0.999
  911SOL     OW 5275   3.291   1.473   4.683
  911SOL    HW1 5276   3.376   1.474   4.726
  911SOL    HW2 5277   3.248   1.394   4.715
  911SOL     MW 5278   3.296   1.463   4.692
  912SOL     OW 5279   5.519   0.262   4.717
  912SOL    HW1 5280   5.478   0.349   4.709
  912SOL    HW2 5281   5.583   0.272   4.788
  912SOL     MW 5282   5.522   0.275   4.725
  913SOL     OW 5283   1.298   3.536   2.469
  913SOL    HW1 5284   1.391   3.534   2.490
  913SOL    HW2 5285   1.257   3.488   2.541
  913SOL     MW 5286   1.305   3.530   2.481
  914SOL     OW 5287   0.732   3.900   5.637
  914SOL    HW1 5288   0.693   3.973   5.589
  914SOL    HW2 5289   0.812   3.935   5.674
  914SOL     MW 5290   0.737   3.914   5.635
  915SOL     OW 5291   3.904   1.111   0.979
  915SOL    HW1 5292   3.995   1.126   0.951
  915SOL    HW2 5293   3.905   1.022   1.014
  915SOL     MW 5294   3.916   1.102   0.980
  916SOL     OW 5295   2.831   5.380   1.383
  916SOL    HW1 5296   2.747   5.409   1.418
  916SOL    HW2 5297   2.857   5.308   1.440
  916SOL     MW 5298   2.824   5.375   1.394
  917SOL     OW 5299   1.141   5.753   5.339
  917SOL    HW1 5300   1.093   5.804   5.404
  917SOL    HW2 5301   1.074   5.702   5.293
  917SOL     MW 5302   1.126   5.753   5.342
  918SOL     OW 5303   2.061   2.970   1.202
  918SOL    HW1 5304   2.112   2.889   1.210
  918SOL    HW2 5305   2.058   3.006   1.291
  918SOL     MW 5306   2.067   2.964   1.215
  919SOL     OW 5307   5.054   5.264   1.955
  919SOL    HW1 5308   5.039   5.327   1.884
  919SOL    HW2 5309   5.139   5.289   1.991
  919SOL     MW 5310   5.063   5.276   1.950
  920SOL     OW 5311   3.399   5.821   1.235
  920SOL    HW1 5312   3.424   5.734   1.267
  920SOL    HW2 5313   3.306   5.813   1.213
  920SOL     MW 5314   3.390   5.809   1.236
  921SOL     OW 5315   2.226   1.794   1.279
  921SOL    HW1 5316   2.293   1.793   1.211
  921SOL    HW2 5317   2.143   1.801   1.232
  921SOL     MW 5318   2.224   1.795   1.265
  922SOL     OW 5319   0.554   1.891   3.300
  922SOL    HW1 5320   0.512   1.978   3.299
  922SOL    HW2 5321   0.601   1.888   3.383
  922SOL     MW 5322   0.555   1.902   3.310
  923SOL     OW 5323   2.111   3.355   1.170
  923SOL    HW1 5324   2.124   3.386   1.080
  923SOL    HW2 5325   2.042   3.290   1.164
  923SOL     MW 5326   2.104   3.351   1.158
  924SOL     OW 5327   2.275   4.231   0.783
  924SOL    HW1 5328   2.247   4.193   0.866
  924SOL    HW2 5329   2.366   4.204   0.773
  924SOL     MW 5330   2.283   4.223   0.792
  925SOL     OW 5331   0.618   5.736   3.378
  925SOL    HW1 5332   0.587   5.672   3.441
  925SOL    HW2 5333   0.541   5.788   3.356
  925SOL     MW 5334   0.604   5.735   3.383
  926SOL     OW 5335   0.771   0.959   1.395
  926SOL    HW1 5336   0.809   1.015   1.463
  926SOL    HW2 5337   0.737   1.020   1.330
  926SOL     MW 5338   0.772   0.974   1.396
  927SOL     OW 5339   4.627   2.435   4.149
  927SOL    HW1 5340   4.607   2.517   4.194
  927SOL    HW2 5341   4.541   2.401   4.122
  927SOL     MW 5342   4.613   2.441   4.151
  928SOL     OW 5343   2.381   2.434   4.383
  928SOL    HW1 5344   2.339   2.517   4.407
  928SOL    HW2 5345   2.308   2.374   4.367
  928SOL     MW 5346   2.366   2.437   4.384
  929SOL     OW 5347   2.940   4.322   4.794
  929SOL    HW1 5348   2.874   4.365   4.849
  929SOL    HW2 5349   2.894   4.300   4.714
  929SOL     MW 5350   2.926   4.325   4.791
  930SOL     OW 5351   0.687   5.563   5.039
  930SOL    HW1 5352   0.741   5.635   5.072
  930SOL    HW2 5353   0.743   5.519   4.975
  930SOL     MW 5354   0.701   5.567   5.035
  931SOL     OW 5355   1.628   3.674   3.433
  931SOL    HW1 5356   1.616   3.769   3.434
  931SOL    HW2 5357   1.701   3.661   3.373
  931SOL     MW 5358   1.636   3.685   3.425
  932SOL     OW 5359   0.310   1.426   4.832
  932SOL    HW1 5360   0.302   1.340   4.873
  932SOL    HW2 5361   0.403   1.447   4.837
  932SOL     MW 5362   0.321   1.418   4.838
  933SOL     OW 5363   3.599   4.061   5.641
  933SOL    HW1 5364   3.510   4.095   5.631
  933SOL    HW2 5365   3.651   4.109   5.577
  933SOL     MW 5366   3.594   4.072   5.632
  934SOL     OW 5367   3.945   2.940   1.192
  934SOL    HW1 5368   4.032   2.968   1.219
  934SOL    HW2 5369   3.961   2.880   1.119
  934SOL     MW 5370   3.958   2.936   1.186
  935SOL     OW 5371   0.234   3.021   3.250
  935SOL    HW1 5372   0.294   2.997   3.320
  935SOL    HW2 5373   0.275   3.095   3.206
  935SOL     MW 5374   0.247   3.027   3.254
  936SOL     OW 5375   5.121   5.226   2.272
  936SOL    HW1 5376   5.125   5.319   2.248
  936SOL    HW2 5377   5.210   5.194   2.258
  936SOL     MW 5378   5.133   5.234   2.267
  937SOL     OW 5379   5.638   2.784   0.939
  937SOL    HW1 5380   5.671   2.701   0.975
  937SOL    HW2 5381   5.685   2.851   0.988
  937SOL     MW 5382   5.648   2.782   0.950
  938SOL     OW 5383   4.739   1.873   2.969
  938SOL    HW1 5384   4.755   1.931   2.894
  938SOL    HW2 5385   4.797   1.798   2.953
  938SOL     MW 5386   4.749   1.871   2.957
  939SOL     OW 5387   0.855   0.206   0.607
  939SOL    HW1 5388   0.804   0.132   0.638
  939SOL    HW2 5389   0.879   0.255   0.686
  939SOL     MW 5390   0.852   0.203   0.621
  940SOL     OW 5391   1.896   0.559   1.918
  940SOL    HW1 5392   1.859   0.522   1.838
  940SOL    HW2 5393   1.978   0.600   1.889
  940SOL     MW 5394   1.902   0.560   1.904
  941SOL     OW 5395   3.402   2.856   4.726
  941SOL    HW1 5396   3.448   2.806   4.658
  941SOL    HW2 5397   3.334   2.904   4.678
  941SOL     MW 5398   3.399   2.856   4.711
  942SOL     OW 5399   2.635   1.479   1.126
  942SOL    HW1 5400   2.630   1.422   1.203
  942SOL    HW2 5401   2.666   1.563   1.160
  942SOL     MW 5402   2.638   1.483   1.140
  943SOL     OW 5403   2.214   5.923   0.096
  943SOL    HW1 5404   2.197   5.925   0.191
  943SOL    HW2 5405   2.290   5.867   0.087
  943SOL     MW 5406   2.221   5.916   0.107
  944SOL     OW 5407   2.713   5.718   3.686
  944SOL    HW1 5408   2.689   5.721   3.594
  944SOL    HW2 5409   2.746   5.629   3.700
  944SOL     MW 5410   2.714   5.707   3.676
  945SOL     OW 5411   4.833   3.718   1.746
  945SOL    HW1 5412   4.794   3.754   1.667
  945SOL    HW2 5413   4.908   3.667   1.715
  945SOL     MW 5414   4.838   3.716   1.732
  946SOL     OW 5415   0.633   1.601   4.027
  946SOL    HW1 5416   0.602   1.667   4.089
  946SOL    HW2 5417   0.654   1.651   3.948
  946SOL     MW 5418   0.632   1.616   4.025
  947SOL     OW 5419   5.875   4.213   0.188
  947SOL    HW1 5420   5.790   4.252   0.170
  947SOL    HW2 5421   5.885   4.144   0.123
  947SOL     MW 5422   5.866   4.209   0.178
  948SOL     OW 5423   3.012   0.297   2.835
  948SOL    HW1 5424   2.970   0.212   2.822
  948SOL    HW2 5425   2.956   0.341   2.899
  948SOL     MW 5426   2.999   0.292   2.842
  949SOL     OW 5427   3.091   1.902   0.482
  949SOL    HW1 5428   3.138   1.953   0.416
  949SOL    HW2 5429   3.126   1.933   0.565
  949SOL     MW 5430   3.102   1.912   0.484
  950SOL     OW 5431   0.639   2.409   5.562
  950SOL    HW1 5432   0.717   2.377   5.518
  950SOL    HW2 5433   0.656   2.396   5.655
  950SOL     MW 5434   0.651   2.403   5.568
  951SOL     OW 5435   3.851   4.305   0.597
  951SOL    HW1 5436   3.893   4.220   0.612
  951SOL    HW2 5437   3.763   4.283   0.565
  951SOL     MW 5438   3.845   4.291   0.595
  952SOL     OW 5439   0.157   2.025   3.251
  952SOL    HW1 5440   0.116   2.101   3.208
  952SOL    HW2 5441   0.117   2.024   3.338
  952SOL     MW 5442   0.146   2.035   3.257
  953SOL     OW 5443   1.337   3.495   0.025
  953SOL    HW1 5444   1.357   3.589   0.029
  953SOL    HW2 5445   1.422   3.453   0.015
  953SOL     MW 5446   1.350   3.502   0.024
  954SOL     OW 5447   5.081   5.005   3.827
  954SOL    HW1 5448   5.119   5.075   3.774
  954SOL    HW2 5449   5.153   4.974   3.881
  954SOL     MW 5450   5.095   5.010   3.827
  955SOL     OW 5451   5.490   4.302   0.789
  955SOL    HW1 5452   5.498   4.317   0.695
  955SOL    HW2 5453   5.568   4.252   0.813
  955SOL     MW 5454   5.501   4.297   0.780
  956SOL     OW 5455   1.625   1.315   3.431
  956SOL    HW1 5456   1.604   1.232   3.473
  956SOL    HW2 5457   1.720   1.313   3.421
  956SOL     MW 5458   1.635   1.304   3.435
  957SOL     OW 5459   5.143   4.320   1.779
  957SOL    HW1 5460   5.167   4.232   1.808
  957SOL    HW2 5461   5.054   4.310   1.744
  957SOL     MW 5462   5.134   4.307   1.778
  958SOL     OW 5463   3.609   5.690   5.391
  958SOL    HW1 5464   3.594   5.770   5.441
  958SOL    HW2 5465   3.698   5.664   5.414
  958SOL     MW 5466   3.619   5.697   5.400
  959SOL     OW 5467   0.249   1.880   1.772
  959SOL    HW1 5468   0.331   1.875   1.821
  959SOL    HW2 5469   0.240   1.973   1.751
  959SOL     MW 5470   0.258   1.891   1.776
  960SOL     OW 5471   1.672   6.062   4.031
  960SOL    HW1 5472   1.710   6.144   4.063
  960SOL    HW2 5473   1.736   5.995   4.054
  960SOL     MW 5474   1.685   6.064   4.038
  961SOL     OW 5475   1.743   4.612   3.672
  961SOL    HW1 5476   1.713   4.594   3.761
  961SOL    HW2 5477   1.705   4.697   3.651
  961SOL     MW 5478   1.734   4.620   3.680
  962SOL     OW 5479   6.100   2.938   3.233
  962SOL    HW1 5480   6.191   2.968   3.232
  962SOL    HW2 5481   6.048   3.019   3.232
  962SOL     MW 5482   6.105   2.952   3.232
  963SOL     OW 5483   1.080   4.796   2.521
  963SOL    HW1 5484   0.989   4.820   2.501
  963SOL    HW2 5485   1.112   4.869   2.574
  963SOL     MW 5486   1.072   4.809   2.525
  964SOL     OW 5487   1.438   4.899   2.365
  964SOL    HW1 5488   1.374   4.870   2.430
  964SOL    HW2 5489   1.495   4.960   2.412
  964SOL     MW 5490   1.437   4.903   2.379
  965SOL     OW 5491   2.312   1.819   0.137
  965SOL    HW1 5492   2.335   1.811   0.229
  965SOL    HW2 5493   2.309   1.914   0.121
  965SOL     MW 5494   2.315   1.831   0.147
  966SOL     OW 5495   5.410   2.709   1.103
  966SOL    HW1 5496   5.498   2.722   1.066
  966SOL    HW2 5497   5.351   2.722   1.029
  966SOL     MW 5498   5.414   2.713   1.089
  967SOL     OW 5499   2.054   4.257   5.917
  967SOL    HW1 5500   2.122   4.248   5.984
  967SOL    HW2 5501   2.103   4.280   5.838
  967SOL     MW 5502   2.069   4.259   5.915
  968SOL     OW 5503   2.327   1.165   1.593
  968SOL    HW1 5504   2.384   1.234   1.558
  968SOL    HW2 5505   2.349   1.162   1.687
  968SOL     MW 5506   2.337   1.173   1.601
  969SOL     OW 5507   5.375   1.733   2.627
  969SOL    HW1 5508   5.434   1.737   2.702
  969SOL    HW2 5509   5.427   1.696   2.556
  969SOL     MW 5510   5.389   1.729   2.627
  970SOL     OW 5511   0.801   1.426   3.107
  970SOL    HW1 5512   0.740   1.489   3.143
  970SOL    HW2 5513   0.777   1.419   3.014
  970SOL     MW 5514   0.790   1.433   3.099
  971SOL     OW 5515   4.427   2.393   5.520
  971SOL    HW1 5516   4.411   2.387   5.426
  971SOL    HW2 5517   4.438   2.302   5.548
  971SOL     MW 5518   4.426   2.381   5.511
  972SOL     OW 5519   3.427   2.634   5.915
  972SOL    HW1 5520   3.440   2.694   5.842
  972SOL    HW2 5521   3.514   2.620   5.950
  972SOL     MW 5522   3.440   2.640   5.910
  973SOL     OW 5523   1.510   5.786   3.447
  973SOL    HW1 5524   1.453   5.782   3.370
  973SOL    HW2 5525   1.449   5.795   3.521
  973SOL     MW 5526   1.495   5.786   3.447
  974SOL     OW 5527   3.284   3.592   5.558
  974SOL    HW1 5528   3.265   3.499   5.548
  974SOL    HW2 5529   3.249   3.615   5.644
  974SOL     MW 5530   3.277   3.583   5.568
  975SOL     OW 5531   2.255   1.649   3.768
  975SOL    HW1 5532   2.269   1.556   3.783
  975SOL    HW2 5533   2.275   1.662   3.675
  975SOL     MW 5534   2.259   1.639   3.758
  976SOL     OW 5535   3.976   3.925   5.202
  976SOL    HW1 5536   3.974   3.926   5.106
  976SOL    HW2 5537   3.898   3.875   5.227
  976SOL     MW 5538   3.966   3.919   5.193
  977SOL     OW 5539   3.600   0.233   4.407
  977SOL    HW1 5540   3.646   0.167   4.356
  977SOL    HW2 5541   3.594   0.196   4.495
  977SOL     MW 5542   3.605   0.220   4.412
  978SOL     OW 5543   3.264   4.891   1.581
  978SOL    HW1 5544   3.179   4.883   1.624
  978SOL    HW2 5545   3.323   4.920   1.651
  978SOL     MW 5546   3.261   4.894   1.596
  979SOL     OW 5547   0.371   0.619   4.613
  979SOL    HW1 5548   0.435   0.598   4.681
  979SOL    HW2 5549   0.414   0.595   4.532
  979SOL     MW 5550   0.385   0.614   4.612
  980SOL     OW 5551   6.092   3.664   5.210
  980SOL    HW1 5552   6.011   3.710   5.188
  980SOL    HW2 5553   6.064   3.584   5.254
  980SOL     MW 5554   6.078   3.660   5.213
  981SOL     OW 5555   3.559   3.973   3.862
  981SOL    HW1 5556   3.472   3.994   3.829
  981SOL    HW2 5557   3.612   3.959   3.783
  981SOL     MW 5558   3.555   3.974   3.848
  982SOL     OW 5559   5.972   5.917   1.456
  982SOL    HW1 5560   6.042   5.912   1.391
  982SOL    HW2 5561   6.010   5.965   1.529
  982SOL     MW 5562   5.986   5.922   1.457
  983SOL     OW 5563   3.822   0.597   4.531
  983SOL    HW1 5564   3.867   0.664   4.480
  983SOL    HW2 5565   3.730   0.607   4.508
  983SOL     MW 5566   3.816   0.606   4.522
  984SOL     OW 5567   1.073   4.930   1.191
  984SOL    HW1 5568   1.021   4.967   1.261
  984SOL    HW2 5569   1.160   4.967   1.203
  984SOL     MW 5570   1.078   4.940   1.201
  985SOL     OW 5571   1.511   2.901   0.820
  985SOL    HW1 5572   1.437   2.846   0.795
  985SOL    HW2 5573   1.474   2.989   0.831
  985SOL     MW 5574   1.497   2.905   0.818
  986SOL     OW 5575   0.981   4.256   0.636
  986SOL    HW1 5576   1.024   4.206   0.566
  986SOL    HW2 5577   1.026   4.228   0.716
  986SOL     MW 5578   0.992   4.246   0.637
  987SOL     OW 5579   1.121   5.324   2.321
  987SOL    HW1 5580   1.074   5.242   2.304
  987SOL    HW2 5581   1.214   5.300   2.317
  987SOL     MW 5582   1.127   5.311   2.318
  988SOL     OW 5583   3.815   1.304   4.280
  988SOL    HW1 5584   3.898   1.348   4.261
  988SOL    HW2 5585   3.748   1.370   4.263
  988SOL     MW 5586   3.817   1.318   4.276
  989SOL     OW 5587   5.069   4.068   4.316
  989SOL    HW1 5588   5.014   3.991   4.302
  989SOL    HW2 5589   5.140   4.037   4.372
  989SOL     MW 5590   5.071   4.054   4.322
  990SOL     OW 5591   3.277   3.760   0.665
  990SOL    HW1 5592   3.359   3.811   0.668
  990SOL    HW2 5593   3.209   3.824   0.685
  990SOL     MW 5594   3.279   3.775   0.668
  991SOL     OW 5595   2.633   3.374   5.205
  991SOL    HW1 5596   2.716   3.383   5.252
  991SOL    HW2 5597   2.566   3.380   5.273
  991SOL     MW 5598   2.635   3.376   5.220
  992SOL     OW 5599   1.455   5.472   3.349
  992SOL    HW1 5600   1.404   5.468   3.430
  992SOL    HW2 5601   1.443   5.561   3.317
  992SOL     MW 5602   1.447   5.483   3.355
  993SOL     OW 5603   3.995   4.239   5.039
  993SOL    HW1 5604   3.983   4.328   5.008
  993SOL    HW2 5605   3.927   4.226   5.104
  993SOL     MW 5606   3.985   4.248   5.043
  994SOL     OW 5607   1.821   1.306   5.363
  994SOL    HW1 5608   1.888   1.255   5.319
  994SOL    HW2 5609   1.862   1.335   5.445
  994SOL     MW 5610   1.834   1.303   5.368
  995SOL     OW 5611   3.483   3.280   0.698
  995SOL    HW1 5612   3.544   3.258   0.768
  995SOL    HW2 5613   3.461   3.372   0.713
  995SOL     MW 5614   3.488   3.289   0.709
  996SOL     OW 5615   3.899   1.252   2.813
  996SOL    HW1 5616   3.937   1.306   2.744
  996SOL    HW2 5617   3.807   1.277   2.815
  996SOL     MW 5618   3.892   1.262   2.805
  997SOL     OW 5619   4.749   3.932   0.945
  997SOL    HW1 5620   4.825   3.959   0.997
  997SOL    HW2 5621   4.683   3.906   1.009
  997SOL     MW 5622   4.751   3.932   0.960
  998SOL     OW 5623   4.370   3.636   5.571
  998SOL    HW1 5624   4.445   3.684   5.607
  998SOL    HW2 5625   4.358   3.672   5.484
  998SOL     MW 5626   4.378   3.646   5.565
  999SOL     OW 5627   5.376   5.818   2.927
  999SOL    HW1 5628   5.410   5.736   2.890
  999SOL    HW2 5629   5.412   5.821   3.015
  999SOL     MW 5630   5.385   5.808   2.933
 1000SOL     OW 5631   3.450   1.789   4.949
 1000SOL    HW1 5632   3.454   1.883   4.963
 1000SOL    HW2 5633   3.515   1.771   4.881
 1000SOL     MW 5634   3.458   1.799   4.942
 1001SOL     OW 5635   1.053   1.641   5.070
 1001SOL    HW1 5636   1.141   1.670   5.094
 1001SOL    HW2 5637   1.053   1.548   5.092
 1001SOL     MW 5638   1.065   1.633   5.076
 1002SOL     OW 5639   3.373   4.249   0.907
 1002SOL    HW1 5640   3.328   4.173   0.872
 1002SOL    HW2 5641   3.305   4.303   0.946
 1002SOL     MW 5642   3.359   4.246   0.907
 1003SOL     OW 5643   0.568   3.869   5.857
 1003SOL    HW1 5644   0.631   3.843   5.925
 1003SOL    HW2 5645   0.620   3.877   5.778
 1003SOL     MW 5646   0.583   3.867   5.856
 1004SOL     OW 5647   1.014   5.740   2.469
 1004SOL    HW1 5648   1.096   5.729   2.515
 1004SOL    HW2 5649   1.020   5.828   2.430
 1004SOL     MW 5650   1.025   5.750   2.470
 1005SOL     OW 5651   1.061   0.179   3.946
 1005SOL    HW1 5652   0.996   0.169   3.877
 1005SOL    HW2 5653   1.145   0.169   3.902
 1005SOL     MW 5654   1.063   0.177   3.932
 1006SOL     OW 5655   6.044   2.223   2.736
 1006SOL    HW1 5656   5.978   2.165   2.775
 1006SOL    HW2 5657   6.125   2.172   2.737
 1006SOL     MW 5658   6.046   2.209   2.741
 1007SOL     OW 5659   2.328   4.664   0.866
 1007SOL    HW1 5660   2.286   4.622   0.791
 1007SOL    HW2 5661   2.416   4.685   0.836
 1007SOL     MW 5662   2.334   4.661   0.853
 1008SOL     OW 5663   2.343   5.810   2.530
 1008SOL    HW1 5664   2.253   5.834   2.554
 1008SOL    HW2 5665   2.333   5.734   2.473
 1008SOL     MW 5666   2.330   5.803   2.526
 1009SOL     OW 5667   4.404   4.194   4.169
 1009SOL    HW1 5668   4.378   4.241   4.249
 1009SOL    HW2 5669   4.327   4.198   4.113
 1009SOL     MW 5670   4.391   4.200   4.172
 1010SOL     OW 5671   3.884   0.358   4.423
 1010SOL    HW1 5672   3.814   0.293   4.433
 1010SOL    HW2 5673   3.850   0.437   4.465
 1010SOL     MW 5674   3.871   0.360   4.430
 1011SOL     OW 5675   3.781   0.294   5.699
 1011SOL    HW1 5676   3.695   0.292   5.741
 1011SOL    HW2 5677   3.808   0.386   5.703
 1011SOL     MW 5678   3.774   0.306   5.705
 1012SOL     OW 5679   3.356   2.826   1.924
 1012SOL    HW1 5680   3.299   2.769   1.975
 1012SOL    HW2 5681   3.404   2.877   1.989
 1012SOL     MW 5682   3.355   2.825   1.939
 1013SOL     OW 5683   1.758   0.124   0.388
 1013SOL    HW1 5684   1.796   0.111   0.475
 1013SOL    HW2 5685   1.821   0.083   0.328
 1013SOL     MW 5686   1.771   0.117   0.391
 1014SOL     OW 5687   0.973   4.053   5.712
 1014SOL    HW1 5688   0.978   4.146   5.688
 1014SOL    HW2 5689   1.039   4.010   5.658
 1014SOL     MW 5690   0.982   4.060   5.702
 1015SOL     OW 5691   4.306   5.478   2.433
 1015SOL    HW1 5692   4.351   5.562   2.430
 1015SOL    HW2 5693   4.266   5.469   2.346
 1015SOL     MW 5694   4.307   5.487   2.421
 1016SOL     OW 5695   3.924   5.738   4.038
 1016SOL    HW1 5696   3.936   5.657   3.988
 1016SOL    HW2 5697   3.833   5.763   4.021
 1016SOL     MW 5698   3.914   5.731   4.030
 1017SOL     OW 5699   1.208   4.006   3.973
 1017SOL    HW1 5700   1.174   4.086   3.934
 1017SOL    HW2 5701   1.211   4.025   4.067
 1017SOL     MW 5702   1.204   4.018   3.980
 1018SOL     OW 5703   5.837   1.070   2.179
 1018SOL    HW1 5704   5.794   1.081   2.264
 1018SOL    HW2 5705   5.857   1.159   2.151
 1018SOL     MW 5706   5.834   1.083   2.186
 1019SOL     OW 5707   3.267   3.141   0.563
 1019SOL    HW1 5708   3.268   3.200   0.488
 1019SOL    HW2 5709   3.343   3.166   0.615
 1019SOL     MW 5710   3.277   3.152   0.560
 1020SOL     OW 5711   4.302   4.802   1.561
 1020SOL    HW1 5712   4.396   4.821   1.557
 1020SOL    HW2 5713   4.272   4.846   1.641
 1020SOL     MW 5714   4.310   4.810   1.571
 1021SOL     OW 5715   4.979   4.557   3.441
 1021SOL    HW1 5716   5.033   4.500   3.496
 1021SOL    HW2 5717   5.037   4.586   3.371
 1021SOL     MW 5718   4.993   4.553   3.439
 1022SOL     OW 5719   1.108   5.509   1.013
 1022SOL    HW1 5720   1.200   5.481   1.017
 1022SOL    HW2 5721   1.102   5.581   1.075
 1022SOL     MW 5722   1.119   5.515   1.021
 1023SOL     OW 5723   5.697   4.485   5.196
 1023SOL    HW1 5724   5.604   4.481   5.177
 1023SOL    HW2 5725   5.702   4.529   5.281
 1023SOL     MW 5726   5.686   4.490   5.205
 1024SOL     OW 5727   3.862   2.869   1.494
 1024SOL    HW1 5728   3.855   2.964   1.507
 1024SOL    HW2 5729   3.883   2.859   1.401
 1024SOL     MW 5730   3.863   2.880   1.483
 1025SOL     OW 5731   2.641   2.084   5.068
 1025SOL    HW1 5732   2.649   1.992   5.042
 1025SOL    HW2 5733   2.555   2.110   5.037
 1025SOL     MW 5734   2.631   2.076   5.061
 1026SOL     OW 5735   5.701   3.722   2.452
 1026SOL    HW1 5736   5.632   3.767   2.403
 1026SOL    HW2 5737   5.654   3.677   2.523
 1026SOL     MW 5738   5.686   3.722   2.455
 1027SOL     OW 5739   5.408   1.047   2.112
 1027SOL    HW1 5740   5.348   1.096   2.056
 1027SOL    HW2 5741   5.492   1.048   2.064
 1027SOL     MW 5742   5.411   1.054   2.098
 1028SOL     OW 5743   2.954   3.376   5.593
 1028SOL    HW1 5744   2.887   3.313   5.617
 1028SOL    HW2 5745   3.037   3.329   5.605
 1028SOL     MW 5746   2.956   3.362   5.598
 1029SOL     OW 5747   5.961   3.588   1.339
 1029SOL    HW1 5748   5.981   3.633   1.421
 1029SOL    HW2 5749   5.906   3.514   1.366
 1029SOL     MW 5750   5.956   3.584   1.353
 1030SOL     OW 5751   3.912   3.615   5.567
 1030SOL    HW1 5752   3.836   3.579   5.521
 1030SOL    HW2 5753   3.951   3.541   5.613
 1030SOL     MW 5754   3.907   3.601   5.567
 1031SOL     OW 5755   4.238   3.149   0.766
 1031SOL    HW1 5756   4.159   3.190   0.802
 1031SOL    HW2 5757   4.296   3.138   0.842
 1031SOL     MW 5758   4.235   3.153   0.780
 1032SOL     OW 5759   3.131   0.291   3.421
 1032SOL    HW1 5760   3.095   0.212   3.382
 1032SOL    HW2 5761   3.124   0.276   3.516
 1032SOL     MW 5762   3.126   0.279   3.428
 1033SOL     OW 5763   2.556   0.767   5.310
 1033SOL    HW1 5764   2.493   0.701   5.337
 1033SOL    HW2 5765   2.620   0.719   5.257
 1033SOL     MW 5766   2.556   0.752   5.306
 1034SOL     OW 5767   4.136   5.904   4.799
 1034SOL    HW1 5768   4.131   5.980   4.858
 1034SOL    HW2 5769   4.060   5.851   4.822
 1034SOL     MW 5770   4.126   5.907   4.810
 1035SOL     OW 5771   5.183   1.526   5.172
 1035SOL    HW1 5772   5.242   1.581   5.224
 1035SOL    HW2 5773   5.240   1.481   5.110
 1035SOL     MW 5774   5.198   1.527   5.171
 1036SOL     OW 5775   2.444   3.660   4.950
 1036SOL    HW1 5776   2.481   3.747   4.939
 1036SOL    HW2 5777   2.520   3.601   4.951
 1036SOL     MW 5778   2.458   3.663   4.949
 1037SOL     OW 5779   2.559   4.885   2.451
 1037SOL    HW1 5780   2.517   4.970   2.464
 1037SOL    HW2 5781   2.577   4.881   2.357
 1037SOL     MW 5782   2.556   4.895   2.441
 1038SOL     OW 5783   3.402   0.564   0.406
 1038SOL    HW1 5784   3.498   0.564   0.404
 1038SOL    HW2 5785   3.377   0.607   0.324
 1038SOL     MW 5786   3.411   0.570   0.395
 1039SOL     OW 5787   2.519   5.549   4.675
 1039SOL    HW1 5788   2.563   5.632   4.695
 1039SOL    HW2 5789   2.438   5.574   4.631
 1039SOL     MW 5790   2.514   5.563   4.672
 1040SOL     OW 5791   0.784   2.061   5.827
 1040SOL    HW1 5792   0.745   2.145   5.804
 1040SOL    HW2 5793   0.780   2.009   5.747
 1040SOL     MW 5794   0.778   2.065   5.814
 1041SOL     OW 5795   4.878   0.839   0.936
 1041SOL    HW1 5796   4.846   0.868   0.851
 1041SOL    HW2 5797   4.943   0.904   0.961
 1041SOL     MW 5798   4.882   0.851   0.928
 1042SOL     OW 5799   1.110   3.673   5.960
 1042SOL    HW1 5800   1.095   3.581   5.981
 1042SOL    HW2 5801   1.194   3.694   6.000
 1042SOL     MW 5802   1.119   3.664   5.968
 1043SOL     OW 5803   4.108   5.025   0.683
 1043SOL    HW1 5804   4.153   5.017   0.767
 1043SOL    HW2 5805   4.061   4.942   0.674
 1043SOL     MW 5806   4.108   5.013   0.693
 1044SOL     OW 5807   4.558   5.157   2.234
 1044SOL    HW1 5808   4.648   5.170   2.262
 1044SOL    HW2 5809   4.560   5.078   2.180
 1044SOL     MW 5810   4.569   5.148   2.231
 1045SOL     OW 5811   3.271   0.673   4.716
 1045SOL    HW1 5812   3.354   0.636   4.746
 1045SOL    HW2 5813   3.209   0.650   4.786
 1045SOL     MW 5814   3.274   0.665   4.729
 1046SOL     OW 5815   3.099   0.580   4.903
 1046SOL    HW1 5816   3.074   0.488   4.895
 1046SOL    HW2 5817   3.126   0.590   4.995
 1046SOL     MW 5818   3.099   0.570   4.914
 1047SOL     OW 5819   4.490   3.318   4.508
 1047SOL    HW1 5820   4.414   3.296   4.454
 1047SOL    HW2 5821   4.512   3.237   4.553
 1047SOL     MW 5822   4.483   3.305   4.507
 1048SOL     OW 5823   3.923   4.506   0.763
 1048SOL    HW1 5824   3.907   4.434   0.701
 1048SOL    HW2 5825   3.995   4.474   0.818
 1048SOL     MW 5826   3.930   4.492   0.762
 1049SOL     OW 5827   4.453   1.870   5.691
 1049SOL    HW1 5828   4.513   1.856   5.618
 1049SOL    HW2 5829   4.431   1.963   5.687
 1049SOL     MW 5830   4.458   1.880   5.681
 1050SOL     OW 5831   1.121   4.415   1.445
 1050SOL    HW1 5832   1.082   4.396   1.360
 1050SOL    HW2 5833   1.212   4.388   1.437
 1050SOL     MW 5834   1.127   4.409   1.433
 1051SOL     OW 5835   3.046   5.715   5.653
 1051SOL    HW1 5836   3.019   5.679   5.737
 1051SOL    HW2 5837   2.964   5.725   5.604
 1051SOL     MW 5838   3.032   5.712   5.657
 1052SOL     OW 5839   3.766   5.347   4.985
 1052SOL    HW1 5840   3.707   5.409   4.943
 1052SOL    HW2 5841   3.801   5.294   4.913
 1052SOL     MW 5842   3.763   5.348   4.971
 1053SOL     OW 5843   5.565   1.794   1.107
 1053SOL    HW1 5844   5.530   1.880   1.086
 1053SOL    HW2 5845   5.520   1.734   1.047
 1053SOL     MW 5846   5.555   1.797   1.097
 1054SOL     OW 5847   4.859   0.576   3.738
 1054SOL    HW1 5848   4.818   0.558   3.654
 1054SOL    HW2 5849   4.793   0.549   3.803
 1054SOL     MW 5850   4.845   0.570   3.736
 1055SOL     OW 5851   5.926   3.734   3.353
 1055SOL    HW1 5852   5.863   3.738   3.282
 1055SOL    HW2 5853   5.887   3.674   3.417
 1055SOL     MW 5854   5.913   3.727   3.352
 1056SOL     OW 5855   1.402   5.300   1.525
 1056SOL    HW1 5856   1.436   5.278   1.439
 1056SOL    HW2 5857   1.367   5.218   1.559
 1056SOL     MW 5858   1.402   5.287   1.518
 1057SOL     OW 5859   2.981   4.237   5.274
 1057SOL    HW1 5860   2.957   4.240   5.367
 1057SOL    HW2 5861   2.923   4.170   5.237
 1057SOL     MW 5862   2.970   4.229   5.281
 1058SOL     OW 5863   3.500   6.053   1.848
 1058SOL    HW1 5864   3.517   5.964   1.817
 1058SOL    HW2 5865   3.506   6.108   1.769
 1058SOL     MW 5866   3.503   6.049   1.834
 1059SOL     OW 5867   6.095   4.876   5.568
 1059SOL    HW1 5868   6.003   4.864   5.544
 1059SOL    HW2 5869   6.102   4.834   5.654
 1059SOL     MW 5870   6.084   4.869   5.576
 1060SOL     OW 5871   1.313   3.703   4.618
 1060SOL    HW1 5872   1.336   3.667   4.533
 1060SOL    HW2 5873   1.340   3.636   4.681
 1060SOL     MW 5874   1.319   3.690   4.615
 1061SOL     OW 5875   3.590   5.368   5.992
 1061SOL    HW1 5876   3.529   5.316   5.940
 1061SOL    HW2 5877   3.537   5.406   6.062
 1061SOL     MW 5878   3.576   5.366   5.994
 1062SOL     OW 5879   3.493   5.909   0.909
 1062SOL    HW1 5880   3.549   5.984   0.891
 1062SOL    HW2 5881   3.521   5.877   0.994
 1062SOL     MW 5882   3.504   5.914   0.917
 1063SOL     OW 5883   3.817   1.667   3.345
 1063SOL    HW1 5884   3.876   1.631   3.411
 1063SOL    HW2 5885   3.874   1.698   3.275
 1063SOL     MW 5886   3.832   1.666   3.345
 1064SOL     OW 5887   5.657   2.440   4.215
 1064SOL    HW1 5888   5.732   2.386   4.191
 1064SOL    HW2 5889   5.592   2.378   4.248
 1064SOL     MW 5890   5.659   2.425   4.216
 1065SOL     OW 5891   4.276   4.002   5.403
 1065SOL    HW1 5892   4.200   4.050   5.368
 1065SOL    HW2 5893   4.295   4.046   5.486
 1065SOL     MW 5894   4.269   4.014   5.409
 1066SOL     OW 5895   3.960   0.655   2.496
 1066SOL    HW1 5896   4.047   0.674   2.461
 1066SOL    HW2 5897   3.953   0.559   2.492
 1066SOL     MW 5898   3.970   0.645   2.491
 1067SOL     OW 5899   1.963   4.914   0.920
 1067SOL    HW1 5900   1.972   4.995   0.971
 1067SOL    HW2 5901   2.047   4.869   0.933
 1067SOL     MW 5902   1.975   4.919   0.929
 1068SOL     OW 5903   4.536   1.378   4.308
 1068SOL    HW1 5904   4.476   1.376   4.383
 1068SOL    HW2 5905   4.522   1.295   4.263
 1068SOL     MW 5906   4.526   1.367   4.312
 1069SOL     OW 5907   3.692   0.280   1.594
 1069SOL    HW1 5908   3.606   0.309   1.564
 1069SOL    HW2 5909   3.697   0.313   1.684
 1069SOL     MW 5910   3.682   0.288   1.602
 1070SOL     OW 5911   2.879   5.829   1.938
 1070SOL    HW1 5912   2.836   5.912   1.959
 1070SOL    HW2 5913   2.972   5.852   1.933
 1070SOL     MW 5914   2.886   5.843   1.940
 1071SOL     OW 5915   1.800   1.376   5.966
 1071SOL    HW1 5916   1.885   1.418   5.950
 1071SOL    HW2 5917   1.776   1.404   6.055
 1071SOL     MW 5918   1.808   1.385   5.975
 1072SOL     OW 5919   3.319   1.567   5.014
 1072SOL    HW1 5920   3.326   1.501   4.945
 1072SOL    HW2 5921   3.365   1.644   4.978
 1072SOL     MW 5922   3.326   1.568   5.001
 1073SOL     OW 5923   3.141   4.545   3.766
 1073SOL    HW1 5924   3.229   4.507   3.755
 1073SOL    HW2 5925   3.093   4.515   3.689
 1073SOL     MW 5926   3.146   4.536   3.755
 1074SOL     OW 5927   2.445   3.926   5.999
 1074SOL    HW1 5928   2.530   3.966   6.016
 1074SOL    HW2 5929   2.461   3.832   6.005
 1074SOL     MW 5930   2.458   3.919   6.002
 1075SOL     OW 5931   0.255   3.186   1.205
 1075SOL    HW1 5932   0.274   3.272   1.167
 1075SOL    HW2 5933   0.341   3.148   1.221
 1075SOL     MW 5934   0.268   3.192   1.202
 1076SOL     OW 5935   0.264   0.737   0.725
 1076SOL    HW1 5936   0.245   0.699   0.640
 1076SOL    HW2 5937   0.251   0.665   0.787
 1076SOL     MW 5938   0.260   0.723   0.722
 1077SOL     OW 5939   3.458   0.948   3.306
 1077SOL    HW1 5940   3.535   0.941   3.250
 1077SOL    HW2 5941   3.462   1.037   3.341
 1077SOL     MW 5942   3.468   0.958   3.303
 1078SOL     OW 5943   2.862   0.806   1.839
 1078SOL    HW1 5944   2.786   0.809   1.780
 1078SOL    HW2 5945   2.860   0.891   1.884
 1078SOL     MW 5946   2.852   0.817   1.837
 1079SOL     OW 5947   0.374   0.811   5.917
 1079SOL    HW1 5948   0.301   0.763   5.878
 1079SOL    HW2 5949   0.334   0.891   5.952
 1079SOL     MW 5950   0.359   0.815   5.917
 1080SOL     OW 5951   5.366   5.848   1.883
 1080SOL    HW1 5952   5.423   5.917   1.916
 1080SOL    HW2 5953   5.301   5.893   1.829
 1080SOL     MW 5954   5.365   5.862   1.880
 1081SOL     OW 5955   5.590   3.386   3.665
 1081SOL    HW1 5956   5.656   3.362   3.730
 1081SOL    HW2 5957   5.593   3.315   3.601
 1081SOL     MW 5958   5.599   3.374   3.665
 1082SOL     OW 5959   1.141   3.300   2.128
 1082SOL    HW1 5960   1.095   3.232   2.177
 1082SOL    HW2 5961   1.224   3.258   2.102
 1082SOL     MW 5962   1.146   3.286   2.131
 1083SOL     OW 5963   4.751   2.002   2.712
 1083SOL    HW1 5964   4.732   1.935   2.647
 1083SOL    HW2 5965   4.672   2.056   2.714
 1083SOL     MW 5966   4.738   2.001   2.704
 1084SOL     OW 5967   5.009   2.979   2.062
 1084SOL    HW1 5968   5.020   2.884   2.056
 1084SOL    HW2 5969   4.964   3.003   1.981
 1084SOL     MW 5970   5.005   2.970   2.051
 1085SOL     OW 5971   1.207   0.820   3.243
 1085SOL    HW1 5972   1.237   0.757   3.177
 1085SOL    HW2 5973   1.218   0.905   3.200
 1085SOL     MW 5974   1.213   0.823   3.229
 1086SOL     OW 5975   1.518   0.765   5.605
 1086SOL    HW1 5976   1.594   0.707   5.615
 1086SOL    HW2 5977   1.545   0.847   5.645
 1086SOL     MW 5978   1.531   0.768   5.612
 1087SOL     OW 5979   0.017   3.384   4.039
 1087SOL    HW1 5980  -0.071   3.348   4.026
 1087SOL    HW2 5981   0.013   3.472   4.003
 1087SOL     MW 5982   0.005   3.390   4.033
 1088SOL     OW 5983   3.302   0.071   3.007
 1088SOL    HW1 5984   3.253   0.020   3.072
 1088SOL    HW2 5985   3.376   0.015   2.984
 1088SOL     MW 5986   3.305   0.057   3.012
 1089SOL     OW 5987   0.128   3.187   4.763
 1089SOL    HW1 5988   0.129   3.280   4.784
 1089SOL    HW2 5989   0.198   3.177   4.698
 1089SOL     MW 5990   0.137   3.197   4.757
 1090SOL     OW 5991   0.509   0.331   4.481
 1090SOL    HW1 5992   0.529   0.418   4.447
 1090SOL    HW2 5993   0.415   0.333   4.497
 1090SOL     MW 5994   0.500   0.342   4.479
 1091SOL     OW 5995   4.132   3.548   5.342
 1091SOL    HW1 5996   4.190   3.622   5.363
 1091SOL    HW2 5997   4.079   3.580   5.269
 1091SOL     MW 5998   4.133   3.562   5.335
 1092SOL     OW 5999   5.258   1.320   4.992
 1092SOL    HW1 6000   5.202   1.330   4.915
 1092SOL    HW2 6001   5.333   1.269   4.961
 1092SOL     MW 6002   5.260   1.315   4.978
 1093SOL     OW 6003   4.876   5.410   1.293
 1093SOL    HW1 6004   4.858   5.347   1.363
 1093SOL    HW2 6005   4.801   5.469   1.294
 1093SOL     MW 6006   4.864   5.410   1.302
 1094SOL     OW 6007   2.038   1.473   0.118
 1094SOL    HW1 6008   2.030   1.563   0.086
 1094SOL    HW2 6009   1.949   1.440   0.121
 1094SOL     MW 6010   2.026   1.480   0.114
 1095SOL     OW 6011   4.545   2.187   5.668
 1095SOL    HW1 6012   4.612   2.165   5.604
 1095SOL    HW2 6013   4.583   2.257   5.720
 1095SOL     MW 6014   4.558   2.193   5.667
 1096SOL     OW 6015   1.502   1.185   2.070
 1096SOL    HW1 6016   1.468   1.265   2.030
 1096SOL    HW2 6017   1.460   1.114   2.021
 1096SOL     MW 6018   1.493   1.186   2.058
 1097SOL     OW 6019   5.868   3.804   4.384
 1097SOL    HW1 6020   5.880   3.886   4.431
 1097SOL    HW2 6021   5.898   3.822   4.295
 1097SOL     MW 6022   5.873   3.817   4.379
 1098SOL     OW 6023   2.490   0.006   2.723
 1098SOL    HW1 6024   2.464  -0.005   2.631
 1098SOL    HW2 6025   2.548  -0.069   2.740
 1098SOL     MW 6026   2.494  -0.005   2.713
 1099SOL     OW 6027   2.240   1.046   2.327
 1099SOL    HW1 6028   2.225   0.997   2.408
 1099SOL    HW2 6029   2.155   1.049   2.285
 1099SOL     MW 6030   2.227   1.040   2.332
 1100SOL     OW 6031   1.352   0.047   0.724
 1100SOL    HW1 6032   1.397   0.048   0.808
 1100SOL    HW2 6033   1.377  -0.036   0.683
 1100SOL     MW 6034   1.361   0.037   0.729
 1101SOL     OW 6035   2.442   5.444   2.619
 1101SOL    HW1 6036   2.462   5.370   2.676
 1101SOL    HW2 6037   2.500   5.514   2.649
 1101SOL     MW 6038   2.452   5.444   2.630
 1102SOL     OW 6039   5.365   1.135   4.467
 1102SOL    HW1 6040   5.307   1.082   4.413
 1102SOL    HW2 6041   5.377   1.216   4.417
 1102SOL     MW 6042   5.359   1.139   4.454
 1103SOL     OW 6043   5.494   0.754   5.580
 1103SOL    HW1 6044   5.494   0.741   5.675
 1103SOL    HW2 6045   5.510   0.847   5.569
 1103SOL     MW 6046   5.496   0.764   5.591
 1104SOL     OW 6047   4.005   0.591   6.103
 1104SOL    HW1 6048   4.061   0.552   6.035
 1104SOL    HW2 6049   4.032   0.547   6.184
 1104SOL     MW 6050   4.016   0.580   6.105
 1105SOL     OW 6051   5.804   1.516   4.359
 1105SOL    HW1 6052   5.730   1.565   4.395
 1105SOL    HW2 6053   5.774   1.487   4.273
 1105SOL     MW 6054   5.790   1.519   4.352
 1106SOL     OW 6055   0.959   3.816   5.399
 1106SOL    HW1 6056   1.041   3.850   5.434
 1106SOL    HW2 6057   0.905   3.799   5.476
 1106SOL     MW 6058   0.962   3.818   5.413
 1107SOL     OW 6059   5.683   1.356   3.680
 1107SOL    HW1 6060   5.754   1.341   3.618
 1107SOL    HW2 6061   5.661   1.449   3.670
 1107SOL     MW 6062   5.689   1.366   3.671
 1108SOL     OW 6063   5.858   1.149   1.514
 1108SOL    HW1 6064   5.889   1.121   1.428
 1108SOL    HW2 6065   5.925   1.118   1.574
 1108SOL     MW 6066   5.871   1.141   1.511
 1109SOL     OW 6067   4.904   4.599   0.464
 1109SOL    HW1 6068   4.936   4.585   0.375
 1109SOL    HW2 6069   4.871   4.689   0.464
 1109SOL     MW 6070   4.904   4.609   0.453
 1110SOL     OW 6071   4.821   4.719   4.975
 1110SOL    HW1 6072   4.769   4.726   4.895
 1110SOL    HW2 6073   4.893   4.780   4.962
 1110SOL     MW 6074   4.823   4.727   4.963
 1111SOL     OW 6075   5.613   1.276   3.314
 1111SOL    HW1 6076   5.579   1.364   3.330
 1111SOL    HW2 6077   5.576   1.251   3.229
 1111SOL     MW 6078   5.604   1.284   3.306
 1112SOL     OW 6079   2.091   4.972   5.374
 1112SOL    HW1 6080   2.176   5.012   5.393
 1112SOL    HW2 6081   2.039   5.044   5.337
 1112SOL     MW 6082   2.095   4.987   5.371
 1113SOL     OW 6083   0.180   2.091   5.783
 1113SOL    HW1 6084   0.171   2.036   5.705
 1113SOL    HW2 6085   0.258   2.057   5.827
 1113SOL     MW 6086   0.189   2.079   5.778
 1114SOL     OW 6087   4.316   1.339   2.351
 1114SOL    HW1 6088   4.361   1.388   2.419
 1114SOL    HW2 6089   4.379   1.271   2.326
 1114SOL     MW 6090   4.330   1.337   2.356
 1115SOL     OW 6091   4.923   5.599   2.479
 1115SOL    HW1 6092   4.984   5.673   2.482
 1115SOL    HW2 6093   4.921   5.573   2.387
 1115SOL     MW 6094   4.931   5.605   2.467
 1116SOL     OW 6095   1.774   1.978   0.258
 1116SOL    HW1 6096   1.801   2.048   0.199
 1116SOL    HW2 6097   1.776   2.018   0.345
 1116SOL     MW 6098   1.778   1.992   0.262
 1117SOL     OW 6099   4.312   4.420   5.021
 1117SOL    HW1 6100   4.230   4.397   4.976
 1117SOL    HW2 6101   4.380   4.375   4.970
 1117SOL     MW 6102   4.310   4.411   5.009
 1118SOL     OW 6103   1.363   0.275   3.088
 1118SOL    HW1 6104   1.295   0.221   3.047
 1118SOL    HW2 6105   1.314   0.336   3.143
 1118SOL     MW 6106   1.348   0.276   3.090
 1119SOL     OW 6107   4.246   2.851   5.816
 1119SOL    HW1 6108   4.240   2.910   5.741
 1119SOL    HW2 6109   4.306   2.894   5.876
 1119SOL     MW 6110   4.253   2.864   5.814
 1120SOL     OW 6111   0.252   1.174   2.982
 1120SOL    HW1 6112   0.313   1.193   3.054
 1120SOL    HW2 6113   0.170   1.215   3.009
 1120SOL     MW 6114   0.249   1.181   2.995
 1121SOL     OW 6115   4.839   3.011   0.429
 1121SOL    HW1 6116   4.762   3.037   0.379
 1121SOL    HW2 6117   4.900   3.085   0.419
 1121SOL     MW 6118   4.837   3.024   0.421
 1122SOL     OW 6119   4.554   3.869   4.935
 1122SOL    HW1 6120   4.510   3.784   4.931
 1122SOL    HW2 6121   4.507   3.916   5.005
 1122SOL     MW 6122   4.542   3.864   4.944
 1123SOL     OW 6123   0.655   2.324   1.273
 1123SOL    HW1 6124   0.657   2.241   1.225
 1123SOL    HW2 6125   0.636   2.299   1.363
 1123SOL     MW 6126   0.652   2.310   1.278
 1124SOL     OW 6127   3.235   3.249   4.642
 1124SOL    HW1 6128   3.245   3.313   4.712
 1124SOL    HW2 6129   3.253   3.298   4.562
 1124SOL     MW 6130   3.239   3.263   4.641
 1125SOL     OW 6131   2.179   2.305   0.870
 1125SOL    HW1 6132   2.211   2.246   0.939
 1125SOL    HW2 6133   2.252   2.313   0.809
 1125SOL     MW 6134   2.192   2.298   0.871
 1126SOL     OW 6135   0.230   1.391   3.587
 1126SOL    HW1 6136   0.181   1.365   3.666
 1126SOL    HW2 6137   0.213   1.485   3.579
 1126SOL     MW 6138   0.221   1.399   3.596
 1127SOL     OW 6139   4.004   2.211   4.189
 1127SOL    HW1 6140   3.994   2.305   4.208
 1127SOL    HW2 6141   4.093   2.203   4.155
 1127SOL     MW 6142   4.014   2.222   4.187
 1128SOL     OW 6143   3.930   1.831   1.310
 1128SOL    HW1 6144   4.003   1.892   1.314
 1128SOL    HW2 6145   3.860   1.873   1.361
 1128SOL     MW 6146   3.930   1.844   1.317
 1129SOL     OW 6147   2.950   0.216   5.308
 1129SOL    HW1 6148   2.963   0.210   5.402
 1129SOL    HW2 6149   2.900   0.297   5.295
 1129SOL     MW 6150   2.945   0.226   5.318
 1130SOL     OW 6151   4.225   2.095   2.475
 1130SOL    HW1 6152   4.189   2.102   2.387
 1130SOL    HW2 6153   4.196   2.009   2.506
 1130SOL     MW 6154   4.217   2.085   2.467
 1131SOL     OW 6155   0.960   2.488   5.063
 1131SOL    HW1 6156   0.903   2.413   5.080
 1131SOL    HW2 6157   0.901   2.562   5.055
 1131SOL     MW 6158   0.945   2.488   5.064
 1132SOL     OW 6159   0.668   1.718   3.789
 1132SOL    HW1 6160   0.719   1.722   3.709
 1132SOL    HW2 6161   0.577   1.731   3.760
 1132SOL     MW 6162   0.663   1.720   3.775
 1133SOL     OW 6163   2.320   0.015   6.094
 1133SOL    HW1 6164   2.301  -0.066   6.140
 1133SOL    HW2 6165   2.267   0.010   6.014
 1133SOL     MW 6166   2.311   0.004   6.089
 1134SOL     OW 6167   2.025   1.825   5.283
 1134SOL    HW1 6168   2.077   1.754   5.245
 1134SOL    HW2 6169   1.985   1.786   5.361
 1134SOL     MW 6170   2.026   1.811   5.288
 1135SOL     OW 6171   2.950   2.478   5.577
 1135SOL    HW1 6172   3.033   2.491   5.530
 1135SOL    HW2 6173   2.976   2.468   5.669
 1135SOL     MW 6174   2.964   2.478   5.583
 1136SOL     OW 6175   5.682   2.812   2.990
 1136SOL    HW1 6176   5.719   2.744   3.047
 1136SOL    HW2 6177   5.595   2.828   3.027
 1136SOL     MW 6178   5.675   2.805   3.002
 1137SOL     OW 6179   4.200   3.362   5.040
 1137SOL    HW1 6180   4.181   3.438   5.094
 1137SOL    HW2 6181   4.204   3.396   4.950
 1137SOL     MW 6182   4.198   3.376   5.035
 1138SOL     OW 6183   0.235   4.475   3.731
 1138SOL    HW1 6184   0.200   4.558   3.763
 1138SOL    HW2 6185   0.217   4.413   3.802
 1138SOL     MW 6186   0.229   4.478   3.744
 1139SOL     OW 6187   5.849   2.455   0.146
 1139SOL    HW1 6188   5.877   2.538   0.107
 1139SOL    HW2 6189   5.778   2.425   0.089
 1139SOL     MW 6190   5.843   2.462   0.134
 1140SOL     OW 6191   1.221   0.706   0.485
 1140SOL    HW1 6192   1.249   0.640   0.422
 1140SOL    HW2 6193   1.300   0.758   0.502
 1140SOL     MW 6194   1.235   0.704   0.479
 1141SOL     OW 6195   6.046   2.675   1.893
 1141SOL    HW1 6196   6.124   2.727   1.914
 1141SOL    HW2 6197   6.021   2.635   1.976
 1141SOL     MW 6198   6.053   2.677   1.906
 1142SOL     OW 6199   5.423   2.477   1.893
 1142SOL    HW1 6200   5.482   2.530   1.840
 1142SOL    HW2 6201   5.386   2.414   1.831
 1142SOL     MW 6202   5.425   2.476   1.878
 1143SOL     OW 6203   4.072   5.272   3.214
 1143SOL    HW1 6204   4.041   5.183   3.228
 1143SOL    HW2 6205   4.165   5.268   3.237
 1143SOL     MW 6206   4.080   5.260   3.219
 1144SOL     OW 6207   4.923   5.572   1.081
 1144SOL    HW1 6208   4.946   5.535   1.166
 1144SOL    HW2 6209   4.960   5.512   1.017
 1144SOL     MW 6210   4.931   5.560   1.084
 1145SOL     OW 6211   2.647   1.095   0.671
 1145SOL    HW1 6212   2.681   1.053   0.592
 1145SOL    HW2 6213   2.611   1.023   0.723
 1145SOL     MW 6214   2.647   1.080   0.668
 1146SOL     OW 6215   4.238   3.784   5.064
 1146SOL    HW1 6216   4.234   3.875   5.037
 1146SOL    HW2 6217   4.280   3.786   5.150
 1146SOL     MW 6218   4.243   3.796   5.072
 1147SOL     OW 6219   3.781   0.491   1.172
 1147SOL    HW1 6220   3.714   0.433   1.209
 1147SOL    HW2 6221   3.795   0.558   1.239
 1147SOL     MW 6222   3.774   0.492   1.185
 1148SOL     OW 6223   5.870   4.507   1.511
 1148SOL    HW1 6224   5.805   4.576   1.501
 1148SOL    HW2 6225   5.821   4.431   1.543
 1148SOL     MW 6226   5.856   4.506   1.513
 1149SOL     OW 6227   5.947   0.816   2.235
 1149SOL    HW1 6228   5.913   0.899   2.201
 1149SOL    HW2 6229   6.007   0.842   2.305
 1149SOL     MW 6230   5.950   0.830   2.240
 1150SOL     OW 6231   4.537   4.548   5.954
 1150SOL    HW1 6232   4.588   4.514   6.027
 1150SOL    HW2 6233   4.447   4.548   5.986
 1150SOL     MW 6234   4.532   4.544   5.967
 1151SOL     OW 6235   5.622   3.912   5.925
 1151SOL    HW1 6236   5.569   3.894   6.002
 1151SOL    HW2 6237   5.664   3.996   5.944
 1151SOL     MW 6238   5.621   3.921   5.937
 1152SOL     OW 6239   3.180   2.347   0.600
 1152SOL    HW1 6240   3.176   2.433   0.642
 1152SOL    HW2 6241   3.121   2.354   0.525
 1152SOL     MW 6242   3.172   2.359   0.596
 1153SOL     OW 6243   5.076   5.384   5.287
 1153SOL    HW1 6244   4.986   5.385   5.252
 1153SOL    HW2 6245   5.070   5.332   5.367
 1153SOL     MW 6246   5.064   5.377   5.292
 1154SOL     OW 6247   5.061   3.684   2.855
 1154SOL    HW1 6248   5.065   3.768   2.809
 1154SOL    HW2 6249   5.090   3.705   2.944
 1154SOL     MW 6250   5.065   3.698   2.860
 1155SOL     OW 6251   0.957   5.693   3.957
 1155SOL    HW1 6252   1.033   5.695   3.899
 1155SOL    HW2 6253   0.994   5.697   4.045
 1155SOL     MW 6254   0.972   5.694   3.961
 1156SOL     OW 6255   0.515   0.253   0.245
 1156SOL    HW1 6256   0.604   0.285   0.228
 1156SOL    HW2 6257   0.475   0.246   0.159
 1156SOL     MW 6258   0.521   0.256   0.232
 1157SOL     OW 6259   0.299   4.031   2.037
 1157SOL    HW1 6260   0.386   4.059   2.065
 1157SOL    HW2 6261   0.294   4.055   1.944
 1157SOL     MW 6262   0.309   4.037   2.029
 1158SOL     OW 6263   4.997   0.126   5.850
 1158SOL    HW1 6264   5.002   0.212   5.891
 1158SOL    HW2 6265   5.049   0.134   5.770
 1158SOL     MW 6266   5.005   0.138   5.845
 1159SOL     OW 6267   2.449   0.623   4.335
 1159SOL    HW1 6268   2.385   0.574   4.387
 1159SOL    HW2 6269   2.430   0.600   4.245
 1159SOL     MW 6270   2.438   0.614   4.330
 1160SOL     OW 6271   0.128   3.960   4.638
 1160SOL    HW1 6272   0.205   4.018   4.634
 1160SOL    HW2 6273   0.163   3.876   4.668
 1160SOL     MW 6274   0.142   3.957   4.641
 1161SOL     OW 6275   3.314   5.789   0.745
 1161SOL    HW1 6276   3.379   5.755   0.683
 1161SOL    HW2 6277   3.364   5.841   0.807
 1161SOL     MW 6278   3.329   5.791   0.745
 1162SOL     OW 6279   5.873   1.670   2.262
 1162SOL    HW1 6280   5.863   1.627   2.177
 1162SOL    HW2 6281   5.794   1.724   2.271
 1162SOL     MW 6282   5.861   1.671   2.253
 1163SOL     OW 6283   5.743   3.168   1.024
 1163SOL    HW1 6284   5.719   3.226   1.096
 1163SOL    HW2 6285   5.662   3.156   0.974
 1163SOL     MW 6286   5.730   3.174   1.027
 1164SOL     OW 6287   4.703   2.748   2.015
 1164SOL    HW1 6288   4.662   2.707   1.939
 1164SOL    HW2 6289   4.664   2.836   2.020
 1164SOL     MW 6290   4.693   2.754   2.006
 1165SOL     OW 6291   1.778   5.648   2.961
 1165SOL    HW1 6292   1.830   5.572   2.935
 1165SOL    HW2 6293   1.705   5.650   2.899
 1165SOL     MW 6294   1.775   5.639   2.950
 1166SOL     OW 6295   1.103   2.133   4.846
 1166SOL    HW1 6296   1.113   2.179   4.929
 1166SOL    HW2 6297   1.153   2.052   4.858
 1166SOL     MW 6298   1.111   2.128   4.859
 1167SOL     OW 6299   0.278   2.994   4.179
 1167SOL    HW1 6300   0.215   3.042   4.125
 1167SOL    HW2 6301   0.238   2.909   4.194
 1167SOL     MW 6302   0.265   2.989   4.174
 1168SOL     OW 6303   5.993   0.443   3.118
 1168SOL    HW1 6304   6.078   0.434   3.160
 1168SOL    HW2 6305   6.000   0.393   3.037
 1168SOL     MW 6306   6.004   0.436   3.113
 1169SOL     OW 6307   5.108   0.797   3.927
 1169SOL    HW1 6308   5.140   0.715   3.889
 1169SOL    HW2 6309   5.187   0.847   3.947
 1169SOL     MW 6310   5.122   0.793   3.925
 1170SOL     OW 6311   2.831   3.401   6.025
 1170SOL    HW1 6312   2.810   3.316   5.986
 1170SOL    HW2 6313   2.749   3.431   6.063
 1170SOL     MW 6314   2.818   3.394   6.025
 1171SOL     OW 6315   0.392   3.027   5.989
 1171SOL    HW1 6316   0.426   3.107   6.030
 1171SOL    HW2 6317   0.334   2.989   6.054
 1171SOL     MW 6318   0.389   3.033   6.003
 1172SOL     OW 6319   0.308   3.903   5.573
 1172SOL    HW1 6320   0.231   3.852   5.548
 1172SOL    HW2 6321   0.306   3.905   5.669
 1172SOL     MW 6322   0.298   3.897   5.582
 1173SOL     OW 6323   1.079   1.364   5.119
 1173SOL    HW1 6324   1.094   1.328   5.032
 1173SOL    HW2 6325   1.133   1.312   5.177
 1173SOL     MW 6326   1.088   1.353   5.115
 1174SOL     OW 6327   5.760   4.022   5.597
 1174SOL    HW1 6328   5.712   4.065   5.526
 1174SOL    HW2 6329   5.744   4.077   5.674
 1174SOL     MW 6330   5.752   4.034   5.598
 1175SOL     OW 6331   1.521   4.152   2.424
 1175SOL    HW1 6332   1.486   4.198   2.500
 1175SOL    HW2 6333   1.445   4.138   2.367
 1175SOL     MW 6334   1.507   4.156   2.426
 1176SOL     OW 6335   1.023   3.118   1.270
 1176SOL    HW1 6336   1.076   3.068   1.332
 1176SOL    HW2 6337   0.983   3.052   1.213
 1176SOL     MW 6338   1.025   3.103   1.270
 1177SOL     OW 6339   0.753   0.061   3.256
 1177SOL    HW1 6340   0.681   0.045   3.318
 1177SOL    HW2 6341   0.710   0.082   3.174
 1177SOL     MW 6342   0.738   0.061   3.254
 1178SOL     OW 6343   2.334   2.529   0.126
 1178SOL    HW1 6344   2.407   2.547   0.185
 1178SOL    HW2 6345   2.266   2.591   0.152
 1178SOL     MW 6346   2.334   2.539   0.137
 1179SOL     OW 6347   3.231   5.840   4.616
 1179SOL    HW1 6348   3.164   5.908   4.625
 1179SOL    HW2 6349   3.287   5.851   4.693
 1179SOL     MW 6350   3.230   5.850   4.627
 1180SOL     OW 6351   0.368   3.945   5.290
 1180SOL    HW1 6352   0.388   3.858   5.256
 1180SOL    HW2 6353   0.309   3.930   5.364
 1180SOL     MW 6354   0.363   3.932   5.295
 1181SOL     OW 6355   3.656   3.356   5.308
 1181SOL    HW1 6356   3.632   3.437   5.262
 1181SOL    HW2 6357   3.747   3.341   5.285
 1181SOL     MW 6358   3.664   3.364   5.299
 1182SOL     OW 6359   1.170   3.238   3.578
 1182SOL    HW1 6360   1.245   3.201   3.625
 1182SOL    HW2 6361   1.132   3.163   3.532
 1182SOL     MW 6362   1.175   3.223   3.578
 1183SOL     OW 6363   5.742   6.108   4.220
 1183SOL    HW1 6364   5.765   6.185   4.271
 1183SOL    HW2 6365   5.703   6.047   4.283
 1183SOL     MW 6366   5.740   6.110   4.234
 1184SOL     OW 6367   0.156   1.602   3.300
 1184SOL    HW1 6368   0.118   1.526   3.256
 1184SOL    HW2 6369   0.248   1.601   3.273
 1184SOL     MW 6370   0.163   1.592   3.291
 1185SOL     OW 6371   5.836   5.551   5.386
 1185SOL    HW1 6372   5.800   5.463   5.389
 1185SOL    HW2 6373   5.931   5.539   5.385
 1185SOL     MW 6374   5.844   5.538   5.386
 1186SOL     OW 6375   2.011   2.810   0.965
 1186SOL    HW1 6376   1.917   2.821   0.952
 1186SOL    HW2 6377   2.030   2.855   1.047
 1186SOL     MW 6378   2.001   2.817   0.974
 1187SOL     OW 6379   4.591   5.469   5.816
 1187SOL    HW1 6380   4.572   5.474   5.910
 1187SOL    HW2 6381   4.634   5.552   5.796
 1187SOL     MW 6382   4.594   5.481   5.825
 1188SOL     OW 6383   2.689   1.927   4.348
 1188SOL    HW1 6384   2.736   1.941   4.430
 1188SOL    HW2 6385   2.636   1.849   4.364
 1188SOL     MW 6386   2.688   1.919   4.360
 1189SOL     OW 6387   4.513   1.420   3.451
 1189SOL    HW1 6388   4.476   1.503   3.480
 1189SOL    HW2 6389   4.477   1.355   3.512
 1189SOL     MW 6390   4.503   1.422   3.463
 1190SOL     OW 6391   4.373   3.013   5.990
 1190SOL    HW1 6392   4.449   3.065   5.965
 1190SOL    HW2 6393   4.298   3.069   5.969
 1190SOL     MW 6394   4.373   3.027   5.984
 1191SOL     OW 6395   2.847   4.679   0.588
 1191SOL    HW1 6396   2.831   4.669   0.494
 1191SOL    HW2 6397   2.774   4.733   0.619
 1191SOL     MW 6398   2.835   4.684   0.580
 1192SOL     OW 6399   4.578   1.817   1.818
 1192SOL    HW1 6400   4.527   1.802   1.897
 1192SOL    HW2 6401   4.669   1.811   1.846
 1192SOL     MW 6402   4.583   1.815   1.831
 1193SOL     OW 6403   2.475   1.083   1.095
 1193SOL    HW1 6404   2.386   1.112   1.116
 1193SOL    HW2 6405   2.483   1.096   1.001
 1193SOL     MW 6406   2.465   1.088   1.086
 1194SOL     OW 6407   1.474   0.142   1.905
 1194SOL    HW1 6408   1.408   0.122   1.971
 1194SOL    HW2 6409   1.478   0.063   1.851
 1194SOL     MW 6410   1.466   0.129   1.906
 1195SOL     OW 6411   2.577   5.394   1.539
 1195SOL    HW1 6412   2.594   5.341   1.617
 1195SOL    HW2 6413   2.587   5.485   1.568
 1195SOL     MW 6414   2.580   5.399   1.552
 1196SOL     OW 6415   1.362   1.480   0.996
 1196SOL    HW1 6416   1.354   1.540   0.922
 1196SOL    HW2 6417   1.456   1.477   1.014
 1196SOL     MW 6418   1.373   1.488   0.989
 1197SOL     OW 6419   2.412   4.515   2.843
 1197SOL    HW1 6420   2.449   4.603   2.837
 1197SOL    HW2 6421   2.484   4.457   2.819
 1197SOL     MW 6422   2.426   4.519   2.839
 1198SOL     OW 6423   5.125   4.615   1.545
 1198SOL    HW1 6424   5.087   4.583   1.627
 1198SOL    HW2 6425   5.194   4.552   1.524
 1198SOL     MW 6426   5.128   4.603   1.553
 1199SOL     OW 6427   5.304   1.007   5.385
 1199SOL    HW1 6428   5.246   1.054   5.444
 1199SOL    HW2 6429   5.247   0.948   5.336
 1199SOL     MW 6430   5.289   1.005   5.386
 1200SOL     OW 6431   2.719   0.391   3.900
 1200SOL    HW1 6432   2.681   0.313   3.858
 1200SOL    HW2 6433   2.794   0.414   3.845
 1200SOL     MW 6434   2.724   0.384   3.887
 1201SOL     OW 6435   5.507   4.463   3.267
 1201SOL    HW1 6436   5.598   4.439   3.252
 1201SOL    HW2 6437   5.470   4.389   3.315
 1201SOL     MW 6438   5.514   4.450   3.272
 1202SOL     OW 6439   0.009   4.825   2.039
 1202SOL    HW1 6440   0.085   4.837   1.982
 1202SOL    HW2 6441  -0.062   4.801   1.980
 1202SOL     MW 6442   0.010   4.824   2.024
 1203SOL     OW 6443   0.008   5.359   4.981
 1203SOL    HW1 6444  -0.037   5.351   4.897
 1203SOL    HW2 6445  -0.049   5.313   5.043
 1203SOL     MW 6446  -0.005   5.352   4.978
 1204SOL     OW 6447   0.126   2.962   1.308
 1204SOL    HW1 6448   0.166   3.044   1.279
 1204SOL    HW2 6449   0.044   2.957   1.260
 1204SOL     MW 6450   0.121   2.972   1.298
 1205SOL     OW 6451   2.821   0.751   3.527
 1205SOL    HW1 6452   2.814   0.797   3.443
 1205SOL    HW2 6453   2.791   0.815   3.592
 1205SOL     MW 6454   2.816   0.765   3.524
 1206SOL     OW 6455   4.678   6.069   2.330
 1206SOL    HW1 6456   4.770   6.044   2.321
 1206SOL    HW2 6457   4.665   6.078   2.424
 1206SOL     MW 6458   4.688   6.067   2.341
 1207SOL     OW 6459   1.329   2.900   0.369
 1207SOL    HW1 6460   1.359   2.956   0.441
 1207SOL    HW2 6461   1.235   2.892   0.383
 1207SOL     MW 6462   1.321   2.906   0.380
 1208SOL     OW 6463   3.272   3.936   5.791
 1208SOL    HW1 6464   3.267   3.937   5.695
 1208SOL    HW2 6465   3.221   4.012   5.818
 1208SOL     MW 6466   3.264   3.946   5.782
 1209SOL     OW 6467   2.432   1.723   5.996
 1209SOL    HW1 6468   2.505   1.665   6.017
 1209SOL    HW2 6469   2.395   1.747   6.081
 1209SOL     MW 6470   2.437   1.718   6.010
 1210SOL     OW 6471   5.158   0.649   4.153
 1210SOL    HW1 6472   5.080   0.594   4.159
 1210SOL    HW2 6473   5.142   0.704   4.076
 1210SOL     MW 6474   5.146   0.649   4.144
 1211SOL     OW 6475   1.476   4.790   5.608
 1211SOL    HW1 6476   1.422   4.868   5.596
 1211SOL    HW2 6477   1.471   4.772   5.702
 1211SOL     MW 6478   1.469   4.798   5.619
 1212SOL     OW 6479   1.123   0.582   2.580
 1212SOL    HW1 6480   1.205   0.630   2.592
 1212SOL    HW2 6481   1.120   0.563   2.486
 1212SOL     MW 6482   1.133   0.586   2.569
 1213SOL     OW 6483   1.030   4.973   3.151
 1213SOL    HW1 6484   0.936   4.965   3.140
 1213SOL    HW2 6485   1.043   4.981   3.245
 1213SOL     MW 6486   1.020   4.973   3.161
 1214SOL     OW 6487   0.858   1.776   5.353
 1214SOL    HW1 6488   0.945   1.741   5.374
 1214SOL    HW2 6489   0.875   1.846   5.290
 1214SOL     MW 6490   0.871   1.780   5.348
 1215SOL     OW 6491   0.161   5.275   1.892
 1215SOL    HW1 6492   0.244   5.236   1.865
 1215SOL    HW2 6493   0.094   5.222   1.849
 1215SOL     MW 6494   0.163   5.263   1.883
 1216SOL     OW 6495   4.457   5.020   3.501
 1216SOL    HW1 6496   4.473   5.039   3.593
 1216SOL    HW2 6497   4.515   5.080   3.454
 1216SOL     MW 6498   4.467   5.030   3.507
 1217SOL     OW 6499   2.289   0.638   1.374
 1217SOL    HW1 6500   2.252   0.697   1.440
 1217SOL    HW2 6501   2.256   0.672   1.291
 1217SOL     MW 6502   2.280   0.650   1.372
 1218SOL     OW 6503   1.684   4.510   2.420
 1218SOL    HW1 6504   1.706   4.600   2.396
 1218SOL    HW2 6505   1.768   4.469   2.439
 1218SOL     MW 6506   1.698   4.516   2.419
 1219SOL     OW 6507   4.106   4.764   0.210
 1219SOL    HW1 6508   4.032   4.807   0.252
 1219SOL    HW2 6509   4.078   4.750   0.120
 1219SOL     MW 6510   4.093   4.768   0.204
 1220SOL     OW 6511   2.746   5.596   2.272
 1220SOL    HW1 6512   2.784   5.654   2.338
 1220SOL    HW2 6513   2.748   5.509   2.313
 1220SOL     MW 6514   2.751   5.592   2.286
 1221SOL     OW 6515   1.105   1.791   1.085
 1221SOL    HW1 6516   1.179   1.782   1.024
 1221SOL    HW2 6517   1.029   1.803   1.028
 1221SOL     MW 6518   1.105   1.791   1.070
 1222SOL     OW 6519   0.781   2.101   0.387
 1222SOL    HW1 6520   0.716   2.053   0.336
 1222SOL    HW2 6521   0.864   2.056   0.369
 1222SOL     MW 6522   0.783   2.089   0.378
 1223SOL     OW 6523   3.764   4.433   3.169
 1223SOL    HW1 6524   3.703   4.363   3.148
 1223SOL    HW2 6525   3.739   4.505   3.110
 1223SOL     MW 6526   3.753   4.433   3.159
 1224SOL     OW 6527   0.990   3.772   2.811
 1224SOL    HW1 6528   1.027   3.766   2.723
 1224SOL    HW2 6529   0.918   3.710   2.810
 1224SOL     MW 6530   0.986   3.763   2.800
 1225SOL     OW 6531   2.696   2.251   0.983
 1225SOL    HW1 6532   2.629   2.319   0.979
 1225SOL    HW2 6533   2.757   2.281   1.050
 1225SOL     MW 6534   2.695   2.264   0.991
 1226SOL     OW 6535   4.159   0.997   2.439
 1226SOL    HW1 6536   4.117   0.942   2.373
 1226SOL    HW2 6537   4.250   0.970   2.439
 1226SOL     MW 6538   4.165   0.986   2.431
 1227SOL     OW 6539   5.440   4.010   2.031
 1227SOL    HW1 6540   5.440   3.937   2.092
 1227SOL    HW2 6541   5.513   4.065   2.059
 1227SOL     MW 6542   5.449   4.007   2.042
 1228SOL     OW 6543   1.697   0.566   0.948
 1228SOL    HW1 6544   1.699   0.578   0.853
 1228SOL    HW2 6545   1.655   0.645   0.981
 1228SOL     MW 6546   1.692   0.577   0.940
 1229SOL     OW 6547   3.695   0.859   3.171
 1229SOL    HW1 6548   3.790   0.875   3.171
 1229SOL    HW2 6549   3.679   0.812   3.089
 1229SOL     MW 6550   3.705   0.855   3.160
 1230SOL     OW 6551   0.624   4.327   4.398
 1230SOL    HW1 6552   0.566   4.313   4.472
 1230SOL    HW2 6553   0.650   4.239   4.370
 1230SOL     MW 6554   0.620   4.314   4.404
 1231SOL     OW 6555   5.797   2.077   2.461
 1231SOL    HW1 6556   5.796   2.161   2.508
 1231SOL    HW2 6557   5.778   2.012   2.528
 1231SOL     MW 6558   5.794   2.080   2.476
 1232SOL     OW 6559   0.963   4.102   5.358
 1232SOL    HW1 6560   1.042   4.055   5.330
 1232SOL    HW2 6561   0.915   4.038   5.411
 1232SOL     MW 6562   0.967   4.088   5.362
 1233SOL     OW 6563   4.446   0.537   3.803
 1233SOL    HW1 6564   4.470   0.532   3.710
 1233SOL    HW2 6565   4.366   0.484   3.810
 1233SOL     MW 6566   4.439   0.529   3.792
 1234SOL     OW 6567   3.634   5.551   4.849
 1234SOL    HW1 6568   3.616   5.533   4.757
 1234SOL    HW2 6569   3.631   5.646   4.856
 1234SOL     MW 6570   3.631   5.561   4.838
 1235SOL     OW 6571   1.536   6.100   5.274
 1235SOL    HW1 6572   1.486   6.018   5.274
 1235SOL    HW2 6573   1.501   6.151   5.202
 1235SOL     MW 6574   1.525   6.096   5.265
 1236SOL     OW 6575   3.932   5.477   3.950
 1236SOL    HW1 6576   3.873   5.464   4.024
 1236SOL    HW2 6577   3.996   5.406   3.957
 1236SOL     MW 6578   3.933   5.467   3.960
 1237SOL     OW 6579   2.602   5.256   1.765
 1237SOL    HW1 6580   2.644   5.323   1.819
 1237SOL    HW2 6581   2.516   5.243   1.806
 1237SOL     MW 6582   2.596   5.263   1.777
 1238SOL     OW 6583   4.737   0.228   4.167
 1238SOL    HW1 6584   4.697   0.295   4.113
 1238SOL    HW2 6585   4.829   0.225   4.138
 1238SOL     MW 6586   4.744   0.236   4.157
 1239SOL     OW 6587   0.601   2.603   1.340
 1239SOL    HW1 6588   0.610   2.667   1.270
 1239SOL    HW2 6589   0.605   2.518   1.296
 1239SOL     MW 6590   0.603   2.600   1.326
 1240SOL     OW 6591   3.111   1.076   2.518
 1240SOL    HW1 6592   3.200   1.050   2.495
 1240SOL    HW2 6593   3.055   1.031   2.455
 1240SOL     MW 6594   3.115   1.067   2.507
 1241SOL     OW 6595   2.619   5.857   2.546
 1241SOL    HW1 6596   2.655   5.945   2.555
 1241SOL    HW2 6597   2.529   5.871   2.517
 1241SOL     MW 6598   2.612   5.870   2.544
 1242SOL     OW 6599   1.518   3.548   5.580
 1242SOL    HW1 6600   1.497   3.535   5.487
 1242SOL    HW2 6601   1.601   3.502   5.592
 1242SOL     MW 6602   1.526   3.540   5.569
 1243SOL     OW 6603   5.050   4.824   0.016
 1243SOL    HW1 6604   5.083   4.818  -0.074
 1243SOL    HW2 6605   5.019   4.915   0.024
 1243SOL     MW 6606   5.050   4.835   0.005
 1244SOL     OW 6607   5.952   5.741   1.135
 1244SOL    HW1 6608   6.012   5.669   1.115
 1244SOL    HW2 6609   5.979   5.811   1.076
 1244SOL     MW 6610   5.963   5.741   1.125
 1245SOL     OW 6611   1.723   1.147   4.597
 1245SOL    HW1 6612   1.703   1.234   4.633
 1245SOL    HW2 6613   1.785   1.109   4.660
 1245SOL     MW 6614   1.728   1.153   4.610
 1246SOL     OW 6615   4.270   3.055   4.618
 1246SOL    HW1 6616   4.285   3.060   4.524
 1246SOL    HW2 6617   4.299   3.140   4.651
 1246SOL     MW 6618   4.276   3.067   4.610
 1247SOL     OW 6619   0.472   4.142   1.350
 1247SOL    HW1 6620   0.562   4.167   1.329
 1247SOL    HW2 6621   0.478   4.049   1.370
 1247SOL     MW 6622   0.485   4.133   1.350
 1248SOL     OW 6623   4.372   4.151   6.012
 1248SOL    HW1 6624   4.297   4.185   6.061
 1248SOL    HW2 6625   4.448   4.174   6.066
 1248SOL     MW 6626   4.372   4.158   6.025
 1249SOL     OW 6627   4.711   4.100   6.070
 1249SOL    HW1 6628   4.702   4.121   6.163
 1249SOL    HW2 6629   4.803   4.121   6.050
 1249SOL     MW 6630   4.722   4.106   6.080
 1250SOL     OW 6631   4.465   4.974   5.074
 1250SOL    HW1 6632   4.415   4.894   5.088
 1250SOL    HW2 6633   4.555   4.951   5.096
 1250SOL     MW 6634   4.470   4.961   5.079
 1251SOL     OW 6635   2.716   1.183   5.813
 1251SOL    HW1 6636   2.806   1.197   5.839
 1251SOL    HW2 6637   2.702   1.088   5.823
 1251SOL     MW 6638   2.725   1.172   5.818
 1252SOL     OW 6639   1.454   3.231   0.330
 1252SOL    HW1 6640   1.394   3.305   0.321
 1252SOL    HW2 6641   1.541   3.271   0.332
 1252SOL     MW 6642   1.458   3.245   0.329
 1253SOL     OW 6643   2.640   1.427   5.645
 1253SOL    HW1 6644   2.678   1.356   5.697
 1253SOL    HW2 6645   2.546   1.421   5.662
 1253SOL     MW 6646   2.633   1.417   5.654
 1254SOL     OW 6647   5.434   4.516   5.228
 1254SOL    HW1 6648   5.385   4.489   5.305
 1254SOL    HW2 6649   5.411   4.608   5.216
 1254SOL     MW 6650   5.425   4.524   5.236
 1255SOL     OW 6651   5.343   5.863   2.313
 1255SOL    HW1 6652   5.292   5.871   2.232
 1255SOL    HW2 6653   5.373   5.772   2.314
 1255SOL     MW 6654   5.340   5.852   2.302
 1256SOL     OW 6655   5.484   2.336   4.850
 1256SOL    HW1 6656   5.451   2.329   4.761
 1256SOL    HW2 6657   5.446   2.417   4.884
 1256SOL     MW 6658   5.475   2.345   4.843
 1257SOL     OW 6659   3.258   1.188   4.191
 1257SOL    HW1 6660   3.285   1.192   4.283
 1257SOL    HW2 6661   3.337   1.209   4.142
 1257SOL     MW 6662   3.271   1.191   4.197
 1258SOL     OW 6663   4.815   1.701   2.123
 1258SOL    HW1 6664   4.834   1.745   2.040
 1258SOL    HW2 6665   4.899   1.668   2.152
 1258SOL     MW 6666   4.828   1.702   2.116
 1259SOL     OW 6667   6.042   1.640   4.382
 1259SOL    HW1 6668   5.966   1.585   4.364
 1259SOL    HW2 6669   6.078   1.606   4.464
 1259SOL     MW 6670   6.037   1.629   4.390
 1260SOL     OW 6671   2.514   1.946   5.881
 1260SOL    HW1 6672   2.503   1.868   5.936
 1260SOL    HW2 6673   2.537   2.015   5.943
 1260SOL     MW 6674   2.516   1.945   5.896
 1261SOL     OW 6675   5.238   4.007   4.934
 1261SOL    HW1 6676   5.182   3.933   4.914
 1261SOL    HW2 6677   5.185   4.084   4.913
 1261SOL     MW 6678   5.224   4.008   4.929
 1262SOL     OW 6679   4.443   2.411   0.482
 1262SOL    HW1 6680   4.399   2.376   0.404
 1262SOL    HW2 6681   4.373   2.416   0.547
 1262SOL     MW 6682   4.428   2.407   0.480
 1263SOL     OW 6683   3.259   2.992   4.541
 1263SOL    HW1 6684   3.174   2.976   4.501
 1263SOL    HW2 6685   3.247   3.072   4.593
 1263SOL     MW 6686   3.247   3.000   4.543
 1264SOL     OW 6687   0.913   1.403   3.824
 1264SOL    HW1 6688   0.935   1.325   3.772
 1264SOL    HW2 6689   0.830   1.380   3.866
 1264SOL     MW 6690   0.905   1.390   3.822
 1265SOL     OW 6691   3.437   3.811   0.421
 1265SOL    HW1 6692   3.470   3.863   0.348
 1265SOL    HW2 6693   3.348   3.844   0.436
 1265SOL     MW 6694   3.430   3.822   0.414
 1266SOL     OW 6695   0.994   4.132   4.412
 1266SOL    HW1 6696   1.072   4.097   4.369
 1266SOL    HW2 6697   1.008   4.115   4.505
 1266SOL     MW 6698   1.005   4.126   4.418
 1267SOL     OW 6699   1.091   4.662   0.596
 1267SOL    HW1 6700   1.063   4.672   0.687
 1267SOL    HW2 6701   1.175   4.618   0.601
 1267SOL     MW 6702   1.098   4.658   0.609
 1268SOL     OW 6703   5.851   3.349   1.417
 1268SOL    HW1 6704   5.784   3.396   1.467
 1268SOL    HW2 6705   5.806   3.324   1.336
 1268SOL     MW 6706   5.837   3.352   1.413
 1269SOL     OW 6707   1.986   4.220   4.403
 1269SOL    HW1 6708   2.074   4.185   4.389
 1269SOL    HW2 6709   1.932   4.177   4.336
 1269SOL     MW 6710   1.990   4.210   4.392
 1270SOL     OW 6711   0.277   2.331   3.370
 1270SOL    HW1 6712   0.198   2.358   3.323
 1270SOL    HW2 6713   0.317   2.265   3.313
 1270SOL     MW 6714   0.272   2.326   3.357
 1271SOL     OW 6715   2.694   5.780   3.404
 1271SOL    HW1 6716   2.777   5.812   3.368
 1271SOL    HW2 6717   2.693   5.687   3.383
 1271SOL     MW 6718   2.704   5.772   3.396
 1272SOL     OW 6719   1.260   1.290   3.571
 1272SOL    HW1 6720   1.299   1.218   3.520
 1272SOL    HW2 6721   1.183   1.251   3.611
 1272SOL     MW 6722   1.256   1.276   3.570
 1273SOL     OW 6723   3.578   5.565   4.563
 1273SOL    HW1 6724   3.514   5.604   4.504
 1273SOL    HW2 6725   3.595   5.478   4.526
 1273SOL     MW 6726   3.572   5.559   4.551
 1274SOL     OW 6727   4.548   0.507   4.519
 1274SOL    HW1 6728   4.564   0.601   4.517
 1274SOL    HW2 6729   4.625   0.470   4.564
 1274SOL     MW 6730   4.560   0.514   4.525
 1275SOL     OW 6731   1.148   2.046   5.215
 1275SOL    HW1 6732   1.139   2.093   5.297
 1275SOL    HW2 6733   1.135   2.113   5.147
 1275SOL     MW 6734   1.145   2.061   5.217
 1276SOL     OW 6735   3.123   0.892   0.760
 1276SOL    HW1 6736   3.058   0.823   0.773
 1276SOL    HW2 6737   3.182   0.856   0.693
 1276SOL     MW 6738   3.122   0.878   0.753
 1277SOL     OW 6739   5.843   5.675   3.041
 1277SOL    HW1 6740   5.775   5.608   3.027
 1277SOL    HW2 6741   5.877   5.657   3.128
 1277SOL     MW 6742   5.839   5.664   3.050
 1278SOL     OW 6743   2.675   1.422   1.414
 1278SOL    HW1 6744   2.579   1.414   1.414
 1278SOL    HW2 6745   2.691   1.516   1.408
 1278SOL     MW 6746   2.665   1.433   1.413
 1279SOL     OW 6747   2.263   4.348   5.411
 1279SOL    HW1 6748   2.183   4.385   5.372
 1279SOL    HW2 6749   2.232   4.305   5.491
 1279SOL     MW 6750   2.249   4.347   5.416
 1280SOL     OW 6751   3.100   2.349   5.103
 1280SOL    HW1 6752   3.123   2.429   5.151
 1280SOL    HW2 6753   3.006   2.357   5.087
 1280SOL     MW 6754   3.091   2.361   5.107
 1281SOL     OW 6755   1.361   4.714   1.551
 1281SOL    HW1 6756   1.345   4.808   1.539
 1281SOL    HW2 6757   1.361   4.679   1.462
 1281SOL     MW 6758   1.359   4.722   1.538
 1282SOL     OW 6759   4.016   5.872   0.790
 1282SOL    HW1 6760   4.058   5.830   0.865
 1282SOL    HW2 6761   4.065   5.840   0.714
 1282SOL     MW 6762   4.028   5.863   0.790
 1283SOL     OW 6763   5.896   0.810   3.017
 1283SOL    HW1 6764   5.879   0.815   2.923
 1283SOL    HW2 6765   5.821   0.762   3.053
 1283SOL     MW 6766   5.885   0.804   3.009
 1284SOL     OW 6767   4.088   2.068   1.077
 1284SOL    HW1 6768   4.156   2.044   1.141
 1284SOL    HW2 6769   4.022   2.113   1.129
 1284SOL     MW 6770   4.088   2.071   1.092
 1285SOL     OW 6771   4.698   1.503   3.865
 1285SOL    HW1 6772   4.621   1.525   3.917
 1285SOL    HW2 6773   4.709   1.408   3.877
 1285SOL     MW 6774   4.690   1.493   3.873
 1286SOL     OW 6775   1.185   1.456   1.202
 1286SOL    HW1 6776   1.218   1.520   1.265
 1286SOL    HW2 6777   1.241   1.467   1.125
 1286SOL     MW 6778   1.197   1.465   1.200
 1287SOL     OW 6779   2.383   5.212   4.683
 1287SOL    HW1 6780   2.365   5.141   4.745
 1287SOL    HW2 6781   2.478   5.223   4.687
 1287SOL     MW 6782   2.393   5.205   4.692
 1288SOL     OW 6783   2.151   5.077   4.078
 1288SOL    HW1 6784   2.142   5.120   3.993
 1288SOL    HW2 6785   2.172   5.147   4.139
 1288SOL     MW 6786   2.152   5.091   4.075
 1289SOL     OW 6787   5.516   3.861   0.058
 1289SOL    HW1 6788   5.527   3.910   0.139
 1289SOL    HW2 6789   5.430   3.821   0.066
 1289SOL     MW 6790   5.507   3.862   0.069
 1290SOL     OW 6791   5.800   4.673   0.902
 1290SOL    HW1 6792   5.820   4.762   0.873
 1290SOL    HW2 6793   5.885   4.628   0.899
 1290SOL     MW 6794   5.814   4.678   0.898
 1291SOL     OW 6795   5.132   4.657   0.581
 1291SOL    HW1 6796   5.200   4.589   0.577
 1291SOL    HW2 6797   5.059   4.621   0.531
 1291SOL     MW 6798   5.132   4.643   0.574
 1292SOL     OW 6799   0.564   4.193   3.861
 1292SOL    HW1 6800   0.526   4.281   3.863
 1292SOL    HW2 6801   0.575   4.175   3.767
 1292SOL     MW 6802   0.560   4.202   3.849
 1293SOL     OW 6803   0.218   5.361   1.505
 1293SOL    HW1 6804   0.268   5.280   1.501
 1293SOL    HW2 6805   0.128   5.333   1.516
 1293SOL     MW 6806   0.213   5.347   1.506
 1294SOL     OW 6807   4.200   4.045   4.988
 1294SOL    HW1 6808   4.233   4.052   4.898
 1294SOL    HW2 6809   4.127   4.107   4.992
 1294SOL     MW 6810   4.195   4.054   4.977
 1295SOL     OW 6811   4.893   4.131   3.334
 1295SOL    HW1 6812   4.890   4.131   3.430
 1295SOL    HW2 6813   4.855   4.216   3.310
 1295SOL     MW 6814   4.888   4.142   3.343
 1296SOL     OW 6815   2.799   4.212   5.661
 1296SOL    HW1 6816   2.752   4.138   5.621
 1296SOL    HW2 6817   2.888   4.204   5.628
 1296SOL     MW 6818   2.804   4.201   5.651
 1297SOL     OW 6819   0.775   4.763   5.073
 1297SOL    HW1 6820   0.758   4.711   4.994
 1297SOL    HW2 6821   0.695   4.815   5.085
 1297SOL     MW 6822   0.763   4.763   5.064
 1298SOL     OW 6823   5.661   0.340   0.819
 1298SOL    HW1 6824   5.672   0.371   0.729
 1298SOL    HW2 6825   5.730   0.385   0.868
 1298SOL     MW 6826   5.671   0.350   0.814
 1299SOL     OW 6827   4.439   1.134   2.274
 1299SOL    HW1 6828   4.382   1.092   2.209
 1299SOL    HW2 6829   4.481   1.061   2.319
 1299SOL     MW 6830   4.437   1.119   2.271
 1300SOL     OW 6831   1.431   4.597   3.624
 1300SOL    HW1 6832   1.430   4.557   3.711
 1300SOL    HW2 6833   1.397   4.685   3.637
 1300SOL     MW 6834   1.427   4.603   3.637
 1301SOL     OW 6835   2.933   0.087   0.267
 1301SOL    HW1 6836   2.862   0.148   0.250
 1301SOL    HW2 6837   2.935   0.077   0.362
 1301SOL     MW 6838   2.924   0.093   0.277
 1302SOL     OW 6839   4.042   4.168   0.401
 1302SOL    HW1 6840   4.103   4.238   0.375
 1302SOL    HW2 6841   4.054   4.160   0.495
 1302SOL     MW 6842   4.051   4.176   0.409
 1303SOL     OW 6843   2.677   2.126   1.449
 1303SOL    HW1 6844   2.660   2.128   1.355
 1303SOL    HW2 6845   2.615   2.189   1.486
 1303SOL     MW 6846   2.667   2.134   1.442
 1304SOL     OW 6847   3.242   4.023   0.844
 1304SOL    HW1 6848   3.159   3.979   0.828
 1304SOL    HW2 6849   3.303   3.952   0.866
 1304SOL     MW 6850   3.239   4.008   0.845
 1305SOL     OW 6851   4.583   4.723   3.921
 1305SOL    HW1 6852   4.583   4.803   3.868
 1305SOL    HW2 6853   4.642   4.664   3.874
 1305SOL     MW 6854   4.590   4.726   3.908
 1306SOL     OW 6855   2.124   5.549   0.744
 1306SOL    HW1 6856   2.120   5.576   0.652
 1306SOL    HW2 6857   2.103   5.456   0.742
 1306SOL     MW 6858   2.121   5.541   0.732
 1307SOL     OW 6859   5.162   5.997   3.046
 1307SOL    HW1 6860   5.082   5.998   3.098
 1307SOL    HW2 6861   5.214   5.926   3.084
 1307SOL     MW 6862   5.159   5.988   3.057
 1308SOL     OW 6863   2.997   1.241   5.829
 1308SOL    HW1 6864   2.997   1.222   5.736
 1308SOL    HW2 6865   3.052   1.319   5.838
 1308SOL     MW 6866   3.004   1.249   5.818
 1309SOL     OW 6867   5.553   2.596   2.423
 1309SOL    HW1 6868   5.538   2.664   2.488
 1309SOL    HW2 6869   5.466   2.560   2.406
 1309SOL     MW 6870   5.540   2.600   2.429
 1310SOL     OW 6871   1.135   0.355   3.247
 1310SOL    HW1 6872   1.065   0.346   3.312
 1310SOL    HW2 6873   1.091   0.387   3.168
 1310SOL     MW 6874   1.121   0.358   3.245
 1311SOL     OW 6875   2.995   4.406   3.965
 1311SOL    HW1 6876   3.045   4.472   3.917
 1311SOL    HW2 6877   2.930   4.376   3.902
 1311SOL     MW 6878   2.993   4.411   3.951
 1312SOL     OW 6879   5.373   1.281   5.688
 1312SOL    HW1 6880   5.302   1.244   5.635
 1312SOL    HW2 6881   5.422   1.336   5.627
 1312SOL     MW 6882   5.370   1.283   5.673
 1313SOL     OW 6883   1.506   0.774   1.678
 1313SOL    HW1 6884   1.592   0.815   1.672
 1313SOL    HW2 6885   1.445   0.838   1.641
 1313SOL     MW 6886   1.509   0.788   1.673
 1314SOL     OW 6887   5.622   0.575   0.410
 1314SOL    HW1 6888   5.671   0.623   0.477
 1314SOL    HW2 6889   5.560   0.521   0.459
 1314SOL     MW 6890   5.620   0.574   0.425
 1315SOL     OW 6891   2.300   0.418   1.247
 1315SOL    HW1 6892   2.274   0.492   1.302
 1315SOL    HW2 6893   2.374   0.378   1.295
 1315SOL     MW 6894   2.306   0.422   1.260
 1316SOL     OW 6895   2.619   0.241   2.532
 1316SOL    HW1 6896   2.642   0.150   2.549
 1316SOL    HW2 6897   2.632   0.285   2.616
 1316SOL     MW 6898   2.624   0.235   2.545
 1317SOL     OW 6899   1.357   5.820   4.074
 1317SOL    HW1 6900   1.320   5.741   4.036
 1317SOL    HW2 6901   1.318   5.825   4.161
 1317SOL     MW 6902   1.347   5.811   4.080
 1318SOL     OW 6903   4.234   1.027   0.503
 1318SOL    HW1 6904   4.218   0.947   0.454
 1318SOL    HW2 6905   4.311   1.067   0.461
 1318SOL     MW 6906   4.242   1.022   0.491
 1319SOL     OW 6907   2.697   3.199   5.591
 1319SOL    HW1 6908   2.660   3.201   5.503
 1319SOL    HW2 6909   2.640   3.256   5.642
 1319SOL     MW 6910   2.685   3.206   5.586
 1320SOL     OW 6911   2.058   0.960   2.561
 1320SOL    HW1 6912   2.021   0.881   2.599
 1320SOL    HW2 6913   2.027   1.031   2.618
 1320SOL     MW 6914   2.050   0.959   2.573
 1321SOL     OW 6915   1.859   4.850   4.626
 1321SOL    HW1 6916   1.813   4.784   4.679
 1321SOL    HW2 6917   1.819   4.843   4.539
 1321SOL     MW 6918   1.848   4.841   4.622
 1322SOL     OW 6919   1.475   2.844   5.347
 1322SOL    HW1 6920   1.512   2.774   5.293
 1322SOL    HW2 6921   1.486   2.923   5.294
 1322SOL     MW 6922   1.481   2.845   5.333
 1323SOL     OW 6923   1.288   0.606   3.711
 1323SOL    HW1 6924   1.362   0.663   3.690
 1323SOL    HW2 6925   1.269   0.560   3.630
 1323SOL     MW 6926   1.295   0.607   3.698
 1324SOL     OW 6927   3.201   0.383   5.306
 1324SOL    HW1 6928   3.251   0.310   5.269
 1324SOL    HW2 6929   3.110   0.364   5.281
 1324SOL     MW 6930   3.196   0.371   5.298
 1325SOL     OW 6931   4.469   3.646   1.977
 1325SOL    HW1 6932   4.470   3.662   2.071
 1325SOL    HW2 6933   4.551   3.601   1.959
 1325SOL     MW 6934   4.480   3.642   1.986
 1326SOL     OW 6935   4.651   1.543   0.960
 1326SOL    HW1 6936   4.605   1.555   0.877
 1326SOL    HW2 6937   4.721   1.480   0.940
 1326SOL     MW 6938   4.654   1.537   0.947
 1327SOL     OW 6939   4.006   3.370   6.115
 1327SOL    HW1 6940   3.984   3.339   6.203
 1327SOL    HW2 6941   3.923   3.367   6.067
 1327SOL     MW 6942   3.992   3.366   6.120
 1328SOL     OW 6943   0.762   3.239   0.269
 1328SOL    HW1 6944   0.832   3.293   0.304
 1328SOL    HW2 6945   0.805   3.179   0.208
 1328SOL     MW 6946   0.776   3.238   0.265
 1329SOL     OW 6947   1.952   2.194   5.692
 1329SOL    HW1 6948   1.949   2.153   5.606
 1329SOL    HW2 6949   1.863   2.183   5.726
 1329SOL     MW 6950   1.940   2.187   5.685
 1330SOL     OW 6951   3.244   4.778   5.752
 1330SOL    HW1 6952   3.249   4.722   5.674
 1330SOL    HW2 6953   3.281   4.725   5.822
 1330SOL     MW 6954   3.250   4.764   5.751
 1331SOL     OW 6955   2.890   0.389   3.694
 1331SOL    HW1 6956   2.949   0.439   3.750
 1331SOL    HW2 6957   2.863   0.452   3.627
 1331SOL     MW 6958   2.894   0.404   3.693
 1332SOL     OW 6959   5.932   2.406   3.499
 1332SOL    HW1 6960   5.993   2.397   3.425
 1332SOL    HW2 6961   5.985   2.444   3.569
 1332SOL     MW 6962   5.947   2.409   3.498
 1333SOL     OW 6963   4.946   0.334   3.496
 1333SOL    HW1 6964   4.932   0.427   3.476
 1333SOL    HW2 6965   4.971   0.296   3.411
 1333SOL     MW 6966   4.948   0.341   3.482
 1334SOL     OW 6967   6.051   5.305   0.923
 1334SOL    HW1 6968   6.073   5.230   0.978
 1334SOL    HW2 6969   6.070   5.381   0.977
 1334SOL     MW 6970   6.056   5.305   0.937
 1335SOL     OW 6971   3.439   1.184   1.462
 1335SOL    HW1 6972   3.450   1.136   1.380
 1335SOL    HW2 6973   3.344   1.193   1.472
 1335SOL     MW 6974   3.428   1.179   1.453
 1336SOL     OW 6975   5.351   1.658   5.315
 1336SOL    HW1 6976   5.339   1.605   5.394
 1336SOL    HW2 6977   5.430   1.622   5.275
 1336SOL     MW 6978   5.360   1.647   5.320
 1337SOL     OW 6979   0.384   5.092   4.051
 1337SOL    HW1 6980   0.380   5.170   4.106
 1337SOL    HW2 6981   0.317   5.033   4.086
 1337SOL     MW 6982   0.375   5.094   4.063
 1338SOL     OW 6983   5.314   5.404   0.826
 1338SOL    HW1 6984   5.229   5.433   0.858
 1338SOL    HW2 6985   5.377   5.442   0.888
 1338SOL     MW 6986   5.311   5.413   0.838
 1339SOL     OW 6987   5.387   0.768   1.842
 1339SOL    HW1 6988   5.351   0.716   1.914
 1339SOL    HW2 6989   5.428   0.843   1.884
 1339SOL     MW 6990   5.388   0.771   1.856
 1340SOL     OW 6991   4.514   0.959   2.838
 1340SOL    HW1 6992   4.589   0.942   2.895
 1340SOL    HW2 6993   4.547   1.020   2.772
 1340SOL     MW 6994   4.528   0.965   2.837
 1341SOL     OW 6995   1.050   1.953   0.758
 1341SOL    HW1 6996   0.969   1.919   0.798
 1341SOL    HW2 6997   1.085   1.879   0.709
 1341SOL     MW 6998   1.044   1.939   0.757
 1342SOL     OW 6999   4.012   1.986   5.059
 1342SOL    HW1 7000   3.992   1.906   5.010
 1342SOL    HW2 7001   4.088   2.023   5.014
 1342SOL     MW 7002   4.019   1.981   5.047
 1343SOL     OW 7003   4.445   0.855   0.040
 1343SOL    HW1 7004   4.492   0.934   0.015
 1343SOL    HW2 7005   4.444   0.801  -0.040
 1343SOL     MW 7006   4.451   0.858   0.026
 1344SOL     OW 7007   0.890   5.843   5.804
 1344SOL    HW1 7008   0.932   5.780   5.745
 1344SOL    HW2 7009   0.847   5.905   5.745
 1344SOL     MW 7010   0.890   5.843   5.789
 1345SOL     OW 7011   3.797   0.421   6.037
 1345SOL    HW1 7012   3.777   0.406   6.130
 1345SOL    HW2 7013   3.870   0.482   6.038
 1345SOL     MW 7014   3.803   0.427   6.049
 1346SOL     OW 7015   4.115   4.688   3.404
 1346SOL    HW1 7016   4.127   4.776   3.440
 1346SOL    HW2 7017   4.204   4.655   3.394
 1346SOL     MW 7018   4.128   4.695   3.407
 1347SOL     OW 7019   3.774   3.562   0.983
 1347SOL    HW1 7020   3.732   3.525   1.061
 1347SOL    HW2 7021   3.734   3.514   0.910
 1347SOL     MW 7022   3.763   3.551   0.984
 1348SOL     OW 7023   1.028   3.017   2.799
 1348SOL    HW1 7024   1.032   2.936   2.748
 1348SOL    HW2 7025   0.961   3.070   2.755
 1348SOL     MW 7026   1.020   3.013   2.787
 1349SOL     OW 7027   5.280   1.522   3.441
 1349SOL    HW1 7028   5.198   1.521   3.490
 1349SOL    HW2 7029   5.277   1.603   3.390
 1349SOL     MW 7030   5.269   1.532   3.441
 1350SOL     OW 7031   5.436   1.391   0.062
 1350SOL    HW1 7032   5.376   1.447   0.013
 1350SOL    HW2 7033   5.523   1.414   0.030
 1350SOL     MW 7034   5.440   1.401   0.052
 1351SOL     OW 7035   4.291   0.724   5.396
 1351SOL    HW1 7036   4.291   0.797   5.334
 1351SOL    HW2 7037   4.282   0.766   5.482
 1351SOL     MW 7038   4.290   0.739   5.399
 1352SOL     OW 7039   1.937   5.110   0.532
 1352SOL    HW1 7040   1.999   5.129   0.462
 1352SOL    HW2 7041   1.890   5.032   0.503
 1352SOL     MW 7042   1.939   5.103   0.519
 1353SOL     OW 7043   1.460   5.610   1.396
 1353SOL    HW1 7044   1.456   5.703   1.373
 1353SOL    HW2 7045   1.380   5.594   1.446
 1353SOL     MW 7046   1.450   5.620   1.399
 1354SOL     OW 7047   3.156   1.124   3.489
 1354SOL    HW1 7048   3.100   1.084   3.422
 1354SOL    HW2 7049   3.180   1.051   3.546
 1354SOL     MW 7050   3.152   1.109   3.488
 1355SOL     OW 7051   5.549   0.809   4.156
 1355SOL    HW1 7052   5.597   0.812   4.238
 1355SOL    HW2 7053   5.486   0.738   4.168
 1355SOL     MW 7054   5.547   0.801   4.168
 1356SOL     OW 7055   1.487   4.110   5.279
 1356SOL    HW1 7056   1.487   4.037   5.340
 1356SOL    HW2 7057   1.418   4.168   5.311
 1356SOL     MW 7058   1.478   4.108   5.291
 1357SOL     OW 7059   1.639   3.532   4.884
 1357SOL    HW1 7060   1.653   3.449   4.930
 1357SOL    HW2 7061   1.676   3.598   4.942
 1357SOL     MW 7062   1.646   3.530   4.897
 1358SOL     OW 7063   5.535   0.070   5.428
 1358SOL    HW1 7064   5.567   0.160   5.431
 1358SOL    HW2 7065   5.547   0.037   5.517
 1358SOL     MW 7066   5.540   0.077   5.440
 1359SOL     OW 7067   1.417   0.070   5.045
 1359SOL    HW1 7068   1.458   0.112   4.969
 1359SOL    HW2 7069   1.343   0.022   5.009
 1359SOL     MW 7070   1.413   0.069   5.031
 1360SOL     OW 7071   1.924   2.123   1.175
 1360SOL    HW1 7072   1.929   2.065   1.251
 1360SOL    HW2 7073   2.014   2.149   1.159
 1360SOL     MW 7074   1.936   2.119   1.183
 1361SOL     OW 7075   1.889   5.796   5.796
 1361SOL    HW1 7076   1.817   5.854   5.821
 1361SOL    HW2 7077   1.854   5.741   5.727
 1361SOL     MW 7078   1.876   5.796   5.791
 1362SOL     OW 7079   0.297   3.736   1.614
 1362SOL    HW1 7080   0.246   3.655   1.617
 1362SOL    HW2 7081   0.373   3.718   1.670
 1362SOL     MW 7082   0.301   3.723   1.622
 1363SOL     OW 7083   3.268   1.136   3.025
 1363SOL    HW1 7084   3.196   1.089   3.068
 1363SOL    HW2 7085   3.279   1.216   3.077
 1363SOL     MW 7086   3.260   1.140   3.037
 1364SOL     OW 7087   5.547   1.722   3.938
 1364SOL    HW1 7088   5.579   1.809   3.965
 1364SOL    HW2 7089   5.622   1.664   3.949
 1364SOL     MW 7090   5.561   1.726   3.943
 1365SOL     OW 7091   2.779   2.018   0.648
 1365SOL    HW1 7092   2.815   1.929   0.647
 1365SOL    HW2 7093   2.840   2.067   0.705
 1365SOL     MW 7094   2.792   2.013   0.655
 1366SOL     OW 7095   1.745   5.494   3.342
 1366SOL    HW1 7096   1.738   5.460   3.253
 1366SOL    HW2 7097   1.656   5.519   3.366
 1366SOL     MW 7098   1.733   5.493   3.334
 1367SOL     OW 7099   5.309   4.460   1.435
 1367SOL    HW1 7100   5.380   4.495   1.382
 1367SOL    HW2 7101   5.354   4.411   1.505
 1367SOL     MW 7102   5.324   4.458   1.437
 1368SOL     OW 7103   3.965   4.908   1.478
 1368SOL    HW1 7104   3.982   4.987   1.427
 1368SOL    HW2 7105   4.029   4.844   1.446
 1368SOL     MW 7106   3.975   4.910   1.467
 1369SOL     OW 7107   4.832   0.825   4.012
 1369SOL    HW1 7108   4.912   0.837   3.961
 1369SOL    HW2 7109   4.763   0.867   3.960
 1369SOL     MW 7110   4.833   0.832   3.999
 1370SOL     OW 7111   0.740   0.450   4.083
 1370SOL    HW1 7112   0.824   0.479   4.048
 1370SOL    HW2 7113   0.760   0.421   4.172
 1370SOL     MW 7114   0.753   0.450   4.090
 1371SOL     OW 7115   2.899   0.661   0.005
 1371SOL    HW1 7116   2.861   0.657   0.093
 1371SOL    HW2 7117   2.910   0.569  -0.021
 1371SOL     MW 7118   2.895   0.649   0.013
 1372SOL     OW 7119   5.620   0.060   4.573
 1372SOL    HW1 7120   5.583   0.136   4.619
 1372SOL    HW2 7121   5.548  -0.004   4.571
 1372SOL     MW 7122   5.606   0.061   4.579
 1373SOL     OW 7123   5.245   5.473   2.235
 1373SOL    HW1 7124   5.268   5.510   2.320
 1373SOL    HW2 7125   5.328   5.465   2.188
 1373SOL     MW 7126   5.258   5.476   2.240
 1374SOL     OW 7127   4.903   3.283   1.733
 1374SOL    HW1 7128   4.844   3.250   1.664
 1374SOL    HW2 7129   4.853   3.354   1.774
 1374SOL     MW 7130   4.889   3.288   1.729
 1375SOL     OW 7131   0.431   4.763   2.061
 1375SOL    HW1 7132   0.356   4.803   2.016
 1375SOL    HW2 7133   0.495   4.749   1.991
 1375SOL     MW 7134   0.430   4.767   2.046
 1376SOL     OW 7135   4.188   5.411   1.602
 1376SOL    HW1 7136   4.242   5.457   1.666
 1376SOL    HW2 7137   4.149   5.339   1.650
 1376SOL     MW 7138   4.190   5.408   1.616
 1377SOL     OW 7139   1.126   1.373   2.022
 1377SOL    HW1 7140   1.046   1.385   2.072
 1377SOL    HW2 7141   1.097   1.347   1.934
 1377SOL     MW 7142   1.112   1.371   2.017
 1378SOL     OW 7143   3.932   2.640   0.568
 1378SOL    HW1 7144   3.863   2.583   0.603
 1378SOL    HW2 7145   3.955   2.600   0.484
 1378SOL     MW 7146   3.926   2.628   0.562
 1379SOL     OW 7147   4.312   5.722   3.655
 1379SOL    HW1 7148   4.405   5.707   3.642
 1379SOL    HW2 7149   4.269   5.654   3.604
 1379SOL     MW 7150   4.318   5.711   3.647
 1380SOL     OW 7151   1.698   4.740   1.335
 1380SOL    HW1 7152   1.696   4.739   1.431
 1380SOL    HW2 7153   1.789   4.725   1.312
 1380SOL     MW 7154   1.709   4.738   1.344
 1381SOL     OW 7155   0.030   3.769   4.970
 1381SOL    HW1 7156   0.045   3.862   4.987
 1381SOL    HW2 7157   0.024   3.730   5.057
 1381SOL     MW 7158   0.031   3.776   4.984
 1382SOL     OW 7159   0.062   3.721   0.276
 1382SOL    HW1 7160   0.146   3.683   0.249
 1382SOL    HW2 7161   0.067   3.724   0.372
 1382SOL     MW 7162   0.073   3.717   0.285
 1383SOL     OW 7163   5.289   3.424   2.452
 1383SOL    HW1 7164   5.251   3.458   2.371
 1383SOL    HW2 7165   5.344   3.351   2.424
 1383SOL     MW 7166   5.291   3.419   2.438
 1384SOL     OW 7167   5.520   2.043   0.114
 1384SOL    HW1 7168   5.575   2.054   0.037
 1384SOL    HW2 7169   5.447   1.990   0.083
 1384SOL     MW 7170   5.518   2.037   0.100
 1385SOL     OW 7171   0.130   1.511   5.241
 1385SOL    HW1 7172   0.096   1.540   5.157
 1385SOL    HW2 7173   0.186   1.582   5.270
 1385SOL     MW 7174   0.133   1.524   5.234
 1386SOL     OW 7175   1.810   0.846   1.776
 1386SOL    HW1 7176   1.828   0.755   1.751
 1386SOL    HW2 7177   1.871   0.863   1.848
 1386SOL     MW 7178   1.820   0.837   1.782
 1387SOL     OW 7179   1.306   2.089   3.744
 1387SOL    HW1 7180   1.283   2.080   3.651
 1387SOL    HW2 7181   1.222   2.078   3.790
 1387SOL     MW 7182   1.292   2.086   3.738
 1388SOL     OW 7183   0.740   0.318   4.692
 1388SOL    HW1 7184   0.653   0.293   4.662
 1388SOL    HW2 7185   0.767   0.388   4.633
 1388SOL     MW 7186   0.733   0.324   4.680
 1389SOL     OW 7187   5.485   2.056   1.003
 1389SOL    HW1 7188   5.469   2.118   1.074
 1389SOL    HW2 7189   5.398   2.021   0.982
 1389SOL     MW 7190   5.472   2.060   1.009
 1390SOL     OW 7191   0.813   1.795   1.730
 1390SOL    HW1 7192   0.769   1.716   1.761
 1390SOL    HW2 7193   0.802   1.858   1.801
 1390SOL     MW 7194   0.806   1.793   1.743
 1391SOL     OW 7195   4.470   4.086   5.090
 1391SOL    HW1 7196   4.379   4.062   5.072
 1391SOL    HW2 7197   4.497   4.136   5.013
 1391SOL     MW 7198   4.462   4.090   5.078
 1392SOL     OW 7199   5.195   4.059   1.908
 1392SOL    HW1 7200   5.279   4.044   1.952
 1392SOL    HW2 7201   5.143   3.982   1.930
 1392SOL     MW 7202   5.199   4.047   1.916
 1393SOL     OW 7203   4.254   2.764   1.485
 1393SOL    HW1 7204   4.186   2.721   1.537
 1393SOL    HW2 7205   4.319   2.792   1.549
 1393SOL     MW 7206   4.254   2.762   1.499
 1394SOL     OW 7207   6.118   0.229   3.605
 1394SOL    HW1 7208   6.055   0.209   3.674
 1394SOL    HW2 7209   6.167   0.147   3.594
 1394SOL     MW 7210   6.116   0.216   3.612
 1395SOL     OW 7211   3.578   0.763   1.666
 1395SOL    HW1 7212   3.632   0.757   1.746
 1395SOL    HW2 7213   3.556   0.856   1.659
 1395SOL     MW 7214   3.582   0.774   1.676
 1396SOL     OW 7215   4.982   0.998   6.060
 1396SOL    HW1 7216   4.979   0.989   5.965
 1396SOL    HW2 7217   5.049   0.936   6.088
 1396SOL     MW 7218   4.991   0.989   6.051
 1397SOL     OW 7219   1.254   5.918   2.084
 1397SOL    HW1 7220   1.295   5.997   2.120
 1397SOL    HW2 7221   1.317   5.886   2.020
 1397SOL     MW 7222   1.267   5.924   2.081
 1398SOL     OW 7223   2.528   4.169   2.378
 1398SOL    HW1 7224   2.435   4.193   2.385
 1398SOL    HW2 7225   2.529   4.076   2.400
 1398SOL     MW 7226   2.516   4.160   2.382
 1399SOL     OW 7227   6.077   0.506   5.841
 1399SOL    HW1 7228   6.140   0.576   5.824
 1399SOL    HW2 7229   6.097   0.477   5.929
 1399SOL     MW 7230   6.088   0.512   5.850
 1400SOL     OW 7231   1.365   1.481   0.119
 1400SOL    HW1 7232   1.403   1.502   0.205
 1400SOL    HW2 7233   1.384   1.558   0.065
 1400SOL     MW 7234   1.372   1.493   0.123
 1401SOL     OW 7235   0.542   4.687   4.649
 1401SOL    HW1 7236   0.609   4.646   4.595
 1401SOL    HW2 7237   0.582   4.769   4.679
 1401SOL     MW 7238   0.556   4.693   4.646
 1402SOL     OW 7239   5.351   5.544   4.457
 1402SOL    HW1 7240   5.305   5.472   4.415
 1402SOL    HW2 7241   5.359   5.518   4.548
 1402SOL     MW 7242   5.346   5.532   4.463
 1403SOL     OW 7243   5.820   0.141   5.808
 1403SOL    HW1 7244   5.814   0.226   5.764
 1403SOL    HW2 7245   5.871   0.086   5.749
 1403SOL     MW 7246   5.826   0.145   5.795
 1404SOL     OW 7247   0.048   1.811   0.176
 1404SOL    HW1 7248   0.048   1.862   0.257
 1404SOL    HW2 7249  -0.038   1.770   0.173
 1404SOL     MW 7250   0.037   1.813   0.186
 1405SOL     OW 7251   5.940   3.693   2.694
 1405SOL    HW1 7252   5.923   3.773   2.643
 1405SOL    HW2 7253   5.901   3.623   2.641
 1405SOL     MW 7254   5.933   3.694   2.680
 1406SOL     OW 7255   1.330   0.174   3.860
 1406SOL    HW1 7256   1.353   0.106   3.923
 1406SOL    HW2 7257   1.355   0.137   3.775
 1406SOL     MW 7258   1.337   0.161   3.858
 1407SOL     OW 7259   2.074   3.928   2.037
 1407SOL    HW1 7260   1.992   3.880   2.041
 1407SOL    HW2 7261   2.121   3.892   1.962
 1407SOL     MW 7262   2.070   3.917   2.028
 1408SOL     OW 7263   6.014   4.971   3.480
 1408SOL    HW1 7264   5.936   4.990   3.428
 1408SOL    HW2 7265   6.080   4.947   3.416
 1408SOL     MW 7266   6.012   4.970   3.465
 1409SOL     OW 7267   1.095   3.671   0.945
 1409SOL    HW1 7268   1.009   3.631   0.958
 1409SOL    HW2 7269   1.139   3.661   1.029
 1409SOL     MW 7270   1.089   3.665   0.957
 1410SOL     OW 7271   3.181   3.595   0.425
 1410SOL    HW1 7272   3.222   3.629   0.504
 1410SOL    HW2 7273   3.217   3.507   0.415
 1410SOL     MW 7274   3.191   3.588   0.434
 1411SOL     OW 7275   4.564   0.272   1.603
 1411SOL    HW1 7276   4.507   0.336   1.645
 1411SOL    HW2 7277   4.622   0.241   1.673
 1411SOL     MW 7278   4.564   0.276   1.617
 1412SOL     OW 7279   5.614   0.478   4.347
 1412SOL    HW1 7280   5.571   0.466   4.262
 1412SOL    HW2 7281   5.652   0.393   4.367
 1412SOL     MW 7282   5.613   0.466   4.338
 1413SOL     OW 7283   1.482   0.344   5.429
 1413SOL    HW1 7284   1.418   0.305   5.370
 1413SOL    HW2 7285   1.490   0.281   5.501
 1413SOL     MW 7286   1.475   0.331   5.431
 1414SOL     OW 7287   2.910   2.412   1.602
 1414SOL    HW1 7288   2.867   2.357   1.668
 1414SOL    HW2 7289   2.994   2.369   1.587
 1414SOL     MW 7290   2.915   2.399   1.609
 1415SOL     OW 7291   0.113   0.539   4.286
 1415SOL    HW1 7292   0.088   0.596   4.213
 1415SOL    HW2 7293   0.185   0.486   4.251
 1415SOL     MW 7294   0.119   0.539   4.272
 1416SOL     OW 7295   0.326   0.056   1.093
 1416SOL    HW1 7296   0.342   0.138   1.045
 1416SOL    HW2 7297   0.411   0.036   1.134
 1416SOL     MW 7298   0.339   0.064   1.092
 1417SOL     OW 7299   1.693   2.109   2.203
 1417SOL    HW1 7300   1.723   2.078   2.118
 1417SOL    HW2 7301   1.760   2.078   2.264
 1417SOL     MW 7302   1.705   2.101   2.200
 1418SOL     OW 7303   0.181   5.947   2.062
 1418SOL    HW1 7304   0.147   6.022   2.109
 1418SOL    HW2 7305   0.180   5.875   2.125
 1418SOL     MW 7306   0.177   5.947   2.076
 1419SOL     OW 7307   4.669   3.355   3.240
 1419SOL    HW1 7308   4.614   3.364   3.162
 1419SOL    HW2 7309   4.738   3.294   3.214
 1419SOL     MW 7310   4.671   3.349   3.227
 1420SOL     OW 7311   1.414   5.048   1.947
 1420SOL    HW1 7312   1.323   5.079   1.948
 1420SOL    HW2 7313   1.412   4.967   1.998
 1420SOL     MW 7314   1.402   5.042   1.953
 1421SOL     OW 7315   5.878   2.244   4.268
 1421SOL    HW1 7316   5.958   2.192   4.265
 1421SOL    HW2 7317   5.809   2.182   4.243
 1421SOL     MW 7318   5.879   2.229   4.264
 1422SOL     OW 7319   5.057   0.350   1.169
 1422SOL    HW1 7320   5.030   0.263   1.139
 1422SOL    HW2 7321   5.082   0.336   1.261
 1422SOL     MW 7322   5.057   0.337   1.177
 1423SOL     OW 7323   1.003   6.091   1.000
 1423SOL    HW1 7324   0.969   6.013   1.045
 1423SOL    HW2 7325   0.941   6.106   0.929
 1423SOL     MW 7326   0.990   6.083   0.997
 1424SOL     OW 7327   3.977   4.617   1.861
 1424SOL    HW1 7328   4.067   4.621   1.894
 1424SOL    HW2 7329   3.964   4.524   1.839
 1424SOL     MW 7330   3.987   4.605   1.862
 1425SOL     OW 7331   1.385   1.010   1.897
 1425SOL    HW1 7332   1.327   1.053   1.833
 1425SOL    HW2 7333   1.463   0.988   1.847
 1425SOL     MW 7334   1.387   1.012   1.882
 1426SOL     OW 7335   5.218   2.651   0.389
 1426SOL    HW1 7336   5.148   2.587   0.402
 1426SOL    HW2 7337   5.182   2.733   0.424
 1426SOL     MW 7338   5.205   2.653   0.395
 1427SOL     OW 7339   2.935   4.735   4.170
 1427SOL    HW1 7340   2.895   4.791   4.102
 1427SOL    HW2 7341   2.938   4.791   4.247
 1427SOL     MW 7342   2.930   4.750   4.171
 1428SOL     OW 7343   5.680   2.999   3.848
 1428SOL    HW1 7344   5.654   2.972   3.936
 1428SOL    HW2 7345   5.762   2.952   3.831
 1428SOL     MW 7346   5.687   2.989   3.857
 1429SOL     OW 7347   5.882   3.488   2.052
 1429SOL    HW1 7348   5.960   3.471   2.000
 1429SOL    HW2 7349   5.811   3.444   2.005
 1429SOL     MW 7350   5.883   3.480   2.039
 1430SOL     OW 7351   4.869   5.829   4.999
 1430SOL    HW1 7352   4.799   5.771   5.029
 1430SOL    HW2 7353   4.902   5.788   4.919
 1430SOL     MW 7354   4.864   5.816   4.992
 1431SOL     OW 7355   5.610   3.698   4.325
 1431SOL    HW1 7356   5.570   3.698   4.412
 1431SOL    HW2 7357   5.698   3.733   4.338
 1431SOL     MW 7358   5.616   3.702   4.338
 1432SOL     OW 7359   0.282   1.071   5.959
 1432SOL    HW1 7360   0.187   1.063   5.965
 1432SOL    HW2 7361   0.298   1.107   5.872
 1432SOL     MW 7362   0.272   1.075   5.949
 1433SOL     OW 7363   0.092   0.659   4.538
 1433SOL    HW1 7364   0.164   0.619   4.586
 1433SOL    HW2 7365   0.104   0.630   4.448
 1433SOL     MW 7366   0.102   0.650   4.533
 1434SOL     OW 7367   0.557   5.392   5.676
 1434SOL    HW1 7368   0.501   5.314   5.685
 1434SOL    HW2 7369   0.578   5.416   5.766
 1434SOL     MW 7370   0.552   5.385   5.689
 1435SOL     OW 7371   2.428   1.369   5.441
 1435SOL    HW1 7372   2.397   1.452   5.406
 1435SOL    HW2 7373   2.364   1.305   5.411
 1435SOL     MW 7374   2.416   1.371   5.433
 1436SOL     OW 7375   0.619   2.532   2.561
 1436SOL    HW1 7376   0.610   2.619   2.600
 1436SOL    HW2 7377   0.650   2.549   2.472
 1436SOL     MW 7378   0.622   2.545   2.555
 1437SOL     OW 7379   0.292   1.787   5.015
 1437SOL    HW1 7380   0.232   1.715   4.994
 1437SOL    HW2 7381   0.252   1.864   4.975
 1437SOL     MW 7382   0.279   1.788   5.007
 1438SOL     OW 7383   1.627   5.316   4.547
 1438SOL    HW1 7384   1.712   5.308   4.503
 1438SOL    HW2 7385   1.645   5.293   4.638
 1438SOL     MW 7386   1.640   5.312   4.553
 1439SOL     OW 7387   5.213   0.161   5.665
 1439SOL    HW1 7388   5.195   0.242   5.617
 1439SOL    HW2 7389   5.167   0.093   5.615
 1439SOL     MW 7390   5.205   0.163   5.652
 1440SOL     OW 7391   3.254   0.148   4.153
 1440SOL    HW1 7392   3.233   0.056   4.170
 1440SOL    HW2 7393   3.168   0.190   4.141
 1440SOL     MW 7394   3.240   0.142   4.153
 1441SOL     OW 7395   0.060   4.430   2.671
 1441SOL    HW1 7396   0.081   4.432   2.765
 1441SOL    HW2 7397   0.125   4.372   2.633
 1441SOL     MW 7398   0.071   4.423   2.678
 1442SOL     OW 7399   0.449   2.804   4.612
 1442SOL    HW1 7400   0.467   2.898   4.610
 1442SOL    HW2 7401   0.366   2.795   4.658
 1442SOL     MW 7402   0.441   2.815   4.618
 1443SOL     OW 7403   5.711   5.495   2.197
 1443SOL    HW1 7404   5.623   5.530   2.209
 1443SOL    HW2 7405   5.697   5.411   2.153
 1443SOL     MW 7406   5.698   5.489   2.193
 1444SOL     OW 7407   3.385   1.673   5.503
 1444SOL    HW1 7408   3.397   1.578   5.503
 1444SOL    HW2 7409   3.429   1.703   5.582
 1444SOL     MW 7410   3.392   1.665   5.513
 1445SOL     OW 7411   3.307   1.100   5.365
 1445SOL    HW1 7412   3.238   1.109   5.431
 1445SOL    HW2 7413   3.388   1.107   5.414
 1445SOL     MW 7414   3.308   1.102   5.380
 1446SOL     OW 7415   2.990   0.752   1.588
 1446SOL    HW1 7416   3.005   0.661   1.615
 1446SOL    HW2 7417   2.955   0.795   1.666
 1446SOL     MW 7418   2.988   0.746   1.602
 1447SOL     OW 7419   0.739   6.021   5.198
 1447SOL    HW1 7420   0.724   5.946   5.255
 1447SOL    HW2 7421   0.825   6.007   5.160
 1447SOL     MW 7422   0.748   6.010   5.200
 1448SOL     OW 7423   2.205   5.573   5.136
 1448SOL    HW1 7424   2.167   5.649   5.090
 1448SOL    HW2 7425   2.277   5.545   5.080
 1448SOL     MW 7426   2.209   5.579   5.123
 1449SOL     OW 7427   6.082   3.210   1.159
 1449SOL    HW1 7428   6.119   3.126   1.133
 1449SOL    HW2 7429   6.080   3.208   1.254
 1449SOL     MW 7430   6.086   3.199   1.167
 1450SOL     OW 7431   0.133   2.024   2.655
 1450SOL    HW1 7432   0.114   2.038   2.563
 1450SOL    HW2 7433   0.201   2.087   2.676
 1450SOL     MW 7434   0.139   2.034   2.646
 1451SOL     OW 7435   2.015   3.713   0.976
 1451SOL    HW1 7436   1.929   3.680   0.950
 1451SOL    HW2 7437   2.014   3.710   1.072
 1451SOL     MW 7438   2.004   3.709   0.985
 1452SOL     OW 7439   1.181   0.916   5.266
 1452SOL    HW1 7440   1.109   0.950   5.319
 1452SOL    HW2 7441   1.204   0.833   5.308
 1452SOL     MW 7442   1.175   0.909   5.278
 1453SOL     OW 7443   3.177   0.515   5.645
 1453SOL    HW1 7444   3.232   0.538   5.569
 1453SOL    HW2 7445   3.238   0.513   5.718
 1453SOL     MW 7446   3.192   0.518   5.644
 1454SOL     OW 7447   0.323   2.772   1.895
 1454SOL    HW1 7448   0.256   2.757   1.962
 1454SOL    HW2 7449   0.329   2.868   1.889
 1454SOL     MW 7450   0.315   2.783   1.903
 1455SOL     OW 7451   5.558   0.478   5.936
 1455SOL    HW1 7452   5.557   0.403   5.876
 1455SOL    HW2 7453   5.651   0.497   5.950
 1455SOL     MW 7454   5.570   0.471   5.930
 1456SOL     OW 7455   4.490   0.154   5.498
 1456SOL    HW1 7456   4.494   0.103   5.579
 1456SOL    HW2 7457   4.450   0.237   5.524
 1456SOL     MW 7458   4.485   0.158   5.512
 1457SOL     OW 7459   4.305   5.630   1.211
 1457SOL    HW1 7460   4.336   5.717   1.234
 1457SOL    HW2 7461   4.236   5.645   1.146
 1457SOL     MW 7462   4.300   5.643   1.206
 1458SOL     OW 7463   0.998   0.000   1.600
 1458SOL    HW1 7464   1.025   0.010   1.509
 1458SOL    HW2 7465   0.973   0.088   1.628
 1458SOL     MW 7466   0.998   0.013   1.592
 1459SOL     OW 7467   5.994   3.324   3.640
 1459SOL    HW1 7468   6.060   3.265   3.675
 1459SOL    HW2 7469   6.042   3.382   3.581
 1459SOL     MW 7470   6.008   3.324   3.637
 1460SOL     OW 7471   2.187   1.857   5.575
 1460SOL    HW1 7472   2.103   1.817   5.552
 1460SOL    HW2 7473   2.210   1.910   5.499
 1460SOL     MW 7474   2.179   1.858   5.562
 1461SOL     OW 7475   0.665   4.244   5.800
 1461SOL    HW1 7476   0.620   4.226   5.717
 1461SOL    HW2 7477   0.757   4.256   5.775
 1461SOL     MW 7478   0.671   4.243   5.786
 1462SOL     OW 7479   5.452   2.888   1.947
 1462SOL    HW1 7480   5.419   2.909   2.034
 1462SOL    HW2 7481   5.543   2.863   1.962
 1462SOL     MW 7482   5.460   2.887   1.960
 1463SOL     OW 7483   2.113   5.908   2.609
 1463SOL    HW1 7484   2.087   5.996   2.583
 1463SOL    HW2 7485   2.037   5.871   2.653
 1463SOL     MW 7486   2.100   5.914   2.611
 1464SOL     OW 7487   2.308   4.234   0.191
 1464SOL    HW1 7488   2.341   4.323   0.191
 1464SOL    HW2 7489   2.216   4.242   0.167
 1464SOL     MW 7490   2.300   4.246   0.188
 1465SOL     OW 7491   3.886   1.500   2.115
 1465SOL    HW1 7492   3.979   1.480   2.109
 1465SOL    HW2 7493   3.869   1.511   2.209
 1465SOL     MW 7494   3.896   1.499   2.126
 1466SOL     OW 7495   2.338   1.654   1.479
 1466SOL    HW1 7496   2.293   1.703   1.410
 1466SOL    HW2 7497   2.269   1.631   1.541
 1466SOL     MW 7498   2.324   1.657   1.478
 1467SOL     OW 7499   1.411   3.459   1.956
 1467SOL    HW1 7500   1.458   3.413   1.887
 1467SOL    HW2 7501   1.425   3.407   2.035
 1467SOL     MW 7502   1.418   3.447   1.957
 1468SOL     OW 7503   2.065   5.374   1.567
 1468SOL    HW1 7504   2.052   5.463   1.599
 1468SOL    HW2 7505   1.977   5.336   1.568
 1468SOL     MW 7506   2.052   5.381   1.571
 1469SOL     OW 7507   2.023   0.135   0.033
 1469SOL    HW1 7508   2.064   0.086  -0.039
 1469SOL    HW2 7509   2.089   0.134   0.103
 1469SOL     MW 7510   2.037   0.128   0.033
 1470SOL     OW 7511   1.944   0.912   0.322
 1470SOL    HW1 7512   1.959   1.002   0.293
 1470SOL    HW2 7513   2.032   0.875   0.331
 1470SOL     MW 7514   1.957   0.919   0.320
 1471SOL     OW 7515   0.643   4.430   2.071
 1471SOL    HW1 7516   0.722   4.424   2.016
 1471SOL    HW2 7517   0.662   4.373   2.145
 1471SOL     MW 7518   0.656   4.422   2.073
 1472SOL     OW 7519   0.809   2.096   1.507
 1472SOL    HW1 7520   0.746   2.028   1.531
 1472SOL    HW2 7521   0.858   2.113   1.588
 1472SOL     MW 7522   0.807   2.089   1.521
 1473SOL     OW 7523   4.784   2.674   2.268
 1473SOL    HW1 7524   4.755   2.702   2.182
 1473SOL    HW2 7525   4.837   2.596   2.252
 1473SOL     MW 7526   4.787   2.668   2.255
 1474SOL     OW 7527   2.194   3.470   0.446
 1474SOL    HW1 7528   2.202   3.558   0.481
 1474SOL    HW2 7529   2.105   3.443   0.468
 1474SOL     MW 7530   2.184   3.478   0.453
 1475SOL     OW 7531   0.189   3.988   2.303
 1475SOL    HW1 7532   0.218   3.970   2.214
 1475SOL    HW2 7533   0.268   3.982   2.356
 1475SOL     MW 7534   0.203   3.985   2.299
 1476SOL     OW 7535   5.140   6.003   1.213
 1476SOL    HW1 7536   5.227   5.967   1.201
 1476SOL    HW2 7537   5.084   5.950   1.156
 1476SOL     MW 7538   5.144   5.992   1.204
 1477SOL     OW 7539   5.363   2.461   3.193
 1477SOL    HW1 7540   5.316   2.385   3.228
 1477SOL    HW2 7541   5.298   2.506   3.139
 1477SOL     MW 7542   5.348   2.457   3.191
 1478SOL     OW 7543   5.690   3.072   0.516
 1478SOL    HW1 7544   5.646   2.987   0.525
 1478SOL    HW2 7545   5.623   3.135   0.542
 1478SOL     MW 7546   5.675   3.069   0.521
 1479SOL     OW 7547   4.118   2.276   0.193
 1479SOL    HW1 7548   4.103   2.366   0.223
 1479SOL    HW2 7549   4.035   2.231   0.212
 1479SOL     MW 7550   4.105   2.282   0.199
 1480SOL     OW 7551   1.664   0.630   2.049
 1480SOL    HW1 7552   1.612   0.708   2.029
 1480SOL    HW2 7553   1.742   0.639   1.994
 1480SOL     MW 7554   1.667   0.642   2.039
 1481SOL     OW 7555   0.874   2.901   1.149
 1481SOL    HW1 7556   0.837   2.942   1.071
 1481SOL    HW2 7557   0.918   2.822   1.117
 1481SOL     MW 7558   0.875   2.896   1.135
 1482SOL     OW 7559   1.108   5.971   2.330
 1482SOL    HW1 7560   1.188   5.993   2.377
 1482SOL    HW2 7561   1.137   5.946   2.242
 1482SOL     MW 7562   1.122   5.970   2.325
 1483SOL     OW 7563   5.538   2.656   1.732
 1483SOL    HW1 7564   5.573   2.622   1.649
 1483SOL    HW2 7565   5.456   2.699   1.707
 1483SOL     MW 7566   5.532   2.657   1.718
 1484SOL     OW 7567   1.099   5.490   2.891
 1484SOL    HW1 7568   1.009   5.498   2.924
 1484SOL    HW2 7569   1.120   5.577   2.857
 1484SOL     MW 7570   1.090   5.502   2.891
 1485SOL     OW 7571   3.117   1.108   3.844
 1485SOL    HW1 7572   3.161   1.179   3.798
 1485SOL    HW2 7573   3.175   1.087   3.918
 1485SOL     MW 7574   3.130   1.114   3.848
 1486SOL     OW 7575   2.090   3.936   5.697
 1486SOL    HW1 7576   1.999   3.955   5.675
 1486SOL    HW2 7577   2.094   3.946   5.792
 1486SOL     MW 7578   2.079   3.940   5.706
 1487SOL     OW 7579   0.424   3.143   4.937
 1487SOL    HW1 7580   0.338   3.103   4.952
 1487SOL    HW2 7581   0.419   3.228   4.982
 1487SOL     MW 7582   0.413   3.149   4.945
 1488SOL     OW 7583   4.317   0.824   1.562
 1488SOL    HW1 7584   4.388   0.888   1.567
 1488SOL    HW2 7585   4.358   0.744   1.529
 1488SOL     MW 7586   4.331   0.822   1.559
 1489SOL     OW 7587   0.606   3.673   2.692
 1489SOL    HW1 7588   0.594   3.699   2.783
 1489SOL    HW2 7589   0.683   3.616   2.693
 1489SOL     MW 7590   0.614   3.669   2.704
 1490SOL     OW 7591   4.351   2.719   5.228
 1490SOL    HW1 7592   4.363   2.707   5.134
 1490SOL    HW2 7593   4.257   2.705   5.243
 1490SOL     MW 7594   4.341   2.715   5.218
 1491SOL     OW 7595   1.605   0.486   3.852
 1491SOL    HW1 7596   1.657   0.477   3.932
 1491SOL    HW2 7597   1.515   0.472   3.880
 1491SOL     MW 7598   1.600   0.483   3.866
 1492SOL     OW 7599   0.539   3.679   3.704
 1492SOL    HW1 7600   0.556   3.752   3.645
 1492SOL    HW2 7601   0.491   3.717   3.777
 1492SOL     MW 7602   0.535   3.693   3.706
 1493SOL     OW 7603   1.852   1.558   4.721
 1493SOL    HW1 7604   1.769   1.564   4.674
 1493SOL    HW2 7605   1.827   1.554   4.813
 1493SOL     MW 7606   1.838   1.558   4.727
 1494SOL     OW 7607   1.838   5.613   5.595
 1494SOL    HW1 7608   1.887   5.585   5.518
 1494SOL    HW2 7609   1.746   5.611   5.568
 1494SOL     MW 7610   1.832   5.609   5.582
 1495SOL     OW 7611   4.210   1.475   0.739
 1495SOL    HW1 7612   4.262   1.547   0.775
 1495SOL    HW2 7613   4.260   1.445   0.664
 1495SOL     MW 7614   4.223   1.480   0.734
 1496SOL     OW 7615   5.858   3.746   0.562
 1496SOL    HW1 7616   5.940   3.728   0.610
 1496SOL    HW2 7617   5.866   3.696   0.481
 1496SOL     MW 7618   5.870   3.737   0.558
 1497SOL     OW 7619   1.894   1.279   0.834
 1497SOL    HW1 7620   1.918   1.343   0.900
 1497SOL    HW2 7621   1.959   1.291   0.765
 1497SOL     MW 7622   1.906   1.289   0.833
 1498SOL     OW 7623   4.098   0.477   0.212
 1498SOL    HW1 7624   4.108   0.463   0.306
 1498SOL    HW2 7625   4.187   0.481   0.178
 1498SOL     MW 7626   4.111   0.476   0.219
 1499SOL     OW 7627   2.012   1.427   1.880
 1499SOL    HW1 7628   2.056   1.416   1.964
 1499SOL    HW2 7629   1.919   1.422   1.901
 1499SOL     MW 7630   2.006   1.425   1.894
 1500SOL     OW 7631   4.747   3.784   2.056
 1500SOL    HW1 7632   4.754   3.878   2.070
 1500SOL    HW2 7633   4.736   3.775   1.962
 1500SOL     MW 7634   4.747   3.795   2.046
 1501SOL     OW 7635   0.348   4.872   2.306
 1501SOL    HW1 7636   0.364   4.830   2.221
 1501SOL    HW2 7637   0.267   4.922   2.293
 1501SOL     MW 7638   0.340   4.873   2.293
 1502SOL     OW 7639   3.867   5.304   1.141
 1502SOL    HW1 7640   3.835   5.215   1.123
 1502SOL    HW2 7641   3.912   5.298   1.225
 1502SOL     MW 7642   3.869   5.292   1.149
 1503SOL     OW 7643   4.404   5.928   0.567
 1503SOL    HW1 7644   4.317   5.891   0.582
 1503SOL    HW2 7645   4.452   5.911   0.649
 1503SOL     MW 7646   4.399   5.921   0.580
 1504SOL     OW 7647   0.543   0.976   5.169
 1504SOL    HW1 7648   0.523   0.956   5.078
 1504SOL    HW2 7649   0.602   1.051   5.165
 1504SOL     MW 7650   0.548   0.983   5.157
 1505SOL     OW 7651   4.979   4.367   0.568
 1505SOL    HW1 7652   4.965   4.388   0.660
 1505SOL    HW2 7653   4.925   4.431   0.520
 1505SOL     MW 7654   4.970   4.377   0.574
 1506SOL     OW 7655   5.885   5.559   3.350
 1506SOL    HW1 7656   5.911   5.554   3.442
 1506SOL    HW2 7657   5.938   5.630   3.314
 1506SOL     MW 7658   5.895   5.567   3.357
 1507SOL     OW 7659   0.907   0.833   6.017
 1507SOL    HW1 7660   0.914   0.766   6.085
 1507SOL    HW2 7661   0.998   0.858   5.998
 1507SOL     MW 7662   0.920   0.828   6.023
 1508SOL     OW 7663   0.792   4.201   4.881
 1508SOL    HW1 7664   0.698   4.214   4.897
 1508SOL    HW2 7665   0.819   4.142   4.952
 1508SOL     MW 7666   0.783   4.195   4.892
 1509SOL     OW 7667   4.184   2.641   1.233
 1509SOL    HW1 7668   4.185   2.550   1.263
 1509SOL    HW2 7669   4.234   2.688   1.300
 1509SOL     MW 7670   4.191   2.636   1.246
 1510SOL     OW 7671   3.629   0.576   2.229
 1510SOL    HW1 7672   3.594   0.600   2.314
 1510SOL    HW2 7673   3.554   0.541   2.181
 1510SOL     MW 7674   3.615   0.574   2.234
 1511SOL     OW 7675   1.595   3.036   1.945
 1511SOL    HW1 7676   1.577   3.028   1.852
 1511SOL    HW2 7677   1.520   3.085   1.980
 1511SOL     MW 7678   1.583   3.041   1.938
 1512SOL     OW 7679   3.671   0.621   5.455
 1512SOL    HW1 7680   3.735   0.600   5.523
 1512SOL    HW2 7681   3.598   0.561   5.471
 1512SOL     MW 7682   3.670   0.610   5.466
 1513SOL     OW 7683   3.906   4.159   4.161
 1513SOL    HW1 7684   3.906   4.112   4.245
 1513SOL    HW2 7685   3.867   4.097   4.100
 1513SOL     MW 7686   3.901   4.145   4.164
 1514SOL     OW 7687   0.701   2.729   4.809
 1514SOL    HW1 7688   0.720   2.637   4.790
 1514SOL    HW2 7689   0.614   2.743   4.771
 1514SOL     MW 7690   0.692   2.719   4.801
 1515SOL     OW 7691   1.617   1.702   5.378
 1515SOL    HW1 7692   1.541   1.753   5.349
 1515SOL    HW2 7693   1.603   1.690   5.472
 1515SOL     MW 7694   1.605   1.707   5.386
 1516SOL     OW 7695   0.954   2.234   1.091
 1516SOL    HW1 7696   0.947   2.162   1.154
 1516SOL    HW2 7697   1.048   2.254   1.087
 1516SOL     MW 7698   0.965   2.227   1.098
 1517SOL     OW 7699   3.239   0.558   2.948
 1517SOL    HW1 7700   3.253   0.625   3.015
 1517SOL    HW2 7701   3.188   0.490   2.992
 1517SOL     MW 7702   3.234   0.558   2.962
 1518SOL     OW 7703   0.239   3.741   4.755
 1518SOL    HW1 7704   0.200   3.692   4.682
 1518SOL    HW2 7705   0.181   3.723   4.829
 1518SOL     MW 7706   0.227   3.732   4.755
 1519SOL     OW 7707   5.070   0.060   5.399
 1519SOL    HW1 7708   5.161   0.088   5.402
 1519SOL    HW2 7709   5.021   0.136   5.432
 1519SOL     MW 7710   5.075   0.074   5.403
 1520SOL     OW 7711   0.361   0.756   2.802
 1520SOL    HW1 7712   0.442   0.719   2.769
 1520SOL    HW2 7713   0.309   0.680   2.829
 1520SOL     MW 7714   0.365   0.742   2.801
 1521SOL     OW 7715   1.353   2.238   6.066
 1521SOL    HW1 7716   1.406   2.297   6.013
 1521SOL    HW2 7717   1.272   2.227   6.016
 1521SOL     MW 7718   1.349   2.244   6.053
 1522SOL     OW 7719   2.696   0.848   1.544
 1522SOL    HW1 7720   2.777   0.882   1.507
 1522SOL    HW2 7721   2.663   0.919   1.599
 1522SOL     MW 7722   2.702   0.861   1.547
 1523SOL     OW 7723   2.959   4.989   2.875
 1523SOL    HW1 7724   2.972   5.053   2.945
 1523SOL    HW2 7725   3.046   4.955   2.855
 1523SOL     MW 7726   2.972   4.993   2.881
 1524SOL     OW 7727   5.232   5.542   5.109
 1524SOL    HW1 7728   5.220   5.465   5.164
 1524SOL    HW2 7729   5.326   5.562   5.116
 1524SOL     MW 7730   5.243   5.534   5.117
 1525SOL     OW 7731   0.451   0.257   6.100
 1525SOL    HW1 7732   0.416   0.174   6.135
 1525SOL    HW2 7733   0.378   0.296   6.053
 1525SOL     MW 7734   0.438   0.251   6.099
 1526SOL     OW 7735   5.181   0.679   0.434
 1526SOL    HW1 7736   5.193   0.680   0.529
 1526SOL    HW2 7737   5.268   0.698   0.398
 1526SOL     MW 7738   5.194   0.681   0.442
 1527SOL     OW 7739   5.891   6.033   3.428
 1527SOL    HW1 7740   5.924   6.087   3.356
 1527SOL    HW2 7741   5.804   6.069   3.448
 1527SOL     MW 7742   5.884   6.044   3.422
 1528SOL     OW 7743   5.424   3.424   0.799
 1528SOL    HW1 7744   5.341   3.391   0.836
 1528SOL    HW2 7745   5.398   3.494   0.740
 1528SOL     MW 7746   5.410   3.429   0.796
 1529SOL     OW 7747   3.782   5.131   2.332
 1529SOL    HW1 7748   3.861   5.184   2.331
 1529SOL    HW2 7749   3.742   5.147   2.417
 1529SOL     MW 7750   3.787   5.140   2.343
 1530SOL     OW 7751   0.353   6.036   3.946
 1530SOL    HW1 7752   0.342   5.941   3.948
 1530SOL    HW2 7753   0.272   6.068   3.905
 1530SOL     MW 7754   0.341   6.028   3.941
 1531SOL     OW 7755   6.076   4.679   0.027
 1531SOL    HW1 7756   6.120   4.664   0.111
 1531SOL    HW2 7757   6.126   4.749  -0.015
 1531SOL     MW 7758   6.088   4.686   0.032
 1532SOL     OW 7759   4.068   1.201   4.736
 1532SOL    HW1 7760   4.145   1.184   4.681
 1532SOL    HW2 7761   4.005   1.135   4.709
 1532SOL     MW 7762   4.070   1.190   4.725
 1533SOL     OW 7763   0.769   2.110   3.750
 1533SOL    HW1 7764   0.716   2.124   3.672
 1533SOL    HW2 7765   0.847   2.163   3.736
 1533SOL     MW 7766   0.772   2.118   3.738
 1534SOL     OW 7767   4.814   4.768   3.494
 1534SOL    HW1 7768   4.728   4.729   3.508
 1534SOL    HW2 7769   4.870   4.693   3.470
 1534SOL     MW 7770   4.810   4.753   3.492
 1535SOL     OW 7771   5.159   4.899   4.269
 1535SOL    HW1 7772   5.202   4.844   4.335
 1535SOL    HW2 7773   5.080   4.851   4.246
 1535SOL     MW 7774   5.154   4.886   4.275
 1536SOL     OW 7775   0.358   4.886   3.335
 1536SOL    HW1 7776   0.377   4.854   3.246
 1536SOL    HW2 7777   0.313   4.969   3.322
 1536SOL     MW 7778   0.355   4.892   3.322
 1537SOL     OW 7779   5.766   4.335   2.487
 1537SOL    HW1 7780   5.732   4.403   2.545
 1537SOL    HW2 7781   5.852   4.314   2.523
 1537SOL     MW 7782   5.773   4.341   2.499
 1538SOL     OW 7783   2.272   3.071   1.816
 1538SOL    HW1 7784   2.255   3.024   1.735
 1538SOL    HW2 7785   2.256   3.007   1.885
 1538SOL     MW 7786   2.268   3.057   1.815
 1539SOL     OW 7787   2.860   5.179   5.913
 1539SOL    HW1 7788   2.953   5.165   5.929
 1539SOL    HW2 7789   2.818   5.155   5.995
 1539SOL     MW 7790   2.867   5.174   5.926
 1540SOL     OW 7791   5.727   4.442   5.467
 1540SOL    HW1 7792   5.822   4.442   5.473
 1540SOL    HW2 7793   5.700   4.517   5.519
 1540SOL     MW 7794   5.736   4.452   5.474
 1541SOL     OW 7795   0.804   4.119   1.814
 1541SOL    HW1 7796   0.805   4.110   1.719
 1541SOL    HW2 7797   0.738   4.056   1.844
 1541SOL     MW 7798   0.796   4.110   1.806
 1542SOL     OW 7799   4.905   0.781   5.805
 1542SOL    HW1 7800   4.995   0.777   5.836
 1542SOL    HW2 7801   4.877   0.690   5.796
 1542SOL     MW 7802   4.913   0.769   5.808
 1543SOL     OW 7803   0.826   4.840   5.333
 1543SOL    HW1 7804   0.745   4.840   5.384
 1543SOL    HW2 7805   0.798   4.821   5.244
 1543SOL     MW 7806   0.812   4.838   5.328
 1544SOL     OW 7807   4.562   5.831   1.712
 1544SOL    HW1 7808   4.575   5.858   1.622
 1544SOL    HW2 7809   4.603   5.901   1.764
 1544SOL     MW 7810   4.569   5.844   1.707
 1545SOL     OW 7811   5.833   5.836   5.769
 1545SOL    HW1 7812   5.767   5.848   5.701
 1545SOL    HW2 7813   5.783   5.817   5.848
 1545SOL     MW 7814   5.818   5.835   5.771
 1546SOL     OW 7815   0.047   4.360   3.548
 1546SOL    HW1 7816  -0.039   4.402   3.549
 1546SOL    HW2 7817   0.103   4.417   3.602
 1546SOL     MW 7818   0.043   4.372   3.555
 1547SOL     OW 7819   4.555   1.226   5.634
 1547SOL    HW1 7820   4.570   1.275   5.715
 1547SOL    HW2 7821   4.518   1.291   5.573
 1547SOL     MW 7822   4.552   1.241   5.636
 1548SOL     OW 7823   0.093   3.682   3.661
 1548SOL    HW1 7824   0.115   3.758   3.607
 1548SOL    HW2 7825  -0.003   3.681   3.663
 1548SOL     MW 7826   0.083   3.692   3.655
 1549SOL     OW 7827   1.298   1.920  -0.003
 1549SOL    HW1 7828   1.374   1.966  -0.039
 1549SOL    HW2 7829   1.315   1.917   0.091
 1549SOL     MW 7830   1.310   1.925   0.005
 1550SOL     OW 7831   6.075   0.122   0.034
 1550SOL    HW1 7832   6.077   0.144   0.128
 1550SOL    HW2 7833   6.157   0.074   0.020
 1550SOL     MW 7834   6.086   0.118   0.044
 1551SOL     OW 7835   1.963   5.062   1.961
 1551SOL    HW1 7836   2.023   4.993   1.990
 1551SOL    HW2 7837   1.905   5.076   2.036
 1551SOL     MW 7838   1.963   5.055   1.974
 1552SOL     OW 7839   0.540   0.297   2.812
 1552SOL    HW1 7840   0.489   0.301   2.731
 1552SOL    HW2 7841   0.582   0.383   2.817
 1552SOL     MW 7842   0.539   0.309   2.802
 1553SOL     OW 7843   3.001   0.716   2.721
 1553SOL    HW1 7844   3.030   0.631   2.754
 1553SOL    HW2 7845   3.018   0.713   2.627
 1553SOL     MW 7846   3.007   0.704   2.714
 1554SOL     OW 7847   4.880   3.513   4.439
 1554SOL    HW1 7848   4.797   3.464   4.429
 1554SOL    HW2 7849   4.940   3.450   4.478
 1554SOL     MW 7850   4.877   3.499   4.442
 1555SOL     OW 7851   2.227   5.029   0.651
 1555SOL    HW1 7852   2.131   5.018   0.650
 1555SOL    HW2 7853   2.249   5.036   0.743
 1555SOL     MW 7854   2.217   5.029   0.662
 1556SOL     OW 7855   1.332   5.333   1.122
 1556SOL    HW1 7856   1.342   5.258   1.064
 1556SOL    HW2 7857   1.415   5.380   1.114
 1556SOL     MW 7858   1.344   5.330   1.114
 1557SOL     OW 7859   5.869   1.452   1.411
 1557SOL    HW1 7860   5.903   1.386   1.472
 1557SOL    HW2 7861   5.948   1.492   1.374
 1557SOL     MW 7862   5.884   1.448   1.414
 1558SOL     OW 7863   5.128   4.471   2.479
 1558SOL    HW1 7864   5.116   4.558   2.517
 1558SOL    HW2 7865   5.040   4.443   2.455
 1558SOL     MW 7866   5.115   4.478   2.481
 1559SOL     OW 7867   1.317   0.525   1.499
 1559SOL    HW1 7868   1.295   0.442   1.457
 1559SOL    HW2 7869   1.257   0.588   1.460
 1559SOL     MW 7870   1.307   0.522   1.488
 1560SOL     OW 7871   5.190   2.951   5.820
 1560SOL    HW1 7872   5.151   3.038   5.827
 1560SOL    HW2 7873   5.171   2.910   5.905
 1560SOL     MW 7874   5.183   2.957   5.832
 1561SOL     OW 7875   3.240   0.630   5.936
 1561SOL    HW1 7876   3.319   0.617   5.989
 1561SOL    HW2 7877   3.170   0.644   6.000
 1561SOL     MW 7878   3.241   0.630   5.951
 1562SOL     OW 7879   4.592   3.096   5.070
 1562SOL    HW1 7880   4.615   3.178   5.112
 1562SOL    HW2 7881   4.500   3.107   5.044
 1562SOL     MW 7882   4.583   3.108   5.072
 1563SOL     OW 7883   5.060   0.003   3.764
 1563SOL    HW1 7884   5.053  -0.068   3.827
 1563SOL    HW2 7885   5.052   0.083   3.817
 1563SOL     MW 7886   5.058   0.004   3.779
 1564SOL     OW 7887   1.387   3.379   5.787
 1564SOL    HW1 7888   1.295   3.401   5.803
 1564SOL    HW2 7889   1.401   3.399   5.694
 1564SOL     MW 7890   1.377   3.385   5.777
 1565SOL     OW 7891   1.395   5.992   1.180
 1565SOL    HW1 7892   1.353   5.931   1.119
 1565SOL    HW2 7893   1.338   6.068   1.181
 1565SOL     MW 7894   1.383   5.994   1.172
 1566SOL     OW 7895   3.334   4.077   3.752
 1566SOL    HW1 7896   3.292   4.043   3.674
 1566SOL    HW2 7897   3.404   4.133   3.720
 1566SOL     MW 7898   3.337   4.080   3.738
 1567SOL     OW 7899   1.292   3.162   4.531
 1567SOL    HW1 7900   1.244   3.242   4.513
 1567SOL    HW2 7901   1.317   3.168   4.623
 1567SOL     MW 7902   1.289   3.173   4.540
 1568SOL     OW 7903   2.157   5.527   3.396
 1568SOL    HW1 7904   2.067   5.531   3.429
 1568SOL    HW2 7905   2.148   5.510   3.302
 1568SOL     MW 7906   2.144   5.525   3.388
 1569SOL     OW 7907   3.634   4.376   2.449
 1569SOL    HW1 7908   3.644   4.443   2.381
 1569SOL    HW2 7909   3.571   4.314   2.412
 1569SOL     MW 7910   3.627   4.377   2.435
 1570SOL     OW 7911   5.098   4.581   1.866
 1570SOL    HW1 7912   5.056   4.581   1.952
 1570SOL    HW2 7913   5.102   4.488   1.841
 1570SOL     MW 7914   5.093   4.569   1.874
 1571SOL     OW 7915   3.117   3.630   0.140
 1571SOL    HW1 7916   3.210   3.651   0.132
 1571SOL    HW2 7917   3.101   3.628   0.235
 1571SOL     MW 7918   3.126   3.632   0.152
 1572SOL     OW 7919   4.664   0.278   5.980
 1572SOL    HW1 7920   4.679   0.202   6.036
 1572SOL    HW2 7921   4.620   0.341   6.037
 1572SOL     MW 7922   4.660   0.277   5.994
 1573SOL     OW 7923   5.910   5.419   6.120
 1573SOL    HW1 7924   6.002   5.392   6.125
 1573SOL    HW2 7925   5.888   5.414   6.027
 1573SOL     MW 7926   5.919   5.415   6.109
 1574SOL     OW 7927   3.178   5.575   3.565
 1574SOL    HW1 7928   3.205   5.660   3.600
 1574SOL    HW2 7929   3.244   5.553   3.500
 1574SOL     MW 7930   3.190   5.583   3.561
 1575SOL     OW 7931   5.180   0.446   5.578
 1575SOL    HW1 7932   5.119   0.504   5.532
 1575SOL    HW2 7933   5.207   0.496   5.656
 1575SOL     MW 7934   5.176   0.460   5.582
 1576SOL     OW 7935   4.411   3.221   5.335
 1576SOL    HW1 7936   4.401   3.140   5.286
 1576SOL    HW2 7937   4.427   3.194   5.425
 1576SOL     MW 7938   4.412   3.207   5.340
 1577SOL     OW 7939   6.117   4.337   0.261
 1577SOL    HW1 7940   6.189   4.280   0.233
 1577SOL    HW2 7941   6.038   4.293   0.229
 1577SOL     MW 7942   6.116   4.324   0.253
 1578SOL     OW 7943   0.630   2.496   3.763
 1578SOL    HW1 7944   0.558   2.549   3.796
 1578SOL    HW2 7945   0.613   2.408   3.798
 1578SOL     MW 7946   0.619   2.491   3.772
 1579SOL     OW 7947   5.827   5.354   1.386
 1579SOL    HW1 7948   5.828   5.354   1.291
 1579SOL    HW2 7949   5.749   5.403   1.410
 1579SOL     MW 7950   5.817   5.360   1.377
 1580SOL     OW 7951   1.007   2.265   3.392
 1580SOL    HW1 7952   0.929   2.230   3.436
 1580SOL    HW2 7953   1.015   2.354   3.425
 1580SOL     MW 7954   0.998   2.272   3.402
 1581SOL     OW 7955   2.699   1.260   4.320
 1581SOL    HW1 7956   2.732   1.344   4.353
 1581SOL    HW2 7957   2.624   1.240   4.375
 1581SOL     MW 7958   2.694   1.268   4.331
 1582SOL     OW 7959   5.630   1.073   4.051
 1582SOL    HW1 7960   5.555   1.014   4.066
 1582SOL    HW2 7961   5.590   1.153   4.017
 1582SOL     MW 7962   5.615   1.075   4.048
 1583SOL     OW 7963   4.899   5.226   5.441
 1583SOL    HW1 7964   4.819   5.173   5.439
 1583SOL    HW2 7965   4.870   5.312   5.472
 1583SOL     MW 7966   4.885   5.231   5.445
 1584SOL     OW 7967   2.966   3.352   1.230
 1584SOL    HW1 7968   3.018   3.432   1.235
 1584SOL    HW2 7969   2.972   3.315   1.319
 1584SOL     MW 7970   2.974   3.357   1.242
 1585SOL     OW 7971   1.897   3.748   5.407
 1585SOL    HW1 7972   1.820   3.735   5.351
 1585SOL    HW2 7973   1.885   3.834   5.447
 1585SOL     MW 7974   1.886   3.757   5.405
 1586SOL     OW 7975   1.603   1.607   4.061
 1586SOL    HW1 7976   1.597   1.691   4.107
 1586SOL    HW2 7977   1.539   1.613   3.991
 1586SOL     MW 7978   1.594   1.619   4.058
 1587SOL     OW 7979   1.318   1.898   5.381
 1587SOL    HW1 7980   1.255   1.917   5.312
 1587SOL    HW2 7981   1.391   1.958   5.365
 1587SOL     MW 7982   1.320   1.908   5.370
 1588SOL     OW 7983   2.441   1.711   1.074
 1588SOL    HW1 7984   2.408   1.650   1.008
 1588SOL    HW2 7985   2.533   1.725   1.049
 1588SOL     MW 7986   2.448   1.705   1.062
 1589SOL     OW 7987   1.420   0.143   2.733
 1589SOL    HW1 7988   1.414   0.117   2.642
 1589SOL    HW2 7989   1.358   0.215   2.742
 1589SOL     MW 7990   1.412   0.149   2.723
 1590SOL     OW 7991   1.366   3.544   3.399
 1590SOL    HW1 7992   1.372   3.485   3.474
 1590SOL    HW2 7993   1.434   3.609   3.414
 1590SOL     MW 7994   1.375   3.545   3.411
 1591SOL     OW 7995   3.371   2.793   0.708
 1591SOL    HW1 7996   3.308   2.735   0.750
 1591SOL    HW2 7997   3.398   2.854   0.777
 1591SOL     MW 7998   3.366   2.794   0.722
 1592SOL     OW 7999   6.071   1.752   1.502
 1592SOL    HW1 8000   6.009   1.728   1.571
 1592SOL    HW2 8001   6.072   1.848   1.502
 1592SOL     MW 8002   6.063   1.761   1.511
 1593SOL     OW 8003   0.390   4.548   2.184
 1593SOL    HW1 8004   0.479   4.514   2.191
 1593SOL    HW2 8005   0.398   4.628   2.132
 1593SOL     MW 8006   0.403   4.554   2.179
 1594SOL     OW 8007   4.945   0.473   4.185
 1594SOL    HW1 8008   4.961   0.408   4.116
 1594SOL    HW2 8009   4.865   0.518   4.157
 1594SOL     MW 8010   4.937   0.470   4.172
 1595SOL     OW 8011   1.798   5.065   1.730
 1595SOL    HW1 8012   1.827   5.027   1.647
 1595SOL    HW2 8013   1.860   5.031   1.794
 1595SOL     MW 8014   1.810   5.056   1.727
 1596SOL     OW 8015   5.480   3.804   2.234
 1596SOL    HW1 8016   5.431   3.728   2.201
 1596SOL    HW2 8017   5.570   3.787   2.209
 1596SOL     MW 8018   5.485   3.792   2.227
 1597SOL     OW 8019   5.782   3.262   3.811
 1597SOL    HW1 8020   5.782   3.170   3.837
 1597SOL    HW2 8021   5.846   3.267   3.740
 1597SOL     MW 8022   5.790   3.251   3.805
 1598SOL     OW 8023   6.007   0.197   0.974
 1598SOL    HW1 8024   6.029   0.210   0.882
 1598SOL    HW2 8025   5.922   0.153   0.973
 1598SOL     MW 8026   5.999   0.193   0.962
 1599SOL     OW 8027   5.110   0.547   3.770
 1599SOL    HW1 8028   5.015   0.548   3.759
 1599SOL    HW2 8029   5.144   0.558   3.681
 1599SOL     MW 8030   5.102   0.548   3.757
 1600SOL     OW 8031   0.425   5.460   2.705
 1600SOL    HW1 8032   0.401   5.534   2.649
 1600SOL    HW2 8033   0.425   5.496   2.794
 1600SOL     MW 8034   0.422   5.474   2.709
 1601SOL     OW 8035   5.237   3.500   1.400
 1601SOL    HW1 8036   5.172   3.558   1.441
 1601SOL    HW2 8037   5.307   3.558   1.372
 1601SOL     MW 8038   5.237   3.515   1.402
 1602SOL     OW 8039   0.128   5.346   2.722
 1602SOL    HW1 8040   0.201   5.286   2.737
 1602SOL    HW2 8041   0.061   5.293   2.680
 1602SOL     MW 8042   0.129   5.331   2.719
 1603SOL     OW 8043   4.772   0.317   2.190
 1603SOL    HW1 8044   4.726   0.368   2.124
 1603SOL    HW2 8045   4.754   0.363   2.272
 1603SOL     MW 8046   4.764   0.329   2.192
 1604SOL     OW 8047   3.523   5.579   1.278
 1604SOL    HW1 8048   3.542   5.487   1.264
 1604SOL    HW2 8049   3.600   5.625   1.243
 1604SOL     MW 8050   3.535   5.573   1.272
 1605SOL     OW 8051   5.682   0.664   5.343
 1605SOL    HW1 8052   5.756   0.707   5.387
 1605SOL    HW2 8053   5.606   0.686   5.397
 1605SOL     MW 8054   5.682   0.672   5.355
 1606SOL     OW 8055   0.202   4.133   0.435
 1606SOL    HW1 8056   0.235   4.046   0.457
 1606SOL    HW2 8057   0.233   4.148   0.345
 1606SOL     MW 8058   0.210   4.124   0.426
 1607SOL     OW 8059   1.172   5.848   3.460
 1607SOL    HW1 8060   1.207   5.819   3.376
 1607SOL    HW2 8061   1.078   5.861   3.444
 1607SOL     MW 8062   1.164   5.846   3.447
 1608SOL     OW 8063   1.459   2.960   2.259
 1608SOL    HW1 8064   1.411   2.964   2.342
 1608SOL    HW2 8065   1.470   2.867   2.241
 1608SOL     MW 8066   1.454   2.949   2.267
 1609SOL     OW 8067   3.748   2.256   1.024
 1609SOL    HW1 8068   3.684   2.223   1.086
 1609SOL    HW2 8069   3.765   2.183   0.965
 1609SOL     MW 8070   3.742   2.243   1.024
 1610SOL     OW 8071   5.115   1.044   0.962
 1610SOL    HW1 8072   5.146   0.966   1.009
 1610SOL    HW2 8073   5.132   1.025   0.870
 1610SOL     MW 8074   5.121   1.031   0.957
 1611SOL     OW 8075   2.462   1.858   3.814
 1611SOL    HW1 8076   2.546   1.826   3.780
 1611SOL    HW2 8077   2.398   1.794   3.783
 1611SOL     MW 8078   2.465   1.845   3.806
 1612SOL     OW 8079   3.077   2.924   0.893
 1612SOL    HW1 8080   3.071   2.917   0.797
 1612SOL    HW2 8081   3.019   2.996   0.916
 1612SOL     MW 8082   3.069   2.932   0.883
 1613SOL     OW 8083   1.061   5.760   0.834
 1613SOL    HW1 8084   1.103   5.724   0.756
 1613SOL    HW2 8085   1.032   5.683   0.884
 1613SOL     MW 8086   1.063   5.746   0.830
 1614SOL     OW 8087   1.790   5.875   0.173
 1614SOL    HW1 8088   1.793   5.784   0.201
 1614SOL    HW2 8089   1.846   5.879   0.096
 1614SOL     MW 8090   1.797   5.864   0.167
 1615SOL     OW 8091   1.514   3.928   6.025
 1615SOL    HW1 8092   1.473   4.005   5.985
 1615SOL    HW2 8093   1.607   3.951   6.031
 1615SOL     MW 8094   1.520   3.941   6.021
 1616SOL     OW 8095   1.965   3.245   0.473
 1616SOL    HW1 8096   1.952   3.150   0.472
 1616SOL    HW2 8097   1.943   3.271   0.563
 1616SOL     MW 8098   1.960   3.236   0.485
 1617SOL     OW 8099   1.992   0.830   4.721
 1617SOL    HW1 8100   2.029   0.774   4.789
 1617SOL    HW2 8101   1.901   0.802   4.714
 1617SOL     MW 8102   1.985   0.819   4.729
 1618SOL     OW 8103   1.613   5.756   6.042
 1618SOL    HW1 8104   1.616   5.772   6.136
 1618SOL    HW2 8105   1.689   5.700   6.025
 1618SOL     MW 8106   1.623   5.750   6.052
 1619SOL     OW 8107   1.807   5.290   1.595
 1619SOL    HW1 8108   1.804   5.202   1.631
 1619SOL    HW2 8109   1.737   5.337   1.640
 1619SOL     MW 8110   1.798   5.285   1.606
 1620SOL     OW 8111   4.481   3.500   4.135
 1620SOL    HW1 8112   4.435   3.436   4.081
 1620SOL    HW2 8113   4.519   3.448   4.206
 1620SOL     MW 8114   4.480   3.485   4.138
 1621SOL     OW 8115   5.700   2.833   2.075
 1621SOL    HW1 8116   5.682   2.749   2.119
 1621SOL    HW2 8117   5.783   2.862   2.112
 1621SOL     MW 8118   5.708   2.826   2.085
 1622SOL     OW 8119   4.851   2.686   4.176
 1622SOL    HW1 8120   4.864   2.602   4.132
 1622SOL    HW2 8121   4.836   2.663   4.268
 1622SOL     MW 8122   4.851   2.672   4.182
 1623SOL     OW 8123   3.860   5.325   0.127
 1623SOL    HW1 8124   3.917   5.323   0.203
 1623SOL    HW2 8125   3.917   5.308   0.052
 1623SOL     MW 8126   3.874   5.323   0.127
 1624SOL     OW 8127   3.425   2.471   1.403
 1624SOL    HW1 8128   3.449   2.504   1.317
 1624SOL    HW2 8129   3.358   2.532   1.435
 1624SOL     MW 8130   3.420   2.483   1.396
 1625SOL     OW 8131   3.979   5.263   1.701
 1625SOL    HW1 8132   4.028   5.197   1.750
 1625SOL    HW2 8133   3.940   5.319   1.769
 1625SOL     MW 8134   3.980   5.262   1.716
 1626SOL     OW 8135   3.429   1.727   4.140
 1626SOL    HW1 8136   3.488   1.784   4.091
 1626SOL    HW2 8137   3.362   1.703   4.077
 1626SOL     MW 8138   3.428   1.731   4.126
 1627SOL     OW 8139   1.371   3.133   2.061
 1627SOL    HW1 8140   1.408   3.087   2.137
 1627SOL    HW2 8141   1.300   3.077   2.030
 1627SOL     MW 8142   1.366   3.120   2.067
 1628SOL     OW 8143   1.564   5.867   2.576
 1628SOL    HW1 8144   1.630   5.936   2.584
 1628SOL    HW2 8145   1.486   5.912   2.542
 1628SOL     MW 8146   1.562   5.881   2.572
 1629SOL     OW 8147   5.707   3.976   1.134
 1629SOL    HW1 8148   5.708   4.059   1.086
 1629SOL    HW2 8149   5.786   3.979   1.187
 1629SOL     MW 8150   5.717   3.987   1.135
 1630SOL     OW 8151   4.856   0.845   1.395
 1630SOL    HW1 8152   4.833   0.806   1.479
 1630SOL    HW2 8153   4.849   0.940   1.411
 1630SOL     MW 8154   4.852   0.852   1.408
 1631SOL     OW 8155   2.145   0.312   3.665
 1631SOL    HW1 8156   2.092   0.325   3.587
 1631SOL    HW2 8157   2.235   0.307   3.633
 1631SOL     MW 8158   2.150   0.313   3.651
 1632SOL     OW 8159   1.338   2.967   1.612
 1632SOL    HW1 8160   1.429   2.993   1.626
 1632SOL    HW2 8161   1.288   3.044   1.640
 1632SOL     MW 8162   1.343   2.980   1.618
 1633SOL     OW 8163   5.122   1.721   5.882
 1633SOL    HW1 8164   5.122   1.642   5.936
 1633SOL    HW2 8165   5.214   1.747   5.878
 1633SOL     MW 8166   5.134   1.715   5.889
 1634SOL     OW 8167   3.151   2.595   0.700
 1634SOL    HW1 8168   3.110   2.620   0.783
 1634SOL    HW2 8169   3.134   2.669   0.642
 1634SOL     MW 8170   3.144   2.607   0.703
 1635SOL     OW 8171   4.061   3.862   1.349
 1635SOL    HW1 8172   4.143   3.814   1.347
 1635SOL    HW2 8173   4.017   3.839   1.267
 1635SOL     MW 8174   4.066   3.853   1.338
 1636SOL     OW 8175   0.017   0.475   0.011
 1636SOL    HW1 8176   0.112   0.467   0.007
 1636SOL    HW2 8177  -0.009   0.413   0.080
 1636SOL     MW 8178   0.026   0.466   0.019
 1637SOL     OW 8179   4.780   3.672   0.797
 1637SOL    HW1 8180   4.759   3.750   0.848
 1637SOL    HW2 8181   4.875   3.665   0.801
 1637SOL     MW 8182   4.789   3.681   0.804
 1638SOL     OW 8183   5.605   4.228   3.731
 1638SOL    HW1 8184   5.518   4.190   3.738
 1638SOL    HW2 8185   5.651   4.198   3.809
 1638SOL     MW 8186   5.600   4.219   3.742
 1639SOL     OW 8187   5.935   3.087   6.096
 1639SOL    HW1 8188   6.002   3.089   6.027
 1639SOL    HW2 8189   5.974   3.032   6.164
 1639SOL     MW 8190   5.949   3.080   6.096
 1640SOL     OW 8191   5.429   4.103   1.390
 1640SOL    HW1 8192   5.474   4.171   1.341
 1640SOL    HW2 8193   5.402   4.039   1.324
 1640SOL     MW 8194   5.432   4.103   1.376
 1641SOL     OW 8195   3.362   5.651   4.350
 1641SOL    HW1 8196   3.371   5.628   4.257
 1641SOL    HW2 8197   3.328   5.571   4.391
 1641SOL     MW 8198   3.359   5.638   4.343
 1642SOL     OW 8199   1.576   4.352   1.808
 1642SOL    HW1 8200   1.611   4.331   1.721
 1642SOL    HW2 8201   1.519   4.428   1.793
 1642SOL     MW 8202   1.573   4.359   1.795
 1643SOL     OW 8203   5.194   6.064   1.738
 1643SOL    HW1 8204   5.212   6.097   1.827
 1643SOL    HW2 8205   5.178   6.143   1.686
 1643SOL     MW 8206   5.194   6.078   1.743
 1644SOL     OW 8207   3.927   2.453   4.641
 1644SOL    HW1 8208   3.953   2.361   4.647
 1644SOL    HW2 8209   3.847   2.459   4.694
 1644SOL     MW 8210   3.920   2.442   4.649
 1645SOL     OW 8211   4.896   0.295   3.166
 1645SOL    HW1 8212   4.932   0.217   3.124
 1645SOL    HW2 8213   4.810   0.307   3.126
 1645SOL     MW 8214   4.890   0.287   3.156
 1646SOL     OW 8215   5.330   3.392   4.944
 1646SOL    HW1 8216   5.361   3.474   4.906
 1646SOL    HW2 8217   5.310   3.413   5.035
 1646SOL     MW 8218   5.331   3.405   4.951
 1647SOL     OW 8219   2.675   3.534   4.989
 1647SOL    HW1 8220   2.744   3.591   5.023
 1647SOL    HW2 8221   2.644   3.486   5.065
 1647SOL     MW 8222   2.680   3.536   5.003
 1648SOL     OW 8223   1.502   2.147   5.032
 1648SOL    HW1 8224   1.490   2.081   4.964
 1648SOL    HW2 8225   1.535   2.224   4.986
 1648SOL     MW 8226   1.505   2.149   5.018
 1649SOL     OW 8227   5.659   0.885   1.619
 1649SOL    HW1 8228   5.573   0.903   1.579
 1649SOL    HW2 8229   5.720   0.937   1.568
 1649SOL     MW 8230   5.656   0.894   1.607
 1650SOL     OW 8231   5.734   5.334   0.191
 1650SOL    HW1 8232   5.804   5.336   0.126
 1650SOL    HW2 8233   5.706   5.243   0.194
 1650SOL     MW 8234   5.740   5.323   0.183
 1651SOL     OW 8235   1.168   0.999   2.815
 1651SOL    HW1 8236   1.120   1.065   2.865
 1651SOL    HW2 8237   1.102   0.958   2.759
 1651SOL     MW 8238   1.153   1.002   2.814
 1652SOL     OW 8239   4.746   4.079   1.529
 1652SOL    HW1 8240   4.760   4.049   1.439
 1652SOL    HW2 8241   4.656   4.053   1.549
 1652SOL     MW 8242   4.736   4.072   1.520
 1653SOL     OW 8243   0.006   1.053   0.359
 1653SOL    HW1 8244   0.048   1.135   0.330
 1653SOL    HW2 8245   0.043   1.037   0.445
 1653SOL     MW 8246   0.016   1.062   0.366
 1654SOL     OW 8247   4.591   5.400   1.670
 1654SOL    HW1 8248   4.646   5.439   1.737
 1654SOL    HW2 8249   4.535   5.473   1.641
 1654SOL     MW 8250   4.591   5.415   1.675
 1655SOL     OW 8251   1.335   4.810   2.064
 1655SOL    HW1 8252   1.285   4.835   2.142
 1655SOL    HW2 8253   1.282   4.742   2.022
 1655SOL     MW 8254   1.322   4.805   2.069
 1656SOL     OW 8255   3.666   1.322   5.051
 1656SOL    HW1 8256   3.612   1.358   4.981
 1656SOL    HW2 8257   3.615   1.338   5.131
 1656SOL     MW 8258   3.653   1.329   5.052
 1657SOL     OW 8259   4.256   4.939   4.461
 1657SOL    HW1 8260   4.252   4.952   4.556
 1657SOL    HW2 8261   4.342   4.971   4.436
 1657SOL     MW 8262   4.266   4.945   4.470
 1658SOL     OW 8263   5.831   3.744   3.052
 1658SOL    HW1 8264   5.749   3.787   3.028
 1658SOL    HW2 8265   5.899   3.805   3.025
 1658SOL     MW 8266   5.829   3.757   3.046
 1659SOL     OW 8267   4.899   3.693   2.260
 1659SOL    HW1 8268   4.938   3.611   2.232
 1659SOL    HW2 8269   4.844   3.720   2.186
 1659SOL     MW 8270   4.897   3.686   2.247
 1660SOL     OW 8271   4.812   3.873   3.216
 1660SOL    HW1 8272   4.847   3.950   3.261
 1660SOL    HW2 8273   4.793   3.811   3.286
 1660SOL     MW 8274   4.814   3.875   3.231
 1661SOL     OW 8275   5.106   0.510   4.834
 1661SOL    HW1 8276   5.199   0.494   4.852
 1661SOL    HW2 8277   5.065   0.424   4.844
 1661SOL     MW 8278   5.112   0.497   4.838
 1662SOL     OW 8279   0.731   6.078   2.714
 1662SOL    HW1 8280   0.734   6.035   2.800
 1662SOL    HW2 8281   0.702   6.010   2.654
 1662SOL     MW 8282   0.728   6.064   2.717
 1663SOL     OW 8283   1.017   5.122   0.598
 1663SOL    HW1 8284   1.096   5.068   0.592
 1663SOL    HW2 8285   1.024   5.166   0.682
 1663SOL     MW 8286   1.028   5.121   0.608
 1664SOL     OW 8287   1.394   4.432   3.844
 1664SOL    HW1 8288   1.447   4.428   3.924
 1664SOL    HW2 8289   1.305   4.412   3.874
 1664SOL     MW 8290   1.389   4.429   3.858
 1665SOL     OW 8291   0.329   1.842   4.360
 1665SOL    HW1 8292   0.388   1.772   4.387
 1665SOL    HW2 8293   0.293   1.813   4.277
 1665SOL     MW 8294   0.332   1.829   4.353
 1666SOL     OW 8295   3.818   1.948   4.709
 1666SOL    HW1 8296   3.763   1.996   4.771
 1666SOL    HW2 8297   3.875   1.894   4.764
 1666SOL     MW 8298   3.818   1.947   4.724
 1667SOL     OW 8299   0.980   3.702   3.787
 1667SOL    HW1 8300   0.998   3.749   3.869
 1667SOL    HW2 8301   0.947   3.770   3.727
 1667SOL     MW 8302   0.978   3.717   3.790
 1668SOL     OW 8303   5.951   0.585   4.565
 1668SOL    HW1 8304   6.046   0.596   4.559
 1668SOL    HW2 8305   5.938   0.491   4.575
 1668SOL     MW 8306   5.961   0.574   4.566
 1669SOL     OW 8307   5.269   0.340   4.381
 1669SOL    HW1 8308   5.310   0.412   4.428
 1669SOL    HW2 8309   5.175   0.351   4.398
 1669SOL     MW 8310   5.262   0.350   4.389
 1670SOL     OW 8311   4.656   4.437   5.212
 1670SOL    HW1 8312   4.685   4.391   5.133
 1670SOL    HW2 8313   4.611   4.369   5.263
 1670SOL     MW 8314   4.654   4.422   5.209
 1671SOL     OW 8315   1.193   6.049   3.669
 1671SOL    HW1 8316   1.186   5.999   3.588
 1671SOL    HW2 8317   1.285   6.044   3.694
 1671SOL     MW 8318   1.204   6.042   3.662
 1672SOL     OW 8319   3.370   0.573   3.627
 1672SOL    HW1 8320   3.281   0.606   3.623
 1672SOL    HW2 8321   3.363   0.479   3.611
 1672SOL     MW 8322   3.358   0.566   3.624
 1673SOL     OW 8323   0.965   5.916   5.075
 1673SOL    HW1 8324   0.902   5.844   5.076
 1673SOL    HW2 8325   0.960   5.951   4.986
 1673SOL     MW 8326   0.956   5.911   5.064
 1674SOL     OW 8327   2.581   0.176   6.118
 1674SOL    HW1 8328   2.603   0.231   6.044
 1674SOL    HW2 8329   2.517   0.113   6.084
 1674SOL     MW 8330   2.576   0.175   6.104
 1675SOL     OW 8331   0.796   3.857   0.773
 1675SOL    HW1 8332   0.861   3.859   0.703
 1675SOL    HW2 8333   0.780   3.764   0.789
 1675SOL     MW 8334   0.802   3.846   0.766
 1676SOL     OW 8335   1.416   3.834   2.871
 1676SOL    HW1 8336   1.356   3.763   2.850
 1676SOL    HW2 8337   1.453   3.810   2.957
 1676SOL     MW 8338   1.413   3.822   2.880
 1677SOL     OW 8339   3.233   5.203   1.018
 1677SOL    HW1 8340   3.286   5.279   0.993
 1677SOL    HW2 8341   3.297   5.133   1.034
 1677SOL     MW 8342   3.248   5.204   1.017
 1678SOL     OW 8343   5.749   0.812   6.059
 1678SOL    HW1 8344   5.774   0.724   6.029
 1678SOL    HW2 8345   5.797   0.823   6.141
 1678SOL     MW 8346   5.758   0.802   6.066
 1679SOL     OW 8347   3.981   1.379   1.371
 1679SOL    HW1 8348   4.042   1.367   1.298
 1679SOL    HW2 8349   3.997   1.468   1.402
 1679SOL     MW 8350   3.991   1.389   1.366
 1680SOL     OW 8351   0.573   2.344   5.222
 1680SOL    HW1 8352   0.617   2.423   5.255
 1680SOL    HW2 8353   0.484   2.372   5.202
 1680SOL     MW 8354   0.567   2.357   5.224
 1681SOL     OW 8355   0.076   1.299   1.855
 1681SOL    HW1 8356   0.118   1.368   1.803
 1681SOL    HW2 8357   0.146   1.267   1.912
 1681SOL     MW 8358   0.091   1.304   1.856
 1682SOL     OW 8359   5.238   0.356   2.404
 1682SOL    HW1 8360   5.241   0.439   2.452
 1682SOL    HW2 8361   5.189   0.377   2.324
 1682SOL     MW 8362   5.232   0.370   2.400
 1683SOL     OW 8363   3.211   3.269   5.675
 1683SOL    HW1 8364   3.209   3.307   5.763
 1683SOL    HW2 8365   3.302   3.281   5.646
 1683SOL     MW 8366   3.222   3.275   5.683
 1684SOL     OW 8367   5.887   2.321   4.945
 1684SOL    HW1 8368   5.841   2.266   4.882
 1684SOL    HW2 8369   5.830   2.324   5.021
 1684SOL     MW 8370   5.874   2.315   4.946
 1685SOL     OW 8371   4.283   4.443   4.047
 1685SOL    HW1 8372   4.304   4.410   3.960
 1685SOL    HW2 8373   4.364   4.484   4.077
 1685SOL     MW 8374   4.296   4.444   4.040
 1686SOL     OW 8375   5.352   5.141   1.786
 1686SOL    HW1 8376   5.314   5.214   1.737
 1686SOL    HW2 8377   5.280   5.078   1.795
 1686SOL     MW 8378   5.338   5.142   1.781
 1687SOL     OW 8379   3.168   0.876   1.882
 1687SOL    HW1 8380   3.156   0.782   1.868
 1687SOL    HW2 8381   3.214   0.881   1.966
 1687SOL     MW 8382   3.172   0.864   1.891
 1688SOL     OW 8383   4.065   0.484   1.763
 1688SOL    HW1 8384   4.138   0.427   1.740
 1688SOL    HW2 8385   4.021   0.501   1.679
 1688SOL     MW 8386   4.068   0.479   1.749
 1689SOL     OW 8387   3.202   2.198   4.837
 1689SOL    HW1 8388   3.279   2.143   4.855
 1689SOL    HW2 8389   3.187   2.245   4.919
 1689SOL     MW 8390   3.210   2.197   4.850
 1690SOL     OW 8391   2.710   4.346   2.553
 1690SOL    HW1 8392   2.639   4.310   2.499
 1690SOL    HW2 8393   2.711   4.440   2.531
 1690SOL     MW 8394   2.701   4.354   2.543
 1691SOL     OW 8395   5.034   2.070   1.917
 1691SOL    HW1 8396   4.987   2.041   1.995
 1691SOL    HW2 8397   5.064   2.158   1.939
 1691SOL     MW 8398   5.032   2.077   1.930
 1692SOL     OW 8399   5.018   3.769   4.532
 1692SOL    HW1 8400   4.979   3.684   4.510
 1692SOL    HW2 8401   4.944   3.829   4.539
 1692SOL     MW 8402   5.004   3.766   4.530
 1693SOL     OW 8403   2.760   2.442   0.689
 1693SOL    HW1 8404   2.768   2.509   0.622
 1693SOL    HW2 8405   2.703   2.480   0.755
 1693SOL     MW 8406   2.754   2.455   0.689
 1694SOL     OW 8407   4.997   4.420   6.117
 1694SOL    HW1 8408   5.090   4.433   6.130
 1694SOL    HW2 8409   4.988   4.404   6.023
 1694SOL     MW 8410   5.008   4.419   6.106
 1695SOL     OW 8411   2.682   0.251   0.616
 1695SOL    HW1 8412   2.774   0.265   0.592
 1695SOL    HW2 8413   2.678   0.160   0.645
 1695SOL     MW 8414   2.693   0.241   0.617
 1696SOL     OW 8415   2.160   3.504   5.349
 1696SOL    HW1 8416   2.122   3.419   5.326
 1696SOL    HW2 8417   2.220   3.523   5.277
 1696SOL     MW 8418   2.162   3.495   5.336
 1697SOL     OW 8419   3.980   3.271   0.269
 1697SOL    HW1 8420   4.060   3.221   0.254
 1697SOL    HW2 8421   3.912   3.206   0.282
 1697SOL     MW 8422   3.982   3.256   0.269
 1698SOL     OW 8423   1.962   1.383   3.837
 1698SOL    HW1 8424   2.053   1.399   3.864
 1698SOL    HW2 8425   1.958   1.288   3.826
 1698SOL     MW 8426   1.973   1.373   3.839
 1699SOL     OW 8427   2.589   5.195   3.080
 1699SOL    HW1 8428   2.658   5.229   3.137
 1699SOL    HW2 8429   2.518   5.257   3.089
 1699SOL     MW 8430   2.589   5.207   3.088
 1700SOL     OW 8431   5.745   0.413   2.757
 1700SOL    HW1 8432   5.745   0.469   2.679
 1700SOL    HW2 8433   5.836   0.414   2.787
 1700SOL     MW 8434   5.757   0.421   2.751
 1701SOL     OW 8435   5.628   2.069   4.238
 1701SOL    HW1 8436   5.661   2.018   4.313
 1701SOL    HW2 8437   5.556   2.121   4.274
 1701SOL     MW 8438   5.623   2.069   4.253
 1702SOL     OW 8439   1.733   4.869   5.786
 1702SOL    HW1 8440   1.779   4.911   5.713
 1702SOL    HW2 8441   1.787   4.792   5.806
 1702SOL     MW 8442   1.746   4.865   5.779
 1703SOL     OW 8443   2.168   6.029   3.243
 1703SOL    HW1 8444   2.246   6.080   3.221
 1703SOL    HW2 8445   2.200   5.939   3.254
 1703SOL     MW 8446   2.182   6.024   3.241
 1704SOL     OW 8447   2.094   1.363   2.820
 1704SOL    HW1 8448   2.022   1.405   2.773
 1704SOL    HW2 8449   2.102   1.277   2.779
 1704SOL     MW 8450   2.086   1.357   2.809
 1705SOL     OW 8451   0.067   2.021   0.664
 1705SOL    HW1 8452  -0.008   2.005   0.722
 1705SOL    HW2 8453   0.091   2.112   0.681
 1705SOL     MW 8454   0.060   2.031   0.674
 1706SOL     OW 8455   0.808   0.721   0.455
 1706SOL    HW1 8456   0.730   0.767   0.423
 1706SOL    HW2 8457   0.777   0.634   0.478
 1706SOL     MW 8458   0.794   0.716   0.454
 1707SOL     OW 8459   4.566   5.503   4.202
 1707SOL    HW1 8460   4.612   5.525   4.121
 1707SOL    HW2 8461   4.523   5.584   4.230
 1707SOL     MW 8462   4.566   5.516   4.196
 1708SOL     OW 8463   4.352   5.005   2.383
 1708SOL    HW1 8464   4.289   5.028   2.314
 1708SOL    HW2 8465   4.433   5.048   2.357
 1708SOL     MW 8466   4.354   5.014   2.370
 1709SOL     OW 8467   5.394   1.200   0.831
 1709SOL    HW1 8468   5.355   1.248   0.904
 1709SOL    HW2 8469   5.443   1.130   0.872
 1709SOL     MW 8470   5.395   1.198   0.846
 1710SOL     OW 8471   0.110   2.439   4.562
 1710SOL    HW1 8472   0.027   2.462   4.604
 1710SOL    HW2 8473   0.174   2.439   4.634
 1710SOL     MW 8474   0.108   2.442   4.577
 1711SOL     OW 8475   1.056   5.823   4.503
 1711SOL    HW1 8476   1.033   5.914   4.523
 1711SOL    HW2 8477   0.975   5.774   4.515
 1711SOL     MW 8478   1.043   5.828   4.507
 1712SOL     OW 8479   1.359   4.600   4.193
 1712SOL    HW1 8480   1.294   4.625   4.128
 1712SOL    HW2 8481   1.430   4.663   4.181
 1712SOL     MW 8482   1.360   4.611   4.183
 1713SOL     OW 8483   0.303   2.390   6.108
 1713SOL    HW1 8484   0.371   2.323   6.101
 1713SOL    HW2 8485   0.225   2.348   6.071
 1713SOL     MW 8486   0.301   2.376   6.102
 1714SOL     OW 8487   4.412   2.092   2.934
 1714SOL    HW1 8488   4.484   2.148   2.905
 1714SOL    HW2 8489   4.355   2.150   2.984
 1714SOL     MW 8490   4.414   2.106   2.937
 1715SOL     OW 8491   1.685   1.377   1.323
 1715SOL    HW1 8492   1.667   1.313   1.392
 1715SOL    HW2 8493   1.776   1.404   1.339
 1715SOL     MW 8494   1.694   1.373   1.334
 1716SOL     OW 8495   0.909   5.167   4.586
 1716SOL    HW1 8496   0.837   5.140   4.528
 1716SOL    HW2 8497   0.949   5.084   4.614
 1716SOL     MW 8498   0.905   5.153   4.582
 1717SOL     OW 8499   4.205   4.018   0.242
 1717SOL    HW1 8500   4.167   3.938   0.206
 1717SOL    HW2 8501   4.138   4.052   0.301
 1717SOL     MW 8502   4.191   4.012   0.245
 1718SOL     OW 8503   5.993   4.232   2.636
 1718SOL    HW1 8504   6.066   4.292   2.652
 1718SOL    HW2 8505   6.027   4.170   2.572
 1718SOL     MW 8506   6.006   4.232   2.630
 1719SOL     OW 8507   0.918   1.528   1.232
 1719SOL    HW1 8508   1.001   1.525   1.185
 1719SOL    HW2 8509   0.881   1.614   1.210
 1719SOL     MW 8510   0.924   1.539   1.223
 1720SOL     OW 8511   5.374   4.006   3.011
 1720SOL    HW1 8512   5.315   4.062   2.960
 1720SOL    HW2 8513   5.353   4.027   3.102
 1720SOL     MW 8514   5.364   4.016   3.016
 1721SOL     OW 8515   4.973   0.137   4.641
 1721SOL    HW1 8516   5.065   0.131   4.614
 1721SOL    HW2 8517   4.959   0.060   4.695
 1721SOL     MW 8518   4.983   0.127   4.644
 1722SOL     OW 8519   5.538   5.733   2.535
 1722SOL    HW1 8520   5.571   5.791   2.467
 1722SOL    HW2 8521   5.560   5.777   2.617
 1722SOL     MW 8522   5.545   5.746   2.537
 1723SOL     OW 8523   1.299   0.220   4.490
 1723SOL    HW1 8524   1.205   0.221   4.510
 1723SOL    HW2 8525   1.304   0.191   4.398
 1723SOL     MW 8526   1.288   0.217   4.480
 1724SOL     OW 8527   2.439   4.914   3.732
 1724SOL    HW1 8528   2.385   4.990   3.713
 1724SOL    HW2 8529   2.390   4.866   3.799
 1724SOL     MW 8530   2.426   4.917   3.738
 1725SOL     OW 8531   4.444   3.355   0.925
 1725SOL    HW1 8532   4.472   3.271   0.962
 1725SOL    HW2 8533   4.521   3.411   0.931
 1725SOL     MW 8534   4.457   3.352   0.930
 1726SOL     OW 8535   1.185   1.238   4.868
 1726SOL    HW1 8536   1.135   1.174   4.817
 1726SOL    HW2 8537   1.216   1.189   4.944
 1726SOL     MW 8538   1.183   1.224   4.871
 1727SOL     OW 8539   4.464   1.868   4.742
 1727SOL    HW1 8540   4.472   1.879   4.837
 1727SOL    HW2 8541   4.402   1.936   4.715
 1727SOL     MW 8542   4.457   1.878   4.751
 1728SOL     OW 8543   3.710   5.928   3.072
 1728SOL    HW1 8544   3.682   5.837   3.072
 1728SOL    HW2 8545   3.699   5.957   3.162
 1728SOL     MW 8546   3.705   5.920   3.083
 1729SOL     OW 8547   5.732   3.655   0.047
 1729SOL    HW1 8548   5.652   3.700   0.075
 1729SOL    HW2 8549   5.731   3.661  -0.049
 1729SOL     MW 8550   5.722   3.661   0.038
 1730SOL     OW 8551   2.673   4.966   0.330
 1730SOL    HW1 8552   2.582   4.978   0.357
 1730SOL    HW2 8553   2.724   4.980   0.409
 1730SOL     MW 8554   2.668   4.970   0.343
 1731SOL     OW 8555   2.080   4.602   5.571
 1731SOL    HW1 8556   2.031   4.565   5.645
 1731SOL    HW2 8557   2.164   4.627   5.608
 1731SOL     MW 8558   2.084   4.600   5.585
 1732SOL     OW 8559   3.492   1.796   0.572
 1732SOL    HW1 8560   3.406   1.837   0.575
 1732SOL    HW2 8561   3.488   1.735   0.499
 1732SOL     MW 8562   3.481   1.793   0.563
 1733SOL     OW 8563   4.873   3.188   2.194
 1733SOL    HW1 8564   4.888   3.104   2.152
 1733SOL    HW2 8565   4.784   3.212   2.169
 1733SOL     MW 8566   4.863   3.180   2.186
 1734SOL     OW 8567   5.244   5.824   4.766
 1734SOL    HW1 8568   5.176   5.884   4.795
 1734SOL    HW2 8569   5.207   5.784   4.687
 1734SOL     MW 8570   5.230   5.827   4.759
 1735SOL     OW 8571   0.548   2.755   2.732
 1735SOL    HW1 8572   0.544   2.829   2.670
 1735SOL    HW2 8573   0.639   2.752   2.760
 1735SOL     MW 8574   0.559   2.764   2.727
 1736SOL     OW 8575   1.087   4.296   5.052
 1736SOL    HW1 8576   1.101   4.331   4.964
 1736SOL    HW2 8577   0.993   4.306   5.067
 1736SOL     MW 8578   1.077   4.302   5.042
 1737SOL     OW 8579   5.165   5.893   2.090
 1737SOL    HW1 8580   5.213   5.940   2.022
 1737SOL    HW2 8581   5.109   5.959   2.130
 1737SOL     MW 8582   5.164   5.907   2.086
 1738SOL     OW 8583   5.860   1.356   0.749
 1738SOL    HW1 8584   5.773   1.396   0.748
 1738SOL    HW2 8585   5.899   1.386   0.832
 1738SOL     MW 8586   5.854   1.365   0.760
 1739SOL     OW 8587   4.983   5.925   5.428
 1739SOL    HW1 8588   4.994   6.018   5.408
 1739SOL    HW2 8589   4.893   5.905   5.401
 1739SOL     MW 8590   4.973   5.934   5.422
 1740SOL     OW 8591   2.417   1.282   2.657
 1740SOL    HW1 8592   2.367   1.363   2.663
 1740SOL    HW2 8593   2.423   1.264   2.563
 1740SOL     MW 8594   2.411   1.290   2.646
 1741SOL     OW 8595   2.859   4.588   1.720
 1741SOL    HW1 8596   2.776   4.563   1.679
 1741SOL    HW2 8597   2.914   4.616   1.647
 1741SOL     MW 8598   2.855   4.588   1.705
 1742SOL     OW 8599   1.801   4.340   2.956
 1742SOL    HW1 8600   1.817   4.407   2.889
 1742SOL    HW2 8601   1.712   4.309   2.938
 1742SOL     MW 8602   1.792   4.345   2.945
 1743SOL     OW 8603   1.753   0.267   5.774
 1743SOL    HW1 8604   1.668   0.241   5.741
 1743SOL    HW2 8605   1.773   0.203   5.842
 1743SOL     MW 8606   1.745   0.256   5.778
 1744SOL     OW 8607   5.126   3.951   3.709
 1744SOL    HW1 8608   5.102   3.908   3.628
 1744SOL    HW2 8609   5.108   3.886   3.777
 1744SOL     MW 8610   5.121   3.937   3.707
 1745SOL     OW 8611   5.238   3.895   4.415
 1745SOL    HW1 8612   5.159   3.859   4.454
 1745SOL    HW2 8613   5.247   3.851   4.331
 1745SOL     MW 8614   5.229   3.885   4.410
 1746SOL     OW 8615   2.483   3.942   4.533
 1746SOL    HW1 8616   2.554   3.959   4.472
 1746SOL    HW2 8617   2.526   3.915   4.614
 1746SOL     MW 8618   2.497   3.940   4.535
 1747SOL     OW 8619   1.117   0.781   4.046
 1747SOL    HW1 8620   1.097   0.710   3.986
 1747SOL    HW2 8621   1.210   0.799   4.033
 1747SOL     MW 8622   1.126   0.775   4.037
 1748SOL     OW 8623   0.867   3.463   1.812
 1748SOL    HW1 8624   0.923   3.540   1.815
 1748SOL    HW2 8625   0.788   3.489   1.859
 1748SOL     MW 8626   0.864   3.476   1.818
 1749SOL     OW 8627   5.749   2.520   0.991
 1749SOL    HW1 8628   5.814   2.504   0.923
 1749SOL    HW2 8629   5.695   2.441   0.992
 1749SOL     MW 8630   5.750   2.508   0.982
 1750SOL     OW 8631   1.858   3.989   5.574
 1750SOL    HW1 8632   1.795   3.927   5.611
 1750SOL    HW2 8633   1.817   4.075   5.586
 1750SOL     MW 8634   1.845   3.992   5.581
 1751SOL     OW 8635   1.103   5.690   4.199
 1751SOL    HW1 8636   1.177   5.690   4.260
 1751SOL    HW2 8637   1.033   5.646   4.246
 1751SOL     MW 8638   1.104   5.685   4.213
 1752SOL     OW 8639   5.863   3.044   2.450
 1752SOL    HW1 8640   5.770   3.024   2.452
 1752SOL    HW2 8641   5.876   3.093   2.369
 1752SOL     MW 8642   5.853   3.047   2.440
 1753SOL     OW 8643   0.222   0.523   2.580
 1753SOL    HW1 8644   0.286   0.466   2.623
 1753SOL    HW2 8645   0.198   0.587   2.647
 1753SOL     MW 8646   0.227   0.524   2.594
 1754SOL     OW 8647   0.075   5.450   6.035
 1754SOL    HW1 8648   0.142   5.385   6.054
 1754SOL    HW2 8649   0.075   5.459   5.940
 1754SOL     MW 8650   0.083   5.443   6.025
 1755SOL     OW 8651   0.241   0.149   3.353
 1755SOL    HW1 8652   0.330   0.130   3.323
 1755SOL    HW2 8653   0.225   0.085   3.423
 1755SOL     MW 8654   0.250   0.138   3.358
 1756SOL     OW 8655   4.497   4.364   3.797
 1756SOL    HW1 8656   4.456   4.305   3.734
 1756SOL    HW2 8657   4.515   4.443   3.746
 1756SOL     MW 8658   4.494   4.367   3.782
 1757SOL     OW 8659   0.191   4.701   3.978
 1757SOL    HW1 8660   0.165   4.723   3.889
 1757SOL    HW2 8661   0.179   4.783   4.027
 1757SOL     MW 8662   0.186   4.715   3.973
 1758SOL     OW 8663   5.554   0.817   5.151
 1758SOL    HW1 8664   5.608   0.893   5.128
 1758SOL    HW2 8665   5.607   0.768   5.214
 1758SOL     MW 8666   5.568   0.820   5.156
 1759SOL     OW 8667   3.598   5.391   5.291
 1759SOL    HW1 8668   3.551   5.464   5.332
 1759SOL    HW2 8669   3.680   5.429   5.260
 1759SOL     MW 8670   3.602   5.405   5.292
 1760SOL     OW 8671   1.892   5.432   0.414
 1760SOL    HW1 8672   1.867   5.357   0.468
 1760SOL    HW2 8673   1.887   5.399   0.324
 1760SOL     MW 8674   1.888   5.418   0.409
 1761SOL     OW 8675   5.226   1.430   1.495
 1761SOL    HW1 8676   5.245   1.353   1.549
 1761SOL    HW2 8677   5.181   1.395   1.418
 1761SOL     MW 8678   5.223   1.416   1.492
 1762SOL     OW 8679   2.899   4.130   0.711
 1762SOL    HW1 8680   2.963   4.197   0.686
 1762SOL    HW2 8681   2.896   4.135   0.807
 1762SOL     MW 8682   2.907   4.139   0.720
 1763SOL     OW 8683   2.850   0.136   3.126
 1763SOL    HW1 8684   2.937   0.134   3.164
 1763SOL    HW2 8685   2.863   0.165   3.036
 1763SOL     MW 8686   2.863   0.139   3.119
 1764SOL     OW 8687   5.716   5.288   3.928
 1764SOL    HW1 8688   5.806   5.302   3.900
 1764SOL    HW2 8689   5.665   5.346   3.871
 1764SOL     MW 8690   5.721   5.298   3.917
 1765SOL     OW 8691   5.671   4.269   1.627
 1765SOL    HW1 8692   5.703   4.188   1.586
 1765SOL    HW2 8693   5.580   4.248   1.652
 1765SOL     MW 8694   5.663   4.256   1.625
 1766SOL     OW 8695   6.002   5.297   3.662
 1766SOL    HW1 8696   6.049   5.302   3.578
 1766SOL    HW2 8697   6.070   5.310   3.728
 1766SOL     MW 8698   6.017   5.299   3.659
 1767SOL     OW 8699   2.347   0.009   5.229
 1767SOL    HW1 8700   2.386   0.045   5.309
 1767SOL    HW2 8701   2.273  -0.043   5.260
 1767SOL     MW 8702   2.343   0.007   5.243
 1768SOL     OW 8703   0.960   2.549   4.651
 1768SOL    HW1 8704   0.889   2.605   4.621
 1768SOL    HW2 8705   1.036   2.578   4.601
 1768SOL     MW 8706   0.961   2.560   4.641
 1769SOL     OW 8707   3.707   3.857   5.316
 1769SOL    HW1 8708   3.746   3.854   5.404
 1769SOL    HW2 8709   3.678   3.767   5.300
 1769SOL     MW 8710   3.709   3.845   5.325
 1770SOL     OW 8711   5.003   1.023   4.734
 1770SOL    HW1 8712   4.996   0.989   4.823
 1770SOL    HW2 8713   4.957   1.106   4.736
 1770SOL     MW 8714   4.996   1.029   4.746
 1771SOL     OW 8715   1.595   3.502   4.398
 1771SOL    HW1 8716   1.614   3.543   4.482
 1771SOL    HW2 8717   1.546   3.569   4.350
 1771SOL     MW 8718   1.591   3.516   4.403
 1772SOL     OW 8719   2.552   6.098   5.888
 1772SOL    HW1 8720   2.646   6.094   5.870
 1772SOL    HW2 8721   2.528   6.009   5.913
 1772SOL     MW 8722   2.561   6.086   5.889
 1773SOL     OW 8723   0.735   3.278   6.013
 1773SOL    HW1 8724   0.687   3.236   5.941
 1773SOL    HW2 8725   0.752   3.367   5.981
 1773SOL     MW 8726   0.731   3.284   6.000
 1774SOL     OW 8727   1.401   0.646   0.842
 1774SOL    HW1 8728   1.306   0.646   0.829
 1774SOL    HW2 8729   1.413   0.681   0.930
 1774SOL     MW 8730   1.390   0.651   0.851
 1775SOL     OW 8731   0.375   1.162   5.286
 1775SOL    HW1 8732   0.405   1.090   5.231
 1775SOL    HW2 8733   0.373   1.237   5.227
 1775SOL     MW 8734   0.379   1.162   5.271
 1776SOL     OW 8735   2.695   5.630   3.969
 1776SOL    HW1 8736   2.791   5.628   3.964
 1776SOL    HW2 8737   2.674   5.721   3.989
 1776SOL     MW 8738   2.705   5.641   3.971
 1777SOL     OW 8739   3.581   1.032   1.652
 1777SOL    HW1 8740   3.525   1.087   1.597
 1777SOL    HW2 8741   3.658   1.014   1.598
 1777SOL     MW 8742   3.584   1.036   1.638
 1778SOL     OW 8743   4.118   1.314   5.859
 1778SOL    HW1 8744   4.038   1.281   5.819
 1778SOL    HW2 8745   4.139   1.250   5.928
 1778SOL     MW 8746   4.111   1.302   5.863
 1779SOL     OW 8747   4.669   2.664   4.687
 1779SOL    HW1 8748   4.748   2.718   4.686
 1779SOL    HW2 8749   4.599   2.724   4.661
 1779SOL     MW 8750   4.670   2.679   4.684
 1780SOL     OW 8751   3.486   0.526   3.223
 1780SOL    HW1 8752   3.520   0.556   3.139
 1780SOL    HW2 8753   3.480   0.431   3.213
 1780SOL     MW 8754   3.489   0.518   3.211
 1781SOL     OW 8755   3.770   0.884   2.431
 1781SOL    HW1 8756   3.846   0.828   2.449
 1781SOL    HW2 8757   3.696   0.838   2.471
 1781SOL     MW 8758   3.771   0.871   2.439
 1782SOL     OW 8759   4.061   1.561   3.661
 1782SOL    HW1 8760   3.999   1.577   3.731
 1782SOL    HW2 8761   4.036   1.476   3.624
 1782SOL     MW 8762   4.050   1.552   3.665
 1783SOL     OW 8763   3.398   0.086   2.063
 1783SOL    HW1 8764   3.440   0.148   2.122
 1783SOL    HW2 8765   3.465   0.064   1.999
 1783SOL     MW 8766   3.412   0.091   2.062
 1784SOL     OW 8767   5.878   3.913   2.536
 1784SOL    HW1 8768   5.834   3.974   2.595
 1784SOL    HW2 8769   5.811   3.850   2.512
 1784SOL     MW 8770   5.864   3.913   2.541
 1785SOL     OW 8771   1.078   4.660   5.711
 1785SOL    HW1 8772   1.033   4.638   5.793
 1785SOL    HW2 8773   1.026   4.732   5.675
 1785SOL     MW 8774   1.065   4.666   5.717
 1786SOL     OW 8775   0.985   5.110   1.416
 1786SOL    HW1 8776   1.033   5.093   1.497
 1786SOL    HW2 8777   1.032   5.184   1.376
 1786SOL     MW 8778   0.997   5.118   1.421
 1787SOL     OW 8779   5.750   4.745   3.360
 1787SOL    HW1 8780   5.773   4.687   3.287
 1787SOL    HW2 8781   5.799   4.709   3.435
 1787SOL     MW 8782   5.759   4.733   3.360
 1788SOL     OW 8783   0.056   1.508   6.044
 1788SOL    HW1 8784   0.102   1.424   6.045
 1788SOL    HW2 8785  -0.008   1.501   6.115
 1788SOL     MW 8786   0.053   1.496   6.053
 1789SOL     OW 8787   0.312   4.458   0.544
 1789SOL    HW1 8788   0.335   4.524   0.479
 1789SOL    HW2 8789   0.218   4.444   0.533
 1789SOL     MW 8790   0.303   4.464   0.535
 1790SOL     OW 8791   5.797   4.231   5.109
 1790SOL    HW1 8792   5.800   4.319   5.145
 1790SOL    HW2 8793   5.777   4.243   5.016
 1790SOL     MW 8794   5.795   4.244   5.101
 1791SOL     OW 8795   2.817   0.817   4.803
 1791SOL    HW1 8796   2.899   0.855   4.770
 1791SOL    HW2 8797   2.814   0.730   4.765
 1791SOL     MW 8798   2.827   0.811   4.794
 1792SOL     OW 8799   3.180   3.349   0.755
 1792SOL    HW1 8800   3.188   3.303   0.672
 1792SOL    HW2 8801   3.204   3.283   0.821
 1792SOL     MW 8802   3.184   3.334   0.753
 1793SOL     OW 8803   0.481   3.327   0.722
 1793SOL    HW1 8804   0.446   3.240   0.739
 1793SOL    HW2 8805   0.417   3.387   0.760
 1793SOL     MW 8806   0.469   3.324   0.729
 1794SOL     OW 8807   4.861   4.655   5.766
 1794SOL    HW1 8808   4.783   4.710   5.755
 1794SOL    HW2 8809   4.826   4.566   5.777
 1794SOL     MW 8810   4.846   4.651   5.766
 1795SOL     OW 8811   1.679   4.460   1.277
 1795SOL    HW1 8812   1.754   4.402   1.273
 1795SOL    HW2 8813   1.707   4.532   1.333
 1795SOL     MW 8814   1.692   4.462   1.284
 1796SOL     OW 8815   3.758   1.949   5.762
 1796SOL    HW1 8816   3.706   1.925   5.839
 1796SOL    HW2 8817   3.814   1.873   5.746
 1796SOL     MW 8818   3.758   1.936   5.769
 1797SOL     OW 8819   5.398   5.940   1.134
 1797SOL    HW1 8820   5.402   5.934   1.038
 1797SOL    HW2 8821   5.435   5.857   1.164
 1797SOL     MW 8822   5.403   5.929   1.125
 1798SOL     OW 8823   4.825   4.578   1.648
 1798SOL    HW1 8824   4.803   4.650   1.589
 1798SOL    HW2 8825   4.826   4.619   1.735
 1798SOL     MW 8826   4.822   4.593   1.652
 1799SOL     OW 8827   0.305   1.013   4.996
 1799SOL    HW1 8828   0.236   0.952   4.969
 1799SOL    HW2 8829   0.259   1.093   5.020
 1799SOL     MW 8830   0.291   1.016   4.995
 1800SOL     OW 8831   3.167   3.400   4.228
 1800SOL    HW1 8832   3.191   3.484   4.190
 1800SOL    HW2 8833   3.248   3.365   4.263
 1800SOL     MW 8834   3.180   3.406   4.227
 1801SOL     OW 8835   4.907   2.165   0.828
 1801SOL    HW1 8836   4.829   2.112   0.810
 1801SOL    HW2 8837   4.890   2.204   0.914
 1801SOL     MW 8838   4.895   2.163   0.837
 1802SOL     OW 8839   4.419   0.342   5.833
 1802SOL    HW1 8840   4.514   0.343   5.837
 1802SOL    HW2 8841   4.398   0.375   5.746
 1802SOL     MW 8842   4.428   0.346   5.823
 1803SOL     OW 8843   1.184   4.605   1.944
 1803SOL    HW1 8844   1.199   4.515   1.974
 1803SOL    HW2 8845   1.141   4.595   1.859
 1803SOL     MW 8846   1.181   4.592   1.937
 1804SOL     OW 8847   3.689   0.223   2.090
 1804SOL    HW1 8848   3.724   0.150   2.039
 1804SOL    HW2 8849   3.673   0.187   2.177
 1804SOL     MW 8850   3.692   0.209   2.094
 1805SOL     OW 8851   5.196   5.045   4.673
 1805SOL    HW1 8852   5.172   4.981   4.740
 1805SOL    HW2 8853   5.282   5.017   4.643
 1805SOL     MW 8854   5.204   5.033   4.678
 1806SOL     OW 8855   4.584   5.760   0.414
 1806SOL    HW1 8856   4.663   5.811   0.433
 1806SOL    HW2 8857   4.514   5.807   0.459
 1806SOL     MW 8858   4.585   5.772   0.422
 1807SOL     OW 8859   5.851   4.921   2.410
 1807SOL    HW1 8860   5.913   4.986   2.443
 1807SOL    HW2 8861   5.767   4.966   2.411
 1807SOL     MW 8862   5.848   4.935   2.415
 1808SOL     OW 8863   3.621   3.332   1.455
 1808SOL    HW1 8864   3.602   3.371   1.541
 1808SOL    HW2 8865   3.666   3.402   1.407
 1808SOL     MW 8866   3.625   3.346   1.460
 1809SOL     OW 8867   0.234   4.358   4.245
 1809SOL    HW1 8868   0.226   4.267   4.217
 1809SOL    HW2 8869   0.318   4.387   4.209
 1809SOL     MW 8870   0.244   4.350   4.237
 1810SOL     OW 8871   6.109   5.732   5.776
 1810SOL    HW1 8872   6.014   5.745   5.778
 1810SOL    HW2 8873   6.141   5.775   5.855
 1810SOL     MW 8874   6.101   5.739   5.786
 1811SOL     OW 8875   5.038   2.117   3.439
 1811SOL    HW1 8876   4.946   2.125   3.412
 1811SOL    HW2 8877   5.050   2.024   3.454
 1811SOL     MW 8878   5.027   2.106   3.437
 1812SOL     OW 8879   5.848   2.619   1.252
 1812SOL    HW1 8880   5.801   2.603   1.169
 1812SOL    HW2 8881   5.918   2.680   1.228
 1812SOL     MW 8882   5.851   2.625   1.238
 1813SOL     OW 8883   1.475   5.348   5.338
 1813SOL    HW1 8884   1.556   5.358   5.388
 1813SOL    HW2 8885   1.505   5.322   5.250
 1813SOL     MW 8886   1.489   5.346   5.333
 1814SOL     OW 8887   0.367   2.871   1.409
[truncated: 942,872 more chars]
