# Supplementary material for: Identifying potential monkeypox virus inhibitors: an in silico study targeting the A42R protein
Source: Front Cell Infect Microbiol. 2024 Mar 4;14:1351737. doi: 10.3389/fcimb.2024.1351737 (PMC10945028; doi:10.3389/fcimb.2024.1351737)
Supplement: Supplementary file 2 [file DataSheet_2.zip › Supplementary_Files/ZINC000001632866/frame#02.gro]

Generated by trjconv : Protein in water t= 50000.00000
29839
    1MET      N    1   3.455   3.796   1.087
    1MET     H1    2   3.511   3.879   1.102
    1MET     H2    3   3.499   3.733   1.021
    1MET     H3    4   3.369   3.833   1.049
    1MET     CA    5   3.432   3.729   1.220
    1MET     HA    6   3.397   3.805   1.291
    1MET     CB    7   3.315   3.625   1.211
    1MET    HB1    8   3.236   3.653   1.142
    1MET    HB2    9   3.342   3.525   1.178
    1MET     CG   10   3.245   3.601   1.348
    1MET    HG1   11   3.318   3.565   1.421
    1MET    HG2   12   3.199   3.689   1.392
    1MET     SD   13   3.136   3.461   1.349
    1MET     CE   14   2.997   3.519   1.249
    1MET    HE1   15   2.910   3.459   1.274
    1MET    HE2   16   2.971   3.623   1.271
    1MET    HE3   17   3.035   3.509   1.147
    1MET      C   18   3.558   3.661   1.279
    1MET      O   19   3.622   3.583   1.207
    2ALA      N   20   3.593   3.686   1.408
    2ALA      H   21   3.532   3.752   1.452
    2ALA     CA   22   3.704   3.624   1.485
    2ALA     HA   23   3.796   3.606   1.428
    2ALA     CB   24   3.726   3.709   1.616
    2ALA    HB1   25   3.802   3.662   1.678
    2ALA    HB2   26   3.754   3.813   1.605
    2ALA    HB3   27   3.637   3.702   1.679
    2ALA      C   28   3.648   3.485   1.533
    2ALA      O   29   3.529   3.466   1.557
    3GLU      N   30   3.733   3.388   1.574
    3GLU      H   31   3.831   3.408   1.579
    3GLU     CA   32   3.706   3.255   1.622
    3GLU     HA   33   3.660   3.205   1.536
    3GLU     CB   34   3.851   3.193   1.651
    3GLU    HB1   35   3.918   3.273   1.618
    3GLU    HB2   36   3.866   3.190   1.759
    3GLU     CG   37   3.867   3.058   1.580
    3GLU    HG1   38   3.966   3.017   1.599
    3GLU    HG2   39   3.800   2.976   1.606
    3GLU     CD   40   3.838   3.063   1.426
    3GLU    OE1   41   3.855   3.174   1.368
    3GLU    OE2   42   3.804   2.959   1.359
    3GLU      C   43   3.620   3.261   1.750
    3GLU      O   44   3.521   3.192   1.755
    4TRP      N   45   3.655   3.344   1.845
    4TRP      H   46   3.731   3.406   1.819
    4TRP     CA   47   3.578   3.362   1.968
    4TRP     HA   48   3.580   3.264   2.016
    4TRP     CB   49   3.659   3.455   2.059
    4TRP    HB1   50   3.663   3.552   2.010
    4TRP    HB2   51   3.607   3.470   2.154
    4TRP     CG   52   3.799   3.412   2.087
    4TRP    CD1   53   3.913   3.478   2.050
    4TRP    HD1   54   3.914   3.571   1.997
    4TRP    CD2   55   3.846   3.296   2.162
    4TRP    NE1   56   4.022   3.413   2.105
    4TRP    HE1   57   4.116   3.449   2.105
    4TRP    CE2   58   3.988   3.298   2.168
    4TRP    CE3   59   3.776   3.198   2.230
    4TRP    HE3   60   3.669   3.186   2.219
    4TRP    CZ2   61   4.058   3.214   2.257
    4TRP    HZ2   62   4.165   3.218   2.272
    4TRP    CZ3   63   3.841   3.103   2.309
    4TRP    HZ3   64   3.792   3.027   2.368
    4TRP    CH2   65   3.980   3.119   2.330
    4TRP    HH2   66   4.036   3.050   2.391
    4TRP      C   67   3.426   3.408   1.955
    4TRP      O   68   3.337   3.377   2.039
    5HIS      N   69   3.395   3.474   1.842
    5HIS      H   70   3.462   3.492   1.768
    5HIS     CA   71   3.261   3.515   1.818
    5HIS     HA   72   3.209   3.543   1.909
    5HIS     CB   73   3.254   3.639   1.731
    5HIS    HB1   74   3.319   3.631   1.644
    5HIS    HB2   75   3.149   3.654   1.703
    5HIS     CG   76   3.283   3.762   1.802
    5HIS    ND1   77   3.415   3.801   1.825
    5HIS    CD2   78   3.200   3.856   1.859
    5HIS    HD2   79   3.093   3.858   1.869
    5HIS    CE1   80   3.405   3.915   1.893
    5HIS    HE1   81   3.492   3.968   1.930
    5HIS    NE2   82   3.281   3.957   1.905
    5HIS    HE2   83   3.252   4.042   1.951
    5HIS      C   84   3.188   3.406   1.738
    5HIS      O   85   3.068   3.404   1.757
    6LYS      N   86   3.251   3.310   1.664
    6LYS      H   87   3.345   3.327   1.632
    6LYS     CA   88   3.192   3.191   1.609
    6LYS     HA   89   3.109   3.220   1.545
    6LYS     CB   90   3.298   3.109   1.529
    6LYS    HB1   91   3.377   3.073   1.595
    6LYS    HB2   92   3.256   3.013   1.497
    6LYS     CG   93   3.357   3.178   1.404
    6LYS    HG1   94   3.270   3.200   1.343
    6LYS    HG2   95   3.420   3.264   1.425
    6LYS     CD   96   3.440   3.069   1.334
    6LYS    HD1   97   3.512   3.039   1.410
    6LYS    HD2   98   3.379   2.985   1.301
    6LYS     CE   99   3.533   3.123   1.222
    6LYS    HE1  100   3.480   3.157   1.133
    6LYS    HE2  101   3.569   3.218   1.260
    6LYS     NZ  102   3.636   3.036   1.171
    6LYS    HZ1  103   3.593   2.947   1.148
    6LYS    HZ2  104   3.681   3.065   1.085
    6LYS    HZ3  105   3.703   3.011   1.242
    6LYS      C  106   3.126   3.099   1.713
    6LYS      O  107   3.026   3.037   1.680
    7ILE      N  108   3.178   3.114   1.834
    7ILE      H  109   3.249   3.184   1.851
    7ILE     CA  110   3.119   3.052   1.958
    7ILE     HA  111   3.084   2.956   1.918
    7ILE     CB  112   3.222   3.043   2.074
    7ILE     HB  113   3.257   3.146   2.086
    7ILE    CG1  114   3.353   2.962   2.047
    7ILE   HG11  115   3.341   2.853   2.043
    7ILE   HG12  116   3.393   2.999   1.953
    7ILE    CG2  117   3.156   2.987   2.204
    7ILE   HG21  118   3.066   3.045   2.226
    7ILE   HG22  119   3.120   2.885   2.193
    7ILE   HG23  120   3.213   2.996   2.297
    7ILE     CD  121   3.462   2.988   2.147
    7ILE    HD1  122   3.450   2.951   2.249
    7ILE    HD2  123   3.554   2.940   2.116
    7ILE    HD3  124   3.456   3.097   2.146
    7ILE      C  125   2.990   3.127   1.987
    7ILE      O  126   2.885   3.066   1.994
    8ILE      N  127   3.004   3.257   2.012
    8ILE      H  128   3.094   3.302   2.022
    8ILE     CA  129   2.884   3.341   2.049
    8ILE     HA  130   2.845   3.294   2.140
    8ILE     CB  131   2.915   3.488   2.080
    8ILE     HB  132   2.970   3.537   2.000
    8ILE    CG1  133   3.019   3.502   2.193
    8ILE   HG11  134   3.111   3.449   2.169
    8ILE   HG12  135   3.046   3.608   2.196
    8ILE    CG2  136   2.792   3.575   2.097
    8ILE   HG21  137   2.816   3.677   2.126
    8ILE   HG22  138   2.732   3.572   2.006
    8ILE   HG23  139   2.734   3.523   2.174
    8ILE     CD  140   2.980   3.438   2.326
    8ILE    HD1  141   3.043   3.473   2.407
    8ILE    HD2  142   2.878   3.466   2.352
    8ILE    HD3  143   2.988   3.330   2.333
    8ILE      C  144   2.772   3.329   1.938
    8ILE      O  145   2.655   3.328   1.973
    9GLU      N  146   2.808   3.323   1.810
    9GLU      H  147   2.907   3.334   1.793
    9GLU     CA  148   2.716   3.328   1.699
    9GLU     HA  149   2.634   3.398   1.718
    9GLU     CB  150   2.796   3.385   1.579
    9GLU    HB1  151   2.878   3.316   1.561
    9GLU    HB2  152   2.745   3.364   1.485
    9GLU     CG  153   2.822   3.538   1.599
    9GLU    HG1  154   2.843   3.556   1.704
    9GLU    HG2  155   2.909   3.560   1.537
    9GLU     CD  156   2.714   3.635   1.552
    9GLU    OE1  157   2.751   3.733   1.481
    9GLU    OE2  158   2.592   3.602   1.566
    9GLU      C  159   2.650   3.192   1.670
    9GLU      O  160   2.548   3.186   1.599
   10ASP      N  161   2.690   3.091   1.742
   10ASP      H  162   2.769   3.112   1.801
   10ASP     CA  163   2.624   2.957   1.745
   10ASP     HA  164   2.584   2.931   1.647
   10ASP     CB  165   2.733   2.857   1.780
   10ASP    HB1  166   2.821   2.872   1.717
   10ASP    HB2  167   2.780   2.863   1.878
   10ASP     CG  168   2.698   2.709   1.767
   10ASP    OD1  169   2.669   2.649   1.871
   10ASP    OD2  170   2.700   2.656   1.654
   10ASP      C  171   2.516   2.952   1.856
   10ASP      O  172   2.405   2.902   1.839
   11ILE      N  173   2.542   3.012   1.972
   11ILE      H  174   2.639   3.036   1.981
   11ILE     CA  175   2.453   3.028   2.091
   11ILE     HA  176   2.408   2.929   2.107
   11ILE     CB  177   2.539   3.067   2.211
   11ILE     HB  178   2.592   3.158   2.183
   11ILE    CG1  179   2.637   2.961   2.254
   11ILE   HG11  180   2.594   2.894   2.328
   11ILE   HG12  181   2.670   2.902   2.169
   11ILE    CG2  182   2.464   3.124   2.336
   11ILE   HG21  183   2.374   3.185   2.324
   11ILE   HG22  184   2.435   3.046   2.406
   11ILE   HG23  185   2.533   3.197   2.378
   11ILE     CD  186   2.769   3.021   2.314
   11ILE    HD1  187   2.826   2.945   2.367
   11ILE    HD2  188   2.836   3.082   2.253
   11ILE    HD3  189   2.751   3.094   2.394
   11ILE      C  190   2.336   3.124   2.062
   11ILE      O  191   2.236   3.130   2.132
   12SER      N  192   2.362   3.214   1.969
   12SER      H  193   2.450   3.199   1.923
   12SER     CA  194   2.280   3.332   1.950
   12SER     HA  195   2.223   3.361   2.039
   12SER     CB  196   2.371   3.448   1.917
   12SER    HB1  197   2.432   3.468   2.004
   12SER    HB2  198   2.439   3.432   1.833
   12SER     OG  199   2.298   3.571   1.895
   12SER     HG  200   2.238   3.592   1.965
   12SER      C  201   2.174   3.312   1.842
   12SER      O  202   2.081   3.390   1.836
   13LYS      N  203   2.183   3.204   1.757
   13LYS      H  204   2.235   3.126   1.795
   13LYS     CA  205   2.091   3.180   1.650
   13LYS     HA  206   2.068   3.279   1.610
   13LYS     CB  207   2.162   3.083   1.547
   13LYS    HB1  208   2.111   3.089   1.451
   13LYS    HB2  209   2.260   3.121   1.518
   13LYS     CG  210   2.175   2.931   1.569
   13LYS    HG1  211   2.223   2.914   1.666
   13LYS    HG2  212   2.077   2.886   1.569
   13LYS     CD  213   2.255   2.861   1.463
   13LYS    HD1  214   2.236   2.895   1.361
   13LYS    HD2  215   2.359   2.894   1.469
   13LYS     CE  216   2.259   2.704   1.466
   13LYS    HE1  217   2.306   2.668   1.558
   13LYS    HE2  218   2.158   2.667   1.485
   13LYS     NZ  219   2.315   2.643   1.346
   13LYS    HZ1  220   2.310   2.543   1.360
   13LYS    HZ2  221   2.264   2.666   1.263
   13LYS    HZ3  222   2.408   2.682   1.337
   13LYS      C  223   1.959   3.116   1.702
   13LYS      O  224   1.861   3.116   1.637
   14ASN      N  225   1.955   3.069   1.825
   14ASN      H  226   2.026   3.111   1.883
   14ASN     CA  227   1.849   2.996   1.892
   14ASN     HA  228   1.757   2.999   1.834
   14ASN     CB  229   1.879   2.848   1.917
   14ASN    HB1  230   1.790   2.794   1.950
   14ASN    HB2  231   1.901   2.805   1.819
   14ASN     CG  232   1.990   2.817   2.015
   14ASN    OD1  233   1.964   2.825   2.134
   14ASN    ND2  234   2.106   2.778   1.967
   14ASN   HD21  235   2.116   2.769   1.867
   14ASN   HD22  236   2.183   2.760   2.030
   14ASN      C  237   1.816   3.078   2.016
   14ASN      O  238   1.885   3.177   2.041
   15ASN      N  239   1.716   3.022   2.089
   15ASN      H  240   1.662   2.942   2.062
   15ASN     CA  241   1.663   3.075   2.217
   15ASN     HA  242   1.723   3.157   2.256
   15ASN     CB  243   1.524   3.136   2.202
   15ASN    HB1  244   1.486   3.178   2.295
   15ASN    HB2  245   1.534   3.226   2.142
   15ASN     CG  246   1.407   3.043   2.158
   15ASN    OD1  247   1.414   2.996   2.046
   15ASN    ND2  248   1.305   3.025   2.241
   15ASN   HD21  249   1.298   3.091   2.317
   15ASN   HD22  250   1.228   2.963   2.222
   15ASN      C  251   1.667   2.979   2.337
   15ASN      O  252   1.597   2.999   2.437
   16LYS      N  253   1.742   2.869   2.324
   16LYS      H  254   1.803   2.865   2.244
   16LYS     CA  255   1.759   2.761   2.419
   16LYS     HA  256   1.661   2.730   2.453
   16LYS     CB  257   1.833   2.641   2.346
   16LYS    HB1  258   1.793   2.626   2.246
   16LYS    HB2  259   1.937   2.668   2.334
   16LYS     CG  260   1.837   2.512   2.427
   16LYS    HG1  261   1.885   2.531   2.522
   16LYS    HG2  262   1.737   2.482   2.461
   16LYS     CD  263   1.903   2.398   2.346
   16LYS    HD1  264   1.853   2.376   2.252
   16LYS    HD2  265   2.000   2.444   2.326
   16LYS     CE  266   1.911   2.264   2.434
   16LYS    HE1  267   1.959   2.286   2.529
   16LYS    HE2  268   1.811   2.223   2.454
   16LYS     NZ  269   1.984   2.157   2.366
   16LYS    HZ1  270   1.926   2.130   2.289
   16LYS    HZ2  271   2.069   2.195   2.325
   16LYS    HZ3  272   1.999   2.086   2.435
   16LYS      C  273   1.827   2.811   2.551
   16LYS      O  274   1.791   2.772   2.662
   17PHE      N  275   1.941   2.878   2.527
   17PHE      H  276   1.971   2.917   2.439
   17PHE     CA  277   2.021   2.937   2.635
   17PHE     HA  278   2.002   2.894   2.733
   17PHE     CB  279   2.168   2.920   2.592
   17PHE    HB1  280   2.178   2.970   2.495
   17PHE    HB2  281   2.233   2.969   2.665
   17PHE     CG  282   2.221   2.782   2.576
   17PHE    CD1  283   2.210   2.691   2.682
   17PHE    HD1  284   2.188   2.722   2.783
   17PHE    CD2  285   2.252   2.734   2.448
   17PHE    HD2  286   2.251   2.801   2.363
   17PHE    CE1  287   2.236   2.555   2.662
   17PHE    HE1  288   2.243   2.485   2.743
   17PHE    CE2  289   2.272   2.602   2.424
   17PHE    HE2  290   2.296   2.558   2.328
   17PHE     CZ  291   2.270   2.511   2.534
   17PHE     HZ  292   2.306   2.410   2.519
   17PHE      C  293   1.982   3.093   2.648
   17PHE      O  294   1.906   3.145   2.569
   18GLU      N  295   2.020   3.162   2.761
   18GLU      H  296   2.091   3.110   2.811
   18GLU     CA  297   1.988   3.301   2.800
   18GLU     HA  298   1.904   3.334   2.738
   18GLU     CB  299   1.972   3.300   2.951
   18GLU    HB1  300   1.922   3.209   2.984
   18GLU    HB2  301   2.066   3.293   3.006
   18GLU     CG  302   1.902   3.425   3.000
   18GLU    HG1  303   1.905   3.432   3.109
   18GLU    HG2  304   1.957   3.517   2.975
   18GLU     CD  305   1.755   3.434   2.970
   18GLU    OE1  306   1.709   3.533   2.912
   18GLU    OE2  307   1.681   3.337   2.993
   18GLU      C  308   2.098   3.403   2.765
   18GLU      O  309   2.075   3.505   2.698
   19ASP      N  310   2.219   3.367   2.799
   19ASP      H  311   2.245   3.275   2.830
   19ASP     CA  312   2.330   3.455   2.795
   19ASP     HA  313   2.322   3.510   2.702
   19ASP     CB  314   2.327   3.552   2.912
   19ASP    HB1  315   2.233   3.546   2.967
   19ASP    HB2  316   2.408   3.536   2.983
   19ASP     CG  317   2.352   3.700   2.868
   19ASP    OD1  318   2.274   3.792   2.909
   19ASP    OD2  319   2.446   3.719   2.791
   19ASP      C  320   2.462   3.373   2.779
   19ASP      O  321   2.458   3.253   2.790
   20ALA      N  322   2.574   3.442   2.744
   20ALA      H  323   2.580   3.543   2.751
   20ALA     CA  324   2.706   3.378   2.719
   20ALA     HA  325   2.732   3.304   2.794
   20ALA     CB  326   2.695   3.302   2.586
   20ALA    HB1  327   2.633   3.213   2.589
   20ALA    HB2  328   2.646   3.363   2.510
   20ALA    HB3  329   2.795   3.278   2.550
   20ALA      C  330   2.810   3.491   2.716
   20ALA      O  331   2.779   3.611   2.675
   21ALA      N  332   2.931   3.469   2.772
   21ALA      H  333   2.954   3.372   2.791
   21ALA     CA  334   3.042   3.565   2.765
   21ALA     HA  335   3.036   3.623   2.673
   21ALA     CB  336   3.041   3.668   2.885
   21ALA    HB1  337   3.010   3.618   2.976
   21ALA    HB2  338   3.133   3.726   2.886
   21ALA    HB3  339   2.962   3.742   2.866
   21ALA      C  340   3.175   3.494   2.765
   21ALA      O  341   3.189   3.384   2.816
   22ILE      N  342   3.274   3.558   2.699
   22ILE      H  343   3.258   3.650   2.659
   22ILE     CA  344   3.401   3.495   2.688
   22ILE     HA  345   3.404   3.404   2.746
   22ILE     CB  346   3.429   3.443   2.545
   22ILE     HB  347   3.446   3.534   2.487
   22ILE    CG1  348   3.316   3.353   2.494
   22ILE   HG11  349   3.303   3.266   2.558
   22ILE   HG12  350   3.224   3.411   2.503
   22ILE    CG2  351   3.560   3.364   2.529
   22ILE   HG21  352   3.649   3.390   2.585
   22ILE   HG22  353   3.537   3.259   2.549
   22ILE   HG23  354   3.599   3.372   2.428
   22ILE     CD  355   3.327   3.300   2.353
   22ILE    HD1  356   3.242   3.239   2.322
   22ILE    HD2  357   3.341   3.382   2.283
   22ILE    HD3  358   3.411   3.231   2.345
   22ILE      C  359   3.502   3.596   2.741
   22ILE      O  360   3.498   3.713   2.698
   23VAL      N  361   3.608   3.561   2.813
   23VAL      H  362   3.611   3.462   2.835
   23VAL     CA  363   3.695   3.645   2.887
   23VAL     HA  364   3.703   3.738   2.829
   23VAL     CB  365   3.648   3.664   3.038
   23VAL     HB  366   3.654   3.569   3.090
   23VAL    CG1  367   3.747   3.730   3.129
   23VAL   HG11  368   3.761   3.834   3.101
   23VAL   HG12  369   3.708   3.725   3.231
   23VAL   HG13  370   3.843   3.679   3.134
   23VAL    CG2  371   3.511   3.729   3.060
   23VAL   HG21  372   3.496   3.811   2.990
   23VAL   HG22  373   3.428   3.662   3.039
   23VAL   HG23  374   3.500   3.757   3.164
   23VAL      C  375   3.838   3.588   2.885
   23VAL      O  376   3.847   3.464   2.875
   24ASP      N  377   3.948   3.661   2.891
   24ASP      H  378   3.937   3.759   2.916
   24ASP     CA  379   4.082   3.616   2.906
   24ASP     HA  380   4.067   3.508   2.914
   24ASP     CB  381   4.164   3.651   2.774
   24ASP    HB1  382   4.125   3.586   2.697
   24ASP    HB2  383   4.138   3.751   2.740
   24ASP     CG  384   4.316   3.656   2.788
   24ASP    OD1  385   4.366   3.738   2.870
   24ASP    OD2  386   4.386   3.575   2.724
   24ASP      C  387   4.139   3.667   3.039
   24ASP      O  388   4.108   3.777   3.080
   25TYR      N  389   4.214   3.578   3.102
   25TYR      H  390   4.244   3.493   3.057
   25TYR     CA  391   4.281   3.594   3.233
   25TYR     HA  392   4.255   3.690   3.278
   25TYR     CB  393   4.235   3.479   3.329
   25TYR    HB1  394   4.266   3.499   3.432
   25TYR    HB2  395   4.128   3.485   3.349
   25TYR     CG  396   4.277   3.333   3.298
   25TYR    CD1  397   4.213   3.261   3.196
   25TYR    HD1  398   4.131   3.312   3.147
   25TYR    CD2  399   4.384   3.272   3.361
   25TYR    HD2  400   4.440   3.328   3.435
   25TYR    CE1  401   4.235   3.124   3.177
   25TYR    HE1  402   4.183   3.080   3.092
   25TYR    CE2  403   4.413   3.136   3.338
   25TYR    HE2  404   4.497   3.085   3.382
   25TYR     CZ  405   4.345   3.065   3.236
   25TYR     OH  406   4.366   2.936   3.219
   25TYR     HH  407   4.309   2.888   3.161
   25TYR      C  408   4.437   3.584   3.213
   25TYR      O  409   4.497   3.549   3.315
   26LYS      N  410   4.500   3.612   3.097
   26LYS      H  411   4.445   3.660   3.027
   26LYS     CA  412   4.632   3.559   3.060
   26LYS     HA  413   4.703   3.573   3.142
   26LYS     CB  414   4.624   3.408   3.025
   26LYS    HB1  415   4.552   3.354   3.086
   26LYS    HB2  416   4.587   3.399   2.922
   26LYS     CG  417   4.759   3.345   3.045
   26LYS    HG1  418   4.839   3.392   2.987
   26LYS    HG2  419   4.789   3.361   3.149
   26LYS     CD  420   4.772   3.193   3.009
   26LYS    HD1  421   4.713   3.163   2.922
   26LYS    HD2  422   4.877   3.172   2.988
   26LYS     CE  423   4.732   3.104   3.142
   26LYS    HE1  424   4.777   3.129   3.239
   26LYS    HE2  425   4.627   3.105   3.170
   26LYS     NZ  426   4.754   2.958   3.122
   26LYS    HZ1  427   4.702   2.914   3.196
   26LYS    HZ2  428   4.715   2.938   3.031
   26LYS    HZ3  429   4.848   2.922   3.115
   26LYS      C  430   4.707   3.638   2.945
   26LYS      O  431   4.828   3.666   2.962
   27THR      N  432   4.641   3.680   2.837
   27THR      H  433   4.543   3.656   2.830
   27THR     CA  434   4.712   3.726   2.714
   27THR     HA  435   4.818   3.729   2.739
   27THR     CB  436   4.700   3.621   2.598
   27THR     HB  437   4.769   3.649   2.517
   27THR    OG1  438   4.565   3.611   2.553
   27THR    HG1  439   4.512   3.600   2.631
   27THR    CG2  440   4.747   3.484   2.639
   27THR   HG21  441   4.677   3.422   2.694
   27THR   HG22  442   4.754   3.420   2.550
   27THR   HG23  443   4.848   3.490   2.681
   27THR      C  444   4.659   3.870   2.668
   27THR      O  445   4.728   3.939   2.593
   28THR      N  446   4.540   3.907   2.723
   28THR      H  447   4.501   3.845   2.792
   28THR     CA  448   4.486   4.037   2.706
   28THR     HA  449   4.575   4.101   2.699
   28THR     CB  450   4.400   4.052   2.577
   28THR     HB  451   4.466   4.029   2.493
   28THR    OG1  452   4.369   4.191   2.553
   28THR    HG1  453   4.447   4.240   2.572
   28THR    CG2  454   4.275   3.972   2.565
   28THR   HG21  455   4.194   4.003   2.631
   28THR   HG22  456   4.239   3.971   2.462
   28THR   HG23  457   4.287   3.868   2.595
   28THR      C  458   4.428   4.089   2.840
   28THR      O  459   4.430   4.209   2.860
   29LYS      N  460   4.375   4.001   2.925
   29LYS      H  461   4.383   3.903   2.902
   29LYS     CA  462   4.321   4.034   3.053
   29LYS     HA  463   4.301   3.933   3.090
   29LYS     CB  464   4.425   4.101   3.145
   29LYS    HB1  465   4.525   4.064   3.119
   29LYS    HB2  466   4.422   4.209   3.134
   29LYS     CG  467   4.405   4.061   3.292
   29LYS    HG1  468   4.329   4.127   3.335
   29LYS    HG2  469   4.357   3.963   3.301
   29LYS     CD  470   4.529   4.057   3.379
   29LYS    HD1  471   4.599   3.985   3.338
   29LYS    HD2  472   4.581   4.152   3.371
   29LYS     CE  473   4.497   4.026   3.526
   29LYS    HE1  474   4.427   4.103   3.557
   29LYS    HE2  475   4.456   3.927   3.546
   29LYS     NZ  476   4.627   4.050   3.598
   29LYS    HZ1  477   4.637   4.019   3.693
   29LYS    HZ2  478   4.700   4.011   3.541
   29LYS    HZ3  479   4.650   4.148   3.592
   29LYS      C  480   4.192   4.113   3.045
   29LYS      O  481   4.173   4.214   3.115
   30ASN      N  482   4.103   4.083   2.945
   30ASN      H  483   4.090   3.990   2.911
   30ASN     CA  484   3.987   4.170   2.914
   30ASN     HA  485   3.948   4.224   3.000
   30ASN     CB  486   4.035   4.275   2.810
   30ASN    HB1  487   4.136   4.305   2.837
   30ASN    HB2  488   4.035   4.231   2.710
   30ASN     CG  489   3.954   4.399   2.817
   30ASN    OD1  490   3.828   4.405   2.809
   30ASN    ND2  491   4.020   4.515   2.819
   30ASN   HD21  492   4.120   4.526   2.831
   30ASN   HD22  493   3.949   4.588   2.816
   30ASN      C  494   3.875   4.075   2.864
   30ASN      O  495   3.887   3.953   2.893
   31VAL      N  496   3.761   4.120   2.800
   31VAL      H  497   3.760   4.217   2.773
   31VAL     CA  498   3.658   4.038   2.740
   31VAL     HA  499   3.641   3.948   2.800
   31VAL     CB  500   3.523   4.113   2.744
   31VAL     HB  501   3.532   4.211   2.698
   31VAL    CG1  502   3.406   4.047   2.667
   31VAL   HG11  503   3.317   4.110   2.666
   31VAL   HG12  504   3.426   4.016   2.565
   31VAL   HG13  505   3.376   3.953   2.713
   31VAL    CG2  506   3.473   4.146   2.882
   31VAL   HG21  507   3.382   4.206   2.883
   31VAL   HG22  508   3.458   4.062   2.950
   31VAL   HG23  509   3.547   4.212   2.926
   31VAL      C  510   3.695   4.014   2.591
   31VAL      O  511   3.731   4.105   2.519
   32LEU      N  512   3.685   3.885   2.551
   32LEU      H  513   3.667   3.816   2.622
   32LEU     CA  514   3.719   3.847   2.413
   32LEU     HA  515   3.792   3.912   2.365
   32LEU     CB  516   3.768   3.703   2.421
   32LEU    HB1  517   3.690   3.639   2.461
   32LEU    HB2  518   3.784   3.660   2.322
   32LEU     CG  519   3.895   3.680   2.501
   32LEU     HG  520   3.874   3.714   2.602
   32LEU    CD1  521   3.923   3.526   2.492
   32LEU   HD11  522   3.967   3.490   2.585
   32LEU   HD12  523   3.838   3.460   2.475
   32LEU   HD13  524   4.001   3.521   2.416
   32LEU    CD2  525   4.019   3.757   2.443
   32LEU   HD21  526   4.113   3.724   2.486
   32LEU   HD22  527   4.034   3.741   2.336
   32LEU   HD23  528   4.017   3.861   2.475
   32LEU      C  529   3.602   3.843   2.313
   32LEU      O  530   3.613   3.881   2.197
   33ALA      N  531   3.483   3.811   2.356
   33ALA      H  532   3.474   3.784   2.453
   33ALA     CA  533   3.355   3.807   2.285
   33ALA     HA  534   3.356   3.891   2.216
   33ALA     CB  535   3.341   3.671   2.201
   33ALA    HB1  536   3.437   3.640   2.158
   33ALA    HB2  537   3.302   3.592   2.264
   33ALA    HB3  538   3.284   3.701   2.113
   33ALA      C  539   3.237   3.822   2.380
   33ALA      O  540   3.223   3.749   2.475
   34ALA      N  541   3.155   3.919   2.340
   34ALA      H  542   3.192   3.973   2.263
   34ALA     CA  543   3.027   3.959   2.400
   34ALA     HA  544   2.969   3.870   2.425
   34ALA     CB  545   3.056   4.035   2.530
   34ALA    HB1  546   2.972   4.092   2.571
   34ALA    HB2  547   3.099   3.966   2.603
   34ALA    HB3  548   3.135   4.107   2.509
   34ALA      C  549   2.944   4.045   2.304
   34ALA      O  550   3.004   4.123   2.231
   35ILE      N  551   2.812   4.027   2.306
   35ILE      H  552   2.767   3.955   2.361
   35ILE     CA  553   2.718   4.115   2.232
   35ILE     HA  554   2.773   4.137   2.140
   35ILE     CB  555   2.579   4.041   2.210
   35ILE     HB  556   2.529   4.007   2.301
   35ILE    CG1  557   2.603   3.904   2.134
   35ILE   HG11  558   2.610   3.940   2.031
   35ILE   HG12  559   2.693   3.858   2.174
   35ILE    CG2  560   2.464   4.117   2.143
   35ILE   HG21  561   2.368   4.067   2.141
   35ILE   HG22  562   2.442   4.199   2.211
   35ILE   HG23  563   2.476   4.148   2.039
   35ILE     CD  564   2.486   3.802   2.161
   35ILE    HD1  565   2.491   3.751   2.257
   35ILE    HD2  566   2.387   3.845   2.146
   35ILE    HD3  567   2.487   3.723   2.085
   35ILE      C  568   2.698   4.240   2.322
   35ILE      O  569   2.685   4.226   2.446
   36PRO      N  570   2.696   4.359   2.260
   36PRO     CA  571   2.682   4.489   2.327
   36PRO     HA  572   2.750   4.502   2.411
   36PRO     CB  573   2.730   4.595   2.218
   36PRO    HB1  574   2.692   4.697   2.229
   36PRO    HB2  575   2.839   4.593   2.223
   36PRO     CG  576   2.698   4.527   2.083
   36PRO    HG1  577   2.596   4.547   2.050
   36PRO    HG2  578   2.768   4.556   2.006
   36PRO     CD  579   2.699   4.378   2.112
   36PRO    HD1  580   2.614   4.330   2.065
   36PRO    HD2  581   2.790   4.338   2.066
   36PRO      C  582   2.537   4.515   2.369
   36PRO      O  583   2.446   4.475   2.296
   37ASN      N  584   2.519   4.586   2.479
   37ASN      H  585   2.609   4.610   2.518
   37ASN     CA  586   2.400   4.635   2.545
   37ASN     HA  587   2.441   4.716   2.606
   37ASN     CB  588   2.292   4.698   2.450
   37ASN    HB1  589   2.344   4.731   2.360
   37ASN    HB2  590   2.226   4.618   2.418
   37ASN     CG  591   2.226   4.824   2.516
   37ASN    OD1  592   2.106   4.816   2.556
   37ASN    ND2  593   2.297   4.940   2.513
   37ASN   HD21  594   2.391   4.940   2.476
   37ASN   HD22  595   2.248   5.023   2.543
   37ASN      C  596   2.348   4.523   2.643
   37ASN      O  597   2.229   4.495   2.650
   38ARG      N  598   2.440   4.455   2.708
   38ARG      H  599   2.537   4.482   2.701
   38ARG     CA  600   2.418   4.347   2.796
   38ARG     HA  601   2.313   4.335   2.823
   38ARG     CB  602   2.455   4.221   2.722
   38ARG    HB1  603   2.553   4.230   2.675
   38ARG    HB2  604   2.466   4.137   2.790
   38ARG     CG  605   2.354   4.179   2.609
   38ARG    HG1  606   2.250   4.203   2.631
   38ARG    HG2  607   2.376   4.246   2.526
   38ARG     CD  608   2.373   4.040   2.544
   38ARG    HD1  609   2.324   4.045   2.447
   38ARG    HD2  610   2.479   4.023   2.523
   38ARG     NE  611   2.304   3.940   2.616
   38ARG     HE  612   2.358   3.889   2.685
   38ARG     CZ  613   2.179   3.900   2.608
   38ARG    NH1  614   2.093   3.946   2.518
   38ARG   HH11  615   2.122   4.009   2.445
   38ARG   HH12  616   1.995   3.931   2.532
   38ARG    NH2  617   2.133   3.816   2.699
   38ARG   HH21  618   2.197   3.807   2.776
   38ARG   HH22  619   2.040   3.776   2.695
   38ARG      C  620   2.488   4.377   2.931
   38ARG      O  621   2.543   4.489   2.947
   39THR      N  622   2.483   4.279   3.018
   39THR      H  623   2.430   4.195   2.998
   39THR     CA  624   2.535   4.297   3.158
   39THR     HA  625   2.589   4.392   3.160
   39THR     CB  626   2.411   4.322   3.246
   39THR     HB  627   2.443   4.314   3.350
   39THR    OG1  628   2.305   4.234   3.205
   39THR    HG1  629   2.251   4.281   3.143
   39THR    CG2  630   2.368   4.470   3.233
   39THR   HG21  631   2.285   4.496   3.298
   39THR   HG22  632   2.453   4.535   3.253
   39THR   HG23  633   2.331   4.495   3.133
   39THR      C  634   2.617   4.171   3.203
   39THR      O  635   2.709   4.187   3.280
   40PHE      N  636   2.591   4.053   3.155
   40PHE      H  637   2.512   4.038   3.093
   40PHE     CA  638   2.661   3.927   3.194
   40PHE     HA  639   2.634   3.899   3.296
   40PHE     CB  640   2.603   3.817   3.105
   40PHE    HB1  641   2.495   3.825   3.098
   40PHE    HB2  642   2.627   3.828   3.000
   40PHE     CG  643   2.625   3.670   3.137
   40PHE    CD1  644   2.708   3.592   3.052
   40PHE    HD1  645   2.746   3.628   2.958
   40PHE    CD2  646   2.573   3.609   3.256
   40PHE    HD2  647   2.514   3.664   3.329
   40PHE    CE1  648   2.752   3.461   3.089
   40PHE    HE1  649   2.827   3.409   3.032
   40PHE    CE2  650   2.612   3.475   3.291
   40PHE    HE2  651   2.570   3.438   3.383
   40PHE     CZ  652   2.700   3.401   3.205
   40PHE     HZ  653   2.727   3.302   3.238
   40PHE      C  654   2.812   3.926   3.170
   40PHE      O  655   2.884   3.865   3.251
   41ALA      N  656   2.870   3.991   3.067
   41ALA      H  657   2.806   4.047   3.014
   41ALA     CA  658   3.013   3.993   3.039
   41ALA     HA  659   3.055   3.894   3.059
   41ALA     CB  660   3.038   4.023   2.892
   41ALA    HB1  661   2.985   3.950   2.831
   41ALA    HB2  662   3.016   4.127   2.870
   41ALA    HB3  663   3.144   4.006   2.870
   41ALA      C  664   3.090   4.102   3.120
   41ALA      O  665   3.210   4.124   3.095
   42LYS      N  666   3.023   4.160   3.221
   42LYS      H  667   2.926   4.133   3.228
   42LYS     CA  668   3.081   4.251   3.318
   42LYS     HA  669   3.158   4.308   3.267
   42LYS     CB  670   2.978   4.358   3.350
   42LYS    HB1  671   2.900   4.308   3.406
   42LYS    HB2  672   3.031   4.426   3.417
   42LYS     CG  673   2.939   4.438   3.227
   42LYS    HG1  674   3.029   4.462   3.169
   42LYS    HG2  675   2.868   4.378   3.170
   42LYS     CD  676   2.866   4.566   3.265
   42LYS    HD1  677   2.768   4.535   3.302
   42LYS    HD2  678   2.916   4.613   3.349
   42LYS     CE  679   2.844   4.657   3.146
   42LYS    HE1  680   2.922   4.662   3.071
   42LYS    HE2  681   2.754   4.619   3.098
   42LYS     NZ  682   2.810   4.794   3.194
   42LYS    HZ1  683   2.820   4.860   3.118
   42LYS    HZ2  684   2.726   4.789   3.250
   42LYS    HZ3  685   2.891   4.825   3.246
   42LYS      C  686   3.141   4.169   3.436
   42LYS      O  687   3.098   4.175   3.550
   43ILE      N  688   3.231   4.073   3.402
   43ILE      H  689   3.257   4.065   3.305
   43ILE     CA  690   3.314   3.997   3.494
   43ILE     HA  691   3.275   3.978   3.594
   43ILE     CB  692   3.339   3.856   3.436
   43ILE     HB  693   3.357   3.872   3.329
   43ILE    CG1  694   3.207   3.776   3.435
   43ILE   HG11  695   3.211   3.707   3.519
   43ILE   HG12  696   3.131   3.851   3.456
   43ILE    CG2  697   3.456   3.775   3.502
   43ILE   HG21  698   3.548   3.819   3.462
   43ILE   HG22  699   3.461   3.796   3.608
   43ILE   HG23  700   3.453   3.667   3.487
   43ILE     CD  701   3.177   3.707   3.298
   43ILE    HD1  702   3.157   3.782   3.221
   43ILE    HD2  703   3.247   3.640   3.249
   43ILE    HD3  704   3.083   3.652   3.304
   43ILE      C  705   3.452   4.073   3.492
   43ILE      O  706   3.505   4.095   3.384
   44ASN      N  707   3.507   4.099   3.612
   44ASN      H  708   3.462   4.059   3.693
   44ASN     CA  709   3.637   4.166   3.619
   44ASN     HA  710   3.639   4.243   3.543
   44ASN     CB  711   3.640   4.230   3.762
   44ASN    HB1  712   3.557   4.299   3.776
   44ASN    HB2  713   3.622   4.145   3.827
   44ASN     CG  714   3.777   4.301   3.794
   44ASN    OD1  715   3.883   4.241   3.822
   44ASN    ND2  716   3.785   4.426   3.759
   44ASN   HD21  717   3.704   4.463   3.711
   44ASN   HD22  718   3.868   4.483   3.768
   44ASN      C  719   3.750   4.062   3.606
   44ASN      O  720   3.755   3.961   3.678
   45PRO      N  721   3.846   4.085   3.509
   45PRO     CA  722   3.949   3.980   3.466
   45PRO     HA  723   3.902   3.881   3.473
   45PRO     CB  724   3.976   4.013   3.316
   45PRO    HB1  725   4.070   3.972   3.279
   45PRO    HB2  726   3.894   3.970   3.258
   45PRO     CG  727   3.956   4.167   3.318
   45PRO    HG1  728   4.041   4.214   3.368
   45PRO    HG2  729   3.942   4.205   3.216
   45PRO     CD  730   3.842   4.195   3.414
   45PRO    HD1  731   3.846   4.295   3.456
   45PRO    HD2  732   3.745   4.191   3.363
   45PRO      C  733   4.081   3.973   3.553
   45PRO      O  734   4.164   3.887   3.533
   46GLY      N  735   4.082   4.040   3.669
   46GLY      H  736   4.018   4.117   3.674
   46GLY     CA  737   4.170   4.013   3.783
   46GLY    HA1  738   4.253   3.950   3.750
   46GLY    HA2  739   4.203   4.102   3.837
   46GLY      C  740   4.094   3.939   3.896
   46GLY      O  741   4.161   3.890   3.984
   47GLU      N  742   3.964   3.932   3.898
   47GLU      H  743   3.908   3.957   3.818
   47GLU     CA  744   3.890   3.885   4.018
   47GLU     HA  745   3.955   3.890   4.105
   47GLU     CB  746   3.763   3.981   4.033
   47GLU    HB1  747   3.798   4.080   4.004
   47GLU    HB2  748   3.684   3.971   3.959
   47GLU     CG  749   3.701   4.004   4.171
   47GLU    HG1  750   3.609   4.062   4.167
   47GLU    HG2  751   3.670   3.908   4.212
   47GLU     CD  752   3.804   4.056   4.271
   47GLU    OE1  753   3.908   4.111   4.233
   47GLU    OE2  754   3.766   4.056   4.389
   47GLU      C  755   3.829   3.745   3.998
   47GLU      O  756   3.777   3.687   4.088
   48VAL      N  757   3.862   3.687   3.883
   48VAL      H  758   3.905   3.738   3.807
   48VAL     CA  759   3.826   3.548   3.836
   48VAL     HA  760   3.724   3.531   3.869
   48VAL     CB  761   3.833   3.540   3.682
   48VAL     HB  762   3.818   3.435   3.657
   48VAL    CG1  763   3.719   3.616   3.615
   48VAL   HG11  764   3.700   3.604   3.509
   48VAL   HG12  765   3.623   3.598   3.664
   48VAL   HG13  766   3.741   3.723   3.621
   48VAL    CG2  767   3.965   3.582   3.619
   48VAL   HG21  768   3.954   3.548   3.516
   48VAL   HG22  769   3.978   3.690   3.615
   48VAL   HG23  770   4.056   3.541   3.661
   48VAL      C  771   3.933   3.455   3.911
   48VAL      O  772   3.896   3.351   3.952
   49ILE      N  773   4.052   3.508   3.922
   49ILE      H  774   4.064   3.602   3.888
   49ILE     CA  775   4.164   3.455   4.001
   49ILE     HA  776   4.209   3.380   3.935
   49ILE     CB  777   4.274   3.566   4.019
   49ILE     HB  778   4.229   3.652   4.069
   49ILE    CG1  779   4.333   3.617   3.880
   49ILE   HG11  780   4.249   3.631   3.811
   49ILE   HG12  781   4.365   3.721   3.892
   49ILE    CG2  782   4.391   3.527   4.120
   49ILE   HG21  783   4.466   3.459   4.080
   49ILE   HG22  784   4.439   3.621   4.146
   49ILE   HG23  785   4.357   3.498   4.220
   49ILE     CD  786   4.452   3.549   3.814
   49ILE    HD1  787   4.533   3.550   3.887
   49ILE    HD2  788   4.439   3.443   3.791
   49ILE    HD3  789   4.488   3.592   3.720
   49ILE      C  790   4.139   3.359   4.124
   49ILE      O  791   4.183   3.243   4.113
   50PRO      N  792   4.072   3.400   4.234
   50PRO     CA  793   4.043   3.310   4.351
   50PRO     HA  794   4.122   3.241   4.382
   50PRO     CB  795   4.005   3.403   4.466
   50PRO    HB1  796   3.927   3.359   4.529
   50PRO    HB2  797   4.102   3.417   4.514
   50PRO     CG  798   3.961   3.532   4.398
   50PRO    HG1  799   3.853   3.525   4.400
   50PRO    HG2  800   3.983   3.619   4.459
   50PRO     CD  801   4.031   3.536   4.261
   50PRO    HD1  802   3.965   3.587   4.191
   50PRO    HD2  803   4.114   3.605   4.278
   50PRO      C  804   3.923   3.219   4.322
   50PRO      O  805   3.900   3.129   4.397
   51LEU      N  806   3.846   3.234   4.213
   51LEU      H  807   3.873   3.308   4.150
   51LEU     CA  808   3.745   3.130   4.174
   51LEU     HA  809   3.682   3.093   4.254
   51LEU     CB  810   3.645   3.202   4.082
   51LEU    HB1  811   3.697   3.225   3.988
   51LEU    HB2  812   3.566   3.131   4.056
   51LEU     CG  813   3.580   3.330   4.145
   51LEU     HG  814   3.653   3.410   4.146
   51LEU    CD1  815   3.471   3.380   4.049
   51LEU   HD11  816   3.452   3.486   4.069
   51LEU   HD12  817   3.501   3.355   3.947
   51LEU   HD13  818   3.382   3.320   4.067
   51LEU    CD2  819   3.524   3.326   4.281
   51LEU   HD21  820   3.455   3.241   4.282
   51LEU   HD22  821   3.599   3.295   4.354
   51LEU   HD23  822   3.474   3.416   4.315
   51LEU      C  823   3.811   3.021   4.089
   51LEU      O  824   3.767   2.908   4.080
   52ILE      N  825   3.930   3.050   4.031
   52ILE      H  826   3.959   3.146   4.039
   52ILE     CA  827   4.006   2.951   3.948
   52ILE     HA  828   3.938   2.884   3.895
   52ILE     CB  829   4.084   3.028   3.841
   52ILE     HB  830   4.136   3.107   3.896
   52ILE    CG1  831   3.991   3.109   3.746
   52ILE   HG11  832   3.940   3.042   3.676
   52ILE   HG12  833   3.910   3.155   3.801
   52ILE    CG2  834   4.178   2.934   3.754
   52ILE   HG21  835   4.235   2.865   3.816
   52ILE   HG22  836   4.107   2.888   3.685
   52ILE   HG23  837   4.246   2.986   3.685
   52ILE     CD  838   4.066   3.223   3.665
   52ILE    HD1  839   3.988   3.286   3.622
   52ILE    HD2  840   4.127   3.285   3.730
   52ILE    HD3  841   4.139   3.186   3.593
   52ILE      C  842   4.101   2.880   4.050
   52ILE      O  843   4.088   2.759   4.069
   53THR      N  844   4.195   2.953   4.103
   53THR      H  845   4.194   3.050   4.076
   53THR     CA  846   4.301   2.901   4.186
   53THR     HA  847   4.340   2.809   4.143
   53THR     CB  848   4.424   3.004   4.194
   53THR     HB  849   4.507   2.963   4.252
   53THR    OG1  850   4.399   3.127   4.258
   53THR    HG1  851   4.328   3.169   4.213
   53THR    CG2  852   4.478   3.022   4.051
   53THR   HG21  853   4.415   3.083   3.986
   53THR   HG22  854   4.572   3.076   4.059
   53THR   HG23  855   4.486   2.926   4.001
   53THR      C  856   4.261   2.867   4.330
   53THR      O  857   4.349   2.823   4.408
   54ASN      N  858   4.134   2.887   4.372
   54ASN      H  859   4.066   2.906   4.300
   54ASN     CA  860   4.087   2.868   4.508
   54ASN     HA  861   4.130   2.784   4.562
   54ASN     CB  862   4.105   3.002   4.589
   54ASN    HB1  863   4.150   3.078   4.525
   54ASN    HB2  864   4.011   3.051   4.612
   54ASN     CG  865   4.177   2.983   4.721
   54ASN    OD1  866   4.127   2.912   4.808
   54ASN    ND2  867   4.290   3.046   4.737
   54ASN   HD21  868   4.329   3.101   4.662
   54ASN   HD22  869   4.329   3.054   4.830
   54ASN      C  870   3.938   2.827   4.511
   54ASN      O  871   3.878   2.832   4.400
   55HIS      N  872   3.880   2.786   4.624
   55HIS      H  873   3.941   2.750   4.697
   55HIS     CA  874   3.741   2.749   4.640
   55HIS     HA  875   3.683   2.805   4.566
   55HIS     CB  876   3.723   2.604   4.593
   55HIS    HB1  877   3.758   2.591   4.491
   55HIS    HB2  878   3.789   2.542   4.654
   55HIS     CG  879   3.576   2.558   4.598
   55HIS    ND1  880   3.492   2.617   4.509
   55HIS    CD2  881   3.514   2.476   4.685
   55HIS    HD2  882   3.547   2.420   4.772
   55HIS    CE1  883   3.377   2.562   4.529
   55HIS    HE1  884   3.287   2.591   4.478
   55HIS    NE2  885   3.379   2.471   4.636
   55HIS    HE2  886   3.297   2.443   4.687
   55HIS      C  887   3.696   2.787   4.781
   55HIS      O  888   3.694   2.702   4.871
   56ASN      N  889   3.680   2.916   4.801
   56ASN      H  890   3.690   2.978   4.722
   56ASN     CA  891   3.643   2.975   4.929
   56ASN     HA  892   3.595   2.894   4.983
   56ASN     CB  893   3.765   3.028   5.005
   56ASN    HB1  894   3.728   3.071   5.097
   56ASN    HB2  895   3.838   2.949   5.020
   56ASN     CG  896   3.833   3.142   4.930
   56ASN    OD1  897   3.782   3.258   4.932
   56ASN    ND2  898   3.950   3.119   4.869
   56ASN   HD21  899   3.988   3.026   4.864
   56ASN   HD22  900   3.999   3.195   4.825
   56ASN      C  901   3.534   3.084   4.916
   56ASN      O  902   3.472   3.122   5.014
   57ILE      N  903   3.520   3.149   4.795
   57ILE      H  904   3.585   3.129   4.720
   57ILE     CA  905   3.409   3.240   4.772
   57ILE     HA  906   3.373   3.285   4.864
   57ILE     CB  907   3.447   3.348   4.666
   57ILE     HB  908   3.505   3.302   4.586
   57ILE    CG1  909   3.540   3.458   4.723
   57ILE   HG11  910   3.493   3.517   4.802
   57ILE   HG12  911   3.628   3.408   4.763
   57ILE    CG2  912   3.340   3.436   4.593
   57ILE   HG21  913   3.267   3.481   4.661
   57ILE   HG22  914   3.375   3.513   4.525
   57ILE   HG23  915   3.271   3.380   4.530
   57ILE     CD  916   3.601   3.553   4.623
   57ILE    HD1  917   3.538   3.639   4.600
   57ILE    HD2  918   3.703   3.582   4.648
   57ILE    HD3  919   3.626   3.504   4.529
   57ILE      C  920   3.296   3.147   4.714
   57ILE      O  921   3.310   3.085   4.614
   58LEU      N  922   3.181   3.137   4.783
   58LEU      H  923   3.183   3.186   4.871
   58LEU     CA  924   3.076   3.033   4.746
   58LEU     HA  925   3.101   2.985   4.652
   58LEU     CB  926   3.070   2.936   4.863
   58LEU    HB1  927   3.072   2.989   4.958
   58LEU    HB2  928   2.983   2.870   4.860
   58LEU     CG  929   3.193   2.838   4.862
   58LEU     HG  930   3.281   2.900   4.843
   58LEU    CD1  931   3.203   2.776   5.004
   58LEU   HD11  932   3.109   2.730   5.035
   58LEU   HD12  933   3.283   2.702   4.999
   58LEU   HD13  934   3.229   2.847   5.083
   58LEU    CD2  935   3.195   2.729   4.753
   58LEU   HD21  936   3.272   2.656   4.779
   58LEU   HD22  937   3.094   2.688   4.741
   58LEU   HD23  938   3.220   2.763   4.652
   58LEU      C  939   2.943   3.114   4.720
   58LEU      O  940   2.841   3.052   4.688
   59LYS      N  941   2.950   3.246   4.721
   59LYS      H  942   3.041   3.280   4.750
   59LYS     CA  943   2.855   3.341   4.667
   59LYS     HA  944   2.803   3.286   4.589
   59LYS     CB  945   2.749   3.377   4.768
   59LYS    HB1  946   2.687   3.289   4.787
   59LYS    HB2  947   2.801   3.411   4.858
   59LYS     CG  948   2.650   3.488   4.739
   59LYS    HG1  949   2.695   3.587   4.734
   59LYS    HG2  950   2.615   3.469   4.637
   59LYS     CD  951   2.534   3.488   4.841
   59LYS    HD1  952   2.472   3.399   4.828
   59LYS    HD2  953   2.568   3.485   4.945
   59LYS     CE  954   2.437   3.604   4.821
   59LYS    HE1  955   2.492   3.698   4.811
   59LYS    HE2  956   2.396   3.595   4.720
   59LYS     NZ  957   2.333   3.618   4.920
   59LYS    HZ1  958   2.368   3.613   5.015
   59LYS    HZ2  959   2.286   3.708   4.917
   59LYS    HZ3  960   2.257   3.552   4.918
   59LYS      C  961   2.926   3.455   4.595
   59LYS      O  962   2.921   3.569   4.639
   60PRO      N  963   2.988   3.429   4.479
   60PRO     CA  964   3.038   3.539   4.391
   60PRO     HA  965   3.086   3.611   4.458
   60PRO     CB  966   3.130   3.475   4.284
   60PRO    HB1  967   3.118   3.515   4.184
   60PRO    HB2  968   3.237   3.477   4.306
   60PRO     CG  969   3.086   3.327   4.279
   60PRO    HG1  970   3.007   3.317   4.205
   60PRO    HG2  971   3.169   3.262   4.250
   60PRO     CD  972   3.018   3.299   4.418
   60PRO    HD1  973   2.926   3.241   4.406
   60PRO    HD2  974   3.084   3.240   4.483
   60PRO      C  975   2.928   3.628   4.332
   60PRO      O  976   2.808   3.602   4.343
   61LEU      N  977   2.967   3.733   4.261
   61LEU      H  978   3.064   3.763   4.255
   61LEU     CA  979   2.887   3.803   4.163
   61LEU     HA  980   2.781   3.778   4.178
   61LEU     CB  981   2.919   3.956   4.165
   61LEU    HB1  982   3.021   3.972   4.131
   61LEU    HB2  983   2.845   3.990   4.092
   61LEU     CG  984   2.905   4.028   4.298
   61LEU     HG  985   2.962   3.968   4.369
   61LEU    CD1  986   2.959   4.173   4.280
   61LEU   HD11  987   3.046   4.169   4.214
   61LEU   HD12  988   2.883   4.241   4.240
   61LEU   HD13  989   3.004   4.208   4.372
   61LEU    CD2  990   2.762   4.036   4.354
   61LEU   HD21  991   2.750   4.118   4.425
   61LEU   HD22  992   2.680   4.050   4.283
   61LEU   HD23  993   2.747   3.947   4.415
   61LEU      C  994   2.936   3.763   4.020
   61LEU      O  995   3.060   3.760   3.997
   62ILE      N  996   2.845   3.730   3.930
   62ILE      H  997   2.748   3.731   3.958
   62ILE     CA  998   2.874   3.691   3.789
   62ILE     HA  999   2.973   3.727   3.761
   62ILE     CB 1000   2.874   3.545   3.769
   62ILE     HB 1001   2.778   3.508   3.805
   62ILE    CG1 1002   2.980   3.472   3.846
   62ILE   HG11 1003   2.969   3.465   3.955
   62ILE   HG12 1004   2.966   3.367   3.822
   62ILE    CG2 1005   2.876   3.507   3.616
   62ILE   HG21 1006   2.957   3.551   3.558
   62ILE   HG22 1007   2.881   3.399   3.600
   62ILE   HG23 1008   2.787   3.535   3.559
   62ILE     CD 1009   3.122   3.499   3.818
   62ILE    HD1 1010   3.147   3.565   3.902
   62ILE    HD2 1011   3.185   3.411   3.830
   62ILE    HD3 1012   3.140   3.545   3.721
   62ILE      C 1013   2.780   3.774   3.700
   62ILE      O 1014   2.659   3.750   3.693
   63GLY      N 1015   2.836   3.882   3.637
   63GLY      H 1016   2.936   3.895   3.633
   63GLY     CA 1017   2.768   3.983   3.563
   63GLY    HA1 1018   2.829   4.026   3.484
   63GLY    HA2 1019   2.680   3.940   3.515
   63GLY      C 1020   2.712   4.101   3.652
   63GLY      O 1021   2.610   4.165   3.617
   64GLN      N 1022   2.779   4.122   3.764
   64GLN      H 1023   2.864   4.073   3.787
   64GLN     CA 1024   2.753   4.219   3.874
   64GLN     HA 1025   2.842   4.209   3.936
   64GLN     CB 1026   2.762   4.369   3.823
   64GLN    HB1 1027   2.686   4.380   3.745
   64GLN    HB2 1028   2.722   4.435   3.899
   64GLN     CG 1029   2.889   4.417   3.761
   64GLN    HG1 1030   2.924   4.348   3.684
   64GLN    HG2 1031   2.881   4.521   3.727
   64GLN     CD 1032   3.010   4.409   3.852
   64GLN    OE1 1033   3.021   4.477   3.953
   64GLN    NE2 1034   3.114   4.332   3.805
   64GLN   HE21 1035   3.108   4.291   3.713
   64GLN   HE22 1036   3.185   4.309   3.874
   64GLN      C 1037   2.638   4.183   3.960
   64GLN      O 1038   2.603   4.249   4.062
   65LYS      N 1039   2.574   4.071   3.927
   65LYS      H 1040   2.593   4.026   3.838
   65LYS     CA 1041   2.454   4.010   3.986
   65LYS     HA 1042   2.404   4.077   4.056
   65LYS     CB 1043   2.350   3.964   3.882
   65LYS    HB1 1044   2.400   3.883   3.830
   65LYS    HB2 1045   2.259   3.929   3.930
   65LYS     CG 1046   2.326   4.070   3.777
   65LYS    HG1 1047   2.279   4.160   3.816
   65LYS    HG2 1048   2.422   4.115   3.750
   65LYS     CD 1049   2.253   4.019   3.651
   65LYS    HD1 1050   2.286   3.917   3.632
   65LYS    HD2 1051   2.147   4.019   3.674
   65LYS     CE 1052   2.280   4.112   3.533
   65LYS    HE1 1053   2.260   4.218   3.550
   65LYS    HE2 1054   2.384   4.116   3.501
   65LYS     NZ 1055   2.201   4.070   3.422
   65LYS    HZ1 1056   2.104   4.091   3.441
   65LYS    HZ2 1057   2.229   4.130   3.346
   65LYS    HZ3 1058   2.218   3.973   3.400
   65LYS      C 1059   2.501   3.883   4.064
   65LYS      O 1060   2.584   3.814   4.009
   66PHE      N 1061   2.454   3.873   4.183
   66PHE      H 1062   2.389   3.945   4.212
   66PHE     CA 1063   2.493   3.769   4.280
   66PHE     HA 1064   2.600   3.778   4.298
   66PHE     CB 1065   2.423   3.782   4.421
   66PHE    HB1 1066   2.319   3.808   4.401
   66PHE    HB2 1067   2.406   3.685   4.468
   66PHE     CG 1068   2.481   3.888   4.521
   66PHE    CD1 1069   2.598   3.853   4.587
   66PHE    HD1 1070   2.643   3.755   4.577
   66PHE    CD2 1071   2.416   4.009   4.555
   66PHE    HD2 1072   2.316   4.023   4.516
   66PHE    CE1 1073   2.655   3.941   4.683
   66PHE    HE1 1074   2.743   3.911   4.737
   66PHE    CE2 1075   2.468   4.102   4.648
   66PHE    HE2 1076   2.410   4.186   4.684
   66PHE     CZ 1077   2.586   4.061   4.712
   66PHE     HZ 1078   2.627   4.116   4.796
   66PHE      C 1079   2.457   3.631   4.231
   66PHE      O 1080   2.356   3.616   4.164
   67CYS      N 1081   2.542   3.534   4.249
   67CYS      H 1082   2.627   3.558   4.299
   67CYS     CA 1083   2.539   3.394   4.214
   67CYS     HA 1084   2.432   3.376   4.199
   67CYS     CB 1085   2.615   3.367   4.082
   67CYS    HB1 1086   2.722   3.388   4.083
   67CYS    HB2 1087   2.617   3.259   4.069
   67CYS     SG 1088   2.543   3.445   3.943
   67CYS     HG 1089   2.531   3.563   4.004
   67CYS      C 1090   2.583   3.304   4.339
   67CYS      O 1091   2.645   3.360   4.426
   68ILE      N 1092   2.539   3.180   4.338
   68ILE      H 1093   2.473   3.147   4.269
   68ILE     CA 1094   2.587   3.077   4.437
   68ILE     HA 1095   2.667   3.133   4.486
   68ILE     CB 1096   2.480   3.049   4.537
   68ILE     HB 1097   2.532   2.973   4.595
   68ILE    CG1 1098   2.357   2.976   4.487
   68ILE   HG11 1099   2.305   3.053   4.431
   68ILE   HG12 1100   2.380   2.902   4.411
   68ILE    CG2 1101   2.427   3.172   4.622
   68ILE   HG21 1102   2.363   3.243   4.568
   68ILE   HG22 1103   2.366   3.144   4.708
   68ILE   HG23 1104   2.517   3.222   4.658
   68ILE     CD 1105   2.258   2.910   4.588
   68ILE    HD1 1106   2.306   2.833   4.649
   68ILE    HD2 1107   2.214   2.979   4.660
   68ILE    HD3 1108   2.173   2.869   4.533
   68ILE      C 1109   2.644   2.955   4.363
   68ILE      O 1110   2.590   2.927   4.254
   69VAL      N 1111   2.751   2.895   4.408
   69VAL      H 1112   2.775   2.915   4.504
   69VAL     CA 1113   2.826   2.792   4.346
   69VAL     HA 1114   2.819   2.809   4.238
   69VAL     CB 1115   2.977   2.794   4.394
   69VAL     HB 1116   2.982   2.756   4.497
   69VAL    CG1 1117   3.056   2.705   4.311
   69VAL   HG11 1118   3.035   2.607   4.353
   69VAL   HG12 1119   3.030   2.707   4.205
   69VAL   HG13 1120   3.162   2.730   4.316
   69VAL    CG2 1121   3.040   2.930   4.386
   69VAL   HG21 1122   2.976   2.993   4.448
   69VAL   HG22 1123   3.134   2.916   4.438
   69VAL   HG23 1124   3.062   2.971   4.287
   69VAL      C 1125   2.765   2.658   4.397
   69VAL      O 1126   2.722   2.660   4.510
   70TYR      N 1127   2.763   2.550   4.323
   70TYR      H 1128   2.796   2.551   4.228
   70TYR     CA 1129   2.729   2.417   4.367
   70TYR     HA 1130   2.735   2.426   4.475
   70TYR     CB 1131   2.580   2.393   4.349
   70TYR    HB1 1132   2.551   2.305   4.405
   70TYR    HB2 1133   2.518   2.479   4.370
   70TYR     CG 1134   2.559   2.356   4.197
   70TYR    CD1 1135   2.535   2.461   4.106
   70TYR    HD1 1136   2.546   2.563   4.141
   70TYR    CD2 1137   2.548   2.228   4.156
   70TYR    HD2 1138   2.573   2.149   4.226
   70TYR    CE1 1139   2.506   2.433   3.971
   70TYR    HE1 1140   2.492   2.505   3.891
   70TYR    CE2 1141   2.507   2.200   4.029
   70TYR    HE2 1142   2.483   2.104   3.988
   70TYR     CZ 1143   2.485   2.300   3.933
   70TYR     OH 1144   2.424   2.275   3.818
   70TYR     HH 1145   2.455   2.331   3.747
   70TYR      C 1146   2.830   2.308   4.342
   70TYR      O 1147   2.833   2.212   4.417
   71THR      N 1148   2.931   2.324   4.250
   71THR      H 1149   2.930   2.410   4.197
   71THR     CA 1150   3.022   2.223   4.215
   71THR     HA 1151   3.063   2.193   4.311
   71THR     CB 1152   2.943   2.103   4.149
   71THR     HB 1153   2.864   2.089   4.223
   71THR    OG1 1154   3.026   1.989   4.119
   71THR    HG1 1155   3.083   1.957   4.187
   71THR    CG2 1156   2.859   2.133   4.022
   71THR   HG21 1157   2.935   2.141   3.945
   71THR   HG22 1158   2.785   2.055   4.008
   71THR   HG23 1159   2.795   2.221   4.026
   71THR      C 1160   3.143   2.287   4.140
   71THR      O 1161   3.115   2.378   4.060
   72ASN      N 1162   3.260   2.255   4.164
   72ASN      H 1163   3.267   2.179   4.230
   72ASN     CA 1164   3.382   2.312   4.112
   72ASN     HA 1165   3.364   2.365   4.018
   72ASN     CB 1166   3.430   2.417   4.206
   72ASN    HB1 1167   3.347   2.476   4.244
   72ASN    HB2 1168   3.463   2.367   4.297
   72ASN     CG 1169   3.544   2.510   4.153
   72ASN    OD1 1170   3.578   2.515   4.038
   72ASN    ND2 1171   3.614   2.573   4.244
   72ASN   HD21 1172   3.605   2.561   4.344
   72ASN   HD22 1173   3.696   2.623   4.214
   72ASN      C 1174   3.494   2.209   4.077
   72ASN      O 1175   3.533   2.135   4.163
   73SER      N 1176   3.549   2.221   3.955
   73SER      H 1177   3.504   2.275   3.883
   73SER     CA 1178   3.681   2.173   3.911
   73SER     HA 1179   3.736   2.182   4.005
   73SER     CB 1180   3.680   2.022   3.894
   73SER    HB1 1181   3.780   1.988   3.864
   73SER    HB2 1182   3.659   1.959   3.981
   73SER     OG 1183   3.582   1.997   3.798
   73SER     HG 1184   3.621   2.001   3.712
   73SER      C 1185   3.766   2.260   3.824
   73SER      O 1186   3.839   2.214   3.739
   74LEU      N 1187   3.738   2.397   3.834
   74LEU      H 1188   3.674   2.433   3.903
   74LEU     CA 1189   3.784   2.490   3.734
   74LEU     HA 1190   3.756   2.458   3.634
   74LEU     CB 1191   3.709   2.629   3.764
   74LEU    HB1 1192   3.603   2.614   3.781
   74LEU    HB2 1193   3.749   2.650   3.863
   74LEU     CG 1194   3.721   2.746   3.661
   74LEU     HG 1195   3.827   2.757   3.634
   74LEU    CD1 1196   3.638   2.729   3.531
   74LEU   HD11 1197   3.647   2.815   3.465
   74LEU   HD12 1198   3.654   2.643   3.467
   74LEU   HD13 1199   3.535   2.722   3.566
   74LEU    CD2 1200   3.662   2.875   3.723
   74LEU   HD21 1201   3.707   2.897   3.819
   74LEU   HD22 1202   3.674   2.960   3.656
   74LEU   HD23 1203   3.558   2.859   3.751
   74LEU      C 1204   3.938   2.502   3.720
   74LEU      O 1205   3.991   2.536   3.615
   75MET      N 1206   4.011   2.468   3.832
   75MET      H 1207   3.955   2.452   3.914
   75MET     CA 1208   4.159   2.465   3.836
   75MET     HA 1209   4.195   2.561   3.799
   75MET     CB 1210   4.194   2.452   3.988
   75MET    HB1 1211   4.123   2.507   4.050
   75MET    HB2 1212   4.198   2.347   4.021
   75MET     CG 1213   4.334   2.499   4.024
   75MET    HG1 1214   4.407   2.462   3.952
   75MET    HG2 1215   4.331   2.606   3.999
   75MET     SD 1216   4.389   2.455   4.194
   75MET     CE 1217   4.567   2.494   4.182
   75MET    HE1 1218   4.590   2.600   4.185
   75MET    HE2 1219   4.614   2.448   4.268
   75MET    HE3 1220   4.632   2.445   4.109
   75MET      C 1221   4.211   2.333   3.769
   75MET      O 1222   4.333   2.331   3.744
   76ASP      N 1223   4.135   2.235   3.728
   76ASP      H 1224   4.036   2.249   3.716
   76ASP     CA 1225   4.179   2.108   3.661
   76ASP     HA 1226   4.279   2.071   3.683
   76ASP     CB 1227   4.080   1.992   3.684
   76ASP    HB1 1228   4.066   1.984   3.791
   76ASP    HB2 1229   3.980   2.012   3.644
   76ASP     CG 1230   4.125   1.858   3.612
   76ASP    OD1 1231   4.058   1.812   3.521
   76ASP    OD2 1232   4.240   1.813   3.641
   76ASP      C 1233   4.198   2.137   3.512
   76ASP      O 1234   4.133   2.223   3.452
   77GLU      N 1235   4.283   2.061   3.442
   77GLU      H 1236   4.338   1.986   3.484
   77GLU     CA 1237   4.322   2.082   3.298
   77GLU     HA 1238   4.331   2.189   3.280
   77GLU     CB 1239   4.460   2.009   3.282
   77GLU    HB1 1240   4.524   2.027   3.369
   77GLU    HB2 1241   4.439   1.902   3.270
   77GLU     CG 1242   4.549   2.052   3.166
   77GLU    HG1 1243   4.645   2.004   3.175
   77GLU    HG2 1244   4.504   2.021   3.072
   77GLU     CD 1245   4.572   2.201   3.156
   77GLU    OE1 1246   4.541   2.266   3.055
   77GLU    OE2 1247   4.631   2.258   3.251
   77GLU      C 1248   4.224   2.004   3.203
   77GLU      O 1249   4.227   2.023   3.091
   78ASN      N 1250   4.129   1.918   3.251
   78ASN      H 1251   4.117   1.912   3.351
   78ASN     CA 1252   4.042   1.827   3.172
   78ASN     HA 1253   4.038   1.861   3.069
   78ASN     CB 1254   4.102   1.679   3.170
   78ASN    HB1 1255   4.117   1.642   3.271
   78ASN    HB2 1256   4.034   1.608   3.124
   78ASN     CG 1257   4.228   1.670   3.088
   78ASN    OD1 1258   4.221   1.641   2.963
   78ASN    ND2 1259   4.343   1.693   3.149
   78ASN   HD21 1260   4.347   1.700   3.250
   78ASN   HD22 1261   4.425   1.662   3.099
   78ASN      C 1262   3.890   1.827   3.205
   78ASN      O 1263   3.811   1.853   3.113
   79THR      N 1264   3.858   1.824   3.336
   79THR      H 1265   3.934   1.823   3.402
   79THR     CA 1266   3.728   1.844   3.401
   79THR     HA 1267   3.643   1.813   3.339
   79THR     CB 1268   3.722   1.755   3.531
   79THR     HB 1269   3.627   1.779   3.578
   79THR    OG1 1270   3.824   1.780   3.628
   79THR    HG1 1271   3.906   1.788   3.582
   79THR    CG2 1272   3.724   1.611   3.508
   79THR   HG21 1273   3.656   1.582   3.428
   79THR   HG22 1274   3.823   1.577   3.478
   79THR   HG23 1275   3.685   1.555   3.593
   79THR      C 1276   3.710   1.991   3.439
   79THR      O 1277   3.649   2.019   3.541
   80TYR      N 1278   3.774   2.084   3.365
   80TYR      H 1279   3.825   2.042   3.289
   80TYR     CA 1280   3.805   2.228   3.384
   80TYR     HA 1281   3.865   2.234   3.474
   80TYR     CB 1282   3.886   2.268   3.257
   80TYR    HB1 1283   3.932   2.366   3.262
   80TYR    HB2 1284   3.969   2.201   3.278
   80TYR     CG 1285   3.833   2.232   3.121
   80TYR    CD1 1286   3.718   2.290   3.065
   80TYR    HD1 1287   3.664   2.361   3.125
   80TYR    CD2 1288   3.902   2.128   3.054
   80TYR    HD2 1289   3.999   2.102   3.092
   80TYR    CE1 1290   3.667   2.231   2.944
   80TYR    HE1 1291   3.580   2.271   2.896
   80TYR    CE2 1292   3.862   2.088   2.927
   80TYR    HE2 1293   3.925   2.015   2.879
   80TYR     CZ 1294   3.741   2.133   2.874
   80TYR     OH 1295   3.677   2.077   2.765
   80TYR     HH 1296   3.709   2.004   2.717
   80TYR      C 1297   3.680   2.323   3.403
   80TYR      O 1298   3.685   2.435   3.345
   81ALA      N 1299   3.577   2.294   3.486
   81ALA      H 1300   3.583   2.213   3.544
   81ALA     CA 1301   3.460   2.376   3.491
   81ALA     HA 1302   3.482   2.471   3.442
   81ALA     CB 1303   3.351   2.314   3.396
   81ALA    HB1 1304   3.380   2.328   3.292
   81ALA    HB2 1305   3.328   2.209   3.410
   81ALA    HB3 1306   3.253   2.360   3.409
   81ALA      C 1307   3.411   2.407   3.632
   81ALA      O 1308   3.426   2.331   3.726
   82MET      N 1309   3.340   2.524   3.651
   82MET      H 1310   3.322   2.584   3.572
   82MET     CA 1311   3.250   2.549   3.761
   82MET     HA 1312   3.260   2.479   3.845
   82MET     CB 1313   3.293   2.685   3.812
   82MET    HB1 1314   3.396   2.663   3.842
   82MET    HB2 1315   3.284   2.749   3.725
   82MET     CG 1316   3.226   2.728   3.940
   82MET    HG1 1317   3.120   2.739   3.918
   82MET    HG2 1318   3.250   2.650   4.012
   82MET     SD 1319   3.277   2.888   4.014
   82MET     CE 1320   3.421   2.831   4.112
   82MET    HE1 1321   3.381   2.768   4.192
   82MET    HE2 1322   3.471   2.788   4.025
   82MET    HE3 1323   3.466   2.927   4.139
   82MET      C 1324   3.109   2.554   3.720
   82MET      O 1325   3.085   2.599   3.605
   83GLU      N 1326   3.008   2.509   3.804
   83GLU      H 1327   3.037   2.475   3.894
   83GLU     CA 1328   2.862   2.525   3.788
   83GLU     HA 1329   2.841   2.569   3.691
   83GLU     CB 1330   2.800   2.382   3.786
   83GLU    HB1 1331   2.835   2.339   3.880
   83GLU    HB2 1332   2.691   2.387   3.793
   83GLU     CG 1333   2.845   2.292   3.674
   83GLU    HG1 1334   2.834   2.351   3.583
   83GLU    HG2 1335   2.947   2.254   3.670
   83GLU     CD 1336   2.763   2.163   3.657
   83GLU    OE1 1337   2.805   2.060   3.715
   83GLU    OE2 1338   2.650   2.172   3.601
   83GLU      C 1339   2.805   2.614   3.905
   83GLU      O 1340   2.837   2.591   4.027
   84LEU      N 1341   2.740   2.721   3.876
   84LEU      H 1342   2.719   2.737   3.779
   84LEU     CA 1343   2.666   2.808   3.970
   84LEU     HA 1344   2.668   2.762   4.069
   84LEU     CB 1345   2.732   2.942   3.951
   84LEU    HB1 1346   2.715   2.967   3.846
   84LEU    HB2 1347   2.679   3.021   4.004
   84LEU     CG 1348   2.882   2.949   3.975
   84LEU     HG 1349   2.928   2.870   4.034
   84LEU    CD1 1350   2.964   2.956   3.842
   84LEU   HD11 1351   2.940   3.043   3.780
   84LEU   HD12 1352   3.071   2.939   3.857
   84LEU   HD13 1353   2.949   2.869   3.778
   84LEU    CD2 1354   2.924   3.080   4.049
   84LEU   HD21 1355   2.889   3.092   4.152
   84LEU   HD22 1356   3.028   3.105   4.068
   84LEU   HD23 1357   2.882   3.167   4.000
   84LEU      C 1358   2.520   2.806   3.934
   84LEU      O 1359   2.483   2.785   3.817
   85LEU      N 1360   2.444   2.847   4.029
   85LEU      H 1361   2.489   2.874   4.116
   85LEU     CA 1362   2.302   2.888   4.017
   85LEU     HA 1363   2.256   2.840   3.931
   85LEU     CB 1364   2.214   2.838   4.144
   85LEU    HB1 1365   2.232   2.893   4.236
   85LEU    HB2 1366   2.111   2.859   4.115
   85LEU     CG 1367   2.232   2.689   4.170
   85LEU     HG 1368   2.338   2.676   4.146
   85LEU    CD1 1369   2.180   2.648   4.306
   85LEU   HD11 1370   2.155   2.542   4.301
   85LEU   HD12 1371   2.258   2.660   4.380
   85LEU   HD13 1372   2.092   2.709   4.328
   85LEU    CD2 1373   2.151   2.610   4.066
   85LEU   HD21 1374   2.191   2.633   3.968
   85LEU   HD22 1375   2.131   2.504   4.080
   85LEU   HD23 1376   2.047   2.643   4.077
   85LEU      C 1377   2.290   3.048   4.016
   85LEU      O 1378   2.376   3.107   4.080
   86THR      N 1379   2.185   3.104   3.956
   86THR      H 1380   2.112   3.052   3.908
   86THR     CA 1381   2.156   3.245   3.960
   86THR     HA 1382   2.243   3.302   3.928
   86THR     CB 1383   2.050   3.270   3.846
   86THR     HB 1384   2.037   3.378   3.842
   86THR    OG1 1385   1.932   3.200   3.881
   86THR    HG1 1386   1.904   3.236   3.964
   86THR    CG2 1387   2.088   3.218   3.703
   86THR   HG21 1388   2.180   3.275   3.695
   86THR   HG22 1389   2.115   3.112   3.699
   86THR   HG23 1390   2.031   3.238   3.612
   86THR      C 1391   2.107   3.283   4.104
   86THR      O 1392   2.022   3.218   4.157
   87GLY      N 1393   2.141   3.402   4.144
   87GLY      H 1394   2.202   3.454   4.082
   87GLY     CA 1395   2.114   3.456   4.280
   87GLY    HA1 1396   2.048   3.387   4.334
   87GLY    HA2 1397   2.203   3.466   4.341
   87GLY      C 1398   2.049   3.593   4.269
   87GLY      O 1399   2.084   3.690   4.333
   88TYR      N 1400   1.945   3.605   4.188
   88TYR      H 1401   1.901   3.515   4.178
   88TYR     CA 1402   1.868   3.720   4.171
   88TYR     HA 1403   1.838   3.750   4.272
   88TYR     CB 1404   1.950   3.833   4.098
   88TYR    HB1 1405   1.897   3.928   4.094
   88TYR    HB2 1406   2.038   3.859   4.157
   88TYR     CG 1407   2.005   3.792   3.961
   88TYR    CD1 1408   2.118   3.710   3.950
   88TYR    HD1 1409   2.178   3.686   4.037
   88TYR    CD2 1410   1.937   3.828   3.847
   88TYR    HD2 1411   1.858   3.900   3.829
   88TYR    CE1 1412   2.168   3.663   3.827
   88TYR    HE1 1413   2.251   3.594   3.822
   88TYR    CE2 1414   1.992   3.786   3.721
   88TYR    HE2 1415   1.928   3.802   3.636
   88TYR     CZ 1416   2.094   3.685   3.707
   88TYR     OH 1417   2.119   3.622   3.589
   88TYR     HH 1418   2.074   3.661   3.515
   88TYR      C 1419   1.735   3.684   4.105
   88TYR      O 1420   1.620   3.697   4.156
   89ALA      N 1421   1.749   3.612   3.993
   89ALA      H 1422   1.845   3.602   3.962
   89ALA     CA 1423   1.658   3.534   3.921
   89ALA     HA 1424   1.560   3.578   3.903
   89ALA     CB 1425   1.729   3.497   3.791
   89ALA    HB1 1426   1.675   3.409   3.757
   89ALA    HB2 1427   1.719   3.578   3.718
   89ALA    HB3 1428   1.838   3.494   3.795
   89ALA      C 1429   1.630   3.399   3.995
   89ALA      O 1430   1.722   3.351   4.068
   90PRO      N 1431   1.510   3.339   3.977
   90PRO     CA 1432   1.478   3.208   4.021
   90PRO     HA 1433   1.494   3.208   4.129
   90PRO     CB 1434   1.335   3.181   3.991
   90PRO    HB1 1435   1.324   3.079   3.955
   90PRO    HB2 1436   1.271   3.202   4.076
   90PRO     CG 1437   1.294   3.278   3.887
   90PRO    HG1 1438   1.304   3.236   3.787
   90PRO    HG2 1439   1.190   3.307   3.897
   90PRO     CD 1440   1.396   3.396   3.895
   90PRO    HD1 1441   1.430   3.431   3.797
   90PRO    HD2 1442   1.347   3.477   3.950
   90PRO      C 1443   1.572   3.106   3.953
   90PRO      O 1444   1.588   3.113   3.831
   91VAL      N 1445   1.633   3.030   4.036
   91VAL      H 1446   1.595   3.030   4.129
   91VAL     CA 1447   1.757   2.941   4.008
   91VAL     HA 1448   1.845   3.005   3.999
   91VAL     CB 1449   1.780   2.839   4.120
   91VAL     HB 1450   1.864   2.777   4.090
   91VAL    CG1 1451   1.829   2.897   4.251
   91VAL   HG11 1452   1.871   2.811   4.303
   91VAL   HG12 1453   1.917   2.956   4.226
   91VAL   HG13 1454   1.751   2.956   4.299
   91VAL    CG2 1455   1.675   2.729   4.146
   91VAL   HG21 1456   1.686   2.669   4.236
   91VAL   HG22 1457   1.582   2.777   4.175
   91VAL   HG23 1458   1.641   2.669   4.061
   91VAL      C 1459   1.756   2.879   3.859
   91VAL      O 1460   1.668   2.799   3.827
   92SER      N 1461   1.857   2.907   3.774
   92SER      H 1462   1.918   2.978   3.812
   92SER     CA 1463   1.890   2.852   3.640
   92SER     HA 1464   1.834   2.758   3.640
   92SER     CB 1465   1.805   2.930   3.541
   92SER    HB1 1466   1.816   2.902   3.437
   92SER    HB2 1467   1.699   2.912   3.563
   92SER     OG 1468   1.836   3.064   3.553
   92SER     HG 1469   1.792   3.083   3.634
   92SER      C 1470   2.039   2.829   3.618
   92SER      O 1471   2.116   2.879   3.699
   93PRO      N 1472   2.077   2.736   3.530
   93PRO     CA 1473   2.213   2.685   3.516
   93PRO     HA 1474   2.255   2.650   3.610
   93PRO     CB 1475   2.198   2.557   3.424
   93PRO    HB1 1476   2.284   2.536   3.360
   93PRO    HB2 1477   2.191   2.465   3.482
   93PRO     CG 1478   2.074   2.575   3.349
   93PRO    HG1 1479   2.109   2.615   3.254
   93PRO    HG2 1480   2.036   2.474   3.334
   93PRO     CD 1481   1.988   2.670   3.429
   93PRO    HD1 1482   1.956   2.758   3.371
   93PRO    HD2 1483   1.913   2.612   3.481
   93PRO      C 1484   2.309   2.786   3.464
   93PRO      O 1485   2.293   2.834   3.350
   94ILE      N 1486   2.421   2.809   3.535
   94ILE      H 1487   2.433   2.760   3.622
   94ILE     CA 1488   2.541   2.860   3.476
   94ILE     HA 1489   2.529   2.902   3.376
   94ILE     CB 1490   2.596   2.976   3.573
   94ILE     HB 1491   2.604   2.934   3.674
   94ILE    CG1 1492   2.502   3.096   3.591
   94ILE   HG11 1493   2.482   3.154   3.501
   94ILE   HG12 1494   2.412   3.055   3.638
   94ILE    CG2 1495   2.735   3.020   3.538
   94ILE   HG21 1496   2.743   3.053   3.434
   94ILE   HG22 1497   2.784   3.094   3.601
   94ILE   HG23 1498   2.806   2.942   3.565
   94ILE     CD 1499   2.547   3.191   3.707
   94ILE    HD1 1500   2.467   3.260   3.734
   94ILE    HD2 1501   2.557   3.132   3.799
   94ILE    HD3 1502   2.643   3.238   3.689
   94ILE      C 1503   2.642   2.747   3.469
   94ILE      O 1504   2.654   2.661   3.551
   95VAL      N 1505   2.731   2.760   3.372
   95VAL      H 1506   2.695   2.815   3.295
   95VAL     CA 1507   2.859   2.688   3.352
   95VAL     HA 1508   2.887   2.658   3.453
   95VAL     CB 1509   2.852   2.569   3.255
   95VAL     HB 1510   2.832   2.616   3.158
   95VAL    CG1 1511   2.978   2.479   3.244
   95VAL   HG11 1512   2.951   2.385   3.199
   95VAL   HG12 1513   3.063   2.531   3.199
   95VAL   HG13 1514   3.013   2.466   3.346
   95VAL    CG2 1515   2.730   2.477   3.284
   95VAL   HG21 1516   2.730   2.431   3.383
   95VAL   HG22 1517   2.633   2.525   3.281
   95VAL   HG23 1518   2.722   2.397   3.210
   95VAL      C 1519   2.976   2.788   3.313
   95VAL      O 1520   2.950   2.880   3.237
   96ILE      N 1521   3.088   2.773   3.378
   96ILE      H 1522   3.097   2.698   3.445
   96ILE     CA 1523   3.204   2.849   3.341
   96ILE     HA 1524   3.189   2.911   3.253
   96ILE     CB 1525   3.274   2.927   3.460
   96ILE     HB 1526   3.322   2.860   3.531
   96ILE    CG1 1527   3.174   3.010   3.541
   96ILE   HG11 1528   3.121   3.085   3.481
   96ILE   HG12 1529   3.087   2.953   3.574
   96ILE    CG2 1530   3.386   3.001   3.393
   96ILE   HG21 1531   3.353   3.067   3.312
   96ILE   HG22 1532   3.428   3.067   3.469
   96ILE   HG23 1533   3.465   2.937   3.354
   96ILE     CD 1534   3.227   3.093   3.658
   96ILE    HD1 1535   3.290   3.029   3.721
   96ILE    HD2 1536   3.298   3.167   3.622
   96ILE    HD3 1537   3.153   3.150   3.713
   96ILE      C 1538   3.303   2.729   3.314
   96ILE      O 1539   3.335   2.648   3.401
   97ALA      N 1540   3.355   2.722   3.192
   97ALA      H 1541   3.333   2.792   3.123
   97ALA     CA 1542   3.464   2.634   3.152
   97ALA     HA 1543   3.487   2.564   3.232
   97ALA     CB 1544   3.420   2.543   3.038
   97ALA    HB1 1545   3.415   2.596   2.943
   97ALA    HB2 1546   3.468   2.452   2.998
   97ALA    HB3 1547   3.322   2.510   3.071
   97ALA      C 1548   3.591   2.718   3.123
   97ALA      O 1549   3.578   2.828   3.081
   98ARG      N 1550   3.711   2.669   3.147
   98ARG      H 1551   3.718   2.581   3.193
   98ARG     CA 1552   3.843   2.737   3.131
   98ARG     HA 1553   3.834   2.842   3.102
   98ARG     CB 1554   3.916   2.736   3.264
   98ARG    HB1 1555   3.859   2.803   3.327
   98ARG    HB2 1556   3.923   2.635   3.307
   98ARG     CG 1557   4.066   2.790   3.264
   98ARG    HG1 1558   4.124   2.728   3.195
   98ARG    HG2 1559   4.068   2.892   3.225
   98ARG     CD 1560   4.139   2.776   3.415
   98ARG    HD1 1561   4.225   2.837   3.442
   98ARG    HD2 1562   4.057   2.785   3.487
   98ARG     NE 1563   4.180   2.643   3.438
   98ARG     HE 1564   4.108   2.589   3.482
   98ARG     CZ 1565   4.308   2.593   3.420
   98ARG    NH1 1566   4.412   2.669   3.381
   98ARG   HH11 1567   4.406   2.769   3.400
   98ARG   HH12 1568   4.499   2.630   3.352
   98ARG    NH2 1569   4.327   2.463   3.453
   98ARG   HH21 1570   4.251   2.418   3.503
   98ARG   HH22 1571   4.419   2.422   3.455
   98ARG      C 1572   3.924   2.655   3.029
   98ARG      O 1573   3.932   2.534   3.043
   99THR      N 1574   3.980   2.731   2.935
   99THR      H 1575   3.965   2.830   2.921
   99THR     CA 1576   4.078   2.675   2.841
   99THR     HA 1577   4.059   2.568   2.841
   99THR     CB 1578   4.035   2.721   2.701
   99THR     HB 1579   4.103   2.666   2.636
   99THR    OG1 1580   4.051   2.858   2.672
   99THR    HG1 1581   4.140   2.871   2.642
   99THR    CG2 1582   3.885   2.692   2.670
   99THR   HG21 1583   3.857   2.590   2.697
   99THR   HG22 1584   3.820   2.761   2.723
   99THR   HG23 1585   3.869   2.705   2.562
   99THR      C 1586   4.216   2.732   2.888
   99THR      O 1587   4.224   2.795   3.001
  100HIS      N 1588   4.319   2.716   2.812
  100HIS      H 1589   4.300   2.683   2.719
  100HIS     CA 1590   4.451   2.756   2.860
  100HIS     HA 1591   4.477   2.708   2.955
  100HIS     CB 1592   4.556   2.696   2.766
  100HIS    HB1 1593   4.544   2.589   2.755
  100HIS    HB2 1594   4.558   2.741   2.666
  100HIS     CG 1595   4.700   2.734   2.813
  100HIS    ND1 1596   4.761   2.687   2.932
  100HIS    CD2 1597   4.796   2.811   2.749
  100HIS    HD2 1598   4.814   2.861   2.655
  100HIS    CE1 1599   4.882   2.724   2.934
  100HIS    HE1 1600   4.960   2.709   3.007
  100HIS    NE2 1601   4.916   2.801   2.832
  100HIS    HE2 1602   5.007   2.836   2.807
  100HIS      C 1603   4.484   2.913   2.870
  100HIS      O 1604   4.540   2.963   2.964
  101THR      N 1605   4.420   2.988   2.783
  101THR      H 1606   4.382   2.947   2.699
  101THR     CA 1607   4.413   3.135   2.779
  101THR     HA 1608   4.501   3.173   2.831
  101THR     CB 1609   4.448   3.171   2.636
  101THR     HB 1610   4.458   3.280   2.640
  101THR    OG1 1611   4.345   3.155   2.536
  101THR    HG1 1612   4.307   3.070   2.549
  101THR    CG2 1613   4.578   3.109   2.577
  101THR   HG21 1614   4.662   3.122   2.645
  101THR   HG22 1615   4.571   3.001   2.560
  101THR   HG23 1616   4.604   3.156   2.483
  101THR      C 1617   4.288   3.206   2.817
  101THR      O 1618   4.294   3.315   2.872
  102ALA      N 1619   4.172   3.146   2.783
  102ALA      H 1620   4.186   3.056   2.740
  102ALA     CA 1621   4.037   3.205   2.797
  102ALA     HA 1622   4.041   3.308   2.833
  102ALA     CB 1623   3.970   3.200   2.656
  102ALA    HB1 1624   4.014   3.268   2.584
  102ALA    HB2 1625   3.997   3.105   2.611
  102ALA    HB3 1626   3.863   3.220   2.663
  102ALA      C 1627   3.951   3.131   2.905
  102ALA      O 1628   3.975   3.018   2.945
  103LEU      N 1629   3.839   3.198   2.941
  103LEU      H 1630   3.833   3.295   2.915
  103LEU     CA 1631   3.725   3.145   3.013
  103LEU     HA 1632   3.750   3.043   3.042
  103LEU     CB 1633   3.694   3.232   3.139
  103LEU    HB1 1634   3.678   3.335   3.108
  103LEU    HB2 1635   3.600   3.205   3.186
  103LEU     CG 1636   3.797   3.223   3.257
  103LEU     HG 1637   3.894   3.240   3.210
  103LEU    CD1 1638   3.770   3.336   3.360
  103LEU   HD11 1639   3.852   3.340   3.432
  103LEU   HD12 1640   3.767   3.430   3.305
  103LEU   HD13 1641   3.679   3.327   3.419
  103LEU    CD2 1642   3.804   3.083   3.325
  103LEU   HD21 1643   3.863   3.016   3.262
  103LEU   HD22 1644   3.841   3.085   3.427
  103LEU   HD23 1645   3.707   3.034   3.327
  103LEU      C 1646   3.609   3.158   2.913
  103LEU      O 1647   3.591   3.264   2.851
  104ILE      N 1648   3.530   3.046   2.910
  104ILE      H 1649   3.532   2.969   2.976
  104ILE     CA 1650   3.398   3.056   2.844
  104ILE     HA 1651   3.380   3.151   2.795
  104ILE     CB 1652   3.388   2.943   2.731
  104ILE     HB 1653   3.405   2.846   2.778
  104ILE    CG1 1654   3.503   2.951   2.623
  104ILE   HG11 1655   3.483   3.036   2.557
  104ILE   HG12 1656   3.596   2.969   2.678
  104ILE    CG2 1657   3.248   2.948   2.666
  104ILE   HG21 1658   3.262   2.902   2.568
  104ILE   HG22 1659   3.182   2.891   2.731
  104ILE   HG23 1660   3.209   3.050   2.661
  104ILE     CD 1661   3.525   2.817   2.553
  104ILE    HD1 1662   3.439   2.789   2.492
  104ILE    HD2 1663   3.613   2.838   2.491
  104ILE    HD3 1664   3.538   2.742   2.630
  104ILE      C 1665   3.293   3.048   2.954
  104ILE      O 1666   3.305   2.953   3.031
  105PHE      N 1667   3.197   3.135   2.958
  105PHE      H 1668   3.199   3.210   2.891
  105PHE     CA 1669   3.078   3.137   3.047
  105PHE     HA 1670   3.078   3.054   3.117
  105PHE     CB 1671   3.067   3.273   3.110
  105PHE    HB1 1672   3.053   3.350   3.035
  105PHE    HB2 1673   2.978   3.283   3.173
  105PHE     CG 1674   3.176   3.318   3.209
  105PHE    CD1 1675   3.305   3.361   3.162
  105PHE    HD1 1676   3.320   3.363   3.055
  105PHE    CD2 1677   3.139   3.320   3.348
  105PHE    HD2 1678   3.037   3.309   3.382
  105PHE    CE1 1679   3.407   3.393   3.253
  105PHE    HE1 1680   3.500   3.433   3.216
  105PHE    CE2 1681   3.236   3.368   3.438
  105PHE    HE2 1682   3.220   3.382   3.544
  105PHE     CZ 1683   3.369   3.398   3.391
  105PHE     HZ 1684   3.440   3.420   3.469
  105PHE      C 1685   2.957   3.118   2.961
  105PHE      O 1686   2.946   3.182   2.856
  106LEU      N 1687   2.863   3.029   2.991
  106LEU      H 1688   2.882   2.967   3.068
  106LEU     CA 1689   2.742   2.998   2.923
  106LEU     HA 1690   2.730   3.084   2.857
  106LEU     CB 1691   2.749   2.867   2.848
  106LEU    HB1 1692   2.837   2.881   2.785
  106LEU    HB2 1693   2.786   2.787   2.911
  106LEU     CG 1694   2.632   2.825   2.760
  106LEU     HG 1695   2.547   2.814   2.827
  106LEU    CD1 1696   2.582   2.931   2.669
  106LEU   HD11 1697   2.489   2.906   2.619
  106LEU   HD12 1698   2.545   3.015   2.728
  106LEU   HD13 1699   2.658   2.967   2.600
  106LEU    CD2 1700   2.653   2.692   2.688
  106LEU   HD21 1701   2.676   2.614   2.760
  106LEU   HD22 1702   2.567   2.656   2.630
  106LEU   HD23 1703   2.743   2.698   2.627
  106LEU      C 1704   2.639   3.004   3.035
  106LEU      O 1705   2.660   2.953   3.145
  107MET      N 1706   2.529   3.074   3.019
  107MET      H 1707   2.519   3.118   2.928
  107MET     CA 1708   2.421   3.073   3.118
  107MET     HA 1709   2.427   3.004   3.203
  107MET     CB 1710   2.389   3.207   3.167
  107MET    HB1 1711   2.487   3.244   3.197
  107MET    HB2 1712   2.351   3.266   3.083
  107MET     CG 1713   2.282   3.206   3.293
  107MET    HG1 1714   2.178   3.182   3.267
  107MET    HG2 1715   2.304   3.122   3.359
  107MET     SD 1716   2.287   3.361   3.385
  107MET     CE 1717   2.220   3.477   3.255
  107MET    HE1 1718   2.202   3.422   3.163
  107MET    HE2 1719   2.141   3.541   3.293
  107MET    HE3 1720   2.306   3.540   3.233
  107MET      C 1721   2.299   3.015   3.042
  107MET      O 1722   2.271   3.063   2.930
  108GLY      N 1723   2.221   2.925   3.108
  108GLY      H 1724   2.233   2.908   3.207
  108GLY     CA 1725   2.116   2.846   3.054
  108GLY    HA1 1726   2.112   2.852   2.945
  108GLY    HA2 1727   2.141   2.745   3.085
  108GLY      C 1728   1.987   2.883   3.111
  108GLY      O 1729   1.965   2.974   3.190
  109LYS      N 1730   1.879   2.854   3.044
  109LYS      H 1731   1.893   2.785   2.972
  109LYS     CA 1732   1.743   2.869   3.092
  109LYS     HA 1733   1.728   2.966   3.140
  109LYS     CB 1734   1.652   2.874   2.969
  109LYS    HB1 1735   1.667   2.785   2.909
  109LYS    HB2 1736   1.546   2.873   2.996
  109LYS     CG 1737   1.672   2.997   2.887
  109LYS    HG1 1738   1.691   3.089   2.942
  109LYS    HG2 1739   1.766   2.986   2.833
  109LYS     CD 1740   1.564   3.010   2.776
  109LYS    HD1 1741   1.569   2.932   2.700
  109LYS    HD2 1742   1.462   2.996   2.810
  109LYS     CE 1743   1.561   3.151   2.713
  109LYS    HE1 1744   1.660   3.176   2.676
  109LYS    HE2 1745   1.496   3.151   2.626
  109LYS     NZ 1746   1.524   3.255   2.810
  109LYS    HZ1 1747   1.488   3.341   2.772
  109LYS    HZ2 1748   1.450   3.226   2.873
  109LYS    HZ3 1749   1.600   3.272   2.874
  109LYS      C 1750   1.714   2.756   3.193
  109LYS      O 1751   1.780   2.648   3.196
  110PRO      N 1752   1.608   2.762   3.281
  110PRO     CA 1753   1.566   2.645   3.365
  110PRO     HA 1754   1.649   2.601   3.421
  110PRO     CB 1755   1.461   2.696   3.463
  110PRO    HB1 1756   1.378   2.627   3.473
  110PRO    HB2 1757   1.504   2.705   3.563
  110PRO     CG 1758   1.418   2.832   3.404
  110PRO    HG1 1759   1.332   2.825   3.336
  110PRO    HG2 1760   1.374   2.898   3.479
  110PRO     CD 1761   1.530   2.881   3.309
  110PRO    HD1 1762   1.481   2.933   3.228
  110PRO    HD2 1763   1.589   2.961   3.353
  110PRO      C 1764   1.513   2.531   3.276
  110PRO      O 1765   1.505   2.415   3.323
  111THR      N 1766   1.468   2.561   3.154
  111THR      H 1767   1.472   2.659   3.131
  111THR     CA 1768   1.421   2.470   3.054
  111THR     HA 1769   1.377   2.379   3.095
  111THR     CB 1770   1.322   2.550   2.957
  111THR     HB 1771   1.295   2.499   2.864
  111THR    OG1 1772   1.387   2.674   2.922
  111THR    HG1 1773   1.429   2.653   2.840
  111THR    CG2 1774   1.190   2.573   3.033
  111THR   HG21 1775   1.111   2.617   2.972
  111THR   HG22 1776   1.147   2.479   3.072
  111THR   HG23 1777   1.210   2.624   3.127
  111THR      C 1778   1.530   2.410   2.967
  111THR      O 1779   1.496   2.334   2.876
  112THR      N 1780   1.660   2.430   2.996
  112THR      H 1781   1.672   2.477   3.085
  112THR     CA 1782   1.770   2.347   2.955
  112THR     HA 1783   1.746   2.288   2.866
  112THR     CB 1784   1.892   2.438   2.921
  112THR     HB 1785   1.979   2.380   2.888
  112THR    OG1 1786   1.932   2.514   3.027
  112THR    HG1 1787   1.856   2.547   3.073
  112THR    CG2 1788   1.860   2.523   2.796
  112THR   HG21 1789   1.783   2.594   2.826
  112THR   HG22 1790   1.951   2.577   2.772
  112THR   HG23 1791   1.827   2.470   2.707
  112THR      C 1792   1.806   2.253   3.069
  112THR      O 1793   1.800   2.291   3.182
  113SER      N 1794   1.845   2.124   3.039
  113SER      H 1795   1.848   2.096   2.943
  113SER     CA 1796   1.897   2.028   3.140
  113SER     HA 1797   1.845   2.056   3.231
  113SER     CB 1798   1.855   1.889   3.080
  113SER    HB1 1799   1.866   1.814   3.159
  113SER    HB2 1800   1.749   1.889   3.055
  113SER     OG 1801   1.922   1.846   2.962
  113SER     HG 1802   1.881   1.892   2.890
  113SER      C 1803   2.043   2.047   3.162
  113SER      O 1804   2.111   2.075   3.064
  114ARG      N 1805   2.086   2.030   3.288
  114ARG      H 1806   2.016   2.023   3.361
  114ARG     CA 1807   2.212   2.068   3.344
  114ARG     HA 1808   2.209   2.176   3.340
  114ARG     CB 1809   2.210   2.035   3.497
  114ARG    HB1 1810   2.136   2.096   3.550
  114ARG    HB2 1811   2.174   1.932   3.508
  114ARG     CG 1812   2.342   2.062   3.576
  114ARG    HG1 1813   2.426   2.042   3.510
  114ARG    HG2 1814   2.350   2.169   3.590
  114ARG     CD 1815   2.346   1.996   3.716
  114ARG    HD1 1816   2.290   2.050   3.793
  114ARG    HD2 1817   2.303   1.897   3.705
  114ARG     NE 1818   2.487   1.978   3.763
  114ARG     HE 1819   2.530   2.065   3.737
  114ARG     CZ 1820   2.537   1.885   3.842
  114ARG    NH1 1821   2.453   1.804   3.914
  114ARG   HH11 1822   2.356   1.825   3.932
  114ARG   HH12 1823   2.483   1.720   3.962
  114ARG    NH2 1824   2.668   1.873   3.842
  114ARG   HH21 1825   2.730   1.935   3.792
  114ARG   HH22 1826   2.712   1.807   3.903
  114ARG      C 1827   2.333   2.011   3.271
  114ARG      O 1828   2.426   2.087   3.238
  115ARG      N 1829   2.330   1.886   3.224
  115ARG      H 1830   2.248   1.830   3.237
  115ARG     CA 1831   2.437   1.831   3.142
  115ARG     HA 1832   2.535   1.857   3.182
  115ARG     CB 1833   2.425   1.675   3.163
  115ARG    HB1 1834   2.450   1.673   3.269
  115ARG    HB2 1835   2.321   1.648   3.147
  115ARG     CG 1836   2.516   1.583   3.082
  115ARG    HG1 1837   2.507   1.605   2.976
  115ARG    HG2 1838   2.623   1.597   3.101
  115ARG     CD 1839   2.492   1.434   3.111
  115ARG    HD1 1840   2.579   1.368   3.113
  115ARG    HD2 1841   2.458   1.426   3.214
  115ARG     NE 1842   2.372   1.376   3.041
  115ARG     HE 1843   2.352   1.425   2.956
  115ARG     CZ 1844   2.317   1.262   3.068
  115ARG    NH1 1845   2.352   1.189   3.171
  115ARG   HH11 1846   2.419   1.221   3.240
  115ARG   HH12 1847   2.320   1.096   3.191
  115ARG    NH2 1848   2.225   1.222   2.983
  115ARG   HH21 1849   2.184   1.130   2.994
  115ARG   HH22 1850   2.198   1.285   2.908
  115ARG      C 1851   2.442   1.879   2.996
  115ARG      O 1852   2.550   1.869   2.933
  116ASP      N 1853   2.332   1.929   2.935
  116ASP      H 1854   2.255   1.952   2.995
  116ASP     CA 1855   2.328   1.975   2.792
  116ASP     HA 1856   2.371   1.899   2.724
  116ASP     CB 1857   2.178   1.978   2.757
  116ASP    HB1 1858   2.132   1.881   2.781
  116ASP    HB2 1859   2.123   2.058   2.807
  116ASP     CG 1860   2.141   1.984   2.609
  116ASP    OD1 1861   2.211   1.931   2.525
  116ASP    OD2 1862   2.030   2.031   2.579
  116ASP      C 1863   2.390   2.117   2.784
  116ASP      O 1864   2.436   2.163   2.679
  117VAL      N 1865   2.389   2.187   2.897
  117VAL      H 1866   2.341   2.152   2.979
  117VAL     CA 1867   2.451   2.318   2.917
  117VAL     HA 1868   2.448   2.380   2.827
  117VAL     CB 1869   2.390   2.389   3.051
  117VAL     HB 1870   2.450   2.367   3.140
  117VAL    CG1 1871   2.408   2.536   3.040
  117VAL   HG11 1872   2.515   2.554   3.028
  117VAL   HG12 1873   2.373   2.571   2.943
  117VAL   HG13 1874   2.372   2.597   3.123
  117VAL    CG2 1875   2.246   2.357   3.088
  117VAL   HG21 1876   2.222   2.267   3.144
  117VAL   HG22 1877   2.214   2.428   3.165
  117VAL   HG23 1878   2.184   2.354   2.999
  117VAL      C 1879   2.605   2.298   2.930
  117VAL      O 1880   2.685   2.354   2.862
  118TYR      N 1881   2.642   2.202   3.014
  118TYR      H 1882   2.572   2.152   3.067
  118TYR     CA 1883   2.778   2.156   3.033
  118TYR     HA 1884   2.837   2.242   3.064
  118TYR     CB 1885   2.771   2.058   3.151
  118TYR    HB1 1886   2.718   2.095   3.239
  118TYR    HB2 1887   2.718   1.972   3.109
  118TYR     CG 1888   2.901   2.004   3.206
  118TYR    CD1 1889   2.967   1.889   3.158
  118TYR    HD1 1890   2.917   1.831   3.082
  118TYR    CD2 1891   2.963   2.074   3.311
  118TYR    HD2 1892   2.915   2.160   3.355
  118TYR    CE1 1893   3.098   1.848   3.203
  118TYR    HE1 1894   3.156   1.771   3.156
  118TYR    CE2 1895   3.088   2.030   3.365
  118TYR    HE2 1896   3.139   2.093   3.436
  118TYR     CZ 1897   3.153   1.916   3.315
  118TYR     OH 1898   3.271   1.873   3.368
  118TYR     HH 1899   3.292   1.912   3.451
  118TYR      C 1900   2.840   2.100   2.907
  118TYR      O 1901   2.941   2.152   2.859
  119ARG      N 1902   2.766   2.008   2.844
  119ARG      H 1903   2.701   1.953   2.899
  119ARG     CA 1904   2.795   1.955   2.713
  119ARG     HA 1905   2.879   1.885   2.713
  119ARG     CB 1906   2.683   1.854   2.668
  119ARG    HB1 1907   2.680   1.766   2.731
  119ARG    HB2 1908   2.584   1.900   2.668
  119ARG     CG 1909   2.700   1.798   2.526
  119ARG    HG1 1910   2.681   1.878   2.454
  119ARG    HG2 1911   2.803   1.767   2.508
  119ARG     CD 1912   2.611   1.677   2.494
  119ARG    HD1 1913   2.641   1.643   2.395
  119ARG    HD2 1914   2.633   1.597   2.565
  119ARG     NE 1915   2.466   1.701   2.503
  119ARG     HE 1916   2.449   1.800   2.502
  119ARG     CZ 1917   2.366   1.614   2.517
  119ARG    NH1 1918   2.385   1.483   2.528
  119ARG   HH11 1919   2.473   1.450   2.490
  119ARG   HH12 1920   2.310   1.416   2.529
  119ARG    NH2 1921   2.241   1.661   2.534
  119ARG   HH21 1922   2.224   1.760   2.546
  119ARG   HH22 1923   2.162   1.600   2.547
  119ARG      C 1924   2.830   2.056   2.601
  119ARG      O 1925   2.931   2.048   2.537
  120THR      N 1926   2.743   2.160   2.583
  120THR      H 1927   2.661   2.170   2.642
  120THR     CA 1928   2.774   2.271   2.489
  120THR     HA 1929   2.800   2.238   2.389
  120THR     CB 1930   2.650   2.360   2.486
  120THR     HB 1931   2.638   2.410   2.582
  120THR    OG1 1932   2.531   2.291   2.458
  120THR    HG1 1933   2.519   2.227   2.527
  120THR    CG2 1934   2.651   2.463   2.378
  120THR   HG21 1935   2.675   2.422   2.280
  120THR   HG22 1936   2.556   2.515   2.364
  120THR   HG23 1937   2.727   2.538   2.400
  120THR      C 1938   2.896   2.361   2.531
  120THR      O 1939   2.985   2.380   2.446
  121CYS      N 1940   2.911   2.390   2.664
  121CYS      H 1941   2.842   2.349   2.725
  121CYS     CA 1942   3.034   2.464   2.720
  121CYS     HA 1943   3.041   2.555   2.661
  121CYS     CB 1944   3.009   2.499   2.868
  121CYS    HB1 1945   2.904   2.521   2.884
  121CYS    HB2 1946   3.046   2.429   2.942
  121CYS     SG 1947   3.080   2.670   2.894
  121CYS     HG 1948   3.208   2.647   2.866
  121CYS      C 1949   3.172   2.396   2.709
  121CYS      O 1950   3.277   2.445   2.664
  122ARG      N 1951   3.163   2.264   2.738
  122ARG      H 1952   3.075   2.235   2.779
  122ARG     CA 1953   3.268   2.159   2.715
  122ARG     HA 1954   3.356   2.176   2.777
  122ARG     CB 1955   3.223   2.023   2.764
  122ARG    HB1 1956   3.180   2.043   2.862
  122ARG    HB2 1957   3.134   1.991   2.709
  122ARG     CG 1958   3.339   1.917   2.767
  122ARG    HG1 1959   3.389   1.903   2.671
  122ARG    HG2 1960   3.411   1.943   2.844
  122ARG     CD 1961   3.272   1.781   2.806
  122ARG    HD1 1962   3.347   1.720   2.857
  122ARG    HD2 1963   3.199   1.805   2.884
  122ARG     NE 1964   3.217   1.716   2.685
  122ARG     HE 1965   3.255   1.761   2.602
  122ARG     CZ 1966   3.110   1.636   2.678
  122ARG    NH1 1967   3.056   1.601   2.791
  122ARG   HH11 1968   3.120   1.583   2.867
  122ARG   HH12 1969   2.974   1.544   2.778
  122ARG    NH2 1970   3.057   1.604   2.558
  122ARG   HH21 1971   3.097   1.647   2.475
  122ARG   HH22 1972   2.974   1.550   2.537
  122ARG      C 1973   3.311   2.146   2.568
  122ARG      O 1974   3.425   2.123   2.542
  123ASP      N 1975   3.205   2.133   2.480
  123ASP      H 1976   3.110   2.130   2.515
  123ASP     CA 1977   3.224   2.104   2.342
  123ASP     HA 1978   3.283   2.018   2.308
  123ASP     CB 1979   3.085   2.068   2.278
  123ASP    HB1 1980   3.042   1.979   2.327
  123ASP    HB2 1981   3.009   2.143   2.303
  123ASP     CG 1982   3.084   2.044   2.127
  123ASP    OD1 1983   3.103   1.931   2.087
  123ASP    OD2 1984   3.053   2.141   2.048
  123ASP      C 1985   3.274   2.226   2.269
  123ASP      O 1986   3.349   2.209   2.173
  124HIS      N 1987   3.241   2.350   2.310
  124HIS      H 1988   3.172   2.350   2.384
  124HIS     CA 1989   3.301   2.472   2.273
  124HIS     HA 1990   3.295   2.459   2.165
  124HIS     CB 1991   3.218   2.600   2.324
  124HIS    HB1 1992   3.190   2.591   2.429
  124HIS    HB2 1993   3.279   2.688   2.306
  124HIS     CG 1994   3.091   2.620   2.240
  124HIS    ND1 1995   3.098   2.623   2.100
  124HIS    CD2 1996   2.962   2.650   2.282
  124HIS    HD2 1997   2.918   2.655   2.380
  124HIS    CE1 1998   2.972   2.646   2.064
  124HIS    HE1 1999   2.938   2.665   1.963
  124HIS    NE2 2000   2.889   2.656   2.166
  124HIS    HE2 2001   2.789   2.659   2.149
  124HIS      C 2002   3.448   2.475   2.312
  124HIS      O 2003   3.531   2.505   2.224
  125ALA      N 2004   3.488   2.442   2.434
  125ALA      H 2005   3.411   2.412   2.492
  125ALA     CA 2006   3.618   2.439   2.496
  125ALA     HA 2007   3.665   2.536   2.477
  125ALA     CB 2008   3.600   2.412   2.648
  125ALA    HB1 2009   3.555   2.314   2.657
  125ALA    HB2 2010   3.697   2.423   2.697
  125ALA    HB3 2011   3.539   2.489   2.695
  125ALA      C 2012   3.712   2.326   2.450
  125ALA      O 2013   3.830   2.357   2.447
  126THR      N 2014   3.657   2.203   2.413
  126THR      H 2015   3.559   2.194   2.435
  126THR     CA 2016   3.724   2.097   2.340
  126THR     HA 2017   3.807   2.067   2.404
  126THR     CB 2018   3.632   1.972   2.322
  126THR     HB 2019   3.550   1.998   2.255
  126THR    OG1 2020   3.594   1.930   2.453
  126THR    HG1 2021   3.531   1.989   2.492
  126THR    CG2 2022   3.695   1.841   2.263
  126THR   HG21 2023   3.717   1.854   2.157
  126THR   HG22 2024   3.786   1.815   2.316
  126THR   HG23 2025   3.620   1.761   2.264
  126THR      C 2026   3.777   2.153   2.207
  126THR      O 2027   3.893   2.123   2.177
  127ARG      N 2028   3.707   2.242   2.136
  127ARG      H 2029   3.614   2.269   2.164
  127ARG     CA 2030   3.761   2.295   2.009
  127ARG     HA 2031   3.793   2.216   1.942
  127ARG     CB 2032   3.658   2.378   1.932
  127ARG    HB1 2033   3.627   2.466   1.988
  127ARG    HB2 2034   3.710   2.413   1.843
  127ARG     CG 2035   3.535   2.299   1.877
  127ARG    HG1 2036   3.564   2.246   1.787
  127ARG    HG2 2037   3.506   2.221   1.948
  127ARG     CD 2038   3.408   2.376   1.840
  127ARG    HD1 2039   3.391   2.469   1.893
  127ARG    HD2 2040   3.415   2.416   1.739
  127ARG     NE 2041   3.285   2.293   1.858
  127ARG     HE 2042   3.286   2.241   1.944
  127ARG     CZ 2043   3.184   2.294   1.773
  127ARG    NH1 2044   3.191   2.357   1.649
  127ARG   HH11 2045   3.270   2.413   1.624
  127ARG   HH12 2046   3.106   2.367   1.595
  127ARG    NH2 2047   3.075   2.216   1.802
  127ARG   HH21 2048   3.070   2.181   1.897
  127ARG   HH22 2049   2.994   2.199   1.744
  127ARG      C 2050   3.879   2.391   2.034
  127ARG      O 2051   3.985   2.385   1.968
  128VAL      N 2052   3.861   2.477   2.137
  128VAL      H 2053   3.763   2.488   2.159
  128VAL     CA 2054   3.946   2.584   2.178
  128VAL     HA 2055   3.969   2.647   2.091
  128VAL     CB 2056   3.871   2.669   2.287
  128VAL     HB 2057   3.839   2.597   2.363
  128VAL    CG1 2058   3.979   2.774   2.351
  128VAL   HG11 2059   4.052   2.735   2.422
  128VAL   HG12 2060   4.028   2.833   2.273
  128VAL   HG13 2061   3.919   2.847   2.405
  128VAL    CG2 2062   3.752   2.752   2.231
  128VAL   HG21 2063   3.704   2.695   2.151
  128VAL   HG22 2064   3.668   2.768   2.298
  128VAL   HG23 2065   3.771   2.855   2.203
  128VAL      C 2066   4.079   2.518   2.237
  128VAL      O 2067   4.182   2.568   2.193
  129ARG      N 2068   4.066   2.409   2.308
  129ARG      H 2069   3.972   2.385   2.336
  129ARG     CA 2070   4.182   2.328   2.348
  129ARG     HA 2071   4.265   2.393   2.378
  129ARG     CB 2072   4.135   2.233   2.461
  129ARG    HB1 2073   4.043   2.176   2.444
  129ARG    HB2 2074   4.219   2.168   2.484
  129ARG     CG 2075   4.122   2.304   2.595
  129ARG    HG1 2076   4.214   2.357   2.614
  129ARG    HG2 2077   4.047   2.383   2.594
  129ARG     CD 2078   4.110   2.211   2.713
  129ARG    HD1 2079   4.016   2.159   2.690
  129ARG    HD2 2080   4.196   2.144   2.707
  129ARG     NE 2081   4.098   2.288   2.834
  129ARG     HE 2082   4.006   2.281   2.875
  129ARG     CZ 2083   4.203   2.312   2.914
  129ARG    NH1 2084   4.325   2.262   2.893
  129ARG   HH11 2085   4.348   2.198   2.818
  129ARG   HH12 2086   4.398   2.273   2.961
  129ARG    NH2 2087   4.183   2.367   3.031
  129ARG   HH21 2088   4.091   2.405   3.050
  129ARG   HH22 2089   4.263   2.402   3.082
  129ARG      C 2090   4.249   2.247   2.230
  129ARG      O 2091   4.370   2.229   2.232
  130ALA      N 2092   4.174   2.196   2.123
  130ALA      H 2093   4.078   2.228   2.135
  130ALA     CA 2094   4.224   2.122   2.007
  130ALA     HA 2095   4.290   2.044   2.047
  130ALA     CB 2096   4.105   2.074   1.924
  130ALA    HB1 2097   4.059   2.160   1.877
  130ALA    HB2 2098   4.136   2.008   1.843
  130ALA    HB3 2099   4.035   2.011   1.979
  130ALA      C 2100   4.306   2.209   1.913
  130ALA      O 2101   4.412   2.162   1.862
  131THR      N 2102   4.282   2.340   1.897
  131THR      H 2103   4.210   2.378   1.957
  131THR     CA 2104   4.366   2.430   1.830
  131THR     HA 2105   4.430   2.384   1.755
  131THR     CB 2106   4.280   2.540   1.761
  131THR     HB 2107   4.350   2.614   1.722
  131THR    OG1 2108   4.205   2.610   1.846
  131THR    HG1 2109   4.257   2.676   1.890
  131THR    CG2 2110   4.187   2.479   1.658
  131THR   HG21 2111   4.245   2.416   1.592
  131THR   HG22 2112   4.116   2.413   1.709
  131THR   HG23 2113   4.138   2.548   1.588
  131THR      C 2114   4.476   2.474   1.922
  131THR      O 2115   4.589   2.482   1.879
  132GLY      N 2116   4.443   2.502   2.051
  132GLY      H 2117   4.343   2.512   2.062
  132GLY     CA 2118   4.528   2.529   2.167
  132GLY    HA1 2119   4.491   2.459   2.242
  132GLY    HA2 2120   4.631   2.497   2.153
  132GLY      C 2121   4.520   2.674   2.218
  132GLY      O 2122   4.606   2.753   2.185
  133ASN      N 2123   4.415   2.711   2.294
  133ASN      H 2124   4.346   2.639   2.311
  133ASN     CA 2125   4.384   2.834   2.361
  133ASN     HA 2126   4.478   2.878   2.394
  133ASN     CB 2127   4.309   2.932   2.266
  133ASN    HB1 2128   4.253   2.876   2.192
  133ASN    HB2 2129   4.223   2.975   2.317
  133ASN     CG 2130   4.400   3.032   2.199
  133ASN    OD1 2131   4.468   3.009   2.097
  133ASN    ND2 2132   4.426   3.141   2.269
  133ASN   HD21 2133   4.397   3.155   2.365
  133ASN   HD22 2134   4.478   3.219   2.231
  133ASN      C 2135   4.322   2.807   2.493
  133ASN     O1 2136   4.335   2.693   2.541
  133ASN     O2 2137   4.282   2.903   2.561
  134UNK    C00 2138   3.564   2.640   1.636
  134UNK    C01 2139   3.662   2.714   1.709
  134UNK    C02 2140   3.428   2.663   1.646
  134UNK    C03 2141   3.606   2.540   1.544
  134UNK    C04 2142   3.793   2.668   1.727
  134UNK    C05 2143   3.632   2.841   1.771
  134UNK    C06 2144   3.341   2.637   1.542
  134UNK    C07 2145   3.372   2.722   1.761
  134UNK    C08 2146   3.740   2.500   1.562
  134UNK    C09 2147   3.512   2.486   1.453
  134UNK    C0A 2148   3.882   2.752   1.803
  134UNK    C0B 2149   3.826   2.555   1.658
  134UNK    C0C 2150   3.718   2.914   1.856
  134UNK    C0D 2151   3.390   2.548   1.442
  134UNK    C0E 2152   3.210   2.685   1.549
  134UNK    C0F 2153   3.233   2.748   1.779
  134UNK    C0G 2154   3.854   2.869   1.875
  134UNK    C0H 2155   3.152   2.736   1.665
  134UNK    C0I 2156   3.953   2.945   1.954
  134UNK    H0J 2157   3.539   2.894   1.751
  134UNK    H0K 2158   3.432   2.732   1.851
  134UNK    H0M 2159   3.782   2.413   1.512
  134UNK    H0N 2160   3.543   2.413   1.381
  134UNK    H0O 2161   3.984   2.718   1.810
  134UNK    H0P 2162   3.918   2.505   1.684
  134UNK    H0Q 2163   3.695   3.009   1.901
  134UNK    H0R 2164   3.316   2.525   1.368
  134UNK    H0S 2165   3.149   2.660   1.464
  134UNK    H0T 2166   3.183   2.779   1.870
  134UNK    H0U 2167   3.051   2.771   1.655
  134UNK    H0V 2168   4.012   2.877   2.015
  134UNK    H0W 2169   3.903   3.015   2.022
  134UNK    H0X 2170   4.013   3.007   1.888
  135SOL     OW 2171   5.189   3.000   1.471
  135SOL    HW1 2172   5.247   3.068   1.435
  135SOL    HW2 2173   5.245   2.922   1.477
  135SOL     MW 2174   5.203   2.999   1.467
  136SOL     OW 2175   0.433   0.724   4.312
  136SOL    HW1 2176   0.470   0.740   4.399
  136SOL    HW2 2177   0.483   0.651   4.277
  136SOL     MW 2178   0.444   0.717   4.319
  137SOL     OW 2179   1.685   0.785   1.637
  137SOL    HW1 2180   1.706   0.701   1.681
  137SOL    HW2 2181   1.671   0.760   1.546
  137SOL     MW 2182   1.686   0.770   1.631
  138SOL     OW 2183   2.133   3.635   2.109
  138SOL    HW1 2184   2.170   3.615   2.195
  138SOL    HW2 2185   2.042   3.608   2.116
  138SOL     MW 2186   2.126   3.629   2.121
  139SOL     OW 2187   1.802   0.801   2.731
  139SOL    HW1 2188   1.710   0.775   2.738
  139SOL    HW2 2189   1.840   0.741   2.668
  139SOL     MW 2190   1.795   0.791   2.724
  140SOL     OW 2191   0.614   3.337   3.767
  140SOL    HW1 2192   0.635   3.279   3.840
  140SOL    HW2 2193   0.679   3.316   3.700
  140SOL     MW 2194   0.625   3.327   3.767
  141SOL     OW 2195   2.475   1.912   5.872
  141SOL    HW1 2196   2.552   1.906   5.929
  141SOL    HW2 2197   2.492   1.986   5.816
  141SOL     MW 2198   2.487   1.920   5.872
  142SOL     OW 2199   1.261   3.331   2.734
  142SOL    HW1 2200   1.225   3.419   2.744
  142SOL    HW2 2201   1.185   3.274   2.731
  142SOL     MW 2202   1.247   3.335   2.735
  143SOL     OW 2203   0.578   5.557   0.471
  143SOL    HW1 2204   0.538   5.625   0.417
  143SOL    HW2 2205   0.672   5.564   0.454
  143SOL     MW 2206   0.585   5.567   0.462
  144SOL     OW 2207   1.887   2.975   5.001
  144SOL    HW1 2208   1.848   3.001   5.084
  144SOL    HW2 2209   1.812   2.960   4.943
  144SOL     MW 2210   1.872   2.976   5.004
  145SOL     OW 2211   1.949   5.497   4.506
  145SOL    HW1 2212   1.999   5.520   4.585
  145SOL    HW2 2213   1.858   5.501   4.533
  145SOL     MW 2214   1.944   5.501   4.520
  146SOL     OW 2215   0.590   1.478   2.923
  146SOL    HW1 2216   0.673   1.506   2.885
  146SOL    HW2 2217   0.603   1.482   3.017
  146SOL     MW 2218   0.602   1.482   2.930
  147SOL     OW 2219   2.482   0.938   4.406
  147SOL    HW1 2220   2.495   0.906   4.496
  147SOL    HW2 2221   2.387   0.947   4.398
  147SOL     MW 2222   2.472   0.934   4.417
  148SOL     OW 2223   1.966   3.490   1.420
  148SOL    HW1 2224   2.036   3.427   1.403
  148SOL    HW2 2225   1.979   3.516   1.511
  148SOL     MW 2226   1.976   3.486   1.429
  149SOL     OW 2227   0.134   0.357   1.495
  149SOL    HW1 2228   0.076   0.432   1.493
  149SOL    HW2 2229   0.158   0.343   1.404
  149SOL     MW 2230   0.130   0.364   1.483
  150SOL     OW 2231   3.596   0.780   5.646
  150SOL    HW1 2232   3.514   0.829   5.645
  150SOL    HW2 2233   3.645   0.816   5.720
  150SOL     MW 2234   3.592   0.791   5.656
  151SOL     OW 2235   0.671   2.758   2.057
  151SOL    HW1 2236   0.590   2.719   2.089
  151SOL    HW2 2237   0.648   2.796   1.972
  151SOL     MW 2238   0.658   2.758   2.050
  152SOL     OW 2239   0.160   5.321   4.475
  152SOL    HW1 2240   0.217   5.319   4.398
  152SOL    HW2 2241   0.091   5.258   4.455
  152SOL     MW 2242   0.158   5.313   4.462
  153SOL     OW 2243   3.074   2.257   5.702
  153SOL    HW1 2244   3.025   2.322   5.754
  153SOL    HW2 2245   3.162   2.259   5.739
  153SOL     MW 2246   3.079   2.266   5.714
  154SOL     OW 2247   5.251   5.717   1.091
  154SOL    HW1 2248   5.303   5.696   1.013
  154SOL    HW2 2249   5.161   5.721   1.058
  154SOL     MW 2250   5.246   5.715   1.077
  155SOL     OW 2251   2.310   2.006   4.327
  155SOL    HW1 2252   2.310   1.922   4.281
  155SOL    HW2 2253   2.252   2.061   4.275
  155SOL     MW 2254   2.302   2.002   4.314
  156SOL     OW 2255   4.481   1.806   6.071
  156SOL    HW1 2256   4.567   1.766   6.061
  156SOL    HW2 2257   4.465   1.850   5.987
  156SOL     MW 2258   4.490   1.806   6.059
  157SOL     OW 2259   2.310   0.428   4.132
  157SOL    HW1 2260   2.215   0.416   4.137
  157SOL    HW2 2261   2.338   0.376   4.057
  157SOL     MW 2262   2.302   0.419   4.123
  158SOL     OW 2263   5.829   3.497   1.002
  158SOL    HW1 2264   5.774   3.527   0.930
  158SOL    HW2 2265   5.862   3.412   0.973
  158SOL     MW 2266   5.826   3.490   0.989
  159SOL     OW 2267   0.739   5.078   0.838
  159SOL    HW1 2268   0.802   5.046   0.773
  159SOL    HW2 2269   0.654   5.068   0.795
  159SOL     MW 2270   0.736   5.073   0.824
  160SOL     OW 2271   2.071   5.912   2.033
  160SOL    HW1 2272   2.092   5.820   2.019
  160SOL    HW2 2273   1.977   5.918   2.019
  160SOL     MW 2274   2.062   5.901   2.029
  161SOL     OW 2275   5.080   2.806   0.096
  161SOL    HW1 2276   5.128   2.827   0.016
  161SOL    HW2 2277   5.069   2.711   0.092
  161SOL     MW 2278   5.084   2.797   0.085
  162SOL     OW 2279   4.321   6.103   3.262
  162SOL    HW1 2280   4.340   6.158   3.338
  162SOL    HW2 2281   4.273   6.161   3.203
  162SOL     MW 2282   4.317   6.117   3.264
  163SOL     OW 2283   3.056   1.662   0.733
  163SOL    HW1 2284   3.054   1.645   0.828
  163SOL    HW2 2285   3.001   1.593   0.696
  163SOL     MW 2286   3.049   1.651   0.741
  164SOL     OW 2287   3.963   4.213   1.863
  164SOL    HW1 2288   4.033   4.170   1.911
  164SOL    HW2 2289   3.999   4.298   1.837
  164SOL     MW 2290   3.976   4.218   1.866
  165SOL     OW 2291   3.099   5.038   1.964
  165SOL    HW1 2292   3.057   4.988   1.894
  165SOL    HW2 2293   3.057   5.007   2.044
  165SOL     MW 2294   3.088   5.027   1.965
  166SOL     OW 2295   4.255   5.296   1.382
  166SOL    HW1 2296   4.211   5.227   1.431
  166SOL    HW2 2297   4.294   5.252   1.306
  166SOL     MW 2298   4.254   5.282   1.378
  167SOL     OW 2299   1.749   5.758   2.198
  167SOL    HW1 2300   1.687   5.781   2.267
  167SOL    HW2 2301   1.772   5.667   2.215
  167SOL     MW 2302   1.744   5.750   2.209
  168SOL     OW 2303   4.298   2.887   1.350
  168SOL    HW1 2304   4.392   2.904   1.356
  168SOL    HW2 2305   4.266   2.953   1.288
  168SOL     MW 2306   4.306   2.897   1.343
  169SOL     OW 2307   4.943   1.516   0.501
  169SOL    HW1 2308   4.898   1.458   0.439
  169SOL    HW2 2309   4.906   1.603   0.484
  169SOL     MW 2310   4.932   1.520   0.491
  170SOL     OW 2311   3.914   1.294   2.760
  170SOL    HW1 2312   3.829   1.263   2.792
  170SOL    HW2 2313   3.915   1.269   2.668
  170SOL     MW 2314   3.903   1.287   2.753
  171SOL     OW 2315   1.703   3.691   0.832
  171SOL    HW1 2316   1.646   3.653   0.899
  171SOL    HW2 2317   1.791   3.675   0.865
  171SOL     MW 2318   1.707   3.684   0.845
  172SOL     OW 2319   5.342   2.059   3.185
  172SOL    HW1 2320   5.384   1.974   3.174
  172SOL    HW2 2321   5.269   2.058   3.123
  172SOL     MW 2322   5.338   2.048   3.175
  173SOL     OW 2323   1.514   2.447   5.130
  173SOL    HW1 2324   1.551   2.531   5.105
  173SOL    HW2 2325   1.578   2.382   5.099
  173SOL     MW 2326   1.527   2.449   5.122
  174SOL     OW 2327   4.945   0.195   4.074
  174SOL    HW1 2328   4.850   0.199   4.067
  174SOL    HW2 2329   4.963   0.213   4.166
  174SOL     MW 2330   4.935   0.199   4.085
  175SOL     OW 2331   4.399   1.670   5.756
  175SOL    HW1 2332   4.478   1.718   5.734
  175SOL    HW2 2333   4.403   1.590   5.703
  175SOL     MW 2334   4.409   1.666   5.747
  176SOL     OW 2335   1.939   3.835   6.085
  176SOL    HW1 2336   2.024   3.799   6.060
  176SOL    HW2 2337   1.886   3.759   6.108
  176SOL     MW 2338   1.943   3.821   6.085
  177SOL     OW 2339   2.504   2.427   1.183
  177SOL    HW1 2340   2.521   2.406   1.091
  177SOL    HW2 2341   2.587   2.410   1.228
  177SOL     MW 2342   2.517   2.422   1.177
  178SOL     OW 2343   5.742   0.230   5.136
  178SOL    HW1 2344   5.790   0.295   5.084
  178SOL    HW2 2345   5.682   0.282   5.189
  178SOL     MW 2346   5.741   0.246   5.136
  179SOL     OW 2347   3.972   0.306   2.102
  179SOL    HW1 2348   4.023   0.357   2.166
  179SOL    HW2 2349   3.907   0.260   2.153
  179SOL     MW 2350   3.970   0.307   2.116
  180SOL     OW 2351   3.210   1.281   2.001
  180SOL    HW1 2352   3.154   1.325   1.937
  180SOL    HW2 2353   3.149   1.242   2.063
  180SOL     MW 2354   3.195   1.282   2.001
  181SOL     OW 2355   0.760   3.026   0.011
  181SOL    HW1 2356   0.738   3.009  -0.081
  181SOL    HW2 2357   0.707   3.103   0.035
  181SOL     MW 2358   0.750   3.034   0.002
  182SOL     OW 2359   1.174   0.551   3.146
  182SOL    HW1 2360   1.086   0.570   3.113
  182SOL    HW2 2361   1.160   0.497   3.223
  182SOL     MW 2362   1.161   0.548   3.151
  183SOL     OW 2363   3.637   4.176   1.722
  183SOL    HW1 2364   3.614   4.184   1.629
  183SOL    HW2 2365   3.708   4.113   1.723
  183SOL     MW 2366   3.643   4.169   1.710
  184SOL     OW 2367   4.722   2.903   2.366
  184SOL    HW1 2368   4.669   2.851   2.306
  184SOL    HW2 2369   4.701   2.994   2.344
  184SOL     MW 2370   4.713   2.908   2.355
  185SOL     OW 2371   2.156   1.961   2.000
  185SOL    HW1 2372   2.148   1.926   2.089
  185SOL    HW2 2373   2.249   1.956   1.980
  185SOL     MW 2374   2.167   1.956   2.009
  186SOL     OW 2375   5.786   2.251   5.104
  186SOL    HW1 2376   5.800   2.305   5.182
  186SOL    HW2 2377   5.747   2.310   5.040
  186SOL     MW 2378   5.783   2.265   5.106
  187SOL     OW 2379   3.463   4.312   4.227
  187SOL    HW1 2380   3.379   4.353   4.249
  187SOL    HW2 2381   3.496   4.279   4.311
  187SOL     MW 2382   3.457   4.313   4.241
  188SOL     OW 2383   1.086   3.013   1.943
  188SOL    HW1 2384   1.137   3.093   1.953
  188SOL    HW2 2385   1.152   2.943   1.935
  188SOL     MW 2386   1.101   3.014   1.943
  189SOL     OW 2387   1.468   3.526   2.033
  189SOL    HW1 2388   1.410   3.590   1.994
  189SOL    HW2 2389   1.555   3.564   2.026
  189SOL     MW 2390   1.472   3.539   2.027
  190SOL     OW 2391   5.209   5.063   5.050
  190SOL    HW1 2392   5.144   5.130   5.069
  190SOL    HW2 2393   5.186   5.032   4.962
  190SOL     MW 2394   5.198   5.067   5.041
  191SOL     OW 2395   2.202   2.012   5.939
  191SOL    HW1 2396   2.230   2.070   6.009
  191SOL    HW2 2397   2.283   1.984   5.896
  191SOL     MW 2398   2.216   2.016   5.942
  192SOL     OW 2399   3.045   1.395   0.132
  192SOL    HW1 2400   2.972   1.392   0.069
  192SOL    HW2 2401   3.017   1.336   0.203
  192SOL     MW 2402   3.032   1.387   0.133
  193SOL     OW 2403   2.731   0.313   1.825
  193SOL    HW1 2404   2.729   0.232   1.776
  193SOL    HW2 2405   2.796   0.367   1.779
  193SOL     MW 2406   2.739   0.310   1.813
  194SOL     OW 2407   0.514   4.783   0.077
  194SOL    HW1 2408   0.470   4.754  -0.003
  194SOL    HW2 2409   0.554   4.867   0.053
  194SOL     MW 2410   0.513   4.790   0.064
  195SOL     OW 2411   0.118   2.938   3.492
  195SOL    HW1 2412   0.175   2.976   3.425
  195SOL    HW2 2413   0.066   3.013   3.524
  195SOL     MW 2414   0.118   2.953   3.488
  196SOL     OW 2415   6.112   2.456   3.221
  196SOL    HW1 2416   6.060   2.453   3.302
  196SOL    HW2 2417   6.186   2.512   3.242
  196SOL     MW 2418   6.115   2.463   3.234
  197SOL     OW 2419   4.986   2.298   5.425
  197SOL    HW1 2420   5.012   2.268   5.338
  197SOL    HW2 2421   5.055   2.359   5.451
  197SOL     MW 2422   4.998   2.302   5.417
  198SOL     OW 2423   0.226   4.354   4.997
  198SOL    HW1 2424   0.292   4.285   4.998
  198SOL    HW2 2425   0.199   4.360   4.905
  198SOL     MW 2426   0.231   4.346   4.985
  199SOL     OW 2427   3.835   4.308   4.776
  199SOL    HW1 2428   3.750   4.267   4.761
  199SOL    HW2 2429   3.899   4.244   4.744
  199SOL     MW 2430   3.832   4.295   4.770
  200SOL     OW 2431   4.480   1.262   0.721
  200SOL    HW1 2432   4.430   1.319   0.780
  200SOL    HW2 2433   4.414   1.221   0.666
  200SOL     MW 2434   4.465   1.264   0.722
  201SOL     OW 2435   1.639   3.617   1.682
  201SOL    HW1 2436   1.722   3.621   1.635
  201SOL    HW2 2437   1.596   3.539   1.647
  201SOL     MW 2438   1.644   3.607   1.672
  202SOL     OW 2439   0.920   0.794   2.882
  202SOL    HW1 2440   0.843   0.851   2.887
  202SOL    HW2 2441   0.949   0.801   2.791
  202SOL     MW 2442   0.914   0.802   2.871
  203SOL     OW 2443   3.412   0.105   0.617
  203SOL    HW1 2444   3.419   0.011   0.598
  203SOL    HW2 2445   3.332   0.114   0.668
  203SOL     MW 2446   3.403   0.095   0.621
  204SOL     OW 2447   3.484   3.227   0.592
  204SOL    HW1 2448   3.526   3.201   0.510
  204SOL    HW2 2449   3.458   3.318   0.577
  204SOL     MW 2450   3.486   3.235   0.579
  205SOL     OW 2451   2.037   2.926   0.637
  205SOL    HW1 2452   2.126   2.958   0.645
  205SOL    HW2 2453   1.983   3.005   0.636
  205SOL     MW 2454   2.041   2.940   0.638
  206SOL     OW 2455   0.574   0.622   1.025
  206SOL    HW1 2456   0.499   0.647   0.970
  206SOL    HW2 2457   0.641   0.595   0.963
  206SOL     MW 2458   0.573   0.622   1.010
  207SOL     OW 2459   5.301   5.448   0.764
  207SOL    HW1 2460   5.357   5.508   0.813
  207SOL    HW2 2461   5.264   5.390   0.831
  207SOL     MW 2462   5.303   5.448   0.779
  208SOL     OW 2463   3.070   2.001   5.294
  208SOL    HW1 2464   3.049   1.908   5.286
  208SOL    HW2 2465   3.008   2.034   5.359
  208SOL     MW 2466   3.060   1.993   5.301
  209SOL     OW 2467   3.764   3.514   5.036
  209SOL    HW1 2468   3.734   3.426   5.013
  209SOL    HW2 2469   3.834   3.533   4.974
  209SOL     MW 2470   3.769   3.505   5.025
  210SOL     OW 2471   1.334   2.416   3.981
  210SOL    HW1 2472   1.287   2.333   3.976
  210SOL    HW2 2473   1.386   2.419   3.900
  210SOL     MW 2474   1.335   2.406   3.970
  211SOL     OW 2475   5.514   5.140   0.317
  211SOL    HW1 2476   5.588   5.080   0.322
  211SOL    HW2 2477   5.511   5.183   0.402
  211SOL     MW 2478   5.523   5.138   0.328
  212SOL     OW 2479   1.397   4.850   4.419
  212SOL    HW1 2480   1.412   4.807   4.335
  212SOL    HW2 2481   1.477   4.901   4.435
  212SOL     MW 2482   1.409   4.851   4.410
  213SOL     OW 2483   3.536   4.303   0.364
  213SOL    HW1 2484   3.600   4.232   0.371
  213SOL    HW2 2485   3.555   4.344   0.279
  213SOL     MW 2486   3.547   4.299   0.354
  214SOL     OW 2487   2.310   0.763   3.674
  214SOL    HW1 2488   2.222   0.793   3.693
  214SOL    HW2 2489   2.309   0.670   3.698
  214SOL     MW 2490   2.299   0.755   3.680
  215SOL     OW 2491   2.398   5.532   1.568
  215SOL    HW1 2492   2.388   5.537   1.663
  215SOL    HW2 2493   2.337   5.597   1.535
  215SOL     MW 2494   2.389   5.541   1.576
  216SOL     OW 2495   2.043   5.806   4.393
  216SOL    HW1 2496   2.062   5.889   4.436
  216SOL    HW2 2497   2.012   5.749   4.464
  216SOL     MW 2498   2.042   5.809   4.408
  217SOL     OW 2499   3.052   5.633   4.661
  217SOL    HW1 2500   3.052   5.624   4.757
  217SOL    HW2 2501   2.995   5.563   4.630
  217SOL     MW 2502   3.045   5.623   4.669
  218SOL     OW 2503   5.449   5.878   3.843
  218SOL    HW1 2504   5.453   5.813   3.772
  218SOL    HW2 2505   5.538   5.912   3.849
  218SOL     MW 2506   5.461   5.874   3.835
  219SOL     OW 2507   4.125   1.679   1.036
  219SOL    HW1 2508   4.219   1.698   1.039
  219SOL    HW2 2509   4.088   1.727   1.110
  219SOL     MW 2510   4.132   1.688   1.045
  220SOL     OW 2511   5.665   5.853   0.982
  220SOL    HW1 2512   5.638   5.820   1.068
  220SOL    HW2 2513   5.754   5.820   0.971
  220SOL     MW 2514   5.673   5.844   0.992
  221SOL     OW 2515   5.160   5.397   2.265
  221SOL    HW1 2516   5.200   5.340   2.199
  221SOL    HW2 2517   5.099   5.340   2.312
  221SOL     MW 2518   5.157   5.382   2.263
  222SOL     OW 2519   0.576   1.115   2.612
  222SOL    HW1 2520   0.536   1.120   2.525
  222SOL    HW2 2521   0.542   1.033   2.648
  222SOL     MW 2522   0.566   1.105   2.605
  223SOL     OW 2523   2.775   0.611   5.307
  223SOL    HW1 2524   2.755   0.660   5.227
  223SOL    HW2 2525   2.759   0.675   5.377
  223SOL     MW 2526   2.770   0.625   5.306
  224SOL     OW 2527   5.532   0.405   3.288
  224SOL    HW1 2528   5.547   0.454   3.369
  224SOL    HW2 2529   5.620   0.392   3.253
  224SOL     MW 2530   5.545   0.411   3.294
  225SOL     OW 2531   3.836   4.628   4.138
  225SOL    HW1 2532   3.816   4.721   4.133
  225SOL    HW2 2533   3.752   4.584   4.120
  225SOL     MW 2534   3.822   4.634   4.135
  226SOL     OW 2535   0.767   4.092   2.354
  226SOL    HW1 2536   0.822   4.102   2.432
  226SOL    HW2 2537   0.726   4.178   2.343
  226SOL     MW 2538   0.769   4.104   2.363
  227SOL     OW 2539   3.310   3.518   5.061
  227SOL    HW1 2540   3.307   3.614   5.064
  227SOL    HW2 2541   3.347   3.493   5.146
  227SOL     MW 2542   3.314   3.527   5.072
  228SOL     OW 2543   4.347   0.921   2.274
  228SOL    HW1 2544   4.259   0.939   2.242
  228SOL    HW2 2545   4.371   1.002   2.322
  228SOL     MW 2546   4.339   0.934   2.276
  229SOL     OW 2547   1.777   5.923   3.770
  229SOL    HW1 2548   1.863   5.888   3.750
  229SOL    HW2 2549   1.745   5.958   3.687
  229SOL     MW 2550   1.784   5.923   3.757
  230SOL     OW 2551   4.584   5.648   0.594
  230SOL    HW1 2552   4.563   5.605   0.511
  230SOL    HW2 2553   4.550   5.737   0.583
  230SOL     MW 2554   4.577   5.654   0.582
  231SOL     OW 2555   3.572   1.846   5.202
  231SOL    HW1 2556   3.618   1.864   5.284
  231SOL    HW2 2557   3.625   1.777   5.160
  231SOL     MW 2558   3.585   1.840   5.207
  232SOL     OW 2559   3.856   0.477   0.243
  232SOL    HW1 2560   3.864   0.570   0.266
  232SOL    HW2 2561   3.850   0.477   0.148
  232SOL     MW 2562   3.856   0.490   0.234
  233SOL     OW 2563   0.617   3.133   4.214
  233SOL    HW1 2564   0.525   3.133   4.239
  233SOL    HW2 2565   0.617   3.117   4.120
  233SOL     MW 2566   0.605   3.131   4.205
  234SOL     OW 2567   4.152   5.792   0.599
  234SOL    HW1 2568   4.157   5.730   0.672
  234SOL    HW2 2569   4.134   5.877   0.641
  234SOL     MW 2570   4.150   5.795   0.614
  235SOL     OW 2571   3.880   0.924   1.578
  235SOL    HW1 2572   3.814   0.854   1.587
  235SOL    HW2 2573   3.955   0.880   1.537
  235SOL     MW 2574   3.881   0.910   1.574
  236SOL     OW 2575   0.855   1.386   3.372
  236SOL    HW1 2576   0.916   1.344   3.311
  236SOL    HW2 2577   0.835   1.317   3.436
  236SOL     MW 2578   0.860   1.372   3.373
  237SOL     OW 2579   5.462   4.975   2.179
  237SOL    HW1 2580   5.446   5.065   2.149
  237SOL    HW2 2581   5.442   4.921   2.103
  237SOL     MW 2582   5.457   4.980   2.165
  238SOL     OW 2583   0.507   5.718   0.258
  238SOL    HW1 2584   0.564   5.660   0.207
  238SOL    HW2 2585   0.427   5.667   0.272
  238SOL     MW 2586   0.504   5.704   0.253
  239SOL     OW 2587   5.957   4.850   4.269
  239SOL    HW1 2588   5.970   4.854   4.364
  239SOL    HW2 2589   5.933   4.939   4.244
  239SOL     MW 2590   5.956   4.862   4.278
  240SOL     OW 2591   0.734   0.451   5.052
  240SOL    HW1 2592   0.754   0.539   5.082
  240SOL    HW2 2593   0.816   0.416   5.019
  240SOL     MW 2594   0.747   0.457   5.052
  241SOL     OW 2595   6.092   3.617   4.445
  241SOL    HW1 2596   6.178   3.596   4.409
  241SOL    HW2 2597   6.106   3.624   4.539
  241SOL     MW 2598   6.105   3.616   4.452
  242SOL     OW 2599   2.908   0.435   1.643
  242SOL    HW1 2600   2.946   0.522   1.661
  242SOL    HW2 2601   2.984   0.379   1.630
  242SOL     MW 2602   2.923   0.439   1.643
  243SOL     OW 2603   4.298   5.411   2.941
  243SOL    HW1 2604   4.390   5.387   2.954
  243SOL    HW2 2605   4.249   5.333   2.967
  243SOL     MW 2606   4.304   5.398   2.946
  244SOL     OW 2607   5.003   6.072   0.292
  244SOL    HW1 2608   4.941   6.122   0.239
  244SOL    HW2 2609   5.058   6.027   0.228
  244SOL     MW 2610   5.002   6.072   0.277
  245SOL     OW 2611   0.941   1.061   0.102
  245SOL    HW1 2612   0.935   1.148   0.142
  245SOL    HW2 2613   0.961   1.077   0.010
  245SOL     MW 2614   0.943   1.074   0.096
  246SOL     OW 2615   2.879   4.197   4.912
  246SOL    HW1 2616   2.943   4.252   4.957
  246SOL    HW2 2617   2.807   4.257   4.891
  246SOL     MW 2618   2.878   4.212   4.915
  247SOL     OW 2619   2.811   6.001   4.222
  247SOL    HW1 2620   2.876   6.027   4.287
  247SOL    HW2 2621   2.859   5.945   4.162
  247SOL     MW 2622   2.826   5.997   4.223
  248SOL     OW 2623   5.084   0.221   4.799
  248SOL    HW1 2624   5.177   0.235   4.817
  248SOL    HW2 2625   5.038   0.260   4.873
  248SOL     MW 2626   5.090   0.228   4.810
  249SOL     OW 2627   0.896   1.306   0.236
  249SOL    HW1 2628   0.877   1.292   0.329
  249SOL    HW2 2629   0.989   1.326   0.233
  249SOL     MW 2630   0.905   1.307   0.248
  250SOL     OW 2631   5.670   3.846   1.647
  250SOL    HW1 2632   5.582   3.884   1.640
  250SOL    HW2 2633   5.693   3.856   1.740
  250SOL     MW 2634   5.661   3.852   1.658
  251SOL     OW 2635   4.611   3.871   3.817
  251SOL    HW1 2636   4.675   3.822   3.867
  251SOL    HW2 2637   4.564   3.923   3.882
  251SOL     MW 2638   4.613   3.871   3.832
  252SOL     OW 2639   1.169   5.120   4.854
  252SOL    HW1 2640   1.245   5.123   4.796
  252SOL    HW2 2641   1.108   5.183   4.817
  252SOL     MW 2642   1.171   5.128   4.842
  253SOL     OW 2643   5.055   2.568   4.547
  253SOL    HW1 2644   5.061   2.489   4.601
  253SOL    HW2 2645   5.039   2.638   4.610
  253SOL     MW 2646   5.054   2.567   4.562
  254SOL     OW 2647   0.626   3.852   3.812
  254SOL    HW1 2648   0.580   3.817   3.736
  254SOL    HW2 2649   0.615   3.947   3.805
  254SOL     MW 2650   0.619   3.860   3.801
  255SOL     OW 2651   2.950   4.225   4.632
  255SOL    HW1 2652   2.997   4.304   4.659
  255SOL    HW2 2653   2.923   4.184   4.714
  255SOL     MW 2654   2.952   4.230   4.646
  256SOL     OW 2655   4.232   0.710   0.239
  256SOL    HW1 2656   4.304   0.650   0.221
  256SOL    HW2 2657   4.275   0.787   0.279
  256SOL     MW 2658   4.247   0.713   0.242
  257SOL     OW 2659   0.222   3.854   2.425
  257SOL    HW1 2660   0.202   3.830   2.335
  257SOL    HW2 2661   0.205   3.775   2.475
  257SOL     MW 2662   0.217   3.841   2.420
  258SOL     OW 2663   5.998   5.184   2.211
  258SOL    HW1 2664   6.055   5.173   2.136
  258SOL    HW2 2665   5.946   5.262   2.191
  258SOL     MW 2666   5.999   5.193   2.199
  259SOL     OW 2667   5.064   5.714   0.510
  259SOL    HW1 2668   5.153   5.679   0.501
  259SOL    HW2 2669   5.021   5.691   0.428
  259SOL     MW 2670   5.070   5.706   0.498
  260SOL     OW 2671   3.257   4.751   4.898
  260SOL    HW1 2672   3.189   4.710   4.951
  260SOL    HW2 2673   3.335   4.696   4.912
  260SOL     MW 2674   3.259   4.738   4.906
  261SOL     OW 2675   3.784   1.849   4.922
  261SOL    HW1 2676   3.760   1.924   4.976
  261SOL    HW2 2677   3.754   1.773   4.972
  261SOL     MW 2678   3.777   1.849   4.935
  262SOL     OW 2679   4.019   1.894   1.576
  262SOL    HW1 2680   3.923   1.897   1.582
  262SOL    HW2 2681   4.044   1.825   1.637
  262SOL     MW 2682   4.010   1.886   1.584
  263SOL     OW 2683   3.520   4.786   1.522
  263SOL    HW1 2684   3.607   4.790   1.483
  263SOL    HW2 2685   3.498   4.693   1.524
  263SOL     MW 2686   3.528   4.774   1.517
  264SOL     OW 2687   2.153   5.913   5.142
  264SOL    HW1 2688   2.136   5.973   5.215
  264SOL    HW2 2689   2.248   5.903   5.140
  264SOL     MW 2690   2.163   5.920   5.151
  265SOL     OW 2691   0.312   0.487   4.785
  265SOL    HW1 2692   0.263   0.567   4.795
  265SOL    HW2 2693   0.355   0.473   4.869
  265SOL     MW 2694   0.311   0.494   4.797
  266SOL     OW 2695   5.931   2.087   5.414
  266SOL    HW1 2696   5.970   2.093   5.502
  266SOL    HW2 2697   5.867   2.016   5.421
  266SOL     MW 2698   5.928   2.078   5.426
  267SOL     OW 2699   0.726   4.451   2.712
  267SOL    HW1 2700   0.758   4.510   2.781
  267SOL    HW2 2701   0.803   4.434   2.657
  267SOL     MW 2702   0.740   4.456   2.714
  268SOL     OW 2703   4.277   0.332   3.510
  268SOL    HW1 2704   4.202   0.284   3.543
  268SOL    HW2 2705   4.240   0.416   3.481
  268SOL     MW 2706   4.263   0.338   3.510
  269SOL     OW 2707   1.406   1.823   4.719
  269SOL    HW1 2708   1.358   1.846   4.799
  269SOL    HW2 2709   1.476   1.888   4.713
  269SOL     MW 2710   1.409   1.835   4.728
  270SOL     OW 2711   3.867   4.307   5.040
  270SOL    HW1 2712   3.939   4.362   5.073
  270SOL    HW2 2713   3.870   4.319   4.945
  270SOL     MW 2714   3.877   4.316   5.032
  271SOL     OW 2715   2.170   5.298   2.303
  271SOL    HW1 2716   2.187   5.257   2.218
  271SOL    HW2 2717   2.160   5.392   2.283
  271SOL     MW 2718   2.171   5.305   2.290
  272SOL     OW 2719   0.392   1.070   5.948
  272SOL    HW1 2720   0.385   1.154   5.995
  272SOL    HW2 2721   0.325   1.015   5.987
  272SOL     MW 2722   0.382   1.074   5.959
  273SOL     OW 2723   3.548   5.381   5.410
  273SOL    HW1 2724   3.545   5.394   5.504
  273SOL    HW2 2725   3.458   5.358   5.386
  273SOL     MW 2726   3.536   5.379   5.419
  274SOL     OW 2727   0.225   2.326   3.619
  274SOL    HW1 2728   0.312   2.363   3.633
  274SOL    HW2 2729   0.167   2.380   3.673
  274SOL     MW 2730   0.229   2.337   3.628
  275SOL     OW 2731   1.874   3.104   0.321
  275SOL    HW1 2732   1.818   3.030   0.298
  275SOL    HW2 2733   1.865   3.113   0.415
  275SOL     MW 2734   1.866   3.096   0.330
  276SOL     OW 2735   3.075   0.187   5.418
  276SOL    HW1 2736   3.012   0.239   5.466
  276SOL    HW2 2737   3.026   0.152   5.344
  276SOL     MW 2738   3.061   0.188   5.415
  277SOL     OW 2739   5.081   2.111   2.102
  277SOL    HW1 2740   5.091   2.108   2.007
  277SOL    HW2 2741   5.028   2.036   2.124
  277SOL     MW 2742   5.075   2.102   2.093
  278SOL     OW 2743   3.554   5.103   0.241
  278SOL    HW1 2744   3.617   5.036   0.218
  278SOL    HW2 2745   3.602   5.186   0.233
  278SOL     MW 2746   3.568   5.105   0.237
  279SOL     OW 2747   4.824   0.399   1.531
  279SOL    HW1 2748   4.850   0.324   1.477
  279SOL    HW2 2749   4.791   0.360   1.612
  279SOL     MW 2750   4.823   0.385   1.534
  280SOL     OW 2751   1.201   5.016   2.180
  280SOL    HW1 2752   1.249   4.980   2.106
  280SOL    HW2 2753   1.141   5.079   2.141
  280SOL     MW 2754   1.199   5.020   2.166
  281SOL     OW 2755   2.861   4.735   1.594
  281SOL    HW1 2756   2.857   4.732   1.499
  281SOL    HW2 2757   2.811   4.658   1.622
  281SOL     MW 2758   2.854   4.725   1.585
  282SOL     OW 2759   4.039   4.702   5.939
  282SOL    HW1 2760   3.966   4.661   5.892
  282SOL    HW2 2761   4.117   4.655   5.910
  282SOL     MW 2762   4.040   4.691   5.929
  283SOL     OW 2763   2.639   5.097   0.169
  283SOL    HW1 2764   2.726   5.078   0.203
  283SOL    HW2 2765   2.650   5.176   0.115
  283SOL     MW 2766   2.651   5.105   0.167
  284SOL     OW 2767   1.780   3.534   1.207
  284SOL    HW1 2768   1.859   3.518   1.259
  284SOL    HW2 2769   1.726   3.456   1.221
  284SOL     MW 2770   1.783   3.522   1.216
  285SOL     OW 2771   1.355   1.411   4.392
  285SOL    HW1 2772   1.435   1.368   4.362
  285SOL    HW2 2773   1.384   1.466   4.465
  285SOL     MW 2774   1.369   1.412   4.398
  286SOL     OW 2775   1.887   3.448   2.157
  286SOL    HW1 2776   1.798   3.458   2.191
  286SOL    HW2 2777   1.887   3.364   2.112
  286SOL     MW 2778   1.875   3.439   2.155
  287SOL     OW 2779   1.398   5.682   2.473
  287SOL    HW1 2780   1.372   5.755   2.530
  287SOL    HW2 2781   1.335   5.613   2.492
  287SOL     MW 2782   1.387   5.683   2.483
  288SOL     OW 2783   1.556   4.791   4.823
  288SOL    HW1 2784   1.465   4.770   4.805
  288SOL    HW2 2785   1.555   4.885   4.845
  288SOL     MW 2786   1.544   4.801   4.824
  289SOL     OW 2787   5.183   3.178   5.574
  289SOL    HW1 2788   5.277   3.185   5.591
  289SOL    HW2 2789   5.176   3.170   5.479
  289SOL     MW 2790   5.194   3.178   5.564
  290SOL     OW 2791   5.748   5.148   6.111
  290SOL    HW1 2792   5.789   5.178   6.192
  290SOL    HW2 2793   5.821   5.125   6.054
  290SOL     MW 2794   5.762   5.149   6.114
  291SOL     OW 2795   6.093   3.761   2.669
  291SOL    HW1 2796   6.062   3.733   2.583
  291SOL    HW2 2797   6.016   3.753   2.726
  291SOL     MW 2798   6.079   3.756   2.665
  292SOL     OW 2799   0.293   3.100   1.106
  292SOL    HW1 2800   0.381   3.086   1.142
  292SOL    HW2 2801   0.298   3.065   1.017
  292SOL     MW 2802   0.305   3.094   1.099
  293SOL     OW 2803   0.047   3.194   3.552
  293SOL    HW1 2804   0.139   3.212   3.533
  293SOL    HW2 2805   0.038   3.211   3.645
  293SOL     MW 2806   0.057   3.198   3.561
  294SOL     OW 2807   5.724   3.179   2.367
  294SOL    HW1 2808   5.771   3.114   2.419
  294SOL    HW2 2809   5.649   3.204   2.420
  294SOL     MW 2810   5.721   3.174   2.380
  295SOL     OW 2811   6.097   1.064   1.452
  295SOL    HW1 2812   6.080   1.023   1.537
  295SOL    HW2 2813   6.111   1.156   1.472
  295SOL     MW 2814   6.097   1.070   1.466
  296SOL     OW 2815   5.585   2.774   2.563
  296SOL    HW1 2816   5.585   2.679   2.575
  296SOL    HW2 2817   5.499   2.793   2.525
  296SOL     MW 2818   5.574   2.764   2.560
  297SOL     OW 2819   1.548   4.841   5.505
  297SOL    HW1 2820   1.548   4.848   5.410
  297SOL    HW2 2821   1.640   4.825   5.527
  297SOL     MW 2822   1.560   4.840   5.496
  298SOL     OW 2823   3.284   2.681   5.660
  298SOL    HW1 2824   3.266   2.597   5.618
  298SOL    HW2 2825   3.336   2.658   5.737
  298SOL     MW 2826   3.288   2.667   5.665
  299SOL     OW 2827   4.627   5.226   1.196
  299SOL    HW1 2828   4.658   5.238   1.107
  299SOL    HW2 2829   4.531   5.223   1.188
  299SOL     MW 2830   4.618   5.227   1.184
  300SOL     OW 2831   2.861   1.444   2.461
  300SOL    HW1 2832   2.787   1.397   2.498
  300SOL    HW2 2833   2.869   1.412   2.371
  300SOL     MW 2834   2.853   1.434   2.454
  301SOL     OW 2835   5.857   6.023   1.325
  301SOL    HW1 2836   5.900   5.981   1.251
  301SOL    HW2 2837   5.927   6.071   1.370
  301SOL     MW 2838   5.872   6.024   1.321
  302SOL     OW 2839   4.476   2.340   5.183
  302SOL    HW1 2840   4.411   2.271   5.200
  302SOL    HW2 2841   4.550   2.294   5.145
  302SOL     MW 2842   4.477   2.325   5.180
  303SOL     OW 2843   5.432   4.603   4.102
  303SOL    HW1 2844   5.387   4.673   4.054
  303SOL    HW2 2845   5.525   4.614   4.080
  303SOL     MW 2846   5.438   4.613   4.093
  304SOL     OW 2847   2.843   1.137   2.740
  304SOL    HW1 2848   2.802   1.110   2.822
  304SOL    HW2 2849   2.770   1.165   2.685
  304SOL     MW 2850   2.829   1.137   2.744
  305SOL     OW 2851   3.061   2.263   0.191
  305SOL    HW1 2852   3.153   2.240   0.174
  305SOL    HW2 2853   3.066   2.346   0.239
  305SOL     MW 2854   3.074   2.271   0.195
  306SOL     OW 2855   2.180   5.127   1.004
  306SOL    HW1 2856   2.165   5.063   1.074
  306SOL    HW2 2857   2.251   5.090   0.952
  306SOL     MW 2858   2.187   5.114   1.006
  307SOL     OW 2859   2.760   1.918   5.940
  307SOL    HW1 2860   2.783   1.840   5.992
  307SOL    HW2 2861   2.830   1.925   5.876
  307SOL     MW 2862   2.772   1.909   5.938
  308SOL     OW 2863   4.756   2.202   1.189
  308SOL    HW1 2864   4.837   2.252   1.181
  308SOL    HW2 2865   4.774   2.138   1.259
  308SOL     MW 2866   4.768   2.200   1.197
  309SOL     OW 2867   2.231   2.873   0.362
  309SOL    HW1 2868   2.245   2.967   0.361
  309SOL    HW2 2869   2.136   2.863   0.361
  309SOL     MW 2870   2.220   2.883   0.362
  310SOL     OW 2871   1.776   0.025   1.619
  310SOL    HW1 2872   1.714   0.083   1.576
  310SOL    HW2 2873   1.747   0.022   1.710
  310SOL     MW 2874   1.764   0.032   1.625
  311SOL     OW 2875   3.922   1.013   3.458
  311SOL    HW1 2876   3.897   1.105   3.444
  311SOL    HW2 2877   4.015   1.010   3.436
  311SOL     MW 2878   3.931   1.025   3.453
  312SOL     OW 2879   4.389   2.588   5.077
  312SOL    HW1 2880   4.298   2.596   5.048
  312SOL    HW2 2881   4.394   2.501   5.117
  312SOL     MW 2882   4.378   2.578   5.079
  313SOL     OW 2883   4.356   4.554   1.420
  313SOL    HW1 2884   4.269   4.573   1.456
  313SOL    HW2 2885   4.414   4.557   1.495
  313SOL     MW 2886   4.352   4.557   1.434
  314SOL     OW 2887   1.895   2.505   1.391
  314SOL    HW1 2888   1.825   2.450   1.358
  314SOL    HW2 2889   1.941   2.451   1.455
  314SOL     MW 2890   1.892   2.491   1.395
  315SOL     OW 2891   4.375   1.016   0.601
  315SOL    HW1 2892   4.340   1.001   0.513
  315SOL    HW2 2893   4.470   1.015   0.589
  315SOL     MW 2894   4.383   1.014   0.588
  316SOL     OW 2895   0.061   0.149   0.698
  316SOL    HW1 2896   0.079   0.116   0.786
  316SOL    HW2 2897  -0.013   0.208   0.709
  316SOL     MW 2898   0.054   0.152   0.711
  317SOL     OW 2899   3.098   5.621   0.690
  317SOL    HW1 2900   3.130   5.698   0.737
  317SOL    HW2 2901   3.013   5.602   0.730
  317SOL     MW 2902   3.091   5.629   0.701
  318SOL     OW 2903   5.089   5.163   0.654
  318SOL    HW1 2904   5.083   5.172   0.749
  318SOL    HW2 2905   5.023   5.096   0.633
  318SOL     MW 2906   5.080   5.155   0.663
  319SOL     OW 2907   5.356   3.376   2.741
  319SOL    HW1 2908   5.429   3.408   2.795
  319SOL    HW2 2909   5.398   3.329   2.669
  319SOL     MW 2910   5.371   3.374   2.739
  320SOL     OW 2911   5.159   5.743   3.245
  320SOL    HW1 2912   5.198   5.715   3.328
  320SOL    HW2 2913   5.123   5.830   3.264
  320SOL     MW 2914   5.159   5.750   3.258
  321SOL     OW 2915   4.430   5.428   3.771
  321SOL    HW1 2916   4.439   5.520   3.795
  321SOL    HW2 2917   4.336   5.416   3.758
  321SOL     MW 2918   4.419   5.438   3.773
  322SOL     OW 2919   1.577   1.320   4.302
  322SOL    HW1 2920   1.626   1.337   4.383
  322SOL    HW2 2921   1.608   1.235   4.273
  322SOL     MW 2922   1.587   1.311   4.309
  323SOL     OW 2923   4.257   0.908   5.355
  323SOL    HW1 2924   4.224   0.884   5.441
  323SOL    HW2 2925   4.215   0.846   5.295
  323SOL     MW 2926   4.248   0.898   5.358
  324SOL     OW 2927   4.233   5.245   2.344
  324SOL    HW1 2928   4.303   5.288   2.394
  324SOL    HW2 2929   4.154   5.296   2.364
  324SOL     MW 2930   4.232   5.257   2.353
  325SOL     OW 2931   4.102   4.837   4.393
  325SOL    HW1 2932   4.013   4.802   4.398
  325SOL    HW2 2933   4.140   4.794   4.317
  325SOL     MW 2934   4.096   4.827   4.384
  326SOL     OW 2935   1.880   3.223   5.748
  326SOL    HW1 2936   1.936   3.219   5.671
  326SOL    HW2 2937   1.938   3.204   5.822
  326SOL     MW 2938   1.894   3.220   5.748
  327SOL     OW 2939   4.788   5.899   1.071
  327SOL    HW1 2940   4.757   5.870   1.157
  327SOL    HW2 2941   4.711   5.897   1.015
  327SOL     MW 2942   4.774   5.895   1.075
  328SOL     OW 2943   0.802   4.948   4.548
  328SOL    HW1 2944   0.737   4.892   4.506
  328SOL    HW2 2945   0.761   4.977   4.629
  328SOL     MW 2946   0.789   4.945   4.553
  329SOL     OW 2947   1.366   1.710   5.137
  329SOL    HW1 2948   1.311   1.634   5.119
  329SOL    HW2 2949   1.455   1.679   5.124
  329SOL     MW 2950   1.370   1.697   5.133
  330SOL     OW 2951   5.020   6.093   3.882
  330SOL    HW1 2952   5.114   6.084   3.898
  330SOL    HW2 2953   4.987   6.139   3.959
  330SOL     MW 2954   5.028   6.097   3.894
  331SOL     OW 2955   0.919   0.905   5.754
  331SOL    HW1 2956   0.966   0.939   5.831
  331SOL    HW2 2957   0.829   0.936   5.765
  331SOL     MW 2958   0.914   0.913   5.765
  332SOL     OW 2959   4.559   5.049   2.396
  332SOL    HW1 2960   4.643   5.016   2.428
  332SOL    HW2 2961   4.536   5.119   2.457
  332SOL     MW 2962   4.567   5.054   2.408
  333SOL     OW 2963   2.652   3.877   2.752
  333SOL    HW1 2964   2.575   3.822   2.764
  333SOL    HW2 2965   2.698   3.837   2.678
  333SOL     MW 2966   2.648   3.865   2.744
  334SOL     OW 2967   4.703   2.287   2.857
  334SOL    HW1 2968   4.754   2.206   2.859
  334SOL    HW2 2969   4.639   2.276   2.927
  334SOL     MW 2970   4.702   2.275   2.866
  335SOL     OW 2971   2.508   3.138   5.385
  335SOL    HW1 2972   2.568   3.092   5.444
  335SOL    HW2 2973   2.422   3.129   5.427
  335SOL     MW 2974   2.505   3.131   5.398
  336SOL     OW 2975   0.243   4.851   3.983
  336SOL    HW1 2976   0.203   4.937   3.973
  336SOL    HW2 2977   0.176   4.790   3.952
  336SOL     MW 2978   0.230   4.854   3.978
  337SOL     OW 2979   0.924   2.373   4.388
  337SOL    HW1 2980   0.898   2.347   4.300
  337SOL    HW2 2981   0.890   2.303   4.444
  337SOL     MW 2982   0.917   2.361   4.384
  338SOL     OW 2983   2.613   1.701   1.623
  338SOL    HW1 2984   2.599   1.755   1.544
  338SOL    HW2 2985   2.557   1.625   1.610
  338SOL     MW 2986   2.604   1.698   1.611
  339SOL     OW 2987   5.208   3.303   2.216
  339SOL    HW1 2988   5.145   3.335   2.281
  339SOL    HW2 2989   5.223   3.379   2.159
  339SOL     MW 2990   5.202   3.317   2.217
  340SOL     OW 2991   3.082   5.963   5.135
  340SOL    HW1 2992   3.038   6.043   5.163
  340SOL    HW2 2993   3.174   5.977   5.157
  340SOL     MW 2994   3.088   5.975   5.142
  341SOL     OW 2995   0.339   5.333   5.252
  341SOL    HW1 2996   0.244   5.334   5.247
  341SOL    HW2 2997   0.361   5.406   5.310
  341SOL     MW 2998   0.330   5.342   5.259
  342SOL     OW 2999   1.210   1.683   0.832
  342SOL    HW1 3000   1.288   1.635   0.860
  342SOL    HW2 3001   1.203   1.756   0.893
  342SOL     MW 3002   1.219   1.686   0.843
  343SOL     OW 3003   0.422   4.989   4.175
  343SOL    HW1 3004   0.389   4.907   4.139
  343SOL    HW2 3005   0.358   5.014   4.241
  343SOL     MW 3006   0.410   4.981   4.179
  344SOL     OW 3007   0.970   5.561   0.984
  344SOL    HW1 3008   0.937   5.471   0.991
  344SOL    HW2 3009   1.064   5.554   0.996
  344SOL     MW 3010   0.978   5.549   0.986
  345SOL     OW 3011   2.056   2.345   1.572
  345SOL    HW1 3012   2.148   2.339   1.597
  345SOL    HW2 3013   2.036   2.260   1.533
  345SOL     MW 3014   2.065   2.334   1.571
  346SOL     OW 3015   1.748   1.724   3.788
  346SOL    HW1 3016   1.754   1.653   3.723
  346SOL    HW2 3017   1.708   1.682   3.865
  346SOL     MW 3018   1.744   1.709   3.789
  347SOL     OW 3019   2.965   4.861   1.051
  347SOL    HW1 3020   2.972   4.833   1.143
  347SOL    HW2 3021   3.047   4.834   1.011
  347SOL     MW 3022   2.976   4.854   1.058
  348SOL     OW 3023   4.129   4.700   1.487
  348SOL    HW1 3024   4.159   4.777   1.439
  348SOL    HW2 3025   4.088   4.735   1.566
  348SOL     MW 3026   4.128   4.714   1.491
  349SOL     OW 3027   0.227   1.978   1.754
  349SOL    HW1 3028   0.312   1.979   1.710
  349SOL    HW2 3029   0.178   2.050   1.714
  349SOL     MW 3030   0.232   1.988   1.743
  350SOL     OW 3031   5.672   0.490   0.199
  350SOL    HW1 3032   5.618   0.461   0.125
  350SOL    HW2 3033   5.744   0.538   0.159
  350SOL     MW 3034   5.674   0.492   0.184
  351SOL     OW 3035   2.024   0.546   5.445
  351SOL    HW1 3036   1.992   0.609   5.379
  351SOL    HW2 3037   1.974   0.567   5.524
  351SOL     MW 3038   2.013   0.556   5.446
  352SOL     OW 3039   0.661   0.896   0.737
  352SOL    HW1 3040   0.598   0.871   0.805
  352SOL    HW2 3041   0.688   0.813   0.697
  352SOL     MW 3042   0.657   0.881   0.741
  353SOL     OW 3043   2.977   1.730   5.445
  353SOL    HW1 3044   3.054   1.692   5.486
  353SOL    HW2 3045   2.943   1.792   5.510
  353SOL     MW 3046   2.982   1.733   5.459
  354SOL     OW 3047   1.667   6.081   1.280
  354SOL    HW1 3048   1.670   6.085   1.185
  354SOL    HW2 3049   1.635   5.994   1.301
  354SOL     MW 3050   1.664   6.070   1.271
  355SOL     OW 3051   4.871   5.918   0.501
  355SOL    HW1 3052   4.941   5.861   0.532
  355SOL    HW2 3053   4.914   5.978   0.440
  355SOL     MW 3054   4.886   5.918   0.497
  356SOL     OW 3055   2.824   5.085   5.023
  356SOL    HW1 3056   2.873   5.012   4.985
  356SOL    HW2 3057   2.801   5.140   4.947
  356SOL     MW 3058   2.828   5.083   5.008
  357SOL     OW 3059   0.118   2.370   0.987
  357SOL    HW1 3060   0.044   2.413   0.945
  357SOL    HW2 3061   0.087   2.352   1.076
  357SOL     MW 3062   0.104   2.373   0.993
  358SOL     OW 3063   4.502   5.716   4.969
  358SOL    HW1 3064   4.419   5.677   4.997
  358SOL    HW2 3065   4.560   5.705   5.044
  358SOL     MW 3066   4.499   5.709   4.982
  359SOL     OW 3067   3.001   1.224   2.163
  359SOL    HW1 3068   2.984   1.198   2.254
  359SOL    HW2 3069   2.914   1.237   2.125
  359SOL     MW 3070   2.988   1.223   2.170
  360SOL     OW 3071   4.447   4.020   0.684
  360SOL    HW1 3072   4.540   4.030   0.704
  360SOL    HW2 3073   4.413   4.110   0.685
  360SOL     MW 3074   4.455   4.033   0.687
  361SOL     OW 3075   3.523   5.698   0.563
  361SOL    HW1 3076   3.581   5.682   0.637
  361SOL    HW2 3077   3.499   5.611   0.531
  361SOL     MW 3078   3.527   5.685   0.568
  362SOL     OW 3079   1.523   4.090   0.227
  362SOL    HW1 3080   1.572   4.163   0.189
  362SOL    HW2 3081   1.434   4.102   0.195
  362SOL     MW 3082   1.518   4.101   0.218
  363SOL     OW 3083   1.661   5.285   4.680
  363SOL    HW1 3084   1.720   5.295   4.755
  363SOL    HW2 3085   1.614   5.368   4.675
  363SOL     MW 3086   1.663   5.297   4.689
  364SOL     OW 3087   4.856   1.765   5.418
  364SOL    HW1 3088   4.776   1.764   5.365
  364SOL    HW2 3089   4.879   1.857   5.425
  364SOL     MW 3090   4.849   1.776   5.412
  365SOL     OW 3091   4.309   1.512   1.307
  365SOL    HW1 3092   4.348   1.431   1.273
  365SOL    HW2 3093   4.218   1.489   1.324
  365SOL     MW 3094   4.302   1.498   1.305
  366SOL     OW 3095   3.190   5.491   3.783
  366SOL    HW1 3096   3.157   5.413   3.826
  366SOL    HW2 3097   3.285   5.488   3.797
  366SOL     MW 3098   3.198   5.481   3.790
  367SOL     OW 3099   0.410   4.196   2.647
  367SOL    HW1 3100   0.488   4.144   2.629
  367SOL    HW2 3101   0.426   4.280   2.604
  367SOL     MW 3102   0.422   4.200   2.639
  368SOL     OW 3103   5.200   1.805   4.800
  368SOL    HW1 3104   5.218   1.803   4.706
  368SOL    HW2 3105   5.128   1.868   4.809
  368SOL     MW 3106   5.193   1.813   4.789
  369SOL     OW 3107   4.807   5.450   4.290
  369SOL    HW1 3108   4.795   5.457   4.195
  369SOL    HW2 3109   4.777   5.362   4.311
  369SOL     MW 3110   4.802   5.440   4.281
  370SOL     OW 3111   1.976   5.038   2.072
  370SOL    HW1 3112   1.972   4.995   2.157
  370SOL    HW2 3113   2.059   5.085   2.072
  370SOL     MW 3114   1.986   5.038   2.083
  371SOL     OW 3115   2.057   0.005   4.347
  371SOL    HW1 3116   2.010   0.086   4.367
  371SOL    HW2 3117   2.110   0.027   4.270
  371SOL     MW 3118   2.058   0.018   4.340
  372SOL     OW 3119   4.319   1.354   1.656
  372SOL    HW1 3120   4.232   1.317   1.642
  372SOL    HW2 3121   4.378   1.297   1.607
  372SOL     MW 3122   4.315   1.342   1.648
  373SOL     OW 3123   4.822   0.258   3.271
  373SOL    HW1 3124   4.764   0.208   3.214
  373SOL    HW2 3125   4.763   0.308   3.327
  373SOL     MW 3126   4.807   0.258   3.271
  374SOL     OW 3127   3.348   0.955   0.107
  374SOL    HW1 3128   3.424   0.897   0.100
  374SOL    HW2 3129   3.283   0.904   0.153
  374SOL     MW 3130   3.350   0.941   0.112
  375SOL     OW 3131   5.448   2.244   1.791
  375SOL    HW1 3132   5.467   2.251   1.884
  375SOL    HW2 3133   5.372   2.185   1.786
  375SOL     MW 3134   5.440   2.236   1.802
  376SOL     OW 3135   5.024   6.067   3.320
  376SOL    HW1 3136   5.097   6.129   3.314
  376SOL    HW2 3137   4.963   6.097   3.253
  376SOL     MW 3138   5.026   6.079   3.310
  377SOL     OW 3139   1.094   4.347   4.997
  377SOL    HW1 3140   1.185   4.371   4.980
  377SOL    HW2 3141   1.052   4.428   5.025
  377SOL     MW 3142   1.101   4.360   4.998
  378SOL     OW 3143   1.991   5.376   1.085
  378SOL    HW1 3144   2.030   5.361   0.999
  378SOL    HW2 3145   1.924   5.442   1.070
  378SOL     MW 3146   1.987   5.382   1.072
  379SOL     OW 3147   4.484   3.039   0.947
  379SOL    HW1 3148   4.455   2.982   0.875
  379SOL    HW2 3149   4.536   2.981   1.003
  379SOL     MW 3150   4.487   3.024   0.945
  380SOL     OW 3151   0.572   0.104   6.020
  380SOL    HW1 3152   0.664   0.119   6.044
  380SOL    HW2 3153   0.527   0.098   6.104
  380SOL     MW 3154   0.578   0.105   6.034
  381SOL     OW 3155   3.999   0.576   5.305
  381SOL    HW1 3156   4.088   0.543   5.318
  381SOL    HW2 3157   3.991   0.649   5.366
  381SOL     MW 3158   4.009   0.581   5.314
  382SOL     OW 3159   2.057   2.982   1.124
  382SOL    HW1 3160   2.133   3.015   1.171
  382SOL    HW2 3161   1.985   2.990   1.187
  382SOL     MW 3162   2.057   2.987   1.138
  383SOL     OW 3163   0.550   1.457   2.365
  383SOL    HW1 3164   0.577   1.547   2.381
  383SOL    HW2 3165   0.461   1.452   2.401
  383SOL     MW 3166   0.542   1.468   2.372
  384SOL     OW 3167   2.007   0.510   0.843
  384SOL    HW1 3168   2.039   0.590   0.802
  384SOL    HW2 3169   2.068   0.496   0.916
  384SOL     MW 3170   2.019   0.518   0.847
  385SOL     OW 3171   0.587   6.109   1.489
  385SOL    HW1 3172   0.586   6.013   1.486
  385SOL    HW2 3173   0.646   6.130   1.561
  385SOL     MW 3174   0.595   6.099   1.498
  386SOL     OW 3175   2.401   2.316   0.074
  386SOL    HW1 3176   2.458   2.368   0.018
  386SOL    HW2 3177   2.313   2.347   0.055
  386SOL     MW 3178   2.397   2.326   0.064
  387SOL     OW 3179   3.091   5.959   3.981
  387SOL    HW1 3180   3.088   5.875   3.935
  387SOL    HW2 3181   3.121   5.937   4.069
  387SOL     MW 3182   3.094   5.945   3.987
  388SOL     OW 3183   0.517   2.897   0.864
  388SOL    HW1 3184   0.526   2.926   0.955
  388SOL    HW2 3185   0.605   2.908   0.828
  388SOL     MW 3186   0.529   2.902   0.871
  389SOL     OW 3187   0.711   0.081   3.693
  389SOL    HW1 3188   0.773   0.012   3.665
  389SOL    HW2 3189   0.760   0.161   3.686
  389SOL     MW 3190   0.726   0.081   3.689
  390SOL     OW 3191   1.657   5.010   3.307
  390SOL    HW1 3192   1.647   5.056   3.390
  390SOL    HW2 3193   1.568   4.992   3.278
  390SOL     MW 3194   1.645   5.014   3.314
  391SOL     OW 3195   6.089   1.945   0.498
  391SOL    HW1 3196   6.085   1.971   0.406
  391SOL    HW2 3197   6.008   1.979   0.535
  391SOL     MW 3198   6.078   1.953   0.491
  392SOL     OW 3199   5.492   0.787   4.415
  392SOL    HW1 3200   5.407   0.831   4.414
  392SOL    HW2 3201   5.522   0.793   4.506
  392SOL     MW 3202   5.485   0.793   4.427
  393SOL     OW 3203   0.935   1.069   5.344
  393SOL    HW1 3204   0.921   1.127   5.419
  393SOL    HW2 3205   0.886   0.990   5.365
  393SOL     MW 3206   0.927   1.066   5.356
  394SOL     OW 3207   3.759   1.210   4.783
  394SOL    HW1 3208   3.684   1.156   4.758
  394SOL    HW2 3209   3.833   1.150   4.786
  394SOL     MW 3210   3.759   1.196   4.780
  395SOL     OW 3211   5.555   4.281   2.262
  395SOL    HW1 3212   5.575   4.358   2.209
  395SOL    HW2 3213   5.497   4.314   2.331
  395SOL     MW 3214   5.550   4.295   2.264
  396SOL     OW 3215   6.104   1.368   1.411
  396SOL    HW1 3216   6.165   1.437   1.436
  396SOL    HW2 3217   6.059   1.402   1.334
  396SOL     MW 3218   6.106   1.381   1.405
  397SOL     OW 3219   2.598   5.558   2.031
  397SOL    HW1 3220   2.554   5.523   2.108
  397SOL    HW2 3221   2.583   5.653   2.036
  397SOL     MW 3222   2.591   5.566   2.041
  398SOL     OW 3223   2.087   5.574   2.560
  398SOL    HW1 3224   2.147   5.607   2.628
  398SOL    HW2 3225   2.055   5.491   2.595
  398SOL     MW 3226   2.091   5.568   2.573
  399SOL     OW 3227   1.636   5.411   3.497
  399SOL    HW1 3228   1.551   5.448   3.519
  399SOL    HW2 3229   1.626   5.317   3.512
  399SOL     MW 3230   1.624   5.403   3.502
  400SOL     OW 3231   1.836   1.266   5.456
  400SOL    HW1 3232   1.815   1.305   5.541
  400SOL    HW2 3233   1.895   1.194   5.477
  400SOL     MW 3234   1.841   1.262   5.469
  401SOL     OW 3235   3.645   1.324   5.739
  401SOL    HW1 3236   3.621   1.232   5.755
  401SOL    HW2 3237   3.631   1.367   5.823
  401SOL     MW 3238   3.640   1.318   5.752
  402SOL     OW 3239   4.737   5.722   4.310
  402SOL    HW1 3240   4.757   5.629   4.308
  402SOL    HW2 3241   4.642   5.726   4.327
  402SOL     MW 3242   4.727   5.711   4.312
  403SOL     OW 3243   6.095   2.404   5.937
  403SOL    HW1 3244   6.088   2.331   5.999
  403SOL    HW2 3245   6.031   2.383   5.869
  403SOL     MW 3246   6.086   2.392   5.936
  404SOL     OW 3247   2.413   2.790   0.616
  404SOL    HW1 3248   2.462   2.786   0.698
  404SOL    HW2 3249   2.394   2.883   0.603
  404SOL     MW 3250   2.417   2.801   0.625
  405SOL     OW 3251   4.577   6.045   3.940
  405SOL    HW1 3252   4.656   6.000   3.910
  405SOL    HW2 3253   4.607   6.133   3.961
  405SOL     MW 3254   4.591   6.050   3.939
  406SOL     OW 3255   0.896   1.564   0.479
  406SOL    HW1 3256   0.821   1.623   0.468
  406SOL    HW2 3257   0.924   1.579   0.569
  406SOL     MW 3258   0.890   1.574   0.489
  407SOL     OW 3259   2.810   5.433   2.121
  407SOL    HW1 3260   2.751   5.490   2.073
  407SOL    HW2 3261   2.778   5.344   2.104
  407SOL     MW 3262   2.798   5.429   2.113
  408SOL     OW 3263   0.835   5.974   1.044
  408SOL    HW1 3264   0.746   5.956   1.014
  408SOL    HW2 3265   0.891   5.924   0.985
  408SOL     MW 3266   0.831   5.966   1.032
  409SOL     OW 3267   3.096   5.449   4.325
  409SOL    HW1 3268   3.004   5.425   4.333
  409SOL    HW2 3269   3.143   5.365   4.329
  409SOL     MW 3270   3.090   5.435   4.326
  410SOL     OW 3271   2.616   5.090   0.578
  410SOL    HW1 3272   2.539   5.057   0.532
  410SOL    HW2 3273   2.648   5.015   0.628
  410SOL     MW 3274   2.611   5.076   0.578
  411SOL     OW 3275   2.578   1.624   5.455
  411SOL    HW1 3276   2.595   1.673   5.536
  411SOL    HW2 3277   2.483   1.611   5.455
  411SOL     MW 3278   2.568   1.629   5.465
  412SOL     OW 3279   3.927   5.874   0.166
  412SOL    HW1 3280   3.900   5.964   0.146
  412SOL    HW2 3281   4.022   5.874   0.152
  412SOL     MW 3282   3.936   5.886   0.162
  413SOL     OW 3283   5.700   4.295   5.674
  413SOL    HW1 3284   5.618   4.247   5.685
  413SOL    HW2 3285   5.677   4.368   5.616
  413SOL     MW 3286   5.686   4.298   5.668
  414SOL     OW 3287   5.117   4.885   4.144
  414SOL    HW1 3288   5.212   4.883   4.149
  414SOL    HW2 3289   5.094   4.810   4.090
  414SOL     MW 3290   5.126   4.875   4.138
  415SOL     OW 3291   0.638   4.980   3.535
  415SOL    HW1 3292   0.626   4.956   3.444
  415SOL    HW2 3293   0.724   5.023   3.538
  415SOL     MW 3294   0.647   4.982   3.524
  416SOL     OW 3295   5.262   1.591   1.581
  416SOL    HW1 3296   5.300   1.670   1.619
  416SOL    HW2 3297   5.240   1.616   1.491
  416SOL     MW 3298   5.264   1.604   1.575
  417SOL     OW 3299   5.864   5.691   0.821
  417SOL    HW1 3300   5.959   5.698   0.807
  417SOL    HW2 3301   5.825   5.728   0.742
  417SOL     MW 3302   5.871   5.696   0.809
  418SOL     OW 3303   5.915   4.204   0.007
  418SOL    HW1 3304   5.827   4.187   0.040
  418SOL    HW2 3305   5.907   4.195  -0.088
  418SOL     MW 3306   5.902   4.200  -0.001
  419SOL     OW 3307   4.009   5.353   4.174
  419SOL    HW1 3308   4.031   5.350   4.080
  419SOL    HW2 3309   4.065   5.422   4.209
  419SOL     MW 3310   4.019   5.361   4.166
  420SOL     OW 3311   3.698   4.959   1.755
  420SOL    HW1 3312   3.742   5.041   1.734
  420SOL    HW2 3313   3.724   4.940   1.845
  420SOL     MW 3314   3.707   4.967   1.764
  421SOL     OW 3315   1.266   4.130   0.133
  421SOL    HW1 3316   1.184   4.169   0.102
  421SOL    HW2 3317   1.266   4.042   0.095
  421SOL     MW 3318   1.255   4.123   0.124
  422SOL     OW 3319   2.806   4.857   5.486
  422SOL    HW1 3320   2.889   4.865   5.534
  422SOL    HW2 3321   2.813   4.922   5.416
  422SOL     MW 3322   2.818   4.866   5.483
  423SOL     OW 3323   3.885   1.301   3.475
  423SOL    HW1 3324   3.837   1.328   3.397
  423SOL    HW2 3325   3.953   1.367   3.485
  423SOL     MW 3326   3.887   1.313   3.466
  424SOL     OW 3327   5.347   2.803   0.499
  424SOL    HW1 3328   5.321   2.864   0.567
  424SOL    HW2 3329   5.316   2.843   0.418
  424SOL     MW 3330   5.340   2.816   0.497
  425SOL     OW 3331   5.942   4.889   6.065
  425SOL    HW1 3332   5.963   4.969   6.016
  425SOL    HW2 3333   5.871   4.849   6.016
  425SOL     MW 3334   5.936   4.894   6.053
  426SOL     OW 3335   3.357   0.829   3.986
  426SOL    HW1 3336   3.261   0.832   3.988
  426SOL    HW2 3337   3.383   0.918   4.008
  426SOL     MW 3338   3.348   0.841   3.989
  427SOL     OW 3339   4.967   5.036   3.461
  427SOL    HW1 3340   4.941   4.968   3.523
  427SOL    HW2 3341   4.900   5.103   3.469
  427SOL     MW 3342   4.955   5.036   3.470
  428SOL     OW 3343   2.693   0.247   0.364
  428SOL    HW1 3344   2.782   0.214   0.349
  428SOL    HW2 3345   2.637   0.176   0.331
  428SOL     MW 3346   2.697   0.234   0.358
  429SOL     OW 3347   3.091   3.608   0.358
  429SOL    HW1 3348   3.018   3.556   0.390
  429SOL    HW2 3349   3.086   3.690   0.407
  429SOL     MW 3350   3.081   3.612   0.368
  430SOL     OW 3351   0.974   0.590   0.110
  430SOL    HW1 3352   0.919   0.669   0.115
  430SOL    HW2 3353   1.035   0.609   0.038
  430SOL     MW 3354   0.975   0.603   0.101
  431SOL     OW 3355   3.024   4.818   4.480
  431SOL    HW1 3356   3.021   4.896   4.537
  431SOL    HW2 3357   3.109   4.778   4.500
  431SOL     MW 3358   3.035   4.823   4.490
  432SOL     OW 3359   4.470   0.321   3.703
  432SOL    HW1 3360   4.544   0.379   3.682
  432SOL    HW2 3361   4.410   0.331   3.629
  432SOL     MW 3362   4.471   0.329   3.691
  433SOL     OW 3363   0.961   2.437   1.131
  433SOL    HW1 3364   0.915   2.503   1.079
  433SOL    HW2 3365   1.038   2.482   1.164
  433SOL     MW 3366   0.965   2.451   1.128
  434SOL     OW 3367   4.396   6.017   4.330
  434SOL    HW1 3368   4.317   6.023   4.277
  434SOL    HW2 3369   4.375   6.066   4.410
  434SOL     MW 3370   4.384   6.024   4.333
  435SOL     OW 3371   3.033   3.740   5.331
  435SOL    HW1 3372   2.957   3.761   5.386
  435SOL    HW2 3373   3.090   3.687   5.388
  435SOL     MW 3374   3.031   3.736   5.345
  436SOL     OW 3375   5.587   0.426   1.448
  436SOL    HW1 3376   5.550   0.482   1.379
  436SOL    HW2 3377   5.667   0.472   1.474
  436SOL     MW 3378   5.593   0.439   1.442
  437SOL     OW 3379   2.530   5.540   2.760
  437SOL    HW1 3380   2.607   5.511   2.810
  437SOL    HW2 3381   2.530   5.482   2.683
  437SOL     MW 3382   2.540   5.529   2.756
  438SOL     OW 3383   2.852   5.264   3.730
  438SOL    HW1 3384   2.805   5.181   3.740
  438SOL    HW2 3385   2.852   5.303   3.817
  438SOL     MW 3386   2.846   5.259   3.742
  439SOL     OW 3387   5.907   3.123   5.044
  439SOL    HW1 3388   5.858   3.200   5.073
  439SOL    HW2 3389   5.980   3.116   5.106
  439SOL     MW 3390   5.910   3.132   5.056
  440SOL     OW 3391   0.755   2.934   4.366
  440SOL    HW1 3392   0.686   2.978   4.316
  440SOL    HW2 3393   0.781   2.860   4.310
  440SOL     MW 3394   0.750   2.930   4.352
  441SOL     OW 3395   2.252   0.265   5.707
  441SOL    HW1 3396   2.250   0.315   5.626
  441SOL    HW2 3397   2.194   0.313   5.766
  441SOL     MW 3398   2.244   0.277   5.704
  442SOL     OW 3399   0.793   4.491   2.348
  442SOL    HW1 3400   0.733   4.427   2.306
  442SOL    HW2 3401   0.842   4.528   2.275
  442SOL     MW 3402   0.791   4.487   2.333
  443SOL     OW 3403   4.308   4.640   3.126
  443SOL    HW1 3404   4.219   4.605   3.133
  443SOL    HW2 3405   4.345   4.596   3.049
  443SOL     MW 3406   4.302   4.630   3.117
  444SOL     OW 3407   5.827   0.168   1.642
  444SOL    HW1 3408   5.879   0.096   1.680
  444SOL    HW2 3409   5.888   0.218   1.588
  444SOL     MW 3410   5.841   0.164   1.640
  445SOL     OW 3411   5.361   3.741   2.787
  445SOL    HW1 3412   5.411   3.818   2.815
  445SOL    HW2 3413   5.272   3.773   2.776
  445SOL     MW 3414   5.356   3.755   2.789
  446SOL     OW 3415   2.031   2.125   0.263
  446SOL    HW1 3416   2.071   2.207   0.292
  446SOL    HW2 3417   2.092   2.089   0.199
  446SOL     MW 3418   2.044   2.131   0.259
  447SOL     OW 3419   3.766   5.797   5.958
  447SOL    HW1 3420   3.729   5.807   6.046
  447SOL    HW2 3421   3.694   5.762   5.906
  447SOL     MW 3422   3.752   5.794   5.963
  448SOL     OW 3423   3.304   1.595   3.707
  448SOL    HW1 3424   3.228   1.594   3.765
  448SOL    HW2 3425   3.345   1.509   3.719
  448SOL     MW 3426   3.300   1.584   3.716
  449SOL     OW 3427   0.375   1.044   3.493
  449SOL    HW1 3428   0.301   1.004   3.539
  449SOL    HW2 3429   0.391   1.127   3.538
  449SOL     MW 3430   0.368   1.049   3.504
  450SOL     OW 3431   4.209   1.414   2.216
  450SOL    HW1 3432   4.241   1.405   2.127
  450SOL    HW2 3433   4.190   1.507   2.227
  450SOL     MW 3434   4.211   1.424   2.206
  451SOL     OW 3435   5.751   3.248   3.863
  451SOL    HW1 3436   5.735   3.291   3.779
  451SOL    HW2 3437   5.673   3.194   3.877
  451SOL     MW 3438   5.739   3.247   3.854
  452SOL     OW 3439   4.586   1.238   5.485
  452SOL    HW1 3440   4.676   1.237   5.519
  452SOL    HW2 3441   4.560   1.146   5.483
  452SOL     MW 3442   4.594   1.226   5.489
  453SOL     OW 3443   1.145   2.095   0.759
  453SOL    HW1 3444   1.147   2.027   0.826
  453SOL    HW2 3445   1.060   2.136   0.769
  453SOL     MW 3446   1.135   2.091   0.769
  454SOL     OW 3447   4.137   0.741   4.530
  454SOL    HW1 3448   4.210   0.798   4.557
  454SOL    HW2 3449   4.141   0.741   4.434
  454SOL     MW 3450   4.147   0.747   4.521
  455SOL     OW 3451   2.684   2.479   0.507
  455SOL    HW1 3452   2.648   2.514   0.426
  455SOL    HW2 3453   2.623   2.410   0.533
  455SOL     MW 3454   2.672   2.475   0.500
  456SOL     OW 3455   3.735   2.068   4.600
  456SOL    HW1 3456   3.791   1.992   4.585
  456SOL    HW2 3457   3.773   2.111   4.677
  456SOL     MW 3458   3.747   2.064   4.608
  457SOL     OW 3459   2.629   3.315   0.846
  457SOL    HW1 3460   2.630   3.273   0.760
  457SOL    HW2 3461   2.595   3.248   0.906
  457SOL     MW 3462   2.625   3.301   0.843
  458SOL     OW 3463   5.085   4.489   0.960
  458SOL    HW1 3464   5.133   4.557   1.008
  458SOL    HW2 3465   5.146   4.415   0.956
  458SOL     MW 3466   5.099   4.488   0.965
  459SOL     OW 3467   1.856   3.574   5.682
  459SOL    HW1 3468   1.950   3.558   5.667
  459SOL    HW2 3469   1.848   3.669   5.676
  459SOL     MW 3470   1.867   3.584   5.679
  460SOL     OW 3471   5.923   0.648   0.421
  460SOL    HW1 3472   5.877   0.586   0.363
  460SOL    HW2 3473   5.856   0.679   0.482
  460SOL     MW 3474   5.908   0.643   0.421
  461SOL     OW 3475   1.580   5.062   4.512
  461SOL    HW1 3476   1.642   5.126   4.548
  461SOL    HW2 3477   1.495   5.088   4.550
  461SOL     MW 3478   1.577   5.074   4.522
  462SOL     OW 3479   0.636   4.702   1.970
  462SOL    HW1 3480   0.616   4.730   1.881
  462SOL    HW2 3481   0.668   4.612   1.960
  462SOL     MW 3482   0.638   4.694   1.958
  463SOL     OW 3483   4.378   4.345   5.357
  463SOL    HW1 3484   4.304   4.405   5.371
  463SOL    HW2 3485   4.395   4.349   5.263
  463SOL     MW 3486   4.370   4.353   5.347
  464SOL     OW 3487   5.573   2.926   3.360
  464SOL    HW1 3488   5.484   2.949   3.389
  464SOL    HW2 3489   5.563   2.898   3.269
  464SOL     MW 3490   5.560   2.926   3.352
  465SOL     OW 3491   1.374   4.433   4.961
  465SOL    HW1 3492   1.379   4.528   4.972
  465SOL    HW2 3493   1.387   4.418   4.868
  465SOL     MW 3494   1.377   4.443   4.951
  466SOL     OW 3495   0.636   4.957   3.920
  466SOL    HW1 3496   0.714   4.902   3.917
  466SOL    HW2 3497   0.566   4.901   3.887
  466SOL     MW 3498   0.637   4.943   3.916
  467SOL     OW 3499   4.814   3.240   1.297
  467SOL    HW1 3500   4.856   3.318   1.331
  467SOL    HW2 3501   4.864   3.167   1.335
  467SOL     MW 3502   4.826   3.240   1.306
  468SOL     OW 3503   2.076   4.951   1.552
  468SOL    HW1 3504   2.028   5.033   1.556
  468SOL    HW2 3505   2.125   4.948   1.634
  468SOL     MW 3506   2.076   4.961   1.563
  469SOL     OW 3507   3.856   0.364   2.653
  469SOL    HW1 3508   3.839   0.313   2.732
  469SOL    HW2 3509   3.775   0.414   2.641
  469SOL     MW 3510   3.843   0.364   2.662
  470SOL     OW 3511   5.519   0.012   3.167
  470SOL    HW1 3512   5.601   0.036   3.211
  470SOL    HW2 3513   5.544  -0.001   3.075
  470SOL     MW 3514   5.533   0.015   3.161
  471SOL     OW 3515   5.477   2.550   4.768
  471SOL    HW1 3516   5.501   2.520   4.681
  471SOL    HW2 3517   5.459   2.644   4.757
  471SOL     MW 3518   5.478   2.558   4.756
  472SOL     OW 3519   4.543   0.924   3.466
  472SOL    HW1 3520   4.630   0.963   3.462
  472SOL    HW2 3521   4.500   0.971   3.538
  472SOL     MW 3522   4.548   0.934   3.475
  473SOL     OW 3523   0.841   1.620   6.067
  473SOL    HW1 3524   0.825   1.698   6.014
  473SOL    HW2 3525   0.854   1.653   6.156
  473SOL     MW 3526   0.841   1.634   6.072
  474SOL     OW 3527   2.161   4.793   4.943
  474SOL    HW1 3528   2.252   4.821   4.939
  474SOL    HW2 3529   2.155   4.721   4.880
  474SOL     MW 3530   2.172   4.787   4.934
  475SOL     OW 3531   2.806   1.478   2.828
  475SOL    HW1 3532   2.838   1.466   2.918
  475SOL    HW2 3533   2.806   1.390   2.791
  475SOL     MW 3534   2.810   1.465   2.835
  476SOL     OW 3535   5.003   2.980   3.840
  476SOL    HW1 3536   5.063   3.053   3.854
  476SOL    HW2 3537   5.015   2.924   3.917
  476SOL     MW 3538   5.012   2.982   3.851
  477SOL     OW 3539   2.322   5.288   0.140
  477SOL    HW1 3540   2.317   5.347   0.215
  477SOL    HW2 3541   2.261   5.325   0.076
  477SOL     MW 3542   2.313   5.300   0.141
  478SOL     OW 3543   3.729   5.558   5.012
  478SOL    HW1 3544   3.774   5.636   4.979
  478SOL    HW2 3545   3.742   5.562   5.107
  478SOL     MW 3546   3.737   5.569   5.020
  479SOL     OW 3547   0.691   0.307   1.155
  479SOL    HW1 3548   0.668   0.218   1.181
  479SOL    HW2 3549   0.646   0.321   1.072
  479SOL     MW 3550   0.682   0.298   1.148
  480SOL     OW 3551   1.760   3.885   4.498
  480SOL    HW1 3552   1.712   3.802   4.497
  480SOL    HW2 3553   1.821   3.876   4.571
  480SOL     MW 3554   1.761   3.873   4.507
  481SOL     OW 3555   3.435   3.853   1.544
  481SOL    HW1 3556   3.488   3.931   1.526
  481SOL    HW2 3557   3.436   3.845   1.639
  481SOL     MW 3558   3.442   3.862   1.553
  482SOL     OW 3559   0.586   1.550   0.624
  482SOL    HW1 3560   0.616   1.641   0.633
  482SOL    HW2 3561   0.586   1.516   0.713
  482SOL     MW 3562   0.589   1.558   0.636
  483SOL     OW 3563   2.769   1.127   3.683
  483SOL    HW1 3564   2.759   1.221   3.671
  483SOL    HW2 3565   2.680   1.092   3.679
  483SOL     MW 3566   2.757   1.135   3.681
  484SOL     OW 3567   1.133   0.379   4.039
  484SOL    HW1 3568   1.098   0.461   4.002
  484SOL    HW2 3569   1.057   0.320   4.044
  484SOL     MW 3570   1.119   0.383   4.035
  485SOL     OW 3571   3.935   0.397   3.394
  485SOL    HW1 3572   3.857   0.430   3.439
  485SOL    HW2 3573   3.963   0.470   3.339
  485SOL     MW 3574   3.928   0.411   3.393
  486SOL     OW 3575   1.942   2.306   4.248
  486SOL    HW1 3576   1.847   2.313   4.240
  486SOL    HW2 3577   1.956   2.251   4.325
  486SOL     MW 3578   1.932   2.300   4.257
  487SOL     OW 3579   2.823   5.495   4.595
  487SOL    HW1 3580   2.832   5.441   4.516
  487SOL    HW2 3581   2.736   5.535   4.586
  487SOL     MW 3582   2.813   5.493   4.583
  488SOL     OW 3583   1.077   2.241   0.182
  488SOL    HW1 3584   1.099   2.197   0.263
  488SOL    HW2 3585   1.074   2.334   0.205
  488SOL     MW 3586   1.080   2.248   0.195
  489SOL     OW 3587   2.025   0.268   0.408
  489SOL    HW1 3588   2.027   0.270   0.503
  489SOL    HW2 3589   2.115   0.247   0.382
  489SOL     MW 3590   2.037   0.267   0.417
  490SOL     OW 3591   1.145   5.033   1.144
  490SOL    HW1 3592   1.231   5.053   1.179
  490SOL    HW2 3593   1.162   5.000   1.056
  490SOL     MW 3594   1.158   5.032   1.137
  491SOL     OW 3595   1.333   2.305   0.878
  491SOL    HW1 3596   1.263   2.245   0.851
  491SOL    HW2 3597   1.408   2.249   0.894
  491SOL     MW 3598   1.333   2.290   0.876
  492SOL     OW 3599   5.486   0.196   3.576
  492SOL    HW1 3600   5.481   0.262   3.507
  492SOL    HW2 3601   5.491   0.247   3.657
  492SOL     MW 3602   5.486   0.211   3.578
  493SOL     OW 3603   4.890   3.554   2.250
  493SOL    HW1 3604   4.948   3.514   2.315
  493SOL    HW2 3605   4.814   3.496   2.246
  493SOL     MW 3606   4.888   3.542   2.258
  494SOL     OW 3607   0.105   3.323   3.125
  494SOL    HW1 3608   0.176   3.386   3.124
  494SOL    HW2 3609   0.147   3.239   3.144
  494SOL     MW 3610   0.119   3.320   3.127
  495SOL     OW 3611   2.213   1.265   3.931
  495SOL    HW1 3612   2.212   1.285   4.024
  495SOL    HW2 3613   2.289   1.208   3.919
  495SOL     MW 3614   2.222   1.260   3.941
  496SOL     OW 3615   5.633   1.521   3.913
  496SOL    HW1 3616   5.615   1.600   3.964
  496SOL    HW2 3617   5.611   1.544   3.823
  496SOL     MW 3618   5.628   1.534   3.908
  497SOL     OW 3619   5.868   0.929   0.444
  497SOL    HW1 3620   5.865   0.852   0.386
  497SOL    HW2 3621   5.947   0.917   0.496
  497SOL     MW 3622   5.877   0.918   0.443
  498SOL     OW 3623   1.691   4.724   3.160
  498SOL    HW1 3624   1.756   4.772   3.108
  498SOL    HW2 3625   1.607   4.751   3.123
  498SOL     MW 3626   1.688   4.734   3.148
  499SOL     OW 3627   2.503   3.737   0.790
  499SOL    HW1 3628   2.578   3.714   0.737
  499SOL    HW2 3629   2.490   3.830   0.775
  499SOL     MW 3630   2.511   3.746   0.781
  500SOL     OW 3631   5.389   3.099   2.286
  500SOL    HW1 3632   5.317   3.157   2.260
  500SOL    HW2 3633   5.442   3.090   2.207
  500SOL     MW 3634   5.387   3.105   2.273
  501SOL     OW 3635   5.714   0.837   0.938
  501SOL    HW1 3636   5.709   0.865   1.029
  501SOL    HW2 3637   5.795   0.875   0.905
  501SOL     MW 3638   5.724   0.846   0.946
  502SOL     OW 3639   0.625   3.732   1.715
  502SOL    HW1 3640   0.686   3.777   1.656
  502SOL    HW2 3641   0.675   3.719   1.795
  502SOL     MW 3642   0.639   3.736   1.717
  503SOL     OW 3643   2.927   4.062   5.448
  503SOL    HW1 3644   2.931   4.107   5.533
  503SOL    HW2 3645   2.894   3.975   5.469
  503SOL     MW 3646   2.923   4.057   5.462
  504SOL     OW 3647   0.132   0.300   4.649
  504SOL    HW1 3648   0.209   0.352   4.672
  504SOL    HW2 3649   0.166   0.211   4.633
  504SOL     MW 3650   0.146   0.294   4.650
  505SOL     OW 3651   3.242   2.869   6.080
  505SOL    HW1 3652   3.231   2.817   6.160
  505SOL    HW2 3653   3.313   2.930   6.100
  505SOL     MW 3654   3.250   2.870   6.092
  506SOL     OW 3655   6.001   1.709   3.407
  506SOL    HW1 3656   5.923   1.696   3.461
  506SOL    HW2 3657   6.025   1.800   3.420
  506SOL     MW 3658   5.994   1.719   3.416
  507SOL     OW 3659   2.673   0.951   4.090
  507SOL    HW1 3660   2.634   0.877   4.137
  507SOL    HW2 3661   2.669   0.925   3.998
  507SOL     MW 3662   2.668   0.938   4.085
  508SOL     OW 3663   2.021   4.696   1.678
  508SOL    HW1 3664   1.999   4.782   1.641
  508SOL    HW2 3665   2.052   4.716   1.766
  508SOL     MW 3666   2.022   4.710   1.685
  509SOL     OW 3667   0.113   0.724   1.701
  509SOL    HW1 3668   0.046   0.727   1.769
  509SOL    HW2 3669   0.139   0.633   1.697
  509SOL     MW 3670   0.108   0.713   1.709
  510SOL     OW 3671   4.361   5.206   1.133
  510SOL    HW1 3672   4.326   5.119   1.111
  510SOL    HW2 3673   4.344   5.259   1.056
  510SOL     MW 3674   4.354   5.201   1.121
  511SOL     OW 3675   5.283   4.683   4.376
  511SOL    HW1 3676   5.270   4.750   4.443
  511SOL    HW2 3677   5.366   4.706   4.334
  511SOL     MW 3678   5.292   4.695   4.379
  512SOL     OW 3679   4.140   1.517   5.629
  512SOL    HW1 3680   4.101   1.586   5.683
  512SOL    HW2 3681   4.078   1.445   5.633
  512SOL     MW 3682   4.127   1.517   5.636
  513SOL     OW 3683   5.072   4.845   5.408
  513SOL    HW1 3684   5.058   4.756   5.377
  513SOL    HW2 3685   5.153   4.874   5.366
  513SOL     MW 3686   5.080   4.838   5.399
  514SOL     OW 3687   4.304   4.992   1.714
  514SOL    HW1 3688   4.337   5.034   1.793
  514SOL    HW2 3689   4.262   4.912   1.745
  514SOL     MW 3690   4.303   4.987   1.728
  515SOL     OW 3691   5.151   0.708   4.077
  515SOL    HW1 3692   5.221   0.773   4.065
  515SOL    HW2 3693   5.197   0.628   4.100
  515SOL     MW 3694   5.166   0.707   4.079
  516SOL     OW 3695   4.571   0.044   3.689
  516SOL    HW1 3696   4.549  -0.003   3.769
  516SOL    HW2 3697   4.558   0.137   3.711
  516SOL     MW 3698   4.566   0.050   3.702
  517SOL     OW 3699   2.841   4.765   0.143
  517SOL    HW1 3700   2.871   4.677   0.122
  517SOL    HW2 3701   2.824   4.763   0.237
  517SOL     MW 3702   2.842   4.754   0.152
  518SOL     OW 3703   3.889   5.140   3.063
  518SOL    HW1 3704   3.902   5.184   2.979
  518SOL    HW2 3705   3.969   5.089   3.076
  518SOL     MW 3706   3.901   5.139   3.054
  519SOL     OW 3707   5.413   3.241   3.293
  519SOL    HW1 3708   5.501   3.225   3.328
  519SOL    HW2 3709   5.364   3.274   3.369
  519SOL     MW 3710   5.418   3.243   3.307
  520SOL     OW 3711   5.620   4.711   5.375
  520SOL    HW1 3712   5.647   4.801   5.392
  520SOL    HW2 3713   5.587   4.712   5.286
  520SOL     MW 3714   5.619   4.723   5.366
  521SOL     OW 3715   5.066   1.371   1.667
  521SOL    HW1 3716   5.148   1.350   1.622
  521SOL    HW2 3717   5.008   1.403   1.598
  521SOL     MW 3718   5.069   1.373   1.653
  522SOL     OW 3719   1.467   0.156   4.478
  522SOL    HW1 3720   1.446   0.199   4.561
  522SOL    HW2 3721   1.515   0.077   4.504
  522SOL     MW 3722   1.471   0.152   4.492
  523SOL     OW 3723   1.262   0.745   4.290
  523SOL    HW1 3724   1.277   0.723   4.197
  523SOL    HW2 3725   1.189   0.806   4.289
  523SOL     MW 3726   1.254   0.749   4.278
  524SOL     OW 3727   5.465   2.736   4.328
  524SOL    HW1 3728   5.552   2.757   4.293
  524SOL    HW2 3729   5.449   2.804   4.393
  524SOL     MW 3730   5.474   2.747   4.332
  525SOL     OW 3731   5.277   0.364   3.128
  525SOL    HW1 3732   5.365   0.369   3.166
  525SOL    HW2 3733   5.291   0.357   3.034
  525SOL     MW 3734   5.290   0.364   3.121
  526SOL     OW 3735   0.462   1.773   5.154
  526SOL    HW1 3736   0.473   1.688   5.197
  526SOL    HW2 3737   0.378   1.767   5.110
  526SOL     MW 3738   0.453   1.761   5.154
  527SOL     OW 3739   1.393   3.024   4.667
  527SOL    HW1 3740   1.398   3.019   4.762
  527SOL    HW2 3741   1.354   3.109   4.650
  527SOL     MW 3742   1.389   3.034   4.677
  528SOL     OW 3743   4.132   2.386   5.219
  528SOL    HW1 3744   4.183   2.406   5.297
  528SOL    HW2 3745   4.178   2.311   5.180
  528SOL     MW 3746   4.145   2.379   5.224
  529SOL     OW 3747   4.781   5.935   2.549
  529SOL    HW1 3748   4.837   6.009   2.573
  529SOL    HW2 3749   4.716   5.930   2.620
  529SOL     MW 3750   4.780   5.944   2.561
  530SOL     OW 3751   5.130   2.129   3.673
  530SOL    HW1 3752   5.176   2.103   3.594
  530SOL    HW2 3753   5.169   2.212   3.698
  530SOL     MW 3754   5.141   2.136   3.666
  531SOL     OW 3755   2.078   4.811   1.938
  531SOL    HW1 3756   2.044   4.886   1.987
  531SOL    HW2 3757   2.115   4.753   2.005
  531SOL     MW 3758   2.078   4.814   1.953
  532SOL     OW 3759   2.210   0.060   4.108
  532SOL    HW1 3760   2.261   0.010   4.044
  532SOL    HW2 3761   2.148   0.109   4.055
  532SOL     MW 3762   2.208   0.060   4.093
  533SOL     OW 3763   5.596   4.841   0.999
  533SOL    HW1 3764   5.615   4.875   0.912
  533SOL    HW2 3765   5.573   4.918   1.050
  533SOL     MW 3766   5.596   4.855   0.994
  534SOL     OW 3767   3.202   4.695   4.634
  534SOL    HW1 3768   3.281   4.659   4.594
  534SOL    HW2 3769   3.222   4.697   4.728
  534SOL     MW 3770   3.215   4.690   4.641
  535SOL     OW 3771   3.596   3.818   5.652
  535SOL    HW1 3772   3.506   3.788   5.667
  535SOL    HW2 3773   3.605   3.821   5.557
  535SOL     MW 3774   3.585   3.814   5.642
  536SOL     OW 3775   0.078   2.083   3.903
  536SOL    HW1 3776   0.035   1.998   3.912
  536SOL    HW2 3777   0.123   2.078   3.818
  536SOL     MW 3778   0.078   2.071   3.893
  537SOL     OW 3779   1.805   4.502   2.775
  537SOL    HW1 3780   1.841   4.501   2.863
  537SOL    HW2 3781   1.871   4.459   2.721
  537SOL     MW 3782   1.818   4.496   2.779
  538SOL     OW 3783   5.001   5.070   1.880
  538SOL    HW1 3784   5.086   5.091   1.842
  538SOL    HW2 3785   4.938   5.116   1.824
  538SOL     MW 3786   5.004   5.079   1.868
  539SOL     OW 3787   0.672   1.164   1.112
  539SOL    HW1 3788   0.620   1.224   1.166
  539SOL    HW2 3789   0.716   1.220   1.049
  539SOL     MW 3790   0.671   1.179   1.111
  540SOL     OW 3791   5.477   2.291   3.133
  540SOL    HW1 3792   5.409   2.225   3.145
  540SOL    HW2 3793   5.432   2.363   3.088
  540SOL     MW 3794   5.462   2.292   3.129
  541SOL     OW 3795   3.712   0.955   4.080
  541SOL    HW1 3796   3.702   0.870   4.123
  541SOL    HW2 3797   3.780   1.000   4.130
  541SOL     MW 3798   3.719   0.949   4.092
  542SOL     OW 3799   1.501   4.155   3.557
  542SOL    HW1 3800   1.485   4.219   3.488
  542SOL    HW2 3801   1.513   4.072   3.512
  542SOL     MW 3802   1.501   4.153   3.543
  543SOL     OW 3803   4.588   1.550   0.270
  543SOL    HW1 3804   4.667   1.604   0.264
  543SOL    HW2 3805   4.525   1.594   0.213
  543SOL     MW 3806   4.590   1.562   0.262
  544SOL     OW 3807   5.282   5.102   0.191
  544SOL    HW1 3808   5.274   5.012   0.159
  544SOL    HW2 3809   5.368   5.106   0.231
  544SOL     MW 3810   5.292   5.091   0.192
  545SOL     OW 3811   5.226   0.043   2.288
  545SOL    HW1 3812   5.265  -0.036   2.326
  545SOL    HW2 3813   5.243   0.112   2.353
  545SOL     MW 3814   5.233   0.041   2.301
  546SOL     OW 3815   0.576   0.090   1.794
  546SOL    HW1 3816   0.508   0.155   1.817
  546SOL    HW2 3817   0.628   0.082   1.874
  546SOL     MW 3818   0.574   0.097   1.807
  547SOL     OW 3819   1.837   5.565   0.957
  547SOL    HW1 3820   1.763   5.508   0.936
  547SOL    HW2 3821   1.813   5.651   0.921
  547SOL     MW 3822   1.824   5.569   0.950
  548SOL     OW 3823   6.032   3.308   4.200
  548SOL    HW1 3824   5.998   3.237   4.255
  548SOL    HW2 3825   6.120   3.280   4.176
  548SOL     MW 3826   6.039   3.295   4.204
  549SOL     OW 3827   6.103   0.945   0.577
  549SOL    HW1 3828   6.164   1.018   0.568
  549SOL    HW2 3829   6.153   0.880   0.628
  549SOL     MW 3830   6.117   0.946   0.583
  550SOL     OW 3831   1.633   5.814   0.043
  550SOL    HW1 3832   1.566   5.780  -0.016
  550SOL    HW2 3833   1.588   5.823   0.127
  550SOL     MW 3834   1.619   5.811   0.046
  551SOL     OW 3835   4.648   0.993   1.227
  551SOL    HW1 3836   4.581   1.000   1.158
  551SOL    HW2 3837   4.706   0.924   1.197
  551SOL     MW 3838   4.647   0.985   1.214
  552SOL     OW 3839   4.145   3.095   0.478
  552SOL    HW1 3840   4.189   3.059   0.401
  552SOL    HW2 3841   4.144   3.022   0.541
  552SOL     MW 3842   4.151   3.081   0.477
  553SOL     OW 3843   5.974   5.779   0.027
  553SOL    HW1 3844   6.001   5.789  -0.064
  553SOL    HW2 3845   5.956   5.686   0.037
  553SOL     MW 3846   5.975   5.769   0.017
  554SOL     OW 3847   0.326   0.341   3.912
  554SOL    HW1 3848   0.389   0.339   3.983
  554SOL    HW2 3849   0.322   0.253   3.878
  554SOL     MW 3850   0.333   0.329   3.917
  555SOL     OW 3851   5.417   1.025   1.537
  555SOL    HW1 3852   5.377   1.104   1.572
  555SOL    HW2 3853   5.441   1.047   1.447
  555SOL     MW 3854   5.415   1.038   1.530
  556SOL     OW 3855   1.303   0.386   3.699
  556SOL    HW1 3856   1.374   0.442   3.730
  556SOL    HW2 3857   1.330   0.357   3.612
  556SOL     MW 3858   1.316   0.390   3.692
  557SOL     OW 3859   1.551   5.828   5.060
  557SOL    HW1 3860   1.563   5.892   5.131
  557SOL    HW2 3861   1.640   5.801   5.037
  557SOL     MW 3862   1.564   5.833   5.066
  558SOL     OW 3863   0.599   1.026   3.947
  558SOL    HW1 3864   0.619   0.983   3.864
  558SOL    HW2 3865   0.527   1.085   3.928
  558SOL     MW 3866   0.593   1.028   3.934
  559SOL     OW 3867   5.875   5.158   1.271
  559SOL    HW1 3868   5.790   5.120   1.292
  559SOL    HW2 3869   5.895   5.214   1.346
  559SOL     MW 3870   5.866   5.161   1.283
  560SOL     OW 3871   0.540   3.382   2.838
  560SOL    HW1 3872   0.574   3.450   2.781
  560SOL    HW2 3873   0.568   3.300   2.797
  560SOL     MW 3874   0.548   3.380   2.826
  561SOL     OW 3875   5.435   4.094   2.023
  561SOL    HW1 3876   5.467   4.004   2.025
  561SOL    HW2 3877   5.467   4.132   2.105
  561SOL     MW 3878   5.443   4.087   2.034
  562SOL     OW 3879   3.367   0.918   5.691
  562SOL    HW1 3880   3.359   0.942   5.784
  562SOL    HW2 3881   3.394   0.999   5.649
  562SOL     MW 3882   3.369   0.931   5.698
  563SOL     OW 3883   2.224   3.375   1.331
  563SOL    HW1 3884   2.296   3.391   1.392
  563SOL    HW2 3885   2.241   3.288   1.296
  563SOL     MW 3886   2.235   3.366   1.334
  564SOL     OW 3887   0.471   5.629   2.661
  564SOL    HW1 3888   0.431   5.686   2.595
  564SOL    HW2 3889   0.565   5.638   2.646
  564SOL     MW 3890   0.478   5.638   2.651
  565SOL     OW 3891   3.435   6.078   4.204
  565SOL    HW1 3892   3.374   6.049   4.273
  565SOL    HW2 3893   3.486   6.148   4.245
  565SOL     MW 3894   3.433   6.083   4.218
  566SOL     OW 3895   2.972   0.991   1.808
  566SOL    HW1 3896   2.890   1.002   1.760
  566SOL    HW2 3897   3.006   0.907   1.778
  566SOL     MW 3898   2.966   0.982   1.798
  567SOL     OW 3899   0.145   5.772   0.427
  567SOL    HW1 3900   0.102   5.781   0.512
  567SOL    HW2 3901   0.228   5.818   0.437
  567SOL     MW 3902   0.150   5.779   0.439
  568SOL     OW 3903   0.981   4.076   1.073
  568SOL    HW1 3904   1.003   4.015   1.144
  568SOL    HW2 3905   1.062   4.123   1.055
  568SOL     MW 3906   0.994   4.074   1.080
  569SOL     OW 3907   0.793   5.005   0.417
  569SOL    HW1 3908   0.735   5.081   0.424
  569SOL    HW2 3909   0.738   4.932   0.446
  569SOL     MW 3910   0.778   5.005   0.421
  570SOL     OW 3911   1.796   1.477   5.305
  570SOL    HW1 3912   1.704   1.479   5.278
  570SOL    HW2 3913   1.805   1.394   5.352
  570SOL     MW 3914   1.785   1.467   5.307
  571SOL     OW 3915   3.530   3.907   4.433
  571SOL    HW1 3916   3.466   3.976   4.412
  571SOL    HW2 3917   3.612   3.955   4.448
  571SOL     MW 3918   3.532   3.922   4.432
  572SOL     OW 3919   0.489   2.005   3.845
  572SOL    HW1 3920   0.538   2.008   3.927
  572SOL    HW2 3921   0.529   2.073   3.791
  572SOL     MW 3922   0.501   2.014   3.849
  573SOL     OW 3923   0.853   2.172   1.823
  573SOL    HW1 3924   0.783   2.110   1.846
  573SOL    HW2 3925   0.934   2.122   1.833
  573SOL     MW 3926   0.854   2.156   1.827
  574SOL     OW 3927   1.033   4.343   3.013
  574SOL    HW1 3928   0.948   4.385   3.010
  574SOL    HW2 3929   1.029   4.276   2.945
  574SOL     MW 3930   1.022   4.340   3.004
  575SOL     OW 3931   5.931   3.555   4.241
  575SOL    HW1 3932   5.996   3.570   4.309
  575SOL    HW2 3933   5.950   3.467   4.208
  575SOL     MW 3934   5.942   3.546   4.245
  576SOL     OW 3935   3.441   0.663   5.860
  576SOL    HW1 3936   3.359   0.644   5.815
  576SOL    HW2 3937   3.495   0.707   5.793
  576SOL     MW 3938   3.437   0.667   5.845
  577SOL     OW 3939   4.940   2.773   2.386
  577SOL    HW1 3940   4.867   2.832   2.369
  577SOL    HW2 3941   4.899   2.696   2.426
  577SOL     MW 3942   4.925   2.770   2.389
  578SOL     OW 3943   2.547   6.001   4.183
  578SOL    HW1 3944   2.639   6.006   4.207
  578SOL    HW2 3945   2.514   6.090   4.196
  578SOL     MW 3946   2.554   6.013   4.187
  579SOL     OW 3947   1.882   0.273   1.036
  579SOL    HW1 3948   1.870   0.282   1.130
  579SOL    HW2 3949   1.976   0.287   1.022
  579SOL     MW 3950   1.892   0.277   1.046
  580SOL     OW 3951   5.030   0.696   6.089
  580SOL    HW1 3952   5.103   0.753   6.063
  580SOL    HW2 3953   4.954   0.755   6.093
  580SOL     MW 3954   5.029   0.712   6.086
  581SOL     OW 3955   0.855   2.962   1.658
  581SOL    HW1 3956   0.934   2.929   1.700
  581SOL    HW2 3957   0.872   2.952   1.564
  581SOL     MW 3958   0.867   2.957   1.652
  582SOL     OW 3959   4.357   2.365   4.564
  582SOL    HW1 3960   4.380   2.458   4.555
  582SOL    HW2 3961   4.307   2.346   4.485
  582SOL     MW 3962   4.354   2.375   4.552
  583SOL     OW 3963   4.534   4.050   5.984
  583SOL    HW1 3964   4.514   4.104   6.061
  583SOL    HW2 3965   4.627   4.030   5.993
  583SOL     MW 3966   4.544   4.055   5.995
  584SOL     OW 3967   4.146   5.257   5.486
  584SOL    HW1 3968   4.183   5.290   5.404
  584SOL    HW2 3969   4.184   5.169   5.495
  584SOL     MW 3970   4.156   5.250   5.477
  585SOL     OW 3971   2.226   1.055   1.892
  585SOL    HW1 3972   2.178   1.111   1.831
  585SOL    HW2 3973   2.196   0.967   1.873
  585SOL     MW 3974   2.216   1.051   1.882
  586SOL     OW 3975   0.060   3.516   2.772
  586SOL    HW1 3976  -0.008   3.580   2.792
  586SOL    HW2 3977   0.016   3.449   2.721
  586SOL     MW 3978   0.046   3.516   2.768
  587SOL     OW 3979   2.564   1.380   2.347
  587SOL    HW1 3980   2.551   1.286   2.353
  587SOL    HW2 3981   2.609   1.392   2.263
  587SOL     MW 3982   2.568   1.370   2.337
  588SOL     OW 3983   5.735   0.979   3.884
  588SOL    HW1 3984   5.824   1.008   3.904
  588SOL    HW2 3985   5.683   1.059   3.879
  588SOL     MW 3986   5.739   0.993   3.886
  589SOL     OW 3987   4.153   1.755   4.059
  589SOL    HW1 3988   4.179   1.809   4.134
  589SOL    HW2 3989   4.171   1.809   3.982
  589SOL     MW 3990   4.158   1.769   4.059
  590SOL     OW 3991   6.054   0.660   4.610
  590SOL    HW1 3992   6.101   0.661   4.526
  590SOL    HW2 3993   5.963   0.642   4.587
  590SOL     MW 3994   6.049   0.657   4.596
  591SOL     OW 3995   3.504   4.131   1.494
  591SOL    HW1 3996   3.543   4.172   1.418
  591SOL    HW2 3997   3.414   4.164   1.496
  591SOL     MW 3998   3.498   4.140   1.485
  592SOL     OW 3999   4.693   5.661   1.686
  592SOL    HW1 4000   4.742   5.634   1.608
  592SOL    HW2 4001   4.641   5.583   1.709
  592SOL     MW 4002   4.692   5.647   1.679
  593SOL     OW 4003   1.911   3.581   0.977
  593SOL    HW1 4004   1.991   3.586   1.029
  593SOL    HW2 4005   1.843   3.556   1.040
  593SOL     MW 4006   1.912   3.578   0.991
  594SOL     OW 4007   0.474   1.712   3.108
  594SOL    HW1 4008   0.455   1.805   3.095
  594SOL    HW2 4009   0.388   1.671   3.118
  594SOL     MW 4010   0.460   1.719   3.108
  595SOL     OW 4011   4.257   3.629   1.368
  595SOL    HW1 4012   4.238   3.720   1.392
  595SOL    HW2 4013   4.353   3.625   1.368
  595SOL     MW 4014   4.267   3.640   1.371
  596SOL     OW 4015   0.392   0.657   1.559
  596SOL    HW1 4016   0.375   0.739   1.608
  596SOL    HW2 4017   0.486   0.645   1.565
  596SOL     MW 4018   0.402   0.667   1.566
  597SOL     OW 4019   4.968   6.117   1.030
  597SOL    HW1 4020   4.911   6.041   1.020
  597SOL    HW2 4021   5.029   6.092   1.100
  597SOL     MW 4022   4.969   6.104   1.038
  598SOL     OW 4023   5.885   1.790   3.831
  598SOL    HW1 4024   5.965   1.812   3.783
  598SOL    HW2 4025   5.903   1.816   3.921
  598SOL     MW 4026   5.898   1.796   3.836
  599SOL     OW 4027   3.672   2.144   1.465
  599SOL    HW1 4028   3.711   2.133   1.552
  599SOL    HW2 4029   3.608   2.215   1.477
  599SOL     MW 4030   3.669   2.152   1.478
  600SOL     OW 4031   5.710   5.886   6.116
  600SOL    HW1 4032   5.804   5.875   6.129
  600SOL    HW2 4033   5.692   5.839   6.034
  600SOL     MW 4034   5.720   5.879   6.107
  601SOL     OW 4035   5.681   3.208   3.384
  601SOL    HW1 4036   5.742   3.281   3.396
  601SOL    HW2 4037   5.682   3.162   3.468
  601SOL     MW 4038   5.689   3.211   3.396
  602SOL     OW 4039   4.629   5.010   0.703
  602SOL    HW1 4040   4.613   4.916   0.689
  602SOL    HW2 4041   4.546   5.051   0.679
  602SOL     MW 4042   4.616   5.003   0.698
  603SOL     OW 4043   0.659   2.361   1.421
  603SOL    HW1 4044   0.683   2.418   1.347
  603SOL    HW2 4045   0.570   2.388   1.444
  603SOL     MW 4046   0.651   2.372   1.415
  604SOL     OW 4047   4.275   3.586   1.869
  604SOL    HW1 4048   4.275   3.625   1.782
  604SOL    HW2 4049   4.314   3.499   1.856
  604SOL     MW 4050   4.280   3.580   1.856
  605SOL     OW 4051   4.932   1.377   1.071
  605SOL    HW1 4052   4.929   1.359   0.977
  605SOL    HW2 4053   4.869   1.448   1.084
  605SOL     MW 4054   4.924   1.384   1.060
  606SOL     OW 4055   1.843   6.045   4.173
  606SOL    HW1 4056   1.866   5.956   4.146
  606SOL    HW2 4057   1.914   6.071   4.232
  606SOL     MW 4058   1.855   6.037   4.177
  607SOL     OW 4059   3.012   5.507   1.073
  607SOL    HW1 4060   2.960   5.497   0.993
  607SOL    HW2 4061   3.080   5.440   1.065
  607SOL     MW 4062   3.014   5.497   1.061
  608SOL     OW 4063   3.913   0.340   0.518
  608SOL    HW1 4064   3.832   0.331   0.567
  608SOL    HW2 4065   3.893   0.306   0.431
  608SOL     MW 4066   3.900   0.334   0.513
  609SOL     OW 4067   5.758   5.874   2.853
  609SOL    HW1 4068   5.850   5.890   2.837
  609SOL    HW2 4069   5.719   5.961   2.863
  609SOL     MW 4070   5.765   5.887   2.852
  610SOL     OW 4071   1.603   4.065   0.475
  610SOL    HW1 4072   1.578   4.093   0.386
  610SOL    HW2 4073   1.545   3.991   0.493
  610SOL     MW 4074   1.592   4.059   0.466
  611SOL     OW 4075   0.434   2.604   0.353
  611SOL    HW1 4076   0.355   2.632   0.400
  611SOL    HW2 4077   0.506   2.639   0.404
  611SOL     MW 4078   0.433   2.612   0.365
  612SOL     OW 4079   4.905   5.379   3.259
  612SOL    HW1 4080   4.829   5.342   3.215
  612SOL    HW2 4081   4.891   5.474   3.255
  612SOL     MW 4082   4.894   5.386   3.253
  613SOL     OW 4083   4.812   2.675   3.438
  613SOL    HW1 4084   4.773   2.759   3.412
  613SOL    HW2 4085   4.836   2.688   3.530
  613SOL     MW 4086   4.810   2.687   3.447
  614SOL     OW 4087   1.654   1.528   4.758
  614SOL    HW1 4088   1.576   1.544   4.812
  614SOL    HW2 4089   1.713   1.478   4.814
  614SOL     MW 4090   1.651   1.524   4.772
  615SOL     OW 4091   4.818   2.084   3.457
  615SOL    HW1 4092   4.785   2.116   3.372
  615SOL    HW2 4093   4.796   2.153   3.519
  615SOL     MW 4094   4.811   2.097   3.454
  616SOL     OW 4095   0.088   4.908   2.770
  616SOL    HW1 4096  -0.005   4.898   2.751
  616SOL    HW2 4097   0.130   4.835   2.724
  616SOL     MW 4098   0.082   4.897   2.762
  617SOL     OW 4099   4.498   2.183   1.602
  617SOL    HW1 4100   4.537   2.096   1.592
  617SOL    HW2 4101   4.448   2.179   1.683
  617SOL     MW 4102   4.497   2.170   1.611
  618SOL     OW 4103   1.609   2.686   5.526
  618SOL    HW1 4104   1.578   2.607   5.483
  618SOL    HW2 4105   1.702   2.669   5.543
  618SOL     MW 4106   1.617   2.674   5.523
  619SOL     OW 4107   1.546   3.218   3.178
  619SOL    HW1 4108   1.585   3.262   3.102
  619SOL    HW2 4109   1.620   3.189   3.230
  619SOL     MW 4110   1.560   3.220   3.175
  620SOL     OW 4111   5.261   5.896   2.041
  620SOL    HW1 4112   5.307   5.912   2.123
  620SOL    HW2 4113   5.315   5.939   1.974
  620SOL     MW 4114   5.274   5.903   2.043
  621SOL     OW 4115   4.183   4.411   1.761
  621SOL    HW1 4116   4.166   4.505   1.754
  621SOL    HW2 4117   4.278   4.404   1.765
  621SOL     MW 4118   4.193   4.422   1.760
  622SOL     OW 4119   2.876   5.560   0.231
  622SOL    HW1 4120   2.906   5.613   0.157
  622SOL    HW2 4121   2.783   5.545   0.214
  622SOL     MW 4122   2.868   5.565   0.219
  623SOL     OW 4123   0.850   5.032   5.112
  623SOL    HW1 4124   0.885   5.018   5.200
  623SOL    HW2 4125   0.861   5.125   5.096
  623SOL     MW 4126   0.856   5.042   5.121
  624SOL     OW 4127   5.756   4.379   0.471
  624SOL    HW1 4128   5.684   4.438   0.491
  624SOL    HW2 4129   5.716   4.309   0.419
  624SOL     MW 4130   5.741   4.377   0.467
  625SOL     OW 4131   5.721   1.271   2.289
  625SOL    HW1 4132   5.755   1.360   2.276
  625SOL    HW2 4133   5.707   1.265   2.383
  625SOL     MW 4134   5.724   1.282   2.299
  626SOL     OW 4135   3.535   5.055   2.822
  626SOL    HW1 4136   3.570   5.131   2.775
  626SOL    HW2 4137   3.609   5.025   2.875
  626SOL     MW 4138   3.549   5.061   2.823
  627SOL     OW 4139   2.765   4.860   2.553
  627SOL    HW1 4140   2.693   4.883   2.495
  627SOL    HW2 4141   2.787   4.941   2.598
  627SOL     MW 4142   2.759   4.873   2.551
  628SOL     OW 4143   3.181   0.787   1.179
  628SOL    HW1 4144   3.252   0.814   1.236
  628SOL    HW2 4145   3.137   0.716   1.226
  628SOL     MW 4146   3.184   0.781   1.192
  629SOL     OW 4147   2.300   2.014   1.530
  629SOL    HW1 4148   2.233   1.946   1.535
  629SOL    HW2 4149   2.334   2.020   1.619
  629SOL     MW 4150   2.296   2.006   1.542
  630SOL     OW 4151   5.791   3.317   1.957
  630SOL    HW1 4152   5.823   3.346   2.043
  630SOL    HW2 4153   5.769   3.398   1.911
  630SOL     MW 4154   5.792   3.331   1.962
  631SOL     OW 4155   1.905   0.251   4.894
  631SOL    HW1 4156   1.855   0.260   4.813
  631SOL    HW2 4157   1.978   0.194   4.871
  631SOL     MW 4158   1.908   0.246   4.880
  632SOL     OW 4159   0.250   0.326   5.169
  632SOL    HW1 4160   0.187   0.296   5.104
  632SOL    HW2 4161   0.322   0.362   5.117
  632SOL     MW 4162   0.251   0.326   5.154
  633SOL     OW 4163   1.424   1.450   4.087
  633SOL    HW1 4164   1.368   1.523   4.110
  633SOL    HW2 4165   1.471   1.429   4.168
  633SOL     MW 4166   1.423   1.456   4.100
  634SOL     OW 4167   1.568   1.055   2.670
  634SOL    HW1 4168   1.556   1.138   2.625
  634SOL    HW2 4169   1.532   0.989   2.610
  634SOL     MW 4170   1.562   1.057   2.657
  635SOL     OW 4171   5.857   5.184   5.711
  635SOL    HW1 4172   5.867   5.244   5.636
  635SOL    HW2 4173   5.765   5.159   5.709
  635SOL     MW 4174   5.847   5.189   5.701
  636SOL     OW 4175   5.037   4.668   4.004
  636SOL    HW1 4176   4.943   4.668   4.020
  636SOL    HW2 4177   5.075   4.637   4.086
  636SOL     MW 4178   5.030   4.664   4.016
  637SOL     OW 4179   4.597   2.887   4.504
  637SOL    HW1 4180   4.508   2.896   4.471
  637SOL    HW2 4181   4.652   2.896   4.426
  637SOL     MW 4182   4.593   2.889   4.489
  638SOL     OW 4183   1.470   4.276   0.585
  638SOL    HW1 4184   1.519   4.195   0.571
  638SOL    HW2 4185   1.490   4.301   0.675
  638SOL     MW 4186   1.479   4.269   0.595
  639SOL     OW 4187   1.343   3.158   4.930
  639SOL    HW1 4188   1.351   3.143   5.024
  639SOL    HW2 4189   1.259   3.202   4.920
  639SOL     MW 4190   1.333   3.161   4.941
  640SOL     OW 4191   3.674   2.848   0.933
  640SOL    HW1 4192   3.659   2.809   1.019
  640SOL    HW2 4193   3.769   2.844   0.921
  640SOL     MW 4194   3.684   2.843   0.942
  641SOL     OW 4195   5.860   1.440   5.424
  641SOL    HW1 4196   5.890   1.375   5.359
  641SOL    HW2 4197   5.853   1.390   5.505
  641SOL     MW 4198   5.863   1.425   5.426
  642SOL     OW 4199   1.253   4.705   5.245
  642SOL    HW1 4200   1.313   4.684   5.317
  642SOL    HW2 4201   1.269   4.798   5.228
  642SOL     MW 4202   1.263   4.715   5.252
  643SOL     OW 4203   0.669   5.250   2.509
  643SOL    HW1 4204   0.614   5.328   2.499
  643SOL    HW2 4205   0.672   5.211   2.422
  643SOL     MW 4206   0.662   5.255   2.496
  644SOL     OW 4207   1.822   1.972   5.338
  644SOL    HW1 4208   1.880   2.047   5.322
  644SOL    HW2 4209   1.856   1.904   5.281
  644SOL     MW 4210   1.834   1.974   5.329
  645SOL     OW 4211   0.672   0.277   3.916
  645SOL    HW1 4212   0.616   0.201   3.917
  645SOL    HW2 4213   0.715   0.277   4.001
  645SOL     MW 4214   0.670   0.268   3.927
  646SOL     OW 4215   0.010   1.517   5.692
  646SOL    HW1 4216   0.055   1.600   5.683
  646SOL    HW2 4217   0.047   1.476   5.770
  646SOL     MW 4218   0.020   1.522   5.701
  647SOL     OW 4219   4.863   1.483   0.773
  647SOL    HW1 4220   4.881   1.575   0.794
  647SOL    HW2 4221   4.892   1.473   0.683
  647SOL     MW 4222   4.869   1.494   0.764
  648SOL     OW 4223   5.059   3.407   3.315
  648SOL    HW1 4224   5.022   3.495   3.324
  648SOL    HW2 4225   5.109   3.410   3.234
  648SOL     MW 4226   5.060   3.419   3.306
  649SOL     OW 4227   5.321   5.961   0.369
  649SOL    HW1 4228   5.405   6.000   0.346
  649SOL    HW2 4229   5.279   6.027   0.425
  649SOL     MW 4230   5.326   5.975   0.373
  650SOL     OW 4231   0.303   4.041   3.997
  650SOL    HW1 4232   0.353   3.983   4.055
  650SOL    HW2 4233   0.252   3.981   3.943
  650SOL     MW 4234   0.303   4.026   3.998
  651SOL     OW 4235   0.117   5.915   0.112
  651SOL    HW1 4236   0.076   5.837   0.074
  651SOL    HW2 4237   0.136   5.889   0.203
  651SOL     MW 4238   0.114   5.902   0.119
  652SOL     OW 4239   3.234   5.618   5.983
  652SOL    HW1 4240   3.279   5.586   5.905
  652SOL    HW2 4241   3.203   5.705   5.960
  652SOL     MW 4242   3.236   5.625   5.970
  653SOL     OW 4243   1.744   3.168   6.021
  653SOL    HW1 4244   1.777   3.084   5.989
  653SOL    HW2 4245   1.666   3.184   5.969
  653SOL     MW 4246   1.738   3.159   6.010
  654SOL     OW 4247   3.730   0.543   3.517
  654SOL    HW1 4248   3.671   0.515   3.447
  654SOL    HW2 4249   3.772   0.622   3.483
  654SOL     MW 4250   3.727   0.550   3.504
  655SOL     OW 4251   4.202   0.908   5.664
  655SOL    HW1 4252   4.211   0.897   5.759
  655SOL    HW2 4253   4.129   0.971   5.655
  655SOL     MW 4254   4.194   0.914   5.675
  656SOL     OW 4255   1.180   4.007   1.590
  656SOL    HW1 4256   1.230   3.956   1.526
  656SOL    HW2 4257   1.238   4.014   1.665
  656SOL     MW 4258   1.194   4.001   1.591
  657SOL     OW 4259   2.915   1.766   3.582
  657SOL    HW1 4260   2.966   1.817   3.645
  657SOL    HW2 4261   2.833   1.814   3.573
  657SOL     MW 4262   2.911   1.778   3.589
  658SOL     OW 4263   0.219   4.293   4.092
  658SOL    HW1 4264   0.159   4.311   4.165
  658SOL    HW2 4265   0.235   4.199   4.097
  658SOL     MW 4266   0.213   4.283   4.102
  659SOL     OW 4267   0.446   2.108   0.419
  659SOL    HW1 4268   0.405   2.059   0.491
  659SOL    HW2 4269   0.540   2.093   0.429
  659SOL     MW 4270   0.453   2.100   0.429
  660SOL     OW 4271   4.565   0.472   1.167
  660SOL    HW1 4272   4.576   0.379   1.151
  660SOL    HW2 4273   4.654   0.505   1.177
  660SOL     MW 4274   4.578   0.464   1.166
  661SOL     OW 4275   3.862   5.051   0.388
  661SOL    HW1 4276   3.936   5.044   0.450
  661SOL    HW2 4277   3.789   5.011   0.434
  661SOL     MW 4278   3.862   5.045   0.402
  662SOL     OW 4279   4.676   0.432   3.919
  662SOL    HW1 4280   4.731   0.510   3.934
  662SOL    HW2 4281   4.588   0.468   3.907
  662SOL     MW 4282   4.671   0.447   3.920
  663SOL     OW 4283   5.950   2.847   1.736
  663SOL    HW1 4284   6.033   2.811   1.767
  663SOL    HW2 4285   5.890   2.835   1.809
  663SOL     MW 4286   5.953   2.841   1.749
  664SOL     OW 4287   4.426   2.496   3.085
  664SOL    HW1 4288   4.485   2.567   3.109
  664SOL    HW2 4289   4.482   2.418   3.086
  664SOL     MW 4290   4.441   2.495   3.088
  665SOL     OW 4291   5.741   2.775   4.267
  665SOL    HW1 4292   5.814   2.714   4.254
  665SOL    HW2 4293   5.763   2.821   4.348
  665SOL     MW 4294   5.753   2.773   4.276
  666SOL     OW 4295   6.073   1.976   1.117
  666SOL    HW1 4296   6.026   1.943   1.040
  666SOL    HW2 4297   6.016   2.045   1.151
  666SOL     MW 4298   6.059   1.979   1.111
  667SOL     OW 4299   0.548   1.413   0.924
  667SOL    HW1 4300   0.501   1.493   0.899
  667SOL    HW2 4301   0.547   1.413   1.020
  667SOL     MW 4302   0.542   1.423   0.933
  668SOL     OW 4303   5.451   4.942   5.516
  668SOL    HW1 4304   5.463   4.855   5.553
  668SOL    HW2 4305   5.534   4.986   5.530
  668SOL     MW 4306   5.463   4.936   5.522
  669SOL     OW 4307   3.375   4.528   3.765
  669SOL    HW1 4308   3.458   4.526   3.718
  669SOL    HW2 4309   3.385   4.598   3.829
  669SOL     MW 4310   3.387   4.536   3.767
  670SOL     OW 4311   1.338   5.810   5.782
  670SOL    HW1 4312   1.273   5.878   5.766
  670SOL    HW2 4313   1.313   5.738   5.724
  670SOL     MW 4314   1.327   5.809   5.772
  671SOL     OW 4315   1.379   1.178   0.338
  671SOL    HW1 4316   1.324   1.185   0.415
  671SOL    HW2 4317   1.390   1.084   0.324
  671SOL     MW 4318   1.373   1.167   0.346
  672SOL     OW 4319   4.474   1.076   3.664
  672SOL    HW1 4320   4.547   1.036   3.712
  672SOL    HW2 4321   4.510   1.157   3.629
  672SOL     MW 4322   4.488   1.081   3.666
  673SOL     OW 4323   1.574   0.248   0.301
  673SOL    HW1 4324   1.560   0.333   0.260
  673SOL    HW2 4325   1.568   0.265   0.395
  673SOL     MW 4326   1.572   0.261   0.308
  674SOL     OW 4327   2.910   3.569   5.931
  674SOL    HW1 4328   2.829   3.576   5.880
  674SOL    HW2 4329   2.887   3.606   6.016
  674SOL     MW 4330   2.896   3.575   5.935
  675SOL     OW 4331   0.584   3.790   3.347
  675SOL    HW1 4332   0.566   3.743   3.265
  675SOL    HW2 4333   0.524   3.750   3.410
  675SOL     MW 4334   0.574   3.779   3.344
  676SOL     OW 4335   0.487   4.334   1.649
  676SOL    HW1 4336   0.427   4.297   1.583
  676SOL    HW2 4337   0.486   4.428   1.631
  676SOL     MW 4338   0.479   4.341   1.638
  677SOL     OW 4339   6.118   3.630   1.756
  677SOL    HW1 4340   6.157   3.717   1.748
  677SOL    HW2 4341   6.052   3.627   1.688
  677SOL     MW 4342   6.115   3.641   1.746
  678SOL     OW 4343   2.717   4.819   2.806
  678SOL    HW1 4344   2.730   4.827   2.712
  678SOL    HW2 4345   2.623   4.826   2.819
  678SOL     MW 4346   2.707   4.821   2.796
  679SOL     OW 4347   1.294   0.334   4.263
  679SOL    HW1 4348   1.233   0.353   4.192
  679SOL    HW2 4349   1.304   0.239   4.262
  679SOL     MW 4350   1.287   0.324   4.254
  680SOL     OW 4351   5.038   1.940   0.078
  680SOL    HW1 4352   5.043   1.850   0.110
  680SOL    HW2 4353   5.075   1.992   0.150
  680SOL     MW 4354   5.043   1.935   0.092
  681SOL     OW 4355   2.685   4.536   1.738
  681SOL    HW1 4356   2.613   4.501   1.790
  681SOL    HW2 4357   2.644   4.564   1.656
  681SOL     MW 4358   2.670   4.535   1.734
  682SOL     OW 4359   5.236   2.412   5.443
  682SOL    HW1 4360   5.260   2.504   5.429
  682SOL    HW2 4361   5.297   2.363   5.388
  682SOL     MW 4362   5.247   2.418   5.434
  683SOL     OW 4363   2.030   3.160   4.876
  683SOL    HW1 4364   1.988   3.080   4.908
  683SOL    HW2 4365   1.998   3.170   4.786
  683SOL     MW 4366   2.020   3.151   4.869
  684SOL     OW 4367   0.267   4.887   3.280
  684SOL    HW1 4368   0.309   4.972   3.267
  684SOL    HW2 4369   0.281   4.841   3.197
  684SOL     MW 4370   0.274   4.892   3.268
  685SOL     OW 4371   2.117   5.477   2.882
  685SOL    HW1 4372   2.089   5.424   2.807
  685SOL    HW2 4373   2.150   5.413   2.946
  685SOL     MW 4374   2.118   5.462   2.881
  686SOL     OW 4375   0.897   2.224   2.490
  686SOL    HW1 4376   0.913   2.214   2.584
  686SOL    HW2 4377   0.865   2.314   2.480
  686SOL     MW 4378   0.895   2.234   2.501
  687SOL     OW 4379   5.223   5.007   1.147
  687SOL    HW1 4380   5.181   4.976   1.227
  687SOL    HW2 4381   5.170   4.971   1.076
  687SOL     MW 4382   5.211   4.999   1.148
  688SOL     OW 4383   2.509   2.162   1.478
  688SOL    HW1 4384   2.423   2.135   1.510
  688SOL    HW2 4385   2.533   2.236   1.535
  688SOL     MW 4386   2.501   2.168   1.490
  689SOL     OW 4387   1.020   4.241   0.704
  689SOL    HW1 4388   0.927   4.263   0.701
  689SOL    HW2 4389   1.047   4.264   0.793
  689SOL     MW 4390   1.011   4.247   0.715
  690SOL     OW 4391   6.020   2.991   0.989
  690SOL    HW1 4392   6.053   2.960   1.074
  690SOL    HW2 4393   6.028   3.086   0.994
  690SOL     MW 4394   6.025   2.999   1.001
  691SOL     OW 4395   4.530   3.463   0.530
  691SOL    HW1 4396   4.485   3.472   0.614
  691SOL    HW2 4397   4.592   3.536   0.527
  691SOL     MW 4398   4.533   3.473   0.540
  692SOL     OW 4399   4.994   1.357   4.022
  692SOL    HW1 4400   4.924   1.331   3.962
  692SOL    HW2 4401   5.026   1.440   3.987
  692SOL     MW 4402   4.989   1.364   4.010
  693SOL     OW 4403   0.392   3.674   4.629
  693SOL    HW1 4404   0.298   3.664   4.638
  693SOL    HW2 4405   0.417   3.737   4.697
  693SOL     MW 4406   0.383   3.681   4.639
  694SOL     OW 4407   5.666   0.366   1.772
  694SOL    HW1 4408   5.582   0.360   1.728
  694SOL    HW2 4409   5.723   0.307   1.723
  694SOL     MW 4410   5.663   0.357   1.760
  695SOL     OW 4411   5.512   2.479   5.697
  695SOL    HW1 4412   5.424   2.501   5.729
  695SOL    HW2 4413   5.506   2.388   5.671
  695SOL     MW 4414   5.500   2.471   5.698
  696SOL     OW 4415   5.779   2.684   3.453
  696SOL    HW1 4416   5.864   2.727   3.439
  696SOL    HW2 4417   5.734   2.694   3.369
  696SOL     MW 4418   5.785   2.691   3.440
  697SOL     OW 4419   4.696   2.210   5.066
  697SOL    HW1 4420   4.790   2.216   5.082
  697SOL    HW2 4421   4.675   2.119   5.084
  697SOL     MW 4422   4.706   2.199   5.070
  698SOL     OW 4423   4.846   2.363   3.126
  698SOL    HW1 4424   4.778   2.347   3.192
  698SOL    HW2 4425   4.800   2.401   3.052
  698SOL     MW 4426   4.832   2.366   3.125
  699SOL     OW 4427   3.492   5.843   1.944
  699SOL    HW1 4428   3.413   5.812   1.988
  699SOL    HW2 4429   3.461   5.900   1.874
  699SOL     MW 4430   3.478   5.846   1.941
  700SOL     OW 4431   1.585   0.596   4.978
  700SOL    HW1 4432   1.595   0.513   4.935
  700SOL    HW2 4433   1.658   0.600   5.040
  700SOL     MW 4434   1.596   0.586   4.980
  701SOL     OW 4435   1.469   3.818   2.294
  701SOL    HW1 4436   1.418   3.737   2.293
  701SOL    HW2 4437   1.555   3.792   2.328
  701SOL     MW 4438   1.473   3.804   2.298
  702SOL     OW 4439   2.549   0.310   4.659
  702SOL    HW1 4440   2.627   0.364   4.647
  702SOL    HW2 4441   2.476   0.371   4.644
  702SOL     MW 4442   2.550   0.324   4.655
  703SOL     OW 4443   3.699   5.457   3.857
  703SOL    HW1 4444   3.718   5.537   3.906
  703SOL    HW2 4445   3.656   5.400   3.920
  703SOL     MW 4446   3.696   5.460   3.871
  704SOL     OW 4447   4.670   2.558   5.253
  704SOL    HW1 4448   4.715   2.512   5.324
  704SOL    HW2 4449   4.609   2.494   5.217
  704SOL     MW 4450   4.668   2.544   5.258
  705SOL     OW 4451   2.250   2.934   5.175
  705SOL    HW1 4452   2.293   2.984   5.105
  705SOL    HW2 4453   2.322   2.900   5.228
  705SOL     MW 4454   2.265   2.936   5.173
  706SOL     OW 4455   1.156   3.039   5.488
  706SOL    HW1 4456   1.124   2.952   5.467
  706SOL    HW2 4457   1.077   3.092   5.498
  706SOL     MW 4458   1.142   3.035   5.487
  707SOL     OW 4459   2.230   3.917   0.866
  707SOL    HW1 4460   2.192   3.848   0.811
  707SOL    HW2 4461   2.154   3.970   0.892
  707SOL     MW 4462   2.215   3.915   0.862
  708SOL     OW 4463   5.616   0.440   1.148
  708SOL    HW1 4464   5.674   0.511   1.176
  708SOL    HW2 4465   5.651   0.362   1.190
  708SOL     MW 4466   5.628   0.439   1.157
  709SOL     OW 4467   3.080   1.844   4.348
  709SOL    HW1 4468   3.084   1.764   4.295
  709SOL    HW2 4469   3.073   1.813   4.438
  709SOL     MW 4470   3.079   1.829   4.353
  710SOL     OW 4471   1.637   4.325   0.177
  710SOL    HW1 4472   1.693   4.303   0.103
  710SOL    HW2 4473   1.695   4.325   0.253
  710SOL     MW 4474   1.651   4.322   0.177
  711SOL     OW 4475   6.089   1.896   6.013
  711SOL    HW1 4476   6.024   1.826   6.006
  711SOL    HW2 4477   6.152   1.865   6.077
  711SOL     MW 4478   6.089   1.883   6.020
  712SOL     OW 4479   3.219   5.486   5.630
  712SOL    HW1 4480   3.231   5.391   5.637
  712SOL    HW2 4481   3.260   5.509   5.547
  712SOL     MW 4482   3.225   5.477   5.620
  713SOL     OW 4483   4.997   2.549   0.006
  713SOL    HW1 4484   4.964   2.474   0.056
  713SOL    HW2 4485   4.920   2.604  -0.007
  713SOL     MW 4486   4.983   2.547   0.011
  714SOL     OW 4487   0.812   1.230   3.591
  714SOL    HW1 4488   0.867   1.263   3.662
  714SOL    HW2 4489   0.833   1.136   3.587
  714SOL     MW 4490   0.822   1.222   3.599
  715SOL     OW 4491   5.710   1.061   2.528
  715SOL    HW1 4492   5.702   1.036   2.436
  715SOL    HW2 4493   5.789   1.116   2.532
  715SOL     MW 4494   5.719   1.065   2.517
  716SOL     OW 4495   3.710   0.126   3.271
  716SOL    HW1 4496   3.709   0.036   3.243
  716SOL    HW2 4497   3.638   0.133   3.334
  716SOL     MW 4498   3.701   0.116   3.275
  717SOL     OW 4499   1.581   5.471   5.249
  717SOL    HW1 4500   1.555   5.403   5.311
  717SOL    HW2 4501   1.540   5.551   5.282
  717SOL     MW 4502   1.572   5.472   5.261
  718SOL     OW 4503   3.772   0.216   5.871
  718SOL    HW1 4504   3.698   0.256   5.826
  718SOL    HW2 4505   3.760   0.122   5.857
  718SOL     MW 4506   3.761   0.209   5.864
  719SOL     OW 4507   1.551   2.388   6.119
  719SOL    HW1 4508   1.585   2.373   6.030
  719SOL    HW2 4509   1.478   2.326   6.127
  719SOL     MW 4510   1.546   2.378   6.109
  720SOL     OW 4511   0.625   5.859   2.022
  720SOL    HW1 4512   0.659   5.924   1.960
  720SOL    HW2 4513   0.592   5.788   1.966
  720SOL     MW 4514   0.625   5.858   2.007
  721SOL     OW 4515   6.038   3.659   5.360
  721SOL    HW1 4516   6.038   3.752   5.381
  721SOL    HW2 4517   6.034   3.656   5.264
  721SOL     MW 4518   6.038   3.670   5.350
  722SOL     OW 4519   5.052   0.870   1.594
  722SOL    HW1 4520   5.125   0.921   1.629
  722SOL    HW2 4521   4.994   0.859   1.670
  722SOL     MW 4522   5.054   0.874   1.608
  723SOL     OW 4523   3.973   4.058   2.241
  723SOL    HW1 4524   3.927   4.128   2.195
  723SOL    HW2 4525   3.943   3.978   2.197
  723SOL     MW 4526   3.963   4.057   2.230
  724SOL     OW 4527   3.510   4.723   3.053
  724SOL    HW1 4528   3.541   4.803   3.095
  724SOL    HW2 4529   3.591   4.675   3.032
  724SOL     MW 4530   3.525   4.727   3.056
  725SOL     OW 4531   2.725   4.627   5.999
  725SOL    HW1 4532   2.674   4.704   6.023
  725SOL    HW2 4533   2.671   4.553   6.027
  725SOL     MW 4534   2.712   4.627   6.006
  726SOL     OW 4535   1.287   3.673   1.607
  726SOL    HW1 4536   1.327   3.747   1.561
  726SOL    HW2 4537   1.356   3.608   1.613
  726SOL     MW 4538   1.301   3.674   1.602
  727SOL     OW 4539   5.874   4.841   0.220
  727SOL    HW1 4540   5.888   4.747   0.207
  727SOL    HW2 4541   5.895   4.880   0.136
  727SOL     MW 4542   5.879   4.834   0.208
  728SOL     OW 4543   5.511   4.089   5.437
  728SOL    HW1 4544   5.480   4.104   5.348
  728SOL    HW2 4545   5.573   4.016   5.429
  728SOL     MW 4546   5.515   4.081   5.425
  729SOL     OW 4547   4.830   3.766   5.581
  729SOL    HW1 4548   4.785   3.708   5.643
  729SOL    HW2 4549   4.841   3.848   5.629
  729SOL     MW 4550   4.826   3.769   5.595
  730SOL     OW 4551   1.030   1.064   1.815
  730SOL    HW1 4552   1.064   1.124   1.748
  730SOL    HW2 4553   0.971   1.006   1.767
  730SOL     MW 4554   1.027   1.065   1.800
  731SOL     OW 4555   1.861   3.843   2.150
  731SOL    HW1 4556   1.954   3.859   2.134
  731SOL    HW2 4557   1.835   3.783   2.080
  731SOL     MW 4558   1.870   3.837   2.139
  732SOL     OW 4559   0.289   3.675   5.351
  732SOL    HW1 4560   0.376   3.697   5.318
  732SOL    HW2 4561   0.248   3.625   5.280
  732SOL     MW 4562   0.295   3.671   5.338
  733SOL     OW 4563   5.095   4.255   4.581
  733SOL    HW1 4564   5.150   4.251   4.503
  733SOL    HW2 4565   5.154   4.283   4.651
  733SOL     MW 4566   5.109   4.258   4.580
  734SOL     OW 4567   0.612   3.680   1.030
  734SOL    HW1 4568   0.616   3.717   0.942
  734SOL    HW2 4569   0.518   3.678   1.051
  734SOL     MW 4570   0.600   3.684   1.021
  735SOL     OW 4571   0.239   3.854   4.981
  735SOL    HW1 4572   0.320   3.880   5.025
  735SOL    HW2 4573   0.268   3.798   4.909
  735SOL     MW 4574   0.253   3.850   4.978
  736SOL     OW 4575   0.300   1.535   5.009
  736SOL    HW1 4576   0.240   1.606   5.031
  736SOL    HW2 4577   0.285   1.519   4.916
  736SOL     MW 4578   0.290   1.542   5.000
  737SOL     OW 4579   1.803   5.763   2.764
  737SOL    HW1 4580   1.827   5.737   2.675
  737SOL    HW2 4581   1.880   5.740   2.817
  737SOL     MW 4582   1.816   5.756   2.759
  738SOL     OW 4583   4.811   0.175   2.723
  738SOL    HW1 4584   4.833   0.267   2.709
  738SOL    HW2 4585   4.847   0.130   2.646
  738SOL     MW 4586   4.819   0.181   2.712
  739SOL     OW 4587   1.562   0.449   0.107
  739SOL    HW1 4588   1.549   0.494   0.191
  739SOL    HW2 4589   1.581   0.518   0.045
  739SOL     MW 4590   1.563   0.464   0.110
  740SOL     OW 4591   1.691   1.249   1.095
  740SOL    HW1 4592   1.695   1.189   1.169
  740SOL    HW2 4593   1.707   1.194   1.018
  740SOL     MW 4594   1.693   1.234   1.095
  741SOL     OW 4595   0.309   0.312   2.542
  741SOL    HW1 4596   0.273   0.397   2.518
  741SOL    HW2 4597   0.248   0.277   2.607
  741SOL     MW 4598   0.297   0.319   2.547
  742SOL     OW 4599   5.845   6.017   4.255
  742SOL    HW1 4600   5.814   6.070   4.182
  742SOL    HW2 4601   5.933   6.049   4.273
  742SOL     MW 4602   5.852   6.028   4.248
  743SOL     OW 4603   1.496   3.066   0.933
  743SOL    HW1 4604   1.550   3.015   0.993
  743SOL    HW2 4605   1.425   3.007   0.908
  743SOL     MW 4606   1.493   3.052   0.937
  744SOL     OW 4607   2.379   3.619   1.221
  744SOL    HW1 4608   2.354   3.620   1.313
  744SOL    HW2 4609   2.300   3.589   1.175
  744SOL     MW 4610   2.365   3.615   1.227
  745SOL     OW 4611   0.103   0.225   6.112
  745SOL    HW1 4612   0.122   0.208   6.205
  745SOL    HW2 4613   0.087   0.138   6.075
  745SOL     MW 4614   0.103   0.211   6.119
  746SOL     OW 4615   0.648   2.486   2.357
  746SOL    HW1 4616   0.712   2.537   2.408
  746SOL    HW2 4617   0.565   2.534   2.370
  746SOL     MW 4618   0.645   2.499   2.365
  747SOL     OW 4619   4.247   1.274   4.131
  747SOL    HW1 4620   4.257   1.194   4.182
  747SOL    HW2 4621   4.227   1.341   4.197
  747SOL     MW 4622   4.245   1.273   4.146
  748SOL     OW 4623   3.427   0.746   3.521
  748SOL    HW1 4624   3.383   0.707   3.597
  748SOL    HW2 4625   3.455   0.832   3.551
  748SOL     MW 4626   3.425   0.752   3.535
  749SOL     OW 4627   3.552   4.291   5.823
  749SOL    HW1 4628   3.575   4.201   5.800
  749SOL    HW2 4629   3.562   4.295   5.918
  749SOL     MW 4630   3.556   4.280   5.832
  750SOL     OW 4631   0.454   3.928   5.138
  750SOL    HW1 4632   0.459   3.954   5.230
  750SOL    HW2 4633   0.489   4.002   5.090
  750SOL     MW 4634   0.459   3.941   5.144
  751SOL     OW 4635   0.296   5.390   4.870
  751SOL    HW1 4636   0.233   5.326   4.840
  751SOL    HW2 4637   0.348   5.344   4.936
  751SOL     MW 4638   0.295   5.376   4.875
  752SOL     OW 4639   1.903   1.003   4.602
  752SOL    HW1 4640   1.954   1.059   4.543
  752SOL    HW2 4641   1.922   0.914   4.572
  752SOL     MW 4642   1.912   0.999   4.590
  753SOL     OW 4643   0.762   4.011   0.532
  753SOL    HW1 4644   0.748   4.078   0.600
  753SOL    HW2 4645   0.793   4.060   0.456
  753SOL     MW 4646   0.764   4.026   0.531
  754SOL     OW 4647   1.984   1.112   5.206
  754SOL    HW1 4648   2.011   1.097   5.297
  754SOL    HW2 4649   1.891   1.134   5.212
  754SOL     MW 4650   1.976   1.113   5.218
  755SOL     OW 4651   0.861   4.589   4.857
  755SOL    HW1 4652   0.884   4.673   4.817
  755SOL    HW2 4653   0.915   4.585   4.936
  755SOL     MW 4654   0.871   4.600   4.862
  756SOL     OW 4655   4.371   2.635   4.642
  756SOL    HW1 4656   4.393   2.687   4.564
  756SOL    HW2 4657   4.425   2.672   4.712
  756SOL     MW 4658   4.381   2.647   4.641
  757SOL     OW 4659   2.431   2.531   1.861
  757SOL    HW1 4660   2.388   2.597   1.915
  757SOL    HW2 4661   2.519   2.565   1.847
  757SOL     MW 4662   2.436   2.544   1.866
  758SOL     OW 4663   4.285   5.135   3.088
  758SOL    HW1 4664   4.220   5.074   3.052
  758SOL    HW2 4665   4.369   5.104   3.054
  758SOL     MW 4666   4.287   5.123   3.079
  759SOL     OW 4667   4.599   2.255   3.833
  759SOL    HW1 4668   4.509   2.252   3.867
  759SOL    HW2 4669   4.654   2.259   3.912
  759SOL     MW 4670   4.594   2.255   3.848
  760SOL     OW 4671   2.843   2.738   1.444
  760SOL    HW1 4672   2.847   2.833   1.449
  760SOL    HW2 4673   2.796   2.712   1.523
  760SOL     MW 4674   2.838   2.747   1.455
  761SOL     OW 4675   0.450   2.353   3.909
  761SOL    HW1 4676   0.399   2.294   3.965
  761SOL    HW2 4677   0.489   2.295   3.843
  761SOL     MW 4678   0.448   2.338   3.908
  762SOL     OW 4679   4.947   4.443   3.480
  762SOL    HW1 4680   4.992   4.462   3.562
  762SOL    HW2 4681   5.014   4.402   3.425
  762SOL     MW 4682   4.962   4.440   3.483
  763SOL     OW 4683   0.749   3.584   5.488
  763SOL    HW1 4684   0.773   3.674   5.510
  763SOL    HW2 4685   0.659   3.591   5.454
  763SOL     MW 4686   0.740   3.596   5.486
  764SOL     OW 4687   5.468   1.800   0.640
  764SOL    HW1 4688   5.508   1.811   0.726
  764SOL    HW2 4689   5.492   1.712   0.613
  764SOL     MW 4690   5.476   1.790   0.648
  765SOL     OW 4691   4.647   3.136   1.756
  765SOL    HW1 4692   4.603   3.209   1.801
  765SOL    HW2 4693   4.669   3.075   1.826
  765SOL     MW 4694   4.644   3.137   1.771
  766SOL     OW 4695   5.393   1.913   4.108
  766SOL    HW1 4696   5.301   1.912   4.137
  766SOL    HW2 4697   5.388   1.906   4.012
  766SOL     MW 4698   5.380   1.912   4.099
  767SOL     OW 4699   1.244   2.595   3.697
  767SOL    HW1 4700   1.240   2.686   3.669
  767SOL    HW2 4701   1.208   2.596   3.786
  767SOL     MW 4702   1.239   2.607   3.705
  768SOL     OW 4703   1.083   3.629   2.505
  768SOL    HW1 4704   1.048   3.718   2.512
  768SOL    HW2 4705   1.164   3.639   2.457
  768SOL     MW 4706   1.089   3.642   2.500
  769SOL     OW 4707   2.735   4.556   2.686
  769SOL    HW1 4708   2.731   4.631   2.746
  769SOL    HW2 4709   2.828   4.548   2.664
  769SOL     MW 4710   2.746   4.565   2.691
  770SOL     OW 4711   4.774   5.127   5.247
  770SOL    HW1 4712   4.853   5.148   5.198
  770SOL    HW2 4713   4.804   5.118   5.338
  770SOL     MW 4714   4.788   5.129   5.253
  771SOL     OW 4715   3.624   5.943   0.288
  771SOL    HW1 4716   3.532   5.953   0.314
  771SOL    HW2 4717   3.637   5.849   0.279
  771SOL     MW 4718   3.614   5.932   0.290
  772SOL     OW 4719   3.077   4.858   0.716
  772SOL    HW1 4720   3.051   4.919   0.785
  772SOL    HW2 4721   3.162   4.890   0.687
  772SOL     MW 4722   3.084   4.870   0.721
  773SOL     OW 4723   3.556   4.218   4.733
  773SOL    HW1 4724   3.524   4.128   4.738
  773SOL    HW2 4725   3.498   4.268   4.790
  773SOL     MW 4726   3.545   4.213   4.741
  774SOL     OW 4727   1.200   5.864   1.758
  774SOL    HW1 4728   1.241   5.794   1.708
  774SOL    HW2 4729   1.243   5.944   1.729
  774SOL     MW 4730   1.211   5.865   1.748
  775SOL     OW 4731   2.853   4.965   2.975
  775SOL    HW1 4732   2.805   4.905   2.918
  775SOL    HW2 4733   2.945   4.945   2.957
  775SOL     MW 4734   2.859   4.955   2.965
  776SOL     OW 4735   2.407   4.470   1.916
  776SOL    HW1 4736   2.451   4.395   1.876
  776SOL    HW2 4737   2.317   4.440   1.932
  776SOL     MW 4738   2.401   4.457   1.913
  777SOL     OW 4739   3.338   4.729   1.072
  777SOL    HW1 4740   3.267   4.690   1.021
  777SOL    HW2 4741   3.307   4.724   1.163
  777SOL     MW 4742   3.325   4.723   1.077
  778SOL     OW 4743   4.152   5.564   4.301
  778SOL    HW1 4744   4.229   5.537   4.351
  778SOL    HW2 4745   4.109   5.629   4.356
  778SOL     MW 4746   4.156   5.569   4.315
  779SOL     OW 4747   0.210   0.564   2.037
  779SOL    HW1 4748   0.248   0.611   1.963
  779SOL    HW2 4749   0.285   0.543   2.093
  779SOL     MW 4750   0.225   0.567   2.035
  780SOL     OW 4751   0.792   2.517   2.718
  780SOL    HW1 4752   0.721   2.574   2.686
  780SOL    HW2 4753   0.747   2.441   2.754
  780SOL     MW 4754   0.777   2.515   2.719
  781SOL     OW 4755   1.168   3.974   4.189
  781SOL    HW1 4756   1.210   3.899   4.148
  781SOL    HW2 4757   1.099   3.999   4.127
  781SOL     MW 4758   1.164   3.968   4.176
  782SOL     OW 4759   1.837   4.123   3.118
  782SOL    HW1 4760   1.821   4.125   3.023
  782SOL    HW2 4761   1.768   4.067   3.153
  782SOL     MW 4762   1.826   4.116   3.110
  783SOL     OW 4763   3.603   0.913   2.691
  783SOL    HW1 4764   3.697   0.925   2.707
  783SOL    HW2 4765   3.594   0.826   2.655
  783SOL     MW 4766   3.614   0.904   2.689
  784SOL     OW 4767   1.708   6.071   6.023
  784SOL    HW1 4768   1.670   6.153   6.056
  784SOL    HW2 4769   1.664   6.002   6.072
  784SOL     MW 4770   1.698   6.073   6.033
  785SOL     OW 4771   5.299   4.958   5.945
  785SOL    HW1 4772   5.318   4.901   5.870
  785SOL    HW2 4773   5.385   4.989   5.973
  785SOL     MW 4774   5.313   4.954   5.939
  786SOL     OW 4775   5.951   1.571   3.951
  786SOL    HW1 4776   5.900   1.635   3.902
  786SOL    HW2 4777   5.940   1.596   4.042
  786SOL     MW 4778   5.943   1.582   3.956
  787SOL     OW 4779   4.184   5.485   0.539
  787SOL    HW1 4780   4.200   5.392   0.526
  787SOL    HW2 4781   4.226   5.505   0.623
  787SOL     MW 4782   4.192   5.476   0.548
  788SOL     OW 4783   2.745   4.081   0.385
  788SOL    HW1 4784   2.808   4.015   0.357
  788SOL    HW2 4785   2.776   4.162   0.344
  788SOL     MW 4786   2.757   4.083   0.376
  789SOL     OW 4787   4.932   4.882   0.154
  789SOL    HW1 4788   4.916   4.797   0.195
  789SOL    HW2 4789   4.885   4.878   0.071
  789SOL     MW 4790   4.924   4.871   0.148
  790SOL     OW 4791   4.976   0.425   4.583
  790SOL    HW1 4792   5.032   0.364   4.632
  790SOL    HW2 4793   4.891   0.418   4.627
  790SOL     MW 4794   4.972   0.416   4.595
  791SOL     OW 4795   0.210   2.005   2.675
  791SOL    HW1 4796   0.176   2.067   2.739
  791SOL    HW2 4797   0.188   1.919   2.711
  791SOL     MW 4798   0.203   2.002   2.688
  792SOL     OW 4799   4.624   1.489   0.897
  792SOL    HW1 4800   4.603   1.411   0.948
  792SOL    HW2 4801   4.693   1.461   0.837
  792SOL     MW 4802   4.630   1.475   0.896
  793SOL     OW 4803   3.343   5.876   2.443
  793SOL    HW1 4804   3.421   5.931   2.433
  793SOL    HW2 4805   3.345   5.847   2.535
  793SOL     MW 4806   3.353   5.879   2.453
  794SOL     OW 4807   1.027   5.278   4.711
  794SOL    HW1 4808   1.055   5.300   4.622
  794SOL    HW2 4809   0.932   5.280   4.708
  794SOL     MW 4810   1.019   5.281   4.699
  795SOL     OW 4811   3.838   1.941   6.026
  795SOL    HW1 4812   3.780   1.983   6.089
  795SOL    HW2 4813   3.817   1.983   5.943
  795SOL     MW 4814   3.828   1.952   6.023
  796SOL     OW 4815   4.961   3.376   3.735
  796SOL    HW1 4816   4.969   3.298   3.681
  796SOL    HW2 4817   5.029   3.366   3.802
  796SOL     MW 4818   4.970   3.364   3.737
  797SOL     OW 4819   1.587   2.229   0.593
  797SOL    HW1 4820   1.499   2.195   0.576
  797SOL    HW2 4821   1.606   2.203   0.684
  797SOL     MW 4822   1.578   2.221   0.603
  798SOL     OW 4823   0.178   1.381   4.033
  798SOL    HW1 4824   0.263   1.346   4.008
  798SOL    HW2 4825   0.198   1.451   4.095
  798SOL     MW 4826   0.191   1.386   4.038
  799SOL     OW 4827   0.101   2.377   4.727
  799SOL    HW1 4828   0.084   2.456   4.777
  799SOL    HW2 4829   0.167   2.329   4.778
  799SOL     MW 4830   0.107   2.381   4.740
  800SOL     OW 4831   2.668   5.814   0.589
  800SOL    HW1 4832   2.748   5.795   0.540
  800SOL    HW2 4833   2.674   5.759   0.667
  800SOL     MW 4834   2.679   5.805   0.593
  801SOL     OW 4835   3.475   0.620   2.194
  801SOL    HW1 4836   3.525   0.688   2.150
  801SOL    HW2 4837   3.429   0.574   2.123
  801SOL     MW 4838   3.476   0.622   2.179
  802SOL     OW 4839   4.282   4.120   1.468
  802SOL    HW1 4840   4.363   4.160   1.498
  802SOL    HW2 4841   4.293   4.111   1.373
  802SOL     MW 4842   4.294   4.124   1.459
  803SOL     OW 4843   5.980   3.292   0.906
  803SOL    HW1 4844   6.069   3.293   0.942
  803SOL    HW2 4845   5.976   3.212   0.854
  803SOL     MW 4846   5.991   3.282   0.904
  804SOL     OW 4847   0.614   4.984   2.116
  804SOL    HW1 4848   0.631   4.904   2.166
  804SOL    HW2 4849   0.519   4.994   2.116
  804SOL     MW 4850   0.604   4.975   2.122
  805SOL     OW 4851   0.744   3.900   4.396
  805SOL    HW1 4852   0.753   3.978   4.341
  805SOL    HW2 4853   0.650   3.884   4.400
  805SOL     MW 4854   0.733   3.908   4.389
  806SOL     OW 4855   0.472   4.671   4.850
  806SOL    HW1 4856   0.512   4.749   4.813
  806SOL    HW2 4857   0.384   4.668   4.813
  806SOL     MW 4858   0.466   4.680   4.841
  807SOL     OW 4859   3.050   0.822   5.845
  807SOL    HW1 4860   3.099   0.741   5.836
  807SOL    HW2 4861   3.030   0.848   5.755
  807SOL     MW 4862   3.054   0.815   5.832
  808SOL     OW 4863   1.660   4.163   5.815
  808SOL    HW1 4864   1.634   4.081   5.856
  808SOL    HW2 4865   1.714   4.137   5.740
  808SOL     MW 4866   1.664   4.149   5.811
  809SOL     OW 4867   4.187   3.225   5.889
  809SOL    HW1 4868   4.209   3.163   5.819
  809SOL    HW2 4869   4.259   3.288   5.889
  809SOL     MW 4870   4.199   3.225   5.880
  810SOL     OW 4871   5.909   3.888   2.979
  810SOL    HW1 4872   5.820   3.916   3.000
  810SOL    HW2 4873   5.927   3.815   3.038
  810SOL     MW 4874   5.900   3.882   2.989
  811SOL     OW 4875   1.532   1.342   2.720
  811SOL    HW1 4876   1.557   1.399   2.647
  811SOL    HW2 4877   1.445   1.373   2.746
  811SOL     MW 4878   1.524   1.353   2.714
  812SOL     OW 4879   3.290   3.471   6.084
  812SOL    HW1 4880   3.322   3.491   5.996
  812SOL    HW2 4881   3.359   3.419   6.123
  812SOL     MW 4882   3.303   3.467   6.078
  813SOL     OW 4883   2.643   4.974   0.831
  813SOL    HW1 4884   2.692   4.917   0.890
  813SOL    HW2 4885   2.694   5.055   0.829
  813SOL     MW 4886   2.656   4.977   0.839
  814SOL     OW 4887   4.658   1.996   0.991
  814SOL    HW1 4888   4.638   1.963   0.903
  814SOL    HW2 4889   4.751   2.017   0.988
  814SOL     MW 4890   4.667   1.994   0.980
  815SOL     OW 4891   0.859   2.116   5.435
  815SOL    HW1 4892   0.908   2.179   5.382
  815SOL    HW2 4893   0.782   2.165   5.466
  815SOL     MW 4894   0.855   2.131   5.432
  816SOL     OW 4895   4.980   4.320   2.068
  816SOL    HW1 4896   5.033   4.395   2.096
  816SOL    HW2 4897   4.897   4.330   2.115
  816SOL     MW 4898   4.976   4.331   2.078
  817SOL     OW 4899   4.391   4.807   2.841
  817SOL    HW1 4900   4.422   4.892   2.874
  817SOL    HW2 4901   4.297   4.819   2.828
  817SOL     MW 4902   4.383   4.820   2.844
  818SOL     OW 4903   0.008   1.414   2.432
  818SOL    HW1 4904   0.035   1.348   2.368
  818SOL    HW2 4905  -0.054   1.368   2.489
  818SOL     MW 4906   0.004   1.400   2.431
  819SOL     OW 4907   1.298   3.978   0.690
  819SOL    HW1 4908   1.217   3.942   0.654
  819SOL    HW2 4909   1.307   4.064   0.650
  819SOL     MW 4910   1.289   3.984   0.681
  820SOL     OW 4911   4.725   5.498   5.993
  820SOL    HW1 4912   4.717   5.525   5.902
  820SOL    HW2 4913   4.636   5.507   6.029
  820SOL     MW 4914   4.712   5.503   5.986
  821SOL     OW 4915   1.892   5.865   5.758
  821SOL    HW1 4916   1.874   5.818   5.677
  821SOL    HW2 4917   1.851   5.812   5.826
  821SOL     MW 4918   1.884   5.852   5.757
  822SOL     OW 4919   0.249   3.382   4.737
  822SOL    HW1 4920   0.187   3.326   4.690
  822SOL    HW2 4921   0.199   3.461   4.759
  822SOL     MW 4922   0.235   3.385   4.733
  823SOL     OW 4923   2.166   0.689   2.673
  823SOL    HW1 4924   2.229   0.688   2.745
  823SOL    HW2 4925   2.211   0.644   2.601
  823SOL     MW 4926   2.180   0.683   2.673
  824SOL     OW 4927   0.185   4.841   1.762
  824SOL    HW1 4928   0.146   4.921   1.727
  824SOL    HW2 4929   0.249   4.872   1.827
  824SOL     MW 4930   0.188   4.855   1.766
  825SOL     OW 4931   5.298   4.087   0.762
  825SOL    HW1 4932   5.213   4.076   0.719
  825SOL    HW2 4933   5.335   3.999   0.762
  825SOL     MW 4934   5.292   4.074   0.756
  826SOL     OW 4935   2.953   0.600   2.729
  826SOL    HW1 4936   3.040   0.581   2.764
  826SOL    HW2 4937   2.914   0.658   2.793
  826SOL     MW 4938   2.959   0.604   2.741
  827SOL     OW 4939   4.851   3.091   2.116
  827SOL    HW1 4940   4.818   3.024   2.056
  827SOL    HW2 4941   4.933   3.056   2.149
  827SOL     MW 4942   4.857   3.078   2.112
  828SOL     OW 4943   3.146   0.791   0.182
  828SOL    HW1 4944   3.107   0.811   0.267
  828SOL    HW2 4945   3.109   0.707   0.157
  828SOL     MW 4946   3.136   0.782   0.190
  829SOL     OW 4947   1.190   5.409   2.243
  829SOL    HW1 4948   1.149   5.437   2.160
  829SOL    HW2 4949   1.225   5.322   2.224
  829SOL     MW 4950   1.190   5.402   2.230
  830SOL     OW 4951   5.895   5.089   4.184
  830SOL    HW1 4952   5.830   5.160   4.193
  830SOL    HW2 4953   5.976   5.134   4.159
  830SOL     MW 4954   5.897   5.104   4.182
  831SOL     OW 4955   2.190   4.791   0.573
  831SOL    HW1 4956   2.102   4.806   0.537
  831SOL    HW2 4957   2.181   4.812   0.666
  831SOL     MW 4958   2.177   4.796   0.581
  832SOL     OW 4959   3.535   5.223   5.843
  832SOL    HW1 4960   3.612   5.168   5.853
  832SOL    HW2 4961   3.490   5.217   5.927
  832SOL     MW 4962   3.539   5.215   5.855
  833SOL     OW 4963   5.937   6.060   0.369
  833SOL    HW1 4964   5.929   6.060   0.274
  833SOL    HW2 4965   5.971   5.973   0.390
  833SOL     MW 4966   5.941   6.049   0.360
  834SOL     OW 4967   2.234   4.599   4.785
  834SOL    HW1 4968   2.208   4.524   4.731
  834SOL    HW2 4969   2.306   4.640   4.736
  834SOL     MW 4970   2.240   4.595   4.772
  835SOL     OW 4971   3.130   2.635   1.161
  835SOL    HW1 4972   3.100   2.725   1.166
  835SOL    HW2 4973   3.111   2.608   1.071
  835SOL     MW 4974   3.124   2.643   1.150
  836SOL     OW 4975   4.926   2.996   5.192
  836SOL    HW1 4976   4.921   2.965   5.282
  836SOL    HW2 4977   5.019   2.990   5.169
  836SOL     MW 4978   4.937   2.992   5.200
  837SOL     OW 4979   2.560   4.954   2.390
  837SOL    HW1 4980   2.507   4.975   2.313
  837SOL    HW2 4981   2.614   5.031   2.404
  837SOL     MW 4982   2.560   4.966   2.382
  838SOL     OW 4983   5.430   0.293   5.660
  838SOL    HW1 4984   5.388   0.346   5.729
  838SOL    HW2 4985   5.363   0.232   5.631
  838SOL     MW 4986   5.416   0.293   5.665
  839SOL     OW 4987   5.459   5.379   4.206
  839SOL    HW1 4988   5.504   5.374   4.122
  839SOL    HW2 4989   5.385   5.319   4.198
  839SOL     MW 4990   5.455   5.371   4.194
  840SOL     OW 4991   4.501   5.120   5.419
  840SOL    HW1 4992   4.427   5.103   5.477
  840SOL    HW2 4993   4.474   5.086   5.334
  840SOL     MW 4994   4.488   5.113   5.415
  841SOL     OW 4995   1.098   6.013   3.301
  841SOL    HW1 4996   1.179   6.063   3.306
  841SOL    HW2 4997   1.062   6.017   3.390
  841SOL     MW 4998   1.104   6.020   3.313
  842SOL     OW 4999   0.605   0.324   0.840
  842SOL    HW1 5000   0.603   0.397   0.779
  842SOL    HW2 5001   0.696   0.293   0.837
  842SOL     MW 5002   0.616   0.329   0.832
  843SOL     OW 5003   2.297   1.654   2.146
  843SOL    HW1 5004   2.263   1.644   2.057
  843SOL    HW2 5005   2.392   1.663   2.135
  843SOL     MW 5006   2.305   1.654   2.133
  844SOL     OW 5007   2.123   0.664   5.878
  844SOL    HW1 5008   2.134   0.570   5.886
  844SOL    HW2 5009   2.089   0.693   5.963
  844SOL     MW 5010   2.120   0.656   5.890
  845SOL     OW 5011   4.619   5.122   5.778
  845SOL    HW1 5012   4.641   5.037   5.741
  845SOL    HW2 5013   4.694   5.178   5.755
  845SOL     MW 5014   4.632   5.118   5.770
  846SOL     OW 5015   0.062   3.525   3.527
  846SOL    HW1 5016   0.123   3.553   3.459
  846SOL    HW2 5017   0.118   3.492   3.597
  846SOL     MW 5018   0.077   3.524   3.527
  847SOL     OW 5019   4.872   2.468   1.485
  847SOL    HW1 5020   4.786   2.452   1.447
  847SOL    HW2 5021   4.871   2.420   1.568
  847SOL     MW 5022   4.861   2.460   1.491
  848SOL     OW 5023   2.944   6.013   1.895
  848SOL    HW1 5024   2.896   6.093   1.914
  848SOL    HW2 5025   2.968   5.978   1.981
  848SOL     MW 5026   2.940   6.019   1.909
  849SOL     OW 5027   1.995   1.792   1.831
  849SOL    HW1 5028   2.042   1.868   1.866
  849SOL    HW2 5029   1.979   1.736   1.907
  849SOL     MW 5030   1.999   1.795   1.845
  850SOL     OW 5031   2.144   0.149   4.567
  850SOL    HW1 5032   2.141   0.069   4.515
  850SOL    HW2 5033   2.157   0.220   4.503
  850SOL     MW 5034   2.145   0.148   4.552
  851SOL     OW 5035   3.885   5.781   0.417
  851SOL    HW1 5036   3.923   5.824   0.341
  851SOL    HW2 5037   3.961   5.750   0.467
  851SOL     MW 5038   3.900   5.783   0.414
  852SOL     OW 5039   1.317   3.587   2.273
  852SOL    HW1 5040   1.361   3.540   2.344
  852SOL    HW2 5041   1.361   3.558   2.194
  852SOL     MW 5042   1.328   3.577   2.272
  853SOL     OW 5043   5.850   1.495   0.599
  853SOL    HW1 5044   5.901   1.429   0.551
  853SOL    HW2 5045   5.840   1.457   0.687
  853SOL     MW 5046   5.855   1.481   0.604
  854SOL     OW 5047   3.118   5.307   4.946
  854SOL    HW1 5048   3.078   5.394   4.956
  854SOL    HW2 5049   3.094   5.261   5.026
  854SOL     MW 5050   3.110   5.313   4.958
  855SOL     OW 5051   5.577   3.642   5.410
  855SOL    HW1 5052   5.575   3.551   5.380
  855SOL    HW2 5053   5.494   3.679   5.380
  855SOL     MW 5054   5.566   3.635   5.402
  856SOL     OW 5055   1.503   0.988   1.799
  856SOL    HW1 5056   1.468   1.064   1.752
  856SOL    HW2 5057   1.436   0.920   1.788
  856SOL     MW 5058   1.490   0.989   1.791
  857SOL     OW 5059   3.513   3.369   5.543
  857SOL    HW1 5060   3.496   3.296   5.484
  857SOL    HW2 5061   3.532   3.443   5.485
  857SOL     MW 5062   3.513   3.369   5.528
  858SOL     OW 5063   3.121   4.445   2.455
  858SOL    HW1 5064   3.114   4.431   2.361
  858SOL    HW2 5065   3.208   4.412   2.478
  858SOL     MW 5066   3.132   4.439   2.446
  859SOL     OW 5067   0.986   5.963   6.007
  859SOL    HW1 5068   1.026   5.898   5.948
  859SOL    HW2 5069   1.052   6.032   6.013
  859SOL     MW 5070   1.000   5.963   6.000
  860SOL     OW 5071   5.597   4.760   2.807
  860SOL    HW1 5072   5.559   4.785   2.892
  860SOL    HW2 5073   5.525   4.720   2.759
  860SOL     MW 5074   5.583   4.758   2.812
  861SOL     OW 5075   4.830   5.243   6.013
  861SOL    HW1 5076   4.799   5.333   6.005
  861SOL    HW2 5077   4.757   5.195   6.051
  861SOL     MW 5078   4.817   5.248   6.017
  862SOL     OW 5079   2.412   3.926   1.330
  862SOL    HW1 5080   2.434   3.975   1.409
  862SOL    HW2 5081   2.492   3.880   1.307
  862SOL     MW 5082   2.425   3.926   1.337
  863SOL     OW 5083   1.719   3.674   6.082
  863SOL    HW1 5084   1.677   3.627   6.154
  863SOL    HW2 5085   1.744   3.605   6.020
  863SOL     MW 5086   1.717   3.659   6.083
  864SOL     OW 5087   3.747   4.957   0.142
  864SOL    HW1 5088   3.743   4.862   0.140
  864SOL    HW2 5089   3.819   4.977   0.202
  864SOL     MW 5090   3.756   4.948   0.149
  865SOL     OW 5091   5.948   4.644   2.484
  865SOL    HW1 5092   5.987   4.558   2.504
  865SOL    HW2 5093   5.891   4.662   2.559
  865SOL     MW 5094   5.946   4.635   2.496
  866SOL     OW 5095   4.074   1.901   2.581
  866SOL    HW1 5096   3.985   1.883   2.614
  866SOL    HW2 5097   4.131   1.852   2.639
  866SOL     MW 5098   4.070   1.892   2.593
  867SOL     OW 5099   4.156   4.825   2.144
  867SOL    HW1 5100   4.087   4.882   2.109
  867SOL    HW2 5101   4.195   4.876   2.215
  867SOL     MW 5102   4.152   4.839   2.149
  868SOL     OW 5103   4.556   1.601   3.016
  868SOL    HW1 5104   4.569   1.510   2.991
  868SOL    HW2 5105   4.640   1.644   2.996
  868SOL     MW 5106   4.569   1.595   3.010
  869SOL     OW 5107   0.698   0.781   0.327
  869SOL    HW1 5108   0.607   0.755   0.338
  869SOL    HW2 5109   0.697   0.877   0.338
  869SOL     MW 5110   0.686   0.791   0.330
  870SOL     OW 5111   4.700   3.599   1.168
  870SOL    HW1 5112   4.622   3.557   1.132
  870SOL    HW2 5113   4.760   3.526   1.186
  870SOL     MW 5114   4.697   3.584   1.165
  871SOL     OW 5115   4.399   3.252   1.403
  871SOL    HW1 5116   4.430   3.175   1.356
  871SOL    HW2 5117   4.468   3.272   1.466
  871SOL     MW 5118   4.412   3.245   1.405
  872SOL     OW 5119   2.188   4.829   4.286
  872SOL    HW1 5120   2.199   4.820   4.192
  872SOL    HW2 5121   2.134   4.907   4.296
  872SOL     MW 5122   2.182   4.838   4.275
  873SOL     OW 5123   2.984   5.689   3.442
  873SOL    HW1 5124   3.028   5.745   3.506
  873SOL    HW2 5125   2.918   5.642   3.493
  873SOL     MW 5126   2.981   5.690   3.457
  874SOL     OW 5127   4.555   1.669   4.028
  874SOL    HW1 5128   4.505   1.742   3.990
  874SOL    HW2 5129   4.604   1.633   3.955
  874SOL     MW 5130   4.555   1.674   4.014
  875SOL     OW 5131   0.276   5.592   1.134
  875SOL    HW1 5132   0.333   5.660   1.171
  875SOL    HW2 5133   0.337   5.526   1.102
  875SOL     MW 5134   0.291   5.592   1.134
  876SOL     OW 5135   1.359   2.710   2.278
  876SOL    HW1 5136   1.279   2.745   2.239
  876SOL    HW2 5137   1.424   2.712   2.208
  876SOL     MW 5138   1.357   2.715   2.264
  877SOL     OW 5139   3.454   2.154   4.600
  877SOL    HW1 5140   3.545   2.122   4.603
  877SOL    HW2 5141   3.460   2.240   4.560
  877SOL     MW 5142   3.467   2.161   4.596
  878SOL     OW 5143   0.584   1.497   4.986
  878SOL    HW1 5144   0.574   1.568   4.922
  878SOL    HW2 5145   0.498   1.489   5.027
  878SOL     MW 5146   0.571   1.505   4.983
  879SOL     OW 5147   4.623   4.634   1.153
  879SOL    HW1 5148   4.548   4.676   1.194
  879SOL    HW2 5149   4.585   4.581   1.082
  879SOL     MW 5150   4.609   4.632   1.149
  880SOL     OW 5151   5.673   4.673   3.753
  880SOL    HW1 5152   5.630   4.642   3.673
  880SOL    HW2 5153   5.736   4.738   3.722
  880SOL     MW 5154   5.675   4.677   3.739
  881SOL     OW 5155   1.417   1.403   5.360
  881SOL    HW1 5156   1.375   1.435   5.440
  881SOL    HW2 5157   1.421   1.308   5.371
  881SOL     MW 5158   1.412   1.395   5.371
  882SOL     OW 5159   6.072   0.380   4.192
  882SOL    HW1 5160   6.118   0.383   4.108
  882SOL    HW2 5161   5.988   0.339   4.173
  882SOL     MW 5162   6.067   0.376   4.179
  883SOL     OW 5163   5.615   1.195   1.002
  883SOL    HW1 5164   5.591   1.282   0.971
  883SOL    HW2 5165   5.572   1.135   0.941
  883SOL     MW 5166   5.606   1.198   0.991
  884SOL     OW 5167   3.127   5.059   2.971
  884SOL    HW1 5168   3.184   4.985   2.950
  884SOL    HW2 5169   3.160   5.093   3.054
  884SOL     MW 5170   3.139   5.054   2.979
  885SOL     OW 5171   2.972   0.119   3.662
  885SOL    HW1 5172   2.899   0.181   3.664
  885SOL    HW2 5173   2.943   0.049   3.604
  885SOL     MW 5174   2.959   0.119   3.655
  886SOL     OW 5175   2.264   0.571   3.157
  886SOL    HW1 5176   2.358   0.564   3.175
  886SOL    HW2 5177   2.223   0.567   3.243
  886SOL     MW 5178   2.271   0.570   3.171
  887SOL     OW 5179   2.051   0.402   4.171
  887SOL    HW1 5180   2.037   0.350   4.092
  887SOL    HW2 5181   1.994   0.478   4.159
  887SOL     MW 5182   2.042   0.405   4.159
  888SOL     OW 5183   2.879   3.946   4.968
  888SOL    HW1 5184   2.922   3.946   5.054
  888SOL    HW2 5185   2.883   4.037   4.940
  888SOL     MW 5186   2.885   3.958   4.976
  889SOL     OW 5187   4.668   5.135   1.539
  889SOL    HW1 5188   4.726   5.108   1.467
  889SOL    HW2 5189   4.638   5.222   1.514
  889SOL     MW 5190   4.671   5.142   1.526
  890SOL     OW 5191   5.603   2.444   1.293
  890SOL    HW1 5192   5.668   2.435   1.362
  890SOL    HW2 5193   5.531   2.386   1.320
  890SOL     MW 5194   5.602   2.435   1.306
  891SOL     OW 5195   2.039   0.239   3.973
  891SOL    HW1 5196   2.044   0.277   3.886
  891SOL    HW2 5197   1.953   0.196   3.975
  891SOL     MW 5198   2.028   0.239   3.962
  892SOL     OW 5199   2.628   0.965   3.398
  892SOL    HW1 5200   2.720   0.978   3.374
  892SOL    HW2 5201   2.631   0.914   3.479
  892SOL     MW 5202   2.640   0.960   3.405
  893SOL     OW 5203   1.557   0.020   2.955
  893SOL    HW1 5204   1.505  -0.020   3.026
  893SOL    HW2 5205   1.526   0.110   2.950
  893SOL     MW 5206   1.546   0.027   2.964
  894SOL     OW 5207   1.570   2.689   2.122
  894SOL    HW1 5208   1.637   2.625   2.097
  894SOL    HW2 5209   1.522   2.706   2.041
  894SOL     MW 5210   1.572   2.683   2.108
  895SOL     OW 5211   5.904   3.603   2.787
  895SOL    HW1 5212   5.822   3.651   2.798
  895SOL    HW2 5213   5.878   3.511   2.787
  895SOL     MW 5214   5.890   3.597   2.788
  896SOL     OW 5215   1.549   3.485   0.377
  896SOL    HW1 5216   1.524   3.393   0.380
  896SOL    HW2 5217   1.643   3.486   0.394
  896SOL     MW 5218   1.558   3.473   0.380
  897SOL     OW 5219   1.210   3.737   3.212
  897SOL    HW1 5220   1.277   3.672   3.231
  897SOL    HW2 5221   1.169   3.755   3.297
  897SOL     MW 5222   1.213   3.731   3.225
  898SOL     OW 5223   0.367   5.260   3.455
  898SOL    HW1 5224   0.372   5.199   3.529
  898SOL    HW2 5225   0.429   5.330   3.478
  898SOL     MW 5226   0.376   5.261   3.468
  899SOL     OW 5227   0.873   0.018   3.035
  899SOL    HW1 5228   0.937  -0.043   2.999
  899SOL    HW2 5229   0.894   0.102   2.993
  899SOL     MW 5230   0.884   0.022   3.025
  900SOL     OW 5231   5.320   1.575   3.851
  900SOL    HW1 5232   5.352   1.501   3.904
  900SOL    HW2 5233   5.227   1.579   3.869
  900SOL     MW 5234   5.312   1.566   3.860
  901SOL     OW 5235   0.866   0.511   1.230
  901SOL    HW1 5236   0.823   0.431   1.202
  901SOL    HW2 5237   0.811   0.581   1.195
  901SOL     MW 5238   0.853   0.510   1.222
  902SOL     OW 5239   4.743   4.105   5.227
  902SOL    HW1 5240   4.790   4.037   5.275
  902SOL    HW2 5241   4.678   4.138   5.289
  902SOL     MW 5242   4.741   4.101   5.241
  903SOL     OW 5243   1.913   2.405   5.487
  903SOL    HW1 5244   1.840   2.345   5.503
  903SOL    HW2 5245   1.976   2.386   5.556
  903SOL     MW 5246   1.911   2.395   5.498
  904SOL     OW 5247   5.758   4.571   4.699
  904SOL    HW1 5248   5.786   4.491   4.744
  904SOL    HW2 5249   5.693   4.541   4.636
  904SOL     MW 5250   5.753   4.557   4.697
  905SOL     OW 5251   3.378   1.782   4.846
  905SOL    HW1 5252   3.472   1.778   4.832
  905SOL    HW2 5253   3.355   1.696   4.882
  905SOL     MW 5254   3.387   1.770   4.848
  906SOL     OW 5255   4.812   4.031   5.992
  906SOL    HW1 5256   4.816   4.121   6.025
  906SOL    HW2 5257   4.858   3.980   6.058
  906SOL     MW 5258   4.819   4.036   6.004
  907SOL     OW 5259   3.231   1.392   5.549
  907SOL    HW1 5260   3.319   1.427   5.535
  907SOL    HW2 5261   3.181   1.466   5.582
  907SOL     MW 5262   3.236   1.406   5.551
  908SOL     OW 5263   0.265   0.053   4.620
  908SOL    HW1 5264   0.340   0.084   4.670
  908SOL    HW2 5265   0.223  -0.011   4.677
  908SOL     MW 5266   0.269   0.048   4.633
  909SOL     OW 5267   5.446   5.324   5.773
  909SOL    HW1 5268   5.419   5.322   5.865
  909SOL    HW2 5269   5.507   5.398   5.768
  909SOL     MW 5270   5.450   5.333   5.784
  910SOL     OW 5271   5.857   5.435   2.507
  910SOL    HW1 5272   5.926   5.408   2.447
  910SOL    HW2 5273   5.817   5.511   2.466
  910SOL     MW 5274   5.861   5.441   2.494
  911SOL     OW 5275   3.586   0.624   5.093
  911SOL    HW1 5276   3.513   0.576   5.056
  911SOL    HW2 5277   3.655   0.560   5.103
  911SOL     MW 5278   3.585   0.609   5.090
  912SOL     OW 5279   3.084   1.710   4.586
  912SOL    HW1 5280   3.087   1.778   4.654
  912SOL    HW2 5281   3.156   1.651   4.608
  912SOL     MW 5282   3.094   1.711   4.597
  913SOL     OW 5283   0.860   1.700   2.420
  913SOL    HW1 5284   0.878   1.757   2.496
  913SOL    HW2 5285   0.765   1.692   2.418
  913SOL     MW 5286   0.850   1.706   2.430
  914SOL     OW 5287   4.397   4.098   4.956
  914SOL    HW1 5288   4.340   4.021   4.957
  914SOL    HW2 5289   4.485   4.062   4.962
  914SOL     MW 5290   4.401   4.083   4.957
  915SOL     OW 5291   2.311   4.689   2.053
  915SOL    HW1 5292   2.352   4.620   2.000
  915SOL    HW2 5293   2.256   4.642   2.115
  915SOL     MW 5294   2.309   4.674   2.054
  916SOL     OW 5295   4.107   6.114   3.972
  916SOL    HW1 5296   4.104   6.110   3.876
  916SOL    HW2 5297   4.015   6.119   3.998
  916SOL     MW 5298   4.095   6.114   3.963
  917SOL     OW 5299   1.592   4.875   5.236
  917SOL    HW1 5300   1.553   4.939   5.177
  917SOL    HW2 5301   1.648   4.822   5.180
  917SOL     MW 5302   1.594   4.877   5.222
  918SOL     OW 5303   4.100   2.209   0.560
  918SOL    HW1 5304   4.151   2.288   0.569
  918SOL    HW2 5305   4.009   2.236   0.576
  918SOL     MW 5306   4.095   2.222   0.563
  919SOL     OW 5307   4.032   0.029   1.640
  919SOL    HW1 5308   4.013   0.029   1.733
  919SOL    HW2 5309   4.024   0.119   1.613
  919SOL     MW 5310   4.029   0.041   1.648
  920SOL     OW 5311   0.214   1.251   2.306
  920SOL    HW1 5312   0.221   1.303   2.226
  920SOL    HW2 5313   0.247   1.309   2.375
  920SOL     MW 5314   0.219   1.265   2.304
  921SOL     OW 5315   0.189   5.901   2.037
  921SOL    HW1 5316   0.250   5.853   1.981
  921SOL    HW2 5317   0.152   5.968   1.979
  921SOL     MW 5318   0.192   5.903   2.022
  922SOL     OW 5319   2.786   2.417   1.861
  922SOL    HW1 5320   2.831   2.420   1.945
  922SOL    HW2 5321   2.731   2.495   1.860
  922SOL     MW 5322   2.785   2.427   1.872
  923SOL     OW 5323   5.269   5.779   6.097
  923SOL    HW1 5324   5.221   5.837   6.157
  923SOL    HW2 5325   5.332   5.837   6.054
  923SOL     MW 5326   5.271   5.794   6.099
  924SOL     OW 5327   1.814   0.383   5.911
  924SOL    HW1 5328   1.801   0.385   5.817
  924SOL    HW2 5329   1.748   0.321   5.943
  924SOL     MW 5330   1.804   0.376   5.903
  925SOL     OW 5331   0.529   1.639   5.979
  925SOL    HW1 5332   0.609   1.653   6.029
  925SOL    HW2 5333   0.524   1.713   5.918
  925SOL     MW 5334   0.538   1.650   5.977
  926SOL     OW 5335   0.089   4.278   0.985
  926SOL    HW1 5336   0.033   4.352   1.012
  926SOL    HW2 5337   0.062   4.260   0.895
  926SOL     MW 5338   0.078   4.285   0.977
  927SOL     OW 5339   5.517   2.986   4.547
  927SOL    HW1 5340   5.611   2.970   4.542
  927SOL    HW2 5341   5.485   2.922   4.609
  927SOL     MW 5342   5.525   2.976   4.554
  928SOL     OW 5343   4.263   0.870   5.943
  928SOL    HW1 5344   4.353   0.845   5.962
  928SOL    HW2 5345   4.258   0.963   5.967
  928SOL     MW 5346   4.274   0.879   5.948
  929SOL     OW 5347   5.323   4.880   0.759
  929SOL    HW1 5348   5.383   4.808   0.777
  929SOL    HW2 5349   5.348   4.911   0.672
  929SOL     MW 5350   5.334   4.875   0.750
  930SOL     OW 5351   4.090   5.851   5.309
  930SOL    HW1 5352   4.035   5.866   5.385
  930SOL    HW2 5353   4.072   5.761   5.284
  930SOL     MW 5354   4.081   5.841   5.316
  931SOL     OW 5355   0.395   5.459   3.133
  931SOL    HW1 5356   0.429   5.520   3.067
  931SOL    HW2 5357   0.354   5.389   3.082
  931SOL     MW 5358   0.394   5.458   3.118
  932SOL     OW 5359   5.593   3.683   1.343
  932SOL    HW1 5360   5.680   3.722   1.349
  932SOL    HW2 5361   5.560   3.682   1.432
  932SOL     MW 5362   5.600   3.688   1.355
  933SOL     OW 5363   3.694   0.702   1.662
  933SOL    HW1 5364   3.670   0.654   1.583
  933SOL    HW2 5365   3.750   0.642   1.711
  933SOL     MW 5366   3.698   0.688   1.658
  934SOL     OW 5367   5.569   5.294   3.971
  934SOL    HW1 5368   5.561   5.200   3.955
  934SOL    HW2 5369   5.539   5.334   3.889
  934SOL     MW 5370   5.565   5.287   3.958
  935SOL     OW 5371   2.001   1.755   0.233
  935SOL    HW1 5372   2.030   1.666   0.252
  935SOL    HW2 5373   2.028   1.771   0.143
  935SOL     MW 5374   2.008   1.746   0.224
  936SOL     OW 5375   1.728   4.888   2.478
  936SOL    HW1 5376   1.663   4.913   2.544
  936SOL    HW2 5377   1.721   4.793   2.473
  936SOL     MW 5378   1.719   4.879   2.486
  937SOL     OW 5379   0.055   1.791   3.802
  937SOL    HW1 5380   0.137   1.799   3.754
  937SOL    HW2 5381   0.047   1.698   3.822
  937SOL     MW 5382   0.064   1.780   3.799
  938SOL     OW 5383   3.772   5.755   2.944
  938SOL    HW1 5384   3.754   5.790   2.857
  938SOL    HW2 5385   3.724   5.812   3.004
  938SOL     MW 5386   3.764   5.767   2.941
  939SOL     OW 5387   2.705   3.793   2.490
  939SOL    HW1 5388   2.614   3.771   2.471
  939SOL    HW2 5389   2.735   3.724   2.549
  939SOL     MW 5390   2.698   3.782   2.495
  940SOL     OW 5391   2.054   0.866   3.754
  940SOL    HW1 5392   2.040   0.932   3.822
  940SOL    HW2 5393   2.001   0.793   3.782
  940SOL     MW 5394   2.046   0.866   3.766
  941SOL     OW 5395   5.401   5.852   5.042
  941SOL    HW1 5396   5.312   5.867   5.074
  941SOL    HW2 5397   5.454   5.917   5.087
  941SOL     MW 5398   5.396   5.862   5.052
  942SOL     OW 5399   2.831   4.297   5.923
  942SOL    HW1 5400   2.762   4.360   5.944
  942SOL    HW2 5401   2.822   4.229   5.990
  942SOL     MW 5402   2.821   4.297   5.934
  943SOL     OW 5403   5.225   0.109   0.952
  943SOL    HW1 5404   5.217   0.163   0.874
  943SOL    HW2 5405   5.135   0.095   0.981
  943SOL     MW 5406   5.212   0.114   0.945
  944SOL     OW 5407   0.489   5.629   2.167
  944SOL    HW1 5408   0.432   5.670   2.102
  944SOL    HW2 5409   0.523   5.702   2.218
  944SOL     MW 5410   0.486   5.643   2.165
  945SOL     OW 5411   5.723   2.922   0.108
  945SOL    HW1 5412   5.816   2.900   0.119
  945SOL    HW2 5413   5.722   2.985   0.037
  945SOL     MW 5414   5.735   2.927   0.100
  946SOL     OW 5415   5.884   1.796   1.470
  946SOL    HW1 5416   5.957   1.800   1.532
  946SOL    HW2 5417   5.821   1.860   1.503
  946SOL     MW 5418   5.886   1.805   1.482
  947SOL     OW 5419   4.574   1.052   4.120
  947SOL    HW1 5420   4.669   1.050   4.130
  947SOL    HW2 5421   4.559   1.111   4.047
  947SOL     MW 5422   4.585   1.059   4.112
  948SOL     OW 5423   3.820   1.572   1.470
  948SOL    HW1 5424   3.786   1.518   1.541
  948SOL    HW2 5425   3.794   1.661   1.493
  948SOL     MW 5426   3.812   1.576   1.482
  949SOL     OW 5427   0.915   5.154   1.195
  949SOL    HW1 5428   0.917   5.161   1.290
  949SOL    HW2 5429   1.002   5.123   1.171
  949SOL     MW 5430   0.926   5.151   1.204
  950SOL     OW 5431   3.739   2.385   5.513
  950SOL    HW1 5432   3.711   2.297   5.489
  950SOL    HW2 5433   3.804   2.409   5.447
  950SOL     MW 5434   3.744   2.377   5.502
  951SOL     OW 5435   0.879   5.333   0.318
  951SOL    HW1 5436   0.869   5.330   0.223
  951SOL    HW2 5437   0.953   5.275   0.336
  951SOL     MW 5438   0.887   5.325   0.309
  952SOL     OW 5439   1.644   1.065   4.547
  952SOL    HW1 5440   1.729   1.030   4.574
  952SOL    HW2 5441   1.582   1.033   4.612
  952SOL     MW 5442   1.647   1.057   4.559
  953SOL     OW 5443   5.740   3.844   0.936
  953SOL    HW1 5444   5.831   3.819   0.952
  953SOL    HW2 5445   5.703   3.772   0.885
  953SOL     MW 5446   5.747   3.832   0.931
  954SOL     OW 5447   4.995   4.715   4.648
  954SOL    HW1 5448   4.944   4.637   4.668
  954SOL    HW2 5449   5.080   4.681   4.619
  954SOL     MW 5450   5.000   4.701   4.647
  955SOL     OW 5451   3.732   1.243   5.416
  955SOL    HW1 5452   3.740   1.174   5.350
  955SOL    HW2 5453   3.659   1.215   5.471
  955SOL     MW 5454   3.724   1.231   5.415
  956SOL     OW 5455   1.584   0.451   4.556
  956SOL    HW1 5456   1.553   0.484   4.472
  956SOL    HW2 5457   1.594   0.530   4.610
  956SOL     MW 5458   1.582   0.464   4.553
  957SOL     OW 5459   1.955   5.051   3.874
  957SOL    HW1 5460   1.941   4.960   3.901
  957SOL    HW2 5461   1.878   5.097   3.907
  957SOL     MW 5462   1.943   5.045   3.882
  958SOL     OW 5463   5.498   1.499   1.283
  958SOL    HW1 5464   5.414   1.458   1.264
  958SOL    HW2 5465   5.545   1.434   1.335
  958SOL     MW 5466   5.494   1.486   1.287
  959SOL     OW 5467   4.041   5.561   1.505
  959SOL    HW1 5468   4.039   5.655   1.519
  959SOL    HW2 5469   4.022   5.551   1.411
  959SOL     MW 5470   4.038   5.572   1.494
  960SOL     OW 5471   0.914   2.789   0.834
  960SOL    HW1 5472   0.859   2.722   0.875
  960SOL    HW2 5473   0.855   2.834   0.774
  960SOL     MW 5474   0.899   2.786   0.831
  961SOL     OW 5475   4.821   3.758   3.948
  961SOL    HW1 5476   4.909   3.740   3.915
  961SOL    HW2 5477   4.831   3.763   4.043
  961SOL     MW 5478   4.833   3.756   3.956
  962SOL     OW 5479   5.509   5.629   3.702
  962SOL    HW1 5480   5.479   5.540   3.723
  962SOL    HW2 5481   5.604   5.621   3.696
  962SOL     MW 5482   5.517   5.617   3.704
  963SOL     OW 5483   6.079   1.669   0.551
  963SOL    HW1 5484   6.054   1.756   0.521
  963SOL    HW2 5485   5.996   1.622   0.561
  963SOL     MW 5486   6.065   1.674   0.549
  964SOL     OW 5487   0.449   4.681   5.121
  964SOL    HW1 5488   0.475   4.700   5.031
  964SOL    HW2 5489   0.367   4.729   5.133
  964SOL     MW 5490   0.442   4.689   5.111
  965SOL     OW 5491   1.632   5.152   3.560
  965SOL    HW1 5492   1.562   5.137   3.623
  965SOL    HW2 5493   1.709   5.110   3.599
  965SOL     MW 5494   1.633   5.145   3.573
  966SOL     OW 5495   1.390   2.456   4.257
  966SOL    HW1 5496   1.311   2.460   4.310
  966SOL    HW2 5497   1.358   2.441   4.168
  966SOL     MW 5498   1.375   2.455   4.252
  967SOL     OW 5499   0.892   1.170   5.098
  967SOL    HW1 5500   0.927   1.088   5.133
  967SOL    HW2 5501   0.901   1.162   5.003
  967SOL     MW 5502   0.898   1.159   5.091
  968SOL     OW 5503   3.875   3.885   4.563
  968SOL    HW1 5504   3.835   3.887   4.650
  968SOL    HW2 5505   3.824   3.947   4.511
  968SOL     MW 5506   3.863   3.893   4.568
  969SOL     OW 5507   2.592   2.512   5.336
  969SOL    HW1 5508   2.658   2.500   5.405
  969SOL    HW2 5509   2.534   2.579   5.371
  969SOL     MW 5510   2.593   2.519   5.350
  970SOL     OW 5511   4.610   1.935   1.520
  970SOL    HW1 5512   4.552   1.897   1.454
  970SOL    HW2 5513   4.580   1.899   1.603
  970SOL     MW 5514   4.599   1.926   1.522
  971SOL     OW 5515   5.044   3.625   1.246
  971SOL    HW1 5516   5.037   3.720   1.236
  971SOL    HW2 5517   4.982   3.603   1.316
  971SOL     MW 5518   5.035   3.634   1.254
  972SOL     OW 5519   3.264   5.345   1.026
  972SOL    HW1 5520   3.240   5.278   1.090
  972SOL    HW2 5521   3.350   5.318   0.994
  972SOL     MW 5522   3.272   5.333   1.030
  973SOL     OW 5523   2.520   0.051   3.695
  973SOL    HW1 5524   2.572   0.020   3.768
  973SOL    HW2 5525   2.447   0.098   3.736
  973SOL     MW 5526   2.517   0.053   3.709
  974SOL     OW 5527   1.127   1.123   2.419
  974SOL    HW1 5528   1.133   1.144   2.512
  974SOL    HW2 5529   1.066   1.187   2.383
  974SOL     MW 5530   1.120   1.134   2.427
  975SOL     OW 5531   0.165   1.560   1.492
  975SOL    HW1 5532   0.121   1.619   1.553
  975SOL    HW2 5533   0.225   1.616   1.443
  975SOL     MW 5534   0.167   1.575   1.493
  976SOL     OW 5535   0.814   1.933   2.183
  976SOL    HW1 5536   0.868   2.012   2.173
  976SOL    HW2 5537   0.864   1.876   2.242
  976SOL     MW 5538   0.827   1.936   2.189
  977SOL     OW 5539   1.323   0.727   2.605
  977SOL    HW1 5540   1.306   0.805   2.659
  977SOL    HW2 5541   1.379   0.760   2.533
  977SOL     MW 5542   1.328   0.741   2.602
  978SOL     OW 5543   4.807   5.255   3.486
  978SOL    HW1 5544   4.837   5.301   3.407
  978SOL    HW2 5545   4.760   5.321   3.536
  978SOL     MW 5546   4.805   5.269   3.482
  979SOL     OW 5547   5.014   3.378   4.306
  979SOL    HW1 5548   5.035   3.287   4.329
  979SOL    HW2 5549   4.938   3.399   4.360
  979SOL     MW 5550   5.007   3.369   4.316
  980SOL     OW 5551   5.493   2.489   4.483
  980SOL    HW1 5552   5.479   2.559   4.419
  980SOL    HW2 5553   5.588   2.484   4.492
  980SOL     MW 5554   5.504   2.497   4.476
  981SOL     OW 5555   0.345   0.048   0.432
  981SOL    HW1 5556   0.360   0.096   0.513
  981SOL    HW2 5557   0.253   0.022   0.436
  981SOL     MW 5558   0.335   0.050   0.443
  982SOL     OW 5559   0.064   4.737   2.387
  982SOL    HW1 5560  -0.018   4.693   2.409
  982SOL    HW2 5561   0.088   4.701   2.301
  982SOL     MW 5562   0.057   4.727   2.379
  983SOL     OW 5563   2.019   5.871   0.331
  983SOL    HW1 5564   1.943   5.913   0.370
  983SOL    HW2 5565   2.011   5.891   0.237
  983SOL     MW 5566   2.008   5.879   0.324
  984SOL     OW 5567   1.988   4.382   2.626
  984SOL    HW1 5568   2.064   4.439   2.631
  984SOL    HW2 5569   2.016   4.300   2.665
  984SOL     MW 5570   2.001   4.379   2.632
  985SOL     OW 5571   3.360   1.495   1.654
  985SOL    HW1 5572   3.376   1.547   1.576
  985SOL    HW2 5573   3.431   1.520   1.714
  985SOL     MW 5574   3.371   1.505   1.652
  986SOL     OW 5575   3.210   0.891   3.331
  986SOL    HW1 5576   3.202   0.894   3.426
  986SOL    HW2 5577   3.221   0.983   3.304
  986SOL     MW 5578   3.211   0.904   3.339
  987SOL     OW 5579   2.290   0.494   3.741
  987SOL    HW1 5580   2.341   0.503   3.660
  987SOL    HW2 5581   2.204   0.464   3.712
  987SOL     MW 5582   2.285   0.490   3.727
  988SOL     OW 5583   2.961   5.895   2.120
  988SOL    HW1 5584   3.017   5.857   2.187
  988SOL    HW2 5585   2.913   5.821   2.083
  988SOL     MW 5586   2.962   5.881   2.124
  989SOL     OW 5587   5.772   4.969   0.831
  989SOL    HW1 5588   5.811   4.943   0.914
  989SOL    HW2 5589   5.841   4.956   0.766
  989SOL     MW 5590   5.786   4.964   0.833
  990SOL     OW 5591   1.651   5.356   0.309
  990SOL    HW1 5592   1.702   5.416   0.254
  990SOL    HW2 5593   1.651   5.397   0.395
  990SOL     MW 5594   1.658   5.369   0.313
  991SOL     OW 5595   0.683   2.879   0.323
  991SOL    HW1 5596   0.618   2.850   0.260
  991SOL    HW2 5597   0.655   2.968   0.347
  991SOL     MW 5598   0.671   2.887   0.318
  992SOL     OW 5599   4.178   3.911   4.856
  992SOL    HW1 5600   4.169   3.831   4.804
  992SOL    HW2 5601   4.115   3.972   4.818
  992SOL     MW 5602   4.169   3.909   4.845
  993SOL     OW 5603   0.863   0.456   1.489
  993SOL    HW1 5604   0.792   0.504   1.533
  993SOL    HW2 5605   0.855   0.482   1.397
  993SOL     MW 5606   0.853   0.465   1.482
  994SOL     OW 5607   5.312   0.004   5.354
  994SOL    HW1 5608   5.273   0.078   5.401
  994SOL    HW2 5609   5.298  -0.070   5.411
  994SOL     MW 5610   5.305   0.004   5.367
  995SOL     OW 5611   3.286   3.987   5.866
  995SOL    HW1 5612   3.231   3.959   5.939
  995SOL    HW2 5613   3.330   4.066   5.898
  995SOL     MW 5614   3.284   3.993   5.879
  996SOL     OW 5615   0.798   2.595   0.983
  996SOL    HW1 5616   0.758   2.597   1.070
  996SOL    HW2 5617   0.752   2.524   0.938
  996SOL     MW 5618   0.787   2.586   0.988
  997SOL     OW 5619   6.065   0.048   1.421
  997SOL    HW1 5620   6.060   0.053   1.516
  997SOL    HW2 5621   6.043   0.135   1.390
  997SOL     MW 5622   6.061   0.060   1.429
  998SOL     OW 5623   3.653   4.392   5.351
  998SOL    HW1 5624   3.605   4.448   5.411
  998SOL    HW2 5625   3.650   4.305   5.392
  998SOL     MW 5626   3.646   4.388   5.364
  999SOL     OW 5627   5.543   4.851   5.046
  999SOL    HW1 5628   5.581   4.866   4.959
  999SOL    HW2 5629   5.449   4.843   5.029
  999SOL     MW 5630   5.535   4.852   5.032
 1000SOL     OW 5631   2.633   2.420   6.065
 1000SOL    HW1 5632   2.670   2.334   6.086
 1000SOL    HW2 5633   2.598   2.411   5.977
 1000SOL     MW 5634   2.633   2.408   6.057
 1001SOL     OW 5635   1.438   1.306   4.715
 1001SOL    HW1 5636   1.434   1.210   4.711
 1001SOL    HW2 5637   1.350   1.334   4.688
 1001SOL     MW 5638   1.426   1.297   4.711
 1002SOL     OW 5639   2.191   1.776   4.739
 1002SOL    HW1 5640   2.273   1.764   4.786
 1002SOL    HW2 5641   2.163   1.865   4.759
 1002SOL     MW 5642   2.198   1.786   4.748
 1003SOL     OW 5643   1.167   2.201   3.509
 1003SOL    HW1 5644   1.156   2.219   3.602
 1003SOL    HW2 5645   1.248   2.149   3.504
 1003SOL     MW 5646   1.176   2.196   3.520
 1004SOL     OW 5647   1.251   5.232   0.774
 1004SOL    HW1 5648   1.174   5.265   0.729
 1004SOL    HW2 5649   1.323   5.285   0.739
 1004SOL     MW 5650   1.251   5.243   0.763
 1005SOL     OW 5651   5.549   5.373   0.196
 1005SOL    HW1 5652   5.477   5.432   0.216
 1005SOL    HW2 5653   5.523   5.289   0.234
 1005SOL     MW 5654   5.537   5.369   0.203
 1006SOL     OW 5655   1.880   5.235   2.990
 1006SOL    HW1 5656   1.970   5.230   2.958
 1006SOL    HW2 5657   1.862   5.329   2.997
 1006SOL     MW 5658   1.889   5.246   2.987
 1007SOL     OW 5659   1.936   0.637   3.819
 1007SOL    HW1 5660   1.866   0.664   3.760
 1007SOL    HW2 5661   1.968   0.555   3.783
 1007SOL     MW 5662   1.931   0.629   3.807
 1008SOL     OW 5663   1.007   4.973   0.224
 1008SOL    HW1 5664   0.914   4.967   0.245
 1008SOL    HW2 5665   1.042   5.035   0.289
 1008SOL     MW 5666   1.000   4.981   0.235
 1009SOL     OW 5667   1.017   4.265   1.541
 1009SOL    HW1 5668   1.079   4.299   1.477
 1009SOL    HW2 5669   1.049   4.178   1.563
 1009SOL     MW 5670   1.029   4.258   1.536
 1010SOL     OW 5671   5.612   2.921   0.894
 1010SOL    HW1 5672   5.636   2.937   0.986
 1010SOL    HW2 5673   5.552   2.993   0.873
 1010SOL     MW 5674   5.607   2.933   0.903
 1011SOL     OW 5675   1.952   5.526   5.003
 1011SOL    HW1 5676   1.932   5.459   5.068
 1011SOL    HW2 5677   1.923   5.608   5.043
 1011SOL     MW 5678   1.946   5.528   5.017
 1012SOL     OW 5679   3.037   2.437   0.460
 1012SOL    HW1 5680   2.987   2.365   0.497
 1012SOL    HW2 5681   2.978   2.478   0.397
 1012SOL     MW 5682   3.023   2.433   0.456
 1013SOL     OW 5683   2.388   0.273   3.911
 1013SOL    HW1 5684   2.345   0.336   3.852
 1013SOL    HW2 5685   2.480   0.279   3.888
 1013SOL     MW 5686   2.394   0.282   3.900
 1014SOL     OW 5687   1.033   4.123   2.105
 1014SOL    HW1 5688   1.035   4.075   2.022
 1014SOL    HW2 5689   0.997   4.209   2.083
 1014SOL     MW 5690   1.028   4.128   2.092
 1015SOL     OW 5691   0.384   5.275   0.806
 1015SOL    HW1 5692   0.305   5.263   0.858
 1015SOL    HW2 5693   0.415   5.186   0.788
 1015SOL     MW 5694   0.378   5.262   0.810
 1016SOL     OW 5695   3.065   0.846   0.937
 1016SOL    HW1 5696   3.122   0.833   1.012
 1016SOL    HW2 5697   3.038   0.759   0.911
 1016SOL     MW 5698   3.069   0.833   0.943
 1017SOL     OW 5699   5.721   1.026   4.638
 1017SOL    HW1 5700   5.711   1.034   4.732
 1017SOL    HW2 5701   5.662   1.091   4.601
 1017SOL     MW 5702   5.712   1.035   4.645
 1018SOL     OW 5703   6.102   3.618   0.741
 1018SOL    HW1 5704   6.116   3.653   0.653
 1018SOL    HW2 5705   6.154   3.538   0.744
 1018SOL     MW 5706   6.110   3.612   0.730
 1019SOL     OW 5707   1.175   0.866   0.907
 1019SOL    HW1 5708   1.228   0.907   0.975
 1019SOL    HW2 5709   1.101   0.926   0.896
 1019SOL     MW 5710   1.172   0.879   0.914
 1020SOL     OW 5711   6.111   1.695   0.834
 1020SOL    HW1 5712   6.156   1.779   0.845
 1020SOL    HW2 5713   6.089   1.691   0.741
 1020SOL     MW 5714   6.114   1.705   0.824
 1021SOL     OW 5715   2.221   3.479   0.174
 1021SOL    HW1 5716   2.164   3.485   0.250
 1021SOL    HW2 5717   2.163   3.489   0.098
 1021SOL     MW 5718   2.207   3.481   0.174
 1022SOL     OW 5719   0.906   3.243   1.802
 1022SOL    HW1 5720   0.879   3.159   1.764
 1022SOL    HW2 5721   0.990   3.224   1.844
 1022SOL     MW 5722   0.913   3.230   1.803
 1023SOL     OW 5723   1.451   6.042   2.002
 1023SOL    HW1 5724   1.496   6.085   2.074
 1023SOL    HW2 5725   1.366   6.017   2.038
 1023SOL     MW 5726   1.446   6.044   2.015
 1024SOL     OW 5727   0.746   3.898   2.745
 1024SOL    HW1 5728   0.661   3.941   2.743
 1024SOL    HW2 5729   0.750   3.847   2.663
 1024SOL     MW 5730   0.736   3.897   2.734
 1025SOL     OW 5731   0.961   1.361   3.811
 1025SOL    HW1 5732   0.967   1.344   3.905
 1025SOL    HW2 5733   0.937   1.454   3.805
 1025SOL     MW 5734   0.959   1.371   3.822
 1026SOL     OW 5735   2.327   0.468   4.631
 1026SOL    HW1 5736   2.374   0.532   4.578
 1026SOL    HW2 5737   2.286   0.409   4.568
 1026SOL     MW 5738   2.328   0.468   4.617
 1027SOL     OW 5739   0.490   3.823   4.426
 1027SOL    HW1 5740   0.497   3.757   4.494
 1027SOL    HW2 5741   0.432   3.890   4.463
 1027SOL     MW 5742   0.483   3.823   4.439
 1028SOL     OW 5743   0.739   2.013   0.403
 1028SOL    HW1 5744   0.814   1.971   0.445
 1028SOL    HW2 5745   0.769   2.103   0.386
 1028SOL     MW 5746   0.753   2.019   0.407
 1029SOL     OW 5747   2.732   1.715   3.271
 1029SOL    HW1 5748   2.772   1.769   3.338
 1029SOL    HW2 5749   2.803   1.660   3.238
 1029SOL     MW 5750   2.746   1.715   3.275
 1030SOL     OW 5751   4.006   2.276   0.093
 1030SOL    HW1 5752   3.981   2.352   0.145
 1030SOL    HW2 5753   4.082   2.240   0.138
 1030SOL     MW 5754   4.013   2.281   0.105
 1031SOL     OW 5755   3.474   4.788   5.289
 1031SOL    HW1 5756   3.466   4.877   5.252
 1031SOL    HW2 5757   3.523   4.740   5.222
 1031SOL     MW 5758   3.480   4.794   5.276
 1032SOL     OW 5759   2.267   5.046   1.348
 1032SOL    HW1 5760   2.303   5.134   1.348
 1032SOL    HW2 5761   2.222   5.038   1.432
 1032SOL     MW 5762   2.266   5.056   1.358
 1033SOL     OW 5763   2.125   1.226   5.895
 1033SOL    HW1 5764   2.089   1.293   5.953
 1033SOL    HW2 5765   2.220   1.235   5.903
 1033SOL     MW 5766   2.133   1.236   5.903
 1034SOL     OW 5767   4.379   1.373   2.638
 1034SOL    HW1 5768   4.331   1.450   2.608
 1034SOL    HW2 5769   4.325   1.298   2.611
 1034SOL     MW 5770   4.366   1.373   2.631
 1035SOL     OW 5771   5.271   1.073   2.106
 1035SOL    HW1 5772   5.194   1.022   2.081
 1035SOL    HW2 5773   5.288   1.130   2.031
 1035SOL     MW 5774   5.264   1.074   2.093
 1036SOL     OW 5775   1.490   4.371   3.367
 1036SOL    HW1 5776   1.560   4.403   3.311
 1036SOL    HW2 5777   1.420   4.435   3.357
 1036SOL     MW 5778   1.490   4.383   3.359
 1037SOL     OW 5779   0.992   0.617   3.947
 1037SOL    HW1 5780   0.950   0.609   4.032
 1037SOL    HW2 5781   0.925   0.654   3.890
 1037SOL     MW 5782   0.978   0.622   3.951
 1038SOL     OW 5783   0.189   1.452   2.083
 1038SOL    HW1 5784   0.158   1.532   2.125
 1038SOL    HW2 5785   0.212   1.478   1.994
 1038SOL     MW 5786   0.188   1.465   2.077
 1039SOL     OW 5787   5.935   3.252   1.562
 1039SOL    HW1 5788   5.852   3.298   1.550
 1039SOL    HW2 5789   5.937   3.189   1.490
 1039SOL     MW 5790   5.925   3.250   1.551
 1040SOL     OW 5791   4.971   1.275   2.178
 1040SOL    HW1 5792   4.981   1.259   2.084
 1040SOL    HW2 5793   5.060   1.287   2.210
 1040SOL     MW 5794   4.984   1.275   2.170
 1041SOL     OW 5795   0.035   0.423   3.935
 1041SOL    HW1 5796   0.022   0.490   3.868
 1041SOL    HW2 5797   0.129   0.405   3.934
 1041SOL     MW 5798   0.045   0.430   3.926
 1042SOL     OW 5799   2.578   4.638   4.118
 1042SOL    HW1 5800   2.512   4.572   4.097
 1042SOL    HW2 5801   2.562   4.709   4.056
 1042SOL     MW 5802   2.568   4.638   4.107
 1043SOL     OW 5803   4.738   4.084   1.658
 1043SOL    HW1 5804   4.747   3.997   1.698
 1043SOL    HW2 5805   4.757   4.070   1.566
 1043SOL     MW 5806   4.742   4.071   1.652
 1044SOL     OW 5807   5.613   2.822   0.436
 1044SOL    HW1 5808   5.520   2.809   0.454
 1044SOL    HW2 5809   5.619   2.829   0.341
 1044SOL     MW 5810   5.602   2.821   0.426
 1045SOL     OW 5811   0.360   3.090   1.531
 1045SOL    HW1 5812   0.454   3.092   1.515
 1045SOL    HW2 5813   0.324   3.151   1.467
 1045SOL     MW 5814   0.368   3.098   1.521
 1046SOL     OW 5815   4.779   4.115   0.206
 1046SOL    HW1 5816   4.841   4.056   0.163
 1046SOL    HW2 5817   4.822   4.139   0.288
 1046SOL     MW 5818   4.793   4.111   0.211
 1047SOL     OW 5819   5.003   5.024   5.975
 1047SOL    HW1 5820   5.087   5.062   5.950
 1047SOL    HW2 5821   4.944   5.099   5.982
 1047SOL     MW 5822   5.006   5.038   5.973
 1048SOL     OW 5823   5.659   5.510   3.473
 1048SOL    HW1 5824   5.588   5.456   3.440
 1048SOL    HW2 5825   5.654   5.590   3.422
 1048SOL     MW 5826   5.649   5.513   3.462
 1049SOL     OW 5827   5.675   5.733   5.868
 1049SOL    HW1 5828   5.643   5.642   5.864
 1049SOL    HW2 5829   5.632   5.777   5.795
 1049SOL     MW 5830   5.666   5.727   5.858
 1050SOL     OW 5831   0.660   2.030   4.834
 1050SOL    HW1 5832   0.664   2.099   4.768
 1050SOL    HW2 5833   0.749   2.023   4.867
 1050SOL     MW 5834   0.672   2.038   4.830
 1051SOL     OW 5835   0.657   2.047   3.153
 1051SOL    HW1 5836   0.613   2.113   3.207
 1051SOL    HW2 5837   0.742   2.034   3.196
 1051SOL     MW 5838   0.662   2.054   3.166
 1052SOL     OW 5839   1.780   0.586   5.186
 1052SOL    HW1 5840   1.853   0.525   5.176
 1052SOL    HW2 5841   1.822   0.673   5.193
 1052SOL     MW 5842   1.795   0.589   5.185
 1053SOL     OW 5843   2.736   2.729   5.653
 1053SOL    HW1 5844   2.818   2.741   5.701
 1053SOL    HW2 5845   2.672   2.704   5.720
 1053SOL     MW 5846   2.738   2.727   5.667
 1054SOL     OW 5847   2.087   2.383   5.689
 1054SOL    HW1 5848   2.146   2.373   5.615
 1054SOL    HW2 5849   2.061   2.294   5.711
 1054SOL     MW 5850   2.091   2.370   5.683
 1055SOL     OW 5851   0.158   4.097   1.909
 1055SOL    HW1 5852   0.193   4.178   1.871
 1055SOL    HW2 5853   0.073   4.123   1.944
 1055SOL     MW 5854   0.152   4.111   1.909
 1056SOL     OW 5855   0.922   3.972   0.052
 1056SOL    HW1 5856   0.991   4.026   0.091
 1056SOL    HW2 5857   0.893   4.023  -0.024
 1056SOL     MW 5858   0.927   3.986   0.047
 1057SOL     OW 5859   3.715   1.544   2.996
 1057SOL    HW1 5860   3.675   1.469   2.953
 1057SOL    HW2 5861   3.795   1.560   2.947
 1057SOL     MW 5862   3.720   1.537   2.984
 1058SOL     OW 5863   0.105   0.086   4.108
 1058SOL    HW1 5864   0.066   0.003   4.135
 1058SOL    HW2 5865   0.071   0.150   4.169
 1058SOL     MW 5866   0.096   0.083   4.119
 1059SOL     OW 5867   4.316   2.166   1.386
 1059SOL    HW1 5868   4.397   2.183   1.336
 1059SOL    HW2 5869   4.347   2.129   1.469
 1059SOL     MW 5870   4.331   2.163   1.390
 1060SOL     OW 5871   3.067   4.706   5.152
 1060SOL    HW1 5872   3.073   4.788   5.201
 1060SOL    HW2 5873   3.144   4.656   5.179
 1060SOL     MW 5874   3.078   4.710   5.162
 1061SOL     OW 5875   3.449   0.733   1.820
 1061SOL    HW1 5876   3.504   0.759   1.893
 1061SOL    HW2 5877   3.506   0.680   1.764
 1061SOL     MW 5878   3.463   0.728   1.822
 1062SOL     OW 5879   5.538   1.282   5.417
 1062SOL    HW1 5880   5.541   1.188   5.402
 1062SOL    HW2 5881   5.576   1.320   5.338
 1062SOL     MW 5882   5.544   1.275   5.405
 1063SOL     OW 5883   3.502   4.592   4.923
 1063SOL    HW1 5884   3.548   4.610   4.842
 1063SOL    HW2 5885   3.570   4.588   4.990
 1063SOL     MW 5886   3.517   4.594   4.921
 1064SOL     OW 5887   5.240   1.654   3.306
 1064SOL    HW1 5888   5.242   1.608   3.390
 1064SOL    HW2 5889   5.157   1.703   3.308
 1064SOL     MW 5890   5.230   1.655   3.317
 1065SOL     OW 5891   0.044   1.180   4.886
 1065SOL    HW1 5892   0.129   1.224   4.883
 1065SOL    HW2 5893   0.063   1.089   4.863
 1065SOL     MW 5894   0.057   1.174   4.882
 1066SOL     OW 5895   2.406   5.292   5.089
 1066SOL    HW1 5896   2.317   5.276   5.121
 1066SOL    HW2 5897   2.412   5.241   5.008
 1066SOL     MW 5898   2.395   5.283   5.083
 1067SOL     OW 5899   1.695   2.205   0.133
 1067SOL    HW1 5900   1.679   2.146   0.059
 1067SOL    HW2 5901   1.648   2.285   0.110
 1067SOL     MW 5902   1.687   2.207   0.121
 1068SOL     OW 5903   1.627   3.844   4.827
 1068SOL    HW1 5904   1.569   3.918   4.847
 1068SOL    HW2 5905   1.628   3.793   4.908
 1068SOL     MW 5906   1.619   3.847   4.840
 1069SOL     OW 5907   2.067   4.360   3.987
 1069SOL    HW1 5908   2.117   4.438   3.965
 1069SOL    HW2 5909   2.098   4.336   4.075
 1069SOL     MW 5910   2.078   4.367   3.996
 1070SOL     OW 5911   0.119   5.327   2.667
 1070SOL    HW1 5912   0.121   5.328   2.571
 1070SOL    HW2 5913   0.198   5.281   2.692
 1070SOL     MW 5914   0.129   5.321   2.658
 1071SOL     OW 5915   1.291   4.965   0.755
 1071SOL    HW1 5916   1.335   4.968   0.840
 1071SOL    HW2 5917   1.275   5.057   0.734
 1071SOL     MW 5918   1.294   4.977   0.764
 1072SOL     OW 5919   2.390   4.943   0.919
 1072SOL    HW1 5920   2.379   4.850   0.901
 1072SOL    HW2 5921   2.481   4.962   0.894
 1072SOL     MW 5922   2.400   4.934   0.913
 1073SOL     OW 5923   2.251   0.727   2.942
 1073SOL    HW1 5924   2.159   0.733   2.919
 1073SOL    HW2 5925   2.254   0.668   3.017
 1073SOL     MW 5926   2.240   0.721   2.949
 1074SOL     OW 5927   0.861   5.155   5.810
 1074SOL    HW1 5928   0.803   5.170   5.735
 1074SOL    HW2 5929   0.889   5.064   5.801
 1074SOL     MW 5930   0.857   5.145   5.799
 1075SOL     OW 5931   0.532   1.090   5.336
 1075SOL    HW1 5932   0.453   1.047   5.305
 1075SOL    HW2 5933   0.593   1.087   5.262
 1075SOL     MW 5934   0.530   1.084   5.322
 1076SOL     OW 5935   0.951   4.606   2.146
 1076SOL    HW1 5936   1.030   4.617   2.199
 1076SOL    HW2 5937   0.945   4.688   2.096
 1076SOL     MW 5938   0.960   4.618   2.146
 1077SOL     OW 5939   5.126   5.271   3.950
 1077SOL    HW1 5940   5.095   5.311   3.868
 1077SOL    HW2 5941   5.118   5.177   3.936
 1077SOL     MW 5942   5.121   5.264   3.937
 1078SOL     OW 5943   1.793   1.660   6.026
 1078SOL    HW1 5944   1.741   1.623   5.954
 1078SOL    HW2 5945   1.876   1.613   6.021
 1078SOL     MW 5946   1.797   1.649   6.016
 1079SOL     OW 5947   0.847   5.761   2.160
 1079SOL    HW1 5948   0.761   5.788   2.129
 1079SOL    HW2 5949   0.898   5.748   2.080
 1079SOL     MW 5950   0.843   5.763   2.146
 1080SOL     OW 5951   1.078   0.319   4.500
 1080SOL    HW1 5952   1.022   0.244   4.480
 1080SOL    HW2 5953   1.150   0.313   4.437
 1080SOL     MW 5954   1.080   0.310   4.489
 1081SOL     OW 5955   4.363   2.820   1.916
 1081SOL    HW1 5956   4.419   2.856   1.985
 1081SOL    HW2 5957   4.407   2.843   1.835
 1081SOL     MW 5958   4.376   2.827   1.915
 1082SOL     OW 5959   2.651   5.695   0.838
 1082SOL    HW1 5960   2.631   5.606   0.866
 1082SOL    HW2 5961   2.636   5.749   0.915
 1082SOL     MW 5962   2.647   5.691   0.851
 1083SOL     OW 5963   2.110   1.043   0.022
 1083SOL    HW1 5964   2.166   0.998  -0.042
 1083SOL    HW2 5965   2.112   0.987   0.099
 1083SOL     MW 5966   2.118   1.030   0.024
 1084SOL     OW 5967   1.108   5.606   2.408
 1084SOL    HW1 5968   1.124   5.577   2.498
 1084SOL    HW2 5969   1.146   5.538   2.353
 1084SOL     MW 5970   1.115   5.594   2.413
 1085SOL     OW 5971   3.907   0.706   2.136
 1085SOL    HW1 5972   3.872   0.655   2.210
 1085SOL    HW2 5973   3.851   0.682   2.062
 1085SOL     MW 5974   3.895   0.696   2.136
 1086SOL     OW 5975   5.480   2.265   5.325
 1086SOL    HW1 5976   5.450   2.183   5.364
 1086SOL    HW2 5977   5.563   2.284   5.370
 1086SOL     MW 5978   5.487   2.257   5.336
 1087SOL     OW 5979   3.681   0.109   1.907
 1087SOL    HW1 5980   3.692   0.194   1.949
 1087SOL    HW2 5981   3.620   0.063   1.964
 1087SOL     MW 5982   3.675   0.114   1.920
 1088SOL     OW 5983   0.289   1.997   0.615
 1088SOL    HW1 5984   0.285   1.918   0.560
 1088SOL    HW2 5985   0.225   2.056   0.576
 1088SOL     MW 5986   0.280   1.994   0.603
 1089SOL     OW 5987   3.965   4.605   2.145
 1089SOL    HW1 5988   4.033   4.672   2.153
 1089SOL    HW2 5989   3.929   4.596   2.233
 1089SOL     MW 5990   3.969   4.613   2.157
 1090SOL     OW 5991   4.060   5.012   0.563
 1090SOL    HW1 5992   4.131   5.068   0.531
 1090SOL    HW2 5993   4.062   5.025   0.658
 1090SOL     MW 5994   4.070   5.021   0.571
 1091SOL     OW 5995   2.162   0.544   3.427
 1091SOL    HW1 5996   2.245   0.530   3.473
 1091SOL    HW2 5997   2.096   0.505   3.484
 1091SOL     MW 5998   2.164   0.537   3.441
 1092SOL     OW 5999   5.704   1.832   3.221
 1092SOL    HW1 6000   5.727   1.766   3.286
 1092SOL    HW2 6001   5.659   1.901   3.270
 1092SOL     MW 6002   5.701   1.833   3.235
 1093SOL     OW 6003   0.047   5.670   4.027
 1093SOL    HW1 6004  -0.042   5.647   4.002
 1093SOL    HW2 6005   0.103   5.612   3.975
 1093SOL     MW 6006   0.043   5.660   4.017
 1094SOL     OW 6007   2.912   0.581   3.303
 1094SOL    HW1 6008   2.913   0.637   3.381
 1094SOL    HW2 6009   2.836   0.609   3.253
 1094SOL     MW 6010   2.903   0.591   3.307
 1095SOL     OW 6011   2.142   3.792   0.404
 1095SOL    HW1 6012   2.098   3.819   0.324
 1095SOL    HW2 6013   2.122   3.698   0.412
 1095SOL     MW 6014   2.134   3.783   0.395
 1096SOL     OW 6015   0.225   1.110   3.259
 1096SOL    HW1 6016   0.254   1.195   3.225
 1096SOL    HW2 6017   0.274   1.099   3.340
 1096SOL     MW 6018   0.235   1.119   3.265
 1097SOL     OW 6019   0.988   3.104   4.334
 1097SOL    HW1 6020   1.016   3.134   4.420
 1097SOL    HW2 6021   0.898   3.075   4.346
 1097SOL     MW 6022   0.980   3.104   4.346
 1098SOL     OW 6023   0.456   5.783   4.733
 1098SOL    HW1 6024   0.465   5.849   4.802
 1098SOL    HW2 6025   0.526   5.720   4.750
 1098SOL     MW 6026   0.466   5.784   4.744
 1099SOL     OW 6027   0.949   1.781   1.388
 1099SOL    HW1 6028   0.906   1.836   1.454
 1099SOL    HW2 6029   0.882   1.766   1.322
 1099SOL     MW 6030   0.935   1.786   1.388
 1100SOL     OW 6031   5.680   0.379   5.529
 1100SOL    HW1 6032   5.622   0.348   5.598
 1100SOL    HW2 6033   5.765   0.343   5.551
 1100SOL     MW 6034   5.684   0.371   5.540
 1101SOL     OW 6035   5.659   0.625   5.287
 1101SOL    HW1 6036   5.626   0.537   5.282
 1101SOL    HW2 6037   5.616   0.662   5.365
 1101SOL     MW 6038   5.649   0.618   5.297
 1102SOL     OW 6039   1.465   5.287   0.125
 1102SOL    HW1 6040   1.467   5.203   0.169
 1102SOL    HW2 6041   1.519   5.345   0.180
 1102SOL     MW 6042   1.472   5.284   0.138
 1103SOL     OW 6043   1.089   5.071   6.076
 1103SOL    HW1 6044   1.035   5.011   6.024
 1103SOL    HW2 6045   1.071   5.048   6.167
 1103SOL     MW 6046   1.080   5.061   6.081
 1104SOL     OW 6047   1.275   3.002   1.354
 1104SOL    HW1 6048   1.322   2.928   1.392
 1104SOL    HW2 6049   1.245   2.969   1.269
 1104SOL     MW 6050   1.277   2.988   1.348
 1105SOL     OW 6051   0.204   1.489   4.734
 1105SOL    HW1 6052   0.127   1.534   4.770
 1105SOL    HW2 6053   0.167   1.424   4.674
 1105SOL     MW 6054   0.189   1.486   4.731
 1106SOL     OW 6055   3.299   4.158   2.228
 1106SOL    HW1 6056   3.314   4.229   2.290
 1106SOL    HW2 6057   3.381   4.153   2.178
 1106SOL     MW 6058   3.312   4.166   2.230
 1107SOL     OW 6059   3.355   1.687   5.406
 1107SOL    HW1 6060   3.422   1.741   5.363
 1107SOL    HW2 6061   3.384   1.597   5.393
 1107SOL     MW 6062   3.367   1.683   5.399
 1108SOL     OW 6063   1.596   4.478   1.256
 1108SOL    HW1 6064   1.539   4.476   1.333
 1108SOL    HW2 6065   1.678   4.516   1.288
 1108SOL     MW 6066   1.599   4.483   1.270
 1109SOL     OW 6067   0.568   5.122   4.380
 1109SOL    HW1 6068   0.543   5.120   4.288
 1109SOL    HW2 6069   0.572   5.030   4.406
 1109SOL     MW 6070   0.565   5.110   4.372
 1110SOL     OW 6071   2.688   3.595   0.626
 1110SOL    HW1 6072   2.616   3.544   0.587
 1110SOL    HW2 6073   2.745   3.529   0.665
 1110SOL     MW 6074   2.686   3.580   0.626
 1111SOL     OW 6075   2.636   0.128   1.379
 1111SOL    HW1 6076   2.616   0.221   1.376
 1111SOL    HW2 6077   2.712   0.117   1.323
 1111SOL     MW 6078   2.643   0.138   1.372
 1112SOL     OW 6079   0.921   1.367   2.382
 1112SOL    HW1 6080   0.974   1.436   2.421
 1112SOL    HW2 6081   0.851   1.353   2.446
 1112SOL     MW 6082   0.919   1.374   2.396
 1113SOL     OW 6083   4.396   4.340   4.065
 1113SOL    HW1 6084   4.390   4.435   4.063
 1113SOL    HW2 6085   4.306   4.310   4.051
 1113SOL     MW 6086   4.384   4.348   4.063
 1114SOL     OW 6087   1.121   3.829   1.158
 1114SOL    HW1 6088   1.051   3.775   1.124
 1114SOL    HW2 6089   1.147   3.786   1.240
 1114SOL     MW 6090   1.116   3.817   1.164
 1115SOL     OW 6091   1.027   4.429   5.982
 1115SOL    HW1 6092   0.940   4.403   6.013
 1115SOL    HW2 6093   1.075   4.347   5.974
 1115SOL     MW 6094   1.022   4.416   5.985
 1116SOL     OW 6095   6.087   5.038   1.667
 1116SOL    HW1 6096   5.994   5.024   1.648
 1116SOL    HW2 6097   6.121   5.079   1.588
 1116SOL     MW 6098   6.079   5.041   1.654
 1117SOL     OW 6099   3.891   4.681   3.101
 1117SOL    HW1 6100   3.820   4.620   3.081
 1117SOL    HW2 6101   3.878   4.704   3.193
 1117SOL     MW 6102   3.880   4.676   3.110
 1118SOL     OW 6103   1.264   1.675   2.943
 1118SOL    HW1 6104   1.194   1.621   2.978
 1118SOL    HW2 6105   1.330   1.679   3.012
 1118SOL     MW 6106   1.263   1.669   2.956
 1119SOL     OW 6107   1.176   4.678   6.006
 1119SOL    HW1 6108   1.138   4.671   6.094
 1119SOL    HW2 6109   1.152   4.596   5.963
 1119SOL     MW 6110   1.168   4.667   6.012
 1120SOL     OW 6111   4.081   1.363   4.470
 1120SOL    HW1 6112   3.988   1.356   4.492
 1120SOL    HW2 6113   4.110   1.272   4.460
 1120SOL     MW 6114   4.073   1.350   4.471
 1121SOL     OW 6115   5.765   5.376   4.528
 1121SOL    HW1 6116   5.714   5.427   4.591
 1121SOL    HW2 6117   5.841   5.345   4.578
 1121SOL     MW 6118   5.768   5.379   4.542
 1122SOL     OW 6119   0.829   2.762   4.810
 1122SOL    HW1 6120   0.878   2.735   4.732
 1122SOL    HW2 6121   0.850   2.695   4.875
 1122SOL     MW 6122   0.838   2.750   4.808
 1123SOL     OW 6123   5.968   0.343   1.400
 1123SOL    HW1 6124   6.002   0.352   1.311
 1123SOL    HW2 6125   5.996   0.423   1.445
 1123SOL     MW 6126   5.976   0.353   1.395
 1124SOL     OW 6127   4.340   4.263   0.702
 1124SOL    HW1 6128   4.301   4.329   0.759
 1124SOL    HW2 6129   4.400   4.312   0.646
 1124SOL     MW 6130   4.343   4.278   0.702
 1125SOL     OW 6131   0.974   5.163   3.062
 1125SOL    HW1 6132   0.913   5.089   3.069
 1125SOL    HW2 6133   1.046   5.130   3.009
 1125SOL     MW 6134   0.975   5.149   3.056
 1126SOL     OW 6135   1.618   0.293   1.552
 1126SOL    HW1 6136   1.545   0.240   1.520
 1126SOL    HW2 6137   1.606   0.379   1.510
 1126SOL     MW 6138   1.607   0.298   1.543
 1127SOL     OW 6139   5.744   3.065   2.086
 1127SOL    HW1 6140   5.728   3.090   2.177
 1127SOL    HW2 6141   5.778   3.145   2.045
 1127SOL     MW 6142   5.746   3.079   2.093
 1128SOL     OW 6143   1.190   0.490   2.694
 1128SOL    HW1 6144   1.200   0.586   2.686
 1128SOL    HW2 6145   1.248   0.454   2.627
 1128SOL     MW 6146   1.199   0.498   2.684
 1129SOL     OW 6147   6.052   4.154   3.856
 1129SOL    HW1 6148   6.040   4.164   3.951
 1129SOL    HW2 6149   5.963   4.144   3.822
 1129SOL     MW 6150   6.039   4.154   3.864
 1130SOL     OW 6151   0.068   2.034   5.039
 1130SOL    HW1 6152   0.127   2.097   5.079
 1130SOL    HW2 6153   0.018   1.998   5.113
 1130SOL     MW 6154   0.069   2.037   5.054
 1131SOL     OW 6155   3.250   1.544   4.948
 1131SOL    HW1 6156   3.283   1.455   4.938
 1131SOL    HW2 6157   3.162   1.541   4.912
 1131SOL     MW 6158   3.243   1.532   4.942
 1132SOL     OW 6159   3.429   0.618   4.300
 1132SOL    HW1 6160   3.457   0.548   4.358
 1132SOL    HW2 6161   3.377   0.576   4.232
 1132SOL     MW 6162   3.426   0.603   4.299
 1133SOL     OW 6163   0.928   0.563   0.714
 1133SOL    HW1 6164   0.939   0.468   0.708
 1133SOL    HW2 6165   1.008   0.593   0.756
 1133SOL     MW 6166   0.939   0.553   0.718
 1134SOL     OW 6167   4.510   0.722   1.910
 1134SOL    HW1 6168   4.446   0.651   1.920
 1134SOL    HW2 6169   4.582   0.682   1.862
 1134SOL     MW 6170   4.511   0.708   1.905
 1135SOL     OW 6171   1.078   0.675   1.322
 1135SOL    HW1 6172   1.008   0.616   1.292
 1135SOL    HW2 6173   1.076   0.748   1.263
 1135SOL     MW 6174   1.069   0.676   1.311
 1136SOL     OW 6175   0.138   3.228   1.322
 1136SOL    HW1 6176   0.183   3.185   1.249
 1136SOL    HW2 6177   0.064   3.272   1.281
 1136SOL     MW 6178   0.134   3.228   1.307
 1137SOL     OW 6179   4.899   5.062   5.469
 1137SOL    HW1 6180   4.930   4.971   5.470
 1137SOL    HW2 6181   4.924   5.097   5.555
 1137SOL     MW 6182   4.906   5.054   5.480
 1138SOL     OW 6183   3.623   1.609   1.730
 1138SOL    HW1 6184   3.562   1.665   1.779
 1138SOL    HW2 6185   3.656   1.547   1.796
 1138SOL     MW 6186   3.620   1.608   1.745
 1139SOL     OW 6187   0.915   2.854   1.382
 1139SOL    HW1 6188   0.992   2.813   1.420
 1139SOL    HW2 6189   0.922   2.834   1.288
 1139SOL     MW 6190   0.926   2.846   1.375
 1140SOL     OW 6191   2.501   5.093   4.163
 1140SOL    HW1 6192   2.586   5.104   4.119
 1140SOL    HW2 6193   2.500   5.160   4.231
 1140SOL     MW 6194   2.512   5.103   4.166
 1141SOL     OW 6195   1.647   5.006   2.919
 1141SOL    HW1 6196   1.738   4.977   2.919
 1141SOL    HW2 6197   1.635   5.049   2.834
 1141SOL     MW 6198   1.657   5.008   2.908
 1142SOL     OW 6199   5.954   0.036   1.988
 1142SOL    HW1 6200   5.958   0.126   1.955
 1142SOL    HW2 6201   6.034   0.025   2.039
 1142SOL     MW 6202   5.965   0.046   1.990
 1143SOL     OW 6203   2.399   3.545   5.181
 1143SOL    HW1 6204   2.435   3.460   5.156
 1143SOL    HW2 6205   2.471   3.591   5.224
 1143SOL     MW 6206   2.413   3.540   5.183
 1144SOL     OW 6207   5.446   0.077   2.052
 1144SOL    HW1 6208   5.519   0.138   2.044
 1144SOL    HW2 6209   5.370   0.133   2.066
 1144SOL     MW 6210   5.446   0.093   2.053
 1145SOL     OW 6211   4.120   2.717   5.001
 1145SOL    HW1 6212   4.113   2.803   4.958
 1145SOL    HW2 6213   4.031   2.698   5.032
 1145SOL     MW 6214   4.108   2.726   4.999
 1146SOL     OW 6215   0.036   1.411   4.344
 1146SOL    HW1 6216  -0.002   1.339   4.294
 1146SOL    HW2 6217   0.057   1.372   4.429
 1146SOL     MW 6218   0.034   1.397   4.349
 1147SOL     OW 6219   2.706   3.712   1.221
 1147SOL    HW1 6220   2.674   3.628   1.188
 1147SOL    HW2 6221   2.730   3.695   1.312
 1147SOL     MW 6222   2.705   3.699   1.228
 1148SOL     OW 6223   3.606   4.319   1.032
 1148SOL    HW1 6224   3.606   4.414   1.024
 1148SOL    HW2 6225   3.667   4.289   0.964
 1148SOL     MW 6226   3.614   4.327   1.022
 1149SOL     OW 6227   4.606   1.036   0.086
 1149SOL    HW1 6228   4.685   1.057   0.135
 1149SOL    HW2 6229   4.601   1.102   0.018
 1149SOL     MW 6230   4.615   1.047   0.084
 1150SOL     OW 6231   4.445   4.520   4.876
 1150SOL    HW1 6232   4.535   4.549   4.862
 1150SOL    HW2 6233   4.421   4.478   4.794
 1150SOL     MW 6234   4.453   4.518   4.864
 1151SOL     OW 6235   5.031   5.801   4.327
 1151SOL    HW1 6236   5.059   5.853   4.403
 1151SOL    HW2 6237   4.943   5.772   4.350
 1151SOL     MW 6238   5.023   5.804   4.340
 1152SOL     OW 6239   4.829   4.514   3.194
 1152SOL    HW1 6240   4.847   4.476   3.280
 1152SOL    HW2 6241   4.753   4.570   3.208
 1152SOL     MW 6242   4.821   4.516   3.207
 1153SOL     OW 6243   1.474   0.300   2.960
 1153SOL    HW1 6244   1.384   0.310   2.929
 1153SOL    HW2 6245   1.504   0.390   2.971
 1153SOL     MW 6246   1.466   0.313   2.958
 1154SOL     OW 6247   1.323   0.129   2.421
 1154SOL    HW1 6248   1.346   0.218   2.453
 1154SOL    HW2 6249   1.283   0.086   2.497
 1154SOL     MW 6250   1.321   0.135   2.435
 1155SOL     OW 6251   1.738   4.421   1.016
 1155SOL    HW1 6252   1.739   4.490   0.950
 1155SOL    HW2 6253   1.671   4.447   1.078
 1155SOL     MW 6254   1.730   4.433   1.016
 1156SOL     OW 6255   2.863   4.689   3.992
 1156SOL    HW1 6256   2.945   4.640   4.001
 1156SOL    HW2 6257   2.814   4.667   4.072
 1156SOL     MW 6258   2.867   4.680   4.004
 1157SOL     OW 6259   2.071   1.620   2.965
 1157SOL    HW1 6260   2.044   1.711   2.959
 1157SOL    HW2 6261   2.153   1.616   2.917
 1157SOL     MW 6262   2.078   1.631   2.958
 1158SOL     OW 6263   4.453   5.236   3.952
 1158SOL    HW1 6264   4.461   5.289   4.031
 1158SOL    HW2 6265   4.447   5.299   3.881
 1158SOL     MW 6266   4.453   5.251   3.953
 1159SOL     OW 6267   2.613   2.317   1.668
 1159SOL    HW1 6268   2.615   2.413   1.664
 1159SOL    HW2 6269   2.698   2.293   1.705
 1159SOL     MW 6270   2.624   2.326   1.672
 1160SOL     OW 6271   2.502   4.754   4.672
 1160SOL    HW1 6272   2.593   4.734   4.652
 1160SOL    HW2 6273   2.468   4.792   4.591
 1160SOL     MW 6274   2.509   4.757   4.659
 1161SOL     OW 6275   0.169   1.725   5.696
 1161SOL    HW1 6276   0.132   1.761   5.616
 1161SOL    HW2 6277   0.253   1.687   5.669
 1161SOL     MW 6278   0.175   1.725   5.683
 1162SOL     OW 6279   1.056   5.359   5.741
 1162SOL    HW1 6280   0.988   5.311   5.788
 1162SOL    HW2 6281   1.009   5.428   5.695
 1162SOL     MW 6282   1.042   5.361   5.741
 1163SOL     OW 6283   5.117   2.402   2.451
 1163SOL    HW1 6284   5.034   2.406   2.403
 1163SOL    HW2 6285   5.172   2.344   2.398
 1163SOL     MW 6286   5.114   2.395   2.438
 1164SOL     OW 6287   0.072   0.017   0.465
 1164SOL    HW1 6288   0.058   0.060   0.550
 1164SOL    HW2 6289  -0.016   0.010   0.427
 1164SOL     MW 6290   0.059   0.022   0.471
 1165SOL     OW 6291   4.865   4.787   2.110
 1165SOL    HW1 6292   4.847   4.722   2.042
 1165SOL    HW2 6293   4.948   4.827   2.083
 1165SOL     MW 6294   4.874   4.784   2.098
 1166SOL     OW 6295   1.108   2.247   2.315
 1166SOL    HW1 6296   1.044   2.232   2.384
 1166SOL    HW2 6297   1.069   2.208   2.237
 1166SOL     MW 6298   1.095   2.240   2.314
 1167SOL     OW 6299   0.322   1.643   3.896
 1167SOL    HW1 6300   0.276   1.679   3.972
 1167SOL    HW2 6301   0.328   1.716   3.834
 1167SOL     MW 6302   0.317   1.657   3.898
 1168SOL     OW 6303   1.948   2.569   5.864
 1168SOL    HW1 6304   1.993   2.500   5.814
 1168SOL    HW2 6305   1.861   2.533   5.882
 1168SOL     MW 6306   1.943   2.556   5.860
 1169SOL     OW 6307   1.890   2.799   4.635
 1169SOL    HW1 6308   1.795   2.810   4.641
 1169SOL    HW2 6309   1.903   2.750   4.554
 1169SOL     MW 6310   1.879   2.794   4.626
 1170SOL     OW 6311   5.577   6.004   1.381
 1170SOL    HW1 6312   5.671   6.018   1.369
 1170SOL    HW2 6313   5.536   6.068   1.323
 1170SOL     MW 6314   5.584   6.014   1.372
 1171SOL     OW 6315   3.252   1.780   0.379
 1171SOL    HW1 6316   3.241   1.730   0.298
 1171SOL    HW2 6317   3.326   1.737   0.423
 1171SOL     MW 6318   3.260   1.768   0.374
 1172SOL     OW 6319   2.288   1.170   3.480
 1172SOL    HW1 6320   2.242   1.253   3.492
 1172SOL    HW2 6321   2.370   1.194   3.436
 1172SOL     MW 6322   2.293   1.184   3.476
 1173SOL     OW 6323   5.999   6.072   4.619
 1173SOL    HW1 6324   6.020   6.126   4.543
 1173SOL    HW2 6325   5.960   5.993   4.583
 1173SOL     MW 6326   5.997   6.069   4.605
 1174SOL     OW 6327   2.899   0.383   5.524
 1174SOL    HW1 6328   2.932   0.470   5.501
 1174SOL    HW2 6329   2.827   0.399   5.584
 1174SOL     MW 6330   2.894   0.395   5.528
 1175SOL     OW 6331   0.592   0.701   1.283
 1175SOL    HW1 6332   0.505   0.736   1.300
 1175SOL    HW2 6333   0.590   0.674   1.191
 1175SOL     MW 6334   0.581   0.701   1.273
 1176SOL     OW 6335   3.660   4.947   4.731
 1176SOL    HW1 6336   3.593   5.011   4.755
 1176SOL    HW2 6337   3.735   4.970   4.787
 1176SOL     MW 6338   3.661   4.958   4.741
 1177SOL     OW 6339   0.429   3.561   3.811
 1177SOL    HW1 6340   0.506   3.505   3.823
 1177SOL    HW2 6341   0.360   3.501   3.782
 1177SOL     MW 6342   0.430   3.546   3.809
 1178SOL     OW 6343   4.220   5.214   0.414
 1178SOL    HW1 6344   4.157   5.208   0.343
 1178SOL    HW2 6345   4.305   5.218   0.370
 1178SOL     MW 6346   4.223   5.214   0.399
 1179SOL     OW 6347   1.758   0.944   3.404
 1179SOL    HW1 6348   1.687   0.956   3.340
 1179SOL    HW2 6349   1.837   0.939   3.351
 1179SOL     MW 6350   1.759   0.945   3.389
 1180SOL     OW 6351   5.112   0.095   1.811
 1180SOL    HW1 6352   5.077   0.010   1.837
 1180SOL    HW2 6353   5.181   0.074   1.748
 1180SOL     MW 6354   5.116   0.081   1.806
 1181SOL     OW 6355   1.669   5.018   1.562
 1181SOL    HW1 6356   1.604   5.044   1.627
 1181SOL    HW2 6357   1.643   5.065   1.482
 1181SOL     MW 6358   1.657   5.027   1.560
 1182SOL     OW 6359   5.428   3.114   0.869
 1182SOL    HW1 6360   5.481   3.187   0.835
 1182SOL    HW2 6361   5.341   3.152   0.881
 1182SOL     MW 6362   5.423   3.129   0.866
 1183SOL     OW 6363   0.083   0.640   4.371
 1183SOL    HW1 6364   0.123   0.590   4.300
 1183SOL    HW2 6365   0.080   0.730   4.339
 1183SOL     MW 6366   0.087   0.645   4.358
 1184SOL     OW 6367   5.499   5.032   1.145
 1184SOL    HW1 6368   5.408   5.003   1.156
 1184SOL    HW2 6369   5.493   5.126   1.132
 1184SOL     MW 6370   5.487   5.040   1.145
 1185SOL     OW 6371   4.812   1.347   0.329
 1185SOL    HW1 6372   4.762   1.424   0.300
 1185SOL    HW2 6373   4.751   1.300   0.386
 1185SOL     MW 6374   4.798   1.351   0.333
 1186SOL     OW 6375   3.059   5.407   1.538
 1186SOL    HW1 6376   3.017   5.337   1.587
 1186SOL    HW2 6377   3.131   5.436   1.594
 1186SOL     MW 6378   3.063   5.402   1.551
 1187SOL     OW 6379   0.599   1.830   0.092
 1187SOL    HW1 6380   0.540   1.780   0.149
 1187SOL    HW2 6381   0.542   1.864   0.023
 1187SOL     MW 6382   0.584   1.828   0.091
 1188SOL     OW 6383   3.368   4.341   2.488
 1188SOL    HW1 6384   3.386   4.370   2.578
 1188SOL    HW2 6385   3.453   4.341   2.445
 1188SOL     MW 6386   3.381   4.345   2.494
 1189SOL     OW 6387   5.563   1.437   0.858
 1189SOL    HW1 6388   5.514   1.513   0.889
 1189SOL    HW2 6389   5.576   1.454   0.765
 1189SOL     MW 6390   5.558   1.449   0.850
 1190SOL     OW 6391   3.322   1.303   2.796
 1190SOL    HW1 6392   3.356   1.219   2.826
 1190SOL    HW2 6393   3.227   1.295   2.806
 1190SOL     MW 6394   3.314   1.291   2.801
 1191SOL     OW 6395   5.583   3.559   0.584
 1191SOL    HW1 6396   5.588   3.464   0.597
 1191SOL    HW2 6397   5.491   3.575   0.561
 1191SOL     MW 6398   5.572   3.549   0.583
 1192SOL     OW 6399   4.998   0.251   6.046
 1192SOL    HW1 6400   4.979   0.272   5.955
 1192SOL    HW2 6401   4.976   0.329   6.096
 1192SOL     MW 6402   4.993   0.263   6.041
 1193SOL     OW 6403   5.188   5.637   5.681
 1193SOL    HW1 6404   5.178   5.729   5.659
 1193SOL    HW2 6405   5.145   5.628   5.767
 1193SOL     MW 6406   5.181   5.648   5.689
 1194SOL     OW 6407   5.398   3.638   2.102
 1194SOL    HW1 6408   5.439   3.614   2.019
 1194SOL    HW2 6409   5.313   3.596   2.100
 1194SOL     MW 6410   5.393   3.630   2.091
 1195SOL     OW 6411   2.825   3.869   1.814
 1195SOL    HW1 6412   2.738   3.831   1.829
 1195SOL    HW2 6413   2.824   3.950   1.864
 1195SOL     MW 6414   2.814   3.874   1.822
 1196SOL     OW 6415   3.060   1.897   4.772
 1196SOL    HW1 6416   3.121   1.923   4.841
 1196SOL    HW2 6417   2.986   1.859   4.820
 1196SOL     MW 6418   3.058   1.895   4.787
 1197SOL     OW 6419   1.588   5.447   0.938
 1197SOL    HW1 6420   1.618   5.359   0.914
 1197SOL    HW2 6421   1.546   5.436   1.023
 1197SOL     MW 6422   1.586   5.434   0.946
 1198SOL     OW 6423   0.130   4.976   5.705
 1198SOL    HW1 6424   0.130   5.070   5.691
 1198SOL    HW2 6425   0.190   4.941   5.639
 1198SOL     MW 6426   0.138   4.984   5.695
 1199SOL     OW 6427   5.091   1.701   2.332
 1199SOL    HW1 6428   5.015   1.644   2.317
 1199SOL    HW2 6429   5.149   1.649   2.387
 1199SOL     MW 6430   5.088   1.687   2.337
 1200SOL     OW 6431   1.767   3.530   5.423
 1200SOL    HW1 6432   1.792   3.549   5.514
 1200SOL    HW2 6433   1.671   3.531   5.424
 1200SOL     MW 6434   1.758   3.533   5.435
 1201SOL     OW 6435   2.566   5.828   0.175
 1201SOL    HW1 6436   2.600   5.918   0.173
 1201SOL    HW2 6437   2.486   5.832   0.122
 1201SOL     MW 6438   2.560   5.840   0.168
 1202SOL     OW 6439   0.112   5.037   3.606
 1202SOL    HW1 6440   0.202   5.006   3.614
 1202SOL    HW2 6441   0.121   5.124   3.567
 1202SOL     MW 6442   0.125   5.044   3.602
 1203SOL     OW 6443   5.557   4.720   4.452
 1203SOL    HW1 6444   5.620   4.711   4.380
 1203SOL    HW2 6445   5.499   4.644   4.444
 1203SOL     MW 6446   5.558   4.709   4.442
 1204SOL     OW 6447   4.477   5.321   6.064
 1204SOL    HW1 6448   4.388   5.288   6.069
 1204SOL    HW2 6449   4.514   5.304   6.151
 1204SOL     MW 6450   4.471   5.315   6.076
 1205SOL     OW 6451   0.177   5.203   1.448
 1205SOL    HW1 6452   0.183   5.114   1.414
 1205SOL    HW2 6453   0.158   5.258   1.371
 1205SOL     MW 6454   0.175   5.199   1.434
 1206SOL     OW 6455   2.460   4.815   3.931
 1206SOL    HW1 6456   2.379   4.779   3.895
 1206SOL    HW2 6457   2.432   4.886   3.988
 1206SOL     MW 6458   2.446   4.819   3.934
 1207SOL     OW 6459   2.128   1.171   1.679
 1207SOL    HW1 6460   2.134   1.130   1.592
 1207SOL    HW2 6461   2.035   1.184   1.694
 1207SOL     MW 6462   2.117   1.167   1.670
 1208SOL     OW 6463   2.399   4.423   4.085
 1208SOL    HW1 6464   2.450   4.349   4.051
 1208SOL    HW2 6465   2.391   4.404   4.179
 1208SOL     MW 6466   2.405   4.411   4.093
 1209SOL     OW 6467   3.676   2.791   6.101
 1209SOL    HW1 6468   3.759   2.762   6.062
 1209SOL    HW2 6469   3.633   2.841   6.031
 1209SOL     MW 6470   3.681   2.794   6.087
 1210SOL     OW 6471   2.759   1.972   4.720
 1210SOL    HW1 6472   2.686   1.930   4.675
 1210SOL    HW2 6473   2.793   1.905   4.779
 1210SOL     MW 6474   2.754   1.958   4.722
 1211SOL     OW 6475   4.116   2.410   5.619
 1211SOL    HW1 6476   4.096   2.495   5.657
 1211SOL    HW2 6477   4.193   2.426   5.564
 1211SOL     MW 6478   4.123   2.423   5.617
 1212SOL     OW 6479   4.517   1.242   3.934
 1212SOL    HW1 6480   4.481   1.190   3.863
 1212SOL    HW2 6481   4.441   1.287   3.972
 1212SOL     MW 6482   4.503   1.241   3.930
 1213SOL     OW 6483   0.764   1.605   0.894
 1213SOL    HW1 6484   0.713   1.674   0.936
 1213SOL    HW2 6485   0.711   1.526   0.904
 1213SOL     MW 6486   0.751   1.604   0.900
 1214SOL     OW 6487   4.397   6.084   0.823
 1214SOL    HW1 6488   4.466   6.037   0.871
 1214SOL    HW2 6489   4.441   6.161   0.787
 1214SOL     MW 6490   4.411   6.088   0.825
 1215SOL     OW 6491   4.729   4.544   4.906
 1215SOL    HW1 6492   4.717   4.638   4.892
 1215SOL    HW2 6493   4.719   4.532   5.000
 1215SOL     MW 6494   4.726   4.554   4.916
 1216SOL     OW 6495   1.378   4.970   1.287
 1216SOL    HW1 6496   1.421   4.923   1.215
 1216SOL    HW2 6497   1.339   4.902   1.341
 1216SOL     MW 6498   1.379   4.955   1.284
 1217SOL     OW 6499   5.100   0.581   4.332
 1217SOL    HW1 6500   5.057   0.596   4.416
 1217SOL    HW2 6501   5.062   0.647   4.273
 1217SOL     MW 6502   5.090   0.591   4.335
 1218SOL     OW 6503   5.978   2.038   4.530
 1218SOL    HW1 6504   6.027   2.051   4.611
 1218SOL    HW2 6505   5.944   1.949   4.537
 1218SOL     MW 6506   5.980   2.029   4.541
 1219SOL     OW 6507   4.254   1.787   2.723
 1219SOL    HW1 6508   4.250   1.734   2.802
 1219SOL    HW2 6509   4.303   1.866   2.749
 1219SOL     MW 6510   4.260   1.791   2.737
 1220SOL     OW 6511   2.550   0.826   4.651
 1220SOL    HW1 6512   2.569   0.740   4.615
 1220SOL    HW2 6513   2.479   0.811   4.714
 1220SOL     MW 6514   2.544   0.813   4.655
 1221SOL     OW 6515   4.681   1.473   5.082
 1221SOL    HW1 6516   4.646   1.403   5.027
 1221SOL    HW2 6517   4.719   1.427   5.157
 1221SOL     MW 6518   4.681   1.458   5.085
 1222SOL     OW 6519   3.815   0.571   4.856
 1222SOL    HW1 6520   3.843   0.550   4.945
 1222SOL    HW2 6521   3.719   0.565   4.859
 1222SOL     MW 6522   3.806   0.569   4.867
 1223SOL     OW 6523   2.998   5.230   2.299
 1223SOL    HW1 6524   3.084   5.195   2.323
 1223SOL    HW2 6525   3.015   5.282   2.220
 1223SOL     MW 6526   3.012   5.232   2.292
 1224SOL     OW 6527   0.568   1.405   1.195
 1224SOL    HW1 6528   0.636   1.424   1.259
 1224SOL    HW2 6529   0.519   1.487   1.188
 1224SOL     MW 6530   0.570   1.418   1.202
 1225SOL     OW 6531   1.425   2.144   4.164
 1225SOL    HW1 6532   1.503   2.104   4.203
 1225SOL    HW2 6533   1.368   2.163   4.238
 1225SOL     MW 6534   1.428   2.141   4.178
 1226SOL     OW 6535   0.825   0.478   0.322
 1226SOL    HW1 6536   0.788   0.553   0.369
 1226SOL    HW2 6537   0.846   0.513   0.236
 1226SOL     MW 6538   0.823   0.492   0.317
 1227SOL     OW 6539   5.127   2.310   3.075
 1227SOL    HW1 6540   5.035   2.327   3.052
 1227SOL    HW2 6541   5.139   2.354   3.159
 1227SOL     MW 6542   5.117   2.318   3.083
 1228SOL     OW 6543   3.894   2.261   5.693
 1228SOL    HW1 6544   3.834   2.311   5.637
 1228SOL    HW2 6545   3.981   2.295   5.670
 1228SOL     MW 6546   3.898   2.272   5.683
 1229SOL     OW 6547   3.794   6.103   2.198
 1229SOL    HW1 6548   3.702   6.078   2.189
 1229SOL    HW2 6549   3.792   6.197   2.217
 1229SOL     MW 6550   3.782   6.112   2.199
 1230SOL     OW 6551   2.540   0.227   5.471
 1230SOL    HW1 6552   2.481   0.154   5.457
 1230SOL    HW2 6553   2.605   0.195   5.533
 1230SOL     MW 6554   2.541   0.214   5.477
 1231SOL     OW 6555   4.637   3.249   4.326
 1231SOL    HW1 6556   4.708   3.188   4.344
 1231SOL    HW2 6557   4.561   3.193   4.308
 1231SOL     MW 6558   4.637   3.234   4.326
 1232SOL     OW 6559   1.023   5.261   0.623
 1232SOL    HW1 6560   0.986   5.175   0.601
 1232SOL    HW2 6561   0.947   5.318   0.630
 1232SOL     MW 6562   1.009   5.257   0.621
 1233SOL     OW 6563   0.090   1.265   4.591
 1233SOL    HW1 6564   0.021   1.238   4.651
 1233SOL    HW2 6565   0.144   1.187   4.578
 1233SOL     MW 6566   0.088   1.252   4.597
 1234SOL     OW 6567   3.119   4.163   1.978
 1234SOL    HW1 6568   3.095   4.168   2.070
 1234SOL    HW2 6569   3.180   4.236   1.965
 1234SOL     MW 6570   3.124   4.173   1.988
 1235SOL     OW 6571   3.064   4.571   1.924
 1235SOL    HW1 6572   3.114   4.640   1.880
 1235SOL    HW2 6573   3.016   4.528   1.853
 1235SOL     MW 6574   3.064   4.574   1.909
 1236SOL     OW 6575   5.607   5.105   5.721
 1236SOL    HW1 6576   5.558   5.187   5.713
 1236SOL    HW2 6577   5.581   5.070   5.806
 1236SOL     MW 6578   5.597   5.111   5.731
 1237SOL     OW 6579   5.711   1.450   2.633
 1237SOL    HW1 6580   5.669   1.532   2.608
 1237SOL    HW2 6581   5.639   1.389   2.647
 1237SOL     MW 6582   5.697   1.453   2.631
 1238SOL     OW 6583   2.553   0.262   2.967
 1238SOL    HW1 6584   2.542   0.293   3.056
 1238SOL    HW2 6585   2.630   0.307   2.935
 1238SOL     MW 6586   2.561   0.272   2.974
 1239SOL     OW 6587   0.324   2.155   5.662
 1239SOL    HW1 6588   0.310   2.231   5.718
 1239SOL    HW2 6589   0.267   2.087   5.699
 1239SOL     MW 6590   0.315   2.156   5.674
 1240SOL     OW 6591   3.203   0.714   2.469
 1240SOL    HW1 6592   3.258   0.681   2.398
 1240SOL    HW2 6593   3.117   0.727   2.429
 1240SOL     MW 6594   3.199   0.712   2.455
 1241SOL     OW 6595   2.606   5.441   0.904
 1241SOL    HW1 6596   2.592   5.426   0.998
 1241SOL    HW2 6597   2.567   5.365   0.861
 1241SOL     MW 6598   2.599   5.430   0.911
 1242SOL     OW 6599   2.234   2.645   5.744
 1242SOL    HW1 6600   2.209   2.619   5.833
 1242SOL    HW2 6601   2.229   2.740   5.744
 1242SOL     MW 6602   2.230   2.653   5.756
 1243SOL     OW 6603   2.393   4.190   5.367
 1243SOL    HW1 6604   2.433   4.267   5.326
 1243SOL    HW2 6605   2.308   4.181   5.323
 1243SOL     MW 6606   2.387   4.199   5.356
 1244SOL     OW 6607   2.435   2.702   4.881
 1244SOL    HW1 6608   2.511   2.744   4.840
 1244SOL    HW2 6609   2.473   2.640   4.944
 1244SOL     MW 6610   2.450   2.699   4.884
 1245SOL     OW 6611   1.193   3.961   3.469
 1245SOL    HW1 6612   1.174   4.047   3.505
 1245SOL    HW2 6613   1.164   3.900   3.536
 1245SOL     MW 6614   1.187   3.964   3.482
 1246SOL     OW 6615   0.925   3.647   5.973
 1246SOL    HW1 6616   0.871   3.725   5.956
 1246SOL    HW2 6617   1.011   3.669   5.938
 1246SOL     MW 6618   0.929   3.660   5.966
 1247SOL     OW 6619   5.710   5.252   4.289
 1247SOL    HW1 6620   5.625   5.286   4.262
 1247SOL    HW2 6621   5.723   5.287   4.377
 1247SOL     MW 6622   5.701   5.261   4.297
 1248SOL     OW 6623   4.464   1.561   5.223
 1248SOL    HW1 6624   4.487   1.592   5.311
 1248SOL    HW2 6625   4.545   1.526   5.187
 1248SOL     MW 6626   4.477   1.561   5.230
 1249SOL     OW 6627   3.687   4.659   1.332
 1249SOL    HW1 6628   3.641   4.585   1.372
 1249SOL    HW2 6629   3.655   4.661   1.242
 1249SOL     MW 6630   3.677   4.649   1.326
 1250SOL     OW 6631   4.330   5.974   2.682
 1250SOL    HW1 6632   4.419   5.942   2.699
 1250SOL    HW2 6633   4.309   5.942   2.595
 1250SOL     MW 6634   4.339   5.966   2.673
 1251SOL     OW 6635   5.817   1.075   1.430
 1251SOL    HW1 6636   5.911   1.076   1.451
 1251SOL    HW2 6637   5.814   1.058   1.336
 1251SOL     MW 6638   5.829   1.073   1.421
 1252SOL     OW 6639   1.598   4.735   1.378
 1252SOL    HW1 6640   1.554   4.812   1.414
 1252SOL    HW2 6641   1.565   4.661   1.429
 1252SOL     MW 6642   1.588   4.735   1.389
 1253SOL     OW 6643   1.761   1.390   0.321
 1253SOL    HW1 6644   1.702   1.422   0.252
 1253SOL    HW2 6645   1.717   1.313   0.357
 1253SOL     MW 6646   1.748   1.384   0.317
 1254SOL     OW 6647   1.826   1.927   6.087
 1254SOL    HW1 6648   1.784   1.901   6.168
 1254SOL    HW2 6649   1.847   1.844   6.044
 1254SOL     MW 6650   1.823   1.913   6.092
 1255SOL     OW 6651   4.516   4.234   1.550
 1255SOL    HW1 6652   4.571   4.157   1.562
 1255SOL    HW2 6653   4.575   4.300   1.514
 1255SOL     MW 6654   4.530   4.233   1.547
 1256SOL     OW 6655   3.026   0.340   5.835
 1256SOL    HW1 6656   3.022   0.324   5.741
 1256SOL    HW2 6657   2.940   0.314   5.868
 1256SOL     MW 6658   3.014   0.336   5.828
 1257SOL     OW 6659   3.423   5.956   0.597
 1257SOL    HW1 6660   3.476   5.878   0.610
 1257SOL    HW2 6661   3.395   5.951   0.505
 1257SOL     MW 6662   3.426   5.945   0.587
 1258SOL     OW 6663   2.930   1.713   1.828
 1258SOL    HW1 6664   2.860   1.662   1.790
 1258SOL    HW2 6665   2.903   1.728   1.919
 1258SOL     MW 6666   2.918   1.709   1.835
 1259SOL     OW 6667   1.860   5.503   3.058
 1259SOL    HW1 6668   1.891   5.490   3.147
 1259SOL    HW2 6669   1.924   5.561   3.017
 1259SOL     MW 6670   1.872   5.509   3.064
 1260SOL     OW 6671   3.812   6.026   1.101
 1260SOL    HW1 6672   3.872   6.036   1.175
 1260SOL    HW2 6673   3.850   6.080   1.032
 1260SOL     MW 6674   3.825   6.034   1.102
 1261SOL     OW 6675   5.215   4.855   0.074
 1261SOL    HW1 6676   5.236   4.886  -0.015
 1261SOL    HW2 6677   5.122   4.873   0.084
 1261SOL     MW 6678   5.206   4.861   0.064
 1262SOL     OW 6679   0.177   3.106   2.501
 1262SOL    HW1 6680   0.232   3.115   2.422
 1262SOL    HW2 6681   0.141   3.017   2.495
 1262SOL     MW 6682   0.180   3.095   2.490
 1263SOL     OW 6683   2.579   0.593   4.503
 1263SOL    HW1 6684   2.568   0.548   4.419
 1263SOL    HW2 6685   2.648   0.543   4.548
 1263SOL     MW 6686   2.586   0.581   4.498
 1264SOL     OW 6687   4.910   4.373   2.973
 1264SOL    HW1 6688   4.876   4.394   3.060
 1264SOL    HW2 6689   4.853   4.421   2.913
 1264SOL     MW 6690   4.899   4.382   2.976
 1265SOL     OW 6691   5.972   4.500   4.522
 1265SOL    HW1 6692   5.974   4.407   4.545
 1265SOL    HW2 6693   5.904   4.537   4.577
 1265SOL     MW 6694   5.964   4.493   4.532
 1266SOL     OW 6695   4.182   2.073   0.788
 1266SOL    HW1 6696   4.267   2.042   0.757
 1266SOL    HW2 6697   4.149   2.128   0.717
 1266SOL     MW 6698   4.189   2.076   0.775
 1267SOL     OW 6699   5.655   3.011   2.686
 1267SOL    HW1 6700   5.633   2.924   2.652
 1267SOL    HW2 6701   5.750   3.008   2.699
 1267SOL     MW 6702   5.664   2.999   2.683
 1268SOL     OW 6703   2.455   3.403   1.468
 1268SOL    HW1 6704   2.487   3.329   1.518
 1268SOL    HW2 6705   2.503   3.478   1.502
 1268SOL     MW 6706   2.465   3.403   1.479
 1269SOL     OW 6707   5.499   0.791   4.693
 1269SOL    HW1 6708   5.466   0.772   4.781
 1269SOL    HW2 6709   5.589   0.820   4.707
 1269SOL     MW 6710   5.506   0.792   4.706
 1270SOL     OW 6711   4.146   5.988   0.788
 1270SOL    HW1 6712   4.157   5.899   0.821
 1270SOL    HW2 6713   4.233   6.027   0.795
 1270SOL     MW 6714   4.159   5.982   0.793
 1271SOL     OW 6715   5.509   3.216   2.527
 1271SOL    HW1 6716   5.532   3.143   2.584
 1271SOL    HW2 6717   5.447   3.179   2.464
 1271SOL     MW 6718   5.504   3.202   2.526
 1272SOL     OW 6719   1.922   5.517   3.595
 1272SOL    HW1 6720   1.990   5.466   3.637
 1272SOL    HW2 6721   1.840   5.475   3.622
 1272SOL     MW 6722   1.920   5.505   3.604
 1273SOL     OW 6723   4.986   5.442   1.028
 1273SOL    HW1 6724   5.017   5.529   1.051
 1273SOL    HW2 6725   4.890   5.448   1.033
 1273SOL     MW 6726   4.977   5.454   1.031
 1274SOL     OW 6727   5.213   0.352   2.739
 1274SOL    HW1 6728   5.222   0.397   2.654
 1274SOL    HW2 6729   5.118   0.354   2.757
 1274SOL     MW 6730   5.202   0.359   2.731
 1275SOL     OW 6731   2.271   5.486   3.712
 1275SOL    HW1 6732   2.197   5.434   3.741
 1275SOL    HW2 6733   2.298   5.446   3.629
 1275SOL     MW 6734   2.265   5.474   3.705
 1276SOL     OW 6735   1.897   4.827   3.022
 1276SOL    HW1 6736   1.966   4.880   3.062
 1276SOL    HW2 6737   1.911   4.837   2.928
 1276SOL     MW 6738   1.908   4.835   3.015
 1277SOL     OW 6739   5.557   3.842   6.026
 1277SOL    HW1 6740   5.540   3.933   6.050
 1277SOL    HW2 6741   5.555   3.794   6.109
 1277SOL     MW 6742   5.555   3.848   6.040
 1278SOL     OW 6743   2.849   1.756   4.015
 1278SOL    HW1 6744   2.908   1.827   4.041
 1278SOL    HW2 6745   2.908   1.687   3.983
 1278SOL     MW 6746   2.864   1.756   4.014
 1279SOL     OW 6747   5.332   6.000   5.846
 1279SOL    HW1 6748   5.384   5.945   5.787
 1279SOL    HW2 6749   5.387   6.078   5.860
 1279SOL     MW 6750   5.346   6.003   5.840
 1280SOL     OW 6751   1.235   2.584   1.146
 1280SOL    HW1 6752   1.276   2.585   1.059
 1280SOL    HW2 6753   1.205   2.674   1.159
 1280SOL     MW 6754   1.236   2.596   1.136
 1281SOL     OW 6755   3.794   0.701   2.950
 1281SOL    HW1 6756   3.850   0.627   2.974
 1281SOL    HW2 6757   3.710   0.681   2.991
 1281SOL     MW 6758   3.791   0.688   2.958
 1282SOL     OW 6759   4.983   5.235   2.392
 1282SOL    HW1 6760   5.031   5.153   2.403
 1282SOL    HW2 6761   4.923   5.218   2.320
 1282SOL     MW 6762   4.982   5.223   2.384
 1283SOL     OW 6763   5.116   4.244   2.350
 1283SOL    HW1 6764   5.054   4.308   2.385
 1283SOL    HW2 6765   5.120   4.263   2.256
 1283SOL     MW 6766   5.109   4.254   2.342
 1284SOL     OW 6767   4.067   0.631   0.445
 1284SOL    HW1 6768   4.115   0.664   0.370
 1284SOL    HW2 6769   4.053   0.538   0.425
 1284SOL     MW 6770   4.072   0.623   0.433
 1285SOL     OW 6771   1.122   4.271   3.328
 1285SOL    HW1 6772   1.117   4.365   3.308
 1285SOL    HW2 6773   1.187   4.237   3.267
 1285SOL     MW 6774   1.129   4.279   3.317
 1286SOL     OW 6775   1.443   2.902   5.146
 1286SOL    HW1 6776   1.381   2.918   5.217
 1286SOL    HW2 6777   1.392   2.910   5.066
 1286SOL     MW 6778   1.429   2.905   5.145
 1287SOL     OW 6779   0.073   2.600   4.884
 1287SOL    HW1 6780   0.139   2.665   4.857
 1287SOL    HW2 6781   0.082   2.594   4.979
 1287SOL     MW 6782   0.083   2.608   4.893
 1288SOL     OW 6783   3.308   4.851   3.850
 1288SOL    HW1 6784   3.215   4.875   3.842
 1288SOL    HW2 6785   3.339   4.845   3.760
 1288SOL     MW 6786   3.300   4.854   3.837
 1289SOL     OW 6787   2.335   1.559   2.807
 1289SOL    HW1 6788   2.405   1.568   2.743
 1289SOL    HW2 6789   2.275   1.494   2.769
 1289SOL     MW 6790   2.336   1.552   2.794
 1290SOL     OW 6791   5.554   4.085  -0.003
 1290SOL    HW1 6792   5.465   4.105  -0.030
 1290SOL    HW2 6793   5.548   4.066   0.090
 1290SOL     MW 6794   5.542   4.086   0.005
 1291SOL     OW 6795   2.203   2.709   5.038
 1291SOL    HW1 6796   2.216   2.795   5.079
 1291SOL    HW2 6797   2.278   2.699   4.979
 1291SOL     MW 6798   2.214   2.719   5.036
 1292SOL     OW 6799   2.806   1.311   6.081
 1292SOL    HW1 6800   2.796   1.288   5.989
 1292SOL    HW2 6801   2.779   1.233   6.129
 1292SOL     MW 6802   2.802   1.298   6.076
 1293SOL     OW 6803   0.580   0.333   0.311
 1293SOL    HW1 6804   0.536   0.374   0.385
 1293SOL    HW2 6805   0.665   0.376   0.306
 1293SOL     MW 6806   0.585   0.345   0.320
 1294SOL     OW 6807   5.370   4.970   4.192
 1294SOL    HW1 6808   5.439   4.987   4.256
 1294SOL    HW2 6809   5.314   5.048   4.196
 1294SOL     MW 6810   5.371   4.983   4.200
 1295SOL     OW 6811   5.648   4.370   3.296
 1295SOL    HW1 6812   5.665   4.280   3.324
 1295SOL    HW2 6813   5.722   4.392   3.240
 1295SOL     MW 6814   5.660   4.361   3.293
 1296SOL     OW 6815   4.761   0.048   5.840
 1296SOL    HW1 6816   4.752  -0.035   5.791
 1296SOL    HW2 6817   4.737   0.115   5.778
 1296SOL     MW 6818   4.757   0.045   5.826
 1297SOL     OW 6819   2.902   2.135   1.182
 1297SOL    HW1 6820   2.814   2.140   1.219
 1297SOL    HW2 6821   2.960   2.122   1.257
 1297SOL     MW 6822   2.898   2.134   1.196
 1298SOL     OW 6823   1.503   4.093   5.197
 1298SOL    HW1 6824   1.490   4.073   5.104
 1298SOL    HW2 6825   1.435   4.042   5.242
 1298SOL     MW 6826   1.493   4.084   5.191
 1299SOL     OW 6827   1.792   3.170   3.299
 1299SOL    HW1 6828   1.851   3.116   3.247
 1299SOL    HW2 6829   1.806   3.142   3.390
 1299SOL     MW 6830   1.801   3.160   3.304
 1300SOL     OW 6831   5.962   4.455   0.287
 1300SOL    HW1 6832   5.908   4.426   0.360
 1300SOL    HW2 6833   5.900   4.488   0.223
 1300SOL     MW 6834   5.947   4.456   0.288
 1301SOL     OW 6835   0.060   3.090   5.722
 1301SOL    HW1 6836   0.120   3.165   5.720
 1301SOL    HW2 6837   0.115   3.014   5.707
 1301SOL     MW 6838   0.075   3.090   5.720
 1302SOL     OW 6839   3.188   0.574   5.765
 1302SOL    HW1 6840   3.149   0.577   5.677
 1302SOL    HW2 6841   3.160   0.490   5.800
 1302SOL     MW 6842   3.179   0.564   5.758
 1303SOL     OW 6843   3.334   2.057   1.289
 1303SOL    HW1 6844   3.359   2.132   1.235
 1303SOL    HW2 6845   3.320   1.986   1.226
 1303SOL     MW 6846   3.335   2.057   1.274
 1304SOL     OW 6847   5.292   0.284   5.934
 1304SOL    HW1 6848   5.245   0.364   5.955
 1304SOL    HW2 6849   5.260   0.220   5.998
 1304SOL     MW 6850   5.282   0.286   5.945
 1305SOL     OW 6851   1.660   2.247   4.806
 1305SOL    HW1 6852   1.659   2.317   4.741
 1305SOL    HW2 6853   1.570   2.213   4.807
 1305SOL     MW 6854   1.648   2.251   4.798
 1306SOL     OW 6855   4.413   1.640   1.075
 1306SOL    HW1 6856   4.419   1.736   1.081
 1306SOL    HW2 6857   4.374   1.614   1.158
 1306SOL     MW 6858   4.409   1.649   1.086
 1307SOL     OW 6859   1.811   1.328   4.874
 1307SOL    HW1 6860   1.834   1.247   4.919
 1307SOL    HW2 6861   1.877   1.337   4.805
 1307SOL     MW 6862   1.823   1.319   4.871
 1308SOL     OW 6863   3.201   1.451   3.503
 1308SOL    HW1 6864   3.223   1.524   3.561
 1308SOL    HW2 6865   3.285   1.425   3.465
 1308SOL     MW 6866   3.214   1.457   3.506
 1309SOL     OW 6867   3.275   3.060   0.523
 1309SOL    HW1 6868   3.276   3.048   0.428
 1309SOL    HW2 6869   3.345   3.122   0.540
 1309SOL     MW 6870   3.284   3.066   0.513
 1310SOL     OW 6871   1.186   0.458   4.718
 1310SOL    HW1 6872   1.222   0.527   4.662
 1310SOL    HW2 6873   1.130   0.407   4.660
 1310SOL     MW 6874   1.184   0.461   4.703
 1311SOL     OW 6875   4.047   3.651   1.186
 1311SOL    HW1 6876   4.067   3.610   1.102
 1311SOL    HW2 6877   4.119   3.627   1.243
 1311SOL     MW 6878   4.059   3.643   1.182
 1312SOL     OW 6879   2.838   6.084   3.486
 1312SOL    HW1 6880   2.744   6.083   3.469
 1312SOL    HW2 6881   2.874   6.022   3.422
 1312SOL     MW 6882   2.831   6.076   3.475
 1313SOL     OW 6883   3.398   5.329   2.191
 1313SOL    HW1 6884   3.491   5.307   2.195
 1313SOL    HW2 6885   3.380   5.347   2.099
 1313SOL     MW 6886   3.407   5.328   2.180
 1314SOL     OW 6887   1.286   1.650   3.573
 1314SOL    HW1 6888   1.314   1.720   3.515
 1314SOL    HW2 6889   1.368   1.615   3.609
 1314SOL     MW 6890   1.300   1.654   3.570
 1315SOL     OW 6891   2.659   5.501   1.510
 1315SOL    HW1 6892   2.566   5.522   1.519
 1315SOL    HW2 6893   2.661   5.411   1.479
 1315SOL     MW 6894   2.648   5.492   1.508
 1316SOL     OW 6895   4.154   2.247   4.402
 1316SOL    HW1 6896   4.109   2.221   4.322
 1316SOL    HW2 6897   4.083   2.263   4.465
 1316SOL     MW 6898   4.139   2.246   4.400
 1317SOL     OW 6899   3.073   4.378   5.866
 1317SOL    HW1 6900   2.985   4.345   5.885
 1317SOL    HW2 6901   3.072   4.469   5.893
 1317SOL     MW 6902   3.062   4.385   5.872
 1318SOL     OW 6903   0.557   2.347   5.296
 1318SOL    HW1 6904   0.464   2.331   5.313
 1318SOL    HW2 6905   0.579   2.292   5.221
 1318SOL     MW 6906   0.548   2.339   5.289
 1319SOL     OW 6907   1.471   2.976   0.472
 1319SOL    HW1 6908   1.458   3.067   0.444
 1319SOL    HW2 6909   1.512   2.982   0.558
 1319SOL     MW 6910   1.474   2.988   0.479
 1320SOL     OW 6911   5.159   4.275   3.057
 1320SOL    HW1 6912   5.166   4.205   2.993
 1320SOL    HW2 6913   5.072   4.312   3.041
 1320SOL     MW 6914   5.148   4.271   3.046
 1321SOL     OW 6915   4.987   1.124   3.105
 1321SOL    HW1 6916   4.940   1.171   3.175
 1321SOL    HW2 6917   5.076   1.159   3.109
 1321SOL     MW 6918   4.992   1.135   3.115
 1322SOL     OW 6919   3.179   5.205   5.679
 1322SOL    HW1 6920   3.087   5.185   5.661
 1322SOL    HW2 6921   3.193   5.173   5.768
 1322SOL     MW 6922   3.169   5.198   5.688
 1323SOL     OW 6923   4.934   5.369   3.770
 1323SOL    HW1 6924   4.864   5.306   3.789
 1323SOL    HW2 6925   4.970   5.340   3.686
 1323SOL     MW 6926   4.929   5.357   3.761
 1324SOL     OW 6927   0.912   3.620   3.532
 1324SOL    HW1 6928   0.959   3.537   3.523
 1324SOL    HW2 6929   0.822   3.595   3.553
 1324SOL     MW 6930   0.907   3.606   3.534
 1325SOL     OW 6931   5.227   3.559   4.284
 1325SOL    HW1 6932   5.197   3.629   4.342
 1325SOL    HW2 6933   5.161   3.491   4.291
 1325SOL     MW 6934   5.215   3.560   4.292
 1326SOL     OW 6935   4.851   4.280   4.987
 1326SOL    HW1 6936   4.789   4.353   4.989
 1326SOL    HW2 6937   4.797   4.202   4.981
 1326SOL     MW 6938   4.836   4.280   4.987
 1327SOL     OW 6939   2.813   1.896   4.366
 1327SOL    HW1 6940   2.807   1.979   4.413
 1327SOL    HW2 6941   2.905   1.891   4.338
 1327SOL     MW 6942   2.824   1.906   4.368
 1328SOL     OW 6943   3.267   0.501   2.656
 1328SOL    HW1 6944   3.253   0.572   2.594
 1328SOL    HW2 6945   3.361   0.484   2.652
 1328SOL     MW 6946   3.277   0.508   2.647
 1329SOL     OW 6947   3.414   0.218   0.384
 1329SOL    HW1 6948   3.508   0.230   0.374
 1329SOL    HW2 6949   3.404   0.173   0.467
 1329SOL     MW 6950   3.425   0.214   0.393
 1330SOL     OW 6951   0.446   4.176   5.034
 1330SOL    HW1 6952   0.369   4.162   5.089
 1330SOL    HW2 6953   0.486   4.256   5.068
 1330SOL     MW 6954   0.442   4.185   5.045
 1331SOL     OW 6955   4.957   3.058   0.132
 1331SOL    HW1 6956   5.005   2.992   0.081
 1331SOL    HW2 6957   4.900   3.007   0.190
 1331SOL     MW 6958   4.956   3.043   0.133
 1332SOL     OW 6959   2.612   1.228   2.655
 1332SOL    HW1 6960   2.525   1.197   2.679
 1332SOL    HW2 6961   2.624   1.202   2.564
 1332SOL     MW 6962   2.603   1.221   2.646
 1333SOL     OW 6963   3.904   5.487   1.210
 1333SOL    HW1 6964   3.889   5.420   1.277
 1333SOL    HW2 6965   3.999   5.486   1.196
 1333SOL     MW 6966   3.914   5.478   1.216
 1334SOL     OW 6967   2.057   5.951   0.828
 1334SOL    HW1 6968   1.984   5.991   0.779
 1334SOL    HW2 6969   2.037   5.858   0.827
 1334SOL     MW 6970   2.045   5.945   0.822
 1335SOL     OW 6971   1.098   3.353   3.623
 1335SOL    HW1 6972   1.124   3.443   3.643
 1335SOL    HW2 6973   1.104   3.347   3.527
 1335SOL     MW 6974   1.102   3.364   3.613
 1336SOL     OW 6975   2.772   0.279   5.142
 1336SOL    HW1 6976   2.730   0.308   5.223
 1336SOL    HW2 6977   2.699   0.265   5.081
 1336SOL     MW 6978   2.757   0.280   5.145
 1337SOL     OW 6979   2.892   4.211   5.663
 1337SOL    HW1 6980   2.881   4.247   5.751
 1337SOL    HW2 6981   2.881   4.285   5.604
 1337SOL     MW 6982   2.889   4.225   5.667
 1338SOL     OW 6983   5.993   2.281   3.916
 1338SOL    HW1 6984   5.992   2.334   3.995
 1338SOL    HW2 6985   6.070   2.225   3.925
 1338SOL     MW 6986   6.003   2.281   3.927
 1339SOL     OW 6987   0.286   1.582   6.111
 1339SOL    HW1 6988   0.371   1.568   6.070
 1339SOL    HW2 6989   0.295   1.546   6.199
 1339SOL     MW 6990   0.298   1.576   6.117
 1340SOL     OW 6991   0.638   4.466   4.895
 1340SOL    HW1 6992   0.725   4.494   4.869
 1340SOL    HW2 6993   0.579   4.533   4.860
 1340SOL     MW 6994   0.641   4.478   4.887
 1341SOL     OW 6995   0.528   4.749   5.797
 1341SOL    HW1 6996   0.470   4.824   5.785
 1341SOL    HW2 6997   0.561   4.730   5.710
 1341SOL     MW 6998   0.525   4.756   5.785
 1342SOL     OW 6999   4.110   4.550   1.094
 1342SOL    HW1 7000   4.042   4.572   1.157
 1342SOL    HW2 7001   4.118   4.455   1.099
 1342SOL     MW 7002   4.103   4.541   1.103
 1343SOL     OW 7003   4.256   0.128   4.173
 1343SOL    HW1 7004   4.235   0.074   4.097
 1343SOL    HW2 7005   4.261   0.216   4.138
 1343SOL     MW 7006   4.254   0.133   4.159
 1344SOL     OW 7007   4.512   5.498   4.656
 1344SOL    HW1 7008   4.597   5.460   4.635
 1344SOL    HW2 7009   4.533   5.583   4.696
 1344SOL     MW 7010   4.526   5.504   4.658
 1345SOL     OW 7011   1.740   5.199   2.391
 1345SOL    HW1 7012   1.806   5.176   2.456
 1345SOL    HW2 7013   1.662   5.219   2.442
 1345SOL     MW 7014   1.739   5.198   2.406
 1346SOL     OW 7015   4.029   3.195   1.179
 1346SOL    HW1 7016   3.960   3.181   1.244
 1346SOL    HW2 7017   4.055   3.107   1.152
 1346SOL     MW 7018   4.023   3.182   1.184
 1347SOL     OW 7019   0.494   3.963   1.202
 1347SOL    HW1 7020   0.419   3.994   1.151
 1347SOL    HW2 7021   0.549   4.041   1.214
 1347SOL     MW 7022   0.491   3.977   1.197
 1348SOL     OW 7023   0.129   4.137   0.342
 1348SOL    HW1 7024   0.095   4.106   0.426
 1348SOL    HW2 7025   0.222   4.150   0.357
 1348SOL     MW 7026   0.136   4.134   0.355
 1349SOL     OW 7027   3.295   5.151   2.392
 1349SOL    HW1 7028   3.347   5.167   2.471
 1349SOL    HW2 7029   3.333   5.210   2.326
 1349SOL     MW 7030   3.306   5.161   2.393
 1350SOL     OW 7031   1.006   4.496   4.624
 1350SOL    HW1 7032   0.959   4.540   4.694
 1350SOL    HW2 7033   1.080   4.554   4.605
 1350SOL     MW 7034   1.010   4.509   4.631
 1351SOL     OW 7035   2.328   1.712   3.517
 1351SOL    HW1 7036   2.413   1.667   3.508
 1351SOL    HW2 7037   2.288   1.672   3.594
 1351SOL     MW 7038   2.334   1.701   3.525
 1352SOL     OW 7039   0.104   1.936   0.812
 1352SOL    HW1 7040   0.158   1.937   0.732
 1352SOL    HW2 7041   0.156   1.984   0.876
 1352SOL     MW 7042   0.118   1.942   0.810
 1353SOL     OW 7043   5.008   2.666   0.804
 1353SOL    HW1 7044   5.077   2.644   0.867
 1353SOL    HW2 7045   5.023   2.607   0.730
 1353SOL     MW 7046   5.018   2.656   0.803
 1354SOL     OW 7047   4.105   4.241   2.443
 1354SOL    HW1 7048   4.069   4.185   2.373
 1354SOL    HW2 7049   4.193   4.207   2.457
 1354SOL     MW 7050   4.112   4.229   2.436
 1355SOL     OW 7051   1.453   3.387   5.424
 1355SOL    HW1 7052   1.513   3.358   5.493
 1355SOL    HW2 7053   1.436   3.309   5.372
 1355SOL     MW 7054   1.458   3.374   5.426
 1356SOL     OW 7055   5.145   2.759   1.184
 1356SOL    HW1 7056   5.055   2.759   1.216
 1356SOL    HW2 7057   5.197   2.732   1.260
 1356SOL     MW 7058   5.140   2.756   1.198
 1357SOL     OW 7059   5.393   0.194   0.522
 1357SOL    HW1 7060   5.421   0.228   0.438
 1357SOL    HW2 7061   5.317   0.140   0.502
 1357SOL     MW 7062   5.387   0.192   0.509
 1358SOL     OW 7063   5.824   3.660   6.082
 1358SOL    HW1 7064   5.878   3.675   6.004
 1358SOL    HW2 7065   5.743   3.623   6.047
 1358SOL     MW 7066   5.820   3.657   6.067
 1359SOL     OW 7067   0.429   4.287   0.749
 1359SOL    HW1 7068   0.491   4.340   0.800
 1359SOL    HW2 7069   0.353   4.344   0.738
 1359SOL     MW 7070   0.427   4.301   0.755
 1360SOL     OW 7071   4.691   3.270   0.411
 1360SOL    HW1 7072   4.623   3.327   0.447
 1360SOL    HW2 7073   4.705   3.203   0.478
 1360SOL     MW 7074   4.684   3.269   0.424
 1361SOL     OW 7075   1.619   4.219   4.126
 1361SOL    HW1 7076   1.638   4.272   4.203
 1361SOL    HW2 7077   1.600   4.132   4.162
 1361SOL     MW 7078   1.619   4.214   4.140
 1362SOL     OW 7079   1.061   4.713   0.161
 1362SOL    HW1 7080   0.967   4.699   0.158
 1362SOL    HW2 7081   1.072   4.799   0.202
 1362SOL     MW 7082   1.051   4.722   0.166
 1363SOL     OW 7083   4.912   1.004   5.718
 1363SOL    HW1 7084   4.953   1.047   5.793
 1363SOL    HW2 7085   4.984   0.960   5.674
 1363SOL     MW 7086   4.926   1.004   5.722
 1364SOL     OW 7087   5.759   4.957   4.584
 1364SOL    HW1 7088   5.703   4.902   4.640
 1364SOL    HW2 7089   5.839   4.904   4.572
 1364SOL     MW 7090   5.762   4.943   4.590
 1365SOL     OW 7091   4.983   2.059   5.529
 1365SOL    HW1 7092   4.951   2.082   5.616
 1365SOL    HW2 7093   4.981   2.141   5.479
 1365SOL     MW 7094   4.979   2.072   5.533
 1366SOL     OW 7095   5.943   2.257   2.892
 1366SOL    HW1 7096   5.976   2.233   2.978
 1366SOL    HW2 7097   5.973   2.188   2.834
 1366SOL     MW 7098   5.951   2.245   2.895
 1367SOL     OW 7099   0.547   2.956   3.754
 1367SOL    HW1 7100   0.458   2.936   3.724
 1367SOL    HW2 7101   0.576   2.875   3.797
 1367SOL     MW 7102   0.539   2.943   3.756
 1368SOL     OW 7103   2.497   2.697   5.507
 1368SOL    HW1 7104   2.426   2.702   5.570
 1368SOL    HW2 7105   2.570   2.743   5.549
 1368SOL     MW 7106   2.497   2.703   5.520
 1369SOL     OW 7107   3.575   0.005   3.954
 1369SOL    HW1 7108   3.530   0.083   3.920
 1369SOL    HW2 7109   3.529  -0.015   4.036
 1369SOL     MW 7110   3.563   0.012   3.960
 1370SOL     OW 7111   5.087   0.756   1.102
 1370SOL    HW1 7112   5.124   0.689   1.159
 1370SOL    HW2 7113   5.116   0.732   1.014
 1370SOL     MW 7114   5.095   0.745   1.098
 1371SOL     OW 7115   5.078   0.546   2.063
 1371SOL    HW1 7116   5.087   0.636   2.092
 1371SOL    HW2 7117   5.062   0.553   1.968
 1371SOL     MW 7118   5.077   0.557   2.054
 1372SOL     OW 7119   2.054   3.770   3.146
 1372SOL    HW1 7120   1.963   3.770   3.115
 1372SOL    HW2 7121   2.105   3.792   3.068
 1372SOL     MW 7122   2.049   3.772   3.132
 1373SOL     OW 7123   1.235   1.969   0.533
 1373SOL    HW1 7124   1.204   1.997   0.618
 1373SOL    HW2 7125   1.327   1.945   0.547
 1373SOL     MW 7126   1.243   1.969   0.545
 1374SOL     OW 7127   1.976   1.726   0.726
 1374SOL    HW1 7128   2.034   1.651   0.740
 1374SOL    HW2 7129   1.982   1.744   0.632
 1374SOL     MW 7130   1.984   1.719   0.716
 1375SOL     OW 7131   5.230   0.892   4.408
 1375SOL    HW1 7132   5.217   0.844   4.489
 1375SOL    HW2 7133   5.237   0.984   4.436
 1375SOL     MW 7134   5.229   0.898   4.422
 1376SOL     OW 7135   5.231   5.219   4.193
 1376SOL    HW1 7136   5.173   5.265   4.254
 1376SOL    HW2 7137   5.181   5.216   4.111
 1376SOL     MW 7138   5.217   5.224   4.190
 1377SOL     OW 7139   3.055   5.948   2.990
 1377SOL    HW1 7140   3.047   5.924   3.082
 1377SOL    HW2 7141   3.139   5.992   2.983
 1377SOL     MW 7142   3.065   5.950   3.001
 1378SOL     OW 7143   4.093   5.432   3.370
 1378SOL    HW1 7144   4.038   5.381   3.429
 1378SOL    HW2 7145   4.137   5.496   3.426
 1378SOL     MW 7146   4.092   5.434   3.385
 1379SOL     OW 7147   4.052   0.228   3.647
 1379SOL    HW1 7148   4.062   0.319   3.677
 1379SOL    HW2 7149   3.962   0.222   3.617
 1379SOL     MW 7150   4.042   0.239   3.647
 1380SOL     OW 7151   5.272   1.294   0.237
 1380SOL    HW1 7152   5.215   1.284   0.313
 1380SOL    HW2 7153   5.327   1.216   0.237
 1380SOL     MW 7154   5.272   1.283   0.247
 1381SOL     OW 7155   4.855   2.621   1.053
 1381SOL    HW1 7156   4.909   2.544   1.071
 1381SOL    HW2 7157   4.903   2.669   0.986
 1381SOL     MW 7158   4.868   2.618   1.047
 1382SOL     OW 7159   4.649   4.385   1.357
 1382SOL    HW1 7160   4.595   4.443   1.303
 1382SOL    HW2 7161   4.630   4.297   1.325
 1382SOL     MW 7162   4.640   4.381   1.346
 1383SOL     OW 7163   4.484   3.879   1.561
 1383SOL    HW1 7164   4.495   3.845   1.650
 1383SOL    HW2 7165   4.504   3.804   1.505
 1383SOL     MW 7166   4.488   3.865   1.566
 1384SOL     OW 7167   2.727   5.181   4.090
 1384SOL    HW1 7168   2.766   5.264   4.064
 1384SOL    HW2 7169   2.738   5.125   4.013
 1384SOL     MW 7170   2.733   5.184   4.077
 1385SOL     OW 7171   3.189   5.031   0.368
 1385SOL    HW1 7172   3.282   5.019   0.351
 1385SOL    HW2 7173   3.185   5.098   0.436
 1385SOL     MW 7174   3.201   5.038   0.375
 1386SOL     OW 7175   5.886   5.827   4.663
 1386SOL    HW1 7176   5.949   5.757   4.641
 1386SOL    HW2 7177   5.826   5.787   4.726
 1386SOL     MW 7178   5.887   5.813   4.668
 1387SOL     OW 7179   2.037   5.299   0.703
 1387SOL    HW1 7180   2.106   5.350   0.745
 1387SOL    HW2 7181   1.981   5.364   0.661
 1387SOL     MW 7182   2.038   5.313   0.703
 1388SOL     OW 7183   4.369   3.928   5.596
 1388SOL    HW1 7184   4.355   3.970   5.511
 1388SOL    HW2 7185   4.431   3.986   5.641
 1388SOL     MW 7186   4.375   3.941   5.591
 1389SOL     OW 7187   1.135   1.327   0.943
 1389SOL    HW1 7188   1.210   1.271   0.963
 1389SOL    HW2 7189   1.137   1.336   0.848
 1389SOL     MW 7190   1.145   1.321   0.934
 1390SOL     OW 7191   1.775   3.833   5.707
 1390SOL    HW1 7192   1.839   3.874   5.766
 1390SOL    HW2 7193   1.691   3.844   5.751
 1390SOL     MW 7194   1.773   3.840   5.720
 1391SOL     OW 7195   4.951   3.020   1.352
 1391SOL    HW1 7196   4.916   2.931   1.344
 1391SOL    HW2 7197   5.044   3.008   1.369
 1391SOL     MW 7198   4.958   3.007   1.353
 1392SOL     OW 7199   4.560   3.785   0.030
 1392SOL    HW1 7200   4.473   3.813   0.059
 1392SOL    HW2 7201   4.621   3.841   0.077
 1392SOL     MW 7202   4.557   3.796   0.039
 1393SOL     OW 7203   5.270   0.901   5.493
 1393SOL    HW1 7204   5.262   0.893   5.398
 1393SOL    HW2 7205   5.233   0.820   5.527
 1393SOL     MW 7206   5.264   0.891   5.485
 1394SOL     OW 7207   5.935   5.231   4.698
 1394SOL    HW1 7208   6.013   5.243   4.752
 1394SOL    HW2 7209   5.895   5.150   4.730
 1394SOL     MW 7210   5.940   5.222   4.709
 1395SOL     OW 7211   2.546   2.190   5.010
 1395SOL    HW1 7212   2.484   2.129   4.970
 1395SOL    HW2 7213   2.616   2.198   4.945
 1395SOL     MW 7214   2.547   2.183   4.997
 1396SOL     OW 7215   1.846   5.774   5.063
 1396SOL    HW1 7216   1.870   5.840   4.997
 1396SOL    HW2 7217   1.826   5.825   5.141
 1396SOL     MW 7218   1.847   5.789   5.064
 1397SOL     OW 7219   1.016   3.737   3.850
 1397SOL    HW1 7220   0.941   3.696   3.893
 1397SOL    HW2 7221   0.978   3.808   3.798
 1397SOL     MW 7222   1.001   3.741   3.849
 1398SOL     OW 7223   0.529   4.184   1.985
 1398SOL    HW1 7224   0.597   4.142   2.038
 1398SOL    HW2 7225   0.456   4.122   1.989
 1398SOL     MW 7226   0.528   4.171   1.993
 1399SOL     OW 7227   4.025   0.069   2.997
 1399SOL    HW1 7228   4.028  -0.025   2.977
 1399SOL    HW2 7229   4.114   0.100   2.979
 1399SOL     MW 7230   4.037   0.062   2.992
 1400SOL     OW 7231   5.541   0.431   6.068
 1400SOL    HW1 7232   5.618   0.411   6.015
 1400SOL    HW2 7233   5.477   0.364   6.044
 1400SOL     MW 7234   5.543   0.421   6.058
 1401SOL     OW 7235   0.232   1.577   3.104
 1401SOL    HW1 7236   0.146   1.609   3.132
 1401SOL    HW2 7237   0.215   1.532   3.021
 1401SOL     MW 7238   0.219   1.576   3.097
 1402SOL     OW 7239   3.153   4.895   5.575
 1402SOL    HW1 7240   3.118   4.880   5.663
 1402SOL    HW2 7241   3.247   4.884   5.585
 1402SOL     MW 7242   3.160   4.892   5.588
 1403SOL     OW 7243   0.423   3.483   1.948
 1403SOL    HW1 7244   0.466   3.564   1.975
 1403SOL    HW2 7245   0.396   3.499   1.858
 1403SOL     MW 7246   0.425   3.495   1.940
 1404SOL     OW 7247   0.551   3.657   5.247
 1404SOL    HW1 7248   0.565   3.570   5.210
 1404SOL    HW2 7249   0.548   3.716   5.172
 1404SOL     MW 7250   0.553   3.654   5.233
 1405SOL     OW 7251   5.035   5.280   5.055
 1405SOL    HW1 7252   5.080   5.339   5.116
 1405SOL    HW2 7253   4.946   5.316   5.050
 1405SOL     MW 7254   5.029   5.292   5.062
 1406SOL     OW 7255   5.815   2.380   1.466
 1406SOL    HW1 7256   5.879   2.443   1.434
 1406SOL    HW2 7257   5.796   2.406   1.556
 1406SOL     MW 7258   5.821   2.391   1.473
 1407SOL     OW 7259   1.857   3.140   0.587
 1407SOL    HW1 7260   1.775   3.101   0.619
 1407SOL    HW2 7261   1.858   3.228   0.625
 1407SOL     MW 7262   1.847   3.146   0.596
 1408SOL     OW 7263   3.579   2.210   5.370
 1408SOL    HW1 7264   3.502   2.177   5.417
 1408SOL    HW2 7265   3.568   2.177   5.281
 1408SOL     MW 7266   3.568   2.202   5.365
 1409SOL     OW 7267   4.206   4.721   4.176
 1409SOL    HW1 7268   4.139   4.653   4.178
 1409SOL    HW2 7269   4.287   4.675   4.156
 1409SOL     MW 7270   4.208   4.707   4.174
 1410SOL     OW 7271   0.508   2.859   3.250
 1410SOL    HW1 7272   0.433   2.910   3.218
 1410SOL    HW2 7273   0.469   2.792   3.305
 1410SOL     MW 7274   0.493   2.857   3.253
 1411SOL     OW 7275   2.450   0.734   5.032
 1411SOL    HW1 7276   2.412   0.776   4.956
 1411SOL    HW2 7277   2.452   0.641   5.009
 1411SOL     MW 7278   2.445   0.727   5.020
 1412SOL     OW 7279   5.234   4.631   2.405
 1412SOL    HW1 7280   5.150   4.622   2.450
 1412SOL    HW2 7281   5.247   4.726   2.398
 1412SOL     MW 7282   5.225   4.642   2.410
 1413SOL     OW 7283   5.356   3.404   3.899
 1413SOL    HW1 7284   5.425   3.352   3.939
 1413SOL    HW2 7285   5.402   3.474   3.852
 1413SOL     MW 7286   5.371   3.406   3.898
 1414SOL     OW 7287   5.061   0.211   1.487
 1414SOL    HW1 7288   5.124   0.149   1.524
 1414SOL    HW2 7289   5.107   0.253   1.414
 1414SOL     MW 7290   5.075   0.209   1.482
 1415SOL     OW 7291   1.700   4.549   5.563
 1415SOL    HW1 7292   1.657   4.516   5.641
 1415SOL    HW2 7293   1.745   4.629   5.592
 1415SOL     MW 7294   1.700   4.555   5.577
 1416SOL     OW 7295   5.343   5.885   4.422
 1416SOL    HW1 7296   5.428   5.905   4.461
 1416SOL    HW2 7297   5.348   5.922   4.334
 1416SOL     MW 7298   5.354   5.892   4.416
 1417SOL     OW 7299   0.811   1.301   0.537
 1417SOL    HW1 7300   0.790   1.395   0.535
 1417SOL    HW2 7301   0.759   1.266   0.609
 1417SOL     MW 7302   0.802   1.309   0.546
 1418SOL     OW 7303   3.476   1.714   0.532
 1418SOL    HW1 7304   3.436   1.658   0.599
 1418SOL    HW2 7305   3.568   1.688   0.532
 1418SOL     MW 7306   3.483   1.703   0.541
 1419SOL     OW 7307   5.176   4.089   2.843
 1419SOL    HW1 7308   5.196   4.127   2.758
 1419SOL    HW2 7309   5.138   4.003   2.823
 1419SOL     MW 7310   5.173   4.083   2.830
 1420SOL     OW 7311   4.902   2.993   3.577
 1420SOL    HW1 7312   4.937   2.986   3.666
 1420SOL    HW2 7313   4.915   3.085   3.553
 1420SOL     MW 7314   4.908   3.004   3.585
 1421SOL     OW 7315   5.069   0.418   3.939
 1421SOL    HW1 7316   5.134   0.421   4.009
 1421SOL    HW2 7317   5.020   0.339   3.955
 1421SOL     MW 7318   5.071   0.409   3.950
 1422SOL     OW 7319   4.179   6.079   0.020
 1422SOL    HW1 7320   4.116   6.150   0.012
 1422SOL    HW2 7321   4.238   6.108   0.090
 1422SOL     MW 7322   4.179   6.092   0.028
 1423SOL     OW 7323   0.149   1.370   0.842
 1423SOL    HW1 7324   0.166   1.464   0.833
 1423SOL    HW2 7325   0.087   1.364   0.915
 1423SOL     MW 7326   0.143   1.382   0.850
 1424SOL     OW 7327   3.363   5.721   4.095
 1424SOL    HW1 7328   3.355   5.690   4.005
 1424SOL    HW2 7329   3.375   5.641   4.147
 1424SOL     MW 7330   3.364   5.707   4.090
 1425SOL     OW 7331   0.270   4.312   2.104
 1425SOL    HW1 7332   0.231   4.396   2.125
 1425SOL    HW2 7333   0.287   4.316   2.010
 1425SOL     MW 7334   0.267   4.323   2.095
 1426SOL     OW 7335   4.979   0.369   0.811
 1426SOL    HW1 7336   4.940   0.442   0.762
 1426SOL    HW2 7337   5.066   0.359   0.774
 1426SOL     MW 7338   4.985   0.378   0.800
 1427SOL     OW 7339   1.481   0.352   4.013
 1427SOL    HW1 7340   1.389   0.371   4.033
 1427SOL    HW2 7341   1.508   0.421   3.954
 1427SOL     MW 7342   1.473   0.362   4.008
 1428SOL     OW 7343   5.769   3.146   6.038
 1428SOL    HW1 7344   5.815   3.227   6.061
 1428SOL    HW2 7345   5.685   3.175   6.003
 1428SOL     MW 7346   5.764   3.160   6.037
 1429SOL     OW 7347   1.960   5.858   3.396
 1429SOL    HW1 7348   1.866   5.843   3.391
 1429SOL    HW2 7349   1.979   5.917   3.323
 1429SOL     MW 7350   1.950   5.863   3.386
 1430SOL     OW 7351   0.662   2.668   0.511
 1430SOL    HW1 7352   0.714   2.590   0.494
 1430SOL    HW2 7353   0.693   2.733   0.448
 1430SOL     MW 7354   0.672   2.667   0.501
 1431SOL     OW 7355   2.846   4.289   1.097
 1431SOL    HW1 7356   2.800   4.372   1.112
 1431SOL    HW2 7357   2.784   4.237   1.045
 1431SOL     MW 7358   2.832   4.293   1.093
 1432SOL     OW 7359   0.285   4.102   1.073
 1432SOL    HW1 7360   0.219   4.168   1.051
 1432SOL    HW2 7361   0.237   4.019   1.071
 1432SOL     MW 7362   0.270   4.100   1.070
 1433SOL     OW 7363   0.324   2.246   5.956
 1433SOL    HW1 7364   0.418   2.259   5.968
 1433SOL    HW2 7365   0.297   2.318   5.899
 1433SOL     MW 7366   0.333   2.257   5.950
 1434SOL     OW 7367   4.292   4.479   2.846
 1434SOL    HW1 7368   4.288   4.384   2.845
 1434SOL    HW2 7369   4.297   4.503   2.753
 1434SOL     MW 7370   4.292   4.470   2.834
 1435SOL     OW 7371   3.406   0.805   1.362
 1435SOL    HW1 7372   3.380   0.835   1.449
 1435SOL    HW2 7373   3.455   0.723   1.379
 1435SOL     MW 7374   3.409   0.798   1.376
 1436SOL     OW 7375   2.303   0.584   0.317
 1436SOL    HW1 7376   2.388   0.543   0.305
 1436SOL    HW2 7377   2.317   0.650   0.385
 1436SOL     MW 7378   2.315   0.589   0.324
 1437SOL     OW 7379   5.490   1.572   2.969
 1437SOL    HW1 7380   5.416   1.531   2.924
 1437SOL    HW2 7381   5.517   1.507   3.034
 1437SOL     MW 7382   5.484   1.558   2.971
 1438SOL     OW 7383   2.374   1.050   3.913
 1438SOL    HW1 7384   2.407   1.052   3.824
 1438SOL    HW2 7385   2.440   1.096   3.964
 1438SOL     MW 7386   2.386   1.056   3.908
 1439SOL     OW 7387   1.880   4.882   2.743
 1439SOL    HW1 7388   1.827   4.932   2.681
 1439SOL    HW2 7389   1.933   4.824   2.688
 1439SOL     MW 7390   1.880   4.881   2.728
 1440SOL     OW 7391   4.879   5.697   0.028
 1440SOL    HW1 7392   4.925   5.633   0.082
 1440SOL    HW2 7393   4.817   5.646  -0.023
 1440SOL     MW 7394   4.877   5.682   0.028
 1441SOL     OW 7395   5.003   4.919   1.620
 1441SOL    HW1 7396   4.908   4.909   1.610
 1441SOL    HW2 7397   5.014   4.970   1.700
 1441SOL     MW 7398   4.992   4.924   1.629
 1442SOL     OW 7399   2.136   0.425   2.059
 1442SOL    HW1 7400   2.045   0.437   2.033
 1442SOL    HW2 7401   2.150   0.331   2.063
 1442SOL     MW 7402   2.126   0.416   2.056
 1443SOL     OW 7403   1.534   2.809   5.770
 1443SOL    HW1 7404   1.572   2.795   5.683
 1443SOL    HW2 7405   1.609   2.828   5.826
 1443SOL     MW 7406   1.549   2.810   5.766
 1444SOL     OW 7407   5.174   4.925   1.399
 1444SOL    HW1 7408   5.127   4.925   1.482
 1444SOL    HW2 7409   5.240   4.856   1.409
 1444SOL     MW 7410   5.177   4.916   1.411
 1445SOL     OW 7411   2.547   1.716   0.075
 1445SOL    HW1 7412   2.615   1.689   0.137
 1445SOL    HW2 7413   2.538   1.810   0.089
 1445SOL     MW 7414   2.554   1.725   0.085
 1446SOL     OW 7415   0.642   1.450   3.223
 1446SOL    HW1 7416   0.573   1.430   3.286
 1446SOL    HW2 7417   0.721   1.412   3.262
 1446SOL     MW 7418   0.643   1.442   3.236
 1447SOL     OW 7419   4.953   2.525   5.656
 1447SOL    HW1 7420   5.004   2.585   5.602
 1447SOL    HW2 7421   4.879   2.500   5.601
 1447SOL     MW 7422   4.950   2.529   5.642
 1448SOL     OW 7423   0.355   1.241   0.437
 1448SOL    HW1 7424   0.410   1.172   0.474
 1448SOL    HW2 7425   0.361   1.313   0.501
 1448SOL     MW 7426   0.363   1.241   0.450
 1449SOL     OW 7427   0.525   1.029   0.544
 1449SOL    HW1 7428   0.613   1.054   0.517
 1449SOL    HW2 7429   0.537   0.986   0.628
 1449SOL     MW 7430   0.538   1.027   0.552
 1450SOL     OW 7431   4.645   4.895   5.574
 1450SOL    HW1 7432   4.565   4.843   5.576
 1450SOL    HW2 7433   4.632   4.957   5.503
 1450SOL     MW 7434   4.633   4.896   5.566
 1451SOL     OW 7435   5.995   2.023   2.750
 1451SOL    HW1 7436   6.050   2.004   2.674
 1451SOL    HW2 7437   5.981   1.938   2.791
 1451SOL     MW 7438   6.000   2.010   2.746
 1452SOL     OW 7439   2.908   1.910   5.659
 1452SOL    HW1 7440   2.989   1.906   5.710
 1452SOL    HW2 7441   2.910   1.995   5.615
 1452SOL     MW 7442   2.919   1.920   5.660
 1453SOL     OW 7443   5.459   2.121   5.064
 1453SOL    HW1 7444   5.462   2.177   5.142
 1453SOL    HW2 7445   5.404   2.048   5.089
 1453SOL     MW 7446   5.453   2.119   5.077
 1454SOL     OW 7447   4.328   1.800   5.313
 1454SOL    HW1 7448   4.301   1.867   5.250
 1454SOL    HW2 7449   4.345   1.722   5.260
 1454SOL     MW 7450   4.327   1.799   5.298
 1455SOL     OW 7451   1.831   6.023   0.454
 1455SOL    HW1 7452   1.743   6.015   0.488
 1455SOL    HW2 7453   1.831   6.106   0.407
 1455SOL     MW 7454   1.820   6.033   0.452
 1456SOL     OW 7455   0.088   4.643   3.009
 1456SOL    HW1 7456   0.028   4.638   2.935
 1456SOL    HW2 7457   0.032   4.635   3.086
 1456SOL     MW 7458   0.073   4.642   3.009
 1457SOL     OW 7459   0.009   5.526   5.478
 1457SOL    HW1 7460   0.066   5.600   5.457
 1457SOL    HW2 7461  -0.010   5.535   5.572
 1457SOL     MW 7462   0.014   5.537   5.487
 1458SOL     OW 7463   4.082   1.947   2.308
 1458SOL    HW1 7464   4.083   1.956   2.404
 1458SOL    HW2 7465   4.008   2.001   2.280
 1458SOL     MW 7466   4.073   1.955   2.317
 1459SOL     OW 7467   3.525   1.045   0.925
 1459SOL    HW1 7468   3.555   0.988   0.995
 1459SOL    HW2 7469   3.603   1.094   0.898
 1459SOL     MW 7470   3.538   1.044   0.930
 1460SOL     OW 7471   0.717   5.913   6.070
 1460SOL    HW1 7472   0.811   5.919   6.056
 1460SOL    HW2 7473   0.679   5.920   5.982
 1460SOL     MW 7474   0.724   5.915   6.057
 1461SOL     OW 7475   1.696   5.790   4.333
 1461SOL    HW1 7476   1.786   5.806   4.304
 1461SOL    HW2 7477   1.664   5.719   4.276
 1461SOL     MW 7478   1.703   5.783   4.322
 1462SOL     OW 7479   4.957   4.979   4.801
 1462SOL    HW1 7480   4.974   4.893   4.763
 1462SOL    HW2 7481   4.878   4.966   4.854
 1462SOL     MW 7482   4.949   4.966   4.803
 1463SOL     OW 7483   1.621   5.402   4.361
 1463SOL    HW1 7484   1.546   5.342   4.365
 1463SOL    HW2 7485   1.588   5.479   4.315
 1463SOL     MW 7486   1.607   5.404   4.356
 1464SOL     OW 7487   0.903   4.567   3.597
 1464SOL    HW1 7488   0.846   4.504   3.552
 1464SOL    HW2 7489   0.852   4.595   3.673
 1464SOL     MW 7490   0.889   4.563   3.601
 1465SOL     OW 7491   2.365   4.392   1.431
 1465SOL    HW1 7492   2.304   4.458   1.463
 1465SOL    HW2 7493   2.334   4.310   1.470
 1465SOL     MW 7494   2.353   4.390   1.440
 1466SOL     OW 7495   1.826   1.054   0.015
 1466SOL    HW1 7496   1.817   1.148   0.031
 1466SOL    HW2 7497   1.920   1.040   0.003
 1466SOL     MW 7498   1.837   1.064   0.016
 1467SOL     OW 7499   0.993   4.954   5.691
 1467SOL    HW1 7500   0.997   4.886   5.624
 1467SOL    HW2 7501   1.072   5.006   5.678
 1467SOL     MW 7502   1.003   4.952   5.681
 1468SOL     OW 7503   1.946   4.871   0.432
 1468SOL    HW1 7504   1.967   4.940   0.369
 1468SOL    HW2 7505   1.866   4.901   0.475
 1468SOL     MW 7506   1.939   4.883   0.430
 1469SOL     OW 7507   4.828   1.354   4.296
 1469SOL    HW1 7508   4.853   1.277   4.244
 1469SOL    HW2 7509   4.893   1.420   4.273
 1469SOL     MW 7510   4.840   1.352   4.286
 1470SOL     OW 7511   3.678   4.600   5.179
 1470SOL    HW1 7512   3.646   4.520   5.220
 1470SOL    HW2 7513   3.769   4.580   5.155
 1470SOL     MW 7514   3.686   4.587   5.181
 1471SOL     OW 7515   4.859   1.066   2.316
 1471SOL    HW1 7516   4.806   1.105   2.385
 1471SOL    HW2 7517   4.869   1.135   2.250
 1471SOL     MW 7518   4.854   1.080   2.316
 1472SOL     OW 7519   4.659   0.663   4.147
 1472SOL    HW1 7520   4.669   0.734   4.211
 1472SOL    HW2 7521   4.740   0.666   4.096
 1472SOL     MW 7522   4.670   0.674   4.149
 1473SOL     OW 7523   2.891   2.101   1.617
 1473SOL    HW1 7524   2.954   2.030   1.628
 1473SOL    HW2 7525   2.912   2.139   1.532
 1473SOL     MW 7526   2.902   2.096   1.607
 1474SOL     OW 7527   0.252   3.024   0.836
 1474SOL    HW1 7528   0.335   2.986   0.807
 1474SOL    HW2 7529   0.224   3.080   0.764
 1474SOL     MW 7530   0.259   3.027   0.823
 1475SOL     OW 7531   4.704   6.049   2.021
 1475SOL    HW1 7532   4.723   6.007   1.937
 1475SOL    HW2 7533   4.748   5.993   2.086
 1475SOL     MW 7534   4.712   6.036   2.019
 1476SOL     OW 7535   0.568   3.637   6.090
 1476SOL    HW1 7536   0.571   3.542   6.101
 1476SOL    HW2 7537   0.612   3.672   6.167
 1476SOL     MW 7538   0.574   3.629   6.102
 1477SOL     OW 7539   1.910   0.608   2.603
 1477SOL    HW1 7540   1.865   0.531   2.640
 1477SOL    HW2 7541   1.984   0.622   2.661
 1477SOL     MW 7542   1.914   0.600   2.615
 1478SOL     OW 7543   3.661   1.670   1.266
 1478SOL    HW1 7544   3.715   1.747   1.247
 1478SOL    HW2 7545   3.721   1.610   1.311
 1478SOL     MW 7546   3.676   1.672   1.269
 1479SOL     OW 7547   5.712   3.819   2.306
 1479SOL    HW1 7548   5.710   3.744   2.365
 1479SOL    HW2 7549   5.805   3.834   2.290
 1479SOL     MW 7550   5.723   3.811   2.312
 1480SOL     OW 7551   3.142   5.838   5.547
 1480SOL    HW1 7552   3.060   5.838   5.597
 1480SOL    HW2 7553   3.173   5.928   5.551
 1480SOL     MW 7554   3.135   5.849   5.554
 1481SOL     OW 7555   0.084   0.202   0.271
 1481SOL    HW1 7556  -0.001   0.225   0.233
 1481SOL    HW2 7557   0.064   0.142   0.342
 1481SOL     MW 7558   0.070   0.197   0.275
 1482SOL     OW 7559   0.475   5.167   0.213
 1482SOL    HW1 7560   0.386   5.203   0.205
 1482SOL    HW2 7561   0.520   5.225   0.274
 1482SOL     MW 7562   0.469   5.179   0.220
 1483SOL     OW 7563   5.734   4.896   3.906
 1483SOL    HW1 7564   5.794   4.911   3.834
 1483SOL    HW2 7565   5.786   4.913   3.985
 1483SOL     MW 7566   5.748   4.900   3.907
 1484SOL     OW 7567   1.081   0.583   3.623
 1484SOL    HW1 7568   1.144   0.537   3.677
 1484SOL    HW2 7569   0.996   0.544   3.647
 1484SOL     MW 7570   1.078   0.572   3.633
 1485SOL     OW 7571   2.504   6.067   2.482
 1485SOL    HW1 7572   2.521   5.994   2.422
 1485SOL    HW2 7573   2.472   6.025   2.562
 1485SOL     MW 7574   2.502   6.052   2.485
 1486SOL     OW 7575   1.742   0.942   5.053
 1486SOL    HW1 7576   1.758   1.029   5.090
 1486SOL    HW2 7577   1.788   0.943   4.970
 1486SOL     MW 7578   1.750   0.954   5.047
 1487SOL     OW 7579   0.076   3.972   4.461
 1487SOL    HW1 7580   0.042   3.924   4.385
 1487SOL    HW2 7581   0.145   4.028   4.425
 1487SOL     MW 7582   0.081   3.973   4.447
 1488SOL     OW 7583   4.319   2.391   0.636
 1488SOL    HW1 7584   4.285   2.466   0.685
 1488SOL    HW2 7585   4.392   2.359   0.690
 1488SOL     MW 7586   4.324   2.397   0.649
 1489SOL     OW 7587   0.478   5.977   4.305
 1489SOL    HW1 7588   0.430   5.909   4.352
 1489SOL    HW2 7589   0.418   6.052   4.305
 1489SOL     MW 7590   0.464   5.978   4.311
 1490SOL     OW 7591   2.128   4.465   3.553
 1490SOL    HW1 7592   2.091   4.394   3.606
 1490SOL    HW2 7593   2.125   4.431   3.463
 1490SOL     MW 7594   2.123   4.451   3.548
 1491SOL     OW 7595   0.157   2.248   1.429
 1491SOL    HW1 7596   0.228   2.309   1.447
 1491SOL    HW2 7597   0.200   2.163   1.417
 1491SOL     MW 7598   0.171   2.245   1.430
 1492SOL     OW 7599   5.942   4.573   1.280
 1492SOL    HW1 7600   5.863   4.562   1.226
 1492SOL    HW2 7601   5.953   4.489   1.325
 1492SOL     MW 7602   5.933   4.561   1.279
 1493SOL     OW 7603   3.206   2.722   0.199
 1493SOL    HW1 7604   3.270   2.748   0.265
 1493SOL    HW2 7605   3.236   2.638   0.167
 1493SOL     MW 7606   3.218   2.715   0.204
 1494SOL     OW 7607   1.099   5.967   2.842
 1494SOL    HW1 7608   1.128   6.010   2.761
 1494SOL    HW2 7609   1.179   5.933   2.882
 1494SOL     MW 7610   1.113   5.968   2.837
 1495SOL     OW 7611   3.413   4.101   1.072
 1495SOL    HW1 7612   3.494   4.148   1.052
 1495SOL    HW2 7613   3.351   4.129   1.004
 1495SOL     MW 7614   3.415   4.111   1.060
 1496SOL     OW 7615   2.654   2.695   6.074
 1496SOL    HW1 7616   2.664   2.600   6.080
 1496SOL    HW2 7617   2.575   2.714   6.126
 1496SOL     MW 7618   2.645   2.685   6.082
 1497SOL     OW 7619   5.328   5.252   4.745
 1497SOL    HW1 7620   5.404   5.249   4.687
 1497SOL    HW2 7621   5.365   5.265   4.832
 1497SOL     MW 7622   5.343   5.254   4.749
 1498SOL     OW 7623   1.822   5.211   1.842
 1498SOL    HW1 7624   1.849   5.244   1.928
 1498SOL    HW2 7625   1.830   5.116   1.850
 1498SOL     MW 7626   1.827   5.203   1.854
 1499SOL     OW 7627   0.255   1.617   0.795
 1499SOL    HW1 7628   0.318   1.683   0.824
 1499SOL    HW2 7629   0.170   1.650   0.825
 1499SOL     MW 7630   0.252   1.629   0.802
 1500SOL     OW 7631   1.268   4.700   1.374
 1500SOL    HW1 7632   1.325   4.627   1.399
 1500SOL    HW2 7633   1.225   4.726   1.456
 1500SOL     MW 7634   1.270   4.694   1.388
 1501SOL     OW 7635   0.107   1.208   0.551
 1501SOL    HW1 7636   0.172   1.206   0.480
 1501SOL    HW2 7637   0.159   1.208   0.631
 1501SOL     MW 7638   0.122   1.208   0.552
 1502SOL     OW 7639   2.131   5.246   5.114
 1502SOL    HW1 7640   2.132   5.154   5.138
 1502SOL    HW2 7641   2.141   5.247   5.019
 1502SOL     MW 7642   2.133   5.235   5.105
 1503SOL     OW 7643   4.654   2.284   5.679
 1503SOL    HW1 7644   4.601   2.310   5.755
 1503SOL    HW2 7645   4.744   2.288   5.710
 1503SOL     MW 7646   4.659   2.288   5.693
 1504SOL     OW 7647   2.538   0.668   1.068
 1504SOL    HW1 7648   2.540   0.574   1.056
 1504SOL    HW2 7649   2.503   0.681   1.156
 1504SOL     MW 7650   2.534   0.658   1.078
 1505SOL     OW 7651   4.650   0.604   1.508
 1505SOL    HW1 7652   4.674   0.511   1.515
 1505SOL    HW2 7653   4.728   0.647   1.472
 1505SOL     MW 7654   4.663   0.597   1.504
 1506SOL     OW 7655   3.258   4.439   4.386
 1506SOL    HW1 7656   3.324   4.497   4.426
 1506SOL    HW2 7657   3.244   4.370   4.451
 1506SOL     MW 7658   3.265   4.438   4.399
 1507SOL     OW 7659   4.153   3.872   1.500
 1507SOL    HW1 7660   4.220   3.940   1.489
 1507SOL    HW2 7661   4.071   3.921   1.506
 1507SOL     MW 7662   4.151   3.887   1.499
 1508SOL     OW 7663   5.089   1.625   4.339
 1508SOL    HW1 7664   5.151   1.672   4.395
 1508SOL    HW2 7665   5.019   1.599   4.398
 1508SOL     MW 7666   5.088   1.628   4.354
 1509SOL     OW 7667   3.746   3.880   4.803
 1509SOL    HW1 7668   3.659   3.902   4.770
 1509SOL    HW2 7669   3.748   3.916   4.892
 1509SOL     MW 7670   3.735   3.887   4.810
 1510SOL     OW 7671   2.735   6.057   0.977
 1510SOL    HW1 7672   2.643   6.084   0.972
 1510SOL    HW2 7673   2.765   6.056   0.886
 1510SOL     MW 7674   2.727   6.060   0.965
 1511SOL     OW 7675   3.214   4.729   2.708
 1511SOL    HW1 7676   3.226   4.819   2.740
 1511SOL    HW2 7677   3.212   4.738   2.612
 1511SOL     MW 7678   3.215   4.742   2.699
 1512SOL     OW 7679   2.646   0.544   2.627
 1512SOL    HW1 7680   2.719   0.527   2.568
 1512SOL    HW2 7681   2.607   0.625   2.593
 1512SOL     MW 7682   2.650   0.553   2.615
 1513SOL     OW 7683   5.719   3.683   4.712
 1513SOL    HW1 7684   5.648   3.736   4.749
 1513SOL    HW2 7685   5.705   3.689   4.617
 1513SOL     MW 7686   5.708   3.691   4.704
 1514SOL     OW 7687   2.130   0.079   3.213
 1514SOL    HW1 7688   2.203   0.081   3.275
 1514SOL    HW2 7689   2.147   0.152   3.153
 1514SOL     MW 7690   2.141   0.089   3.213
 1515SOL     OW 7691   1.488   3.567   5.686
 1515SOL    HW1 7692   1.449   3.571   5.774
 1515SOL    HW2 7693   1.413   3.572   5.627
 1515SOL     MW 7694   1.473   3.568   5.690
 1516SOL     OW 7695   2.883   3.416   5.684
 1516SOL    HW1 7696   2.925   3.365   5.754
 1516SOL    HW2 7697   2.951   3.425   5.618
 1516SOL     MW 7698   2.897   3.410   5.685
 1517SOL     OW 7699   3.274   0.008   2.954
 1517SOL    HW1 7700   3.219   0.055   2.890
 1517SOL    HW2 7701   3.294   0.074   3.021
 1517SOL     MW 7702   3.270   0.022   2.955
 1518SOL     OW 7703   1.829   1.087   2.736
 1518SOL    HW1 7704   1.898   1.027   2.705
 1518SOL    HW2 7705   1.748   1.036   2.729
 1518SOL     MW 7706   1.828   1.073   2.731
 1519SOL     OW 7707   5.218   0.367   5.067
 1519SOL    HW1 7708   5.233   0.284   5.111
 1519SOL    HW2 7709   5.126   0.387   5.082
 1519SOL     MW 7710   5.208   0.359   5.075
 1520SOL     OW 7711   6.120   4.307   5.258
 1520SOL    HW1 7712   6.058   4.237   5.237
 1520SOL    HW2 7713   6.136   4.298   5.352
 1520SOL     MW 7714   6.114   4.297   5.267
 1521SOL     OW 7715   4.438   4.231   2.066
 1521SOL    HW1 7716   4.446   4.266   1.977
 1521SOL    HW2 7717   4.353   4.187   2.067
 1521SOL     MW 7718   4.428   4.230   2.055
 1522SOL     OW 7719   5.216   1.622   0.545
 1522SOL    HW1 7720   5.206   1.680   0.620
 1522SOL    HW2 7721   5.137   1.568   0.547
 1522SOL     MW 7722   5.204   1.623   0.555
 1523SOL     OW 7723   5.474   4.365   2.711
 1523SOL    HW1 7724   5.486   4.427   2.639
 1523SOL    HW2 7725   5.439   4.287   2.669
 1523SOL     MW 7726   5.471   4.363   2.696
 1524SOL     OW 7727   0.060   1.520   3.818
 1524SOL    HW1 7728  -0.008   1.535   3.884
 1524SOL    HW2 7729   0.129   1.473   3.866
 1524SOL     MW 7730   0.060   1.516   3.833
 1525SOL     OW 7731   3.829   0.192   2.869
 1525SOL    HW1 7732   3.823   0.247   2.947
 1525SOL    HW2 7733   3.890   0.122   2.893
 1525SOL     MW 7734   3.837   0.190   2.882
 1526SOL     OW 7735   0.417   5.195   5.464
 1526SOL    HW1 7736   0.507   5.166   5.446
 1526SOL    HW2 7737   0.383   5.224   5.379
 1526SOL     MW 7738   0.424   5.195   5.451
 1527SOL     OW 7739   2.415   5.868   1.754
 1527SOL    HW1 7740   2.470   5.877   1.676
 1527SOL    HW2 7741   2.383   5.778   1.749
 1527SOL     MW 7742   2.418   5.857   1.743
 1528SOL     OW 7743   0.971   5.152   2.070
 1528SOL    HW1 7744   0.929   5.169   2.155
 1528SOL    HW2 7745   0.912   5.091   2.026
 1528SOL     MW 7746   0.958   5.146   2.076
 1529SOL     OW 7747   5.856   0.880   4.932
 1529SOL    HW1 7748   5.818   0.793   4.936
 1529SOL    HW2 7749   5.937   0.870   4.882
 1529SOL     MW 7750   5.862   0.867   4.926
 1530SOL     OW 7751   2.128   1.072   1.427
 1530SOL    HW1 7752   2.043   1.115   1.434
 1530SOL    HW2 7753   2.185   1.139   1.389
 1530SOL     MW 7754   2.124   1.086   1.423
 1531SOL     OW 7755   5.905   2.148   1.738
 1531SOL    HW1 7756   5.981   2.162   1.681
 1531SOL    HW2 7757   5.929   2.073   1.792
 1531SOL     MW 7758   5.918   2.140   1.737
 1532SOL     OW 7759   1.505   3.597   0.993
 1532SOL    HW1 7760   1.460   3.542   1.056
 1532SOL    HW2 7761   1.439   3.660   0.965
 1532SOL     MW 7762   1.491   3.598   0.997
 1533SOL     OW 7763   2.680   1.039   4.796
 1533SOL    HW1 7764   2.610   1.061   4.857
 1533SOL    HW2 7765   2.645   0.965   4.746
 1533SOL     MW 7766   2.666   1.032   4.797
 1534SOL     OW 7767   3.676   3.064   5.596
 1534SOL    HW1 7768   3.729   3.014   5.658
 1534SOL    HW2 7769   3.586   3.034   5.612
 1534SOL     MW 7770   3.671   3.054   5.606
 1535SOL     OW 7771   4.452   4.364   1.816
 1535SOL    HW1 7772   4.489   4.452   1.820
 1535SOL    HW2 7773   4.480   4.330   1.731
 1535SOL     MW 7774   4.460   4.371   1.805
 1536SOL     OW 7775   1.159   4.987   4.142
 1536SOL    HW1 7776   1.250   5.017   4.139
 1536SOL    HW2 7777   1.108   5.059   4.106
 1536SOL     MW 7778   1.164   5.000   4.137
 1537SOL     OW 7779   1.076   4.923   1.430
 1537SOL    HW1 7780   1.124   4.918   1.347
 1537SOL    HW2 7781   1.071   5.017   1.449
 1537SOL     MW 7782   1.081   4.935   1.422
 1538SOL     OW 7783   0.650   6.092   4.498
 1538SOL    HW1 7784   0.575   6.062   4.447
 1538SOL    HW2 7785   0.619   6.092   4.588
 1538SOL     MW 7786   0.637   6.088   4.503
 1539SOL     OW 7787   1.788   5.167   2.738
 1539SOL    HW1 7788   1.744   5.251   2.733
 1539SOL    HW2 7789   1.837   5.171   2.820
 1539SOL     MW 7790   1.789   5.178   2.748
 1540SOL     OW 7791   4.031   1.684   5.134
 1540SOL    HW1 7792   4.069   1.659   5.219
 1540SOL    HW2 7793   4.065   1.619   5.073
 1540SOL     MW 7794   4.040   1.673   5.137
 1541SOL     OW 7795   2.811   0.513   0.634
 1541SOL    HW1 7796   2.716   0.498   0.630
 1541SOL    HW2 7797   2.834   0.543   0.546
 1541SOL     MW 7798   2.802   0.515   0.622
 1542SOL     OW 7799   4.788   3.036   0.536
 1542SOL    HW1 7800   4.809   2.998   0.621
 1542SOL    HW2 7801   4.866   3.087   0.513
 1542SOL     MW 7802   4.801   3.038   0.544
 1543SOL     OW 7803   5.137   3.058   2.951
 1543SOL    HW1 7804   5.114   3.120   2.882
 1543SOL    HW2 7805   5.173   2.982   2.905
 1543SOL     MW 7806   5.139   3.056   2.937
 1544SOL     OW 7807   5.276   2.697   1.405
 1544SOL    HW1 7808   5.244   2.672   1.492
 1544SOL    HW2 7809   5.370   2.680   1.409
 1544SOL     MW 7810   5.284   2.692   1.417
 1545SOL     OW 7811   2.184   1.703   4.470
 1545SOL    HW1 7812   2.164   1.720   4.562
 1545SOL    HW2 7813   2.278   1.720   4.463
 1545SOL     MW 7814   2.194   1.707   4.481
 1546SOL     OW 7815   4.001   3.402   5.779
 1546SOL    HW1 7816   4.073   3.378   5.837
 1546SOL    HW2 7817   3.940   3.329   5.786
 1546SOL     MW 7818   4.003   3.390   5.787
 1547SOL     OW 7819   4.845   4.503   2.726
 1547SOL    HW1 7820   4.863   4.593   2.697
 1547SOL    HW2 7821   4.919   4.452   2.692
 1547SOL     MW 7822   4.857   4.508   2.718
 1548SOL     OW 7823   0.490   1.835   5.788
 1548SOL    HW1 7824   0.423   1.788   5.738
 1548SOL    HW2 7825   0.527   1.898   5.726
 1548SOL     MW 7826   0.486   1.837   5.773
 1549SOL     OW 7827   1.567   5.542   4.601
 1549SOL    HW1 7828   1.484   5.500   4.623
 1549SOL    HW2 7829   1.585   5.515   4.511
 1549SOL     MW 7830   1.559   5.533   4.593
 1550SOL     OW 7831   0.014   3.809   3.262
 1550SOL    HW1 7832   0.073   3.870   3.218
 1550SOL    HW2 7833  -0.044   3.777   3.192
 1550SOL     MW 7834   0.014   3.813   3.247
 1551SOL     OW 7835   1.024   4.601   5.077
 1551SOL    HW1 7836   1.104   4.590   5.129
 1551SOL    HW2 7837   0.957   4.627   5.141
 1551SOL     MW 7838   1.026   4.603   5.092
 1552SOL     OW 7839   2.036   3.315   2.360
 1552SOL    HW1 7840   2.033   3.220   2.342
 1552SOL    HW2 7841   1.972   3.352   2.299
 1552SOL     MW 7842   2.027   3.307   2.350
 1553SOL     OW 7843   4.393   5.706   3.015
 1553SOL    HW1 7844   4.334   5.633   3.034
 1553SOL    HW2 7845   4.461   5.667   2.960
 1553SOL     MW 7846   4.394   5.691   3.010
 1554SOL     OW 7847   2.667   0.753   6.072
 1554SOL    HW1 7848   2.666   0.666   6.113
 1554SOL    HW2 7849   2.609   0.805   6.127
 1554SOL     MW 7850   2.659   0.747   6.085
 1555SOL     OW 7851   0.336   4.862   0.564
 1555SOL    HW1 7852   0.360   4.885   0.475
 1555SOL    HW2 7853   0.279   4.786   0.554
 1555SOL     MW 7854   0.331   4.855   0.551
 1556SOL     OW 7855   5.730   2.730   1.125
 1556SOL    HW1 7856   5.813   2.709   1.169
 1556SOL    HW2 7857   5.664   2.713   1.192
 1556SOL     MW 7858   5.733   2.725   1.139
 1557SOL     OW 7859   5.350   1.943   1.940
 1557SOL    HW1 7860   5.436   1.901   1.933
 1557SOL    HW2 7861   5.296   1.881   1.989
 1557SOL     MW 7862   5.354   1.930   1.946
 1558SOL     OW 7863   3.309   5.170   3.475
 1558SOL    HW1 7864   3.250   5.170   3.551
 1558SOL    HW2 7865   3.333   5.262   3.463
 1558SOL     MW 7866   3.305   5.182   3.483
 1559SOL     OW 7867   3.898   1.160   5.200
 1559SOL    HW1 7868   3.962   1.167   5.130
 1559SOL    HW2 7869   3.880   1.067   5.208
 1559SOL     MW 7870   3.904   1.149   5.192
 1560SOL     OW 7871   5.951   1.085   5.256
 1560SOL    HW1 7872   5.870   1.041   5.284
 1560SOL    HW2 7873   5.940   1.098   5.162
 1560SOL     MW 7874   5.939   1.081   5.247
 1561SOL     OW 7875   3.938   4.625   1.290
 1561SOL    HW1 7876   3.987   4.669   1.360
 1561SOL    HW2 7877   3.847   4.648   1.305
 1561SOL     MW 7878   3.933   4.633   1.301
 1562SOL     OW 7879   0.976   1.956   1.154
 1562SOL    HW1 7880   0.985   2.051   1.164
 1562SOL    HW2 7881   0.979   1.920   1.243
 1562SOL     MW 7882   0.978   1.964   1.166
 1563SOL     OW 7883   4.808   3.773   5.002
 1563SOL    HW1 7884   4.762   3.715   4.941
 1563SOL    HW2 7885   4.838   3.715   5.072
 1563SOL     MW 7886   4.806   3.758   5.003
 1564SOL     OW 7887   4.648   1.581   3.786
 1564SOL    HW1 7888   4.562   1.602   3.749
 1564SOL    HW2 7889   4.709   1.638   3.739
 1564SOL     MW 7890   4.645   1.591   3.775
 1565SOL     OW 7891   5.088   2.313   2.735
 1565SOL    HW1 7892   5.004   2.354   2.754
 1565SOL    HW2 7893   5.113   2.347   2.649
 1565SOL     MW 7894   5.080   2.323   2.726
 1566SOL     OW 7895   4.736   0.484   4.407
 1566SOL    HW1 7896   4.775   0.570   4.423
 1566SOL    HW2 7897   4.803   0.437   4.357
 1566SOL     MW 7898   4.750   0.489   4.403
 1567SOL     OW 7899   2.735   5.151   2.443
 1567SOL    HW1 7900   2.795   5.173   2.372
 1567SOL    HW2 7901   2.792   5.129   2.517
 1567SOL     MW 7902   2.750   5.151   2.443
 1568SOL     OW 7903   1.983   5.948   4.918
 1568SOL    HW1 7904   2.027   5.928   5.000
 1568SOL    HW2 7905   2.013   6.036   4.896
 1568SOL     MW 7906   1.992   5.957   4.926
 1569SOL     OW 7907   0.798   4.197   4.313
 1569SOL    HW1 7908   0.824   4.240   4.231
 1569SOL    HW2 7909   0.828   4.256   4.382
 1569SOL     MW 7910   0.805   4.210   4.311
 1570SOL     OW 7911   0.581   1.761   1.459
 1570SOL    HW1 7912   0.654   1.798   1.510
 1570SOL    HW2 7913   0.608   1.773   1.368
 1570SOL     MW 7914   0.594   1.767   1.454
 1571SOL     OW 7915   4.687   1.290   6.095
 1571SOL    HW1 7916   4.692   1.313   6.002
 1571SOL    HW2 7917   4.676   1.374   6.140
 1571SOL     MW 7918   4.686   1.304   6.089
 1572SOL     OW 7919   5.794   4.089   3.690
 1572SOL    HW1 7920   5.743   4.079   3.770
 1572SOL    HW2 7921   5.818   4.000   3.665
 1572SOL     MW 7922   5.790   4.076   3.697
 1573SOL     OW 7923   5.098   5.465   5.496
 1573SOL    HW1 7924   5.083   5.393   5.558
 1573SOL    HW2 7925   5.133   5.536   5.551
 1573SOL     MW 7926   5.101   5.465   5.511
 1574SOL     OW 7927   0.199   5.494   3.870
 1574SOL    HW1 7928   0.289   5.470   3.850
 1574SOL    HW2 7929   0.147   5.421   3.836
 1574SOL     MW 7930   0.204   5.481   3.863
 1575SOL     OW 7931   0.558   0.548   4.622
 1575SOL    HW1 7932   0.482   0.511   4.668
 1575SOL    HW2 7933   0.587   0.478   4.564
 1575SOL     MW 7934   0.552   0.534   4.621
 1576SOL     OW 7935   3.378   1.378   3.309
 1576SOL    HW1 7936   3.301   1.354   3.258
 1576SOL    HW2 7937   3.401   1.466   3.278
 1576SOL     MW 7938   3.371   1.386   3.298
 1577SOL     OW 7939   2.673   5.837   5.132
 1577SOL    HW1 7940   2.751   5.869   5.178
 1577SOL    HW2 7941   2.662   5.747   5.164
 1577SOL     MW 7942   2.682   5.830   5.142
 1578SOL     OW 7943   0.697   3.808   5.902
 1578SOL    HW1 7944   0.650   3.889   5.923
 1578SOL    HW2 7945   0.654   3.741   5.955
 1578SOL     MW 7946   0.686   3.810   5.911
 1579SOL     OW 7947   6.040   3.338   3.851
 1579SOL    HW1 7948   5.952   3.325   3.813
 1579SOL    HW2 7949   6.079   3.407   3.797
 1579SOL     MW 7950   6.033   3.345   3.839
 1580SOL     OW 7951   2.855   3.410   0.733
 1580SOL    HW1 7952   2.904   3.476   0.782
 1580SOL    HW2 7953   2.836   3.342   0.798
 1580SOL     MW 7954   2.859   3.410   0.748
 1581SOL     OW 7955   3.915   5.854   2.223
 1581SOL    HW1 7956   3.870   5.839   2.305
 1581SOL    HW2 7957   3.880   5.938   2.192
 1581SOL     MW 7958   3.905   5.863   2.229
 1582SOL     OW 7959   3.899   5.130   4.576
 1582SOL    HW1 7960   3.838   5.203   4.577
 1582SOL    HW2 7961   3.903   5.101   4.667
 1582SOL     MW 7962   3.892   5.136   4.588
 1583SOL     OW 7963   0.537   4.838   1.719
 1583SOL    HW1 7964   0.614   4.884   1.685
 1583SOL    HW2 7965   0.515   4.773   1.651
 1583SOL     MW 7966   0.544   4.835   1.706
 1584SOL     OW 7967   2.072   6.034   2.612
 1584SOL    HW1 7968   2.011   6.014   2.683
 1584SOL    HW2 7969   2.040   6.116   2.575
 1584SOL     MW 7970   2.060   6.042   2.616
 1585SOL     OW 7971   1.974   4.421   1.668
 1585SOL    HW1 7972   1.998   4.513   1.664
 1585SOL    HW2 7973   1.932   4.411   1.753
 1585SOL     MW 7974   1.972   4.431   1.679
 1586SOL     OW 7975   1.042   5.813   1.975
 1586SOL    HW1 7976   1.085   5.838   1.894
 1586SOL    HW2 7977   1.088   5.862   2.043
 1586SOL     MW 7978   1.053   5.822   1.974
 1587SOL     OW 7979   5.629   2.043   3.370
 1587SOL    HW1 7980   5.611   2.081   3.456
 1587SOL    HW2 7981   5.585   2.101   3.309
 1587SOL     MW 7982   5.621   2.056   3.373
 1588SOL     OW 7983   4.112   2.361   1.285
 1588SOL    HW1 7984   4.126   2.435   1.346
 1588SOL    HW2 7985   4.153   2.287   1.328
 1588SOL     MW 7986   4.119   2.361   1.298
 1589SOL     OW 7987   0.336   0.898   1.696
 1589SOL    HW1 7988   0.243   0.879   1.678
 1589SOL    HW2 7989   0.334   0.969   1.761
 1589SOL     MW 7990   0.324   0.905   1.702
 1590SOL     OW 7991   5.614   4.336   0.104
 1590SOL    HW1 7992   5.610   4.296   0.191
 1590SOL    HW2 7993   5.591   4.265   0.044
 1590SOL     MW 7994   5.611   4.322   0.107
 1591SOL     OW 7995   5.578   1.174   4.396
 1591SOL    HW1 7996   5.642   1.239   4.421
 1591SOL    HW2 7997   5.552   1.198   4.307
 1591SOL     MW 7998   5.583   1.185   4.388
 1592SOL     OW 7999   0.380   3.643   1.295
 1592SOL    HW1 8000   0.454   3.673   1.348
 1592SOL    HW2 8001   0.315   3.713   1.304
 1592SOL     MW 8002   0.382   3.656   1.303
 1593SOL     OW 8003   0.575   5.950   3.255
 1593SOL    HW1 8004   0.653   6.003   3.243
 1593SOL    HW2 8005   0.551   5.923   3.166
 1593SOL     MW 8006   0.582   5.953   3.242
 1594SOL     OW 8007   2.489   0.858   2.854
 1594SOL    HW1 8008   2.503   0.859   2.760
 1594SOL    HW2 8009   2.453   0.772   2.873
 1594SOL     MW 8010   2.486   0.846   2.845
 1595SOL     OW 8011   5.937   3.399   2.219
 1595SOL    HW1 8012   6.008   3.334   2.222
 1595SOL    HW2 8013   5.888   3.383   2.300
 1595SOL     MW 8014   5.940   3.389   2.230
 1596SOL     OW 8015   0.262   5.709   1.522
 1596SOL    HW1 8016   0.290   5.756   1.444
 1596SOL    HW2 8017   0.173   5.739   1.538
 1596SOL     MW 8018   0.254   5.718   1.514
 1597SOL     OW 8019   5.009   1.824   2.869
 1597SOL    HW1 8020   5.105   1.822   2.864
 1597SOL    HW2 8021   4.980   1.762   2.803
 1597SOL     MW 8022   5.018   1.816   2.860
 1598SOL     OW 8023   3.336   3.001   0.942
 1598SOL    HW1 8024   3.304   2.950   0.868
 1598SOL    HW2 8025   3.404   3.058   0.906
 1598SOL     MW 8026   3.341   3.002   0.928
 1599SOL     OW 8027   4.268   3.435   2.507
 1599SOL    HW1 8028   4.291   3.482   2.587
 1599SOL    HW2 8029   4.271   3.343   2.531
 1599SOL     MW 8030   4.272   3.430   2.520
 1600SOL     OW 8031   2.842   5.618   1.722
 1600SOL    HW1 8032   2.756   5.614   1.680
 1600SOL    HW2 8033   2.905   5.609   1.651
 1600SOL     MW 8034   2.839   5.616   1.708
 1601SOL     OW 8035   0.994   0.376   4.942
 1601SOL    HW1 8036   1.048   0.296   4.948
 1601SOL    HW2 8037   1.051   0.442   4.902
 1601SOL     MW 8038   1.008   0.373   4.938
 1602SOL     OW 8039   0.638   5.884   5.785
 1602SOL    HW1 8040   0.661   5.823   5.715
 1602SOL    HW2 8041   0.561   5.930   5.752
 1602SOL     MW 8042   0.632   5.883   5.772
 1603SOL     OW 8043   5.456   2.559   0.123
 1603SOL    HW1 8044   5.382   2.525   0.073
 1603SOL    HW2 8045   5.456   2.507   0.204
 1603SOL     MW 8046   5.446   2.548   0.127
 1604SOL     OW 8047   3.706   2.183   5.871
 1604SOL    HW1 8048   3.786   2.203   5.821
 1604SOL    HW2 8049   3.708   2.244   5.945
 1604SOL     MW 8050   3.717   2.193   5.874
 1605SOL     OW 8051   6.056   1.004   5.927
 1605SOL    HW1 8052   5.994   0.974   5.994
 1605SOL    HW2 8053   6.104   1.076   5.969
 1605SOL     MW 8054   6.054   1.009   5.941
 1606SOL     OW 8055   2.113   1.386   5.666
 1606SOL    HW1 8056   2.103   1.346   5.752
 1606SOL    HW2 8057   2.037   1.443   5.656
 1606SOL     MW 8058   2.102   1.388   5.675
 1607SOL     OW 8059   4.799   5.029   0.346
 1607SOL    HW1 8060   4.847   4.998   0.424
 1607SOL    HW2 8061   4.834   4.975   0.275
 1607SOL     MW 8062   4.810   5.018   0.347
 1608SOL     OW 8063   2.746   0.553   1.421
 1608SOL    HW1 8064   2.824   0.523   1.467
 1608SOL    HW2 8065   2.775   0.631   1.375
 1608SOL     MW 8066   2.760   0.558   1.421
 1609SOL     OW 8067   0.731   1.612   5.214
 1609SOL    HW1 8068   0.709   1.562   5.135
 1609SOL    HW2 8069   0.793   1.678   5.183
 1609SOL     MW 8070   0.736   1.614   5.200
 1610SOL     OW 8071   0.835   6.014   1.910
 1610SOL    HW1 8072   0.821   5.931   1.865
 1610SOL    HW2 8073   0.930   6.021   1.919
 1610SOL     MW 8074   0.845   6.004   1.906
 1611SOL     OW 8075   2.067   0.918   0.260
 1611SOL    HW1 8076   1.999   0.947   0.319
 1611SOL    HW2 8077   2.149   0.931   0.308
 1611SOL     MW 8078   2.069   0.924   0.273
 1612SOL     OW 8079   1.613   2.088   1.879
 1612SOL    HW1 8080   1.622   2.003   1.922
 1612SOL    HW2 8081   1.627   2.152   1.948
 1612SOL     MW 8082   1.616   2.085   1.893
 1613SOL     OW 8083   4.088   4.262   0.518
 1613SOL    HW1 8084   4.116   4.259   0.426
 1613SOL    HW2 8085   4.169   4.267   0.568
 1613SOL     MW 8086   4.102   4.262   0.512
 1614SOL     OW 8087   0.251   4.293   5.973
 1614SOL    HW1 8088   0.251   4.198   5.963
 1614SOL    HW2 8089   0.335   4.313   6.016
 1614SOL     MW 8090   0.262   4.284   5.977
 1615SOL     OW 8091   4.977   4.273   5.290
 1615SOL    HW1 8092   5.020   4.296   5.208
 1615SOL    HW2 8093   4.907   4.213   5.265
 1615SOL     MW 8094   4.974   4.268   5.276
 1616SOL     OW 8095   5.918   1.899   1.912
 1616SOL    HW1 8096   5.859   1.829   1.940
 1616SOL    HW2 8097   5.950   1.937   1.994
 1616SOL     MW 8098   5.915   1.895   1.926
 1617SOL     OW 8099   0.964   2.894   5.960
 1617SOL    HW1 8100   1.047   2.936   5.985
 1617SOL    HW2 8101   0.915   2.964   5.917
 1617SOL     MW 8102   0.969   2.909   5.958
 1618SOL     OW 8103   0.212   4.131   2.448
 1618SOL    HW1 8104   0.251   4.160   2.531
 1618SOL    HW2 8105   0.226   4.036   2.447
 1618SOL     MW 8106   0.219   4.122   2.459
 1619SOL     OW 8107   2.352   5.257   2.538
 1619SOL    HW1 8108   2.311   5.298   2.462
 1619SOL    HW2 8109   2.440   5.294   2.541
 1619SOL     MW 8110   2.358   5.267   2.529
 1620SOL     OW 8111   5.326   3.481   0.276
 1620SOL    HW1 8112   5.293   3.505   0.363
 1620SOL    HW2 8113   5.255   3.430   0.236
 1620SOL     MW 8114   5.312   3.478   0.282
 1621SOL     OW 8115   4.166   1.188   3.226
 1621SOL    HW1 8116   4.198   1.199   3.316
 1621SOL    HW2 8117   4.243   1.161   3.176
 1621SOL     MW 8118   4.180   1.186   3.231
 1622SOL     OW 8119   0.873   3.989   4.104
 1622SOL    HW1 8120   0.792   3.965   4.058
 1622SOL    HW2 8121   0.887   4.081   4.081
 1622SOL     MW 8122   0.864   3.998   4.095
 1623SOL     OW 8123   6.093   5.872   0.625
 1623SOL    HW1 8124   6.040   5.939   0.667
 1623SOL    HW2 8125   6.166   5.857   0.686
 1623SOL     MW 8126   6.096   5.879   0.638
 1624SOL     OW 8127   4.726   3.610   4.236
 1624SOL    HW1 8128   4.684   3.600   4.151
 1624SOL    HW2 8129   4.659   3.652   4.291
 1624SOL     MW 8130   4.712   3.614   4.232
 1625SOL     OW 8131   2.335   1.647   0.254
 1625SOL    HW1 8132   2.276   1.718   0.229
 1625SOL    HW2 8133   2.407   1.653   0.192
 1625SOL     MW 8134   2.336   1.657   0.243
 1626SOL     OW 8135   0.357   0.987   1.164
 1626SOL    HW1 8136   0.365   0.964   1.257
 1626SOL    HW2 8137   0.292   1.056   1.162
 1626SOL     MW 8138   0.350   0.993   1.176
 1627SOL     OW 8139   6.060   4.122   2.236
 1627SOL    HW1 8140   6.047   4.164   2.151
 1627SOL    HW2 8141   5.977   4.136   2.283
 1627SOL     MW 8142   6.048   4.129   2.231
 1628SOL     OW 8143   1.539   5.601   4.211
 1628SOL    HW1 8144   1.566   5.579   4.122
 1628SOL    HW2 8145   1.495   5.686   4.202
 1628SOL     MW 8146   1.537   5.609   4.198
 1629SOL     OW 8147   0.687   0.369   3.099
 1629SOL    HW1 8148   0.636   0.314   3.039
 1629SOL    HW2 8149   0.647   0.456   3.092
 1629SOL     MW 8150   0.675   0.372   3.091
 1630SOL     OW 8151   1.859   0.089   3.244
 1630SOL    HW1 8152   1.950   0.060   3.251
 1630SOL    HW2 8153   1.844   0.102   3.150
 1630SOL     MW 8154   1.868   0.086   3.233
 1631SOL     OW 8155   3.614   5.168   4.253
 1631SOL    HW1 8156   3.574   5.082   4.265
 1631SOL    HW2 8157   3.706   5.149   4.234
 1631SOL     MW 8158   3.621   5.155   4.252
 1632SOL     OW 8159   0.075   4.972   4.993
 1632SOL    HW1 8160   0.060   4.895   4.939
 1632SOL    HW2 8161   0.103   4.937   5.078
 1632SOL     MW 8162   0.076   4.958   4.997
 1633SOL     OW 8163   1.917   3.626   1.678
 1633SOL    HW1 8164   1.894   3.561   1.744
 1633SOL    HW2 8165   2.008   3.650   1.698
 1633SOL     MW 8166   1.926   3.621   1.689
 1634SOL     OW 8167   1.452   4.541   5.366
 1634SOL    HW1 8168   1.428   4.457   5.325
 1634SOL    HW2 8169   1.505   4.517   5.442
 1634SOL     MW 8170   1.456   4.527   5.370
 1635SOL     OW 8171   0.108   2.665   1.064
 1635SOL    HW1 8172   0.109   2.569   1.059
 1635SOL    HW2 8173   0.109   2.693   0.972
 1635SOL     MW 8174   0.108   2.656   1.051
 1636SOL     OW 8175   3.106   5.412   3.406
 1636SOL    HW1 8176   3.199   5.401   3.385
 1636SOL    HW2 8177   3.092   5.507   3.406
 1636SOL     MW 8178   3.116   5.423   3.403
 1637SOL     OW 8179   2.852   1.760   4.911
 1637SOL    HW1 8180   2.908   1.682   4.913
 1637SOL    HW2 8181   2.772   1.733   4.955
 1637SOL     MW 8182   2.849   1.747   4.917
 1638SOL     OW 8183   3.417   0.607   3.256
 1638SOL    HW1 8184   3.431   0.660   3.334
 1638SOL    HW2 8185   3.321   0.602   3.247
 1638SOL     MW 8186   3.406   0.612   3.265
 1639SOL     OW 8187   0.184   3.811   1.369
 1639SOL    HW1 8188   0.107   3.758   1.348
 1639SOL    HW2 8189   0.157   3.901   1.351
 1639SOL     MW 8190   0.171   3.816   1.364
 1640SOL     OW 8191   4.924   5.654   3.191
 1640SOL    HW1 8192   5.003   5.689   3.231
 1640SOL    HW2 8193   4.954   5.609   3.112
 1640SOL     MW 8194   4.938   5.653   3.186
 1641SOL     OW 8195   3.118   0.381   0.938
 1641SOL    HW1 8196   3.178   0.307   0.942
 1641SOL    HW2 8197   3.174   0.457   0.928
 1641SOL     MW 8198   3.133   0.381   0.937
 1642SOL     OW 8199   4.884   3.208   5.870
 1642SOL    HW1 8200   4.800   3.187   5.911
 1642SOL    HW2 8201   4.881   3.163   5.786
 1642SOL     MW 8202   4.873   3.199   5.864
 1643SOL     OW 8203   0.215   2.806   0.419
 1643SOL    HW1 8204   0.220   2.786   0.513
 1643SOL    HW2 8205   0.256   2.892   0.411
 1643SOL     MW 8206   0.221   2.814   0.430
 1644SOL     OW 8207   1.195   5.221   5.317
 1644SOL    HW1 8208   1.260   5.234   5.386
 1644SOL    HW2 8209   1.203   5.129   5.293
 1644SOL     MW 8210   1.204   5.211   5.323
 1645SOL     OW 8211   4.158   0.913   3.330
 1645SOL    HW1 8212   4.127   0.907   3.240
 1645SOL    HW2 8213   4.247   0.878   3.327
 1645SOL     MW 8214   4.166   0.908   3.318
 1646SOL     OW 8215   2.337   1.069   0.811
 1646SOL    HW1 8216   2.259   1.040   0.764
 1646SOL    HW2 8217   2.409   1.061   0.748
 1646SOL     MW 8218   2.337   1.065   0.797
 1647SOL     OW 8219   0.979   0.442   2.317
 1647SOL    HW1 8220   0.962   0.416   2.407
 1647SOL    HW2 8221   0.981   0.359   2.268
 1647SOL     MW 8222   0.977   0.428   2.322
 1648SOL     OW 8223   3.172   0.329   3.917
 1648SOL    HW1 8224   3.169   0.273   3.995
 1648SOL    HW2 8225   3.229   0.282   3.856
 1648SOL     MW 8226   3.179   0.315   3.919
 1649SOL     OW 8227   2.465   1.626   4.341
 1649SOL    HW1 8228   2.554   1.645   4.311
 1649SOL    HW2 8229   2.474   1.549   4.396
 1649SOL     MW 8230   2.478   1.619   4.344
 1650SOL     OW 8231   3.331   1.249   4.643
 1650SOL    HW1 8232   3.360   1.157   4.646
 1650SOL    HW2 8233   3.249   1.246   4.594
 1650SOL     MW 8234   3.324   1.237   4.637
 1651SOL     OW 8235   1.163   5.206   3.265
 1651SOL    HW1 8236   1.077   5.237   3.236
 1651SOL    HW2 8237   1.222   5.227   3.192
 1651SOL     MW 8238   1.160   5.213   3.252
 1652SOL     OW 8239   1.724   4.651   2.280
 1652SOL    HW1 8240   1.802   4.616   2.322
 1652SOL    HW2 8241   1.681   4.575   2.240
 1652SOL     MW 8242   1.728   4.637   2.280
 1653SOL     OW 8243   3.377   0.845   4.569
 1653SOL    HW1 8244   3.298   0.897   4.579
 1653SOL    HW2 8245   3.414   0.872   4.485
 1653SOL     MW 8246   3.372   0.854   4.560
 1654SOL     OW 8247   5.695   1.773   2.950
 1654SOL    HW1 8248   5.702   1.822   3.032
 1654SOL    HW2 8249   5.621   1.714   2.963
 1654SOL     MW 8250   5.686   1.772   2.962
 1655SOL     OW 8251   5.248   0.246   1.986
 1655SOL    HW1 8252   5.179   0.202   1.935
 1655SOL    HW2 8253   5.205   0.272   2.068
 1655SOL     MW 8254   5.233   0.244   1.990
 1656SOL     OW 8255   5.170   4.636   2.825
 1656SOL    HW1 8256   5.170   4.575   2.899
 1656SOL    HW2 8257   5.176   4.723   2.866
 1656SOL     MW 8258   5.170   4.640   2.840
 1657SOL     OW 8259   0.566   5.838   2.339
 1657SOL    HW1 8260   0.633   5.851   2.406
 1657SOL    HW2 8261   0.563   5.921   2.292
 1657SOL     MW 8262   0.574   5.850   2.342
 1658SOL     OW 8263   1.779   0.570   4.201
 1658SOL    HW1 8264   1.716   0.503   4.225
 1658SOL    HW2 8265   1.733   0.625   4.139
 1658SOL     MW 8266   1.765   0.569   4.196
 1659SOL     OW 8267   0.373   4.932   0.297
 1659SOL    HW1 8268   0.401   4.874   0.227
 1659SOL    HW2 8269   0.405   5.019   0.272
 1659SOL     MW 8270   0.381   4.936   0.285
 1660SOL     OW 8271   0.281   4.754   3.508
 1660SOL    HW1 8272   0.264   4.813   3.435
 1660SOL    HW2 8273   0.252   4.668   3.478
 1660SOL     MW 8274   0.275   4.751   3.495
 1661SOL     OW 8275   4.998   3.547   1.766
 1661SOL    HW1 8276   4.999   3.469   1.711
 1661SOL    HW2 8277   5.045   3.520   1.846
 1661SOL     MW 8278   5.004   3.533   1.769
 1662SOL     OW 8279   2.022   5.146   2.475
 1662SOL    HW1 8280   2.054   5.211   2.412
 1662SOL    HW2 8281   2.007   5.068   2.422
 1662SOL     MW 8282   2.024   5.144   2.460
 1663SOL     OW 8283   3.911   6.031   4.885
 1663SOL    HW1 8284   3.818   6.052   4.878
 1663SOL    HW2 8285   3.928   6.028   4.979
 1663SOL     MW 8286   3.901   6.033   4.896
 1664SOL     OW 8287   1.453   6.043   3.641
 1664SOL    HW1 8288   1.537   6.086   3.657
 1664SOL    HW2 8289   1.395   6.078   3.709
 1664SOL     MW 8290   1.456   6.053   3.652
 1665SOL     OW 8291   4.864   2.225   3.701
 1665SOL    HW1 8292   4.840   2.318   3.707
 1665SOL    HW2 8293   4.956   2.226   3.672
 1665SOL     MW 8294   4.873   2.236   3.698
 1666SOL     OW 8295   0.723   2.399   5.512
 1666SOL    HW1 8296   0.693   2.380   5.423
 1666SOL    HW2 8297   0.663   2.466   5.544
 1666SOL     MW 8298   0.712   2.405   5.504
 1667SOL     OW 8299   5.839   4.144   1.762
 1667SOL    HW1 8300   5.754   4.176   1.791
 1667SOL    HW2 8301   5.865   4.081   1.830
 1667SOL     MW 8302   5.831   4.140   1.774
 1668SOL     OW 8303   3.421   1.648   1.442
 1668SOL    HW1 8304   3.471   1.661   1.361
 1668SOL    HW2 8305   3.406   1.736   1.475
 1668SOL     MW 8306   3.426   1.661   1.436
 1669SOL     OW 8307   0.222   1.744   0.503
 1669SOL    HW1 8308   0.127   1.732   0.501
 1669SOL    HW2 8309   0.255   1.661   0.538
 1669SOL     MW 8310   0.214   1.732   0.507
 1670SOL     OW 8311   1.200   3.894   5.013
 1670SOL    HW1 8312   1.181   3.985   4.991
 1670SOL    HW2 8313   1.125   3.865   5.064
 1670SOL     MW 8314   1.188   3.902   5.016
 1671SOL     OW 8315   4.977   3.160   4.604
 1671SOL    HW1 8316   4.912   3.097   4.574
 1671SOL    HW2 8317   4.935   3.205   4.677
 1671SOL     MW 8318   4.964   3.158   4.609
 1672SOL     OW 8319   0.100   2.459   1.745
 1672SOL    HW1 8320   0.056   2.538   1.776
 1672SOL    HW2 8321   0.168   2.491   1.685
 1672SOL     MW 8322   0.103   2.472   1.741
 1673SOL     OW 8323   5.920   4.800   5.215
 1673SOL    HW1 8324   5.924   4.712   5.251
 1673SOL    HW2 8325   5.961   4.794   5.129
 1673SOL     MW 8326   5.926   4.788   5.209
 1674SOL     OW 8327   3.481   2.194   0.640
 1674SOL    HW1 8328   3.491   2.099   0.645
 1674SOL    HW2 8329   3.555   2.224   0.588
 1674SOL     MW 8330   3.492   2.186   0.634
 1675SOL     OW 8331   1.684   1.717   4.398
 1675SOL    HW1 8332   1.615   1.656   4.425
 1675SOL    HW2 8333   1.643   1.803   4.401
 1675SOL     MW 8334   1.670   1.720   4.402
 1676SOL     OW 8335   2.478   0.122   0.521
 1676SOL    HW1 8336   2.427   0.196   0.491
 1676SOL    HW2 8337   2.420   0.074   0.580
 1676SOL     MW 8338   2.464   0.126   0.524
 1677SOL     OW 8339   5.396   2.333   1.457
 1677SOL    HW1 8340   5.403   2.382   1.539
 1677SOL    HW2 8341   5.315   2.365   1.417
 1677SOL     MW 8342   5.387   2.343   1.462
 1678SOL     OW 8343   4.875   2.347   2.326
 1678SOL    HW1 8344   4.823   2.275   2.362
 1678SOL    HW2 8345   4.861   2.341   2.231
 1678SOL     MW 8346   4.867   2.337   2.319
 1679SOL     OW 8347   1.407   2.987   1.769
 1679SOL    HW1 8348   1.432   3.047   1.839
 1679SOL    HW2 8349   1.359   3.042   1.707
 1679SOL     MW 8350   1.404   3.002   1.770
 1680SOL     OW 8351   3.792   1.075   0.829
 1680SOL    HW1 8352   3.873   1.117   0.798
 1680SOL    HW2 8353   3.756   1.033   0.752
 1680SOL     MW 8354   3.798   1.075   0.815
 1681SOL     OW 8355   3.367   3.711   5.779
 1681SOL    HW1 8356   3.291   3.666   5.744
 1681SOL    HW2 8357   3.333   3.793   5.814
 1681SOL     MW 8358   3.353   3.716   5.779
 1682SOL     OW 8359   1.883   5.167   1.576
 1682SOL    HW1 8360   1.808   5.109   1.565
 1682SOL    HW2 8361   1.862   5.218   1.654
 1682SOL     MW 8362   1.871   5.166   1.584
 1683SOL     OW 8363   5.347   4.169   0.507
 1683SOL    HW1 8364   5.331   4.183   0.600
 1683SOL    HW2 8365   5.266   4.195   0.464
 1683SOL     MW 8366   5.335   4.174   0.513
 1684SOL     OW 8367   5.239   1.988   3.444
 1684SOL    HW1 8368   5.269   2.008   3.355
 1684SOL    HW2 8369   5.303   1.925   3.477
 1684SOL     MW 8370   5.251   1.983   3.437
 1685SOL     OW 8371   1.582   4.056   2.747
 1685SOL    HW1 8372   1.579   4.145   2.713
 1685SOL    HW2 8373   1.497   4.044   2.790
 1685SOL     MW 8374   1.571   4.066   2.748
 1686SOL     OW 8375   0.106   4.662   4.478
 1686SOL    HW1 8376   0.080   4.743   4.432
 1686SOL    HW2 8377   0.024   4.616   4.494
 1686SOL     MW 8378   0.092   4.667   4.474
 1687SOL     OW 8379   2.234   4.182   5.660
 1687SOL    HW1 8380   2.314   4.181   5.712
 1687SOL    HW2 8381   2.261   4.210   5.573
 1687SOL     MW 8382   2.248   4.186   5.655
 1688SOL     OW 8383   3.342   5.917   4.642
 1688SOL    HW1 8384   3.361   6.011   4.648
 1688SOL    HW2 8385   3.263   5.912   4.588
 1688SOL     MW 8386   3.335   5.929   4.636
 1689SOL     OW 8387   1.442   3.549   2.962
 1689SOL    HW1 8388   1.533   3.521   2.955
 1689SOL    HW2 8389   1.413   3.514   3.046
 1689SOL     MW 8390   1.450   3.541   2.972
 1690SOL     OW 8391   4.608   1.944   4.751
 1690SOL    HW1 8392   4.545   1.965   4.821
 1690SOL    HW2 8393   4.687   1.991   4.775
 1690SOL     MW 8394   4.610   1.953   4.763
 1691SOL     OW 8395   5.184   5.201   2.640
 1691SOL    HW1 8396   5.231   5.281   2.616
 1691SOL    HW2 8397   5.238   5.161   2.709
 1691SOL     MW 8398   5.197   5.206   2.646
 1692SOL     OW 8399   0.896   4.355   2.042
 1692SOL    HW1 8400   0.805   4.364   2.013
 1692SOL    HW2 8401   0.922   4.443   2.068
 1692SOL     MW 8402   0.888   4.367   2.041
 1693SOL     OW 8403   5.059   2.425   3.329
 1693SOL    HW1 8404   5.043   2.383   3.414
 1693SOL    HW2 8405   4.972   2.431   3.289
 1693SOL     MW 8406   5.046   2.420   3.335
 1694SOL     OW 8407   0.266   3.040   4.532
 1694SOL    HW1 8408   0.190   3.067   4.583
 1694SOL    HW2 8409   0.237   2.961   4.486
 1694SOL     MW 8410   0.253   3.033   4.533
 1695SOL     OW 8411   4.366   4.756   5.609
 1695SOL    HW1 8412   4.326   4.781   5.525
 1695SOL    HW2 8413   4.406   4.671   5.592
 1695SOL     MW 8414   4.366   4.749   5.596
 1696SOL     OW 8415   1.338   0.676   4.603
 1696SOL    HW1 8416   1.369   0.729   4.530
 1696SOL    HW2 8417   1.409   0.681   4.667
 1696SOL     MW 8418   1.351   0.684   4.602
 1697SOL     OW 8419   1.861   5.012   5.085
 1697SOL    HW1 8420   1.820   4.942   5.035
 1697SOL    HW2 8421   1.868   5.085   5.024
 1697SOL     MW 8422   1.857   5.012   5.071
 1698SOL     OW 8423   1.308   4.002   2.116
 1698SOL    HW1 8424   1.217   4.024   2.134
 1698SOL    HW2 8425   1.330   3.936   2.181
 1698SOL     MW 8426   1.299   3.997   2.127
 1699SOL     OW 8427   5.679   1.311   1.420
 1699SOL    HW1 8428   5.740   1.238   1.430
 1699SOL    HW2 8429   5.735   1.389   1.423
 1699SOL     MW 8430   5.694   1.311   1.422
 1700SOL     OW 8431   4.031   0.201   4.297
 1700SOL    HW1 8432   4.087   0.140   4.248
 1700SOL    HW2 8433   4.089   0.239   4.362
 1700SOL     MW 8434   4.046   0.197   4.299
 1701SOL     OW 8435   5.602   5.517   3.144
 1701SOL    HW1 8436   5.637   5.490   3.059
 1701SOL    HW2 8437   5.517   5.472   3.150
 1701SOL     MW 8438   5.596   5.508   3.133
 1702SOL     OW 8439   1.748   1.276   2.893
 1702SOL    HW1 8440   1.789   1.206   2.841
 1702SOL    HW2 8441   1.662   1.288   2.852
 1702SOL     MW 8442   1.742   1.268   2.881
 1703SOL     OW 8443   0.582   4.195   4.795
 1703SOL    HW1 8444   0.582   4.289   4.812
 1703SOL    HW2 8445   0.504   4.161   4.839
 1703SOL     MW 8446   0.572   4.202   4.803
 1704SOL     OW 8447   3.188   3.971   1.499
 1704SOL    HW1 8448   3.256   3.915   1.536
 1704SOL    HW2 8449   3.106   3.936   1.534
 1704SOL     MW 8450   3.186   3.960   1.508
 1705SOL     OW 8451   1.203   0.385   1.616
 1705SOL    HW1 8452   1.150   0.463   1.597
 1705SOL    HW2 8453   1.179   0.322   1.547
 1705SOL     MW 8454   1.193   0.387   1.604
 1706SOL     OW 8455   0.237   0.277   3.442
 1706SOL    HW1 8456   0.159   0.229   3.470
 1706SOL    HW2 8457   0.305   0.211   3.435
 1706SOL     MW 8458   0.236   0.263   3.445
 1707SOL     OW 8459   4.047   0.655   1.901
 1707SOL    HW1 8460   4.049   0.749   1.889
 1707SOL    HW2 8461   4.011   0.642   1.988
 1707SOL     MW 8462   4.042   0.664   1.910
 1708SOL     OW 8463   5.373   4.812   1.995
 1708SOL    HW1 8464   5.413   4.779   1.914
 1708SOL    HW2 8465   5.368   4.736   2.052
 1708SOL     MW 8466   5.377   4.798   1.992
 1709SOL     OW 8467   0.566   2.803   3.000
 1709SOL    HW1 8468   0.652   2.764   2.987
 1709SOL    HW2 8469   0.550   2.796   3.094
 1709SOL     MW 8470   0.575   2.797   3.010
 1710SOL     OW 8471   2.780   1.557   3.720
 1710SOL    HW1 8472   2.838   1.627   3.691
 1710SOL    HW2 8473   2.837   1.480   3.726
 1710SOL     MW 8474   2.794   1.556   3.717
 1711SOL     OW 8475   2.529   2.690   0.392
 1711SOL    HW1 8476   2.459   2.645   0.344
 1711SOL    HW2 8477   2.484   2.729   0.468
 1711SOL     MW 8478   2.514   2.689   0.396
 1712SOL     OW 8479   5.996   0.747   0.797
 1712SOL    HW1 8480   5.982   0.675   0.859
 1712SOL    HW2 8481   6.089   0.768   0.806
 1712SOL     MW 8482   6.006   0.741   0.806
 1713SOL     OW 8483   3.308   0.199   0.873
 1713SOL    HW1 8484   3.279   0.114   0.903
 1713SOL    HW2 8485   3.387   0.218   0.924
 1713SOL     MW 8486   3.315   0.190   0.883
 1714SOL     OW 8487   2.309   4.701   5.278
 1714SOL    HW1 8488   2.322   4.648   5.199
 1714SOL    HW2 8489   2.397   4.721   5.309
 1714SOL     MW 8490   2.322   4.696   5.272
 1715SOL     OW 8491   3.251   1.605   1.217
 1715SOL    HW1 8492   3.246   1.701   1.215
 1715SOL    HW2 8493   3.296   1.586   1.299
 1715SOL     MW 8494   3.256   1.615   1.227
 1716SOL     OW 8495   4.494   4.911   1.532
 1716SOL    HW1 8496   4.550   4.989   1.524
 1716SOL    HW2 8497   4.452   4.921   1.618
 1716SOL     MW 8498   4.496   4.922   1.542
 1717SOL     OW 8499   3.129   4.670   1.366
 1717SOL    HW1 8500   3.133   4.585   1.410
 1717SOL    HW2 8501   3.036   4.689   1.359
 1717SOL     MW 8502   3.118   4.662   1.371
 1718SOL     OW 8503   1.331   5.649   0.487
 1718SOL    HW1 8504   1.261   5.715   0.489
 1718SOL    HW2 8505   1.360   5.642   0.578
 1718SOL     MW 8506   1.325   5.657   0.499
 1719SOL     OW 8507   0.969   5.894   1.627
 1719SOL    HW1 8508   1.053   5.881   1.671
 1719SOL    HW2 8509   0.952   5.988   1.635
 1719SOL     MW 8510   0.977   5.905   1.634
 1720SOL     OW 8511   3.569   0.948   1.179
 1720SOL    HW1 8512   3.505   0.931   1.249
 1720SOL    HW2 8513   3.605   0.862   1.158
 1720SOL     MW 8514   3.565   0.935   1.185
 1721SOL     OW 8515   0.877   2.061   3.310
 1721SOL    HW1 8516   0.955   2.014   3.280
 1721SOL    HW2 8517   0.891   2.070   3.405
 1721SOL     MW 8518   0.889   2.056   3.319
 1722SOL     OW 8519   3.406   4.569   6.062
 1722SOL    HW1 8520   3.331   4.628   6.059
 1722SOL    HW2 8521   3.455   4.596   6.140
 1722SOL     MW 8522   3.403   4.580   6.072
 1723SOL     OW 8523   1.221   1.888   0.100
 1723SOL    HW1 8524   1.172   1.808   0.080
 1723SOL    HW2 8525   1.178   1.955   0.047
 1723SOL     MW 8526   1.209   1.886   0.090
 1724SOL     OW 8527   4.517   2.024   3.656
 1724SOL    HW1 8528   4.559   2.096   3.704
 1724SOL    HW2 8529   4.489   1.963   3.723
 1724SOL     MW 8530   4.519   2.026   3.670
 1725SOL     OW 8531   2.044   1.846   0.476
 1725SOL    HW1 8532   2.032   1.818   0.386
 1725SOL    HW2 8533   1.992   1.926   0.484
 1725SOL     MW 8534   2.036   1.853   0.466
 1726SOL     OW 8535   6.110   4.283   0.719
 1726SOL    HW1 8536   6.016   4.303   0.720
 1726SOL    HW2 8537   6.118   4.209   0.660
 1726SOL     MW 8538   6.099   4.276   0.712
 1727SOL     OW 8539   4.332   3.474   5.880
 1727SOL    HW1 8540   4.347   3.556   5.834
 1727SOL    HW2 8541   4.309   3.501   5.969
 1727SOL     MW 8542   4.331   3.488   5.886
 1728SOL     OW 8543   0.649   4.744   2.354
 1728SOL    HW1 8544   0.723   4.793   2.389
 1728SOL    HW2 8545   0.687   4.662   2.323
 1728SOL     MW 8546   0.663   4.740   2.355
 1729SOL     OW 8547   3.012   5.363   5.312
 1729SOL    HW1 8548   2.945   5.339   5.377
 1729SOL    HW2 8549   3.086   5.305   5.331
 1729SOL     MW 8550   3.013   5.353   5.323
 1730SOL     OW 8551   5.967   5.249   1.533
 1730SOL    HW1 8552   6.026   5.310   1.578
 1730SOL    HW2 8553   5.879   5.274   1.564
 1730SOL     MW 8554   5.963   5.260   1.543
 1731SOL     OW 8555   0.141   5.385   1.242
 1731SOL    HW1 8556   0.054   5.418   1.262
 1731SOL    HW2 8557   0.197   5.462   1.242
 1731SOL     MW 8558   0.137   5.399   1.244
 1732SOL     OW 8559   3.518   1.229   4.348
 1732SOL    HW1 8560   3.589   1.205   4.407
 1732SOL    HW2 8561   3.544   1.313   4.311
 1732SOL     MW 8562   3.530   1.236   4.350
 1733SOL     OW 8563   3.667   3.494   5.754
 1733SOL    HW1 8564   3.717   3.564   5.713
 1733SOL    HW2 8565   3.613   3.458   5.684
 1733SOL     MW 8566   3.666   3.498   5.740
 1734SOL     OW 8567   4.738   4.363   0.596
 1734SOL    HW1 8568   4.784   4.400   0.672
 1734SOL    HW2 8569   4.657   4.413   0.590
 1734SOL     MW 8570   4.734   4.374   0.605
 1735SOL     OW 8571   5.736   5.689   4.158
 1735SOL    HW1 8572   5.758   5.781   4.143
 1735SOL    HW2 8573   5.642   5.684   4.139
 1735SOL     MW 8574   5.727   5.700   4.153
 1736SOL     OW 8575   4.185   4.418   0.135
 1736SOL    HW1 8576   4.099   4.460   0.133
 1736SOL    HW2 8577   4.227   4.442   0.053
 1736SOL     MW 8578   4.179   4.426   0.124
 1737SOL     OW 8579   5.834   4.138   5.859
 1737SOL    HW1 8580   5.799   4.187   5.785
 1737SOL    HW2 8581   5.791   4.053   5.855
 1737SOL     MW 8582   5.824   4.134   5.849
 1738SOL     OW 8583   0.109   0.032   2.475
 1738SOL    HW1 8584   0.050  -0.043   2.477
 1738SOL    HW2 8585   0.088   0.082   2.554
 1738SOL     MW 8586   0.099   0.030   2.485
 1739SOL     OW 8587   1.439   1.501   4.907
 1739SOL    HW1 8588   1.429   1.431   4.843
 1739SOL    HW2 8589   1.360   1.497   4.959
 1739SOL     MW 8590   1.428   1.491   4.905
 1740SOL     OW 8591   0.343   1.946   3.084
 1740SOL    HW1 8592   0.371   2.037   3.076
 1740SOL    HW2 8593   0.266   1.940   3.028
 1740SOL     MW 8594   0.337   1.957   3.076
 1741SOL     OW 8595   2.615   2.984   5.557
 1741SOL    HW1 8596   2.640   3.046   5.625
 1741SOL    HW2 8597   2.683   2.917   5.558
 1741SOL     MW 8598   2.627   2.984   5.565
 1742SOL     OW 8599   0.004   4.194   2.633
 1742SOL    HW1 8600  -0.056   4.268   2.623
 1742SOL    HW2 8601   0.031   4.172   2.544
 1742SOL     MW 8602  -0.001   4.200   2.620
 1743SOL     OW 8603   2.461   1.510   0.822
 1743SOL    HW1 8604   2.480   1.559   0.742
 1743SOL    HW2 8605   2.538   1.455   0.836
 1743SOL     MW 8606   2.474   1.509   0.814
 1744SOL     OW 8607   0.638   1.913   5.359
 1744SOL    HW1 8608   0.731   1.887   5.355
 1744SOL    HW2 8609   0.592   1.841   5.317
 1744SOL     MW 8610   0.644   1.899   5.353
 1745SOL     OW 8611   4.464   1.337   2.318
 1745SOL    HW1 8612   4.521   1.392   2.264
 1745SOL    HW2 8613   4.377   1.346   2.278
 1745SOL     MW 8614   4.460   1.345   2.306
 1746SOL     OW 8615   5.423   3.988   4.664
 1746SOL    HW1 8616   5.340   4.002   4.711
 1746SOL    HW2 8617   5.431   3.893   4.657
 1746SOL     MW 8618   5.413   3.977   4.669
 1747SOL     OW 8619   1.262   0.005   3.847
 1747SOL    HW1 8620   1.197   0.070   3.818
 1747SOL    HW2 8621   1.224  -0.035   3.925
 1747SOL     MW 8622   1.249   0.010   3.853
 1748SOL     OW 8623   0.865   3.026   4.838
 1748SOL    HW1 8624   0.841   3.054   4.749
 1748SOL    HW2 8625   0.871   2.931   4.832
 1748SOL     MW 8626   0.862   3.017   4.826
 1749SOL     OW 8627   1.494   0.129   5.346
 1749SOL    HW1 8628   1.496   0.107   5.439
 1749SOL    HW2 8629   1.562   0.076   5.306
 1749SOL     MW 8630   1.503   0.119   5.353
 1750SOL     OW 8631   0.418   1.598   1.137
 1750SOL    HW1 8632   0.424   1.657   1.062
 1750SOL    HW2 8633   0.386   1.652   1.209
 1750SOL     MW 8634   0.414   1.612   1.137
 1751SOL     OW 8635   1.064   3.199   3.042
 1751SOL    HW1 8636   1.007   3.138   3.089
 1751SOL    HW2 8637   1.034   3.193   2.951
 1751SOL     MW 8638   1.053   3.190   3.036
 1752SOL     OW 8639   0.590   2.636   1.645
 1752SOL    HW1 8640   0.664   2.577   1.661
 1752SOL    HW2 8641   0.619   2.690   1.571
 1752SOL     MW 8642   0.603   2.635   1.638
 1753SOL     OW 8643   4.181   1.771   1.965
 1753SOL    HW1 8644   4.190   1.778   2.060
 1753SOL    HW2 8645   4.161   1.678   1.951
 1753SOL     MW 8646   4.179   1.760   1.976
 1754SOL     OW 8647   3.790   1.567   4.585
 1754SOL    HW1 8648   3.818   1.602   4.500
 1754SOL    HW2 8649   3.783   1.473   4.571
 1754SOL     MW 8650   3.793   1.560   4.573
 1755SOL     OW 8651   1.980   5.075   5.975
 1755SOL    HW1 8652   2.073   5.055   5.986
 1755SOL    HW2 8653   1.940   5.050   6.058
 1755SOL     MW 8654   1.987   5.069   5.987
 1756SOL     OW 8655   6.118   5.831   1.505
 1756SOL    HW1 8656   6.167   5.888   1.446
 1756SOL    HW2 8657   6.056   5.890   1.549
 1756SOL     MW 8658   6.116   5.846   1.503
 1757SOL     OW 8659   5.075   3.009   5.923
 1757SOL    HW1 8660   5.148   3.069   5.936
 1757SOL    HW2 8661   5.006   3.063   5.883
 1757SOL     MW 8662   5.075   3.023   5.919
 1758SOL     OW 8663   4.771   4.640   5.418
 1758SOL    HW1 8664   4.730   4.676   5.497
 1758SOL    HW2 8665   4.836   4.578   5.451
 1758SOL     MW 8666   4.774   4.637   5.432
 1759SOL     OW 8667   0.924   3.165   5.422
 1759SOL    HW1 8668   0.914   3.259   5.409
 1759SOL    HW2 8669   0.862   3.126   5.360
 1759SOL     MW 8670   0.915   3.172   5.413
 1760SOL     OW 8671   0.429   4.054   3.083
 1760SOL    HW1 8672   0.471   3.978   3.044
 1760SOL    HW2 8673   0.471   4.063   3.169
 1760SOL     MW 8674   0.440   4.045   3.089
 1761SOL     OW 8675   0.842   1.326   0.979
 1761SOL    HW1 8676   0.807   1.302   0.892
 1761SOL    HW2 8677   0.934   1.347   0.963
 1761SOL     MW 8678   0.849   1.326   0.966
 1762SOL     OW 8679   3.121   0.816   2.087
 1762SOL    HW1 8680   3.073   0.762   2.151
 1762SOL    HW2 8681   3.181   0.870   2.140
 1762SOL     MW 8682   3.123   0.816   2.102
 1763SOL     OW 8683   0.514   4.473   2.511
 1763SOL    HW1 8684   0.595   4.478   2.563
 1763SOL    HW2 8685   0.507   4.559   2.470
 1763SOL     MW 8686   0.523   4.484   2.512
 1764SOL     OW 8687   0.128   4.342   3.847
 1764SOL    HW1 8688   0.053   4.283   3.842
 1764SOL    HW2 8689   0.164   4.328   3.935
 1764SOL     MW 8690   0.123   4.332   3.858
 1765SOL     OW 8691   0.485   2.560   0.101
 1765SOL    HW1 8692   0.392   2.572   0.082
 1765SOL    HW2 8693   0.489   2.552   0.196
 1765SOL     MW 8694   0.474   2.561   0.111
 1766SOL     OW 8695   4.644   5.388   1.496
 1766SOL    HW1 8696   4.575   5.429   1.444
 1766SOL    HW2 8697   4.622   5.409   1.587
 1766SOL     MW 8698   4.632   5.396   1.501
 1767SOL     OW 8699   2.996   2.471   5.065
 1767SOL    HW1 8700   2.970   2.501   5.153
 1767SOL    HW2 8701   2.971   2.379   5.062
 1767SOL     MW 8702   2.990   2.463   5.076
 1768SOL     OW 8703   3.278   1.407   0.445
 1768SOL    HW1 8704   3.225   1.451   0.378
 1768SOL    HW2 8705   3.292   1.474   0.512
 1768SOL     MW 8706   3.273   1.421   0.445
 1769SOL     OW 8707   4.471   5.741   4.342
 1769SOL    HW1 8708   4.436   5.829   4.355
 1769SOL    HW2 8709   4.489   5.736   4.249
 1769SOL     MW 8710   4.469   5.752   4.332
 1770SOL     OW 8711   2.127   1.380   1.832
 1770SOL    HW1 8712   2.166   1.347   1.913
 1770SOL    HW2 8713   2.137   1.308   1.769
 1770SOL     MW 8714   2.134   1.367   1.834
 1771SOL     OW 8715   2.758   5.213   4.758
 1771SOL    HW1 8716   2.695   5.217   4.687
 1771SOL    HW2 8717   2.801   5.299   4.758
 1771SOL     MW 8718   2.755   5.225   4.749
 1772SOL     OW 8719   0.363   3.063   5.325
 1772SOL    HW1 8720   0.337   3.071   5.233
 1772SOL    HW2 8721   0.378   3.153   5.354
 1772SOL     MW 8722   0.361   3.075   5.317
 1773SOL     OW 8723   2.288   1.984   1.077
 1773SOL    HW1 8724   2.258   1.892   1.077
 1773SOL    HW2 8725   2.238   2.024   1.006
 1773SOL     MW 8726   2.278   1.977   1.068
 1774SOL     OW 8727   3.114   5.747   1.151
 1774SOL    HW1 8728   3.089   5.658   1.126
 1774SOL    HW2 8729   3.077   5.760   1.237
 1774SOL     MW 8730   3.106   5.737   1.159
 1775SOL     OW 8731   0.780   5.411   0.635
 1775SOL    HW1 8732   0.758   5.442   0.723
 1775SOL    HW2 8733   0.700   5.367   0.604
 1775SOL     MW 8734   0.767   5.409   0.642
 1776SOL     OW 8735   4.076   5.091   2.726
 1776SOL    HW1 8736   4.072   5.173   2.774
 1776SOL    HW2 8737   4.000   5.094   2.667
 1776SOL     MW 8738   4.066   5.102   2.724
 1777SOL     OW 8739   3.488   1.484   0.085
 1777SOL    HW1 8740   3.490   1.389   0.072
 1777SOL    HW2 8741   3.552   1.500   0.154
 1777SOL     MW 8742   3.496   1.474   0.092
 1778SOL     OW 8743   1.897   0.951   4.171
 1778SOL    HW1 8744   1.822   0.924   4.224
 1778SOL    HW2 8745   1.940   0.870   4.146
 1778SOL     MW 8746   1.893   0.937   4.175
 1779SOL     OW 8747   1.021   4.756   5.462
 1779SOL    HW1 8748   0.998   4.676   5.509
 1779SOL    HW2 8749   1.081   4.728   5.393
 1779SOL     MW 8750   1.026   4.742   5.459
 1780SOL     OW 8751   5.043   1.957   1.492
 1780SOL    HW1 8752   4.979   2.027   1.503
 1780SOL    HW2 8753   4.993   1.877   1.505
 1780SOL     MW 8754   5.028   1.956   1.495
 1781SOL     OW 8755   1.206   4.027   5.785
 1781SOL    HW1 8756   1.210   4.113   5.827
 1781SOL    HW2 8757   1.264   4.035   5.708
 1781SOL     MW 8758   1.214   4.039   5.780
 1782SOL     OW 8759   5.805   4.064   0.774
 1782SOL    HW1 8760   5.839   4.027   0.693
 1782SOL    HW2 8761   5.734   4.005   0.800
 1782SOL     MW 8762   5.800   4.052   0.767
 1783SOL     OW 8763   5.085   2.437   3.652
 1783SOL    HW1 8764   5.146   2.425   3.725
 1783SOL    HW2 8765   5.039   2.518   3.674
 1783SOL     MW 8766   5.087   2.446   3.664
 1784SOL     OW 8767   6.097   5.370   0.323
 1784SOL    HW1 8768   6.112   5.414   0.239
 1784SOL    HW2 8769   6.185   5.348   0.354
 1784SOL     MW 8770   6.110   5.373   0.316
 1785SOL     OW 8771   0.293   2.467   1.998
 1785SOL    HW1 8772   0.201   2.444   2.015
 1785SOL    HW2 8773   0.343   2.403   2.049
 1785SOL     MW 8774   0.288   2.456   2.007
 1786SOL     OW 8775   5.246   3.076   4.116
 1786SOL    HW1 8776   5.183   3.065   4.188
 1786SOL    HW2 8777   5.327   3.101   4.160
 1786SOL     MW 8778   5.248   3.078   4.131
 1787SOL     OW 8779   1.710   3.262   0.909
 1787SOL    HW1 8780   1.675   3.315   0.838
 1787SOL    HW2 8781   1.649   3.189   0.918
 1787SOL     MW 8782   1.698   3.259   0.901
 1788SOL     OW 8783   1.200   3.095   1.604
 1788SOL    HW1 8784   1.177   3.188   1.604
 1788SOL    HW2 8785   1.220   3.075   1.513
 1788SOL     MW 8786   1.200   3.105   1.592
 1789SOL     OW 8787   1.817   4.807   5.866
 1789SOL    HW1 8788   1.857   4.868   5.804
 1789SOL    HW2 8789   1.878   4.805   5.940
 1789SOL     MW 8790   1.830   4.814   5.868
 1790SOL     OW 8791   1.676   5.187   5.748
 1790SOL    HW1 8792   1.745   5.122   5.756
 1790SOL    HW2 8793   1.657   5.213   5.838
 1790SOL     MW 8794   1.682   5.182   5.761
 1791SOL     OW 8795   2.748   3.022   0.617
 1791SOL    HW1 8796   2.766   2.931   0.593
 1791SOL    HW2 8797   2.793   3.035   0.700
 1791SOL     MW 8798   2.756   3.012   0.624
 1792SOL     OW 8799   1.087   0.640   1.593
 1792SOL    HW1 8800   1.001   0.610   1.625
 1792SOL    HW2 8801   1.074   0.653   1.499
 1792SOL     MW 8802   1.074   0.637   1.585
 1793SOL     OW 8803   0.753   3.356   3.522
 1793SOL    HW1 8804   0.676   3.310   3.489
 1793SOL    HW2 8805   0.814   3.357   3.448
 1793SOL     MW 8806   0.751   3.350   3.508
 1794SOL     OW 8807   3.884   5.436   4.444
 1794SOL    HW1 8808   3.945   5.405   4.376
 1794SOL    HW2 8809   3.841   5.512   4.405
 1794SOL     MW 8810   3.886   5.441   4.430
 1795SOL     OW 8811   2.497   0.334   2.583
 1795SOL    HW1 8812   2.544   0.255   2.554
 1795SOL    HW2 8813   2.566   0.390   2.619
 1795SOL     MW 8814   2.512   0.331   2.584
 1796SOL     OW 8815   0.859   5.313   0.061
 1796SOL    HW1 8816   0.777   5.287   0.017
 1796SOL    HW2 8817   0.928   5.280   0.003
 1796SOL     MW 8818   0.857   5.305   0.048
 1797SOL     OW 8819   5.536   1.117   1.268
 1797SOL    HW1 8820   5.574   1.190   1.317
 1797SOL    HW2 8821   5.542   1.145   1.176
 1797SOL     MW 8822   5.542   1.130   1.262
 1798SOL     OW 8823   3.433   0.973   3.126
 1798SOL    HW1 8824   3.496   1.030   3.170
 1798SOL    HW2 8825   3.479   0.890   3.114
 1798SOL     MW 8826   3.447   0.970   3.130
 1799SOL     OW 8827   5.568   0.898   2.308
 1799SOL    HW1 8828   5.507   0.890   2.235
 1799SOL    HW2 8829   5.514   0.888   2.386
 1799SOL     MW 8830   5.553   0.896   2.308
 1800SOL     OW 8831   4.989   5.033   0.963
 1800SOL    HW1 8832   4.910   5.087   0.959
 1800SOL    HW2 8833   4.970   4.969   1.033
 1800SOL     MW 8834   4.976   5.031   0.972
 1801SOL     OW 8835   2.046   3.066   0.025
 1801SOL    HW1 8836   2.137   3.038   0.032
 1801SOL    HW2 8837   2.046   3.155   0.060
 1801SOL     MW 8838   2.058   3.074   0.030
 1802SOL     OW 8839   0.816   0.298   4.136
 1802SOL    HW1 8840   0.832   0.386   4.170
 1802SOL    HW2 8841   0.880   0.244   4.182
 1802SOL     MW 8842   0.827   0.303   4.146
 1803SOL     OW 8843   2.763   2.248   5.303
 1803SOL    HW1 8844   2.737   2.339   5.292
 1803SOL    HW2 8845   2.710   2.199   5.240
 1803SOL     MW 8846   2.753   2.253   5.294
 1804SOL     OW 8847   2.800   4.225   5.246
 1804SOL    HW1 8848   2.860   4.266   5.184
 1804SOL    HW2 8849   2.853   4.210   5.324
 1804SOL     MW 8850   2.815   4.228   5.248
 1805SOL     OW 8851   0.604   3.446   2.284
 1805SOL    HW1 8852   0.562   3.392   2.218
 1805SOL    HW2 8853   0.698   3.431   2.273
 1805SOL     MW 8854   0.611   3.437   2.274
 1806SOL     OW 8855   1.326   1.367   0.607
 1806SOL    HW1 8856   1.329   1.421   0.528
 1806SOL    HW2 8857   1.233   1.363   0.630
 1806SOL     MW 8858   1.315   1.373   0.600
 1807SOL     OW 8859   5.491   2.494   1.651
 1807SOL    HW1 8860   5.498   2.427   1.719
 1807SOL    HW2 8861   5.459   2.572   1.697
 1807SOL     MW 8862   5.488   2.496   1.665
 1808SOL     OW 8863   5.299   1.806   0.347
 1808SOL    HW1 8864   5.246   1.885   0.348
 1808SOL    HW2 8865   5.277   1.761   0.429
 1808SOL     MW 8866   5.290   1.810   0.358
 1809SOL     OW 8867   4.100   1.528   3.508
 1809SOL    HW1 8868   4.188   1.515   3.472
 1809SOL    HW2 8869   4.091   1.624   3.513
 1809SOL     MW 8870   4.110   1.539   3.504
 1810SOL     OW 8871   0.544   2.812   0.114
 1810SOL    HW1 8872   0.523   2.718   0.109
 1810SOL    HW2 8873   0.625   2.821   0.063
 1810SOL     MW 8874   0.552   2.801   0.107
 1811SOL     OW 8875   0.075   5.334   5.288
 1811SOL    HW1 8876   0.040   5.406   5.340
 1811SOL    HW2 8877   0.037   5.255   5.326
 1811SOL     MW 8878   0.066   5.333   5.299
 1812SOL     OW 8879   5.832   2.108   0.844
 1812SOL    HW1 8880   5.891   2.182   0.857
 1812SOL    HW2 8881   5.875   2.034   0.887
 1812SOL     MW 8882   5.845   2.108   0.851
 1813SOL     OW 8883   2.039   6.066   5.359
 1813SOL    HW1 8884   2.055   6.067   5.454
 1813SOL    HW2 8885   2.011   6.156   5.339
 1813SOL     MW 8886   2.037   6.078   5.369
 1814SOL     OW 8887   0.925   2.907   0.468
[truncated: 942,872 more chars]
