# Supplementary material for: Identifying potential monkeypox virus inhibitors: an in silico study targeting the A42R protein
Source: Front Cell Infect Microbiol. 2024 Mar 4;14:1351737. doi: 10.3389/fcimb.2024.1351737 (PMC10945028; doi:10.3389/fcimb.2024.1351737)
Supplement: Supplementary file 2 [file DataSheet_2.zip › Supplementary_Files/ZINC000001632866/frame#03.gro]

Generated by trjconv : Protein in water t= 75000.00000
29839
    1MET      N    1   3.852   1.263   3.582
    1MET     H1    2   3.912   1.194   3.539
    1MET     H2    3   3.898   1.291   3.667
    1MET     H3    4   3.765   1.220   3.612
    1MET     CA    5   3.809   1.372   3.489
    1MET     HA    6   3.782   1.455   3.555
    1MET     CB    7   3.932   1.438   3.420
    1MET    HB1    8   3.907   1.532   3.373
    1MET    HB2    9   4.019   1.457   3.483
    1MET     CG   10   3.990   1.357   3.300
    1MET    HG1   11   4.076   1.304   3.340
    1MET    HG2   12   3.920   1.284   3.260
    1MET     SD   13   4.067   1.460   3.171
    1MET     CE   14   4.201   1.541   3.259
    1MET    HE1   15   4.255   1.619   3.206
    1MET    HE2   16   4.161   1.596   3.344
    1MET    HE3   17   4.264   1.461   3.298
    1MET      C   18   3.695   1.326   3.394
    1MET      O   19   3.658   1.215   3.405
    2ALA      N   20   3.642   1.411   3.307
    2ALA      H   21   3.692   1.497   3.287
    2ALA     CA   22   3.534   1.383   3.216
    2ALA     HA   23   3.538   1.276   3.199
    2ALA     CB   24   3.401   1.410   3.284
    2ALA    HB1   25   3.366   1.513   3.284
    2ALA    HB2   26   3.328   1.358   3.221
    2ALA    HB3   27   3.383   1.358   3.378
    2ALA      C   28   3.565   1.453   3.085
    2ALA      O   29   3.666   1.521   3.069
    3GLU      N   30   3.482   1.431   2.981
    3GLU      H   31   3.398   1.382   3.006
    3GLU     CA   32   3.481   1.500   2.855
    3GLU     HA   33   3.576   1.472   2.811
    3GLU     CB   34   3.374   1.448   2.754
    3GLU    HB1   35   3.356   1.342   2.774
    3GLU    HB2   36   3.279   1.501   2.764
    3GLU     CG   37   3.426   1.449   2.611
    3GLU    HG1   38   3.338   1.456   2.548
    3GLU    HG2   39   3.490   1.537   2.608
    3GLU     CD   40   3.507   1.336   2.556
    3GLU    OE1   41   3.527   1.333   2.433
    3GLU    OE2   42   3.532   1.237   2.623
    3GLU      C   43   3.471   1.654   2.867
    3GLU      O   44   3.521   1.716   2.776
    4TRP      N   45   3.404   1.711   2.968
    4TRP      H   46   3.344   1.651   3.023
    4TRP     CA   47   3.412   1.849   3.009
    4TRP     HA   48   3.343   1.891   2.936
    4TRP     CB   49   3.350   1.860   3.140
    4TRP    HB1   50   3.409   1.808   3.217
    4TRP    HB2   51   3.349   1.966   3.164
    4TRP     CG   52   3.210   1.807   3.158
    4TRP    CD1   53   3.170   1.713   3.245
    4TRP    HD1   54   3.240   1.665   3.310
    4TRP    CD2   55   3.088   1.855   3.093
    4TRP    NE1   56   3.036   1.698   3.234
    4TRP    HE1   57   2.972   1.644   3.290
    4TRP    CE2   58   2.978   1.779   3.141
    4TRP    CE3   59   3.060   1.945   2.985
    4TRP    HE3   60   3.139   2.004   2.940
    4TRP    CZ2   61   2.851   1.790   3.093
    4TRP    HZ2   62   2.775   1.724   3.134
    4TRP    CZ3   63   2.926   1.963   2.942
    4TRP    HZ3   64   2.902   2.033   2.863
    4TRP    CH2   65   2.823   1.880   2.992
    4TRP    HH2   66   2.721   1.893   2.961
    4TRP      C   67   3.550   1.909   3.004
    4TRP      O   68   3.559   2.028   2.960
    5HIS      N   69   3.653   1.833   3.043
    5HIS      H   70   3.626   1.755   3.101
    5HIS     CA   71   3.788   1.880   3.058
    5HIS     HA   72   3.785   1.977   3.107
    5HIS     CB   73   3.854   1.781   3.152
    5HIS    HB1   74   3.885   1.689   3.103
    5HIS    HB2   75   3.952   1.823   3.173
    5HIS     CG   76   3.793   1.763   3.286
    5HIS    ND1   77   3.672   1.698   3.316
    5HIS    CD2   78   3.852   1.778   3.410
    5HIS    HD2   79   3.952   1.811   3.433
    5HIS    CE1   80   3.658   1.716   3.449
    5HIS    HE1   81   3.569   1.692   3.505
    5HIS    NE2   82   3.767   1.756   3.512
    5HIS    HE2   83   3.779   1.759   3.612
    5HIS      C   84   3.867   1.895   2.930
    5HIS      O   85   3.956   1.978   2.914
    6LYS      N   86   3.812   1.823   2.828
    6LYS      H   87   3.723   1.777   2.844
    6LYS     CA   88   3.850   1.827   2.690
    6LYS     HA   89   3.956   1.805   2.677
    6LYS     CB   90   3.782   1.722   2.602
    6LYS    HB1   91   3.766   1.636   2.667
    6LYS    HB2   92   3.681   1.751   2.573
    6LYS     CG   93   3.857   1.670   2.478
    6LYS    HG1   94   3.885   1.743   2.403
    6LYS    HG2   95   3.953   1.629   2.508
    6LYS     CD   96   3.774   1.550   2.419
    6LYS    HD1   97   3.728   1.491   2.499
    6LYS    HD2   98   3.688   1.600   2.375
    6LYS     CE   99   3.834   1.456   2.312
    6LYS    HE1  100   3.801   1.492   2.214
    6LYS    HE2  101   3.943   1.445   2.311
    6LYS     NZ  102   3.778   1.325   2.323
    6LYS    HZ1  103   3.684   1.339   2.357
    6LYS    HZ2  104   3.779   1.272   2.237
    6LYS    HZ3  105   3.814   1.272   2.401
    6LYS      C  106   3.823   1.964   2.624
    6LYS      O  107   3.889   2.005   2.531
    7ILE      N  108   3.714   2.032   2.671
    7ILE      H  109   3.651   1.978   2.729
    7ILE     CA  110   3.676   2.180   2.640
    7ILE     HA  111   3.701   2.196   2.535
    7ILE     CB  112   3.530   2.210   2.682
    7ILE     HB  113   3.540   2.212   2.790
    7ILE    CG1  114   3.425   2.102   2.651
    7ILE   HG11  115   3.418   2.072   2.547
    7ILE   HG12  116   3.445   2.011   2.708
    7ILE    CG2  117   3.478   2.353   2.636
    7ILE   HG21  118   3.562   2.422   2.646
    7ILE   HG22  119   3.446   2.352   2.532
    7ILE   HG23  120   3.403   2.400   2.700
    7ILE     CD  121   3.287   2.146   2.706
    7ILE    HD1  122   3.220   2.059   2.706
    7ILE    HD2  123   3.296   2.176   2.810
    7ILE    HD3  124   3.240   2.225   2.646
    7ILE      C  125   3.773   2.278   2.707
    7ILE      O  126   3.825   2.363   2.636
    8ILE      N  127   3.814   2.273   2.834
    8ILE      H  128   3.768   2.204   2.891
    8ILE     CA  129   3.904   2.358   2.914
    8ILE     HA  130   3.873   2.462   2.904
    8ILE     CB  131   3.899   2.322   3.064
    8ILE     HB  132   3.918   2.215   3.067
    8ILE    CG1  133   3.751   2.339   3.126
    8ILE   HG11  134   3.677   2.291   3.063
    8ILE   HG12  135   3.744   2.287   3.222
    8ILE    CG2  136   4.012   2.393   3.143
    8ILE   HG21  137   4.015   2.499   3.116
    8ILE   HG22  138   3.995   2.386   3.250
    8ILE   HG23  139   4.107   2.342   3.128
    8ILE     CD  140   3.705   2.487   3.152
    8ILE    HD1  141   3.775   2.548   3.210
    8ILE    HD2  142   3.699   2.526   3.050
    8ILE    HD3  143   3.603   2.495   3.189
    8ILE      C  144   4.043   2.349   2.849
    8ILE      O  145   4.111   2.446   2.819
    9GLU      N  146   4.065   2.225   2.794
    9GLU      H  147   4.021   2.146   2.840
    9GLU     CA  148   4.186   2.196   2.724
    9GLU     HA  149   4.268   2.233   2.785
    9GLU     CB  150   4.196   2.047   2.700
    9GLU    HB1  151   4.173   2.004   2.798
    9GLU    HB2  152   4.131   2.013   2.619
    9GLU     CG  153   4.336   1.997   2.674
    9GLU    HG1  154   4.316   1.890   2.671
    9GLU    HG2  155   4.375   2.032   2.578
    9GLU     CD  156   4.439   2.027   2.772
    9GLU    OE1  157   4.412   1.975   2.883
    9GLU    OE2  158   4.532   2.105   2.759
    9GLU      C  159   4.198   2.265   2.590
    9GLU      O  160   4.304   2.315   2.556
   10ASP      N  161   4.090   2.271   2.508
   10ASP      H  162   4.011   2.224   2.550
   10ASP     CA  163   4.082   2.336   2.383
   10ASP     HA  164   4.171   2.314   2.325
   10ASP     CB  165   3.955   2.303   2.310
   10ASP    HB1  166   3.935   2.196   2.323
   10ASP    HB2  167   3.866   2.352   2.348
   10ASP     CG  168   3.969   2.354   2.164
   10ASP    OD1  169   3.902   2.450   2.124
   10ASP    OD2  170   4.050   2.290   2.092
   10ASP      C  171   4.104   2.489   2.395
   10ASP      O  172   4.160   2.551   2.309
   11ILE      N  173   4.027   2.549   2.487
   11ILE      H  174   3.969   2.495   2.551
   11ILE     CA  175   4.022   2.692   2.521
   11ILE     HA  176   4.010   2.742   2.426
   11ILE     CB  177   3.911   2.734   2.621
   11ILE     HB  178   3.940   2.662   2.697
   11ILE    CG1  179   3.770   2.692   2.584
   11ILE   HG11  180   3.712   2.771   2.537
   11ILE   HG12  181   3.765   2.616   2.506
   11ILE    CG2  182   3.913   2.877   2.669
   11ILE   HG21  183   3.944   2.941   2.586
   11ILE   HG22  184   3.813   2.910   2.698
   11ILE   HG23  185   3.985   2.896   2.748
   11ILE     CD  186   3.685   2.651   2.706
   11ILE    HD1  187   3.580   2.632   2.681
   11ILE    HD2  188   3.728   2.564   2.755
   11ILE    HD3  189   3.684   2.733   2.777
   11ILE      C  190   4.160   2.740   2.574
   11ILE      O  191   4.207   2.847   2.542
   12SER      N  192   4.232   2.654   2.644
   12SER      H  193   4.189   2.565   2.665
   12SER     CA  194   4.370   2.678   2.694
   12SER     HA  195   4.371   2.779   2.735
   12SER     CB  196   4.407   2.584   2.803
   12SER    HB1  197   4.411   2.479   2.772
   12SER    HB2  198   4.509   2.598   2.838
   12SER     OG  199   4.311   2.603   2.908
   12SER     HG  200   4.229   2.563   2.883
   12SER      C  201   4.482   2.668   2.579
   12SER      O  202   4.597   2.695   2.615
   13LYS      N  203   4.459   2.636   2.452
   13LYS      H  204   4.362   2.634   2.422
   13LYS     CA  205   4.553   2.651   2.337
   13LYS     HA  206   4.649   2.601   2.348
   13LYS     CB  207   4.489   2.578   2.214
   13LYS    HB1  208   4.390   2.620   2.193
   13LYS    HB2  209   4.553   2.593   2.127
   13LYS     CG  210   4.466   2.426   2.246
   13LYS    HG1  211   4.568   2.388   2.255
   13LYS    HG2  212   4.418   2.396   2.339
   13LYS     CD  213   4.402   2.360   2.124
   13LYS    HD1  214   4.299   2.394   2.112
   13LYS    HD2  215   4.467   2.379   2.038
   13LYS     CE  216   4.378   2.208   2.151
   13LYS    HE1  217   4.471   2.156   2.172
   13LYS    HE2  218   4.326   2.199   2.247
   13LYS     NZ  219   4.310   2.144   2.031
   13LYS    HZ1  220   4.220   2.190   2.026
   13LYS    HZ2  221   4.369   2.159   1.951
   13LYS    HZ3  222   4.297   2.044   2.045
   13LYS      C  223   4.599   2.798   2.298
   13LYS      O  224   4.687   2.819   2.217
   14ASN      N  225   4.521   2.904   2.343
   14ASN      H  226   4.470   2.864   2.420
   14ASN     CA  227   4.538   3.052   2.324
   14ASN     HA  228   4.631   3.071   2.272
   14ASN     CB  229   4.430   3.102   2.232
   14ASN    HB1  230   4.449   3.205   2.203
   14ASN    HB2  231   4.442   3.057   2.133
   14ASN     CG  232   4.281   3.103   2.278
   14ASN    OD1  233   4.239   3.180   2.369
   14ASN    ND2  234   4.194   3.016   2.221
   14ASN   HD21  235   4.221   2.940   2.160
   14ASN   HD22  236   4.101   3.022   2.261
   14ASN      C  237   4.530   3.123   2.456
   14ASN      O  238   4.524   3.067   2.567
   15ASN      N  239   4.539   3.259   2.446
   15ASN      H  240   4.543   3.314   2.362
   15ASN     CA  241   4.522   3.346   2.564
   15ASN     HA  242   4.458   3.287   2.630
   15ASN     CB  243   4.647   3.369   2.647
   15ASN    HB1  244   4.630   3.426   2.738
   15ASN    HB2  245   4.677   3.277   2.696
   15ASN     CG  246   4.763   3.429   2.566
   15ASN    OD1  247   4.741   3.527   2.498
   15ASN    ND2  248   4.884   3.386   2.595
   15ASN   HD21  249   4.891   3.301   2.649
   15ASN   HD22  250   4.958   3.424   2.539
   15ASN      C  251   4.427   3.465   2.537
   15ASN      O  252   4.430   3.563   2.616
   16LYS      N  253   4.334   3.458   2.440
   16LYS      H  254   4.302   3.371   2.398
   16LYS     CA  255   4.237   3.569   2.429
   16LYS     HA  256   4.270   3.665   2.468
   16LYS     CB  257   4.194   3.583   2.279
   16LYS    HB1  258   4.131   3.671   2.273
   16LYS    HB2  259   4.278   3.607   2.214
   16LYS     CG  260   4.124   3.462   2.220
   16LYS    HG1  261   4.184   3.373   2.200
   16LYS    HG2  262   4.047   3.430   2.291
   16LYS     CD  263   4.052   3.490   2.090
   16LYS    HD1  264   3.984   3.572   2.116
   16LYS    HD2  265   4.116   3.541   2.019
   16LYS     CE  266   3.975   3.378   2.024
   16LYS    HE1  267   4.036   3.287   2.022
   16LYS    HE2  268   3.878   3.371   2.073
   16LYS     NZ  269   3.936   3.413   1.894
   16LYS    HZ1  270   3.856   3.474   1.888
   16LYS    HZ2  271   4.009   3.447   1.834
   16LYS    HZ3  272   3.882   3.337   1.853
   16LYS      C  273   4.103   3.548   2.515
   16LYS      O  274   4.032   3.643   2.537
   17PHE      N  275   4.070   3.422   2.557
   17PHE      H  276   4.120   3.338   2.532
   17PHE     CA  277   3.966   3.400   2.659
   17PHE     HA  278   3.894   3.481   2.666
   17PHE     CB  279   3.917   3.261   2.641
   17PHE    HB1  280   3.993   3.184   2.651
   17PHE    HB2  281   3.839   3.242   2.714
   17PHE     CG  282   3.846   3.247   2.509
   17PHE    CD1  283   3.733   3.325   2.480
   17PHE    HD1  284   3.692   3.397   2.549
   17PHE    CD2  285   3.902   3.168   2.409
   17PHE    HD2  286   3.996   3.116   2.423
   17PHE    CE1  287   3.671   3.316   2.349
   17PHE    HE1  288   3.575   3.365   2.340
   17PHE    CE2  289   3.847   3.166   2.270
   17PHE    HE2  290   3.888   3.109   2.187
   17PHE     CZ  291   3.730   3.236   2.247
   17PHE     HZ  292   3.684   3.224   2.150
   17PHE      C  293   4.028   3.409   2.803
   17PHE      O  294   4.134   3.350   2.829
   18GLU      N  295   3.974   3.486   2.897
   18GLU      H  296   3.885   3.530   2.878
   18GLU     CA  297   4.031   3.514   3.030
   18GLU     HA  298   4.139   3.528   3.021
   18GLU     CB  299   3.957   3.641   3.094
   18GLU    HB1  300   3.970   3.719   3.019
   18GLU    HB2  301   3.848   3.641   3.100
   18GLU     CG  302   4.015   3.697   3.228
   18GLU    HG1  303   3.943   3.770   3.265
   18GLU    HG2  304   4.023   3.622   3.307
   18GLU     CD  305   4.158   3.743   3.207
   18GLU    OE1  306   4.263   3.667   3.208
   18GLU    OE2  307   4.177   3.865   3.196
   18GLU      C  308   3.990   3.403   3.125
   18GLU      O  309   4.077   3.359   3.206
   19ASP      N  310   3.869   3.355   3.119
   19ASP      H  311   3.797   3.377   3.052
   19ASP     CA  312   3.813   3.263   3.219
   19ASP     HA  313   3.897   3.201   3.248
   19ASP     CB  314   3.760   3.345   3.353
   19ASP    HB1  315   3.774   3.453   3.344
   19ASP    HB2  316   3.652   3.340   3.367
   19ASP     CG  317   3.839   3.294   3.472
   19ASP    OD1  318   3.877   3.386   3.553
   19ASP    OD2  319   3.857   3.171   3.481
   19ASP      C  320   3.711   3.171   3.153
   19ASP      O  321   3.666   3.204   3.042
   20ALA      N  322   3.672   3.065   3.217
   20ALA      H  323   3.726   3.030   3.295
   20ALA     CA  324   3.586   2.960   3.168
   20ALA     HA  325   3.497   3.008   3.125
   20ALA     CB  326   3.654   2.884   3.053
   20ALA    HB1  327   3.751   2.844   3.084
   20ALA    HB2  328   3.595   2.800   3.017
   20ALA    HB3  329   3.674   2.950   2.969
   20ALA      C  330   3.546   2.867   3.283
   20ALA      O  331   3.631   2.849   3.366
   21ALA      N  332   3.430   2.802   3.279
   21ALA      H  333   3.371   2.820   3.200
   21ALA     CA  334   3.381   2.716   3.386
   21ALA     HA  335   3.462   2.649   3.416
   21ALA     CB  336   3.336   2.798   3.505
   21ALA    HB1  337   3.245   2.854   3.484
   21ALA    HB2  338   3.306   2.747   3.596
   21ALA    HB3  339   3.415   2.866   3.537
   21ALA      C  340   3.263   2.623   3.337
   21ALA      O  341   3.209   2.649   3.224
   22ILE      N  342   3.239   2.508   3.402
   22ILE      H  343   3.297   2.493   3.483
   22ILE     CA  344   3.152   2.400   3.364
   22ILE     HA  345   3.083   2.442   3.292
   22ILE     CB  346   3.234   2.293   3.292
   22ILE     HB  347   3.318   2.273   3.358
   22ILE    CG1  348   3.291   2.350   3.164
   22ILE   HG11  349   3.221   2.379   3.086
   22ILE   HG12  350   3.354   2.438   3.178
   22ILE    CG2  351   3.145   2.169   3.273
   22ILE   HG21  352   3.205   2.080   3.255
   22ILE   HG22  353   3.079   2.158   3.359
   22ILE   HG23  354   3.082   2.191   3.187
   22ILE     CD  355   3.380   2.249   3.096
   22ILE    HD1  356   3.326   2.157   3.071
   22ILE    HD2  357   3.442   2.282   3.013
   22ILE    HD3  358   3.457   2.214   3.166
   22ILE      C  359   3.080   2.362   3.495
   22ILE      O  360   3.140   2.292   3.577
   23VAL      N  361   2.950   2.404   3.523
   23VAL      H  362   2.894   2.450   3.453
   23VAL     CA  363   2.877   2.367   3.644
   23VAL     HA  364   2.939   2.300   3.703
   23VAL     CB  365   2.845   2.510   3.731
   23VAL     HB  366   2.764   2.557   3.676
   23VAL    CG1  367   2.784   2.477   3.867
   23VAL   HG11  368   2.691   2.419   3.863
   23VAL   HG12  369   2.850   2.412   3.925
   23VAL   HG13  370   2.757   2.566   3.924
   23VAL    CG2  371   2.962   2.600   3.739
   23VAL   HG21  372   2.923   2.696   3.772
   23VAL   HG22  373   3.040   2.563   3.805
   23VAL   HG23  374   3.005   2.633   3.644
   23VAL      C  375   2.748   2.302   3.608
   23VAL      O  376   2.668   2.348   3.523
   24ASP      N  377   2.711   2.199   3.686
   24ASP      H  378   2.770   2.191   3.767
   24ASP     CA  379   2.602   2.105   3.675
   24ASP     HA  380   2.580   2.097   3.568
   24ASP     CB  381   2.647   1.967   3.707
   24ASP    HB1  382   2.718   1.920   3.639
   24ASP    HB2  383   2.683   1.965   3.810
   24ASP     CG  384   2.533   1.867   3.704
   24ASP    OD1  385   2.448   1.866   3.792
   24ASP    OD2  386   2.528   1.780   3.618
   24ASP      C  387   2.481   2.154   3.762
   24ASP      O  388   2.499   2.199   3.876
   25TYR      N  389   2.361   2.135   3.707
   25TYR      H  390   2.352   2.087   3.619
   25TYR     CA  391   2.238   2.180   3.771
   25TYR     HA  392   2.248   2.224   3.870
   25TYR     CB  393   2.177   2.300   3.690
   25TYR    HB1  394   2.096   2.346   3.746
   25TYR    HB2  395   2.241   2.387   3.676
   25TYR     CG  396   2.125   2.274   3.551
   25TYR    CD1  397   2.222   2.273   3.455
   25TYR    HD1  398   2.321   2.292   3.493
   25TYR    CD2  399   1.991   2.263   3.521
   25TYR    HD2  400   1.912   2.268   3.594
   25TYR    CE1  401   2.186   2.267   3.318
   25TYR    HE1  402   2.253   2.276   3.234
   25TYR    CE2  403   1.954   2.252   3.385
   25TYR    HE2  404   1.850   2.236   3.360
   25TYR     CZ  405   2.050   2.255   3.283
   25TYR     OH  406   1.999   2.237   3.159
   25TYR     HH  407   2.076   2.222   3.106
   25TYR      C  408   2.144   2.066   3.795
   25TYR      O  409   2.027   2.091   3.830
   26LYS      N  410   2.186   1.939   3.782
   26LYS      H  411   2.286   1.928   3.780
   26LYS     CA  412   2.099   1.830   3.753
   26LYS     HA  413   2.002   1.834   3.801
   26LYS     CB  414   2.061   1.821   3.603
   26LYS    HB1  415   2.010   1.911   3.570
   26LYS    HB2  416   2.153   1.821   3.544
   26LYS     CG  417   1.986   1.693   3.556
   26LYS    HG1  418   2.051   1.606   3.557
   26LYS    HG2  419   1.907   1.665   3.625
   26LYS     CD  420   1.925   1.712   3.410
   26LYS    HD1  421   2.001   1.727   3.334
   26LYS    HD2  422   1.872   1.618   3.390
   26LYS     CE  423   1.823   1.827   3.389
   26LYS    HE1  424   1.879   1.920   3.381
   26LYS    HE2  425   1.771   1.818   3.294
   26LYS     NZ  426   1.714   1.830   3.493
   26LYS    HZ1  427   1.677   1.739   3.514
   26LYS    HZ2  428   1.760   1.849   3.581
   26LYS    HZ3  429   1.640   1.897   3.477
   26LYS      C  430   2.150   1.688   3.802
   26LYS      O  431   2.090   1.627   3.891
   27THR      N  432   2.261   1.639   3.734
   27THR      H  433   2.328   1.711   3.707
   27THR     CA  434   2.309   1.501   3.758
   27THR     HA  435   2.221   1.437   3.769
   27THR     CB  436   2.388   1.464   3.632
   27THR     HB  437   2.404   1.357   3.649
   27THR    OG1  438   2.515   1.526   3.617
   27THR    HG1  439   2.502   1.619   3.607
   27THR    CG2  440   2.309   1.470   3.497
   27THR   HG21  441   2.209   1.429   3.509
   27THR   HG22  442   2.297   1.575   3.471
   27THR   HG23  443   2.361   1.424   3.414
   27THR      C  444   2.403   1.483   3.874
   27THR      O  445   2.410   1.365   3.921
   28THR      N  446   2.457   1.590   3.932
   28THR      H  447   2.443   1.668   3.870
   28THR     CA  448   2.541   1.592   4.050
   28THR     HA  449   2.483   1.520   4.107
   28THR     CB  450   2.683   1.534   4.029
   28THR     HB  451   2.666   1.445   3.968
   28THR    OG1  452   2.741   1.491   4.150
   28THR    HG1  453   2.676   1.431   4.185
   28THR    CG2  454   2.789   1.621   3.960
   28THR   HG21  455   2.731   1.642   3.870
   28THR   HG22  456   2.809   1.717   4.007
   28THR   HG23  457   2.886   1.577   3.938
   28THR      C  458   2.528   1.729   4.128
   28THR      O  459   2.549   1.737   4.249
   29LYS      N  460   2.479   1.836   4.060
   29LYS      H  461   2.459   1.819   3.962
   29LYS     CA  462   2.455   1.969   4.109
   29LYS     HA  463   2.434   2.034   4.024
   29LYS     CB  464   2.326   1.965   4.184
   29LYS    HB1  465   2.254   1.897   4.138
   29LYS    HB2  466   2.341   1.915   4.280
   29LYS     CG  467   2.257   2.105   4.212
   29LYS    HG1  468   2.328   2.180   4.247
   29LYS    HG2  469   2.210   2.128   4.116
   29LYS     CD  470   2.147   2.093   4.322
   29LYS    HD1  471   2.106   1.993   4.332
   29LYS    HD2  472   2.183   2.126   4.420
   29LYS     CE  473   2.031   2.196   4.304
   29LYS    HE1  474   2.070   2.298   4.307
   29LYS    HE2  475   1.981   2.174   4.210
   29LYS     NZ  476   1.919   2.173   4.399
   29LYS    HZ1  477   1.851   2.248   4.398
   29LYS    HZ2  478   1.866   2.091   4.372
   29LYS    HZ3  479   1.952   2.157   4.493
   29LYS      C  480   2.578   2.024   4.184
   29LYS      O  481   2.577   2.049   4.307
   30ASN      N  482   2.685   2.028   4.110
   30ASN      H  483   2.670   2.031   4.010
   30ASN     CA  484   2.815   2.079   4.156
   30ASN     HA  485   2.802   2.162   4.226
   30ASN     CB  486   2.895   1.969   4.231
   30ASN    HB1  487   2.835   1.892   4.279
   30ASN    HB2  488   2.951   1.910   4.158
   30ASN     CG  489   2.976   2.025   4.346
   30ASN    OD1  490   3.075   2.083   4.324
   30ASN    ND2  491   2.942   2.005   4.474
   30ASN   HD21  492   2.847   1.982   4.501
   30ASN   HD22  493   2.987   2.044   4.556
   30ASN      C  494   2.896   2.129   4.036
   30ASN      O  495   2.854   2.128   3.921
   31VAL      N  496   3.014   2.189   4.061
   31VAL      H  497   3.034   2.178   4.159
   31VAL     CA  498   3.106   2.239   3.956
   31VAL     HA  499   3.055   2.284   3.870
   31VAL     CB  500   3.192   2.359   4.010
   31VAL     HB  501   3.267   2.321   4.078
   31VAL    CG1  502   3.286   2.417   3.899
   31VAL   HG11  503   3.223   2.431   3.811
   31VAL   HG12  504   3.313   2.521   3.920
   31VAL   HG13  505   3.372   2.357   3.867
   31VAL    CG2  506   3.111   2.468   4.086
   31VAL   HG21  507   3.061   2.424   4.173
   31VAL   HG22  508   3.176   2.544   4.129
   31VAL   HG23  509   3.033   2.512   4.023
   31VAL      C  510   3.197   2.125   3.912
   31VAL      O  511   3.279   2.074   3.990
   32LEU      N  512   3.187   2.094   3.782
   32LEU      H  513   3.134   2.151   3.718
   32LEU     CA  514   3.264   1.989   3.722
   32LEU     HA  515   3.262   1.898   3.781
   32LEU     CB  516   3.191   1.967   3.589
   32LEU    HB1  517   3.174   2.065   3.545
   32LEU    HB2  518   3.267   1.914   3.531
   32LEU     CG  519   3.057   1.889   3.613
   32LEU     HG  520   3.005   1.929   3.700
   32LEU    CD1  521   2.954   1.917   3.500
   32LEU   HD11  522   3.003   1.898   3.405
   32LEU   HD12  523   2.866   1.853   3.502
   32LEU   HD13  524   2.923   2.021   3.487
   32LEU    CD2  525   3.073   1.737   3.616
   32LEU   HD21  526   3.132   1.698   3.534
   32LEU   HD22  527   3.137   1.710   3.700
   32LEU   HD23  528   2.979   1.682   3.622
   32LEU      C  529   3.404   2.032   3.696
   32LEU      O  530   3.497   1.964   3.737
   33ALA      N  531   3.428   2.142   3.627
   33ALA      H  532   3.347   2.194   3.595
   33ALA     CA  533   3.558   2.177   3.583
   33ALA     HA  534   3.628   2.142   3.658
   33ALA     CB  535   3.587   2.102   3.449
   33ALA    HB1  536   3.516   2.133   3.373
   33ALA    HB2  537   3.683   2.130   3.406
   33ALA    HB3  538   3.568   1.996   3.458
   33ALA      C  539   3.570   2.331   3.569
   33ALA      O  540   3.476   2.401   3.552
   34ALA      N  541   3.700   2.378   3.567
   34ALA      H  542   3.770   2.306   3.582
   34ALA     CA  543   3.757   2.512   3.589
   34ALA     HA  544   3.735   2.561   3.495
   34ALA     CB  545   3.696   2.577   3.710
   34ALA    HB1  546   3.716   2.681   3.736
   34ALA    HB2  547   3.589   2.588   3.689
   34ALA    HB3  548   3.722   2.519   3.798
   34ALA      C  549   3.910   2.498   3.620
   34ALA      O  550   3.942   2.401   3.686
   35ILE      N  551   3.996   2.587   3.582
   35ILE      H  552   3.960   2.672   3.542
   35ILE     CA  553   4.141   2.582   3.626
   35ILE     HA  554   4.166   2.477   3.611
   35ILE     CB  555   4.227   2.681   3.540
   35ILE     HB  556   4.210   2.784   3.572
   35ILE    CG1  557   4.196   2.679   3.388
   35ILE   HG11  558   4.188   2.575   3.358
   35ILE   HG12  559   4.098   2.721   3.365
   35ILE    CG2  560   4.379   2.660   3.565
   35ILE   HG21  561   4.433   2.726   3.497
   35ILE   HG22  562   4.408   2.689   3.666
   35ILE   HG23  563   4.403   2.554   3.554
   35ILE     CD  564   4.298   2.741   3.286
   35ILE    HD1  565   4.353   2.828   3.323
   35ILE    HD2  566   4.367   2.660   3.261
   35ILE    HD3  567   4.243   2.759   3.194
   35ILE      C  568   4.149   2.621   3.776
   35ILE      O  569   4.081   2.722   3.811
   36PRO      N  570   4.212   2.542   3.871
   36PRO     CA  571   4.198   2.552   4.018
   36PRO     HA  572   4.097   2.562   4.058
   36PRO     CB  573   4.259   2.422   4.072
   36PRO    HB1  574   4.325   2.435   4.157
   36PRO    HB2  575   4.179   2.352   4.095
   36PRO     CG  576   4.328   2.346   3.959
   36PRO    HG1  577   4.436   2.353   3.976
   36PRO    HG2  578   4.303   2.240   3.962
   36PRO     CD  579   4.292   2.423   3.828
   36PRO    HD1  580   4.371   2.461   3.764
   36PRO    HD2  581   4.230   2.353   3.772
   36PRO      C  582   4.289   2.670   4.069
   36PRO      O  583   4.408   2.688   4.029
   37ASN      N  584   4.234   2.744   4.165
   37ASN      H  585   4.147   2.704   4.198
   37ASN     CA  586   4.286   2.868   4.235
   37ASN     HA  587   4.215   2.882   4.316
   37ASN     CB  588   4.421   2.865   4.307
   37ASN    HB1  589   4.503   2.848   4.237
   37ASN    HB2  590   4.437   2.961   4.356
   37ASN     CG  591   4.431   2.758   4.417
   37ASN    OD1  592   4.339   2.749   4.503
   37ASN    ND2  593   4.528   2.668   4.413
   37ASN   HD21  594   4.594   2.663   4.337
   37ASN   HD22  595   4.539   2.607   4.493
   37ASN      C  596   4.242   2.992   4.153
   37ASN      O  597   4.313   3.093   4.147
   38ARG      N  598   4.117   2.987   4.102
   38ARG      H  599   4.055   2.910   4.125
   38ARG     CA  600   4.048   3.093   4.030
   38ARG     HA  601   4.112   3.181   4.040
   38ARG     CB  602   4.028   3.054   3.880
   38ARG    HB1  603   3.982   2.956   3.869
   38ARG    HB2  604   3.967   3.128   3.828
   38ARG     CG  605   4.168   3.062   3.816
   38ARG    HG1  606   4.237   3.143   3.837
   38ARG    HG2  607   4.229   2.977   3.847
   38ARG     CD  608   4.150   3.052   3.666
   38ARG    HD1  609   4.243   3.020   3.618
   38ARG    HD2  610   4.079   2.977   3.633
   38ARG     NE  611   4.115   3.179   3.600
   38ARG     HE  612   4.019   3.197   3.572
   38ARG     CZ  613   4.203   3.272   3.572
   38ARG    NH1  614   4.334   3.250   3.584
   38ARG   HH11  615   4.372   3.162   3.616
   38ARG   HH12  616   4.411   3.311   3.558
   38ARG    NH2  617   4.147   3.392   3.528
   38ARG   HH21  618   4.049   3.402   3.547
   38ARG   HH22  619   4.195   3.466   3.480
   38ARG      C  620   3.909   3.113   4.100
   38ARG      O  621   3.845   3.012   4.133
   39THR      N  622   3.856   3.236   4.114
   39THR      H  623   3.899   3.319   4.077
   39THR     CA  624   3.723   3.272   4.170
   39THR     HA  625   3.703   3.201   4.251
   39THR     CB  626   3.727   3.424   4.221
   39THR     HB  627   3.622   3.441   4.246
   39THR    OG1  628   3.764   3.511   4.123
   39THR    HG1  629   3.761   3.594   4.169
   39THR    CG2  630   3.809   3.443   4.349
   39THR   HG21  631   3.800   3.543   4.391
   39THR   HG22  632   3.785   3.373   4.430
   39THR   HG23  633   3.915   3.429   4.330
   39THR      C  634   3.605   3.250   4.072
   39THR      O  635   3.505   3.200   4.123
   40PHE      N  636   3.613   3.270   3.943
   40PHE      H  637   3.700   3.304   3.903
   40PHE     CA  638   3.514   3.237   3.844
   40PHE     HA  639   3.423   3.293   3.867
   40PHE     CB  640   3.549   3.282   3.702
   40PHE    HB1  641   3.571   3.388   3.714
   40PHE    HB2  642   3.640   3.234   3.665
   40PHE     CG  643   3.446   3.282   3.586
   40PHE    CD1  644   3.440   3.169   3.496
   40PHE    HD1  645   3.490   3.077   3.522
   40PHE    CD2  646   3.369   3.395   3.555
   40PHE    HD2  647   3.378   3.486   3.612
   40PHE    CE1  648   3.374   3.180   3.376
   40PHE    HE1  649   3.363   3.098   3.307
   40PHE    CE2  650   3.296   3.400   3.436
   40PHE    HE2  651   3.254   3.492   3.396
   40PHE     CZ  652   3.295   3.288   3.348
   40PHE     HZ  653   3.251   3.299   3.250
   40PHE      C  654   3.475   3.085   3.843
   40PHE      O  655   3.365   3.043   3.801
   41ALA      N  656   3.553   2.995   3.911
   41ALA      H  657   3.644   3.027   3.939
   41ALA     CA  658   3.535   2.854   3.934
   41ALA     HA  659   3.497   2.799   3.849
   41ALA     CB  660   3.663   2.790   3.984
   41ALA    HB1  661   3.741   2.821   3.914
   41ALA    HB2  662   3.693   2.816   4.086
   41ALA    HB3  663   3.654   2.683   3.964
   41ALA      C  664   3.435   2.832   4.050
   41ALA      O  665   3.380   2.725   4.074
   42LYS      N  666   3.420   2.936   4.131
   42LYS      H  667   3.459   3.026   4.108
   42LYS     CA  668   3.349   2.932   4.257
   42LYS     HA  669   3.349   2.827   4.286
   42LYS     CB  670   3.432   2.987   4.375
   42LYS    HB1  671   3.436   3.095   4.383
   42LYS    HB2  672   3.384   2.967   4.471
   42LYS     CG  673   3.577   2.943   4.381
   42LYS    HG1  674   3.587   2.834   4.378
   42LYS    HG2  675   3.619   3.001   4.300
   42LYS     CD  676   3.632   2.981   4.521
   42LYS    HD1  677   3.634   3.090   4.523
   42LYS    HD2  678   3.564   2.950   4.600
   42LYS     CE  679   3.775   2.931   4.541
   42LYS    HE1  680   3.793   2.826   4.518
   42LYS    HE2  681   3.842   2.984   4.473
   42LYS     NZ  682   3.829   2.963   4.670
   42LYS    HZ1  683   3.829   3.060   4.698
   42LYS    HZ2  684   3.779   2.911   4.741
   42LYS    HZ3  685   3.925   2.931   4.668
   42LYS      C  686   3.204   2.985   4.252
   42LYS      O  687   3.148   3.032   4.352
   43ILE      N  688   3.140   2.963   4.137
   43ILE      H  689   3.186   2.916   4.059
   43ILE     CA  690   2.998   2.985   4.118
   43ILE     HA  691   2.972   3.083   4.159
   43ILE     CB  692   2.966   2.992   3.961
   43ILE     HB  693   3.006   2.903   3.912
   43ILE    CG1  694   3.035   3.105   3.879
   43ILE   HG11  695   2.991   3.202   3.901
   43ILE   HG12  696   3.134   3.119   3.923
   43ILE    CG2  697   2.814   2.989   3.932
   43ILE   HG21  698   2.791   3.003   3.826
   43ILE   HG22  699   2.775   2.890   3.955
   43ILE   HG23  700   2.771   3.064   3.998
   43ILE     CD  701   3.057   3.075   3.738
   43ILE    HD1  702   2.963   3.051   3.688
   43ILE    HD2  703   3.099   3.163   3.690
   43ILE    HD3  704   3.120   2.986   3.732
   43ILE      C  705   2.927   2.860   4.185
   43ILE      O  706   2.949   2.745   4.143
   44ASN      N  707   2.852   2.889   4.296
   44ASN      H  708   2.850   2.988   4.316
   44ASN     CA  709   2.775   2.794   4.376
   44ASN     HA  710   2.833   2.716   4.426
   44ASN     CB  711   2.714   2.884   4.490
   44ASN    HB1  712   2.792   2.953   4.522
   44ASN    HB2  713   2.637   2.942   4.440
   44ASN     CG  714   2.652   2.801   4.604
   44ASN    OD1  715   2.541   2.754   4.590
   44ASN    ND2  716   2.713   2.774   4.716
   44ASN   HD21  717   2.805   2.811   4.735
   44ASN   HD22  718   2.676   2.718   4.792
   44ASN      C  719   2.666   2.722   4.296
   44ASN      O  720   2.597   2.781   4.215
   45PRO      N  721   2.639   2.589   4.328
   45PRO     CA  722   2.539   2.507   4.252
   45PRO     HA  723   2.541   2.542   4.149
   45PRO     CB  724   2.578   2.365   4.267
   45PRO    HB1  725   2.490   2.301   4.267
   45PRO    HB2  726   2.636   2.324   4.184
   45PRO     CG  727   2.663   2.354   4.399
   45PRO    HG1  728   2.600   2.321   4.481
   45PRO    HG2  729   2.738   2.276   4.385
   45PRO     CD  730   2.723   2.496   4.409
   45PRO    HD1  731   2.723   2.516   4.516
   45PRO    HD2  732   2.829   2.507   4.386
   45PRO      C  733   2.396   2.535   4.298
   45PRO      O  734   2.302   2.469   4.241
   46GLY      N  735   2.369   2.623   4.397
   46GLY      H  736   2.438   2.650   4.466
   46GLY     CA  737   2.233   2.668   4.440
   46GLY    HA1  738   2.145   2.607   4.421
   46GLY    HA2  739   2.245   2.681   4.548
   46GLY      C  740   2.196   2.805   4.388
   46GLY      O  741   2.079   2.826   4.351
   47GLU      N  742   2.296   2.897   4.371
   47GLU      H  743   2.384   2.868   4.412
   47GLU     CA  744   2.302   3.033   4.316
   47GLU     HA  745   2.229   3.088   4.376
   47GLU     CB  746   2.438   3.098   4.343
   47GLU    HB1  747   2.460   3.094   4.450
   47GLU    HB2  748   2.519   3.042   4.296
   47GLU     CG  749   2.467   3.240   4.294
   47GLU    HG1  750   2.575   3.255   4.307
   47GLU    HG2  751   2.442   3.249   4.188
   47GLU     CD  752   2.402   3.350   4.377
   47GLU    OE1  753   2.280   3.347   4.402
   47GLU    OE2  754   2.469   3.445   4.412
   47GLU      C  755   2.272   3.041   4.164
   47GLU      O  756   2.230   3.142   4.113
   48VAL      N  757   2.294   2.941   4.082
   48VAL      H  758   2.343   2.868   4.131
   48VAL     CA  759   2.262   2.927   3.941
   48VAL     HA  760   2.265   3.022   3.886
   48VAL     CB  761   2.359   2.817   3.881
   48VAL     HB  762   2.329   2.834   3.777
   48VAL    CG1  763   2.507   2.847   3.894
   48VAL   HG11  764   2.557   2.766   3.841
   48VAL   HG12  765   2.522   2.941   3.841
   48VAL   HG13  766   2.548   2.866   3.993
   48VAL    CG2  767   2.321   2.672   3.922
   48VAL   HG21  768   2.392   2.603   3.875
   48VAL   HG22  769   2.329   2.658   4.030
   48VAL   HG23  770   2.218   2.646   3.899
   48VAL      C  771   2.114   2.892   3.924
   48VAL      O  772   2.056   2.916   3.821
   49ILE      N  773   2.040   2.834   4.021
   49ILE      H  774   2.086   2.812   4.108
   49ILE     CA  775   1.894   2.794   4.015
   49ILE     HA  776   1.888   2.735   3.924
   49ILE     CB  777   1.847   2.705   4.135
   49ILE     HB  778   1.849   2.764   4.227
   49ILE    CG1  779   1.937   2.578   4.170
   49ILE   HG11  780   2.032   2.621   4.202
   49ILE   HG12  781   1.898   2.528   4.259
   49ILE    CG2  782   1.699   2.661   4.131
   49ILE   HG21  783   1.667   2.610   4.040
   49ILE   HG22  784   1.662   2.596   4.210
   49ILE   HG23  785   1.650   2.758   4.133
   49ILE     CD  786   1.950   2.468   4.063
   49ILE    HD1  787   1.855   2.419   4.043
   49ILE    HD2  788   1.988   2.500   3.966
   49ILE    HD3  789   2.014   2.384   4.092
   49ILE      C  790   1.804   2.917   3.978
   49ILE      O  791   1.713   2.902   3.894
   50PRO      N  792   1.821   3.030   4.045
   50PRO     CA  793   1.758   3.154   3.994
   50PRO     HA  794   1.650   3.147   4.006
   50PRO     CB  795   1.824   3.261   4.083
   50PRO    HB1  796   1.916   3.302   4.040
   50PRO    HB2  797   1.759   3.345   4.111
   50PRO     CG  798   1.862   3.192   4.216
   50PRO    HG1  799   1.944   3.235   4.273
   50PRO    HG2  800   1.776   3.180   4.281
   50PRO     CD  801   1.891   3.049   4.174
   50PRO    HD1  802   1.995   3.034   4.146
   50PRO    HD2  803   1.870   2.980   4.257
   50PRO      C  804   1.780   3.185   3.847
   50PRO      O  805   1.686   3.228   3.782
   51LEU      N  806   1.897   3.167   3.787
   51LEU      H  807   1.971   3.114   3.829
   51LEU     CA  808   1.929   3.214   3.649
   51LEU     HA  809   1.890   3.316   3.646
   51LEU     CB  810   2.083   3.209   3.616
   51LEU    HB1  811   2.110   3.105   3.593
   51LEU    HB2  812   2.097   3.268   3.525
   51LEU     CG  813   2.196   3.255   3.721
   51LEU     HG  814   2.182   3.202   3.815
   51LEU    CD1  815   2.331   3.212   3.679
   51LEU   HD11  816   2.398   3.186   3.761
   51LEU   HD12  817   2.330   3.116   3.627
   51LEU   HD13  818   2.389   3.283   3.620
   51LEU    CD2  819   2.201   3.406   3.761
   51LEU   HD21  820   2.218   3.460   3.668
   51LEU   HD22  821   2.112   3.451   3.805
   51LEU   HD23  822   2.283   3.419   3.832
   51LEU      C  823   1.855   3.125   3.543
   51LEU      O  824   1.852   3.164   3.426
   52ILE      N  825   1.811   3.007   3.581
   52ILE      H  826   1.834   2.979   3.675
   52ILE     CA  827   1.743   2.904   3.498
   52ILE     HA  828   1.751   2.937   3.394
   52ILE     CB  829   1.818   2.773   3.501
   52ILE     HB  830   1.767   2.709   3.429
   52ILE    CG1  831   1.821   2.706   3.642
   52ILE   HG11  832   1.890   2.758   3.708
   52ILE   HG12  833   1.726   2.716   3.693
   52ILE    CG2  834   1.961   2.789   3.447
   52ILE   HG21  835   1.967   2.870   3.374
   52ILE   HG22  836   2.032   2.800   3.529
   52ILE   HG23  837   1.995   2.703   3.389
   52ILE     CD  838   1.861   2.559   3.641
   52ILE    HD1  839   1.966   2.548   3.613
   52ILE    HD2  840   1.856   2.501   3.732
   52ILE    HD3  841   1.793   2.509   3.572
   52ILE      C  842   1.592   2.896   3.529
   52ILE      O  843   1.530   2.798   3.476
   53THR      N  844   1.534   2.973   3.621
   53THR      H  845   1.591   3.036   3.676
   53THR     CA  846   1.389   2.974   3.652
   53THR     HA  847   1.339   2.923   3.569
   53THR     CB  848   1.341   2.890   3.777
   53THR     HB  849   1.241   2.920   3.806
   53THR    OG1  850   1.422   2.936   3.886
   53THR    HG1  851   1.507   2.900   3.870
   53THR    CG2  852   1.355   2.735   3.755
   53THR   HG21  853   1.270   2.708   3.692
   53THR   HG22  854   1.454   2.717   3.715
   53THR   HG23  855   1.349   2.666   3.839
   53THR      C  856   1.336   3.120   3.638
   53THR      O  857   1.219   3.139   3.607
   54ASN      N  858   1.424   3.221   3.662
   54ASN      H  859   1.519   3.196   3.687
   54ASN     CA  860   1.379   3.361   3.677
   54ASN     HA  861   1.275   3.361   3.644
   54ASN     CB  862   1.399   3.402   3.825
   54ASN    HB1  863   1.493   3.362   3.862
   54ASN    HB2  864   1.407   3.511   3.825
   54ASN     CG  865   1.280   3.364   3.913
   54ASN    OD1  866   1.175   3.429   3.908
   54ASN    ND2  867   1.283   3.255   3.988
   54ASN   HD21  868   1.366   3.198   3.988
   54ASN   HD22  869   1.214   3.229   4.057
   54ASN      C  870   1.457   3.445   3.570
   54ASN      O  871   1.576   3.475   3.590
   55HIS      N  872   1.394   3.477   3.462
   55HIS      H  873   1.297   3.456   3.449
   55HIS     CA  874   1.446   3.537   3.340
   55HIS     HA  875   1.542   3.490   3.317
   55HIS     CB  876   1.338   3.515   3.234
   55HIS    HB1  877   1.299   3.417   3.261
   55HIS    HB2  878   1.256   3.586   3.236
   55HIS     CG  879   1.400   3.491   3.098
   55HIS    ND1  880   1.474   3.590   3.027
   55HIS    CD2  881   1.380   3.378   3.022
   55HIS    HD2  882   1.338   3.283   3.050
   55HIS    CE1  883   1.486   3.536   2.904
   55HIS    HE1  884   1.519   3.593   2.818
   55HIS    NE2  885   1.428   3.418   2.898
   55HIS    HE2  886   1.436   3.350   2.824
   55HIS      C  887   1.465   3.684   3.366
   55HIS      O  888   1.533   3.754   3.293
   56ASN      N  889   1.401   3.740   3.465
   56ASN      H  890   1.356   3.669   3.521
   56ASN     CA  891   1.412   3.877   3.514
   56ASN     HA  892   1.404   3.945   3.430
   56ASN     CB  893   1.291   3.911   3.606
   56ASN    HB1  894   1.295   4.014   3.642
   56ASN    HB2  895   1.201   3.911   3.545
   56ASN     CG  896   1.277   3.813   3.719
   56ASN    OD1  897   1.241   3.698   3.702
   56ASN    ND2  898   1.305   3.863   3.839
   56ASN   HD21  899   1.342   3.955   3.853
   56ASN   HD22  900   1.335   3.796   3.909
   56ASN      C  901   1.539   3.918   3.578
   56ASN      O  902   1.570   4.035   3.596
   57ILE      N  903   1.633   3.829   3.601
   57ILE      H  904   1.606   3.734   3.582
   57ILE     CA  905   1.766   3.855   3.655
   57ILE     HA  906   1.747   3.907   3.750
   57ILE     CB  907   1.842   3.715   3.679
   57ILE     HB  908   1.823   3.657   3.589
   57ILE    CG1  909   1.769   3.652   3.801
   57ILE   HG11  910   1.791   3.710   3.891
   57ILE   HG12  911   1.662   3.664   3.784
   57ILE    CG2  912   1.994   3.719   3.690
   57ILE   HG21  913   2.030   3.617   3.682
   57ILE   HG22  914   2.043   3.774   3.609
   57ILE   HG23  915   2.017   3.770   3.784
   57ILE     CD  916   1.805   3.510   3.822
   57ILE    HD1  917   1.773   3.455   3.733
   57ILE    HD2  918   1.912   3.500   3.841
   57ILE    HD3  919   1.742   3.469   3.901
   57ILE      C  920   1.845   3.947   3.570
   57ILE      O  921   1.841   3.931   3.448
   58LEU      N  922   1.927   4.043   3.620
   58LEU      H  923   1.928   4.043   3.721
   58LEU     CA  924   1.999   4.139   3.542
   58LEU     HA  925   2.016   4.097   3.443
   58LEU     CB  926   1.903   4.255   3.497
   58LEU    HB1  927   1.960   4.335   3.450
   58LEU    HB2  928   1.840   4.231   3.411
   58LEU     CG  929   1.813   4.320   3.603
   58LEU     HG  930   1.784   4.243   3.674
   58LEU    CD1  931   1.888   4.425   3.685
   58LEU   HD11  932   1.956   4.383   3.759
   58LEU   HD12  933   1.955   4.475   3.614
   58LEU   HD13  934   1.816   4.498   3.720
   58LEU    CD2  935   1.689   4.383   3.540
   58LEU   HD21  936   1.717   4.444   3.454
   58LEU   HD22  937   1.625   4.304   3.499
   58LEU   HD23  938   1.631   4.441   3.613
   58LEU      C  939   2.137   4.169   3.590
   58LEU      O  940   2.218   4.226   3.520
   59LYS      N  941   2.171   4.140   3.719
   59LYS      H  942   2.104   4.098   3.782
   59LYS     CA  943   2.297   4.165   3.783
   59LYS     HA  944   2.376   4.162   3.708
   59LYS     CB  945   2.303   4.311   3.843
   59LYS    HB1  946   2.402   4.316   3.890
   59LYS    HB2  947   2.294   4.375   3.756
   59LYS     CG  948   2.192   4.338   3.949
   59LYS    HG1  949   2.100   4.283   3.927
   59LYS    HG2  950   2.219   4.299   4.047
   59LYS     CD  951   2.171   4.489   3.972
   59LYS    HD1  952   2.256   4.549   4.003
   59LYS    HD2  953   2.147   4.513   3.868
   59LYS     CE  954   2.060   4.509   4.069
   59LYS    HE1  955   1.963   4.483   4.028
   59LYS    HE2  956   2.081   4.461   4.164
   59LYS     NZ  957   2.034   4.656   4.096
   59LYS    HZ1  958   1.960   4.696   4.040
   59LYS    HZ2  959   2.006   4.664   4.193
   59LYS    HZ3  960   2.115   4.713   4.078
   59LYS      C  961   2.331   4.047   3.880
   59LYS      O  962   2.318   4.064   4.001
   60PRO      N  963   2.366   3.927   3.830
   60PRO     CA  964   2.407   3.810   3.915
   60PRO     HA  965   2.351   3.795   4.007
   60PRO     CB  966   2.387   3.694   3.824
   60PRO    HB1  967   2.444   3.604   3.847
   60PRO    HB2  968   2.282   3.664   3.826
   60PRO     CG  969   2.411   3.745   3.680
   60PRO    HG1  970   2.518   3.745   3.662
   60PRO    HG2  971   2.356   3.689   3.604
   60PRO     CD  972   2.356   3.886   3.686
   60PRO    HD1  973   2.411   3.952   3.619
   60PRO    HD2  974   2.248   3.886   3.669
   60PRO      C  975   2.550   3.824   3.962
   60PRO      O  976   2.633   3.899   3.907
   61LEU      N  977   2.584   3.755   4.074
   61LEU      H  978   2.508   3.697   4.108
   61LEU     CA  979   2.725   3.734   4.121
   61LEU     HA  980   2.792   3.814   4.090
   61LEU     CB  981   2.725   3.717   4.276
   61LEU    HB1  982   2.669   3.626   4.297
   61LEU    HB2  983   2.827   3.695   4.307
   61LEU     CG  984   2.662   3.834   4.357
   61LEU     HG  985   2.555   3.830   4.337
   61LEU    CD1  986   2.681   3.807   4.507
   61LEU   HD11  987   2.650   3.891   4.569
   61LEU   HD12  988   2.622   3.721   4.537
   61LEU   HD13  989   2.781   3.772   4.533
   61LEU    CD2  990   2.697   3.977   4.312
   61LEU   HD21  991   2.639   4.021   4.230
   61LEU   HD22  992   2.693   4.040   4.401
   61LEU   HD23  993   2.801   3.977   4.280
   61LEU      C  994   2.777   3.601   4.056
   61LEU      O  995   2.714   3.498   4.065
   62ILE      N  996   2.888   3.612   3.984
   62ILE      H  997   2.941   3.697   4.003
   62ILE     CA  998   2.940   3.511   3.900
   62ILE     HA  999   2.889   3.415   3.911
   62ILE     CB 1000   2.910   3.546   3.753
   62ILE     HB 1001   2.962   3.639   3.734
   62ILE    CG1 1002   2.768   3.572   3.713
   62ILE   HG11 1003   2.714   3.636   3.783
   62ILE   HG12 1004   2.767   3.615   3.613
   62ILE    CG2 1005   2.985   3.448   3.661
   62ILE   HG21 1006   2.941   3.349   3.658
   62ILE   HG22 1007   2.973   3.496   3.563
   62ILE   HG23 1008   3.093   3.441   3.676
   62ILE     CD 1009   2.682   3.446   3.700
   62ILE    HD1 1010   2.588   3.480   3.656
   62ILE    HD2 1011   2.738   3.378   3.636
   62ILE    HD3 1012   2.662   3.391   3.792
   62ILE      C 1013   3.086   3.490   3.948
   62ILE      O 1014   3.181   3.547   3.895
   63GLY      N 1015   3.099   3.405   4.053
   63GLY      H 1016   3.017   3.365   4.096
   63GLY     CA 1017   3.230   3.382   4.121
   63GLY    HA1 1018   3.238   3.278   4.154
   63GLY    HA2 1019   3.312   3.417   4.058
   63GLY      C 1020   3.233   3.465   4.250
   63GLY      O 1021   3.341   3.516   4.283
   64GLN      N 1022   3.111   3.495   4.301
   64GLN      H 1023   3.028   3.463   4.253
   64GLN     CA 1024   3.071   3.580   4.416
   64GLN     HA 1025   2.964   3.566   4.435
   64GLN     CB 1026   3.147   3.537   4.540
   64GLN    HB1 1027   3.252   3.563   4.537
   64GLN    HB2 1028   3.105   3.593   4.624
   64GLN     CG 1029   3.144   3.387   4.580
   64GLN    HG1 1030   3.040   3.362   4.602
   64GLN    HG2 1031   3.172   3.321   4.498
   64GLN     CD 1032   3.229   3.352   4.704
   64GLN    OE1 1033   3.230   3.234   4.735
   64GLN    NE2 1034   3.296   3.450   4.762
   64GLN   HE21 1035   3.304   3.538   4.712
   64GLN   HE22 1036   3.357   3.441   4.843
   64GLN      C 1037   3.103   3.726   4.382
   64GLN      O 1038   3.086   3.819   4.470
   65LYS      N 1039   3.153   3.759   4.260
   65LYS      H 1040   3.168   3.680   4.199
   65LYS     CA 1041   3.200   3.889   4.216
   65LYS     HA 1042   3.205   3.956   4.302
   65LYS     CB 1043   3.338   3.888   4.147
   65LYS    HB1 1044   3.364   3.989   4.115
   65LYS    HB2 1045   3.401   3.889   4.236
   65LYS     CG 1046   3.365   3.778   4.047
   65LYS    HG1 1047   3.350   3.687   4.105
   65LYS    HG2 1048   3.301   3.779   3.959
   65LYS     CD 1049   3.510   3.763   4.008
   65LYS    HD1 1050   3.537   3.860   3.967
   65LYS    HD2 1051   3.570   3.754   4.098
   65LYS     CE 1052   3.526   3.656   3.905
   65LYS    HE1 1053   3.487   3.563   3.946
   65LYS    HE2 1054   3.452   3.680   3.828
   65LYS     NZ 1055   3.671   3.645   3.875
   65LYS    HZ1 1056   3.694   3.624   3.779
   65LYS    HZ2 1057   3.724   3.728   3.897
   65LYS    HZ3 1058   3.715   3.580   3.939
   65LYS      C 1059   3.090   3.936   4.115
   65LYS      O 1060   3.044   3.856   4.037
   66PHE      N 1061   3.053   4.061   4.121
   66PHE      H 1062   3.113   4.130   4.165
   66PHE     CA 1063   2.934   4.122   4.064
   66PHE     HA 1064   2.844   4.061   4.075
   66PHE     CB 1065   2.926   4.270   4.111
   66PHE    HB1 1066   2.926   4.258   4.219
   66PHE    HB2 1067   3.011   4.333   4.086
   66PHE     CG 1068   2.798   4.347   4.085
   66PHE    CD1 1069   2.680   4.310   4.154
   66PHE    HD1 1070   2.688   4.225   4.220
   66PHE    CD2 1071   2.793   4.460   4.005
   66PHE    HD2 1072   2.881   4.497   3.953
   66PHE    CE1 1073   2.556   4.376   4.138
   66PHE    HE1 1074   2.464   4.341   4.182
   66PHE    CE2 1075   2.672   4.522   3.975
   66PHE    HE2 1076   2.668   4.587   3.889
   66PHE     CZ 1077   2.555   4.484   4.047
   66PHE     HZ 1078   2.464   4.529   4.009
   66PHE      C 1079   2.954   4.129   3.913
   66PHE      O 1080   3.059   4.181   3.868
   67CYS      N 1081   2.858   4.083   3.835
   67CYS      H 1082   2.770   4.051   3.874
   67CYS     CA 1083   2.866   4.085   3.689
   67CYS     HA 1084   2.941   4.153   3.648
   67CYS     CB 1085   2.904   3.944   3.637
   67CYS    HB1 1086   2.838   3.870   3.681
   67CYS    HB2 1087   2.883   3.928   3.531
   67CYS     SG 1088   3.074   3.900   3.669
   67CYS     HG 1089   3.065   3.857   3.795
   67CYS      C 1090   2.728   4.132   3.639
   67CYS      O 1091   2.627   4.123   3.713
   68ILE      N 1092   2.715   4.188   3.521
   68ILE      H 1093   2.782   4.180   3.446
   68ILE     CA 1094   2.593   4.265   3.473
   68ILE     HA 1095   2.513   4.228   3.538
   68ILE     CB 1096   2.613   4.414   3.489
   68ILE     HB 1097   2.516   4.459   3.464
   68ILE    CG1 1098   2.726   4.482   3.415
   68ILE   HG11 1099   2.822   4.445   3.451
   68ILE   HG12 1100   2.711   4.453   3.311
   68ILE    CG2 1101   2.644   4.452   3.632
   68ILE   HG21 1102   2.628   4.559   3.646
   68ILE   HG22 1103   2.568   4.415   3.702
   68ILE   HG23 1104   2.744   4.429   3.666
   68ILE     CD 1105   2.720   4.637   3.422
   68ILE    HD1 1106   2.794   4.677   3.352
   68ILE    HD2 1107   2.620   4.677   3.404
   68ILE    HD3 1108   2.747   4.670   3.522
   68ILE      C 1109   2.546   4.229   3.329
   68ILE      O 1110   2.624   4.232   3.231
   69VAL      N 1111   2.430   4.174   3.310
   69VAL      H 1112   2.374   4.180   3.393
   69VAL     CA 1113   2.365   4.129   3.183
   69VAL     HA 1114   2.426   4.050   3.137
   69VAL     CB 1115   2.228   4.058   3.221
   69VAL     HB 1116   2.161   4.127   3.272
   69VAL    CG1 1117   2.155   3.993   3.104
   69VAL   HG11 1118   2.093   4.058   3.042
   69VAL   HG12 1119   2.220   3.933   3.040
   69VAL   HG13 1120   2.095   3.913   3.148
   69VAL    CG2 1121   2.262   3.947   3.326
   69VAL   HG21 1122   2.327   3.972   3.410
   69VAL   HG22 1123   2.165   3.914   3.364
   69VAL   HG23 1124   2.301   3.855   3.282
   69VAL      C 1125   2.331   4.243   3.082
   69VAL      O 1126   2.303   4.351   3.127
   70TYR      N 1127   2.324   4.206   2.953
   70TYR      H 1128   2.352   4.111   2.935
   70TYR     CA 1129   2.269   4.282   2.838
   70TYR     HA 1130   2.191   4.346   2.878
   70TYR     CB 1131   2.376   4.361   2.768
   70TYR    HB1 1132   2.326   4.439   2.711
   70TYR    HB2 1133   2.435   4.413   2.843
   70TYR     CG 1134   2.484   4.298   2.688
   70TYR    CD1 1135   2.459   4.272   2.554
   70TYR    HD1 1136   2.363   4.304   2.515
   70TYR    CD2 1137   2.604   4.255   2.748
   70TYR    HD2 1138   2.609   4.264   2.855
   70TYR    CE1 1139   2.551   4.196   2.478
   70TYR    HE1 1140   2.535   4.169   2.375
   70TYR    CE2 1141   2.696   4.175   2.674
   70TYR    HE2 1142   2.781   4.131   2.723
   70TYR     CZ 1143   2.673   4.145   2.537
   70TYR     OH 1144   2.759   4.070   2.462
   70TYR     HH 1145   2.816   4.017   2.515
   70TYR      C 1146   2.188   4.202   2.742
   70TYR      O 1147   2.125   4.268   2.656
   71THR      N 1148   2.176   4.065   2.753
   71THR      H 1149   2.231   4.015   2.821
   71THR     CA 1150   2.064   3.993   2.693
   71THR     HA 1151   1.974   4.050   2.717
   71THR     CB 1152   2.068   3.989   2.538
   71THR     HB 1153   2.069   4.094   2.509
   71THR    OG1 1154   1.956   3.924   2.488
   71THR    HG1 1155   1.966   3.833   2.512
   71THR    CG2 1156   2.198   3.945   2.475
   71THR   HG21 1157   2.210   3.964   2.368
   71THR   HG22 1158   2.275   4.010   2.517
   71THR   HG23 1159   2.240   3.849   2.505
   71THR      C 1160   2.060   3.862   2.766
   71THR      O 1161   2.164   3.817   2.818
   72ASN      N 1162   1.945   3.802   2.774
   72ASN      H 1163   1.867   3.860   2.744
   72ASN     CA 1164   1.904   3.681   2.844
   72ASN     HA 1165   1.993   3.620   2.862
   72ASN     CB 1166   1.870   3.719   2.988
   72ASN    HB1 1167   1.956   3.775   3.025
   72ASN    HB2 1168   1.789   3.791   3.003
   72ASN     CG 1169   1.859   3.599   3.085
   72ASN    OD1 1170   1.875   3.482   3.053
   72ASN    ND2 1171   1.837   3.630   3.213
   72ASN   HD21 1172   1.831   3.725   3.249
   72ASN   HD22 1173   1.817   3.554   3.276
   72ASN      C 1174   1.810   3.607   2.755
   72ASN      O 1175   1.708   3.659   2.709
   73SER      N 1176   1.850   3.481   2.718
   73SER      H 1177   1.949   3.464   2.734
   73SER     CA 1178   1.765   3.377   2.670
   73SER     HA 1179   1.675   3.396   2.729
   73SER     CB 1180   1.743   3.399   2.517
   73SER    HB1 1181   1.674   3.323   2.481
   73SER    HB2 1182   1.711   3.499   2.488
   73SER     OG 1183   1.863   3.381   2.446
   73SER     HG 1184   1.900   3.294   2.451
   73SER      C 1185   1.818   3.239   2.714
   73SER      O 1186   1.819   3.142   2.642
   74LEU      N 1187   1.865   3.227   2.843
   74LEU      H 1188   1.865   3.304   2.908
   74LEU     CA 1189   1.935   3.104   2.885
   74LEU     HA 1190   2.002   3.074   2.804
   74LEU     CB 1191   2.011   3.141   3.022
   74LEU    HB1 1192   2.051   3.242   3.019
   74LEU    HB2 1193   1.929   3.142   3.094
   74LEU     CG 1194   2.120   3.045   3.062
   74LEU     HG 1195   2.071   2.949   3.078
   74LEU    CD1 1196   2.232   3.024   2.952
   74LEU   HD11 1197   2.199   2.973   2.862
   74LEU   HD12 1198   2.278   3.120   2.928
   74LEU   HD13 1199   2.313   2.964   2.995
   74LEU    CD2 1200   2.187   3.084   3.199
   74LEU   HD21 1201   2.127   3.068   3.288
   74LEU   HD22 1202   2.282   3.032   3.211
   74LEU   HD23 1203   2.228   3.184   3.210
   74LEU      C 1204   1.845   2.984   2.915
   74LEU      O 1205   1.898   2.874   2.915
   75MET      N 1206   1.717   3.005   2.938
   75MET      H 1207   1.689   3.102   2.948
   75MET     CA 1208   1.617   2.905   2.949
   75MET     HA 1209   1.664   2.819   2.996
   75MET     CB 1210   1.492   2.957   3.030
   75MET    HB1 1211   1.449   3.044   2.981
   75MET    HB2 1212   1.405   2.891   3.032
   75MET     CG 1213   1.525   3.014   3.172
   75MET    HG1 1214   1.559   2.933   3.236
   75MET    HG2 1215   1.607   3.085   3.180
   75MET     SD 1216   1.387   3.095   3.259
   75MET     CE 1217   1.272   2.949   3.288
   75MET    HE1 1218   1.230   2.906   3.198
   75MET    HE2 1219   1.321   2.864   3.336
   75MET    HE3 1220   1.191   2.980   3.354
   75MET      C 1221   1.565   2.859   2.809
   75MET      O 1222   1.504   2.758   2.796
   76ASP      N 1223   1.600   2.930   2.697
   76ASP      H 1224   1.666   3.007   2.706
   76ASP     CA 1225   1.566   2.899   2.560
   76ASP     HA 1226   1.458   2.884   2.555
   76ASP     CB 1227   1.602   3.015   2.462
   76ASP    HB1 1228   1.587   3.114   2.505
   76ASP    HB2 1229   1.711   3.013   2.456
   76ASP     CG 1230   1.547   3.006   2.325
   76ASP    OD1 1231   1.432   3.051   2.304
   76ASP    OD2 1232   1.607   2.945   2.239
   76ASP      C 1233   1.647   2.769   2.516
   76ASP      O 1234   1.747   2.737   2.576
   77GLU      N 1235   1.611   2.702   2.411
   77GLU      H 1236   1.533   2.745   2.365
   77GLU     CA 1237   1.657   2.580   2.351
   77GLU     HA 1238   1.733   2.541   2.418
   77GLU     CB 1239   1.545   2.473   2.358
   77GLU    HB1 1240   1.451   2.513   2.318
   77GLU    HB2 1241   1.562   2.392   2.287
   77GLU     CG 1242   1.526   2.410   2.498
   77GLU    HG1 1243   1.520   2.485   2.577
   77GLU    HG2 1244   1.437   2.348   2.510
   77GLU     CD 1245   1.640   2.320   2.535
   77GLU    OE1 1246   1.648   2.202   2.493
   77GLU    OE2 1247   1.725   2.361   2.618
   77GLU      C 1248   1.714   2.600   2.213
   77GLU      O 1249   1.789   2.514   2.161
   78ASN      N 1250   1.689   2.707   2.138
   78ASN      H 1251   1.640   2.780   2.187
   78ASN     CA 1252   1.742   2.751   2.009
   78ASN     HA 1253   1.765   2.667   1.943
   78ASN     CB 1254   1.625   2.812   1.936
   78ASN    HB1 1255   1.533   2.754   1.943
   78ASN    HB2 1256   1.587   2.901   1.985
   78ASN     CG 1257   1.644   2.830   1.783
   78ASN    OD1 1258   1.657   2.732   1.709
   78ASN    ND2 1259   1.641   2.961   1.742
   78ASN   HD21 1260   1.621   3.034   1.809
   78ASN   HD22 1261   1.678   2.990   1.653
   78ASN      C 1262   1.867   2.843   2.020
   78ASN      O 1263   1.975   2.822   1.961
   79THR      N 1264   1.853   2.947   2.103
   79THR      H 1265   1.759   2.963   2.138
   79THR     CA 1266   1.956   3.037   2.143
   79THR     HA 1267   2.048   2.997   2.100
   79THR     CB 1268   1.924   3.174   2.089
   79THR     HB 1269   2.001   3.241   2.128
   79THR    OG1 1270   1.799   3.231   2.121
   79THR    HG1 1271   1.794   3.227   2.215
   79THR    CG2 1272   1.954   3.167   1.939
   79THR   HG21 1273   1.931   3.266   1.899
   79THR   HG22 1274   2.055   3.134   1.916
   79THR   HG23 1275   1.888   3.094   1.892
   79THR      C 1276   1.976   3.032   2.298
   79THR      O 1277   1.934   3.120   2.374
   80TYR      N 1278   2.026   2.916   2.343
   80TYR      H 1279   2.046   2.858   2.262
   80TYR     CA 1280   2.032   2.863   2.481
   80TYR     HA 1281   1.934   2.880   2.527
   80TYR     CB 1282   2.057   2.704   2.464
   80TYR    HB1 1283   2.075   2.662   2.563
   80TYR    HB2 1284   1.961   2.655   2.450
   80TYR     CG 1285   2.167   2.661   2.371
   80TYR    CD1 1286   2.304   2.677   2.402
   80TYR    HD1 1287   2.338   2.718   2.496
   80TYR    CD2 1288   2.136   2.611   2.247
   80TYR    HD2 1289   2.032   2.595   2.222
   80TYR    CE1 1290   2.406   2.642   2.313
   80TYR    HE1 1291   2.508   2.656   2.346
   80TYR    CE2 1292   2.232   2.576   2.152
   80TYR    HE2 1293   2.203   2.540   2.054
   80TYR     CZ 1294   2.367   2.591   2.190
   80TYR     OH 1295   2.468   2.554   2.103
   80TYR     HH 1296   2.440   2.509   2.025
   80TYR      C 1297   2.128   2.936   2.577
   80TYR      O 1298   2.207   2.879   2.646
   81ALA      N 1299   2.133   3.070   2.564
   81ALA      H 1300   2.061   3.118   2.512
   81ALA     CA 1301   2.247   3.151   2.609
   81ALA     HA 1302   2.298   3.086   2.680
   81ALA     CB 1303   2.341   3.163   2.491
   81ALA    HB1 1304   2.415   3.240   2.514
   81ALA    HB2 1305   2.410   3.080   2.474
   81ALA    HB3 1306   2.297   3.200   2.399
   81ALA      C 1307   2.216   3.287   2.684
   81ALA      O 1308   2.107   3.330   2.663
   82MET      N 1309   2.305   3.341   2.773
   82MET      H 1310   2.392   3.293   2.790
   82MET     CA 1311   2.293   3.475   2.831
   82MET     HA 1312   2.223   3.536   2.776
   82MET     CB 1313   2.249   3.461   2.975
   82MET    HB1 1314   2.145   3.428   2.975
   82MET    HB2 1315   2.309   3.386   3.027
   82MET     CG 1316   2.248   3.593   3.055
   82MET    HG1 1317   2.325   3.665   3.025
   82MET    HG2 1318   2.149   3.639   3.058
   82MET     SD 1319   2.289   3.571   3.239
   82MET     CE 1320   2.136   3.487   3.303
   82MET    HE1 1321   2.066   3.440   3.234
   82MET    HE2 1322   2.146   3.422   3.389
   82MET    HE3 1323   2.085   3.575   3.342
   82MET      C 1324   2.430   3.546   2.812
   82MET      O 1325   2.538   3.481   2.836
   83GLU      N 1326   2.431   3.679   2.796
   83GLU      H 1327   2.341   3.722   2.814
   83GLU     CA 1328   2.543   3.763   2.756
   83GLU     HA 1329   2.638   3.709   2.763
   83GLU     CB 1330   2.518   3.815   2.615
   83GLU    HB1 1331   2.418   3.782   2.586
   83GLU    HB2 1332   2.531   3.923   2.613
   83GLU     CG 1333   2.621   3.746   2.522
   83GLU    HG1 1334   2.718   3.796   2.524
   83GLU    HG2 1335   2.660   3.655   2.567
   83GLU     CD 1336   2.574   3.714   2.384
   83GLU    OE1 1337   2.469   3.643   2.373
   83GLU    OE2 1338   2.645   3.752   2.296
   83GLU      C 1339   2.552   3.869   2.863
   83GLU      O 1340   2.457   3.941   2.887
   84LEU      N 1341   2.669   3.890   2.924
   84LEU      H 1342   2.738   3.823   2.894
   84LEU     CA 1343   2.703   3.983   3.035
   84LEU     HA 1344   2.622   4.056   3.026
   84LEU     CB 1345   2.701   3.915   3.179
   84LEU    HB1 1346   2.800   3.880   3.208
   84LEU    HB2 1347   2.670   3.994   3.247
   84LEU     CG 1348   2.600   3.803   3.208
   84LEU     HG 1349   2.504   3.830   3.164
   84LEU    CD1 1350   2.635   3.673   3.138
   84LEU   HD11 1351   2.613   3.663   3.031
   84LEU   HD12 1352   2.741   3.650   3.145
   84LEU   HD13 1353   2.579   3.590   3.182
   84LEU    CD2 1354   2.587   3.771   3.357
   84LEU   HD21 1355   2.592   3.862   3.416
   84LEU   HD22 1356   2.497   3.715   3.382
   84LEU   HD23 1357   2.669   3.702   3.376
   84LEU      C 1358   2.830   4.059   3.005
   84LEU      O 1359   2.905   4.015   2.920
   85LEU      N 1360   2.853   4.169   3.078
   85LEU      H 1361   2.781   4.200   3.141
   85LEU     CA 1362   2.988   4.223   3.094
   85LEU     HA 1363   3.070   4.179   3.037
   85LEU     CB 1364   2.985   4.377   3.082
   85LEU    HB1 1365   2.908   4.412   3.152
   85LEU    HB2 1366   3.077   4.422   3.120
   85LEU     CG 1367   2.954   4.436   2.940
   85LEU     HG 1368   2.852   4.401   2.926
   85LEU    CD1 1369   2.944   4.593   2.958
   85LEU   HD11 1370   2.882   4.614   3.045
   85LEU   HD12 1371   3.041   4.634   2.986
   85LEU   HD13 1372   2.902   4.642   2.870
   85LEU    CD2 1373   3.051   4.397   2.834
   85LEU   HD21 1374   3.025   4.455   2.746
   85LEU   HD22 1375   3.159   4.411   2.835
   85LEU   HD23 1376   3.039   4.292   2.807
   85LEU      C 1377   3.015   4.187   3.244
   85LEU      O 1378   2.918   4.153   3.312
   86THR      N 1379   3.140   4.196   3.282
   86THR      H 1380   3.212   4.214   3.214
   86THR     CA 1381   3.183   4.206   3.423
   86THR     HA 1382   3.134   4.126   3.479
   86THR     CB 1383   3.337   4.198   3.419
   86THR     HB 1384   3.366   4.231   3.519
   86THR    OG1 1385   3.392   4.280   3.321
   86THR    HG1 1386   3.373   4.371   3.339
   86THR    CG2 1387   3.390   4.065   3.402
   86THR   HG21 1388   3.366   4.033   3.300
   86THR   HG22 1389   3.499   4.063   3.404
   86THR   HG23 1390   3.347   4.001   3.479
   86THR      C 1391   3.128   4.332   3.487
   86THR      O 1392   3.101   4.429   3.419
   87GLY      N 1393   3.097   4.339   3.615
   87GLY      H 1394   3.106   4.257   3.674
   87GLY     CA 1395   3.063   4.456   3.686
   87GLY    HA1 1396   3.038   4.540   3.621
   87GLY    HA2 1397   2.973   4.452   3.746
   87GLY      C 1398   3.181   4.497   3.780
   87GLY      O 1399   3.193   4.614   3.811
   88TYR      N 1400   3.250   4.395   3.837
   88TYR      H 1401   3.209   4.303   3.827
   88TYR     CA 1402   3.363   4.406   3.930
   88TYR     HA 1403   3.327   4.474   4.007
   88TYR     CB 1404   3.401   4.265   3.985
   88TYR    HB1 1405   3.482   4.281   4.055
   88TYR    HB2 1406   3.318   4.219   4.038
   88TYR     CG 1407   3.453   4.172   3.883
   88TYR    CD1 1408   3.359   4.078   3.827
   88TYR    HD1 1409   3.254   4.075   3.850
   88TYR    CD2 1410   3.589   4.164   3.849
   88TYR    HD2 1411   3.660   4.233   3.893
   88TYR    CE1 1412   3.408   3.971   3.747
   88TYR    HE1 1413   3.357   3.890   3.698
   88TYR    CE2 1414   3.636   4.059   3.771
   88TYR    HE2 1415   3.739   4.057   3.740
   88TYR     CZ 1416   3.547   3.962   3.721
   88TYR     OH 1417   3.592   3.862   3.644
   88TYR     HH 1418   3.685   3.861   3.626
   88TYR      C 1419   3.487   4.463   3.846
   88TYR      O 1420   3.573   4.529   3.903
   89ALA      N 1421   3.491   4.446   3.709
   89ALA      H 1422   3.400   4.420   3.673
   89ALA     CA 1423   3.587   4.485   3.608
   89ALA     HA 1424   3.667   4.549   3.645
   89ALA     CB 1425   3.665   4.358   3.556
   89ALA    HB1 1426   3.722   4.321   3.642
   89ALA    HB2 1427   3.606   4.271   3.530
   89ALA    HB3 1428   3.739   4.375   3.478
   89ALA      C 1429   3.503   4.556   3.498
   89ALA      O 1430   3.391   4.524   3.474
   90PRO      N 1431   3.566   4.655   3.423
   90PRO     CA 1432   3.503   4.720   3.312
   90PRO     HA 1433   3.400   4.750   3.333
   90PRO     CB 1434   3.585   4.854   3.302
   90PRO    HB1 1435   3.580   4.897   3.201
   90PRO    HB2 1436   3.544   4.939   3.356
   90PRO     CG 1437   3.726   4.816   3.345
   90PRO    HG1 1438   3.787   4.775   3.264
   90PRO    HG2 1439   3.781   4.898   3.390
   90PRO     CD 1440   3.695   4.710   3.452
   90PRO    HD1 1441   3.774   4.636   3.467
   90PRO    HD2 1442   3.705   4.761   3.548
   90PRO      C 1443   3.515   4.638   3.190
   90PRO      O 1444   3.626   4.607   3.142
   91VAL      N 1445   3.396   4.596   3.142
   91VAL      H 1446   3.314   4.629   3.191
   91VAL     CA 1447   3.366   4.566   3.003
   91VAL     HA 1448   3.266   4.535   3.032
   91VAL     CB 1449   3.342   4.688   2.910
   91VAL     HB 1450   3.277   4.656   2.828
   91VAL    CG1 1451   3.277   4.805   2.981
   91VAL   HG11 1452   3.285   4.900   2.929
   91VAL   HG12 1453   3.173   4.784   3.004
   91VAL   HG13 1454   3.318   4.825   3.080
   91VAL    CG2 1455   3.470   4.738   2.839
   91VAL   HG21 1456   3.555   4.750   2.907
   91VAL   HG22 1457   3.508   4.656   2.778
   91VAL   HG23 1458   3.445   4.829   2.785
   91VAL      C 1459   3.424   4.442   2.940
   91VAL      O 1460   3.411   4.414   2.818
   92SER      N 1461   3.466   4.356   3.025
   92SER      H 1462   3.455   4.368   3.125
   92SER     CA 1463   3.527   4.231   2.987
   92SER     HA 1464   3.575   4.245   2.890
   92SER     CB 1465   3.621   4.175   3.100
   92SER    HB1 1466   3.675   4.262   3.137
   92SER    HB2 1467   3.571   4.128   3.185
   92SER     OG 1468   3.719   4.091   3.046
   92SER     HG 1469   3.683   4.008   3.018
   92SER      C 1470   3.403   4.133   2.965
   92SER      O 1471   3.320   4.128   3.056
   93PRO      N 1472   3.378   4.077   2.849
   93PRO     CA 1473   3.256   4.003   2.817
   93PRO     HA 1474   3.169   4.066   2.834
   93PRO     CB 1475   3.257   3.994   2.666
   93PRO    HB1 1476   3.210   3.901   2.635
   93PRO    HB2 1477   3.207   4.078   2.618
   93PRO     CG 1478   3.400   3.991   2.627
   93PRO    HG1 1479   3.429   3.888   2.650
   93PRO    HG2 1480   3.422   4.018   2.524
   93PRO     CD 1481   3.470   4.080   2.727
   93PRO    HD1 1482   3.567   4.042   2.760
   93PRO    HD2 1483   3.490   4.177   2.682
   93PRO      C 1484   3.243   3.862   2.885
   93PRO      O 1485   3.342   3.793   2.900
   94ILE      N 1486   3.118   3.815   2.906
   94ILE      H 1487   3.046   3.883   2.890
   94ILE     CA 1488   3.086   3.684   2.940
   94ILE     HA 1489   3.166   3.619   2.905
   94ILE     CB 1490   3.070   3.687   3.096
   94ILE     HB 1491   2.979   3.745   3.105
   94ILE    CG1 1492   3.167   3.765   3.185
   94ILE   HG11 1493   3.264   3.717   3.181
   94ILE   HG12 1494   3.187   3.867   3.149
   94ILE    CG2 1495   3.044   3.545   3.156
   94ILE   HG21 1496   3.128   3.477   3.141
   94ILE   HG22 1497   3.036   3.543   3.265
   94ILE   HG23 1498   2.953   3.495   3.123
   94ILE     CD 1499   3.128   3.794   3.332
   94ILE    HD1 1500   3.037   3.853   3.338
   94ILE    HD2 1501   3.112   3.711   3.401
   94ILE    HD3 1502   3.209   3.852   3.376
   94ILE      C 1503   2.968   3.635   2.868
   94ILE      O 1504   2.886   3.716   2.817
   95VAL      N 1505   2.961   3.507   2.851
   95VAL      H 1506   3.024   3.450   2.906
   95VAL     CA 1507   2.861   3.433   2.781
   95VAL     HA 1508   2.768   3.489   2.789
   95VAL     CB 1509   2.899   3.400   2.634
   95VAL     HB 1510   2.976   3.323   2.647
   95VAL    CG1 1511   2.788   3.338   2.560
   95VAL   HG11 1512   2.746   3.249   2.608
   95VAL   HG12 1513   2.708   3.411   2.546
   95VAL   HG13 1514   2.823   3.322   2.458
   95VAL    CG2 1515   2.962   3.524   2.563
   95VAL   HG21 1516   3.007   3.490   2.470
   95VAL   HG22 1517   2.892   3.607   2.559
   95VAL   HG23 1518   3.041   3.574   2.619
   95VAL      C 1519   2.844   3.311   2.875
   95VAL      O 1520   2.945   3.255   2.912
   96ILE      N 1521   2.722   3.275   2.909
   96ILE      H 1522   2.645   3.332   2.876
   96ILE     CA 1523   2.690   3.141   2.958
   96ILE     HA 1524   2.780   3.081   2.964
   96ILE     CB 1525   2.604   3.142   3.087
   96ILE     HB 1526   2.502   3.163   3.056
   96ILE    CG1 1527   2.643   3.248   3.189
   96ILE   HG11 1528   2.721   3.204   3.250
   96ILE   HG12 1529   2.674   3.337   3.134
   96ILE    CG2 1530   2.598   3.003   3.151
   96ILE   HG21 1531   2.548   2.925   3.093
   96ILE   HG22 1532   2.698   2.963   3.165
   96ILE   HG23 1533   2.563   3.002   3.254
   96ILE     CD 1534   2.523   3.296   3.266
   96ILE    HD1 1535   2.452   3.360   3.212
   96ILE    HD2 1536   2.469   3.215   3.315
   96ILE    HD3 1537   2.535   3.371   3.344
   96ILE      C 1538   2.603   3.083   2.842
   96ILE      O 1539   2.504   3.141   2.802
   97ALA      N 1540   2.640   2.963   2.796
   97ALA      H 1541   2.734   2.937   2.822
   97ALA     CA 1542   2.553   2.866   2.722
   97ALA     HA 1543   2.466   2.906   2.669
   97ALA     CB 1544   2.639   2.792   2.623
   97ALA    HB1 1545   2.686   2.867   2.559
   97ALA    HB2 1546   2.721   2.729   2.660
   97ALA    HB3 1547   2.568   2.735   2.564
   97ALA      C 1548   2.498   2.763   2.821
   97ALA      O 1549   2.564   2.735   2.921
   98ARG      N 1550   2.383   2.706   2.798
   98ARG      H 1551   2.335   2.728   2.712
   98ARG     CA 1552   2.320   2.602   2.881
   98ARG     HA 1553   2.381   2.583   2.969
   98ARG     CB 1554   2.190   2.660   2.939
   98ARG    HB1 1555   2.194   2.754   2.994
   98ARG    HB2 1556   2.124   2.696   2.860
   98ARG     CG 1557   2.121   2.560   3.031
   98ARG    HG1 1558   2.108   2.466   2.977
   98ARG    HG2 1559   2.193   2.529   3.106
   98ARG     CD 1560   1.979   2.598   3.089
   98ARG    HD1 1561   1.936   2.525   3.157
   98ARG    HD2 1562   1.984   2.698   3.134
   98ARG     NE 1563   1.887   2.610   2.978
   98ARG     HE 1564   1.886   2.699   2.932
   98ARG     CZ 1565   1.830   2.509   2.919
   98ARG    NH1 1566   1.829   2.386   2.962
   98ARG   HH11 1567   1.886   2.362   3.042
   98ARG   HH12 1568   1.768   2.314   2.927
   98ARG    NH2 1569   1.781   2.539   2.800
   98ARG   HH21 1570   1.798   2.629   2.756
   98ARG   HH22 1571   1.738   2.470   2.741
   98ARG      C 1572   2.300   2.474   2.804
   98ARG      O 1573   2.244   2.474   2.693
   99THR      N 1574   2.364   2.365   2.846
   99THR      H 1575   2.408   2.360   2.937
   99THR     CA 1576   2.342   2.227   2.797
   99THR     HA 1577   2.302   2.216   2.696
   99THR     CB 1578   2.476   2.149   2.789
   99THR     HB 1579   2.473   2.061   2.723
   99THR    OG1 1580   2.499   2.088   2.911
   99THR    HG1 1581   2.474   1.997   2.914
   99THR    CG2 1582   2.588   2.245   2.743
   99THR   HG21 1583   2.614   2.314   2.823
   99THR   HG22 1584   2.679   2.189   2.722
   99THR   HG23 1585   2.557   2.301   2.655
   99THR      C 1586   2.224   2.166   2.884
   99THR      O 1587   2.175   2.227   2.973
  100HIS      N 1588   2.183   2.035   2.859
  100HIS      H 1589   2.244   1.973   2.806
  100HIS     CA 1590   2.074   1.981   2.933
  100HIS     HA 1591   1.988   2.048   2.938
  100HIS     CB 1592   2.022   1.850   2.863
  100HIS    HB1 1593   1.987   1.850   2.759
  100HIS    HB2 1594   2.103   1.777   2.856
  100HIS     CG 1595   1.905   1.791   2.939
  100HIS    ND1 1596   1.776   1.843   2.947
  100HIS    CD2 1597   1.901   1.669   3.008
  100HIS    HD2 1598   1.975   1.591   3.010
  100HIS    CE1 1599   1.704   1.749   3.014
  100HIS    HE1 1600   1.598   1.754   3.035
  100HIS    NE2 1601   1.776   1.648   3.053
  100HIS    HE2 1602   1.734   1.565   3.091
  100HIS      C 1603   2.120   1.953   3.079
  100HIS      O 1604   2.031   1.957   3.161
  101THR      N 1605   2.249   1.928   3.107
  101THR      H 1606   2.304   1.908   3.025
  101THR     CA 1607   2.303   1.895   3.234
  101THR     HA 1608   2.223   1.891   3.308
  101THR     CB 1609   2.364   1.754   3.227
  101THR     HB 1610   2.389   1.742   3.332
  101THR    OG1 1611   2.479   1.753   3.142
  101THR    HG1 1612   2.445   1.781   3.058
  101THR    CG2 1613   2.268   1.638   3.186
  101THR   HG21 1614   2.228   1.656   3.086
  101THR   HG22 1615   2.309   1.537   3.190
  101THR   HG23 1616   2.178   1.627   3.247
  101THR      C 1617   2.396   2.001   3.291
  101THR      O 1618   2.413   1.997   3.410
  102ALA      N 1619   2.449   2.097   3.214
  102ALA      H 1620   2.427   2.106   3.116
  102ALA     CA 1621   2.558   2.181   3.261
  102ALA     HA 1622   2.559   2.192   3.370
  102ALA     CB 1623   2.695   2.120   3.220
  102ALA    HB1 1624   2.787   2.149   3.271
  102ALA    HB2 1625   2.696   2.014   3.241
  102ALA    HB3 1626   2.701   2.135   3.112
  102ALA      C 1627   2.546   2.315   3.202
  102ALA      O 1628   2.508   2.333   3.082
  103LEU      N 1629   2.584   2.420   3.269
  103LEU      H 1630   2.626   2.395   3.357
  103LEU     CA 1631   2.613   2.554   3.211
  103LEU     HA 1632   2.544   2.571   3.127
  103LEU     CB 1633   2.581   2.663   3.323
  103LEU    HB1 1634   2.649   2.638   3.404
  103LEU    HB2 1635   2.614   2.763   3.294
  103LEU     CG 1636   2.438   2.670   3.367
  103LEU     HG 1637   2.399   2.568   3.371
  103LEU    CD1 1638   2.421   2.743   3.499
  103LEU   HD11 1639   2.471   2.698   3.584
  103LEU   HD12 1640   2.445   2.849   3.500
  103LEU   HD13 1641   2.315   2.738   3.524
  103LEU    CD2 1642   2.346   2.733   3.257
  103LEU   HD21 1643   2.351   2.680   3.162
  103LEU   HD22 1644   2.241   2.730   3.288
  103LEU   HD23 1645   2.372   2.838   3.247
  103LEU      C 1646   2.762   2.553   3.161
  103LEU      O 1647   2.848   2.512   3.239
  104ILE      N 1648   2.788   2.603   3.042
  104ILE      H 1649   2.706   2.649   3.005
  104ILE     CA 1650   2.923   2.636   3.004
  104ILE     HA 1651   3.004   2.598   3.067
  104ILE     CB 1652   2.960   2.586   2.860
  104ILE     HB 1653   2.917   2.644   2.778
  104ILE    CG1 1654   2.906   2.442   2.820
  104ILE   HG11 1655   2.800   2.448   2.795
  104ILE   HG12 1656   2.950   2.420   2.723
  104ILE    CG2 1657   3.109   2.596   2.835
  104ILE   HG21 1658   3.118   2.570   2.729
  104ILE   HG22 1659   3.149   2.696   2.852
  104ILE   HG23 1660   3.164   2.522   2.893
  104ILE     CD 1661   2.918   2.329   2.924
  104ILE    HD1 1662   3.024   2.306   2.933
  104ILE    HD2 1663   2.893   2.359   3.025
  104ILE    HD3 1664   2.873   2.236   2.889
  104ILE      C 1665   2.936   2.789   3.015
  104ILE      O 1666   2.876   2.865   2.936
  105PHE      N 1667   3.021   2.835   3.109
  105PHE      H 1668   3.066   2.774   3.176
  105PHE     CA 1669   3.059   2.976   3.119
  105PHE     HA 1670   2.987   3.050   3.084
  105PHE     CB 1671   3.081   3.009   3.265
  105PHE    HB1 1672   3.166   2.955   3.307
  105PHE    HB2 1673   3.122   3.109   3.273
  105PHE     CG 1674   2.959   2.983   3.361
  105PHE    CD1 1675   2.926   2.856   3.406
  105PHE    HD1 1676   2.981   2.770   3.371
  105PHE    CD2 1677   2.887   3.088   3.411
  105PHE    HD2 1678   2.907   3.190   3.380
  105PHE    CE1 1679   2.817   2.830   3.491
  105PHE    HE1 1680   2.813   2.728   3.524
  105PHE    CE2 1681   2.780   3.066   3.503
  105PHE    HE2 1682   2.729   3.151   3.544
  105PHE     CZ 1683   2.741   2.936   3.539
  105PHE     HZ 1684   2.663   2.919   3.612
  105PHE      C 1685   3.189   3.002   3.043
  105PHE      O 1686   3.286   2.931   3.061
  106LEU      N 1687   3.193   3.103   2.958
  106LEU      H 1688   3.115   3.166   2.955
  106LEU     CA 1689   3.312   3.145   2.890
  106LEU     HA 1690   3.402   3.115   2.943
  106LEU     CB 1691   3.317   3.080   2.747
  106LEU    HB1 1692   3.313   2.972   2.756
  106LEU    HB2 1693   3.224   3.109   2.698
  106LEU     CG 1694   3.447   3.105   2.661
  106LEU     HG 1695   3.448   3.213   2.652
  106LEU    CD1 1696   3.575   3.057   2.728
  106LEU   HD11 1697   3.655   3.068   2.655
  106LEU   HD12 1698   3.615   3.113   2.812
  106LEU   HD13 1699   3.559   2.952   2.755
  106LEU    CD2 1700   3.436   3.032   2.525
  106LEU   HD21 1701   3.346   3.071   2.478
  106LEU   HD22 1702   3.516   3.059   2.457
  106LEU   HD23 1703   3.437   2.923   2.535
  106LEU      C 1704   3.317   3.300   2.902
  106LEU      O 1705   3.221   3.369   2.877
  107MET      N 1706   3.434   3.351   2.946
  107MET      H 1707   3.517   3.295   2.957
  107MET     CA 1708   3.468   3.495   2.967
  107MET     HA 1709   3.390   3.568   2.946
  107MET     CB 1710   3.506   3.520   3.122
  107MET    HB1 1711   3.417   3.488   3.177
  107MET    HB2 1712   3.585   3.456   3.160
  107MET     CG 1713   3.543   3.663   3.155
  107MET    HG1 1714   3.622   3.702   3.091
  107MET    HG2 1715   3.454   3.726   3.150
  107MET     SD 1716   3.627   3.679   3.315
  107MET     CE 1717   3.660   3.852   3.315
  107MET    HE1 1718   3.766   3.875   3.305
  107MET    HE2 1719   3.603   3.895   3.233
  107MET    HE3 1720   3.630   3.907   3.404
  107MET      C 1721   3.582   3.528   2.874
  107MET      O 1722   3.695   3.473   2.878
  108GLY      N 1723   3.566   3.640   2.798
  108GLY      H 1724   3.484   3.699   2.804
  108GLY     CA 1725   3.670   3.700   2.722
  108GLY    HA1 1726   3.741   3.625   2.684
  108GLY    HA2 1727   3.612   3.733   2.636
  108GLY      C 1728   3.736   3.821   2.787
  108GLY      O 1729   3.685   3.886   2.874
  109LYS      N 1730   3.859   3.854   2.744
  109LYS      H 1731   3.903   3.796   2.674
  109LYS     CA 1732   3.931   3.982   2.773
  109LYS     HA 1733   3.920   4.014   2.877
  109LYS     CB 1734   4.078   3.957   2.733
  109LYS    HB1 1735   4.072   3.934   2.626
  109LYS    HB2 1736   4.132   4.051   2.745
  109LYS     CG 1737   4.149   3.845   2.811
  109LYS    HG1 1738   4.127   3.853   2.917
  109LYS    HG2 1739   4.112   3.748   2.777
  109LYS     CD 1740   4.305   3.844   2.784
  109LYS    HD1 1741   4.315   3.794   2.687
  109LYS    HD2 1742   4.335   3.948   2.779
  109LYS     CE 1743   4.382   3.780   2.899
  109LYS    HE1 1744   4.422   3.855   2.967
  109LYS    HE2 1745   4.329   3.713   2.966
  109LYS     NZ 1746   4.486   3.697   2.855
  109LYS    HZ1 1747   4.543   3.747   2.787
  109LYS    HZ2 1748   4.553   3.685   2.930
  109LYS    HZ3 1749   4.459   3.603   2.829
  109LYS      C 1750   3.858   4.087   2.691
  109LYS      O 1751   3.804   4.054   2.584
  110PRO      N 1752   3.861   4.218   2.731
  110PRO     CA 1753   3.776   4.320   2.664
  110PRO     HA 1754   3.675   4.279   2.660
  110PRO     CB 1755   3.785   4.439   2.757
  110PRO    HB1 1756   3.776   4.537   2.709
  110PRO    HB2 1757   3.709   4.445   2.834
  110PRO     CG 1758   3.916   4.429   2.834
  110PRO    HG1 1759   3.987   4.499   2.792
  110PRO    HG2 1760   3.907   4.472   2.934
  110PRO     CD 1761   3.944   4.280   2.835
  110PRO    HD1 1762   4.047   4.248   2.816
  110PRO    HD2 1763   3.914   4.235   2.930
  110PRO      C 1764   3.833   4.347   2.520
  110PRO      O 1765   3.766   4.418   2.444
  111THR      N 1766   3.948   4.284   2.482
  111THR      H 1767   4.009   4.243   2.551
  111THR     CA 1768   4.012   4.287   2.355
  111THR     HA 1769   4.006   4.389   2.318
  111THR     CB 1770   4.155   4.243   2.391
  111THR     HB 1771   4.226   4.225   2.310
  111THR    OG1 1772   4.158   4.128   2.471
  111THR    HG1 1773   4.166   4.050   2.419
  111THR    CG2 1774   4.240   4.354   2.456
  111THR   HG21 1775   4.340   4.311   2.450
  111THR   HG22 1776   4.232   4.441   2.390
  111THR   HG23 1777   4.223   4.381   2.560
  111THR      C 1778   3.925   4.195   2.258
  111THR      O 1779   3.939   4.216   2.137
  112THR      N 1780   3.852   4.093   2.310
  112THR      H 1781   3.837   4.098   2.410
  112THR     CA 1782   3.766   3.998   2.225
  112THR     HA 1783   3.821   3.955   2.141
  112THR     CB 1784   3.719   3.880   2.311
  112THR     HB 1785   3.668   3.815   2.241
  112THR    OG1 1786   3.639   3.915   2.421
  112THR    HG1 1787   3.691   3.960   2.485
  112THR    CG2 1788   3.832   3.796   2.369
  112THR   HG21 1789   3.901   3.768   2.289
  112THR   HG22 1790   3.892   3.839   2.450
  112THR   HG23 1791   3.791   3.702   2.407
  112THR      C 1792   3.663   4.084   2.152
  112THR      O 1793   3.615   4.186   2.208
  113SER      N 1794   3.623   4.044   2.032
  113SER      H 1795   3.667   3.957   2.005
  113SER     CA 1796   3.492   4.079   1.976
  113SER     HA 1797   3.483   4.185   1.999
  113SER     CB 1798   3.506   4.059   1.829
  113SER    HB1 1799   3.590   4.121   1.799
  113SER    HB2 1800   3.541   3.958   1.806
  113SER     OG 1801   3.386   4.078   1.766
  113SER     HG 1802   3.402   4.047   1.678
  113SER      C 1803   3.392   3.982   2.039
  113SER      O 1804   3.411   3.868   2.057
  114ARG      N 1805   3.278   4.040   2.084
  114ARG      H 1806   3.260   4.136   2.059
  114ARG     CA 1807   3.184   3.970   2.169
  114ARG     HA 1808   3.244   3.928   2.250
  114ARG     CB 1809   3.075   4.065   2.229
  114ARG    HB1 1810   3.006   4.111   2.159
  114ARG    HB2 1811   3.016   4.005   2.299
  114ARG     CG 1812   3.144   4.159   2.322
  114ARG    HG1 1813   3.199   4.104   2.398
  114ARG    HG2 1814   3.221   4.217   2.271
  114ARG     CD 1815   3.052   4.261   2.384
  114ARG    HD1 1816   2.959   4.224   2.426
  114ARG    HD2 1817   3.104   4.297   2.473
  114ARG     NE 1818   3.011   4.367   2.297
  114ARG     HE 1819   2.949   4.345   2.220
  114ARG     CZ 1820   3.018   4.499   2.322
  114ARG    NH1 1821   3.086   4.549   2.427
  114ARG   HH11 1822   3.145   4.498   2.491
  114ARG   HH12 1823   3.090   4.650   2.434
  114ARG    NH2 1824   2.960   4.591   2.235
  114ARG   HH21 1825   2.916   4.547   2.155
  114ARG   HH22 1826   2.920   4.673   2.278
  114ARG      C 1827   3.112   3.857   2.093
  114ARG      O 1828   3.072   3.758   2.157
  115ARG      N 1829   3.095   3.862   1.960
  115ARG      H 1830   3.108   3.953   1.918
  115ARG     CA 1831   3.037   3.758   1.885
  115ARG     HA 1832   2.954   3.699   1.923
  115ARG     CB 1833   2.998   3.812   1.741
  115ARG    HB1 1834   3.088   3.867   1.713
  115ARG    HB2 1835   2.994   3.732   1.667
  115ARG     CG 1836   2.865   3.896   1.738
  115ARG    HG1 1837   2.876   3.959   1.827
  115ARG    HG2 1838   2.879   3.970   1.660
  115ARG     CD 1839   2.735   3.809   1.739
  115ARG    HD1 1840   2.658   3.878   1.703
  115ARG    HD2 1841   2.740   3.731   1.663
  115ARG     NE 1842   2.691   3.777   1.873
  115ARG     HE 1843   2.737   3.844   1.933
  115ARG     CZ 1844   2.580   3.718   1.916
  115ARG    NH1 1845   2.480   3.694   1.830
  115ARG   HH11 1846   2.469   3.749   1.746
  115ARG   HH12 1847   2.401   3.632   1.840
  115ARG    NH2 1848   2.558   3.695   2.041
  115ARG   HH21 1849   2.469   3.654   2.066
  115ARG   HH22 1850   2.618   3.725   2.116
  115ARG      C 1851   3.129   3.636   1.867
  115ARG      O 1852   3.083   3.523   1.866
  116ASP      N 1853   3.261   3.667   1.865
  116ASP      H 1854   3.283   3.765   1.860
  116ASP     CA 1855   3.365   3.569   1.856
  116ASP     HA 1856   3.341   3.501   1.774
  116ASP     CB 1857   3.510   3.632   1.838
  116ASP    HB1 1858   3.515   3.706   1.758
  116ASP    HB2 1859   3.533   3.680   1.933
  116ASP     CG 1860   3.618   3.529   1.820
  116ASP    OD1 1861   3.727   3.548   1.878
  116ASP    OD2 1862   3.602   3.424   1.751
  116ASP      C 1863   3.367   3.479   1.978
  116ASP      O 1864   3.369   3.359   1.965
  117VAL      N 1865   3.359   3.542   2.095
  117VAL      H 1866   3.385   3.639   2.089
  117VAL     CA 1867   3.319   3.476   2.218
  117VAL     HA 1868   3.397   3.404   2.243
  117VAL     CB 1869   3.314   3.584   2.337
  117VAL     HB 1870   3.218   3.632   2.319
  117VAL    CG1 1871   3.308   3.515   2.483
  117VAL   HG11 1872   3.258   3.583   2.553
  117VAL   HG12 1873   3.252   3.423   2.467
  117VAL   HG13 1874   3.404   3.487   2.526
  117VAL    CG2 1875   3.430   3.681   2.339
  117VAL   HG21 1876   3.401   3.778   2.380
  117VAL   HG22 1877   3.513   3.637   2.395
  117VAL   HG23 1878   3.462   3.707   2.238
  117VAL      C 1879   3.191   3.387   2.210
  117VAL      O 1880   3.201   3.267   2.216
  118TYR      N 1881   3.078   3.443   2.168
  118TYR      H 1882   3.083   3.544   2.159
  118TYR     CA 1883   2.951   3.376   2.149
  118TYR     HA 1884   2.928   3.328   2.244
  118TYR     CB 1885   2.846   3.482   2.109
  118TYR    HB1 1886   2.849   3.566   2.179
  118TYR    HB2 1887   2.852   3.524   2.009
  118TYR     CG 1888   2.705   3.421   2.098
  118TYR    CD1 1889   2.651   3.387   1.971
  118TYR    HD1 1890   2.699   3.416   1.879
  118TYR    CD2 1891   2.641   3.371   2.213
  118TYR    HD2 1892   2.675   3.404   2.310
  118TYR    CE1 1893   2.534   3.311   1.965
  118TYR    HE1 1894   2.481   3.288   1.874
  118TYR    CE2 1895   2.519   3.301   2.203
  118TYR    HE2 1896   2.469   3.264   2.291
  118TYR     CZ 1897   2.466   3.275   2.080
  118TYR     OH 1898   2.346   3.221   2.065
  118TYR     HH 1899   2.316   3.231   1.976
  118TYR      C 1900   2.949   3.259   2.053
  118TYR      O 1901   2.908   3.152   2.088
  119ARG      N 1902   3.001   3.279   1.930
  119ARG      H 1903   3.020   3.372   1.898
  119ARG     CA 1904   3.012   3.168   1.831
  119ARG     HA 1905   2.912   3.126   1.818
  119ARG     CB 1906   3.068   3.222   1.697
  119ARG    HB1 1907   3.166   3.262   1.720
  119ARG    HB2 1908   3.090   3.140   1.629
  119ARG     CG 1909   2.975   3.326   1.630
  119ARG    HG1 1910   2.899   3.270   1.575
  119ARG    HG2 1911   2.917   3.392   1.695
  119ARG     CD 1912   3.058   3.415   1.537
  119ARG    HD1 1913   3.128   3.476   1.594
  119ARG    HD2 1914   3.112   3.353   1.465
  119ARG     NE 1915   2.953   3.494   1.473
  119ARG     HE 1916   2.865   3.446   1.465
  119ARG     CZ 1917   2.974   3.603   1.401
  119ARG    NH1 1918   3.094   3.659   1.403
  119ARG   HH11 1919   3.174   3.613   1.445
  119ARG   HH12 1920   3.097   3.726   1.328
  119ARG    NH2 1921   2.881   3.662   1.330
  119ARG   HH21 1922   2.785   3.630   1.331
  119ARG   HH22 1923   2.876   3.754   1.290
  119ARG      C 1924   3.109   3.054   1.883
  119ARG      O 1925   3.088   2.939   1.849
  120THR      N 1926   3.214   3.084   1.960
  120THR      H 1927   3.225   3.176   1.999
  120THR     CA 1928   3.294   2.978   2.028
  120THR     HA 1929   3.325   2.899   1.960
  120THR     CB 1930   3.427   3.040   2.076
  120THR     HB 1931   3.410   3.112   2.156
  120THR    OG1 1932   3.476   3.100   1.956
  120THR    HG1 1933   3.450   3.191   1.948
  120THR    CG2 1934   3.522   2.931   2.117
  120THR   HG21 1935   3.629   2.950   2.118
  120THR   HG22 1936   3.502   2.906   2.221
  120THR   HG23 1937   3.499   2.836   2.069
  120THR      C 1938   3.213   2.914   2.146
  120THR      O 1939   3.220   2.791   2.160
  121CYS      N 1940   3.127   2.990   2.220
  121CYS      H 1941   3.117   3.091   2.216
  121CYS     CA 1942   3.076   2.930   2.343
  121CYS     HA 1943   3.148   2.867   2.395
  121CYS     CB 1944   3.024   3.051   2.428
  121CYS    HB1 1945   3.106   3.122   2.441
  121CYS    HB2 1946   2.949   3.100   2.366
  121CYS     SG 1947   2.965   3.003   2.590
  121CYS     HG 1948   2.947   3.123   2.646
  121CYS      C 1949   2.959   2.842   2.297
  121CYS      O 1950   2.945   2.732   2.352
  122ARG      N 1951   2.881   2.883   2.186
  122ARG      H 1952   2.910   2.973   2.149
  122ARG     CA 1953   2.779   2.813   2.119
  122ARG     HA 1954   2.711   2.786   2.200
  122ARG     CB 1955   2.711   2.902   2.009
  122ARG    HB1 1956   2.687   2.997   2.057
  122ARG    HB2 1957   2.791   2.918   1.937
  122ARG     CG 1958   2.591   2.832   1.935
  122ARG    HG1 1959   2.630   2.761   1.862
  122ARG    HG2 1960   2.540   2.770   2.008
  122ARG     CD 1961   2.506   2.934   1.866
  122ARG    HD1 1962   2.468   3.007   1.937
  122ARG    HD2 1963   2.563   3.003   1.804
  122ARG     NE 1964   2.406   2.872   1.783
  122ARG     HE 1965   2.427   2.862   1.685
  122ARG     CZ 1966   2.294   2.817   1.833
  122ARG    NH1 1967   2.260   2.823   1.958
  122ARG   HH11 1968   2.309   2.888   2.018
  122ARG   HH12 1969   2.165   2.800   1.985
  122ARG    NH2 1970   2.197   2.767   1.748
  122ARG   HH21 1971   2.229   2.755   1.653
  122ARG   HH22 1972   2.103   2.740   1.771
  122ARG      C 1973   2.841   2.686   2.059
  122ARG      O 1974   2.786   2.581   2.083
  123ASP      N 1975   2.948   2.685   1.976
  123ASP      H 1976   2.999   2.771   1.963
  123ASP     CA 1977   3.007   2.568   1.900
  123ASP     HA 1978   2.928   2.533   1.834
  123ASP     CB 1979   3.123   2.619   1.816
  123ASP    HB1 1980   3.085   2.693   1.746
  123ASP    HB2 1981   3.196   2.667   1.882
  123ASP     CG 1982   3.190   2.502   1.739
  123ASP    OD1 1983   3.124   2.447   1.649
  123ASP    OD2 1984   3.312   2.470   1.759
  123ASP      C 1985   3.052   2.457   2.002
  123ASP      O 1986   3.020   2.339   1.981
  124HIS      N 1987   3.104   2.499   2.122
  124HIS      H 1988   3.106   2.598   2.141
  124HIS     CA 1989   3.144   2.413   2.232
  124HIS     HA 1990   3.204   2.333   2.190
  124HIS     CB 1991   3.221   2.487   2.345
  124HIS    HB1 1992   3.171   2.581   2.366
  124HIS    HB2 1993   3.208   2.438   2.442
  124HIS     CG 1994   3.362   2.511   2.303
  124HIS    ND1 1995   3.445   2.402   2.272
  124HIS    CD2 1996   3.435   2.630   2.304
  124HIS    HD2 1997   3.409   2.733   2.321
  124HIS    CE1 1998   3.562   2.462   2.244
  124HIS    HE1 1999   3.649   2.411   2.205
  124HIS    NE2 2000   3.564   2.593   2.272
  124HIS    HE2 2001   3.649   2.648   2.266
  124HIS      C 2002   3.027   2.350   2.302
  124HIS      O 2003   3.037   2.232   2.329
  125ALA      N 2004   2.913   2.411   2.325
  125ALA      H 2005   2.898   2.505   2.291
  125ALA     CA 2006   2.798   2.350   2.386
  125ALA     HA 2007   2.827   2.289   2.472
  125ALA     CB 2008   2.725   2.465   2.459
  125ALA    HB1 2009   2.706   2.540   2.383
  125ALA    HB2 2010   2.629   2.430   2.498
  125ALA    HB3 2011   2.771   2.503   2.550
  125ALA      C 2012   2.704   2.281   2.290
  125ALA      O 2013   2.609   2.211   2.336
  126THR      N 2014   2.730   2.304   2.157
  126THR      H 2015   2.808   2.364   2.133
  126THR     CA 2016   2.659   2.232   2.047
  126THR     HA 2017   2.551   2.234   2.062
  126THR     CB 2018   2.691   2.293   1.909
  126THR     HB 2019   2.796   2.272   1.888
  126THR    OG1 2020   2.667   2.434   1.908
  126THR    HG1 2021   2.721   2.479   1.972
  126THR    CG2 2022   2.617   2.238   1.790
  126THR   HG21 2023   2.513   2.270   1.799
  126THR   HG22 2024   2.665   2.286   1.705
  126THR   HG23 2025   2.623   2.129   1.783
  126THR      C 2026   2.695   2.080   2.048
  126THR      O 2027   2.601   1.994   2.041
  127ARG      N 2028   2.825   2.044   2.068
  127ARG      H 2029   2.898   2.113   2.078
  127ARG     CA 2030   2.877   1.907   2.064
  127ARG     HA 2031   2.846   1.856   1.973
  127ARG     CB 2032   3.030   1.897   2.067
  127ARG    HB1 2033   3.067   1.947   2.156
  127ARG    HB2 2034   3.065   1.794   2.060
  127ARG     CG 2035   3.093   1.985   1.964
  127ARG    HG1 2036   3.061   1.961   1.863
  127ARG    HG2 2037   3.065   2.090   1.978
  127ARG     CD 2038   3.243   1.987   1.973
  127ARG    HD1 2039   3.269   2.023   2.073
  127ARG    HD2 2040   3.291   1.891   1.956
  127ARG     NE 2041   3.291   2.099   1.883
  127ARG     HE 2042   3.227   2.177   1.885
  127ARG     CZ 2043   3.408   2.111   1.815
  127ARG    NH1 2044   3.493   2.013   1.826
  127ARG   HH11 2045   3.479   1.941   1.895
  127ARG   HH12 2046   3.584   2.037   1.789
  127ARG    NH2 2047   3.422   2.221   1.742
  127ARG   HH21 2048   3.354   2.295   1.753
  127ARG   HH22 2049   3.514   2.246   1.707
  127ARG      C 2050   2.829   1.820   2.181
  127ARG      O 2051   2.800   1.698   2.159
  128VAL      N 2052   2.808   1.887   2.295
  128VAL      H 2053   2.835   1.984   2.298
  128VAL     CA 2054   2.750   1.835   2.418
  128VAL     HA 2055   2.810   1.748   2.446
  128VAL     CB 2056   2.759   1.944   2.526
  128VAL     HB 2057   2.703   2.035   2.507
  128VAL    CG1 2058   2.718   1.885   2.659
  128VAL   HG11 2059   2.770   1.791   2.680
  128VAL   HG12 2060   2.732   1.948   2.747
  128VAL   HG13 2061   2.612   1.860   2.664
  128VAL    CG2 2062   2.899   2.002   2.542
  128VAL   HG21 2063   2.913   2.080   2.616
  128VAL   HG22 2064   2.966   1.920   2.570
  128VAL   HG23 2065   2.952   2.050   2.460
  128VAL      C 2066   2.599   1.807   2.384
  128VAL      O 2067   2.566   1.695   2.401
  129ARG      N 2068   2.519   1.897   2.330
  129ARG      H 2069   2.552   1.986   2.296
  129ARG     CA 2070   2.380   1.867   2.298
  129ARG     HA 2071   2.327   1.828   2.384
  129ARG     CB 2072   2.320   2.012   2.264
  129ARG    HB1 2073   2.376   2.066   2.188
  129ARG    HB2 2074   2.222   1.997   2.218
  129ARG     CG 2075   2.302   2.107   2.380
  129ARG    HG1 2076   2.238   2.053   2.449
  129ARG    HG2 2077   2.403   2.129   2.416
  129ARG     CD 2078   2.220   2.233   2.351
  129ARG    HD1 2079   2.286   2.299   2.294
  129ARG    HD2 2080   2.141   2.221   2.277
  129ARG     NE 2081   2.162   2.288   2.474
  129ARG     HE 2082   2.218   2.357   2.521
  129ARG     CZ 2083   2.028   2.278   2.509
  129ARG    NH1 2084   1.933   2.212   2.440
  129ARG   HH11 2085   1.938   2.182   2.344
  129ARG   HH12 2086   1.841   2.187   2.473
  129ARG    NH2 2087   1.998   2.347   2.619
  129ARG   HH21 2088   2.069   2.392   2.675
  129ARG   HH22 2089   1.900   2.359   2.641
  129ARG      C 2090   2.360   1.775   2.179
  129ARG      O 2091   2.256   1.703   2.173
  130ALA      N 2092   2.461   1.755   2.086
  130ALA      H 2093   2.540   1.819   2.087
  130ALA     CA 2094   2.457   1.672   1.966
  130ALA     HA 2095   2.355   1.677   1.928
  130ALA     CB 2096   2.561   1.741   1.876
  130ALA    HB1 2097   2.535   1.843   1.850
  130ALA    HB2 2098   2.657   1.737   1.927
  130ALA    HB3 2099   2.576   1.677   1.789
  130ALA      C 2100   2.501   1.528   1.993
  130ALA      O 2101   2.505   1.447   1.904
  131THR      N 2102   2.541   1.499   2.118
  131THR      H 2103   2.544   1.574   2.186
  131THR     CA 2104   2.569   1.366   2.177
  131THR     HA 2105   2.544   1.289   2.103
  131THR     CB 2106   2.723   1.352   2.218
  131THR     HB 2107   2.729   1.261   2.278
  131THR    OG1 2108   2.762   1.455   2.305
  131THR    HG1 2109   2.766   1.540   2.265
  131THR    CG2 2110   2.804   1.354   2.084
  131THR   HG21 2111   2.908   1.329   2.105
  131THR   HG22 2112   2.758   1.295   2.005
  131THR   HG23 2113   2.809   1.453   2.039
  131THR      C 2114   2.480   1.345   2.303
  131THR      O 2115   2.436   1.230   2.320
  132GLY      N 2116   2.440   1.451   2.377
  132GLY      H 2117   2.497   1.534   2.375
  132GLY     CA 2118   2.331   1.446   2.473
  132GLY    HA1 2119   2.256   1.521   2.446
  132GLY    HA2 2120   2.285   1.347   2.476
  132GLY      C 2121   2.360   1.480   2.617
  132GLY      O 2122   2.321   1.397   2.701
  133ASN      N 2123   2.404   1.600   2.640
  133ASN      H 2124   2.412   1.659   2.559
  133ASN     CA 2125   2.436   1.646   2.776
  133ASN     HA 2126   2.370   1.595   2.847
  133ASN     CB 2127   2.569   1.607   2.823
  133ASN    HB1 2128   2.629   1.573   2.739
  133ASN    HB2 2129   2.610   1.692   2.877
  133ASN     CG 2130   2.583   1.490   2.918
  133ASN    OD1 2131   2.615   1.377   2.883
  133ASN    ND2 2132   2.568   1.510   3.051
  133ASN   HD21 2133   2.536   1.596   3.092
  133ASN   HD22 2134   2.576   1.421   3.097
  133ASN      C 2135   2.382   1.787   2.803
  133ASN     O1 2136   2.320   1.850   2.719
  133ASN     O2 2137   2.414   1.845   2.908
  134UNK    C00 2138   3.349   1.684   2.243
  134UNK    C01 2139   3.257   1.692   2.346
  134UNK    C02 2140   3.448   1.786   2.219
  134UNK    C03 2141   3.328   1.581   2.154
  134UNK    C04 2142   3.137   1.621   2.340
  134UNK    C05 2143   3.291   1.760   2.474
  134UNK    C06 2144   3.566   1.754   2.155
  134UNK    C07 2145   3.428   1.921   2.258
  134UNK    C08 2146   3.198   1.530   2.131
  134UNK    C09 2147   3.451   1.546   2.088
  134UNK    C0A 2148   3.058   1.619   2.465
  134UNK    C0B 2149   3.100   1.547   2.229
  134UNK    C0C 2150   3.216   1.755   2.589
  134UNK    C0D 2151   3.566   1.626   2.095
  134UNK    C0E 2152   3.668   1.855   2.152
  134UNK    C0F 2153   3.515   2.025   2.237
  134UNK    C0G 2154   3.093   1.681   2.591
  134UNK    C0H 2155   3.640   1.988   2.187
  134UNK    C0I 2156   3.013   1.662   2.719
  134UNK    H0J 2157   3.382   1.819   2.482
  134UNK    H0K 2158   3.329   1.936   2.298
  134UNK    H0M 2159   3.168   1.460   2.054
  134UNK    H0N 2160   3.443   1.453   2.035
  134UNK    H0O 2161   2.967   1.562   2.475
  134UNK    H0P 2162   3.004   1.497   2.227
  134UNK    H0Q 2163   3.242   1.808   2.680
  134UNK    H0R 2164   3.660   1.596   2.052
  134UNK    H0S 2165   3.764   1.828   2.110
  134UNK    H0T 2166   3.497   2.128   2.262
  134UNK    H0U 2167   3.709   2.071   2.181
  134UNK    H0V 2168   3.071   1.628   2.805
  134UNK    H0W 2169   2.931   1.592   2.704
  134UNK    H0X 2170   2.965   1.756   2.748
  135SOL     OW 2171   2.287   4.827   4.146
  135SOL    HW1 2172   2.309   4.832   4.239
  135SOL    HW2 2173   2.273   4.918   4.120
  135SOL     MW 2174   2.288   4.839   4.154
  136SOL     OW 2175   2.484   0.749   5.399
  136SOL    HW1 2176   2.505   0.814   5.465
  136SOL    HW2 2177   2.389   0.757   5.387
  136SOL     MW 2178   2.474   0.758   5.406
  137SOL     OW 2179   2.557   0.651   0.104
  137SOL    HW1 2180   2.647   0.649   0.073
  137SOL    HW2 2181   2.528   0.741   0.088
  137SOL     MW 2182   2.565   0.662   0.098
  138SOL     OW 2183   2.793   5.388   4.811
  138SOL    HW1 2184   2.841   5.419   4.888
  138SOL    HW2 2185   2.727   5.328   4.847
  138SOL     MW 2186   2.790   5.384   4.826
  139SOL     OW 2187   1.022   1.308   3.138
  139SOL    HW1 2188   0.982   1.249   3.202
  139SOL    HW2 2189   0.985   1.394   3.159
  139SOL     MW 2190   1.012   1.311   3.149
  140SOL     OW 2191   4.191   4.367   2.031
  140SOL    HW1 2192   4.104   4.407   2.033
  140SOL    HW2 2193   4.175   4.278   1.999
  140SOL     MW 2194   4.177   4.361   2.027
  141SOL     OW 2195   1.368   5.711   2.832
  141SOL    HW1 2196   1.415   5.733   2.752
  141SOL    HW2 2197   1.312   5.637   2.808
  141SOL     MW 2198   1.367   5.704   2.818
  142SOL     OW 2199   2.560   4.132   4.731
  142SOL    HW1 2200   2.548   4.160   4.640
  142SOL    HW2 2201   2.488   4.172   4.779
  142SOL     MW 2202   2.550   4.141   4.726
  143SOL     OW 2203   0.540   4.938   2.016
  143SOL    HW1 2204   0.557   4.985   1.934
  143SOL    HW2 2205   0.566   4.999   2.084
  143SOL     MW 2206   0.545   4.952   2.014
  144SOL     OW 2207   0.893   0.595   3.383
  144SOL    HW1 2208   0.984   0.569   3.397
  144SOL    HW2 2209   0.858   0.526   3.326
  144SOL     MW 2210   0.900   0.583   3.378
  145SOL     OW 2211   2.401   5.371   0.804
  145SOL    HW1 2212   2.345   5.437   0.765
  145SOL    HW2 2213   2.388   5.381   0.899
  145SOL     MW 2214   2.392   5.380   0.811
  146SOL     OW 2215   5.149   4.489   2.170
  146SOL    HW1 2216   5.066   4.527   2.199
  146SOL    HW2 2217   5.210   4.562   2.171
  146SOL     MW 2218   5.146   4.503   2.173
  147SOL     OW 2219   3.052   0.019   2.335
  147SOL    HW1 2220   3.078   0.098   2.382
  147SOL    HW2 2221   3.007  -0.035   2.400
  147SOL     MW 2222   3.049   0.022   2.349
  148SOL     OW 2223   0.775   6.081   2.793
  148SOL    HW1 2224   0.702   6.113   2.741
  148SOL    HW2 2225   0.760   6.119   2.880
  148SOL     MW 2226   0.764   6.090   2.798
  149SOL     OW 2227   1.153   2.365   0.493
  149SOL    HW1 2228   1.240   2.379   0.530
  149SOL    HW2 2229   1.093   2.384   0.565
  149SOL     MW 2230   1.156   2.369   0.507
  150SOL     OW 2231   4.084   1.805   3.819
  150SOL    HW1 2232   3.992   1.813   3.792
  150SOL    HW2 2233   4.091   1.717   3.854
  150SOL     MW 2234   4.073   1.795   3.820
  151SOL     OW 2235   3.742   2.648   5.983
  151SOL    HW1 2236   3.823   2.689   6.013
  151SOL    HW2 2237   3.729   2.574   6.041
  151SOL     MW 2238   3.750   2.644   5.994
  152SOL     OW 2239   0.809   3.057   0.359
  152SOL    HW1 2240   0.849   2.998   0.296
  152SOL    HW2 2241   0.724   3.018   0.380
  152SOL     MW 2242   0.803   3.045   0.354
  153SOL     OW 2243   0.778   5.155   3.601
  153SOL    HW1 2244   0.773   5.174   3.507
  153SOL    HW2 2245   0.865   5.118   3.613
  153SOL     MW 2246   0.789   5.153   3.591
  154SOL     OW 2247   0.626   3.541   1.339
  154SOL    HW1 2248   0.629   3.534   1.434
  154SOL    HW2 2249   0.545   3.588   1.320
  154SOL     MW 2250   0.616   3.546   1.349
  155SOL     OW 2251   1.728   5.231   2.190
  155SOL    HW1 2252   1.784   5.279   2.129
  155SOL    HW2 2253   1.772   5.147   2.202
  155SOL     MW 2254   1.741   5.226   2.184
  156SOL     OW 2255   5.730   0.028   1.618
  156SOL    HW1 2256   5.808   0.067   1.579
  156SOL    HW2 2257   5.700   0.093   1.681
  156SOL     MW 2258   5.736   0.041   1.621
  157SOL     OW 2259   1.327   6.111   4.098
  157SOL    HW1 2260   1.365   6.181   4.152
  157SOL    HW2 2261   1.235   6.135   4.089
  157SOL     MW 2262   1.320   6.123   4.104
  158SOL     OW 2263   1.472   1.998   3.739
  158SOL    HW1 2264   1.492   1.970   3.828
  158SOL    HW2 2265   1.436   1.920   3.696
  158SOL     MW 2266   1.470   1.985   3.745
  159SOL     OW 2267   5.951   4.984   3.766
  159SOL    HW1 2268   6.008   5.011   3.838
  159SOL    HW2 2269   6.010   4.950   3.699
  159SOL     MW 2270   5.966   4.983   3.766
  160SOL     OW 2271   1.795   0.308   6.062
  160SOL    HW1 2272   1.841   0.366   6.002
  160SOL    HW2 2273   1.861   0.281   6.125
  160SOL     MW 2274   1.809   0.312   6.062
  161SOL     OW 2275   2.568   5.516   0.464
  161SOL    HW1 2276   2.577   5.493   0.372
  161SOL    HW2 2277   2.632   5.586   0.478
  161SOL     MW 2278   2.577   5.522   0.454
  162SOL     OW 2279   1.600   3.976   0.400
  162SOL    HW1 2280   1.526   3.916   0.409
  162SOL    HW2 2281   1.616   3.982   0.306
  162SOL     MW 2282   1.593   3.969   0.389
  163SOL     OW 2283   6.005   1.925   0.264
  163SOL    HW1 2284   5.958   1.961   0.189
  163SOL    HW2 2285   5.937   1.892   0.322
  163SOL     MW 2286   5.991   1.926   0.262
  164SOL     OW 2287   0.369   2.430   0.436
  164SOL    HW1 2288   0.293   2.483   0.461
  164SOL    HW2 2289   0.435   2.448   0.502
  164SOL     MW 2290   0.368   2.439   0.447
  165SOL     OW 2291   4.757   4.206   5.532
  165SOL    HW1 2292   4.668   4.189   5.501
  165SOL    HW2 2293   4.773   4.298   5.510
  165SOL     MW 2294   4.747   4.216   5.525
  166SOL     OW 2295   6.006   3.216   1.959
  166SOL    HW1 2296   6.098   3.197   1.942
  166SOL    HW2 2297   5.998   3.311   1.948
  166SOL     MW 2298   6.017   3.226   1.956
  167SOL     OW 2299   4.300   1.983   1.342
  167SOL    HW1 2300   4.277   1.933   1.420
  167SOL    HW2 2301   4.274   2.073   1.364
  167SOL     MW 2302   4.294   1.988   1.355
  168SOL     OW 2303   1.876   4.237   5.274
  168SOL    HW1 2304   1.821   4.314   5.258
  168SOL    HW2 2305   1.948   4.270   5.327
  168SOL     MW 2306   1.878   4.251   5.279
  169SOL     OW 2307   1.072   2.666   3.238
  169SOL    HW1 2308   1.013   2.740   3.249
  169SOL    HW2 2309   1.085   2.632   3.326
  169SOL     MW 2310   1.066   2.671   3.250
  170SOL     OW 2311   1.348   1.172   1.037
  170SOL    HW1 2312   1.282   1.109   1.066
  170SOL    HW2 2313   1.364   1.150   0.946
  170SOL     MW 2314   1.342   1.161   1.029
  171SOL     OW 2315   0.014   1.580   3.054
  171SOL    HW1 2316   0.005   1.486   3.071
  171SOL    HW2 2317   0.042   1.617   3.138
  171SOL     MW 2318   0.016   1.573   3.067
  172SOL     OW 2319   1.219   0.283   1.550
  172SOL    HW1 2320   1.150   0.226   1.584
  172SOL    HW2 2321   1.298   0.255   1.597
  172SOL     MW 2322   1.220   0.272   1.560
  173SOL     OW 2323   3.634   2.954   5.733
  173SOL    HW1 2324   3.584   3.000   5.666
  173SOL    HW2 2325   3.680   2.885   5.686
  173SOL     MW 2326   3.634   2.951   5.719
  174SOL     OW 2327   5.193   3.326   5.333
  174SOL    HW1 2328   5.174   3.297   5.422
  174SOL    HW2 2329   5.196   3.246   5.281
  174SOL     MW 2330   5.191   3.312   5.338
  175SOL     OW 2331   2.559   3.576   4.945
  175SOL    HW1 2332   2.636   3.544   4.898
  175SOL    HW2 2333   2.580   3.667   4.967
  175SOL     MW 2334   2.572   3.584   4.942
  176SOL     OW 2335   2.179   1.523   5.037
  176SOL    HW1 2336   2.170   1.432   5.009
  176SOL    HW2 2337   2.265   1.526   5.080
  176SOL     MW 2338   2.189   1.512   5.039
  177SOL     OW 2339   2.315   4.475   1.297
  177SOL    HW1 2340   2.256   4.522   1.356
  177SOL    HW2 2341   2.310   4.384   1.325
  177SOL     MW 2342   2.307   4.470   1.308
  178SOL     OW 2343   1.999   5.962   3.013
  178SOL    HW1 2344   1.925   5.961   2.952
  178SOL    HW2 2345   1.975   5.897   3.079
  178SOL     MW 2346   1.986   5.953   3.014
  179SOL     OW 2347   2.213   5.255   2.146
  179SOL    HW1 2348   2.173   5.293   2.067
  179SOL    HW2 2349   2.279   5.194   2.112
  179SOL     MW 2350   2.216   5.252   2.131
  180SOL     OW 2351   5.105   4.828   1.721
  180SOL    HW1 2352   5.199   4.813   1.733
  180SOL    HW2 2353   5.065   4.801   1.803
  180SOL     MW 2354   5.112   4.823   1.733
  181SOL     OW 2355   5.302   0.501   4.010
  181SOL    HW1 2356   5.315   0.579   3.956
  181SOL    HW2 2357   5.378   0.500   4.069
  181SOL     MW 2358   5.314   0.511   4.011
  182SOL     OW 2359   4.245   2.499   0.815
  182SOL    HW1 2360   4.249   2.578   0.762
  182SOL    HW2 2361   4.240   2.530   0.905
  182SOL     MW 2362   4.245   2.513   0.820
  183SOL     OW 2363   5.655   5.263   1.479
  183SOL    HW1 2364   5.594   5.189   1.488
  183SOL    HW2 2365   5.678   5.285   1.569
  183SOL     MW 2366   5.650   5.256   1.492
  184SOL     OW 2367   3.891   5.952   1.814
  184SOL    HW1 2368   3.900   6.019   1.747
  184SOL    HW2 2369   3.907   5.869   1.768
  184SOL     MW 2370   3.894   5.950   1.800
  185SOL     OW 2371   5.004   0.179   4.465
  185SOL    HW1 2372   5.037   0.090   4.471
  185SOL    HW2 2373   4.943   0.178   4.392
  185SOL     MW 2374   5.000   0.168   4.457
  186SOL     OW 2375   3.539   6.090   4.780
  186SOL    HW1 2376   3.564   6.050   4.696
  186SOL    HW2 2377   3.613   6.148   4.801
  186SOL     MW 2378   3.552   6.092   4.772
  187SOL     OW 2379   3.060   5.010   0.373
  187SOL    HW1 2380   3.135   5.040   0.423
  187SOL    HW2 2381   2.984   5.036   0.426
  187SOL     MW 2382   3.060   5.017   0.386
  188SOL     OW 2383   0.321   5.651   5.995
  188SOL    HW1 2384   0.405   5.648   6.041
  188SOL    HW2 2385   0.287   5.738   6.015
  188SOL     MW 2386   0.327   5.662   6.004
  189SOL     OW 2387   3.173   3.309   5.914
  189SOL    HW1 2388   3.203   3.385   5.864
  189SOL    HW2 2389   3.236   3.303   5.987
  189SOL     MW 2390   3.185   3.318   5.917
  190SOL     OW 2391   5.214   6.029   4.894
  190SOL    HW1 2392   5.209   6.090   4.967
  190SOL    HW2 2393   5.294   6.054   4.847
  190SOL     MW 2394   5.224   6.040   4.897
  191SOL     OW 2395   0.760   0.450   5.688
  191SOL    HW1 2396   0.843   0.405   5.704
  191SOL    HW2 2397   0.749   0.509   5.763
  191SOL     MW 2398   0.769   0.452   5.699
  192SOL     OW 2399   2.855   5.431   3.724
  192SOL    HW1 2400   2.920   5.376   3.680
  192SOL    HW2 2401   2.845   5.391   3.811
  192SOL     MW 2402   2.862   5.419   3.729
  193SOL     OW 2403   5.770   2.482   1.804
  193SOL    HW1 2404   5.770   2.528   1.720
  193SOL    HW2 2405   5.756   2.390   1.780
  193SOL     MW 2406   5.768   2.476   1.790
  194SOL     OW 2407   0.368   2.709   4.466
  194SOL    HW1 2408   0.420   2.639   4.505
  194SOL    HW2 2409   0.312   2.740   4.537
  194SOL     MW 2410   0.368   2.704   4.480
  195SOL     OW 2411   4.831   0.700   1.530
  195SOL    HW1 2412   4.890   0.635   1.568
  195SOL    HW2 2413   4.836   0.775   1.590
  195SOL     MW 2414   4.839   0.701   1.543
  196SOL     OW 2415   5.888   5.406   0.138
  196SOL    HW1 2416   5.851   5.363   0.215
  196SOL    HW2 2417   5.980   5.421   0.160
  196SOL     MW 2418   5.895   5.402   0.151
  197SOL     OW 2419   3.136   2.708   1.217
  197SOL    HW1 2420   3.087   2.735   1.140
  197SOL    HW2 2421   3.080   2.734   1.291
  197SOL     MW 2422   3.122   2.715   1.217
  198SOL     OW 2423   0.573   4.702   4.213
  198SOL    HW1 2424   0.585   4.627   4.271
  198SOL    HW2 2425   0.661   4.720   4.179
  198SOL     MW 2426   0.586   4.694   4.216
  199SOL     OW 2427   1.882   3.945   0.324
  199SOL    HW1 2428   1.884   3.888   0.247
  199SOL    HW2 2429   1.805   3.916   0.373
  199SOL     MW 2430   1.872   3.934   0.320
  200SOL     OW 2431   1.705   5.345   5.131
  200SOL    HW1 2432   1.674   5.430   5.101
  200SOL    HW2 2433   1.648   5.323   5.204
  200SOL     MW 2434   1.694   5.353   5.136
  201SOL     OW 2435   4.472   0.681   4.978
  201SOL    HW1 2436   4.565   0.662   4.965
  201SOL    HW2 2437   4.443   0.717   4.895
  201SOL     MW 2438   4.480   0.683   4.966
  202SOL     OW 2439   1.273   1.742   2.374
  202SOL    HW1 2440   1.359   1.768   2.407
  202SOL    HW2 2441   1.220   1.822   2.378
  202SOL     MW 2442   1.277   1.756   2.379
  203SOL     OW 2443   1.832   1.231   2.103
  203SOL    HW1 2444   1.907   1.203   2.156
  203SOL    HW2 2445   1.789   1.299   2.156
  203SOL     MW 2446   1.836   1.236   2.117
  204SOL     OW 2447   4.408   1.201   0.665
  204SOL    HW1 2448   4.414   1.221   0.759
  204SOL    HW2 2449   4.368   1.279   0.626
  204SOL     MW 2450   4.403   1.213   0.672
  205SOL     OW 2451   5.696   3.910   5.351
  205SOL    HW1 2452   5.760   3.943   5.288
  205SOL    HW2 2453   5.676   3.821   5.320
  205SOL     MW 2454   5.701   3.903   5.339
  206SOL     OW 2455   6.102   4.961   2.294
  206SOL    HW1 2456   6.141   5.026   2.353
  206SOL    HW2 2457   6.138   4.983   2.208
  206SOL     MW 2458   6.111   4.972   2.290
  207SOL     OW 2459   4.086   5.490   4.267
  207SOL    HW1 2460   4.105   5.548   4.341
  207SOL    HW2 2461   4.170   5.451   4.245
  207SOL     MW 2462   4.099   5.493   4.273
  208SOL     OW 2463   1.172   2.371   4.011
  208SOL    HW1 2464   1.140   2.420   4.087
  208SOL    HW2 2465   1.212   2.293   4.049
  208SOL     MW 2466   1.173   2.368   4.026
  209SOL     OW 2467   5.741   0.881   2.955
  209SOL    HW1 2468   5.737   0.918   3.043
  209SOL    HW2 2469   5.832   0.852   2.946
  209SOL     MW 2470   5.752   0.882   2.965
  210SOL     OW 2471   0.354   0.986   3.267
  210SOL    HW1 2472   0.393   0.901   3.290
  210SOL    HW2 2473   0.286   0.999   3.334
  210SOL     MW 2474   0.350   0.976   3.279
  211SOL     OW 2475   5.196   2.090   2.794
  211SOL    HW1 2476   5.252   2.032   2.741
  211SOL    HW2 2477   5.110   2.085   2.751
  211SOL     MW 2478   5.192   2.081   2.782
  212SOL     OW 2479   4.679   2.746   0.228
  212SOL    HW1 2480   4.668   2.841   0.238
  212SOL    HW2 2481   4.766   2.728   0.264
  212SOL     MW 2482   4.689   2.756   0.234
  213SOL     OW 2483   5.714   4.525   0.933
  213SOL    HW1 2484   5.778   4.484   0.991
  213SOL    HW2 2485   5.658   4.577   0.991
  213SOL     MW 2486   5.715   4.526   0.948
  214SOL     OW 2487   1.125   1.327   0.977
  214SOL    HW1 2488   1.062   1.316   1.047
  214SOL    HW2 2489   1.206   1.289   1.011
  214SOL     MW 2490   1.128   1.321   0.990
  215SOL     OW 2491   5.424   6.063   2.016
  215SOL    HW1 2492   5.351   6.119   1.989
  215SOL    HW2 2493   5.433   6.079   2.110
  215SOL     MW 2494   5.416   6.072   2.024
  216SOL     OW 2495   4.014   2.455   5.827
  216SOL    HW1 2496   4.049   2.495   5.907
  216SOL    HW2 2497   4.073   2.484   5.757
  216SOL     MW 2498   4.026   2.464   5.828
  217SOL     OW 2499   1.056   4.267   0.669
  217SOL    HW1 2500   0.974   4.316   0.675
  217SOL    HW2 2501   1.122   4.329   0.700
  217SOL     MW 2502   1.054   4.281   0.674
  218SOL     OW 2503   4.474   4.386   0.560
  218SOL    HW1 2504   4.532   4.341   0.498
  218SOL    HW2 2505   4.389   4.391   0.515
  218SOL     MW 2506   4.471   4.381   0.546
  219SOL     OW 2507   5.307   5.323   0.070
  219SOL    HW1 2508   5.232   5.345   0.125
  219SOL    HW2 2509   5.330   5.404   0.026
  219SOL     MW 2510   5.301   5.336   0.072
  220SOL     OW 2511   0.935   0.396   2.424
  220SOL    HW1 2512   0.945   0.473   2.480
  220SOL    HW2 2513   0.841   0.378   2.425
  220SOL     MW 2514   0.924   0.404   2.431
  221SOL     OW 2515   4.021   5.346   1.567
  221SOL    HW1 2516   3.959   5.347   1.640
  221SOL    HW2 2517   4.002   5.264   1.521
  221SOL     MW 2518   4.011   5.336   1.570
  222SOL     OW 2519   1.438   1.993   0.995
  222SOL    HW1 2520   1.354   2.028   1.023
  222SOL    HW2 2521   1.416   1.916   0.942
  222SOL     MW 2522   1.425   1.987   0.992
  223SOL     OW 2523   0.365   0.353   3.161
  223SOL    HW1 2524   0.370   0.346   3.256
  223SOL    HW2 2525   0.275   0.378   3.143
  223SOL     MW 2526   0.354   0.355   3.171
  224SOL     OW 2527   1.756   1.546   5.202
  224SOL    HW1 2528   1.850   1.531   5.204
  224SOL    HW2 2529   1.732   1.563   5.293
  224SOL     MW 2530   1.765   1.546   5.214
  225SOL     OW 2531   2.132   5.888   4.693
  225SOL    HW1 2532   2.216   5.868   4.734
  225SOL    HW2 2533   2.153   5.900   4.600
  225SOL     MW 2534   2.145   5.887   4.687
  226SOL     OW 2535   0.354   3.644   4.589
  226SOL    HW1 2536   0.315   3.728   4.614
  226SOL    HW2 2537   0.412   3.665   4.516
  226SOL     MW 2538   0.356   3.658   4.583
  227SOL     OW 2539   4.940   5.708   6.111
  227SOL    HW1 2540   5.022   5.741   6.148
  227SOL    HW2 2541   4.966   5.669   6.028
  227SOL     MW 2542   4.954   5.707   6.105
  228SOL     OW 2543   0.161   2.873   0.417
  228SOL    HW1 2544   0.214   2.877   0.496
  228SOL    HW2 2545   0.128   2.962   0.407
  228SOL     MW 2546   0.163   2.885   0.426
  229SOL     OW 2547   1.250   4.335   1.050
  229SOL    HW1 2548   1.183   4.286   1.098
  229SOL    HW2 2549   1.276   4.405   1.109
  229SOL     MW 2550   1.244   4.338   1.063
  230SOL     OW 2551   1.147   3.418   4.877
  230SOL    HW1 2552   1.077   3.387   4.820
  230SOL    HW2 2553   1.166   3.507   4.846
  230SOL     MW 2554   1.140   3.426   4.866
  231SOL     OW 2555   5.310   4.649   3.007
  231SOL    HW1 2556   5.215   4.658   3.009
  231SOL    HW2 2557   5.327   4.560   3.039
  231SOL     MW 2558   5.300   4.639   3.011
  232SOL     OW 2559   2.820   3.521   4.828
  232SOL    HW1 2560   2.866   3.464   4.889
  232SOL    HW2 2561   2.885   3.587   4.804
  232SOL     MW 2562   2.834   3.522   4.832
  233SOL     OW 2563   5.339   4.761   3.595
  233SOL    HW1 2564   5.245   4.749   3.603
  233SOL    HW2 2565   5.360   4.728   3.507
  233SOL     MW 2566   5.330   4.755   3.585
  234SOL     OW 2567   0.652   5.703   1.414
  234SOL    HW1 2568   0.724   5.659   1.460
  234SOL    HW2 2569   0.645   5.787   1.458
  234SOL     MW 2570   0.661   5.708   1.426
  235SOL     OW 2571   0.247   1.594   0.007
  235SOL    HW1 2572   0.165   1.638   0.032
  235SOL    HW2 2573   0.260   1.529   0.075
  235SOL     MW 2574   0.238   1.591   0.019
  236SOL     OW 2575   2.910   1.573   5.764
  236SOL    HW1 2576   2.914   1.481   5.789
  236SOL    HW2 2577   2.991   1.588   5.715
  236SOL     MW 2578   2.921   1.563   5.761
  237SOL     OW 2579   2.018   0.924   1.875
  237SOL    HW1 2580   2.103   0.886   1.853
  237SOL    HW2 2581   2.035   1.018   1.878
  237SOL     MW 2582   2.031   0.931   1.873
  238SOL     OW 2583   4.325   6.097   0.625
  238SOL    HW1 2584   4.306   6.047   0.705
  238SOL    HW2 2585   4.357   6.032   0.563
  238SOL     MW 2586   4.327   6.082   0.627
  239SOL     OW 2587   4.798   3.700   3.854
  239SOL    HW1 2588   4.794   3.778   3.798
  239SOL    HW2 2589   4.720   3.649   3.831
  239SOL     MW 2590   4.787   3.704   3.844
  240SOL     OW 2591   0.922   3.241   3.190
  240SOL    HW1 2592   0.960   3.302   3.253
  240SOL    HW2 2593   0.870   3.181   3.243
  240SOL     MW 2594   0.920   3.241   3.205
  241SOL     OW 2595   2.799   5.985   2.351
  241SOL    HW1 2596   2.704   5.992   2.340
  241SOL    HW2 2597   2.811   5.931   2.429
  241SOL     MW 2598   2.788   5.979   2.359
  242SOL     OW 2599   5.967   3.755   2.548
  242SOL    HW1 2600   5.946   3.840   2.588
  242SOL    HW2 2601   6.038   3.721   2.603
  242SOL     MW 2602   5.974   3.762   2.560
  243SOL     OW 2603   3.484   3.498   0.519
  243SOL    HW1 2604   3.517   3.486   0.609
  243SOL    HW2 2605   3.402   3.545   0.531
  243SOL     MW 2606   3.478   3.502   0.532
  244SOL     OW 2607   5.817   1.403   0.731
  244SOL    HW1 2608   5.837   1.494   0.754
  244SOL    HW2 2609   5.796   1.405   0.638
  244SOL     MW 2610   5.817   1.415   0.722
  245SOL     OW 2611   1.043   1.890   0.162
  245SOL    HW1 2612   1.123   1.942   0.159
  245SOL    HW2 2613   0.973   1.952   0.140
  245SOL     MW 2614   1.044   1.905   0.158
  246SOL     OW 2615   5.010   3.060   5.484
  246SOL    HW1 2616   4.993   2.991   5.549
  246SOL    HW2 2617   4.991   3.141   5.530
  246SOL     MW 2618   5.005   3.061   5.499
  247SOL     OW 2619   3.106   3.454   1.137
  247SOL    HW1 2620   3.139   3.483   1.052
  247SOL    HW2 2621   3.011   3.455   1.127
  247SOL     MW 2622   3.098   3.458   1.125
  248SOL     OW 2623   4.329   1.010   5.921
  248SOL    HW1 2624   4.295   1.025   6.009
  248SOL    HW2 2625   4.359   1.096   5.892
  248SOL     MW 2626   4.329   1.023   5.928
  249SOL     OW 2627   2.635   1.141   4.841
  249SOL    HW1 2628   2.645   1.236   4.847
  249SOL    HW2 2629   2.628   1.124   4.747
  249SOL     MW 2630   2.635   1.151   4.830
  250SOL     OW 2631   0.177   2.435   0.663
  250SOL    HW1 2632   0.232   2.498   0.709
  250SOL    HW2 2633   0.142   2.483   0.588
  250SOL     MW 2634   0.179   2.449   0.660
  251SOL     OW 2635   0.241   3.638   2.061
  251SOL    HW1 2636   0.153   3.642   2.024
  251SOL    HW2 2637   0.237   3.570   2.127
  251SOL     MW 2638   0.229   3.630   2.065
  252SOL     OW 2639   3.157   1.072   3.358
  252SOL    HW1 2640   3.249   1.048   3.348
  252SOL    HW2 2641   3.109   1.005   3.309
  252SOL     MW 2642   3.162   1.060   3.351
  253SOL     OW 2643   2.497   0.732   1.748
  253SOL    HW1 2644   2.563   0.701   1.809
  253SOL    HW2 2645   2.486   0.660   1.686
  253SOL     MW 2646   2.504   0.719   1.748
  254SOL     OW 2647   1.419   6.074   2.510
  254SOL    HW1 2648   1.361   6.024   2.453
  254SOL    HW2 2649   1.507   6.050   2.482
  254SOL     MW 2650   1.423   6.065   2.499
  255SOL     OW 2651   5.101   1.098   1.871
  255SOL    HW1 2652   5.183   1.105   1.921
  255SOL    HW2 2653   5.077   1.006   1.880
  255SOL     MW 2654   5.108   1.087   1.879
  256SOL     OW 2655   0.950   2.413   5.692
  256SOL    HW1 2656   1.022   2.470   5.668
  256SOL    HW2 2657   0.990   2.327   5.707
  256SOL     MW 2658   0.964   2.409   5.691
  257SOL     OW 2659   4.286   4.862   2.823
  257SOL    HW1 2660   4.289   4.767   2.813
  257SOL    HW2 2661   4.283   4.877   2.917
  257SOL     MW 2662   4.286   4.852   2.833
  258SOL     OW 2663   5.525   1.918   0.460
  258SOL    HW1 2664   5.611   1.929   0.420
  258SOL    HW2 2665   5.543   1.892   0.550
  258SOL     MW 2666   5.538   1.916   0.466
  259SOL     OW 2667   0.288   2.795   2.715
  259SOL    HW1 2668   0.271   2.856   2.787
  259SOL    HW2 2669   0.303   2.711   2.758
  259SOL     MW 2670   0.288   2.792   2.730
  260SOL     OW 2671   3.094   5.541   2.917
  260SOL    HW1 2672   3.155   5.540   2.992
  260SOL    HW2 2673   3.046   5.623   2.926
  260SOL     MW 2674   3.096   5.551   2.928
  261SOL     OW 2675   5.773   2.497   2.373
  261SOL    HW1 2676   5.859   2.480   2.334
  261SOL    HW2 2677   5.792   2.523   2.463
  261SOL     MW 2678   5.787   2.498   2.379
  262SOL     OW 2679   4.538   2.952   1.402
  262SOL    HW1 2680   4.528   2.987   1.313
  262SOL    HW2 2681   4.627   2.917   1.403
  262SOL     MW 2682   4.549   2.952   1.391
  263SOL     OW 2683   5.489   3.564   2.887
  263SOL    HW1 2684   5.519   3.645   2.845
  263SOL    HW2 2685   5.473   3.504   2.815
  263SOL     MW 2686   5.491   3.567   2.872
  264SOL     OW 2687   3.717   0.110   3.979
  264SOL    HW1 2688   3.731   0.082   3.889
  264SOL    HW2 2689   3.723   0.029   4.030
  264SOL     MW 2690   3.720   0.096   3.974
  265SOL     OW 2691   3.748   0.991   4.527
  265SOL    HW1 2692   3.660   0.966   4.496
  265SOL    HW2 2693   3.782   0.911   4.567
  265SOL     MW 2694   3.741   0.977   4.528
  266SOL     OW 2695   5.630   2.378   1.507
  266SOL    HW1 2696   5.723   2.355   1.517
  266SOL    HW2 2697   5.585   2.294   1.511
  266SOL     MW 2698   5.636   2.364   1.509
  267SOL     OW 2699   4.158   5.981   4.723
  267SOL    HW1 2700   4.237   5.952   4.677
  267SOL    HW2 2701   4.184   5.984   4.815
  267SOL     MW 2702   4.171   5.978   4.729
  268SOL     OW 2703   1.115   1.012   0.459
  268SOL    HW1 2704   1.165   1.084   0.422
  268SOL    HW2 2705   1.035   1.053   0.492
  268SOL     MW 2706   1.111   1.026   0.459
  269SOL     OW 2707   0.780   5.816   2.715
  269SOL    HW1 2708   0.854   5.819   2.655
  269SOL    HW2 2709   0.761   5.907   2.735
  269SOL     MW 2710   0.787   5.828   2.710
  270SOL     OW 2711   0.287   5.946   2.415
  270SOL    HW1 2712   0.376   5.920   2.389
  270SOL    HW2 2713   0.268   6.023   2.363
  270SOL     MW 2714   0.296   5.952   2.405
  271SOL     OW 2715   4.777   2.876   0.003
  271SOL    HW1 2716   4.713   2.863   0.073
  271SOL    HW2 2717   4.772   2.796  -0.049
  271SOL     MW 2718   4.768   2.864   0.005
  272SOL     OW 2719   5.652   0.628   4.698
  272SOL    HW1 2720   5.669   0.654   4.608
  272SOL    HW2 2721   5.732   0.649   4.745
  272SOL     MW 2722   5.664   0.634   4.692
  273SOL     OW 2723   5.758   3.514   6.113
  273SOL    HW1 2724   5.683   3.480   6.063
  273SOL    HW2 2725   5.826   3.528   6.047
  273SOL     MW 2726   5.757   3.511   6.098
  274SOL     OW 2727   0.412   1.958   5.898
  274SOL    HW1 2728   0.413   1.975   5.804
  274SOL    HW2 2729   0.396   1.864   5.906
  274SOL     MW 2730   0.410   1.948   5.887
  275SOL     OW 2731   0.082   2.821   3.521
  275SOL    HW1 2732   0.022   2.883   3.563
  275SOL    HW2 2733   0.085   2.849   3.429
  275SOL     MW 2734   0.074   2.832   3.514
  276SOL     OW 2735   4.057   1.274   4.144
  276SOL    HW1 2736   4.132   1.298   4.197
  276SOL    HW2 2737   3.985   1.326   4.180
  276SOL     MW 2738   4.057   1.284   4.156
  277SOL     OW 2739   0.214   4.794   6.009
  277SOL    HW1 2740   0.172   4.781   6.094
  277SOL    HW2 2741   0.142   4.799   5.947
  277SOL     MW 2742   0.199   4.793   6.012
  278SOL     OW 2743   1.389   3.461   1.374
  278SOL    HW1 2744   1.335   3.393   1.415
  278SOL    HW2 2745   1.334   3.539   1.375
  278SOL     MW 2746   1.375   3.462   1.380
  279SOL     OW 2747   2.080   0.962   2.920
  279SOL    HW1 2748   2.081   1.043   2.972
  279SOL    HW2 2749   1.993   0.962   2.879
  279SOL     MW 2750   2.069   0.972   2.922
  280SOL     OW 2751   5.680   5.534   2.487
  280SOL    HW1 2752   5.649   5.613   2.442
  280SOL    HW2 2753   5.663   5.551   2.579
  280SOL     MW 2754   5.673   5.546   2.493
  281SOL     OW 2755   1.883   0.285   2.650
  281SOL    HW1 2756   1.913   0.242   2.570
  281SOL    HW2 2757   1.825   0.221   2.691
  281SOL     MW 2758   1.879   0.271   2.645
  282SOL     OW 2759   4.700   1.264   3.113
  282SOL    HW1 2760   4.758   1.315   3.169
  282SOL    HW2 2761   4.615   1.269   3.158
  282SOL     MW 2762   4.696   1.271   3.126
  283SOL     OW 2763   2.908   5.420   0.404
  283SOL    HW1 2764   2.996   5.415   0.441
  283SOL    HW2 2765   2.869   5.498   0.443
  283SOL     MW 2766   2.914   5.429   0.413
  284SOL     OW 2767   6.073   1.997   1.945
  284SOL    HW1 2768   6.118   2.050   2.011
  284SOL    HW2 2769   6.125   2.008   1.866
  284SOL     MW 2770   6.085   2.005   1.944
  285SOL     OW 2771   3.579   2.062   0.627
  285SOL    HW1 2772   3.517   1.995   0.654
  285SOL    HW2 2773   3.558   2.077   0.534
  285SOL     MW 2774   3.568   2.056   0.618
  286SOL     OW 2775   1.158   1.650   0.120
  286SOL    HW1 2776   1.245   1.689   0.109
  286SOL    HW2 2777   1.100   1.724   0.136
  286SOL     MW 2778   1.162   1.665   0.120
  287SOL     OW 2779   5.380   2.700   0.140
  287SOL    HW1 2780   5.466   2.658   0.149
  287SOL    HW2 2781   5.322   2.646   0.193
  287SOL     MW 2782   5.384   2.688   0.148
  288SOL     OW 2783   4.054   4.931   5.485
  288SOL    HW1 2784   4.148   4.947   5.481
  288SOL    HW2 2785   4.026   4.922   5.394
  288SOL     MW 2786   4.062   4.932   5.473
  289SOL     OW 2787   3.057   5.507   1.560
  289SOL    HW1 2788   3.111   5.440   1.518
  289SOL    HW2 2789   3.113   5.544   1.628
  289SOL     MW 2790   3.071   5.503   1.563
  290SOL     OW 2791   5.098   1.259   0.271
  290SOL    HW1 2792   5.014   1.291   0.237
  290SOL    HW2 2793   5.135   1.207   0.198
  290SOL     MW 2794   5.092   1.256   0.257
  291SOL     OW 2795   5.333   0.916   5.310
  291SOL    HW1 2796   5.381   0.836   5.331
  291SOL    HW2 2797   5.254   0.912   5.363
  291SOL     MW 2798   5.329   0.906   5.319
  292SOL     OW 2799   5.075   5.273   4.055
  292SOL    HW1 2800   5.146   5.235   4.108
  292SOL    HW2 2801   5.103   5.259   3.965
  292SOL     MW 2802   5.088   5.266   4.051
  293SOL     OW 2803   2.433   4.943   1.645
  293SOL    HW1 2804   2.479   4.934   1.728
  293SOL    HW2 2805   2.373   5.016   1.658
  293SOL     MW 2806   2.431   4.951   1.657
  294SOL     OW 2807   2.450   6.056   1.351
  294SOL    HW1 2808   2.373   6.008   1.323
  294SOL    HW2 2809   2.502   5.992   1.400
  294SOL     MW 2810   2.447   6.042   1.354
  295SOL     OW 2811   5.721   1.664   2.539
  295SOL    HW1 2812   5.797   1.615   2.505
  295SOL    HW2 2813   5.697   1.723   2.467
  295SOL     MW 2814   5.728   1.665   2.525
  296SOL     OW 2815   4.775   3.293   2.971
  296SOL    HW1 2816   4.778   3.258   3.060
  296SOL    HW2 2817   4.826   3.231   2.919
  296SOL     MW 2818   4.782   3.281   2.976
  297SOL     OW 2819   2.566   4.663   2.141
  297SOL    HW1 2820   2.535   4.718   2.213
  297SOL    HW2 2821   2.494   4.664   2.077
  297SOL     MW 2822   2.553   4.670   2.142
  298SOL     OW 2823   4.287   4.594   4.251
  298SOL    HW1 2824   4.239   4.561   4.175
  298SOL    HW2 2825   4.314   4.515   4.298
  298SOL     MW 2826   4.285   4.579   4.247
  299SOL     OW 2827   4.745   1.345   2.048
  299SOL    HW1 2828   4.754   1.312   2.137
  299SOL    HW2 2829   4.834   1.340   2.011
  299SOL     MW 2830   4.758   1.340   2.055
  300SOL     OW 2831   5.976   1.420   2.111
  300SOL    HW1 2832   6.044   1.485   2.091
  300SOL    HW2 2833   5.898   1.472   2.130
  300SOL     MW 2834   5.975   1.435   2.111
  301SOL     OW 2835   2.411   1.512   0.832
  301SOL    HW1 2836   2.342   1.498   0.897
  301SOL    HW2 2837   2.455   1.427   0.825
  301SOL     MW 2838   2.408   1.499   0.839
  302SOL     OW 2839   1.042   1.287   4.273
  302SOL    HW1 2840   1.111   1.339   4.312
  302SOL    HW2 2841   1.059   1.291   4.179
  302SOL     MW 2842   1.053   1.294   4.266
  303SOL     OW 2843   3.344   3.540   1.514
  303SOL    HW1 2844   3.404   3.615   1.513
  303SOL    HW2 2845   3.396   3.468   1.550
  303SOL     MW 2846   3.358   3.541   1.519
  304SOL     OW 2847   0.216   1.688   0.360
  304SOL    HW1 2848   0.250   1.698   0.271
  304SOL    HW2 2849   0.277   1.737   0.415
  304SOL     MW 2850   0.228   1.695   0.355
  305SOL     OW 2851   1.040   1.612   1.310
  305SOL    HW1 2852   1.135   1.618   1.302
  305SOL    HW2 2853   1.009   1.610   1.219
  305SOL     MW 2854   1.048   1.612   1.297
  306SOL     OW 2855   5.121   4.488   0.929
  306SOL    HW1 2856   5.104   4.394   0.932
  306SOL    HW2 2857   5.037   4.527   0.904
  306SOL     MW 2858   5.108   4.481   0.926
  307SOL     OW 2859   1.942   2.707   4.837
  307SOL    HW1 2860   1.880   2.644   4.875
  307SOL    HW2 2861   1.894   2.790   4.839
  307SOL     MW 2862   1.928   2.709   4.842
  308SOL     OW 2863   2.606   2.404   4.743
  308SOL    HW1 2864   2.627   2.323   4.790
  308SOL    HW2 2865   2.523   2.385   4.699
  308SOL     MW 2866   2.598   2.391   4.744
  309SOL     OW 2867   1.833   0.619   0.341
  309SOL    HW1 2868   1.912   0.567   0.355
  309SOL    HW2 2869   1.854   0.705   0.377
  309SOL     MW 2870   1.846   0.623   0.347
  310SOL     OW 2871   1.001   4.972   2.770
  310SOL    HW1 2872   0.968   5.032   2.704
  310SOL    HW2 2873   0.949   4.892   2.759
  310SOL     MW 2874   0.990   4.969   2.760
  311SOL     OW 2875   3.594   3.519   0.787
  311SOL    HW1 2876   3.609   3.603   0.742
  311SOL    HW2 2877   3.675   3.503   0.835
  311SOL     MW 2878   3.606   3.528   0.787
  312SOL     OW 2879   1.504   4.345   2.551
  312SOL    HW1 2880   1.585   4.295   2.554
  312SOL    HW2 2881   1.491   4.376   2.641
  312SOL     MW 2882   1.512   4.343   2.563
  313SOL     OW 2883   0.584   4.698   2.607
  313SOL    HW1 2884   0.551   4.736   2.688
  313SOL    HW2 2885   0.548   4.752   2.538
  313SOL     MW 2886   0.575   4.710   2.609
  314SOL     OW 2887   2.967   0.970   0.856
  314SOL    HW1 2888   2.978   0.915   0.778
  314SOL    HW2 2889   3.039   1.033   0.851
  314SOL     MW 2890   2.978   0.971   0.845
  315SOL     OW 2891   4.837   0.215   0.280
  315SOL    HW1 2892   4.875   0.170   0.355
  315SOL    HW2 2893   4.773   0.154   0.244
  315SOL     MW 2894   4.833   0.202   0.285
  316SOL     OW 2895   5.468   4.376   5.847
  316SOL    HW1 2896   5.535   4.442   5.831
  316SOL    HW2 2897   5.386   4.421   5.833
  316SOL     MW 2898   5.466   4.390   5.843
  317SOL     OW 2899   1.757   2.051   1.623
  317SOL    HW1 2900   1.672   2.086   1.649
  317SOL    HW2 2901   1.778   1.986   1.690
  317SOL     MW 2902   1.749   2.047   1.635
  318SOL     OW 2903   4.008   1.108   2.996
  318SOL    HW1 2904   4.002   1.017   2.965
  318SOL    HW2 2905   4.098   1.116   3.028
  318SOL     MW 2906   4.019   1.097   2.996
  319SOL     OW 2907   4.143   1.030   1.131
  319SOL    HW1 2908   4.069   1.090   1.134
  319SOL    HW2 2909   4.105   0.944   1.150
  319SOL     MW 2910   4.129   1.027   1.134
  320SOL     OW 2911   3.514   5.925   3.845
  320SOL    HW1 2912   3.490   5.910   3.754
  320SOL    HW2 2913   3.471   5.855   3.893
  320SOL     MW 2914   3.505   5.914   3.840
  321SOL     OW 2915   4.735   0.805   4.342
  321SOL    HW1 2916   4.806   0.826   4.402
  321SOL    HW2 2917   4.754   0.717   4.311
  321SOL     MW 2918   4.746   0.796   4.345
  322SOL     OW 2919   5.144   2.186   5.916
  322SOL    HW1 2920   5.082   2.181   5.989
  322SOL    HW2 2921   5.194   2.265   5.933
  322SOL     MW 2922   5.142   2.195   5.928
  323SOL     OW 2923   0.578   1.388   1.566
  323SOL    HW1 2924   0.598   1.324   1.498
  323SOL    HW2 2925   0.554   1.468   1.519
  323SOL     MW 2926   0.577   1.390   1.552
  324SOL     OW 2927   4.657   4.697   5.008
  324SOL    HW1 2928   4.688   4.647   5.084
  324SOL    HW2 2929   4.737   4.722   4.962
  324SOL     MW 2930   4.671   4.694   5.012
  325SOL     OW 2931   0.848   2.775   0.885
  325SOL    HW1 2932   0.882   2.687   0.900
  325SOL    HW2 2933   0.768   2.761   0.833
  325SOL     MW 2934   0.842   2.762   0.880
  326SOL     OW 2935   4.408   1.306   0.322
  326SOL    HW1 2936   4.429   1.397   0.344
  326SOL    HW2 2937   4.466   1.254   0.378
  326SOL     MW 2938   4.418   1.311   0.332
  327SOL     OW 2939   1.804   5.904   2.846
  327SOL    HW1 2940   1.788   5.987   2.800
  327SOL    HW2 2941   1.723   5.889   2.896
  327SOL     MW 2942   1.791   5.913   2.846
  328SOL     OW 2943   3.438   1.770   4.453
  328SOL    HW1 2944   3.416   1.860   4.432
  328SOL    HW2 2945   3.529   1.760   4.425
  328SOL     MW 2946   3.447   1.780   4.447
  329SOL     OW 2947   3.553   0.215   0.612
  329SOL    HW1 2948   3.641   0.237   0.581
  329SOL    HW2 2949   3.543   0.122   0.589
  329SOL     MW 2950   3.563   0.206   0.605
  330SOL     OW 2951   5.580   5.273   2.902
  330SOL    HW1 2952   5.523   5.313   2.836
  330SOL    HW2 2953   5.521   5.221   2.957
  330SOL     MW 2954   5.565   5.271   2.900
  331SOL     OW 2955   4.929   4.493   2.729
  331SOL    HW1 2956   5.009   4.507   2.679
  331SOL    HW2 2957   4.859   4.527   2.673
  331SOL     MW 2958   4.930   4.499   2.715
  332SOL     OW 2959   0.750   5.326   5.448
  332SOL    HW1 2960   0.825   5.381   5.426
  332SOL    HW2 2961   0.771   5.289   5.534
  332SOL     MW 2962   0.762   5.328   5.456
  333SOL     OW 2963   5.185   4.342   6.084
  333SOL    HW1 2964   5.202   4.341   6.178
  333SOL    HW2 2965   5.091   4.324   6.076
  333SOL     MW 2966   5.175   4.340   6.095
  334SOL     OW 2967   3.087   1.688   0.886
  334SOL    HW1 2968   3.178   1.661   0.892
  334SOL    HW2 2969   3.090   1.784   0.894
  334SOL     MW 2970   3.099   1.697   0.888
  335SOL     OW 2971   4.085   4.173   5.866
  335SOL    HW1 2972   4.021   4.243   5.882
  335SOL    HW2 2973   4.149   4.184   5.937
  335SOL     MW 2974   4.085   4.184   5.877
  336SOL     OW 2975   0.540   2.417   0.184
  336SOL    HW1 2976   0.506   2.333   0.152
  336SOL    HW2 2977   0.486   2.438   0.260
  336SOL     MW 2978   0.529   2.409   0.189
  337SOL     OW 2979   0.927   5.566   1.039
  337SOL    HW1 2980   0.896   5.574   0.949
  337SOL    HW2 2981   1.022   5.580   1.033
  337SOL     MW 2982   0.935   5.569   1.027
  338SOL     OW 2983   3.568   1.797   4.106
  338SOL    HW1 2984   3.587   1.759   4.192
  338SOL    HW2 2985   3.475   1.819   4.109
  338SOL     MW 2986   3.559   1.795   4.117
  339SOL     OW 2987   1.110   3.380   2.345
  339SOL    HW1 2988   1.110   3.331   2.427
  339SOL    HW2 2989   1.200   3.410   2.334
  339SOL     MW 2990   1.121   3.377   2.354
  340SOL     OW 2991   1.920   3.594   1.686
  340SOL    HW1 2992   1.965   3.560   1.609
  340SOL    HW2 2993   1.844   3.537   1.697
  340SOL     MW 2994   1.916   3.583   1.678
  341SOL     OW 2995   0.069   2.027   1.424
  341SOL    HW1 2996   0.165   2.029   1.432
  341SOL    HW2 2997   0.053   2.045   1.331
  341SOL     MW 2998   0.080   2.029   1.413
  342SOL     OW 2999   3.816   1.038   2.330
  342SOL    HW1 3000   3.910   1.024   2.338
  342SOL    HW2 3001   3.786   0.967   2.273
  342SOL     MW 3002   3.824   1.027   2.323
  343SOL     OW 3003   3.754   5.148   2.647
  343SOL    HW1 3004   3.687   5.164   2.714
  343SOL    HW2 3005   3.705   5.128   2.567
  343SOL     MW 3006   3.739   5.148   2.645
  344SOL     OW 3007   4.558   1.608   4.448
  344SOL    HW1 3008   4.510   1.528   4.464
  344SOL    HW2 3009   4.650   1.584   4.456
  344SOL     MW 3010   4.564   1.595   4.451
  345SOL     OW 3011   3.183   5.781   3.302
  345SOL    HW1 3012   3.104   5.789   3.355
  345SOL    HW2 3013   3.190   5.864   3.255
  345SOL     MW 3014   3.174   5.792   3.303
  346SOL     OW 3015   2.476   5.573   1.439
  346SOL    HW1 3016   2.409   5.615   1.492
  346SOL    HW2 3017   2.439   5.570   1.351
  346SOL     MW 3018   2.463   5.578   1.434
  347SOL     OW 3019   5.805   0.988   4.043
  347SOL    HW1 3020   5.831   1.027   3.960
  347SOL    HW2 3021   5.744   0.919   4.020
  347SOL     MW 3022   5.801   0.984   4.030
  348SOL     OW 3023   5.515   4.528   4.564
  348SOL    HW1 3024   5.496   4.436   4.545
  348SOL    HW2 3025   5.502   4.572   4.480
  348SOL     MW 3026   5.511   4.522   4.551
  349SOL     OW 3027   4.302   0.529   0.408
  349SOL    HW1 3028   4.259   0.575   0.481
  349SOL    HW2 3029   4.327   0.445   0.445
  349SOL     MW 3030   4.300   0.524   0.422
  350SOL     OW 3031   1.834   5.713   3.723
  350SOL    HW1 3032   1.858   5.732   3.814
  350SOL    HW2 3033   1.747   5.673   3.729
  350SOL     MW 3034   1.826   5.710   3.736
  351SOL     OW 3035   1.454   2.813   4.725
  351SOL    HW1 3036   1.425   2.835   4.814
  351SOL    HW2 3037   1.389   2.855   4.668
  351SOL     MW 3038   1.442   2.821   4.729
  352SOL     OW 3039   5.240   4.463   5.150
  352SOL    HW1 3040   5.197   4.403   5.211
  352SOL    HW2 3041   5.325   4.482   5.189
  352SOL     MW 3042   5.245   4.458   5.163
  353SOL     OW 3043   5.877   2.909   4.764
  353SOL    HW1 3044   5.850   2.828   4.808
  353SOL    HW2 3045   5.971   2.897   4.749
  353SOL     MW 3046   5.885   2.897   4.768
  354SOL     OW 3047   2.095   1.781   1.013
  354SOL    HW1 3048   2.185   1.773   0.981
  354SOL    HW2 3049   2.090   1.871   1.046
  354SOL     MW 3050   2.106   1.792   1.013
  355SOL     OW 3051   6.111   5.736   4.978
  355SOL    HW1 3052   6.057   5.813   4.960
  355SOL    HW2 3053   6.084   5.672   4.912
  355SOL     MW 3054   6.101   5.738   4.967
  356SOL     OW 3055   4.354   5.215   2.177
  356SOL    HW1 3056   4.336   5.288   2.236
  356SOL    HW2 3057   4.284   5.218   2.113
  356SOL     MW 3058   4.343   5.225   2.176
  357SOL     OW 3059   0.517   2.684   1.016
  357SOL    HW1 3060   0.568   2.714   0.941
  357SOL    HW2 3061   0.573   2.618   1.058
  357SOL     MW 3062   0.531   2.679   1.012
  358SOL     OW 3063   5.324   3.395   0.427
  358SOL    HW1 3064   5.406   3.378   0.473
  358SOL    HW2 3065   5.292   3.309   0.401
  358SOL     MW 3066   5.330   3.382   0.430
  359SOL     OW 3067   1.359   4.691   1.323
  359SOL    HW1 3068   1.307   4.697   1.403
  359SOL    HW2 3069   1.401   4.605   1.328
  359SOL     MW 3070   1.358   4.681   1.334
  360SOL     OW 3071   4.021   3.526   5.660
  360SOL    HW1 3072   3.936   3.568   5.665
  360SOL    HW2 3073   4.082   3.590   5.698
  360SOL     MW 3074   4.018   3.540   5.665
  361SOL     OW 3075   3.039   5.902   4.862
  361SOL    HW1 3076   2.971   5.922   4.925
  361SOL    HW2 3077   3.103   5.850   4.911
  361SOL     MW 3078   3.039   5.898   4.876
  362SOL     OW 3079   0.324   4.590   1.717
  362SOL    HW1 3080   0.362   4.673   1.690
  362SOL    HW2 3081   0.377   4.562   1.792
  362SOL     MW 3082   0.336   4.597   1.723
  363SOL     OW 3083   1.846   0.313   1.506
  363SOL    HW1 3084   1.931   0.357   1.510
  363SOL    HW2 3085   1.851   0.258   1.428
  363SOL     MW 3086   1.858   0.312   1.497
  364SOL     OW 3087   0.879   5.535   1.493
  364SOL    HW1 3088   0.882   5.439   1.487
  364SOL    HW2 3089   0.939   5.556   1.565
  364SOL     MW 3090   0.887   5.525   1.501
  365SOL     OW 3091   4.253   6.015   2.240
  365SOL    HW1 3092   4.302   5.967   2.173
  365SOL    HW2 3093   4.168   5.970   2.244
  365SOL     MW 3094   4.248   6.003   2.232
  366SOL     OW 3095   4.617   1.579   1.516
  366SOL    HW1 3096   4.694   1.636   1.521
  366SOL    HW2 3097   4.654   1.490   1.520
  366SOL     MW 3098   4.632   1.575   1.517
  367SOL     OW 3099   3.920   5.987   2.556
  367SOL    HW1 3100   3.895   6.079   2.554
  367SOL    HW2 3101   3.975   5.975   2.478
  367SOL     MW 3102   3.924   5.997   2.546
  368SOL     OW 3103   3.677   0.747   3.085
  368SOL    HW1 3104   3.595   0.772   3.042
  368SOL    HW2 3105   3.674   0.652   3.090
  368SOL     MW 3106   3.666   0.738   3.080
  369SOL     OW 3107   2.482   3.303   5.653
  369SOL    HW1 3108   2.569   3.297   5.615
  369SOL    HW2 3109   2.438   3.222   5.629
  369SOL     MW 3110   2.487   3.292   5.645
  370SOL     OW 3111   4.134   1.471   1.906
  370SOL    HW1 3112   4.135   1.415   1.828
  370SOL    HW2 3113   4.191   1.426   1.969
  370SOL     MW 3114   4.141   1.458   1.904
  371SOL     OW 3115   0.440   3.021   1.856
  371SOL    HW1 3116   0.442   3.111   1.887
  371SOL    HW2 3117   0.360   2.984   1.894
  371SOL     MW 3118   0.430   3.028   1.864
  372SOL     OW 3119   0.541   6.092   5.686
  372SOL    HW1 3120   0.597   6.019   5.660
  372SOL    HW2 3121   0.592   6.139   5.752
  372SOL     MW 3122   0.555   6.089   5.691
  373SOL     OW 3123   5.122   3.295   3.358
  373SOL    HW1 3124   5.158   3.240   3.428
  373SOL    HW2 3125   5.037   3.323   3.390
  373SOL     MW 3126   5.116   3.292   3.371
  374SOL     OW 3127   1.326   1.988   2.974
  374SOL    HW1 3128   1.253   2.047   2.993
  374SOL    HW2 3129   1.355   2.013   2.886
  374SOL     MW 3130   1.320   1.999   2.965
  375SOL     OW 3131   4.623   4.288   1.737
  375SOL    HW1 3132   4.641   4.202   1.776
  375SOL    HW2 3133   4.661   4.351   1.798
  375SOL     MW 3134   4.630   4.285   1.750
  376SOL     OW 3135   4.697   1.174   6.065
  376SOL    HW1 3136   4.651   1.212   5.991
  376SOL    HW2 3137   4.660   1.085   6.073
  376SOL     MW 3138   4.686   1.167   6.057
  377SOL     OW 3139   2.307   0.171   4.254
  377SOL    HW1 3140   2.341   0.209   4.335
  377SOL    HW2 3141   2.282   0.247   4.201
  377SOL     MW 3142   2.308   0.186   4.258
  378SOL     OW 3143   4.959   4.918   0.538
  378SOL    HW1 3144   4.997   5.005   0.531
  378SOL    HW2 3145   5.032   4.861   0.560
  378SOL     MW 3146   4.973   4.922   0.540
  379SOL     OW 3147   2.065   3.470   1.927
  379SOL    HW1 3148   2.083   3.558   1.894
  379SOL    HW2 3149   1.976   3.450   1.898
  379SOL     MW 3150   2.056   3.478   1.919
  380SOL     OW 3151   3.756   4.531   4.728
  380SOL    HW1 3152   3.699   4.466   4.685
  380SOL    HW2 3153   3.743   4.516   4.821
  380SOL     MW 3154   3.747   4.520   4.734
  381SOL     OW 3155   1.449   4.190   3.779
  381SOL    HW1 3156   1.507   4.149   3.715
  381SOL    HW2 3157   1.384   4.238   3.726
  381SOL     MW 3158   1.448   4.191   3.764
  382SOL     OW 3159   4.980   1.426   5.588
  382SOL    HW1 3160   5.063   1.467   5.613
  382SOL    HW2 3161   4.942   1.488   5.525
  382SOL     MW 3162   4.986   1.439   5.583
  383SOL     OW 3163   0.676   2.569   3.149
  383SOL    HW1 3164   0.753   2.513   3.145
  383SOL    HW2 3165   0.704   2.644   3.202
  383SOL     MW 3166   0.689   2.572   3.155
  384SOL     OW 3167   1.293   5.211   1.738
  384SOL    HW1 3168   1.312   5.201   1.645
  384SOL    HW2 3169   1.200   5.230   1.743
  384SOL     MW 3170   1.284   5.212   1.727
  385SOL     OW 3171   0.997   5.722   2.970
  385SOL    HW1 3172   0.999   5.778   2.892
  385SOL    HW2 3173   1.077   5.745   3.017
  385SOL     MW 3174   1.008   5.732   2.966
  386SOL     OW 3175   4.714   4.903   3.510
  386SOL    HW1 3176   4.626   4.868   3.522
  386SOL    HW2 3177   4.771   4.842   3.557
  386SOL     MW 3178   4.710   4.891   3.517
  387SOL     OW 3179   1.067   5.208   5.569
  387SOL    HW1 3180   1.041   5.299   5.555
  387SOL    HW2 3181   1.037   5.187   5.657
  387SOL     MW 3182   1.060   5.217   5.578
  388SOL     OW 3183   3.672   1.905   0.322
  388SOL    HW1 3184   3.743   1.842   0.317
  388SOL    HW2 3185   3.618   1.886   0.245
  388SOL     MW 3186   3.674   1.895   0.312
  389SOL     OW 3187   1.538   3.474   0.964
  389SOL    HW1 3188   1.567   3.447   1.051
  389SOL    HW2 3189   1.483   3.401   0.933
  389SOL     MW 3190   1.535   3.461   0.971
  390SOL     OW 3191   0.626   4.522   0.990
  390SOL    HW1 3192   0.655   4.552   1.076
  390SOL    HW2 3193   0.565   4.451   1.008
  390SOL     MW 3194   0.622   4.517   1.003
  391SOL     OW 3195   1.782   5.296   1.744
  391SOL    HW1 3196   1.718   5.248   1.796
  391SOL    HW2 3197   1.746   5.297   1.655
  391SOL     MW 3198   1.769   5.290   1.739
  392SOL     OW 3199   3.823   0.637   1.676
  392SOL    HW1 3200   3.810   0.542   1.680
  392SOL    HW2 3201   3.880   0.656   1.751
  392SOL     MW 3202   3.829   0.627   1.686
  393SOL     OW 3203   0.429   3.071   0.579
  393SOL    HW1 3204   0.346   3.088   0.625
  393SOL    HW2 3205   0.496   3.102   0.639
  393SOL     MW 3206   0.427   3.077   0.593
  394SOL     OW 3207   1.173   0.303   0.334
  394SOL    HW1 3208   1.082   0.307   0.304
  394SOL    HW2 3209   1.216   0.243   0.273
  394SOL     MW 3210   1.167   0.296   0.322
  395SOL     OW 3211   1.934   0.322   3.348
  395SOL    HW1 3212   1.952   0.230   3.328
  395SOL    HW2 3213   1.895   0.357   3.267
  395SOL     MW 3214   1.932   0.315   3.335
  396SOL     OW 3215   0.442   3.441   0.535
  396SOL    HW1 3216   0.472   3.376   0.599
  396SOL    HW2 3217   0.440   3.394   0.452
  396SOL     MW 3218   0.445   3.427   0.533
  397SOL     OW 3219   5.663   2.701   6.036
  397SOL    HW1 3220   5.658   2.613   5.999
  397SOL    HW2 3221   5.734   2.744   5.988
  397SOL     MW 3222   5.671   2.696   6.025
  398SOL     OW 3223   1.332   3.361   1.889
  398SOL    HW1 3224   1.349   3.335   1.980
  398SOL    HW2 3225   1.384   3.441   1.877
  398SOL     MW 3226   1.341   3.368   1.899
  399SOL     OW 3227   3.956   5.162   2.840
  399SOL    HW1 3228   3.892   5.157   2.769
  399SOL    HW2 3229   4.041   5.163   2.796
  399SOL     MW 3230   3.958   5.162   2.825
  400SOL     OW 3231   5.969   2.582   1.963
  400SOL    HW1 3232   6.050   2.597   1.915
  400SOL    HW2 3233   5.906   2.555   1.896
  400SOL     MW 3234   5.971   2.581   1.948
  401SOL     OW 3235   3.017   2.585   4.784
  401SOL    HW1 3236   3.005   2.621   4.872
  401SOL    HW2 3237   3.021   2.662   4.727
  401SOL     MW 3238   3.016   2.599   4.788
  402SOL     OW 3239   4.076   3.313   0.262
  402SOL    HW1 3240   4.018   3.255   0.312
  402SOL    HW2 3241   4.055   3.296   0.171
  402SOL     MW 3242   4.066   3.304   0.257
  403SOL     OW 3243   0.740   4.556   2.118
  403SOL    HW1 3244   0.754   4.462   2.129
  403SOL    HW2 3245   0.761   4.594   2.204
  403SOL     MW 3246   0.745   4.549   2.130
  404SOL     OW 3247   4.780   4.628   4.726
  404SOL    HW1 3248   4.716   4.584   4.783
  404SOL    HW2 3249   4.851   4.654   4.785
  404SOL     MW 3250   4.781   4.626   4.741
  405SOL     OW 3251   0.139   0.484   3.501
  405SOL    HW1 3252   0.071   0.420   3.522
  405SOL    HW2 3253   0.209   0.433   3.461
  405SOL     MW 3254   0.139   0.470   3.498
  406SOL     OW 3255   2.244   5.309   1.063
  406SOL    HW1 3256   2.291   5.231   1.033
  406SOL    HW2 3257   2.183   5.278   1.128
  406SOL     MW 3258   2.242   5.295   1.067
  407SOL     OW 3259   5.255   5.103   4.282
  407SOL    HW1 3260   5.226   5.016   4.254
  407SOL    HW2 3261   5.317   5.131   4.215
  407SOL     MW 3262   5.259   5.096   4.270
  408SOL     OW 3263   4.898   5.110   2.878
  408SOL    HW1 3264   4.841   5.051   2.927
  408SOL    HW2 3265   4.926   5.176   2.941
  408SOL     MW 3266   4.895   5.111   2.892
  409SOL     OW 3267   1.410   1.145   2.072
  409SOL    HW1 3268   1.477   1.097   2.121
  409SOL    HW2 3269   1.339   1.082   2.060
  409SOL     MW 3270   1.410   1.130   2.076
  410SOL     OW 3271   3.594   1.599   0.471
  410SOL    HW1 3272   3.547   1.604   0.554
  410SOL    HW2 3273   3.525   1.595   0.404
  410SOL     MW 3274   3.579   1.599   0.473
  411SOL     OW 3275   0.121   1.737   2.355
  411SOL    HW1 3276   0.176   1.808   2.386
  411SOL    HW2 3277   0.031   1.769   2.366
  411SOL     MW 3278   0.116   1.750   2.360
  412SOL     OW 3279   0.318   5.793   1.640
  412SOL    HW1 3280   0.382   5.776   1.571
  412SOL    HW2 3281   0.308   5.889   1.640
  412SOL     MW 3282   0.325   5.803   1.631
  413SOL     OW 3283   1.981   5.751   6.042
  413SOL    HW1 3284   1.952   5.683   6.103
  413SOL    HW2 3285   1.994   5.705   5.959
  413SOL     MW 3286   1.979   5.736   6.039
  414SOL     OW 3287   2.828   2.160   5.861
  414SOL    HW1 3288   2.829   2.076   5.906
  414SOL    HW2 3289   2.915   2.197   5.877
  414SOL     MW 3290   2.839   2.154   5.869
  415SOL     OW 3291   1.348   0.104   5.277
  415SOL    HW1 3292   1.369   0.135   5.189
  415SOL    HW2 3293   1.431   0.105   5.323
  415SOL     MW 3294   1.361   0.108   5.271
  416SOL     OW 3295   2.396   4.112   1.623
  416SOL    HW1 3296   2.484   4.138   1.650
  416SOL    HW2 3297   2.400   4.016   1.619
  416SOL     MW 3298   2.408   4.103   1.626
  417SOL     OW 3299   5.824   6.094   5.161
  417SOL    HW1 3300   5.875   6.013   5.158
  417SOL    HW2 3301   5.889   6.161   5.184
  417SOL     MW 3302   5.839   6.093   5.164
  418SOL     OW 3303   3.373   6.093   2.318
  418SOL    HW1 3304   3.348   6.119   2.230
  418SOL    HW2 3305   3.305   6.128   2.375
  418SOL     MW 3306   3.361   6.101   2.314
  419SOL     OW 3307   5.848   5.064   4.896
  419SOL    HW1 3308   5.866   5.072   4.802
  419SOL    HW2 3309   5.786   5.134   4.914
  419SOL     MW 3310   5.843   5.074   4.886
  420SOL     OW 3311   2.389   2.117   5.895
  420SOL    HW1 3312   2.345   2.059   5.833
  420SOL    HW2 3313   2.327   2.188   5.911
  420SOL     MW 3314   2.376   2.119   5.889
  421SOL     OW 3315   0.034   5.756   2.245
  421SOL    HW1 3316   0.001   5.668   2.225
  421SOL    HW2 3317   0.046   5.756   2.340
  421SOL     MW 3318   0.031   5.745   2.255
  422SOL     OW 3319   2.436   2.925   1.027
  422SOL    HW1 3320   2.360   2.917   0.969
  422SOL    HW2 3321   2.511   2.933   0.968
  422SOL     MW 3322   2.436   2.925   1.012
  423SOL     OW 3323   4.769   0.649   2.948
  423SOL    HW1 3324   4.788   0.718   3.011
  423SOL    HW2 3325   4.734   0.695   2.872
  423SOL     MW 3326   4.767   0.664   2.946
  424SOL     OW 3327   3.218   5.242   1.487
  424SOL    HW1 3328   3.263   5.190   1.421
  424SOL    HW2 3329   3.284   5.304   1.518
  424SOL     MW 3330   3.232   5.244   1.483
  425SOL     OW 3331   4.646   1.978   5.737
  425SOL    HW1 3332   4.711   2.026   5.788
  425SOL    HW2 3333   4.580   1.951   5.800
  425SOL     MW 3334   4.646   1.980   5.752
  426SOL     OW 3335   5.573   3.187   4.862
  426SOL    HW1 3336   5.540   3.253   4.800
  426SOL    HW2 3337   5.511   3.115   4.855
  426SOL     MW 3338   5.561   3.186   4.853
  427SOL     OW 3339   4.724   3.614   4.920
  427SOL    HW1 3340   4.673   3.693   4.935
  427SOL    HW2 3341   4.720   3.566   5.002
  427SOL     MW 3342   4.717   3.618   4.932
  428SOL     OW 3343   1.295   3.714   1.425
  428SOL    HW1 3344   1.349   3.776   1.473
  428SOL    HW2 3345   1.317   3.728   1.333
  428SOL     MW 3346   1.305   3.724   1.419
  429SOL     OW 3347   3.463   0.151   3.892
  429SOL    HW1 3348   3.536   0.094   3.867
  429SOL    HW2 3349   3.468   0.155   3.988
  429SOL     MW 3350   3.473   0.144   3.901
  430SOL     OW 3351   3.657   3.611   4.760
  430SOL    HW1 3352   3.584   3.598   4.699
  430SOL    HW2 3353   3.735   3.595   4.708
  430SOL     MW 3354   3.657   3.607   4.746
  431SOL     OW 3355   4.074   2.484   0.387
  431SOL    HW1 3356   4.148   2.435   0.350
  431SOL    HW2 3357   4.005   2.476   0.321
  431SOL     MW 3358   4.075   2.477   0.373
  432SOL     OW 3359   1.526   5.352   0.649
  432SOL    HW1 3360   1.524   5.362   0.745
  432SOL    HW2 3361   1.594   5.287   0.633
  432SOL     MW 3362   1.534   5.345   0.659
  433SOL     OW 3363   4.173   3.016   1.477
  433SOL    HW1 3364   4.099   3.049   1.425
  433SOL    HW2 3365   4.133   2.956   1.540
  433SOL     MW 3366   4.158   3.013   1.479
  434SOL     OW 3367   0.953   5.790   2.501
  434SOL    HW1 3368   1.014   5.853   2.539
  434SOL    HW2 3369   1.006   5.712   2.484
  434SOL     MW 3370   0.968   5.788   2.503
  435SOL     OW 3371   1.159   4.885   3.288
  435SOL    HW1 3372   1.140   4.979   3.283
  435SOL    HW2 3373   1.252   4.878   3.266
  435SOL     MW 3374   1.168   4.896   3.285
  436SOL     OW 3375   1.107   4.402   0.019
  436SOL    HW1 3376   1.110   4.494  -0.009
  436SOL    HW2 3377   1.017   4.390   0.051
  436SOL     MW 3378   1.096   4.412   0.019
  437SOL     OW 3379   4.726   5.078   0.652
  437SOL    HW1 3380   4.776   5.019   0.596
  437SOL    HW2 3381   4.634   5.056   0.633
  437SOL     MW 3382   4.720   5.067   0.642
  438SOL     OW 3383   0.523   3.342   0.967
  438SOL    HW1 3384   0.514   3.435   0.947
  438SOL    HW2 3385   0.552   3.340   1.058
  438SOL     MW 3386   0.526   3.354   0.976
  439SOL     OW 3387   0.527   1.452   5.411
  439SOL    HW1 3388   0.481   1.403   5.479
  439SOL    HW2 3389   0.516   1.399   5.332
  439SOL     MW 3390   0.520   1.439   5.409
  440SOL     OW 3391   2.376   4.745   1.443
  440SOL    HW1 3392   2.386   4.817   1.505
  440SOL    HW2 3393   2.287   4.713   1.456
  440SOL     MW 3394   2.366   4.750   1.453
  441SOL     OW 3395   3.125   5.015   4.247
  441SOL    HW1 3396   3.110   5.094   4.298
  441SOL    HW2 3397   3.212   4.986   4.273
  441SOL     MW 3398   3.134   5.021   4.257
  442SOL     OW 3399   3.698   5.094   0.533
  442SOL    HW1 3400   3.707   5.178   0.489
  442SOL    HW2 3401   3.783   5.078   0.573
  442SOL     MW 3402   3.710   5.103   0.532
  443SOL     OW 3403   4.044   0.369   2.988
  443SOL    HW1 3404   4.030   0.375   3.083
  443SOL    HW2 3405   4.001   0.287   2.963
  443SOL     MW 3406   4.037   0.359   2.997
  444SOL     OW 3407   4.822   4.749   1.073
  444SOL    HW1 3408   4.739   4.761   1.118
  444SOL    HW2 3409   4.822   4.815   1.003
  444SOL     MW 3410   4.811   4.759   1.070
  445SOL     OW 3411   1.309   1.102   4.585
  445SOL    HW1 3412   1.249   1.029   4.598
  445SOL    HW2 3413   1.386   1.063   4.543
  445SOL     MW 3414   1.311   1.088   4.581
  446SOL     OW 3415   4.588   5.840   3.722
  446SOL    HW1 3416   4.516   5.777   3.729
  446SOL    HW2 3417   4.569   5.888   3.642
  446SOL     MW 3418   4.576   5.838   3.713
  447SOL     OW 3419   2.205   5.106   4.122
  447SOL    HW1 3420   2.257   5.147   4.191
  447SOL    HW2 3421   2.215   5.163   4.046
  447SOL     MW 3422   2.213   5.118   4.121
  448SOL     OW 3423   3.309   2.706   4.502
  448SOL    HW1 3424   3.217   2.721   4.478
  448SOL    HW2 3425   3.317   2.744   4.589
  448SOL     MW 3426   3.298   2.713   4.510
  449SOL     OW 3427   6.050   3.665   2.310
  449SOL    HW1 3428   5.995   3.612   2.253
  449SOL    HW2 3429   5.993   3.690   2.383
  449SOL     MW 3430   6.036   3.661   2.312
  450SOL     OW 3431   5.814   5.706   3.158
  450SOL    HW1 3432   5.784   5.707   3.249
  450SOL    HW2 3433   5.738   5.674   3.108
  450SOL     MW 3434   5.800   5.702   3.163
  451SOL     OW 3435   0.259   2.287   1.054
  451SOL    HW1 3436   0.354   2.281   1.053
  451SOL    HW2 3437   0.240   2.368   1.103
  451SOL     MW 3438   0.268   2.297   1.060
  452SOL     OW 3439   5.206   2.480   1.267
  452SOL    HW1 3440   5.272   2.509   1.204
  452SOL    HW2 3441   5.123   2.506   1.228
  452SOL     MW 3442   5.204   2.487   1.254
  453SOL     OW 3443   1.623   5.175   2.623
  453SOL    HW1 3444   1.571   5.132   2.555
  453SOL    HW2 3445   1.710   5.137   2.613
  453SOL     MW 3446   1.628   5.165   2.613
  454SOL     OW 3447   1.260   6.007   1.522
  454SOL    HW1 3448   1.324   6.070   1.557
  454SOL    HW2 3449   1.289   5.992   1.432
  454SOL     MW 3450   1.272   6.013   1.515
  455SOL     OW 3451   4.150   5.918   1.041
  455SOL    HW1 3452   4.197   5.871   1.111
  455SOL    HW2 3453   4.060   5.886   1.047
  455SOL     MW 3454   4.145   5.908   1.051
  456SOL     OW 3455   2.579   4.589   5.860
  456SOL    HW1 3456   2.520   4.645   5.910
  456SOL    HW2 3457   2.521   4.527   5.815
  456SOL     MW 3458   2.564   4.588   5.861
  457SOL     OW 3459   0.315   2.384   4.784
  457SOL    HW1 3460   0.360   2.436   4.718
  457SOL    HW2 3461   0.349   2.295   4.772
  457SOL     MW 3462   0.325   2.379   4.774
  458SOL     OW 3463   2.576   4.452   1.469
  458SOL    HW1 3464   2.641   4.456   1.400
  458SOL    HW2 3465   2.495   4.485   1.429
  458SOL     MW 3466   2.574   4.457   1.455
  459SOL     OW 3467   3.401   6.040   3.570
  459SOL    HW1 3468   3.460   6.110   3.542
  459SOL    HW2 3469   3.397   5.981   3.494
  459SOL     MW 3470   3.408   6.041   3.556
  460SOL     OW 3471   5.493   3.113   0.351
  460SOL    HW1 3472   5.454   3.084   0.269
  460SOL    HW2 3473   5.575   3.155   0.325
  460SOL     MW 3474   5.498   3.115   0.337
  461SOL     OW 3475   3.995   4.706   4.629
  461SOL    HW1 3476   4.023   4.702   4.537
  461SOL    HW2 3477   3.905   4.674   4.627
  461SOL     MW 3478   3.987   4.701   4.617
  462SOL     OW 3479   3.931   0.313   0.615
  462SOL    HW1 3480   3.983   0.233   0.606
  462SOL    HW2 3481   3.885   0.303   0.698
  462SOL     MW 3482   3.932   0.302   0.624
  463SOL     OW 3483   3.079   2.639   4.404
  463SOL    HW1 3484   3.087   2.547   4.427
  463SOL    HW2 3485   3.057   2.640   4.311
  463SOL     MW 3486   3.078   2.628   4.395
  464SOL     OW 3487   2.587   3.897   5.318
  464SOL    HW1 3488   2.544   3.872   5.400
  464SOL    HW2 3489   2.674   3.857   5.324
  464SOL     MW 3490   2.592   3.889   5.329
  465SOL     OW 3491   4.007   3.944   0.525
  465SOL    HW1 3492   4.062   4.021   0.511
  465SOL    HW2 3493   3.948   3.969   0.596
  465SOL     MW 3494   4.006   3.957   0.532
  466SOL     OW 3495   1.798   5.767   2.604
  466SOL    HW1 3496   1.845   5.849   2.597
  466SOL    HW2 3497   1.796   5.747   2.697
  466SOL     MW 3498   1.804   5.775   2.615
  467SOL     OW 3499   1.766   4.206   2.838
  467SOL    HW1 3500   1.761   4.120   2.796
  467SOL    HW2 3501   1.814   4.261   2.776
  467SOL     MW 3502   1.772   4.202   2.825
  468SOL     OW 3503   3.948   4.506   1.128
  468SOL    HW1 3504   3.877   4.556   1.089
  468SOL    HW2 3505   4.008   4.490   1.056
  468SOL     MW 3506   3.946   4.510   1.114
  469SOL     OW 3507   4.931   4.643   0.721
  469SOL    HW1 3508   4.978   4.722   0.747
  469SOL    HW2 3509   4.881   4.618   0.799
  469SOL     MW 3510   4.930   4.649   0.734
  470SOL     OW 3511   4.529   3.063   5.525
  470SOL    HW1 3512   4.598   2.998   5.538
  470SOL    HW2 3513   4.512   3.098   5.613
  470SOL     MW 3514   4.536   3.059   5.538
  471SOL     OW 3515   1.617   1.959   2.680
  471SOL    HW1 3516   1.674   1.895   2.722
  471SOL    HW2 3517   1.667   1.988   2.603
  471SOL     MW 3518   1.631   1.955   2.675
  472SOL     OW 3519   1.271   5.812   5.893
  472SOL    HW1 3520   1.315   5.853   5.967
  472SOL    HW2 3521   1.340   5.802   5.827
  472SOL     MW 3522   1.286   5.816   5.894
  473SOL     OW 3523   3.294   2.587   6.085
  473SOL    HW1 3524   3.305   2.681   6.097
  473SOL    HW2 3525   3.200   2.575   6.071
  473SOL     MW 3526   3.284   2.597   6.084
  474SOL     OW 3527   1.271   1.111   6.039
  474SOL    HW1 3528   1.218   1.158   5.974
  474SOL    HW2 3529   1.352   1.162   6.045
  474SOL     MW 3530   1.274   1.124   6.031
  475SOL     OW 3531   5.323   2.840   3.309
  475SOL    HW1 3532   5.343   2.752   3.276
  475SOL    HW2 3533   5.295   2.825   3.400
  475SOL     MW 3534   5.322   2.827   3.317
  476SOL     OW 3535   1.050   3.216   1.907
  476SOL    HW1 3536   1.082   3.227   1.997
  476SOL    HW2 3537   1.040   3.305   1.874
  476SOL     MW 3538   1.053   3.229   1.914
  477SOL     OW 3539   1.086   2.518   4.792
  477SOL    HW1 3540   1.071   2.536   4.885
  477SOL    HW2 3541   1.179   2.534   4.778
  477SOL     MW 3542   1.096   2.522   4.802
  478SOL     OW 3543   0.066   2.762   5.966
  478SOL    HW1 3544   0.040   2.787   6.054
  478SOL    HW2 3545   0.146   2.813   5.950
  478SOL     MW 3546   0.073   2.772   5.975
  479SOL     OW 3547   1.996   5.108   1.836
  479SOL    HW1 3548   1.971   5.037   1.895
  479SOL    HW2 3549   1.920   5.166   1.835
  479SOL     MW 3550   1.983   5.107   1.843
  480SOL     OW 3551   1.149   2.970   5.132
  480SOL    HW1 3552   1.157   2.996   5.224
  480SOL    HW2 3553   1.162   3.050   5.083
  480SOL     MW 3554   1.151   2.983   5.138
  481SOL     OW 3555   1.881   1.991   5.745
  481SOL    HW1 3556   1.853   2.032   5.826
  481SOL    HW2 3557   1.935   2.057   5.702
  481SOL     MW 3558   1.885   2.004   5.750
  482SOL     OW 3559   3.899   2.902   5.863
  482SOL    HW1 3560   3.813   2.940   5.875
  482SOL    HW2 3561   3.894   2.857   5.778
  482SOL     MW 3562   3.888   2.901   5.854
  483SOL     OW 3563   2.396   1.050   3.732
  483SOL    HW1 3564   2.356   1.024   3.815
  483SOL    HW2 3565   2.483   1.081   3.755
  483SOL     MW 3566   2.402   1.051   3.746
  484SOL     OW 3567   1.212   1.624   4.690
  484SOL    HW1 3568   1.195   1.530   4.691
  484SOL    HW2 3569   1.158   1.658   4.619
  484SOL     MW 3570   1.203   1.616   4.681
  485SOL     OW 3571   2.087   5.904   4.973
  485SOL    HW1 3572   2.100   5.881   4.881
  485SOL    HW2 3573   2.096   6.000   4.975
  485SOL     MW 3574   2.090   5.914   4.961
  486SOL     OW 3575   3.217   3.035   6.026
  486SOL    HW1 3576   3.189   3.105   5.967
  486SOL    HW2 3577   3.139   2.980   6.036
  486SOL     MW 3578   3.203   3.037   6.020
  487SOL     OW 3579   2.195   3.120   1.539
  487SOL    HW1 3580   2.194   3.167   1.622
  487SOL    HW2 3581   2.287   3.105   1.520
  487SOL     MW 3582   2.207   3.124   1.547
  488SOL     OW 3583   4.372   2.676   1.648
  488SOL    HW1 3584   4.425   2.725   1.585
  488SOL    HW2 3585   4.423   2.679   1.729
  488SOL     MW 3586   4.385   2.683   1.651
  489SOL     OW 3587   5.429   5.006   0.655
  489SOL    HW1 3588   5.464   5.058   0.727
  489SOL    HW2 3589   5.407   5.070   0.588
  489SOL     MW 3590   5.431   5.021   0.656
  490SOL     OW 3591   5.986   1.368   3.385
  490SOL    HW1 3592   5.909   1.377   3.328
  490SOL    HW2 3593   5.971   1.431   3.455
  490SOL     MW 3594   5.974   1.377   3.387
  491SOL     OW 3595   1.783   4.788   3.689
  491SOL    HW1 3596   1.873   4.769   3.662
  491SOL    HW2 3597   1.785   4.879   3.717
  491SOL     MW 3598   1.795   4.797   3.689
  492SOL     OW 3599   3.055   3.044   1.404
  492SOL    HW1 3600   3.081   3.090   1.324
  492SOL    HW2 3601   3.132   2.991   1.426
  492SOL     MW 3602   3.068   3.043   1.397
  493SOL     OW 3603   2.905   1.081   4.820
  493SOL    HW1 3604   2.813   1.099   4.839
  493SOL    HW2 3605   2.953   1.156   4.856
  493SOL     MW 3606   2.900   1.093   4.827
  494SOL     OW 3607   5.797   0.088   2.197
  494SOL    HW1 3608   5.754   0.003   2.199
  494SOL    HW2 3609   5.873   0.076   2.140
  494SOL     MW 3610   5.801   0.076   2.190
  495SOL     OW 3611   2.987   0.921   3.683
  495SOL    HW1 3612   2.941   0.912   3.600
  495SOL    HW2 3613   3.054   0.987   3.667
  495SOL     MW 3614   2.990   0.928   3.671
  496SOL     OW 3615   2.361   5.948   4.801
  496SOL    HW1 3616   2.439   5.905   4.767
  496SOL    HW2 3617   2.378   6.042   4.792
  496SOL     MW 3618   2.373   5.955   4.796
  497SOL     OW 3619   3.990   3.170   0.954
  497SOL    HW1 3620   3.910   3.185   0.903
  497SOL    HW2 3621   4.027   3.090   0.916
  497SOL     MW 3622   3.985   3.162   0.942
  498SOL     OW 3623   3.715   3.575   3.615
  498SOL    HW1 3624   3.649   3.563   3.547
  498SOL    HW2 3625   3.774   3.501   3.605
  498SOL     MW 3626   3.714   3.564   3.605
  499SOL     OW 3627   0.811   4.396   0.651
  499SOL    HW1 3628   0.810   4.460   0.722
  499SOL    HW2 3629   0.842   4.446   0.575
  499SOL     MW 3630   0.815   4.411   0.650
  500SOL     OW 3631   1.674   0.342   3.504
  500SOL    HW1 3632   1.628   0.258   3.499
  500SOL    HW2 3633   1.745   0.335   3.440
  500SOL     MW 3634   1.677   0.330   3.495
  501SOL     OW 3635   2.678   2.148   4.818
  501SOL    HW1 3636   2.774   2.149   4.825
  501SOL    HW2 3637   2.648   2.118   4.904
  501SOL     MW 3638   2.687   2.144   4.830
  502SOL     OW 3639   0.971   2.494   1.178
  502SOL    HW1 3640   1.044   2.479   1.118
  502SOL    HW2 3641   0.995   2.574   1.225
  502SOL     MW 3642   0.983   2.503   1.176
  503SOL     OW 3643   5.526   5.705   4.117
  503SOL    HW1 3644   5.514   5.631   4.176
  503SOL    HW2 3645   5.620   5.708   4.100
  503SOL     MW 3646   5.536   5.696   4.122
  504SOL     OW 3647   0.952   4.829   1.227
  504SOL    HW1 3648   0.937   4.862   1.316
  504SOL    HW2 3649   1.020   4.763   1.237
  504SOL     MW 3650   0.959   4.825   1.240
  505SOL     OW 3651   2.356   5.828   0.365
  505SOL    HW1 3652   2.415   5.890   0.321
  505SOL    HW2 3653   2.275   5.877   0.377
  505SOL     MW 3654   2.353   5.843   0.361
  506SOL     OW 3655   1.239   0.477   0.919
  506SOL    HW1 3656   1.181   0.402   0.924
  506SOL    HW2 3657   1.260   0.497   1.010
  506SOL     MW 3658   1.234   0.470   0.931
  507SOL     OW 3659   0.875   4.525   1.756
  507SOL    HW1 3660   0.932   4.474   1.814
  507SOL    HW2 3661   0.844   4.598   1.811
  507SOL     MW 3662   0.879   4.528   1.771
  508SOL     OW 3663   1.745   3.388   1.734
  508SOL    HW1 3664   1.747   3.342   1.650
  508SOL    HW2 3665   1.707   3.325   1.795
  508SOL     MW 3666   1.740   3.374   1.731
  509SOL     OW 3667   0.034   2.620   1.807
  509SOL    HW1 3668   0.023   2.572   1.725
  509SOL    HW2 3669   0.114   2.670   1.795
  509SOL     MW 3670   0.043   2.620   1.795
  510SOL     OW 3671   2.915   6.032   3.344
  510SOL    HW1 3672   2.986   5.974   3.372
  510SOL    HW2 3673   2.899   6.089   3.420
  510SOL     MW 3674   2.922   6.032   3.358
  511SOL     OW 3675   4.044   5.793   0.734
  511SOL    HW1 3676   3.972   5.748   0.690
  511SOL    HW2 3677   4.109   5.725   0.752
  511SOL     MW 3678   4.043   5.779   0.731
  512SOL     OW 3679   4.370   1.871   5.746
  512SOL    HW1 3680   4.406   1.795   5.792
  512SOL    HW2 3681   4.296   1.900   5.801
  512SOL     MW 3682   4.365   1.865   5.759
  513SOL     OW 3683   3.016   4.527   5.034
  513SOL    HW1 3684   2.981   4.583   5.103
  513SOL    HW2 3685   3.110   4.524   5.050
  513SOL     MW 3686   3.023   4.534   5.045
  514SOL     OW 3687   3.515   5.431   5.664
  514SOL    HW1 3688   3.544   5.520   5.645
  514SOL    HW2 3689   3.582   5.397   5.724
  514SOL     MW 3690   3.527   5.438   5.669
  515SOL     OW 3691   2.877   3.943   5.551
  515SOL    HW1 3692   2.950   3.949   5.613
  515SOL    HW2 3693   2.878   4.027   5.505
  515SOL     MW 3694   2.887   3.955   5.553
  516SOL     OW 3695   4.831   0.204   2.448
  516SOL    HW1 3696   4.910   0.150   2.459
  516SOL    HW2 3697   4.810   0.233   2.536
  516SOL     MW 3698   4.839   0.200   2.460
  517SOL     OW 3699   2.523   0.191   2.230
  517SOL    HW1 3700   2.525   0.258   2.162
  517SOL    HW2 3701   2.534   0.240   2.312
  517SOL     MW 3702   2.525   0.206   2.232
  518SOL     OW 3703   5.751   5.437   1.722
  518SOL    HW1 3704   5.687   5.396   1.780
  518SOL    HW2 3705   5.817   5.473   1.781
  518SOL     MW 3706   5.751   5.436   1.737
  519SOL     OW 3707   0.477   5.521   4.979
  519SOL    HW1 3708   0.433   5.528   4.894
  519SOL    HW2 3709   0.474   5.610   5.014
  519SOL     MW 3710   0.471   5.534   4.972
  520SOL     OW 3711   3.300   0.147   4.793
  520SOL    HW1 3712   3.382   0.099   4.782
  520SOL    HW2 3713   3.248   0.094   4.855
  520SOL     MW 3714   3.304   0.134   4.800
  521SOL     OW 3715   4.779   3.098   5.988
  521SOL    HW1 3716   4.773   3.019   6.042
  521SOL    HW2 3717   4.810   3.065   5.903
  521SOL     MW 3718   4.782   3.083   5.984
  522SOL     OW 3719   5.645   4.546   5.655
  522SOL    HW1 3720   5.721   4.575   5.705
  522SOL    HW2 3721   5.581   4.617   5.665
  522SOL     MW 3722   5.646   4.558   5.663
  523SOL     OW 3723   4.888   1.285   0.697
  523SOL    HW1 3724   4.826   1.214   0.684
  523SOL    HW2 3725   4.970   1.241   0.720
  523SOL     MW 3726   4.891   1.270   0.699
  524SOL     OW 3727   2.667   5.407   5.376
  524SOL    HW1 3728   2.744   5.389   5.322
  524SOL    HW2 3729   2.691   5.377   5.464
  524SOL     MW 3730   2.680   5.401   5.380
  525SOL     OW 3731   1.089   1.718   3.904
  525SOL    HW1 3732   1.096   1.806   3.866
  525SOL    HW2 3733   1.173   1.677   3.883
  525SOL     MW 3734   1.101   1.724   3.897
  526SOL     OW 3735   1.475   6.112   2.798
  526SOL    HW1 3736   1.454   6.072   2.714
  526SOL    HW2 3737   1.399   6.093   2.853
  526SOL     MW 3738   1.463   6.105   2.795
  527SOL     OW 3739   4.142   4.223   0.166
  527SOL    HW1 3740   4.125   4.132   0.144
  527SOL    HW2 3741   4.190   4.258   0.091
  527SOL     MW 3742   4.146   4.216   0.154
  528SOL     OW 3743   2.071   4.560   5.988
  528SOL    HW1 3744   2.014   4.560   6.065
  528SOL    HW2 3745   2.137   4.626   6.008
  528SOL     MW 3746   2.072   4.568   6.001
  529SOL     OW 3747   1.723   0.150   4.998
  529SOL    HW1 3748   1.782   0.113   5.064
  529SOL    HW2 3749   1.635   0.129   5.030
  529SOL     MW 3750   1.720   0.142   5.011
  530SOL     OW 3751   3.648   0.794   0.040
  530SOL    HW1 3752   3.657   0.701   0.060
  530SOL    HW2 3753   3.669   0.800  -0.053
  530SOL     MW 3754   3.652   0.783   0.031
  531SOL     OW 3755   2.869   5.337   1.448
  531SOL    HW1 3756   2.919   5.410   1.484
  531SOL    HW2 3757   2.780   5.351   1.478
  531SOL     MW 3758   2.864   5.348   1.456
  532SOL     OW 3759   4.154   5.531   5.308
  532SOL    HW1 3760   4.090   5.595   5.277
  532SOL    HW2 3761   4.227   5.585   5.339
  532SOL     MW 3762   4.155   5.546   5.308
  533SOL     OW 3763   4.891   3.116   0.853
  533SOL    HW1 3764   4.882   3.164   0.770
  533SOL    HW2 3765   4.944   3.173   0.908
  533SOL     MW 3766   4.897   3.129   0.850
  534SOL     OW 3767   1.465   2.189   5.083
  534SOL    HW1 3768   1.380   2.177   5.039
  534SOL    HW2 3769   1.446   2.250   5.155
  534SOL     MW 3770   1.451   2.196   5.086
  535SOL     OW 3771   3.236   3.557   5.192
  535SOL    HW1 3772   3.302   3.510   5.141
  535SOL    HW2 3773   3.257   3.649   5.180
  535SOL     MW 3774   3.247   3.563   5.184
  536SOL     OW 3775   5.898   3.071   0.214
  536SOL    HW1 3776   5.902   3.073   0.118
  536SOL    HW2 3777   5.986   3.097   0.242
  536SOL     MW 3778   5.910   3.075   0.205
  537SOL     OW 3779   4.959   2.613   1.851
  537SOL    HW1 3780   5.004   2.536   1.817
  537SOL    HW2 3781   4.866   2.588   1.851
  537SOL     MW 3782   4.953   2.600   1.847
  538SOL     OW 3783   0.439   2.146   4.676
  538SOL    HW1 3784   0.486   2.178   4.599
  538SOL    HW2 3785   0.384   2.075   4.642
  538SOL     MW 3786   0.438   2.141   4.662
  539SOL     OW 3787   6.078   1.308   0.785
  539SOL    HW1 3788   6.130   1.285   0.708
  539SOL    HW2 3789   5.991   1.325   0.750
  539SOL     MW 3790   6.074   1.307   0.770
  540SOL     OW 3791   2.275   0.785   4.053
  540SOL    HW1 3792   2.359   0.796   4.098
  540SOL    HW2 3793   2.210   0.818   4.115
  540SOL     MW 3794   2.277   0.791   4.067
  541SOL     OW 3795   5.404   1.206   2.366
  541SOL    HW1 3796   5.382   1.282   2.420
  541SOL    HW2 3797   5.486   1.173   2.404
  541SOL     MW 3798   5.412   1.211   2.378
  542SOL     OW 3799   5.543   5.147   1.168
  542SOL    HW1 3800   5.492   5.067   1.175
  542SOL    HW2 3801   5.566   5.170   1.258
  542SOL     MW 3802   5.539   5.140   1.180
  543SOL     OW 3803   0.814   2.043   0.092
  543SOL    HW1 3804   0.795   2.004   0.007
  543SOL    HW2 3805   0.754   2.000   0.153
  543SOL     MW 3806   0.804   2.032   0.089
  544SOL     OW 3807   2.083   2.898   0.024
  544SOL    HW1 3808   2.026   2.843  -0.029
  544SOL    HW2 3809   2.068   2.987  -0.009
  544SOL     MW 3810   2.074   2.902   0.013
  545SOL     OW 3811   0.121   3.105   1.928
  545SOL    HW1 3812   0.097   3.058   1.849
  545SOL    HW2 3813   0.135   3.195   1.900
  545SOL     MW 3814   0.119   3.110   1.915
  546SOL     OW 3815   3.336   3.988   0.653
  546SOL    HW1 3816   3.314   4.081   0.653
  546SOL    HW2 3817   3.412   3.982   0.710
  546SOL     MW 3818   3.343   3.999   0.660
  547SOL     OW 3819   3.563   3.854   5.816
  547SOL    HW1 3820   3.627   3.889   5.878
  547SOL    HW2 3821   3.480   3.859   5.862
  547SOL     MW 3822   3.561   3.859   5.830
  548SOL     OW 3823   2.412   4.963   2.643
  548SOL    HW1 3824   2.417   5.052   2.680
  548SOL    HW2 3825   2.480   4.915   2.689
  548SOL     MW 3826   2.421   4.968   2.654
  549SOL     OW 3827   0.180   4.228   2.001
  549SOL    HW1 3828   0.222   4.159   1.949
  549SOL    HW2 3829   0.248   4.257   2.061
  549SOL     MW 3830   0.194   4.223   2.002
  550SOL     OW 3831   2.613   1.046   4.548
  550SOL    HW1 3832   2.653   0.960   4.542
  550SOL    HW2 3833   2.524   1.034   4.514
  550SOL     MW 3834   2.606   1.034   4.543
  551SOL     OW 3835   0.441   4.412   0.352
  551SOL    HW1 3836   0.478   4.334   0.311
  551SOL    HW2 3837   0.480   4.415   0.439
  551SOL     MW 3838   0.451   4.403   0.358
  552SOL     OW 3839   3.696   0.852   2.169
  552SOL    HW1 3840   3.701   0.885   2.079
  552SOL    HW2 3841   3.756   0.778   2.170
  552SOL     MW 3842   3.704   0.847   2.157
  553SOL     OW 3843   1.854   0.778   5.396
  553SOL    HW1 3844   1.942   0.801   5.426
  553SOL    HW2 3845   1.804   0.859   5.407
  553SOL     MW 3846   1.859   0.792   5.402
  554SOL     OW 3847   3.883   1.034   0.390
  554SOL    HW1 3848   3.965   1.085   0.396
  554SOL    HW2 3849   3.866   1.028   0.296
  554SOL     MW 3850   3.892   1.040   0.379
  555SOL     OW 3851   0.262   1.261   6.054
  555SOL    HW1 3852   0.209   1.307   5.989
  555SOL    HW2 3853   0.302   1.189   6.005
  555SOL     MW 3854   0.260   1.258   6.039
  556SOL     OW 3855   2.953   3.591   0.218
  556SOL    HW1 3856   2.884   3.652   0.194
  556SOL    HW2 3857   2.971   3.542   0.137
  556SOL     MW 3858   2.947   3.592   0.205
  557SOL     OW 3859   6.005   5.044   0.437
  557SOL    HW1 3860   5.949   5.110   0.395
  557SOL    HW2 3861   5.948   4.969   0.451
  557SOL     MW 3862   5.991   5.043   0.433
  558SOL     OW 3863   5.439   2.274   1.094
  558SOL    HW1 3864   5.521   2.254   1.049
  558SOL    HW2 3865   5.409   2.356   1.055
  558SOL     MW 3866   5.446   2.282   1.083
  559SOL     OW 3867   5.472   4.747   2.302
  559SOL    HW1 3868   5.428   4.827   2.273
  559SOL    HW2 3869   5.561   4.775   2.324
  559SOL     MW 3870   5.478   4.761   2.301
  560SOL     OW 3871   0.447   4.678   4.899
  560SOL    HW1 3872   0.478   4.603   4.848
  560SOL    HW2 3873   0.456   4.752   4.838
  560SOL     MW 3874   0.452   4.678   4.884
  561SOL     OW 3875   2.927   3.051   5.542
  561SOL    HW1 3876   3.002   3.062   5.601
  561SOL    HW2 3877   2.963   3.066   5.455
  561SOL     MW 3878   2.941   3.054   5.539
  562SOL     OW 3879   1.042   4.854   5.096
  562SOL    HW1 3880   1.075   4.788   5.035
  562SOL    HW2 3881   0.970   4.811   5.142
  562SOL     MW 3882   1.037   4.840   5.094
  563SOL     OW 3883   1.586   5.712   0.579
  563SOL    HW1 3884   1.650   5.658   0.626
  563SOL    HW2 3885   1.586   5.795   0.627
  563SOL     MW 3886   1.594   5.716   0.591
  564SOL     OW 3887   2.880   0.020   4.280
  564SOL    HW1 3888   2.793   0.003   4.315
  564SOL    HW2 3889   2.939   0.000   4.353
  564SOL     MW 3890   2.877   0.015   4.294
  565SOL     OW 3891   4.642   0.632   0.865
  565SOL    HW1 3892   4.632   0.629   0.960
  565SOL    HW2 3893   4.721   0.579   0.847
  565SOL     MW 3894   4.651   0.624   0.875
  566SOL     OW 3895   5.973   0.701   3.511
  566SOL    HW1 3896   5.925   0.783   3.522
  566SOL    HW2 3897   6.048   0.723   3.457
  566SOL     MW 3898   5.976   0.714   3.506
  567SOL     OW 3899   4.554   0.296   2.224
  567SOL    HW1 3900   4.583   0.228   2.284
  567SOL    HW2 3901   4.565   0.258   2.137
  567SOL     MW 3902   4.559   0.282   2.220
  568SOL     OW 3903   4.438   4.208   1.543
  568SOL    HW1 3904   4.459   4.227   1.635
  568SOL    HW2 3905   4.523   4.200   1.500
  568SOL     MW 3906   4.452   4.210   1.549
  569SOL     OW 3907   0.834   0.468   1.138
  569SOL    HW1 3908   0.843   0.483   1.232
  569SOL    HW2 3909   0.916   0.502   1.101
  569SOL     MW 3910   0.846   0.475   1.145
  570SOL     OW 3911   5.916   0.342   5.443
  570SOL    HW1 3912   5.992   0.359   5.499
  570SOL    HW2 3913   5.851   0.303   5.501
  570SOL     MW 3914   5.917   0.339   5.458
  571SOL     OW 3915   2.994   3.712   5.463
  571SOL    HW1 3916   2.935   3.766   5.515
  571SOL    HW2 3917   3.039   3.775   5.406
  571SOL     MW 3918   2.992   3.727   5.462
  572SOL     OW 3919   3.674   2.458   0.014
  572SOL    HW1 3920   3.666   2.363   0.006
  572SOL    HW2 3921   3.599   2.484   0.067
  572SOL     MW 3922   3.663   2.449   0.020
  573SOL     OW 3923   0.798   0.693   4.579
  573SOL    HW1 3924   0.793   0.601   4.603
  573SOL    HW2 3925   0.727   0.706   4.517
  573SOL     MW 3926   0.788   0.683   4.574
  574SOL     OW 3927   1.714   1.040   5.314
  574SOL    HW1 3928   1.676   1.124   5.285
  574SOL    HW2 3929   1.747   1.058   5.402
  574SOL     MW 3930   1.713   1.053   5.321
  575SOL     OW 3931   1.379   4.107   2.740
  575SOL    HW1 3932   1.439   4.173   2.775
  575SOL    HW2 3933   1.402   4.100   2.648
  575SOL     MW 3934   1.389   4.114   2.733
  576SOL     OW 3935   1.026   3.257   6.027
  576SOL    HW1 3936   1.015   3.232   6.119
  576SOL    HW2 3937   0.953   3.215   5.982
  576SOL     MW 3938   1.015   3.248   6.033
  577SOL     OW 3939   1.644   5.102   5.004
  577SOL    HW1 3940   1.673   5.192   5.020
  577SOL    HW2 3941   1.692   5.050   5.068
  577SOL     MW 3942   1.654   5.107   5.015
  578SOL     OW 3943   4.309   1.334   4.293
  578SOL    HW1 3944   4.357   1.252   4.304
  578SOL    HW2 3945   4.374   1.395   4.258
  578SOL     MW 3946   4.324   1.331   4.290
  579SOL     OW 3947   5.462   4.080   0.131
  579SOL    HW1 3948   5.463   4.163   0.083
  579SOL    HW2 3949   5.537   4.086   0.190
  579SOL     MW 3950   5.472   4.091   0.133
  580SOL     OW 3951   1.883   5.388   2.049
  580SOL    HW1 3952   1.956   5.391   1.988
  580SOL    HW2 3953   1.810   5.429   2.002
  580SOL     MW 3954   1.883   5.394   2.035
  581SOL     OW 3955   4.358   4.097   3.994
  581SOL    HW1 3956   4.289   4.163   4.004
  581SOL    HW2 3957   4.425   4.139   3.941
  581SOL     MW 3958   4.358   4.111   3.989
  582SOL     OW 3959   5.395   5.950   4.156
  582SOL    HW1 3960   5.411   5.976   4.247
  582SOL    HW2 3961   5.427   5.860   4.151
  582SOL     MW 3962   5.401   5.942   4.167
  583SOL     OW 3963   2.747   5.088   5.133
  583SOL    HW1 3964   2.698   5.170   5.122
  583SOL    HW2 3965   2.743   5.070   5.226
  583SOL     MW 3966   2.740   5.096   5.143
  584SOL     OW 3967   0.966   4.116   3.992
  584SOL    HW1 3968   0.902   4.053   3.960
  584SOL    HW2 3969   1.010   4.148   3.914
  584SOL     MW 3970   0.963   4.112   3.978
  585SOL     OW 3971   1.716   3.462   0.415
  585SOL    HW1 3972   1.710   3.367   0.418
  585SOL    HW2 3973   1.711   3.489   0.507
  585SOL     MW 3974   1.715   3.453   0.427
  586SOL     OW 3975   4.965   2.302   5.237
  586SOL    HW1 3976   4.960   2.225   5.294
  586SOL    HW2 3977   5.054   2.334   5.249
  586SOL     MW 3978   4.976   2.296   5.246
  587SOL     OW 3979   4.407   1.531   3.949
  587SOL    HW1 3980   4.316   1.533   3.980
  587SOL    HW2 3981   4.460   1.543   4.028
  587SOL     MW 3982   4.402   1.533   3.963
  588SOL     OW 3983   3.569   5.033   0.766
  588SOL    HW1 3984   3.513   4.956   0.754
  588SOL    HW2 3985   3.609   5.046   0.680
  588SOL     MW 3986   3.567   5.025   0.753
  589SOL     OW 3987   0.202   4.329   3.750
  589SOL    HW1 3988   0.185   4.354   3.841
  589SOL    HW2 3989   0.128   4.273   3.727
  589SOL     MW 3990   0.191   4.325   3.759
  590SOL     OW 3991   2.617   1.110   2.506
  590SOL    HW1 3992   2.534   1.133   2.464
  590SOL    HW2 3993   2.667   1.192   2.506
  590SOL     MW 3994   2.613   1.124   2.501
  591SOL     OW 3995   1.250   4.475   5.299
  591SOL    HW1 3996   1.258   4.480   5.204
  591SOL    HW2 3997   1.238   4.565   5.327
  591SOL     MW 3998   1.249   4.487   5.290
  592SOL     OW 3999   1.213   6.034   4.365
  592SOL    HW1 4000   1.239   5.953   4.321
  592SOL    HW2 4001   1.295   6.082   4.378
  592SOL     MW 4002   1.227   6.030   4.361
  593SOL     OW 4003   2.897   0.753   5.769
  593SOL    HW1 4004   2.957   0.811   5.816
  593SOL    HW2 4005   2.814   0.760   5.817
  593SOL     MW 4006   2.894   0.762   5.781
  594SOL     OW 4007   0.791   4.498   2.637
  594SOL    HW1 4008   0.712   4.551   2.632
  594SOL    HW2 4009   0.857   4.556   2.676
  594SOL     MW 4010   0.790   4.512   2.642
  595SOL     OW 4011   2.721   5.679   4.088
  595SOL    HW1 4012   2.811   5.709   4.099
  595SOL    HW2 4013   2.693   5.719   4.006
  595SOL     MW 4014   2.729   5.688   4.079
  596SOL     OW 4015   5.264   0.637   2.546
  596SOL    HW1 4016   5.202   0.567   2.568
  596SOL    HW2 4017   5.225   0.681   2.470
  596SOL     MW 4018   5.251   0.634   2.539
  597SOL     OW 4019   5.445   5.741   0.025
  597SOL    HW1 4020   5.534   5.747   0.059
  597SOL    HW2 4021   5.389   5.762   0.100
  597SOL     MW 4022   5.449   5.744   0.039
  598SOL     OW 4023   0.002   0.059   4.516
  598SOL    HW1 4024  -0.003   0.136   4.572
  598SOL    HW2 4025   0.000  -0.015   4.577
  598SOL     MW 4026   0.001   0.059   4.531
  599SOL     OW 4027   2.656   0.869   4.918
  599SOL    HW1 4028   2.717   0.882   4.990
  599SOL    HW2 4029   2.637   0.957   4.886
  599SOL     MW 4030   2.661   0.882   4.923
  600SOL     OW 4031   2.278   1.073   1.300
  600SOL    HW1 4032   2.301   1.161   1.271
  600SOL    HW2 4033   2.219   1.040   1.233
  600SOL     MW 4034   2.273   1.080   1.288
  601SOL     OW 4035   0.437   4.926   4.308
  601SOL    HW1 4036   0.485   4.843   4.304
  601SOL    HW2 4037   0.392   4.924   4.392
  601SOL     MW 4038   0.437   4.915   4.318
  602SOL     OW 4039   6.077   2.152   4.954
  602SOL    HW1 4040   5.992   2.109   4.949
  602SOL    HW2 4041   6.093   2.184   4.865
  602SOL     MW 4042   6.068   2.151   4.942
  603SOL     OW 4043   4.224   4.020   5.029
  603SOL    HW1 4044   4.174   3.980   5.100
  603SOL    HW2 4045   4.275   3.947   4.993
  603SOL     MW 4046   4.224   4.005   5.034
  604SOL     OW 4047   4.630   6.105   5.129
  604SOL    HW1 4048   4.723   6.117   5.149
  604SOL    HW2 4049   4.630   6.056   5.047
  604SOL     MW 4050   4.642   6.100   5.121
  605SOL     OW 4051   2.530   5.081   4.509
  605SOL    HW1 4052   2.610   5.034   4.484
  605SOL    HW2 4053   2.507   5.132   4.431
  605SOL     MW 4054   2.538   5.082   4.496
  606SOL     OW 4055   1.037   3.774   3.276
  606SOL    HW1 4056   1.010   3.799   3.187
  606SOL    HW2 4057   0.958   3.782   3.328
  606SOL     MW 4058   1.024   3.779   3.271
  607SOL     OW 4059   5.480   5.683   1.183
  607SOL    HW1 4060   5.569   5.709   1.207
  607SOL    HW2 4061   5.488   5.593   1.153
  607SOL     MW 4062   5.492   5.675   1.182
  608SOL     OW 4063   4.414   0.927   3.826
  608SOL    HW1 4064   4.488   0.977   3.794
  608SOL    HW2 4065   4.398   0.959   3.915
  608SOL     MW 4066   4.421   0.937   3.833
  609SOL     OW 4067   6.037   5.733   2.585
  609SOL    HW1 4068   6.127   5.710   2.562
  609SOL    HW2 4069   5.991   5.649   2.588
  609SOL     MW 4070   6.043   5.719   2.582
  610SOL     OW 4071   5.405   5.309   3.487
  610SOL    HW1 4072   5.313   5.302   3.511
  610SOL    HW2 4073   5.440   5.221   3.498
  610SOL     MW 4074   5.397   5.297   3.491
  611SOL     OW 4075   4.489   3.126   5.795
  611SOL    HW1 4076   4.406   3.086   5.766
  611SOL    HW2 4077   4.467   3.217   5.813
  611SOL     MW 4078   4.476   3.132   5.793
  612SOL     OW 4079   0.214   0.948   5.862
  612SOL    HW1 4080   0.169   0.930   5.945
  612SOL    HW2 4081   0.303   0.970   5.888
  612SOL     MW 4082   0.219   0.949   5.876
  613SOL     OW 4083   5.271   0.521   5.553
  613SOL    HW1 4084   5.197   0.500   5.610
  613SOL    HW2 4085   5.243   0.492   5.466
  613SOL     MW 4086   5.258   0.514   5.549
  614SOL     OW 4087   5.972   0.185   4.134
  614SOL    HW1 4088   5.957   0.114   4.073
  614SOL    HW2 4089   6.067   0.185   4.150
  614SOL     MW 4090   5.982   0.176   4.128
  615SOL     OW 4091   4.254   5.330   3.059
  615SOL    HW1 4092   4.188   5.333   2.991
  615SOL    HW2 4093   4.289   5.419   3.063
  615SOL     MW 4094   4.250   5.342   3.051
  616SOL     OW 4095   5.196   0.306   6.080
  616SOL    HW1 4096   5.228   0.218   6.100
  616SOL    HW2 4097   5.132   0.323   6.150
  616SOL     MW 4098   5.192   0.297   6.092
  617SOL     OW 4099   3.842   3.426   3.818
  617SOL    HW1 4100   3.854   3.406   3.725
  617SOL    HW2 4101   3.930   3.418   3.855
  617SOL     MW 4102   3.855   3.423   3.811
  618SOL     OW 4103   3.020   1.529   1.133
  618SOL    HW1 4104   3.021   1.570   1.046
  618SOL    HW2 4105   3.007   1.602   1.194
  618SOL     MW 4106   3.018   1.544   1.130
  619SOL     OW 4107   5.578   2.528   0.621
  619SOL    HW1 4108   5.659   2.477   0.622
  619SOL    HW2 4109   5.563   2.552   0.713
  619SOL     MW 4110   5.586   2.525   0.633
  620SOL     OW 4111   5.187   3.510   4.877
  620SOL    HW1 4112   5.252   3.497   4.807
  620SOL    HW2 4113   5.230   3.477   4.956
  620SOL     MW 4114   5.201   3.504   4.878
  621SOL     OW 4115   5.493   4.911   4.687
  621SOL    HW1 4116   5.416   4.878   4.734
  621SOL    HW2 4117   5.472   5.002   4.666
  621SOL     MW 4118   5.480   4.918   4.690
  622SOL     OW 4119   2.634   1.373   5.077
  622SOL    HW1 4120   2.543   1.394   5.053
  622SOL    HW2 4121   2.684   1.449   5.048
  622SOL     MW 4122   2.629   1.386   5.070
  623SOL     OW 4123   5.125   1.883   0.377
  623SOL    HW1 4124   5.164   1.839   0.302
  623SOL    HW2 4125   5.032   1.888   0.357
  623SOL     MW 4126   5.119   1.878   0.365
  624SOL     OW 4127   3.842   0.517   3.983
  624SOL    HW1 4128   3.904   0.589   3.995
  624SOL    HW2 4129   3.761   0.559   3.955
  624SOL     MW 4130   3.840   0.532   3.981
  625SOL     OW 4131   0.762   5.762   1.914
  625SOL    HW1 4132   0.736   5.679   1.873
  625SOL    HW2 4133   0.841   5.739   1.964
  625SOL     MW 4134   0.769   5.748   1.915
  626SOL     OW 4135   5.607   4.548   0.446
  626SOL    HW1 4136   5.637   4.519   0.532
  626SOL    HW2 4137   5.611   4.644   0.450
  626SOL     MW 4138   5.611   4.556   0.457
  627SOL     OW 4139   0.586   0.932   5.060
  627SOL    HW1 4140   0.654   0.991   5.027
  627SOL    HW2 4141   0.535   0.908   4.983
  627SOL     MW 4142   0.588   0.937   5.046
  628SOL     OW 4143   2.740   5.800   4.621
  628SOL    HW1 4144   2.808   5.736   4.642
  628SOL    HW2 4145   2.747   5.812   4.526
  628SOL     MW 4146   2.749   5.793   4.611
  629SOL     OW 4147   3.866   0.259   2.382
  629SOL    HW1 4148   3.848   0.299   2.467
  629SOL    HW2 4149   3.934   0.193   2.400
  629SOL     MW 4150   3.873   0.256   2.395
  630SOL     OW 4151   3.064   1.288   4.884
  630SOL    HW1 4152   3.022   1.364   4.845
  630SOL    HW2 4153   3.118   1.251   4.813
  630SOL     MW 4154   3.066   1.293   4.870
  631SOL     OW 4155   4.890   6.057   4.779
  631SOL    HW1 4156   4.884   5.962   4.774
  631SOL    HW2 4157   4.976   6.074   4.817
  631SOL     MW 4158   4.900   6.047   4.783
  632SOL     OW 4159   3.492   2.344   5.455
  632SOL    HW1 4160   3.549   2.416   5.425
  632SOL    HW2 4161   3.544   2.265   5.441
  632SOL     MW 4162   3.506   2.343   5.449
  633SOL     OW 4163   5.941   0.922   4.519
  633SOL    HW1 4164   6.004   0.966   4.463
  633SOL    HW2 4165   5.905   0.991   4.574
  633SOL     MW 4166   5.944   0.936   4.519
  634SOL     OW 4167   4.143   5.307   3.980
  634SOL    HW1 4168   4.090   5.227   3.982
  634SOL    HW2 4169   4.199   5.301   4.057
  634SOL     MW 4170   4.144   5.296   3.990
  635SOL     OW 4171   0.749   0.696   2.062
  635SOL    HW1 4172   0.718   0.742   2.140
  635SOL    HW2 4173   0.838   0.729   2.049
  635SOL     MW 4174   0.756   0.706   2.070
  636SOL     OW 4175   4.684   2.870   3.496
  636SOL    HW1 4176   4.726   2.911   3.421
  636SOL    HW2 4177   4.674   2.778   3.471
  636SOL     MW 4178   4.688   2.863   3.484
  637SOL     OW 4179   0.870   0.356   6.005
  637SOL    HW1 4180   0.779   0.370   5.981
  637SOL    HW2 4181   0.914   0.438   5.984
  637SOL     MW 4182   0.864   0.368   6.000
  638SOL     OW 4183   1.340   5.856   5.154
  638SOL    HW1 4184   1.288   5.936   5.146
  638SOL    HW2 4185   1.405   5.862   5.084
  638SOL     MW 4186   1.342   5.867   5.144
  639SOL     OW 4187   1.329   3.438   5.158
  639SOL    HW1 4188   1.294   3.359   5.117
  639SOL    HW2 4189   1.419   3.444   5.126
  639SOL     MW 4190   1.336   3.429   5.149
  640SOL     OW 4191   5.873   5.309   5.680
  640SOL    HW1 4192   5.928   5.235   5.707
  640SOL    HW2 4193   5.900   5.381   5.737
  640SOL     MW 4194   5.884   5.309   5.691
  641SOL     OW 4195   5.372   1.935   0.775
  641SOL    HW1 4196   5.384   1.872   0.847
  641SOL    HW2 4197   5.329   1.884   0.706
  641SOL     MW 4198   5.368   1.920   0.776
  642SOL     OW 4199   5.739   1.263   0.965
  642SOL    HW1 4200   5.794   1.191   0.934
  642SOL    HW2 4201   5.749   1.331   0.898
  642SOL     MW 4202   5.747   1.263   0.952
  643SOL     OW 4203   2.474   4.262   4.452
  643SOL    HW1 4204   2.394   4.302   4.487
  643SOL    HW2 4205   2.444   4.200   4.386
  643SOL     MW 4206   2.460   4.259   4.448
  644SOL     OW 4207   1.511   1.417   2.445
  644SOL    HW1 4208   1.477   1.403   2.357
  644SOL    HW2 4209   1.562   1.338   2.464
  644SOL     MW 4210   1.513   1.405   2.436
  645SOL     OW 4211   4.416   0.583   2.139
  645SOL    HW1 4212   4.422   0.603   2.232
  645SOL    HW2 4213   4.463   0.501   2.128
  645SOL     MW 4214   4.423   0.575   2.149
  646SOL     OW 4215   4.866   3.585   2.223
  646SOL    HW1 4216   4.827   3.590   2.310
  646SOL    HW2 4217   4.828   3.506   2.184
  646SOL     MW 4218   4.857   3.575   2.229
  647SOL     OW 4219   5.844   4.841   5.039
  647SOL    HW1 4220   5.777   4.777   5.016
  647SOL    HW2 4221   5.820   4.919   4.989
  647SOL     MW 4222   5.833   4.843   5.030
  648SOL     OW 4223   0.716   1.088   3.748
  648SOL    HW1 4224   0.652   1.018   3.733
  648SOL    HW2 4225   0.762   1.063   3.828
  648SOL     MW 4226   0.714   1.076   3.756
  649SOL     OW 4227   5.282   2.975   0.173
  649SOL    HW1 4228   5.190   2.952   0.182
  649SOL    HW2 4229   5.327   2.891   0.163
  649SOL     MW 4230   5.276   2.961   0.173
  650SOL     OW 4231   5.780   2.016   1.610
  650SOL    HW1 4232   5.740   1.930   1.627
  650SOL    HW2 4233   5.713   2.065   1.563
  650SOL     MW 4234   5.766   2.011   1.606
  651SOL     OW 4235   3.787   2.521   4.206
  651SOL    HW1 4236   3.691   2.517   4.197
  651SOL    HW2 4237   3.819   2.442   4.165
  651SOL     MW 4238   3.779   2.511   4.200
  652SOL     OW 4239   4.058   1.818   4.778
  652SOL    HW1 4240   4.094   1.888   4.833
  652SOL    HW2 4241   4.084   1.843   4.689
  652SOL     MW 4242   4.066   1.830   4.774
  653SOL     OW 4243   2.079   1.299   1.443
  653SOL    HW1 4244   2.154   1.300   1.383
  653SOL    HW2 4245   2.118   1.294   1.530
  653SOL     MW 4246   2.094   1.298   1.446
  654SOL     OW 4247   5.173   1.743   3.090
  654SOL    HW1 4248   5.093   1.709   3.131
  654SOL    HW2 4249   5.229   1.666   3.079
  654SOL     MW 4250   5.170   1.729   3.094
  655SOL     OW 4251   3.059   4.899   2.018
  655SOL    HW1 4252   3.099   4.929   1.936
  655SOL    HW2 4253   3.038   4.807   2.004
  655SOL     MW 4254   3.062   4.891   2.006
  656SOL     OW 4255   4.130   5.338   0.183
  656SOL    HW1 4256   4.133   5.344   0.087
  656SOL    HW2 4257   4.055   5.394   0.207
  656SOL     MW 4258   4.120   5.346   0.174
  657SOL     OW 4259   6.011   0.906   5.410
  657SOL    HW1 4260   5.988   0.990   5.371
  657SOL    HW2 4261   6.055   0.928   5.492
  657SOL     MW 4262   6.014   0.919   5.415
  658SOL     OW 4263   4.332   3.126   6.074
  658SOL    HW1 4264   4.267   3.068   6.033
  658SOL    HW2 4265   4.284   3.208   6.090
  658SOL     MW 4266   4.318   3.129   6.070
  659SOL     OW 4267   1.603   3.553   2.222
  659SOL    HW1 4268   1.650   3.622   2.268
  659SOL    HW2 4269   1.630   3.561   2.131
  659SOL     MW 4270   1.612   3.563   2.216
  660SOL     OW 4271   2.895   3.465   5.435
  660SOL    HW1 4272   2.935   3.551   5.438
  660SOL    HW2 4273   2.852   3.461   5.349
  660SOL     MW 4274   2.894   3.475   5.425
  661SOL     OW 4275   2.936   0.470   2.677
  661SOL    HW1 4276   2.857   0.464   2.731
  661SOL    HW2 4277   2.903   0.498   2.591
  661SOL     MW 4278   2.921   0.473   2.673
  662SOL     OW 4279   2.840   1.540   3.378
  662SOL    HW1 4280   2.808   1.471   3.320
  662SOL    HW2 4281   2.770   1.606   3.377
  662SOL     MW 4282   2.827   1.540   3.370
  663SOL     OW 4283   4.900   1.333   3.295
  663SOL    HW1 4284   4.868   1.340   3.385
  663SOL    HW2 4285   4.944   1.416   3.278
  663SOL     MW 4286   4.901   1.344   3.304
  664SOL     OW 4287   2.347   5.254   4.299
  664SOL    HW1 4288   2.420   5.239   4.239
  664SOL    HW2 4289   2.296   5.325   4.260
  664SOL     MW 4290   2.350   5.261   4.287
  665SOL     OW 4291   4.144   5.794   0.248
  665SOL    HW1 4292   4.165   5.705   0.276
  665SOL    HW2 4293   4.120   5.840   0.329
  665SOL     MW 4294   4.144   5.789   0.262
  666SOL     OW 4295   0.433   2.627   0.013
  666SOL    HW1 4296   0.496   2.562   0.044
  666SOL    HW2 4297   0.357   2.575  -0.015
  666SOL     MW 4298   0.431   2.612   0.014
  667SOL     OW 4299   1.066   0.251   3.448
  667SOL    HW1 4300   1.047   0.287   3.361
  667SOL    HW2 4301   1.160   0.265   3.460
  667SOL     MW 4302   1.075   0.257   3.438
  668SOL     OW 4303   4.185   0.292   0.294
  668SOL    HW1 4304   4.112   0.345   0.326
  668SOL    HW2 4305   4.241   0.354   0.247
  668SOL     MW 4306   4.183   0.307   0.292
  669SOL     OW 4307   0.331   5.593   4.741
  669SOL    HW1 4308   0.289   5.674   4.770
  669SOL    HW2 4309   0.422   5.618   4.723
  669SOL     MW 4310   0.338   5.607   4.742
  670SOL     OW 4311   2.857   5.870   5.295
  670SOL    HW1 4312   2.800   5.796   5.317
  670SOL    HW2 4313   2.811   5.915   5.224
  670SOL     MW 4314   2.844   5.867   5.288
  671SOL     OW 4315   5.679   5.258   4.982
  671SOL    HW1 4316   5.584   5.258   4.981
  671SOL    HW2 4317   5.702   5.234   5.072
  671SOL     MW 4318   5.670   5.255   4.993
  672SOL     OW 4319   4.407   0.519   0.814
  672SOL    HW1 4320   4.351   0.541   0.889
  672SOL    HW2 4321   4.476   0.586   0.815
  672SOL     MW 4322   4.409   0.531   0.824
  673SOL     OW 4323   5.534   4.644   1.886
  673SOL    HW1 4324   5.476   4.648   1.962
  673SOL    HW2 4325   5.621   4.663   1.921
  673SOL     MW 4326   5.538   4.647   1.900
  674SOL     OW 4327   1.118   6.073   4.633
  674SOL    HW1 4328   1.167   6.055   4.552
  674SOL    HW2 4329   1.100   6.167   4.630
  674SOL     MW 4330   1.122   6.082   4.622
  675SOL     OW 4331   0.731   3.469   0.472
  675SOL    HW1 4332   0.636   3.459   0.465
  675SOL    HW2 4333   0.759   3.391   0.519
  675SOL     MW 4334   0.722   3.458   0.477
  676SOL     OW 4335   0.756   0.340   0.201
  676SOL    HW1 4336   0.823   0.401   0.230
  676SOL    HW2 4337   0.680   0.395   0.181
  676SOL     MW 4338   0.755   0.354   0.202
  677SOL     OW 4339   0.072   4.436   0.662
  677SOL    HW1 4340   0.112   4.450   0.747
  677SOL    HW2 4341   0.140   4.395   0.609
  677SOL     MW 4342   0.086   4.433   0.666
  678SOL     OW 4343   3.813   5.355   1.755
  678SOL    HW1 4344   3.762   5.285   1.796
  678SOL    HW2 4345   3.774   5.435   1.787
  678SOL     MW 4346   3.802   5.356   1.764
  679SOL     OW 4347   2.245   4.718   0.616
  679SOL    HW1 4348   2.340   4.713   0.630
  679SOL    HW2 4349   2.224   4.640   0.564
  679SOL     MW 4350   2.254   4.707   0.611
  680SOL     OW 4351   4.155   1.890   0.526
  680SOL    HW1 4352   4.177   1.863   0.437
  680SOL    HW2 4353   4.169   1.985   0.526
  680SOL     MW 4354   4.160   1.899   0.515
  681SOL     OW 4355   0.301   5.202   0.199
  681SOL    HW1 4356   0.266   5.272   0.144
  681SOL    HW2 4357   0.394   5.197   0.176
  681SOL     MW 4358   0.308   5.211   0.189
  682SOL     OW 4359   3.440   1.006   2.202
  682SOL    HW1 4360   3.521   0.994   2.251
  682SOL    HW2 4361   3.396   1.079   2.246
  682SOL     MW 4362   3.445   1.014   2.214
  683SOL     OW 4363   5.474   3.524   3.323
  683SOL    HW1 4364   5.541   3.470   3.364
  683SOL    HW2 4365   5.411   3.541   3.393
  683SOL     MW 4366   5.474   3.519   3.337
  684SOL     OW 4367   6.059   1.178   6.006
  684SOL    HW1 4368   5.980   1.150   5.959
  684SOL    HW2 4369   6.111   1.098   6.015
  684SOL     MW 4370   6.056   1.164   6.001
  685SOL     OW 4371   0.368   2.103   3.189
  685SOL    HW1 4372   0.304   2.045   3.147
  685SOL    HW2 4373   0.335   2.191   3.174
  685SOL     MW 4374   0.356   2.107   3.182
  686SOL     OW 4375   5.676   1.794   2.298
  686SOL    HW1 4376   5.761   1.776   2.259
  686SOL    HW2 4377   5.676   1.889   2.314
  686SOL     MW 4378   5.687   1.804   2.295
  687SOL     OW 4379   5.682   5.150   4.209
  687SOL    HW1 4380   5.717   5.062   4.196
  687SOL    HW2 4381   5.745   5.192   4.268
  687SOL     MW 4382   5.695   5.144   4.215
  688SOL     OW 4383   5.825   4.336   4.792
  688SOL    HW1 4384   5.881   4.300   4.723
  688SOL    HW2 4385   5.882   4.395   4.841
  688SOL     MW 4386   5.840   4.339   4.789
  689SOL     OW 4387   0.974   1.933   5.602
  689SOL    HW1 4388   1.027   1.998   5.555
  689SOL    HW2 4389   1.030   1.902   5.673
  689SOL     MW 4390   0.988   1.937   5.605
  690SOL     OW 4391   4.527   1.406   3.686
  690SOL    HW1 4392   4.462   1.475   3.674
  690SOL    HW2 4393   4.542   1.403   3.781
  690SOL     MW 4394   4.520   1.414   3.697
  691SOL     OW 4395   1.527   0.183   1.226
  691SOL    HW1 4396   1.609   0.150   1.262
  691SOL    HW2 4397   1.550   0.217   1.139
  691SOL     MW 4398   1.541   0.183   1.220
  692SOL     OW 4399   1.704   0.923   2.874
  692SOL    HW1 4400   1.746   0.865   2.938
  692SOL    HW2 4401   1.722   1.012   2.906
  692SOL     MW 4402   1.712   0.927   2.886
  693SOL     OW 4403   4.754   5.897   6.018
  693SOL    HW1 4404   4.812   5.826   6.045
  693SOL    HW2 4405   4.783   5.920   5.930
  693SOL     MW 4406   4.765   5.891   6.010
  694SOL     OW 4407   0.584   1.646   6.054
  694SOL    HW1 4408   0.652   1.633   5.988
  694SOL    HW2 4409   0.632   1.652   6.137
  694SOL     MW 4410   0.599   1.645   6.057
  695SOL     OW 4411   5.892   1.056   3.807
  695SOL    HW1 4412   5.847   1.046   3.723
  695SOL    HW2 4413   5.972   1.104   3.786
  695SOL     MW 4414   5.897   1.061   3.794
  696SOL     OW 4415   2.389   0.138   0.350
  696SOL    HW1 4416   2.362   0.105   0.436
  696SOL    HW2 4417   2.307   0.154   0.303
  696SOL     MW 4418   2.375   0.136   0.355
  697SOL     OW 4419   4.246   0.652   3.110
  697SOL    HW1 4420   4.338   0.623   3.105
  697SOL    HW2 4421   4.251   0.745   3.130
  697SOL     MW 4422   4.259   0.660   3.112
  698SOL     OW 4423   0.669   4.655   3.024
  698SOL    HW1 4424   0.734   4.671   3.092
  698SOL    HW2 4425   0.611   4.732   3.029
  698SOL     MW 4426   0.670   4.667   3.033
  699SOL     OW 4427   5.742   3.666   4.460
  699SOL    HW1 4428   5.687   3.716   4.400
  699SOL    HW2 4429   5.752   3.723   4.536
  699SOL     MW 4430   5.737   3.680   4.462
  700SOL     OW 4431   5.352   3.398   5.073
  700SOL    HW1 4432   5.436   3.375   5.035
  700SOL    HW2 4433   5.331   3.326   5.133
  700SOL     MW 4434   5.360   3.386   5.076
  701SOL     OW 4435   1.515   4.826   1.143
  701SOL    HW1 4436   1.566   4.882   1.202
  701SOL    HW2 4437   1.464   4.771   1.202
  701SOL     MW 4438   1.515   4.826   1.158
  702SOL     OW 4439   0.383   4.163   2.664
  702SOL    HW1 4440   0.460   4.106   2.659
  702SOL    HW2 4441   0.407   4.230   2.728
  702SOL     MW 4442   0.396   4.164   2.671
  703SOL     OW 4443   5.504   5.367   2.629
  703SOL    HW1 4444   5.550   5.404   2.553
  703SOL    HW2 4445   5.451   5.296   2.593
  703SOL     MW 4446   5.503   5.363   2.615
  704SOL     OW 4447   5.107   2.602   5.099
  704SOL    HW1 4448   5.091   2.559   5.015
  704SOL    HW2 4449   5.131   2.530   5.158
  704SOL     MW 4450   5.108   2.587   5.096
  705SOL     OW 4451   1.650   3.161   0.771
  705SOL    HW1 4452   1.673   3.074   0.738
  705SOL    HW2 4453   1.731   3.194   0.810
  705SOL     MW 4454   1.663   3.154   0.772
  706SOL     OW 4455   0.996   3.834   1.120
  706SOL    HW1 4456   0.970   3.880   1.199
  706SOL    HW2 4457   0.942   3.873   1.051
  706SOL     MW 4458   0.986   3.845   1.121
  707SOL     OW 4459   3.073   5.157   2.623
  707SOL    HW1 4460   3.126   5.212   2.681
  707SOL    HW2 4461   3.016   5.219   2.578
  707SOL     MW 4462   3.073   5.172   2.625
  708SOL     OW 4463   5.568   5.932   5.470
  708SOL    HW1 4464   5.477   5.912   5.446
  708SOL    HW2 4465   5.592   6.006   5.415
  708SOL     MW 4466   5.559   5.939   5.460
  709SOL     OW 4467   3.782   5.452   3.550
  709SOL    HW1 4468   3.782   5.367   3.595
  709SOL    HW2 4469   3.809   5.515   3.617
  709SOL     MW 4470   3.786   5.449   3.564
  710SOL     OW 4471   5.704   1.741   1.698
  710SOL    HW1 4472   5.759   1.672   1.734
  710SOL    HW2 4473   5.638   1.757   1.766
  710SOL     MW 4474   5.703   1.735   1.712
  711SOL     OW 4475   5.063   3.566   1.795
  711SOL    HW1 4476   4.978   3.594   1.760
  711SOL    HW2 4477   5.063   3.598   1.885
  711SOL     MW 4478   5.052   3.574   1.802
  712SOL     OW 4479   3.448   1.844   1.010
  712SOL    HW1 4480   3.468   1.844   1.104
  712SOL    HW2 4481   3.423   1.754   0.990
  712SOL     MW 4482   3.448   1.833   1.019
  713SOL     OW 4483   4.755   2.949   2.664
  713SOL    HW1 4484   4.745   2.866   2.709
  713SOL    HW2 4485   4.670   2.992   2.673
  713SOL     MW 4486   4.743   2.944   2.671
  714SOL     OW 4487   3.679   1.472   1.261
  714SOL    HW1 4488   3.640   1.417   1.329
  714SOL    HW2 4489   3.702   1.410   1.191
  714SOL     MW 4490   3.677   1.457   1.261
  715SOL     OW 4491   2.436   3.115   5.052
  715SOL    HW1 4492   2.386   3.083   5.127
  715SOL    HW2 4493   2.464   3.203   5.077
  715SOL     MW 4494   2.433   3.122   5.065
  716SOL     OW 4495   0.850   1.944   4.165
  716SOL    HW1 4496   0.907   1.874   4.131
  716SOL    HW2 4497   0.763   1.920   4.133
  716SOL     MW 4498   0.847   1.932   4.156
  717SOL     OW 4499   0.180   5.354   5.323
  717SOL    HW1 4500   0.144   5.410   5.392
  717SOL    HW2 4501   0.139   5.384   5.243
  717SOL     MW 4502   0.170   5.365   5.322
  718SOL     OW 4503   2.471   2.945   1.513
  718SOL    HW1 4504   2.556   2.914   1.545
  718SOL    HW2 4505   2.437   2.873   1.461
  718SOL     MW 4506   2.478   2.932   1.510
  719SOL     OW 4507   4.634   2.351   2.822
  719SOL    HW1 4508   4.599   2.262   2.816
  719SOL    HW2 4509   4.677   2.365   2.737
  719SOL     MW 4510   4.635   2.341   2.810
  720SOL     OW 4511   5.982   0.448   2.630
  720SOL    HW1 4512   5.953   0.533   2.664
  720SOL    HW2 4513   6.010   0.399   2.707
  720SOL     MW 4514   5.982   0.453   2.644
  721SOL     OW 4515   3.592   3.723   5.124
  721SOL    HW1 4516   3.637   3.808   5.121
  721SOL    HW2 4517   3.634   3.676   5.196
  721SOL     MW 4518   3.603   3.728   5.133
  722SOL     OW 4519   5.163   5.399   3.092
  722SOL    HW1 4520   5.218   5.477   3.081
  722SOL    HW2 4521   5.214   5.342   3.150
  722SOL     MW 4522   5.177   5.402   3.098
  723SOL     OW 4523   1.247   1.158   3.089
  723SOL    HW1 4524   1.193   1.212   3.146
  723SOL    HW2 4525   1.283   1.219   3.025
  723SOL     MW 4526   1.245   1.173   3.088
  724SOL     OW 4527   2.386   0.079   3.713
  724SOL    HW1 4528   2.317   0.110   3.771
  724SOL    HW2 4529   2.421   0.158   3.672
  724SOL     MW 4530   2.382   0.093   3.716
  725SOL     OW 4531   4.701   4.700   4.214
  725SOL    HW1 4532   4.693   4.736   4.302
  725SOL    HW2 4533   4.786   4.730   4.183
  725SOL     MW 4534   4.710   4.708   4.221
  726SOL     OW 4535   5.292   2.514   0.968
  726SOL    HW1 4536   5.381   2.533   0.939
  726SOL    HW2 4537   5.237   2.573   0.917
  726SOL     MW 4538   5.296   2.524   0.958
  727SOL     OW 4539   3.302   2.534   4.824
  727SOL    HW1 4540   3.210   2.542   4.798
  727SOL    HW2 4541   3.342   2.484   4.753
  727SOL     MW 4542   3.295   2.529   4.811
  728SOL     OW 4543   0.422   0.891   4.555
  728SOL    HW1 4544   0.348   0.917   4.499
  728SOL    HW2 4545   0.480   0.967   4.555
  728SOL     MW 4546   0.420   0.904   4.548
  729SOL     OW 4547   1.998   4.045   1.601
  729SOL    HW1 4548   1.911   4.085   1.611
  729SOL    HW2 4549   2.051   4.086   1.669
  729SOL     MW 4550   1.994   4.055   1.611
  730SOL     OW 4551   5.390   2.912   4.469
  730SOL    HW1 4552   5.421   2.993   4.428
  730SOL    HW2 4553   5.466   2.879   4.517
  730SOL     MW 4554   5.404   2.918   4.470
  731SOL     OW 4555   0.857   0.277   3.926
  731SOL    HW1 4556   0.884   0.315   4.010
  731SOL    HW2 4557   0.786   0.217   3.949
  731SOL     MW 4558   0.851   0.274   3.940
  732SOL     OW 4559   4.293   5.141   1.816
  732SOL    HW1 4560   4.348   5.073   1.854
  732SOL    HW2 4561   4.209   5.132   1.861
  732SOL     MW 4562   4.289   5.131   1.827
  733SOL     OW 4563   1.094   3.036   2.184
  733SOL    HW1 4564   1.104   3.010   2.276
  733SOL    HW2 4565   0.999   3.041   2.171
  733SOL     MW 4566   1.083   3.033   2.194
  734SOL     OW 4567   1.875   0.562   0.729
  734SOL    HW1 4568   1.872   0.566   0.634
  734SOL    HW2 4569   1.968   0.567   0.751
  734SOL     MW 4570   1.887   0.563   0.720
  735SOL     OW 4571   2.072   0.488   0.261
  735SOL    HW1 4572   2.167   0.495   0.258
  735SOL    HW2 4573   2.048   0.449   0.177
  735SOL     MW 4574   2.081   0.484   0.250
  736SOL     OW 4575   2.991   0.421   3.102
  736SOL    HW1 4576   3.023   0.457   3.186
  736SOL    HW2 4577   2.939   0.492   3.065
  736SOL     MW 4578   2.989   0.435   3.108
  737SOL     OW 4579   1.094   2.245   3.023
  737SOL    HW1 4580   1.046   2.164   3.043
  737SOL    HW2 4581   1.115   2.237   2.930
  737SOL     MW 4582   1.091   2.233   3.013
  738SOL     OW 4583   5.375   0.436   1.159
  738SOL    HW1 4584   5.377   0.438   1.254
  738SOL    HW2 4585   5.345   0.523   1.133
  738SOL     MW 4586   5.372   0.447   1.168
  739SOL     OW 4587   6.131   0.714   0.826
  739SOL    HW1 4588   6.042   0.679   0.832
  739SOL    HW2 4589   6.120   0.808   0.833
  739SOL     MW 4590   6.118   0.721   0.827
  740SOL     OW 4591   2.456   4.555   0.367
  740SOL    HW1 4592   2.456   4.628   0.430
  740SOL    HW2 4593   2.375   4.507   0.386
  740SOL     MW 4594   2.445   4.558   0.378
  741SOL     OW 4595   1.730   4.984   0.076
  741SOL    HW1 4596   1.728   4.994   0.171
  741SOL    HW2 4597   1.689   5.063   0.043
  741SOL     MW 4598   1.725   4.995   0.084
  742SOL     OW 4599   4.617   3.985   5.718
  742SOL    HW1 4600   4.651   4.019   5.635
  742SOL    HW2 4601   4.671   3.908   5.737
  742SOL     MW 4602   4.629   3.979   5.710
  743SOL     OW 4603   0.022   5.741   0.883
  743SOL    HW1 4604   0.000   5.652   0.912
  743SOL    HW2 4605   0.102   5.762   0.930
  743SOL     MW 4606   0.029   5.732   0.893
  744SOL     OW 4607   0.860   0.960   3.950
  744SOL    HW1 4608   0.803   0.911   4.011
  744SOL    HW2 4609   0.907   1.022   4.006
  744SOL     MW 4610   0.858   0.962   3.965
  745SOL     OW 4611   2.458   4.906   2.250
  745SOL    HW1 4612   2.507   4.985   2.270
  745SOL    HW2 4613   2.403   4.891   2.327
  745SOL     MW 4614   2.457   4.914   2.262
  746SOL     OW 4615   5.036   5.506   0.884
  746SOL    HW1 4616   5.114   5.479   0.835
  746SOL    HW2 4617   4.988   5.563   0.823
  746SOL     MW 4618   5.040   5.510   0.870
  747SOL     OW 4619   4.060   2.677   2.076
  747SOL    HW1 4620   4.017   2.592   2.086
  747SOL    HW2 4621   4.044   2.722   2.158
  747SOL     MW 4622   4.053   2.672   2.088
  748SOL     OW 4623   5.301   2.470   4.205
  748SOL    HW1 4624   5.280   2.561   4.227
  748SOL    HW2 4625   5.266   2.458   4.117
  748SOL     MW 4626   5.294   2.480   4.197
  749SOL     OW 4627   1.068   4.689   4.200
  749SOL    HW1 4628   0.986   4.701   4.153
  749SOL    HW2 4629   1.135   4.693   4.132
  749SOL     MW 4630   1.066   4.691   4.185
  750SOL     OW 4631   0.422   4.916   4.770
  750SOL    HW1 4632   0.352   4.948   4.826
  750SOL    HW2 4633   0.485   4.988   4.767
  750SOL     MW 4634   0.421   4.930   4.777
  751SOL     OW 4635   1.024   5.296   1.724
  751SOL    HW1 4636   0.996   5.338   1.805
  751SOL    HW2 4637   0.949   5.243   1.697
  751SOL     MW 4638   1.011   5.295   1.731
  752SOL     OW 4639   1.299   0.088   3.786
  752SOL    HW1 4640   1.283  -0.006   3.784
  752SOL    HW2 4641   1.255   0.119   3.865
  752SOL     MW 4642   1.291   0.080   3.796
  753SOL     OW 4643   5.771   4.454   2.328
  753SOL    HW1 4644   5.699   4.426   2.272
  753SOL    HW2 4645   5.776   4.549   2.317
  753SOL     MW 4646   5.763   4.463   2.320
  754SOL     OW 4647   0.673   3.816   1.058
  754SOL    HW1 4648   0.717   3.855   0.983
  754SOL    HW2 4649   0.588   3.787   1.023
  754SOL     MW 4650   0.668   3.817   1.044
  755SOL     OW 4651   3.600   1.077   4.758
  755SOL    HW1 4652   3.655   1.060   4.681
  755SOL    HW2 4653   3.630   1.162   4.790
  755SOL     MW 4654   3.611   1.086   4.752
  756SOL     OW 4655   0.343   5.083   5.033
  756SOL    HW1 4656   0.393   5.162   5.054
  756SOL    HW2 4657   0.365   5.021   5.104
  756SOL     MW 4658   0.353   5.085   5.045
  757SOL     OW 4659   2.486   3.506   0.156
  757SOL    HW1 4660   2.568   3.480   0.198
  757SOL    HW2 4661   2.513   3.546   0.074
  757SOL     MW 4662   2.500   3.508   0.151
  758SOL     OW 4663   0.814   5.479   2.486
  758SOL    HW1 4664   0.772   5.407   2.439
  758SOL    HW2 4665   0.751   5.504   2.553
  758SOL     MW 4666   0.801   5.473   2.488
  759SOL     OW 4667   0.839   2.972   5.352
  759SOL    HW1 4668   0.926   3.011   5.355
  759SOL    HW2 4669   0.789   3.018   5.419
  759SOL     MW 4670   0.844   2.983   5.361
  760SOL     OW 4671   1.081   3.986   2.686
  760SOL    HW1 4672   1.127   4.059   2.727
  760SOL    HW2 4673   1.075   4.009   2.594
  760SOL     MW 4674   1.086   3.998   2.679
  761SOL     OW 4675   3.550   4.809   2.310
  761SOL    HW1 4676   3.494   4.820   2.233
  761SOL    HW2 4677   3.551   4.715   2.326
  761SOL     MW 4678   3.543   4.798   2.302
  762SOL     OW 4679   2.428   4.169   6.048
  762SOL    HW1 4680   2.438   4.087   6.097
  762SOL    HW2 4681   2.467   4.151   5.963
  762SOL     MW 4682   2.434   4.156   6.044
  763SOL     OW 4683   2.720   1.070   5.600
  763SOL    HW1 4684   2.793   1.126   5.626
  763SOL    HW2 4685   2.762   0.988   5.574
  763SOL     MW 4686   2.735   1.066   5.600
  764SOL     OW 4687   0.112   1.026   1.897
  764SOL    HW1 4688   0.039   1.049   1.954
  764SOL    HW2 4689   0.188   1.021   1.955
  764SOL     MW 4690   0.112   1.028   1.912
  765SOL     OW 4691   1.087   2.486   1.891
  765SOL    HW1 4692   0.998   2.510   1.917
  765SOL    HW2 4693   1.080   2.398   1.856
  765SOL     MW 4694   1.075   2.478   1.890
  766SOL     OW 4695   4.179   0.042   4.122
  766SOL    HW1 4696   4.200  -0.043   4.085
  766SOL    HW2 4697   4.227   0.105   4.067
  766SOL     MW 4698   4.188   0.039   4.110
  767SOL     OW 4699   0.996   1.525   5.221
  767SOL    HW1 4700   1.056   1.576   5.167
  767SOL    HW2 4701   1.037   1.523   5.307
  767SOL     MW 4702   1.009   1.531   5.225
  768SOL     OW 4703   4.093   0.898   4.028
  768SOL    HW1 4704   4.173   0.908   4.080
  768SOL    HW2 4705   4.024   0.936   4.083
  768SOL     MW 4706   4.094   0.904   4.042
  769SOL     OW 4707   6.127   1.168   3.511
  769SOL    HW1 4708   6.109   1.077   3.488
  769SOL    HW2 4709   6.071   1.219   3.452
  769SOL     MW 4710   6.117   1.163   3.501
  770SOL     OW 4711   0.233   3.912   0.167
  770SOL    HW1 4712   0.200   3.822   0.156
  770SOL    HW2 4713   0.307   3.903   0.227
  770SOL     MW 4714   0.239   3.899   0.173
  771SOL     OW 4715   3.762   1.029   5.211
  771SOL    HW1 4716   3.733   0.999   5.125
  771SOL    HW2 4717   3.689   1.083   5.243
  771SOL     MW 4718   3.749   1.032   5.204
  772SOL     OW 4719   0.162   0.681   5.448
  772SOL    HW1 4720   0.171   0.588   5.471
  772SOL    HW2 4721   0.083   0.685   5.396
  772SOL     MW 4722   0.153   0.670   5.445
  773SOL     OW 4723   2.539   4.895   4.233
  773SOL    HW1 4724   2.452   4.883   4.194
  773SOL    HW2 4725   2.576   4.807   4.239
  773SOL     MW 4726   2.533   4.882   4.229
  774SOL     OW 4727   1.146   2.826   1.601
  774SOL    HW1 4728   1.121   2.900   1.656
  774SOL    HW2 4729   1.240   2.816   1.615
  774SOL     MW 4730   1.155   2.834   1.610
  775SOL     OW 4731   5.254   4.456   3.235
  775SOL    HW1 4732   5.175   4.478   3.285
  775SOL    HW2 4733   5.283   4.372   3.271
  775SOL     MW 4734   5.248   4.448   3.246
  776SOL     OW 4735   5.400   2.182   4.898
  776SOL    HW1 4736   5.384   2.276   4.898
  776SOL    HW2 4737   5.401   2.158   4.805
  776SOL     MW 4738   5.398   2.191   4.886
  777SOL     OW 4739   5.569   3.001   3.304
  777SOL    HW1 4740   5.494   2.941   3.298
  777SOL    HW2 4741   5.534   3.086   3.278
  777SOL     MW 4742   5.555   3.004   3.300
  778SOL     OW 4743   0.598   0.755   4.378
  778SOL    HW1 4744   0.545   0.692   4.330
  778SOL    HW2 4745   0.535   0.802   4.433
  778SOL     MW 4746   0.583   0.753   4.378
  779SOL     OW 4747   6.099   4.695   2.367
  779SOL    HW1 4748   6.043   4.670   2.442
  779SOL    HW2 4749   6.083   4.788   2.356
  779SOL     MW 4750   6.090   4.703   2.375
  780SOL     OW 4751   0.415   1.731   4.788
  780SOL    HW1 4752   0.473   1.776   4.849
  780SOL    HW2 4753   0.389   1.797   4.725
  780SOL     MW 4754   0.419   1.745   4.788
  781SOL     OW 4755   4.445   3.643   1.182
  781SOL    HW1 4756   4.444   3.692   1.265
  781SOL    HW2 4757   4.405   3.702   1.119
  781SOL     MW 4758   4.440   3.657   1.185
  782SOL     OW 4759   0.268   4.321   5.499
  782SOL    HW1 4760   0.286   4.412   5.474
  782SOL    HW2 4761   0.319   4.268   5.438
  782SOL     MW 4762   0.277   4.326   5.488
  783SOL     OW 4763   1.151   5.602   5.298
  783SOL    HW1 4764   1.212   5.617   5.370
  783SOL    HW2 4765   1.206   5.590   5.221
  783SOL     MW 4766   1.166   5.602   5.298
  784SOL     OW 4767   0.652   1.940   3.481
  784SOL    HW1 4768   0.567   1.899   3.500
  784SOL    HW2 4769   0.696   1.945   3.566
  784SOL     MW 4770   0.646   1.935   3.494
  785SOL     OW 4771   5.054   4.430   1.901
  785SOL    HW1 4772   5.085   4.489   1.969
  785SOL    HW2 4773   5.100   4.347   1.919
  785SOL     MW 4774   5.064   4.427   1.912
  786SOL     OW 4775   3.633   5.994   4.548
  786SOL    HW1 4776   3.647   5.901   4.566
  786SOL    HW2 4777   3.721   6.030   4.538
  786SOL     MW 4778   3.646   5.987   4.549
  787SOL     OW 4779   4.253   4.235   4.791
  787SOL    HW1 4780   4.209   4.169   4.844
  787SOL    HW2 4781   4.214   4.318   4.817
  787SOL     MW 4782   4.243   4.237   4.801
  788SOL     OW 4783   0.118   3.064   3.829
  788SOL    HW1 4784   0.175   3.110   3.768
  788SOL    HW2 4785   0.029   3.088   3.802
  788SOL     MW 4786   0.114   3.073   3.818
  789SOL     OW 4787   6.018   0.521   2.997
  789SOL    HW1 4788   6.000   0.523   3.091
  789SOL    HW2 4789   5.947   0.468   2.960
  789SOL     MW 4790   6.007   0.515   3.004
  790SOL     OW 4791   5.725   1.761   6.116
  790SOL    HW1 4792   5.657   1.812   6.161
  790SOL    HW2 4793   5.764   1.709   6.186
  790SOL     MW 4794   5.721   1.761   6.131
  791SOL     OW 4795   0.621   5.559   4.456
  791SOL    HW1 4796   0.715   5.545   4.461
  791SOL    HW2 4797   0.599   5.605   4.537
  791SOL     MW 4798   0.630   5.563   4.467
  792SOL     OW 4799   1.402   0.814   5.390
  792SOL    HW1 4800   1.324   0.776   5.349
  792SOL    HW2 4801   1.441   0.741   5.438
  792SOL     MW 4802   1.397   0.800   5.391
  793SOL     OW 4803   2.394   2.324   4.953
  793SOL    HW1 4804   2.408   2.332   4.858
  793SOL    HW2 4805   2.322   2.262   4.961
  793SOL     MW 4806   2.387   2.317   4.942
  794SOL     OW 4807   0.239   5.624   5.661
  794SOL    HW1 4808   0.328   5.644   5.632
  794SOL    HW2 4809   0.191   5.608   5.580
  794SOL     MW 4810   0.245   5.625   5.647
  795SOL     OW 4811   2.102   3.143   5.673
  795SOL    HW1 4812   2.056   3.112   5.596
  795SOL    HW2 4813   2.109   3.238   5.660
  795SOL     MW 4814   2.097   3.152   5.662
  796SOL     OW 4815   1.846   3.726   5.446
  796SOL    HW1 4816   1.858   3.675   5.365
  796SOL    HW2 4817   1.795   3.802   5.419
  796SOL     MW 4818   1.841   3.729   5.432
  797SOL     OW 4819   2.882   4.172   5.423
  797SOL    HW1 4820   2.787   4.163   5.435
  797SOL    HW2 4821   2.899   4.138   5.335
  797SOL     MW 4822   2.872   4.166   5.414
  798SOL     OW 4823   2.003   4.907   0.495
  798SOL    HW1 4824   2.048   4.932   0.575
  798SOL    HW2 4825   1.911   4.898   0.521
  798SOL     MW 4826   1.997   4.909   0.508
  799SOL     OW 4827   2.109   4.289   5.460
  799SOL    HW1 4828   2.167   4.305   5.386
  799SOL    HW2 4829   2.116   4.368   5.513
  799SOL     MW 4830   2.117   4.301   5.457
  800SOL     OW 4831   4.747   6.091   3.063
  800SOL    HW1 4832   4.721   6.157   3.000
  800SOL    HW2 4833   4.716   6.008   3.026
  800SOL     MW 4834   4.740   6.088   3.051
  801SOL     OW 4835   1.035   4.987   1.769
  801SOL    HW1 4836   1.114   4.939   1.795
  801SOL    HW2 4837   1.022   4.963   1.678
  801SOL     MW 4838   1.044   4.977   1.761
  802SOL     OW 4839   5.667   3.862   3.383
  802SOL    HW1 4840   5.648   3.808   3.459
  802SOL    HW2 4841   5.756   3.839   3.359
  802SOL     MW 4842   5.676   3.852   3.390
  803SOL     OW 4843   4.932   3.478   4.801
  803SOL    HW1 4844   5.022   3.493   4.832
  803SOL    HW2 4845   4.880   3.544   4.846
  803SOL     MW 4846   4.937   3.488   4.811
  804SOL     OW 4847   4.505   0.115   1.997
  804SOL    HW1 4848   4.413   0.086   1.997
  804SOL    HW2 4849   4.526   0.127   1.904
  804SOL     MW 4850   4.496   0.113   1.985
  805SOL     OW 4851   2.149   1.158   3.655
  805SOL    HW1 4852   2.111   1.121   3.735
  805SOL    HW2 4853   2.242   1.138   3.662
  805SOL     MW 4854   2.156   1.151   3.666
  806SOL     OW 4855   1.924   4.081   5.082
  806SOL    HW1 4856   1.921   4.149   5.014
  806SOL    HW2 4857   1.904   4.128   5.163
  806SOL     MW 4858   1.921   4.096   5.084
  807SOL     OW 4859   4.941   4.539   0.307
  807SOL    HW1 4860   4.980   4.517   0.392
  807SOL    HW2 4861   4.871   4.601   0.328
  807SOL     MW 4862   4.937   4.544   0.321
  808SOL     OW 4863   6.070   3.287   1.361
  808SOL    HW1 4864   5.993   3.229   1.363
  808SOL    HW2 4865   6.143   3.228   1.339
  808SOL     MW 4866   6.070   3.272   1.359
  809SOL     OW 4867   5.046   3.879   4.737
  809SOL    HW1 4868   5.040   3.827   4.817
  809SOL    HW2 4869   5.068   3.967   4.767
  809SOL     MW 4870   5.048   3.884   4.751
  810SOL     OW 4871   2.397   1.734   1.006
  810SOL    HW1 4872   2.421   1.655   0.958
  810SOL    HW2 4873   2.449   1.730   1.086
  810SOL     MW 4874   2.406   1.723   1.010
  811SOL     OW 4875   2.170   1.817   4.601
  811SOL    HW1 4876   2.148   1.857   4.685
  811SOL    HW2 4877   2.204   1.731   4.623
  811SOL     MW 4878   2.171   1.811   4.615
  812SOL     OW 4879   4.110   4.377   5.002
  812SOL    HW1 4880   4.106   4.379   5.098
  812SOL    HW2 4881   4.049   4.308   4.977
  812SOL     MW 4882   4.102   4.368   5.011
  813SOL     OW 4883   5.306   5.725   5.111
  813SOL    HW1 4884   5.350   5.790   5.055
  813SOL    HW2 4885   5.370   5.706   5.180
  813SOL     MW 4886   5.320   5.731   5.113
  814SOL     OW 4887   6.036   2.424   1.294
  814SOL    HW1 4888   5.987   2.483   1.238
  814SOL    HW2 4889   6.127   2.435   1.266
  814SOL     MW 4890   6.042   2.433   1.283
  815SOL     OW 4891   4.686   3.877   1.511
  815SOL    HW1 4892   4.686   3.864   1.416
  815SOL    HW2 4893   4.758   3.822   1.543
  815SOL     MW 4894   4.695   3.868   1.503
  816SOL     OW 4895   0.614   5.784   0.868
  816SOL    HW1 4896   0.617   5.751   0.957
  816SOL    HW2 4897   0.704   5.811   0.848
  816SOL     MW 4898   0.626   5.784   0.876
  817SOL     OW 4899   5.822   5.957   3.568
  817SOL    HW1 4900   5.772   5.914   3.637
  817SOL    HW2 4901   5.897   5.997   3.614
  817SOL     MW 4902   5.825   5.957   3.583
  818SOL     OW 4903   4.423   1.576   5.812
  818SOL    HW1 4904   4.440   1.590   5.905
  818SOL    HW2 4905   4.369   1.496   5.809
  818SOL     MW 4906   4.418   1.567   5.823
  819SOL     OW 4907   3.870   3.192   0.413
  819SOL    HW1 4908   3.837   3.129   0.477
  819SOL    HW2 4909   3.794   3.244   0.389
  819SOL     MW 4910   3.856   3.190   0.418
  820SOL     OW 4911   4.874   0.159   5.329
  820SOL    HW1 4912   4.833   0.240   5.360
  820SOL    HW2 4913   4.906   0.181   5.241
  820SOL     MW 4914   4.873   0.172   5.321
  821SOL     OW 4915   1.715   3.537   5.583
  821SOL    HW1 4916   1.710   3.547   5.678
  821SOL    HW2 4917   1.767   3.612   5.554
  821SOL     MW 4918   1.721   3.548   5.592
  822SOL     OW 4919   3.200   2.028   1.579
  822SOL    HW1 4920   3.147   1.976   1.519
  822SOL    HW2 4921   3.258   2.079   1.522
  822SOL     MW 4922   3.201   2.028   1.564
  823SOL     OW 4923   5.260   1.157   3.648
  823SOL    HW1 4924   5.249   1.245   3.612
  823SOL    HW2 4925   5.191   1.106   3.606
  823SOL     MW 4926   5.249   1.162   3.638
  824SOL     OW 4927   2.111   3.499   4.715
  824SOL    HW1 4928   2.136   3.408   4.705
  824SOL    HW2 4929   2.098   3.531   4.626
  824SOL     MW 4930   2.112   3.492   4.703
  825SOL     OW 4931   5.813   2.969   3.064
  825SOL    HW1 4932   5.744   2.910   3.035
  825SOL    HW2 4933   5.773   3.056   3.063
  825SOL     MW 4934   5.799   2.973   3.060
  826SOL     OW 4935   2.848   4.175   1.507
  826SOL    HW1 4936   2.813   4.169   1.418
  826SOL    HW2 4937   2.910   4.247   1.504
  826SOL     MW 4938   2.851   4.183   1.495
  827SOL     OW 4939   4.269   5.374   1.673
  827SOL    HW1 4940   4.285   5.308   1.741
  827SOL    HW2 4941   4.189   5.345   1.630
  827SOL     MW 4942   4.261   5.362   1.676
  828SOL     OW 4943   1.794   4.923   5.157
  828SOL    HW1 4944   1.887   4.908   5.175
  828SOL    HW2 4945   1.763   4.971   5.233
  828SOL     MW 4946   1.802   4.927   5.169
  829SOL     OW 4947   5.788   0.865   1.949
  829SOL    HW1 4948   5.768   0.915   2.028
  829SOL    HW2 4949   5.725   0.793   1.949
  829SOL     MW 4950   5.778   0.862   1.959
  830SOL     OW 4951   2.066   4.410   5.743
  830SOL    HW1 4952   1.988   4.454   5.711
  830SOL    HW2 4953   2.088   4.457   5.824
  830SOL     MW 4954   2.059   4.422   5.749
  831SOL     OW 4955   0.528   4.673   5.771
  831SOL    HW1 4956   0.533   4.605   5.703
  831SOL    HW2 4957   0.452   4.649   5.823
  831SOL     MW 4958   0.519   4.661   5.769
  832SOL     OW 4959   2.246   3.943   1.919
  832SOL    HW1 4960   2.229   3.871   1.858
  832SOL    HW2 4961   2.340   3.959   1.912
  832SOL     MW 4962   2.256   3.936   1.911
  833SOL     OW 4963   2.537   6.049   1.074
  833SOL    HW1 4964   2.481   5.972   1.064
  833SOL    HW2 4965   2.548   6.059   1.168
  833SOL     MW 4966   2.531   6.040   1.085
  834SOL     OW 4967   0.153   5.147   3.281
  834SOL    HW1 4968   0.204   5.181   3.354
  834SOL    HW2 4969   0.086   5.092   3.322
  834SOL     MW 4970   0.151   5.144   3.295
  835SOL     OW 4971   4.628   4.247   2.585
  835SOL    HW1 4972   4.703   4.217   2.532
  835SOL    HW2 4973   4.558   4.186   2.564
  835SOL     MW 4974   4.629   4.235   2.576
  836SOL     OW 4975   0.693   1.348   0.557
  836SOL    HW1 4976   0.739   1.271   0.525
  836SOL    HW2 4977   0.679   1.331   0.651
  836SOL     MW 4978   0.697   1.336   0.565
  837SOL     OW 4979   4.151   1.088   0.397
  837SOL    HW1 4980   4.227   1.038   0.368
  837SOL    HW2 4981   4.148   1.163   0.338
  837SOL     MW 4982   4.161   1.091   0.386
  838SOL     OW 4983   6.099   0.958   2.533
  838SOL    HW1 4984   6.112   1.044   2.493
  838SOL    HW2 4985   6.166   0.953   2.601
  838SOL     MW 4986   6.109   0.969   2.537
  839SOL     OW 4987   6.035   2.625   5.655
  839SOL    HW1 4988   6.070   2.624   5.566
  839SOL    HW2 4989   5.944   2.653   5.645
  839SOL     MW 4990   6.028   2.628   5.642
  840SOL     OW 4991   0.670   0.895   4.131
  840SOL    HW1 4992   0.633   0.982   4.117
  840SOL    HW2 4993   0.613   0.855   4.196
  840SOL     MW 4994   0.658   0.901   4.138
  841SOL     OW 4995   1.642   3.567   1.440
  841SOL    HW1 4996   1.548   3.549   1.432
  841SOL    HW2 4997   1.647   3.650   1.488
  841SOL     MW 4998   1.631   3.576   1.445
  842SOL     OW 4999   5.372   0.139   3.958
  842SOL    HW1 5000   5.438   0.075   3.932
  842SOL    HW2 5001   5.385   0.151   4.052
  842SOL     MW 5002   5.382   0.132   3.966
  843SOL     OW 5003   5.323   0.075   0.283
  843SOL    HW1 5004   5.376   0.154   0.288
  843SOL    HW2 5005   5.385   0.003   0.297
  843SOL     MW 5006   5.338   0.076   0.286
  844SOL     OW 5007   2.744   0.826   4.503
  844SOL    HW1 5008   2.745   0.833   4.408
  844SOL    HW2 5009   2.778   0.739   4.522
  844SOL     MW 5010   2.748   0.816   4.493
  845SOL     OW 5011   1.376   4.826   2.638
  845SOL    HW1 5012   1.356   4.752   2.695
  845SOL    HW2 5013   1.456   4.800   2.591
  845SOL     MW 5014   1.384   4.813   2.639
  846SOL     OW 5015   3.516   1.512   4.217
  846SOL    HW1 5016   3.575   1.537   4.288
  846SOL    HW2 5017   3.517   1.417   4.218
  846SOL     MW 5018   3.524   1.503   4.226
  847SOL     OW 5019   2.880   0.101   1.946
  847SOL    HW1 5020   2.945   0.032   1.938
  847SOL    HW2 5021   2.868   0.111   2.041
  847SOL     MW 5022   2.886   0.094   1.957
  848SOL     OW 5023   1.196   5.638   2.289
  848SOL    HW1 5024   1.241   5.579   2.229
  848SOL    HW2 5025   1.150   5.580   2.350
  848SOL     MW 5026   1.196   5.623   2.289
  849SOL     OW 5027   2.411   1.979   0.843
  849SOL    HW1 5028   2.344   2.041   0.872
  849SOL    HW2 5029   2.394   1.900   0.893
  849SOL     MW 5030   2.400   1.977   0.853
  850SOL     OW 5031   5.552   4.275   5.196
  850SOL    HW1 5032   5.523   4.213   5.129
  850SOL    HW2 5033   5.647   4.260   5.203
  850SOL     MW 5034   5.561   4.266   5.188
  851SOL     OW 5035   4.801   3.587   0.979
  851SOL    HW1 5036   4.852   3.661   1.010
  851SOL    HW2 5037   4.865   3.527   0.940
  851SOL     MW 5038   4.815   3.589   0.978
  852SOL     OW 5039   4.560   3.269   6.078
  852SOL    HW1 5040   4.626   3.208   6.045
  852SOL    HW2 5041   4.479   3.218   6.077
  852SOL     MW 5042   4.558   3.254   6.074
  853SOL     OW 5043   0.970   1.239   4.598
  853SOL    HW1 5044   0.955   1.238   4.692
  853SOL    HW2 5045   0.949   1.150   4.569
  853SOL     MW 5046   0.966   1.228   4.606
  854SOL     OW 5047   3.570   4.846   5.599
  854SOL    HW1 5048   3.623   4.868   5.523
  854SOL    HW2 5049   3.630   4.853   5.673
  854SOL     MW 5050   3.584   4.850   5.599
  855SOL     OW 5051   2.491   3.405   5.159
  855SOL    HW1 5052   2.433   3.453   5.218
  855SOL    HW2 5053   2.511   3.468   5.089
  855SOL     MW 5054   2.486   3.419   5.157
  856SOL     OW 5055   5.920   2.967   5.117
  856SOL    HW1 5056   5.942   3.053   5.080
  856SOL    HW2 5057   5.990   2.909   5.088
  856SOL     MW 5058   5.932   2.971   5.109
  857SOL     OW 5059   2.168   2.295   1.371
  857SOL    HW1 5060   2.229   2.245   1.425
  857SOL    HW2 5061   2.081   2.274   1.405
  857SOL     MW 5062   2.165   2.286   1.382
  858SOL     OW 5063   3.173   0.343   1.479
  858SOL    HW1 5064   3.209   0.429   1.501
  858SOL    HW2 5065   3.216   0.320   1.397
  858SOL     MW 5066   3.183   0.351   1.471
  859SOL     OW 5067   0.444   2.837   3.813
  859SOL    HW1 5068   0.394   2.789   3.747
  859SOL    HW2 5069   0.533   2.838   3.779
  859SOL     MW 5070   0.449   2.831   3.800
  860SOL     OW 5071   5.437   2.734   5.410
  860SOL    HW1 5072   5.472   2.669   5.349
  860SOL    HW2 5073   5.374   2.783   5.358
  860SOL     MW 5074   5.433   2.732   5.396
  861SOL     OW 5075   0.818   3.114   5.905
  861SOL    HW1 5076   0.837   3.026   5.873
  861SOL    HW2 5077   0.835   3.171   5.831
  861SOL     MW 5078   0.823   3.110   5.891
  862SOL     OW 5079   4.942   0.971   5.189
  862SOL    HW1 5080   4.971   0.992   5.101
  862SOL    HW2 5081   4.850   0.944   5.178
  862SOL     MW 5082   4.934   0.970   5.177
  863SOL     OW 5083   2.513   0.332   1.819
  863SOL    HW1 5084   2.583   0.294   1.766
  863SOL    HW2 5085   2.438   0.275   1.804
  863SOL     MW 5086   2.513   0.320   1.811
  864SOL     OW 5087   1.842   0.567   2.446
  864SOL    HW1 5088   1.784   0.499   2.411
  864SOL    HW2 5089   1.866   0.534   2.533
  864SOL     MW 5090   1.838   0.554   2.453
  865SOL     OW 5091   1.207   2.881   5.563
  865SOL    HW1 5092   1.300   2.904   5.558
  865SOL    HW2 5093   1.198   2.805   5.506
  865SOL     MW 5094   1.218   2.874   5.555
  866SOL     OW 5095   3.592   3.031   1.119
  866SOL    HW1 5096   3.555   3.054   1.203
  866SOL    HW2 5097   3.519   3.034   1.058
  866SOL     MW 5098   3.578   3.034   1.122
  867SOL     OW 5099   5.977   2.753   4.062
  867SOL    HW1 5100   6.069   2.766   4.039
  867SOL    HW2 5101   5.934   2.731   3.979
  867SOL     MW 5102   5.983   2.752   4.048
  868SOL     OW 5103   0.269   0.693   1.817
  868SOL    HW1 5104   0.180   0.726   1.818
  868SOL    HW2 5105   0.302   0.711   1.905
  868SOL     MW 5106   0.262   0.700   1.829
  869SOL     OW 5107   6.027   2.517   0.284
  869SOL    HW1 5108   6.007   2.610   0.270
  869SOL    HW2 5109   6.041   2.482   0.196
  869SOL     MW 5110   6.026   2.525   0.271
  870SOL     OW 5111   3.156   5.904   0.356
  870SOL    HW1 5112   3.177   5.997   0.352
  870SOL    HW2 5113   3.233   5.861   0.318
  870SOL     MW 5114   3.169   5.910   0.350
  871SOL     OW 5115   5.572   3.682   0.951
  871SOL    HW1 5116   5.662   3.663   0.924
  871SOL    HW2 5117   5.580   3.710   1.042
  871SOL     MW 5118   5.585   3.683   0.959
  872SOL     OW 5119   0.115   3.076   1.463
  872SOL    HW1 5120   0.074   3.008   1.515
  872SOL    HW2 5121   0.196   3.097   1.509
  872SOL     MW 5122   0.120   3.070   1.475
  873SOL     OW 5123   2.870   5.855   2.110
  873SOL    HW1 5124   2.848   5.903   2.190
  873SOL    HW2 5125   2.954   5.891   2.082
  873SOL     MW 5126   2.878   5.866   2.116
  874SOL     OW 5127   1.639   3.502   4.356
  874SOL    HW1 5128   1.722   3.524   4.398
  874SOL    HW2 5129   1.624   3.410   4.380
  874SOL     MW 5130   1.648   3.493   4.365
  875SOL     OW 5131   3.779   5.831   5.029
  875SOL    HW1 5132   3.747   5.746   4.999
  875SOL    HW2 5133   3.875   5.823   5.026
  875SOL     MW 5134   3.787   5.819   5.025
  876SOL     OW 5135   4.499   3.282   3.896
  876SOL    HW1 5136   4.550   3.202   3.909
  876SOL    HW2 5137   4.433   3.280   3.964
  876SOL     MW 5138   4.497   3.271   3.906
  877SOL     OW 5139   1.946   0.304   4.090
  877SOL    HW1 5140   1.881   0.235   4.074
  877SOL    HW2 5141   1.954   0.307   4.185
  877SOL     MW 5142   1.938   0.295   4.100
  878SOL     OW 5143   2.157   4.777   2.229
  878SOL    HW1 5144   2.207   4.797   2.150
  878SOL    HW2 5145   2.158   4.858   2.279
  878SOL     MW 5146   2.163   4.790   2.226
  879SOL     OW 5147   0.958   0.857   5.512
  879SOL    HW1 5148   1.048   0.890   5.520
  879SOL    HW2 5149   0.966   0.762   5.525
  879SOL     MW 5150   0.971   0.849   5.515
  880SOL     OW 5151   3.974   2.207   3.443
  880SOL    HW1 5152   3.985   2.302   3.445
  880SOL    HW2 5153   3.944   2.184   3.531
  880SOL     MW 5154   3.972   2.216   3.455
  881SOL     OW 5155   5.473   4.784   1.469
  881SOL    HW1 5156   5.422   4.748   1.542
  881SOL    HW2 5157   5.557   4.737   1.473
  881SOL     MW 5158   5.477   4.773   1.479
  882SOL     OW 5159   3.336   1.260   1.768
  882SOL    HW1 5160   3.369   1.217   1.847
  882SOL    HW2 5161   3.273   1.325   1.801
  882SOL     MW 5162   3.332   1.263   1.783
  883SOL     OW 5163   5.845   3.109   2.771
  883SOL    HW1 5164   5.812   3.070   2.851
  883SOL    HW2 5165   5.830   3.043   2.704
  883SOL     MW 5166   5.839   3.096   2.773
  884SOL     OW 5167   0.867   4.563   3.874
  884SOL    HW1 5168   0.923   4.626   3.828
  884SOL    HW2 5169   0.808   4.530   3.806
  884SOL     MW 5170   0.867   4.566   3.859
  885SOL     OW 5171   2.246   1.640   0.544
  885SOL    HW1 5172   2.302   1.564   0.557
  885SOL    HW2 5173   2.274   1.703   0.610
  885SOL     MW 5174   2.257   1.638   0.554
  886SOL     OW 5175   2.225   3.659   5.724
  886SOL    HW1 5176   2.159   3.653   5.793
  886SOL    HW2 5177   2.182   3.707   5.653
  886SOL     MW 5178   2.211   3.664   5.724
  887SOL     OW 5179   5.131   3.196   2.523
  887SOL    HW1 5180   5.178   3.118   2.552
  887SOL    HW2 5181   5.197   3.265   2.519
  887SOL     MW 5182   5.145   3.195   2.526
  888SOL     OW 5183   5.191   0.681   3.694
  888SOL    HW1 5184   5.243   0.734   3.754
  888SOL    HW2 5185   5.111   0.731   3.680
  888SOL     MW 5186   5.187   0.694   3.700
  889SOL     OW 5187   5.532   5.834   1.680
  889SOL    HW1 5188   5.589   5.759   1.665
  889SOL    HW2 5189   5.534   5.884   1.598
  889SOL     MW 5190   5.539   5.831   1.668
  890SOL     OW 5191   0.710   4.186   0.917
  890SOL    HW1 5192   0.653   4.142   0.855
  890SOL    HW2 5193   0.652   4.215   0.987
  890SOL     MW 5194   0.695   4.184   0.918
  891SOL     OW 5195   2.780   1.324   2.579
  891SOL    HW1 5196   2.744   1.359   2.660
  891SOL    HW2 5197   2.776   1.398   2.518
  891SOL     MW 5198   2.775   1.338   2.581
  892SOL     OW 5199   6.092   3.393   6.051
  892SOL    HW1 5200   6.033   3.318   6.053
  892SOL    HW2 5201   6.138   3.385   5.968
  892SOL     MW 5202   6.090   3.382   6.041
  893SOL     OW 5203   5.898   5.495   5.442
  893SOL    HW1 5204   5.913   5.411   5.485
  893SOL    HW2 5205   5.805   5.513   5.456
  893SOL     MW 5206   5.888   5.487   5.449
  894SOL     OW 5207   0.608   0.097   0.847
  894SOL    HW1 5208   0.639   0.051   0.768
  894SOL    HW2 5209   0.687   0.136   0.884
  894SOL     MW 5210   0.622   0.096   0.841
  895SOL     OW 5211   1.272   0.133   1.322
  895SOL    HW1 5212   1.360   0.160   1.296
  895SOL    HW2 5213   1.255   0.180   1.403
  895SOL     MW 5214   1.281   0.143   1.329
  896SOL     OW 5215   0.745   4.183   4.995
  896SOL    HW1 5216   0.728   4.157   4.905
  896SOL    HW2 5217   0.683   4.254   5.012
  896SOL     MW 5218   0.735   4.189   4.986
  897SOL     OW 5219   4.673   2.497   1.848
  897SOL    HW1 5220   4.688   2.465   1.759
  897SOL    HW2 5221   4.696   2.422   1.904
  897SOL     MW 5222   4.678   2.483   1.844
  898SOL     OW 5223   3.161   3.186   5.623
  898SOL    HW1 5224   3.181   3.254   5.687
  898SOL    HW2 5225   3.164   3.231   5.538
  898SOL     MW 5226   3.164   3.201   5.620
  899SOL     OW 5227   1.155   0.897   0.882
  899SOL    HW1 5228   1.129   0.805   0.878
  899SOL    HW2 5229   1.122   0.927   0.967
  899SOL     MW 5230   1.147   0.889   0.892
  900SOL     OW 5231   3.431   1.048   3.316
  900SOL    HW1 5232   3.514   1.086   3.346
  900SOL    HW2 5233   3.430   1.067   3.222
  900SOL     MW 5234   3.442   1.055   3.308
  901SOL     OW 5235   4.025   0.931   5.235
  901SOL    HW1 5236   4.024   0.874   5.312
  901SOL    HW2 5237   3.935   0.960   5.225
  901SOL     MW 5238   4.014   0.927   5.243
  902SOL     OW 5239   1.621   5.997   4.246
  902SOL    HW1 5240   1.649   6.076   4.201
  902SOL    HW2 5241   1.665   5.926   4.200
  902SOL     MW 5242   1.630   5.998   4.235
  903SOL     OW 5243   2.106   2.020   1.143
  903SOL    HW1 5244   2.118   1.992   1.234
  903SOL    HW2 5245   2.020   2.062   1.142
  903SOL     MW 5246   2.097   2.022   1.154
  904SOL     OW 5247   5.664   3.312   3.411
  904SOL    HW1 5248   5.636   3.339   3.498
  904SOL    HW2 5249   5.757   3.336   3.407
  904SOL     MW 5250   5.672   3.318   3.422
  905SOL     OW 5251   5.292   2.413   5.967
  905SOL    HW1 5252   5.224   2.441   6.028
  905SOL    HW2 5253   5.373   2.414   6.018
  905SOL     MW 5254   5.294   2.417   5.981
  906SOL     OW 5255   5.892   0.017   4.860
  906SOL    HW1 5256   5.855   0.038   4.946
  906SOL    HW2 5257   5.975  -0.026   4.880
  906SOL     MW 5258   5.898   0.014   4.874
  907SOL     OW 5259   4.312   1.911   2.352
  907SOL    HW1 5260   4.389   1.966   2.362
  907SOL    HW2 5261   4.345   1.821   2.357
  907SOL     MW 5262   4.326   1.906   2.354
  908SOL     OW 5263   4.114   0.461   4.743
  908SOL    HW1 5264   4.177   0.437   4.811
  908SOL    HW2 5265   4.148   0.420   4.664
  908SOL     MW 5266   4.126   0.452   4.742
  909SOL     OW 5267   4.876   2.562   2.214
  909SOL    HW1 5268   4.883   2.543   2.308
  909SOL    HW2 5269   4.967   2.574   2.185
  909SOL     MW 5270   4.889   2.561   2.223
  910SOL     OW 5271   2.176   4.157   1.142
  910SOL    HW1 5272   2.229   4.151   1.221
  910SOL    HW2 5273   2.193   4.244   1.107
  910SOL     MW 5274   2.185   4.167   1.147
  911SOL     OW 5275   0.826   5.090   2.437
  911SOL    HW1 5276   0.778   5.103   2.519
  911SOL    HW2 5277   0.885   5.165   2.432
  911SOL     MW 5278   0.828   5.101   2.447
  912SOL     OW 5279   2.666   5.788   3.843
  912SOL    HW1 5280   2.607   5.856   3.810
  912SOL    HW2 5281   2.748   5.834   3.861
  912SOL     MW 5282   2.669   5.802   3.841
  913SOL     OW 5283   0.671   2.427   4.808
  913SOL    HW1 5284   0.681   2.378   4.890
  913SOL    HW2 5285   0.749   2.404   4.758
  913SOL     MW 5286   0.682   2.417   4.812
  914SOL     OW 5287   5.350   1.125   2.004
  914SOL    HW1 5288   5.360   1.069   2.080
  914SOL    HW2 5289   5.436   1.123   1.961
  914SOL     MW 5290   5.362   1.118   2.008
  915SOL     OW 5291   3.029   2.509   0.643
  915SOL    HW1 5292   2.962   2.479   0.705
  915SOL    HW2 5293   3.088   2.563   0.696
  915SOL     MW 5294   3.028   2.512   0.658
  916SOL     OW 5295   4.374   0.692   5.996
  916SOL    HW1 5296   4.363   0.785   5.979
  916SOL    HW2 5297   4.454   0.687   6.051
  916SOL     MW 5298   4.383   0.703   6.001
  917SOL     OW 5299   0.577   1.736   1.682
  917SOL    HW1 5300   0.605   1.713   1.771
  917SOL    HW2 5301   0.485   1.763   1.693
  917SOL     MW 5302   0.569   1.737   1.695
  918SOL     OW 5303   3.786   0.444   2.198
  918SOL    HW1 5304   3.799   0.367   2.254
  918SOL    HW2 5305   3.691   0.452   2.189
  918SOL     MW 5306   3.776   0.435   2.204
  919SOL     OW 5307   2.479   5.145   0.593
  919SOL    HW1 5308   2.527   5.216   0.635
  919SOL    HW2 5309   2.391   5.180   0.582
  919SOL     MW 5310   2.474   5.159   0.597
  920SOL     OW 5311   3.572   4.189   1.131
  920SOL    HW1 5312   3.560   4.282   1.108
  920SOL    HW2 5313   3.483   4.156   1.146
  920SOL     MW 5314   3.559   4.197   1.130
  921SOL     OW 5315   1.665   4.835   2.620
  921SOL    HW1 5316   1.723   4.911   2.612
  921SOL    HW2 5317   1.616   4.851   2.700
  921SOL     MW 5318   1.666   4.847   2.629
  922SOL     OW 5319   2.729   4.863   0.507
  922SOL    HW1 5320   2.776   4.916   0.571
  922SOL    HW2 5321   2.680   4.927   0.455
  922SOL     MW 5322   2.729   4.878   0.509
  923SOL     OW 5323   5.008   0.237   5.653
  923SOL    HW1 5324   4.973   0.201   5.734
  923SOL    HW2 5325   5.016   0.331   5.669
  923SOL     MW 5326   5.005   0.245   5.665
  924SOL     OW 5327   3.805   1.291   4.793
  924SOL    HW1 5328   3.796   1.357   4.861
  924SOL    HW2 5329   3.815   1.208   4.840
  924SOL     MW 5330   3.805   1.289   4.807
  925SOL     OW 5331   3.202   4.941   6.033
  925SOL    HW1 5332   3.151   5.001   6.087
  925SOL    HW2 5333   3.292   4.954   6.061
  925SOL     MW 5334   3.207   4.950   6.043
  926SOL     OW 5335   2.558   0.650   1.355
  926SOL    HW1 5336   2.492   0.714   1.329
  926SOL    HW2 5337   2.540   0.631   1.446
  926SOL     MW 5338   2.548   0.656   1.363
  927SOL     OW 5339   1.932   3.528   2.162
  927SOL    HW1 5340   1.871   3.454   2.171
  927SOL    HW2 5341   1.965   3.521   2.072
  927SOL     MW 5342   1.928   3.518   2.151
  928SOL     OW 5343   1.335   3.518   0.318
  928SOL    HW1 5344   1.251   3.476   0.339
  928SOL    HW2 5345   1.354   3.572   0.395
  928SOL     MW 5346   1.326   3.520   0.331
  929SOL     OW 5347   0.044   2.946   1.711
  929SOL    HW1 5348   0.107   2.874   1.710
  929SOL    HW2 5349  -0.041   2.903   1.707
  929SOL     MW 5350   0.041   2.931   1.710
  930SOL     OW 5351   1.424   1.036   3.700
  930SOL    HW1 5352   1.508   1.028   3.656
  930SOL    HW2 5353   1.404   0.947   3.730
  930SOL     MW 5354   1.432   1.023   3.698
  931SOL     OW 5355   5.657   3.208   3.018
  931SOL    HW1 5356   5.600   3.223   3.093
  931SOL    HW2 5357   5.684   3.296   2.990
  931SOL     MW 5358   5.653   3.221   3.024
  932SOL     OW 5359   2.159   0.125   0.198
  932SOL    HW1 5360   2.071   0.128   0.236
  932SOL    HW2 5361   2.172   0.033   0.176
  932SOL     MW 5362   2.150   0.114   0.200
  933SOL     OW 5363   3.266   2.401   1.406
  933SOL    HW1 5364   3.338   2.460   1.386
  933SOL    HW2 5365   3.237   2.426   1.494
  933SOL     MW 5366   3.271   2.412   1.415
  934SOL     OW 5367  -0.002   2.598   3.661
  934SOL    HW1 5368   0.013   2.670   3.600
  934SOL    HW2 5369   0.042   2.523   3.622
  934SOL     MW 5370   0.006   2.598   3.648
  935SOL     OW 5371   0.718   3.169   3.404
  935SOL    HW1 5372   0.720   3.265   3.407
  935SOL    HW2 5373   0.638   3.148   3.356
  935SOL     MW 5374   0.708   3.179   3.398
  936SOL     OW 5375   4.139   4.846   5.963
  936SOL    HW1 5376   4.097   4.787   5.900
  936SOL    HW2 5377   4.198   4.899   5.909
  936SOL     MW 5378   4.141   4.845   5.948
  937SOL     OW 5379   2.793   1.937   6.024
  937SOL    HW1 5380   2.814   1.978   6.107
  937SOL    HW2 5381   2.738   1.862   6.047
  937SOL     MW 5382   2.789   1.932   6.037
  938SOL     OW 5383   5.380   3.211   5.704
  938SOL    HW1 5384   5.454   3.261   5.739
  938SOL    HW2 5385   5.374   3.134   5.761
  938SOL     MW 5386   5.389   3.207   5.715
  939SOL     OW 5387   0.292   0.090   3.101
  939SOL    HW1 5388   0.287   0.183   3.081
  939SOL    HW2 5389   0.206   0.056   3.077
  939SOL     MW 5390   0.280   0.098   3.096
  940SOL     OW 5391   0.132   1.180   2.277
  940SOL    HW1 5392   0.058   1.155   2.222
  940SOL    HW2 5393   0.190   1.228   2.218
  940SOL     MW 5394   0.130   1.183   2.262
  941SOL     OW 5395   1.821   1.514   4.429
  941SOL    HW1 5396   1.782   1.428   4.441
  941SOL    HW2 5397   1.747   1.574   4.425
  941SOL     MW 5398   1.807   1.511   4.430
  942SOL     OW 5399   4.727   2.100   1.616
  942SOL    HW1 5400   4.664   2.069   1.550
  942SOL    HW2 5401   4.725   2.033   1.684
  942SOL     MW 5402   4.719   2.088   1.616
  943SOL     OW 5403   4.427   0.545   1.472
  943SOL    HW1 5404   4.360   0.477   1.473
  943SOL    HW2 5405   4.379   0.626   1.455
  943SOL     MW 5406   4.413   0.547   1.470
  944SOL     OW 5407   1.854   1.105   5.561
  944SOL    HW1 5408   1.938   1.130   5.522
  944SOL    HW2 5409   1.876   1.033   5.620
  944SOL     MW 5410   1.868   1.099   5.564
  945SOL     OW 5411   5.401   3.685   2.117
  945SOL    HW1 5412   5.405   3.618   2.049
  945SOL    HW2 5413   5.346   3.646   2.185
  945SOL     MW 5414   5.394   3.671   2.117
  946SOL     OW 5415   0.384   0.184   2.142
  946SOL    HW1 5416   0.398   0.117   2.075
  946SOL    HW2 5417   0.294   0.169   2.171
  946SOL     MW 5418   0.374   0.174   2.137
  947SOL     OW 5419   4.397   3.428   5.318
  947SOL    HW1 5420   4.303   3.417   5.331
  947SOL    HW2 5421   4.430   3.457   5.404
  947SOL     MW 5422   4.389   3.430   5.331
  948SOL     OW 5423   3.926   5.233   4.682
  948SOL    HW1 5424   3.997   5.236   4.746
  948SOL    HW2 5425   3.880   5.152   4.702
  948SOL     MW 5426   3.929   5.223   4.693
  949SOL     OW 5427   3.975   4.837   0.348
  949SOL    HW1 5428   4.051   4.865   0.297
  949SOL    HW2 5429   3.901   4.878   0.305
  949SOL     MW 5430   3.975   4.846   0.336
  950SOL     OW 5431   0.538   1.101   0.252
  950SOL    HW1 5432   0.541   1.189   0.214
  950SOL    HW2 5433   0.453   1.097   0.296
  950SOL     MW 5434   0.528   1.112   0.253
  951SOL     OW 5435   1.635   1.448   4.753
  951SOL    HW1 5436   1.672   1.428   4.839
  951SOL    HW2 5437   1.576   1.521   4.768
  951SOL     MW 5438   1.632   1.455   4.766
  952SOL     OW 5439   3.531   0.583   4.382
  952SOL    HW1 5440   3.467   0.623   4.322
  952SOL    HW2 5441   3.614   0.586   4.334
  952SOL     MW 5442   3.533   0.589   4.368
  953SOL     OW 5443   5.375   0.115   3.163
  953SOL    HW1 5444   5.428   0.141   3.239
  953SOL    HW2 5445   5.285   0.115   3.197
  953SOL     MW 5446   5.370   0.118   3.177
  954SOL     OW 5447   0.862   0.150   0.392
  954SOL    HW1 5448   0.900   0.068   0.361
  954SOL    HW2 5449   0.837   0.197   0.312
  954SOL     MW 5450   0.863   0.146   0.377
  955SOL     OW 5451   2.150   4.167   1.779
  955SOL    HW1 5452   2.165   4.097   1.844
  955SOL    HW2 5453   2.234   4.177   1.736
  955SOL     MW 5454   2.163   4.159   1.782
  956SOL     OW 5455   0.140   5.490   1.174
  956SOL    HW1 5456   0.174   5.401   1.164
  956SOL    HW2 5457   0.217   5.543   1.196
  956SOL     MW 5458   0.154   5.485   1.175
  957SOL     OW 5459   4.210   1.370   5.630
  957SOL    HW1 5460   4.283   1.309   5.619
  957SOL    HW2 5461   4.246   1.456   5.606
  957SOL     MW 5462   4.224   1.373   5.626
  958SOL     OW 5463   4.088   1.647   2.219
  958SOL    HW1 5464   4.091   1.740   2.241
  958SOL    HW2 5465   4.036   1.643   2.139
  958SOL     MW 5466   4.082   1.658   2.212
  959SOL     OW 5467   4.649   4.691   3.936
  959SOL    HW1 5468   4.701   4.771   3.933
  959SOL    HW2 5469   4.618   4.684   4.026
  959SOL     MW 5470   4.652   4.700   3.947
  960SOL     OW 5471   0.410   4.220   6.075
  960SOL    HW1 5472   0.444   4.223   5.986
  960SOL    HW2 5473   0.430   4.306   6.111
  960SOL     MW 5474   0.417   4.231   6.068
  961SOL     OW 5475   2.467   5.493   1.175
  961SOL    HW1 5476   2.385   5.448   1.155
  961SOL    HW2 5477   2.523   5.425   1.213
  961SOL     MW 5478   2.463   5.478   1.177
  962SOL     OW 5479   2.288   2.733   1.513
  962SOL    HW1 5480   2.314   2.643   1.533
  962SOL    HW2 5481   2.219   2.723   1.447
  962SOL     MW 5482   2.282   2.720   1.507
  963SOL     OW 5483   2.121   1.178   1.827
  963SOL    HW1 5484   2.199   1.137   1.788
  963SOL    HW2 5485   2.152   1.214   1.910
  963SOL     MW 5486   2.135   1.177   1.832
  964SOL     OW 5487   4.974   0.634   2.138
  964SOL    HW1 5488   5.035   0.648   2.210
  964SOL    HW2 5489   5.005   0.691   2.068
  964SOL     MW 5490   4.985   0.643   2.138
  965SOL     OW 5491   5.323   2.945   2.907
  965SOL    HW1 5492   5.264   2.974   2.976
  965SOL    HW2 5493   5.358   3.025   2.869
  965SOL     MW 5494   5.320   2.959   2.911
  966SOL     OW 5495   4.309   3.349   1.681
  966SOL    HW1 5496   4.321   3.292   1.604
  966SOL    HW2 5497   4.358   3.428   1.659
  966SOL     MW 5498   4.317   3.352   1.668
  967SOL     OW 5499   1.689   3.462   4.786
  967SOL    HW1 5500   1.726   3.416   4.711
  967SOL    HW2 5501   1.762   3.513   4.822
  967SOL     MW 5502   1.703   3.463   4.781
  968SOL     OW 5503   5.381   1.423   1.815
  968SOL    HW1 5504   5.474   1.411   1.798
  968SOL    HW2 5505   5.362   1.513   1.790
  968SOL     MW 5506   5.390   1.433   1.810
  969SOL     OW 5507   2.967   1.333   1.326
  969SOL    HW1 5508   2.951   1.239   1.326
  969SOL    HW2 5509   2.958   1.359   1.235
  969SOL     MW 5510   2.964   1.324   1.314
  970SOL     OW 5511   1.730   0.866   1.867
  970SOL    HW1 5512   1.713   0.868   1.961
  970SOL    HW2 5513   1.825   0.877   1.860
  970SOL     MW 5514   1.740   0.868   1.878
  971SOL     OW 5515   5.997   4.933   6.018
  971SOL    HW1 5516   5.981   5.012   6.071
  971SOL    HW2 5517   6.019   4.866   6.082
  971SOL     MW 5518   5.998   4.935   6.033
  972SOL     OW 5519   3.704   1.673   4.336
  972SOL    HW1 5520   3.702   1.615   4.412
  972SOL    HW2 5521   3.792   1.662   4.300
  972SOL     MW 5522   3.715   1.664   4.341
  973SOL     OW 5523   0.084   1.545   5.650
  973SOL    HW1 5524   0.179   1.555   5.664
  973SOL    HW2 5525   0.059   1.474   5.710
  973SOL     MW 5526   0.093   1.537   5.660
  974SOL     OW 5527   4.974   5.716   0.284
  974SOL    HW1 5528   4.939   5.769   0.212
  974SOL    HW2 5529   5.019   5.644   0.241
  974SOL     MW 5530   4.976   5.713   0.269
  975SOL     OW 5531   6.052   3.451   5.132
  975SOL    HW1 5532   6.124   3.464   5.194
  975SOL    HW2 5533   5.974   3.469   5.183
  975SOL     MW 5534   6.052   3.455   5.147
  976SOL     OW 5535   0.541   4.315   3.260
  976SOL    HW1 5536   0.493   4.398   3.256
  976SOL    HW2 5537   0.542   4.294   3.354
  976SOL     MW 5538   0.535   4.323   3.272
  977SOL     OW 5539   2.850   5.054   0.739
  977SOL    HW1 5540   2.767   5.058   0.787
  977SOL    HW2 5541   2.840   5.118   0.669
  977SOL     MW 5542   2.838   5.063   0.736
  978SOL     OW 5543   3.233   1.126   4.432
  978SOL    HW1 5544   3.299   1.066   4.466
  978SOL    HW2 5545   3.214   1.184   4.506
  978SOL     MW 5546   3.239   1.126   4.446
  979SOL     OW 5547   5.009   3.163   2.076
  979SOL    HW1 5548   4.926   3.129   2.043
  979SOL    HW2 5549   5.067   3.088   2.078
  979SOL     MW 5550   5.006   3.149   2.072
  980SOL     OW 5551   4.866   2.159   5.805
  980SOL    HW1 5552   4.913   2.091   5.757
  980SOL    HW2 5553   4.842   2.223   5.738
  980SOL     MW 5554   4.869   2.158   5.790
  981SOL     OW 5555   2.898   5.698   1.444
  981SOL    HW1 5556   2.827   5.720   1.505
  981SOL    HW2 5557   2.952   5.635   1.492
  981SOL     MW 5558   2.896   5.693   1.458
  982SOL     OW 5559   1.873   4.618   0.970
  982SOL    HW1 5560   1.915   4.588   0.890
  982SOL    HW2 5561   1.945   4.646   1.027
  982SOL     MW 5562   1.887   4.618   0.967
  983SOL     OW 5563   1.338   4.156   0.839
  983SOL    HW1 5564   1.317   4.214   0.912
  983SOL    HW2 5565   1.386   4.210   0.777
  983SOL     MW 5566   1.341   4.170   0.841
  984SOL     OW 5567   1.135   0.243   5.478
  984SOL    HW1 5568   1.079   0.173   5.443
  984SOL    HW2 5569   1.217   0.234   5.430
  984SOL     MW 5570   1.138   0.233   5.468
  985SOL     OW 5571   0.118   3.382   4.084
  985SOL    HW1 5572   0.200   3.391   4.034
  985SOL    HW2 5573   0.049   3.388   4.017
  985SOL     MW 5574   0.120   3.384   4.069
  986SOL     OW 5575   6.062   1.549   4.151
  986SOL    HW1 5576   6.081   1.622   4.092
  986SOL    HW2 5577   6.070   1.585   4.239
  986SOL     MW 5578   6.065   1.563   4.155
  987SOL     OW 5579   5.838   4.934   0.683
  987SOL    HW1 5580   5.801   4.917   0.597
  987SOL    HW2 5581   5.794   4.871   0.741
  987SOL     MW 5582   5.827   4.924   0.680
  988SOL     OW 5583   4.104   1.331   4.465
  988SOL    HW1 5584   4.141   1.303   4.549
  988SOL    HW2 5585   4.178   1.329   4.404
  988SOL     MW 5586   4.118   1.327   4.468
  989SOL     OW 5587   6.106   4.864   5.078
  989SOL    HW1 5588   6.118   4.875   5.172
  989SOL    HW2 5589   6.012   4.878   5.065
  989SOL     MW 5590   6.095   4.867   5.088
  990SOL     OW 5591   0.208   0.724   2.705
  990SOL    HW1 5592   0.201   0.666   2.629
  990SOL    HW2 5593   0.299   0.715   2.735
  990SOL     MW 5594   0.219   0.715   2.699
  991SOL     OW 5595   3.630   4.317   4.613
  991SOL    HW1 5596   3.697   4.249   4.608
  991SOL    HW2 5597   3.556   4.275   4.657
  991SOL     MW 5598   3.629   4.303   4.618
  992SOL     OW 5599   2.232   0.720   3.266
  992SOL    HW1 5600   2.193   0.651   3.320
  992SOL    HW2 5601   2.185   0.799   3.290
  992SOL     MW 5602   2.221   0.721   3.276
  993SOL     OW 5603   2.390   5.536   3.087
  993SOL    HW1 5604   2.401   5.627   3.060
  993SOL    HW2 5605   2.373   5.541   3.181
  993SOL     MW 5606   2.389   5.549   3.095
  994SOL     OW 5607   5.513   4.147   3.636
  994SOL    HW1 5608   5.543   4.220   3.689
  994SOL    HW2 5609   5.585   4.131   3.574
  994SOL     MW 5610   5.526   4.154   3.635
  995SOL     OW 5611   5.210   1.783   0.617
  995SOL    HW1 5612   5.177   1.696   0.643
  995SOL    HW2 5613   5.182   1.793   0.526
  995SOL     MW 5614   5.203   1.773   0.609
  996SOL     OW 5615   1.818   1.145   3.411
  996SOL    HW1 5616   1.759   1.110   3.479
  996SOL    HW2 5617   1.846   1.230   3.445
  996SOL     MW 5618   1.814   1.151   3.424
  997SOL     OW 5619   2.802   2.551   5.927
  997SOL    HW1 5620   2.806   2.639   5.889
  997SOL    HW2 5621   2.892   2.533   5.954
  997SOL     MW 5622   2.814   2.560   5.926
  998SOL     OW 5623   1.025   6.050   3.129
  998SOL    HW1 5624   1.031   6.134   3.085
  998SOL    HW2 5625   1.002   6.072   3.220
  998SOL     MW 5626   1.023   6.064   3.135
  999SOL     OW 5627   0.451   1.333   4.322
  999SOL    HW1 5628   0.393   1.385   4.266
  999SOL    HW2 5629   0.409   1.335   4.408
  999SOL     MW 5630   0.439   1.340   4.325
 1000SOL     OW 5631   6.023   5.197   3.091
 1000SOL    HW1 5632   5.942   5.155   3.121
 1000SOL    HW2 5633   6.093   5.147   3.133
 1000SOL     MW 5634   6.022   5.185   3.100
 1001SOL     OW 5635   2.513   5.610   4.534
 1001SOL    HW1 5636   2.429   5.565   4.532
 1001SOL    HW2 5637   2.519   5.648   4.621
 1001SOL     MW 5638   2.503   5.609   4.545
 1002SOL     OW 5639   0.060   2.355   3.505
 1002SOL    HW1 5640   0.026   2.273   3.541
 1002SOL    HW2 5641   0.155   2.347   3.509
 1002SOL     MW 5642   0.068   2.344   3.510
 1003SOL     OW 5643   1.700   4.600   1.272
 1003SOL    HW1 5644   1.687   4.522   1.326
 1003SOL    HW2 5645   1.671   4.574   1.185
 1003SOL     MW 5646   1.695   4.587   1.268
 1004SOL     OW 5647   1.344   5.465   5.109
 1004SOL    HW1 5648   1.372   5.443   5.020
 1004SOL    HW2 5649   1.412   5.524   5.142
 1004SOL     MW 5650   1.356   5.470   5.102
 1005SOL     OW 5651   2.686   5.474   2.276
 1005SOL    HW1 5652   2.635   5.553   2.294
 1005SOL    HW2 5653   2.642   5.405   2.325
 1005SOL     MW 5654   2.674   5.475   2.284
 1006SOL     OW 5655   0.267   1.748   4.085
 1006SOL    HW1 5656   0.177   1.753   4.054
 1006SOL    HW2 5657   0.289   1.837   4.111
 1006SOL     MW 5658   0.258   1.760   4.084
 1007SOL     OW 5659   1.347   4.904   4.828
 1007SOL    HW1 5660   1.298   4.979   4.793
 1007SOL    HW2 5661   1.377   4.933   4.914
 1007SOL     MW 5662   1.345   4.917   4.834
 1008SOL     OW 5663   3.814   5.753   0.395
 1008SOL    HW1 5664   3.891   5.807   0.411
 1008SOL    HW2 5665   3.745   5.793   0.447
 1008SOL     MW 5666   3.815   5.765   0.404
 1009SOL     OW 5667   5.777   2.429   0.337
 1009SOL    HW1 5668   5.871   2.434   0.320
 1009SOL    HW2 5669   5.771   2.409   0.431
 1009SOL     MW 5670   5.788   2.427   0.347
 1010SOL     OW 5671   0.367   1.385   4.574
 1010SOL    HW1 5672   0.278   1.405   4.602
 1010SOL    HW2 5673   0.396   1.316   4.633
 1010SOL     MW 5674   0.359   1.379   4.585
 1011SOL     OW 5675   4.304   4.565   3.802
 1011SOL    HW1 5676   4.336   4.653   3.823
 1011SOL    HW2 5677   4.244   4.544   3.873
 1011SOL     MW 5678   4.300   4.573   3.814
 1012SOL     OW 5679   4.769   1.658   4.878
 1012SOL    HW1 5680   4.797   1.696   4.961
 1012SOL    HW2 5681   4.738   1.732   4.826
 1012SOL     MW 5682   4.768   1.672   4.882
 1013SOL     OW 5683   1.694   5.626   0.338
 1013SOL    HW1 5684   1.679   5.682   0.261
 1013SOL    HW2 5685   1.662   5.678   0.411
 1013SOL     MW 5686   1.688   5.640   0.337
 1014SOL     OW 5687   4.051   5.042   3.976
 1014SOL    HW1 5688   3.964   5.041   3.937
 1014SOL    HW2 5689   4.081   4.951   3.973
 1014SOL     MW 5690   4.044   5.030   3.971
 1015SOL     OW 5691   3.405   4.980   4.309
 1015SOL    HW1 5692   3.390   5.003   4.400
 1015SOL    HW2 5693   3.479   5.034   4.282
 1015SOL     MW 5694   3.413   4.990   4.317
 1016SOL     OW 5695   3.424   5.548   4.873
 1016SOL    HW1 5696   3.414   5.575   4.782
 1016SOL    HW2 5697   3.338   5.562   4.912
 1016SOL     MW 5698   3.412   5.553   4.866
 1017SOL     OW 5699   2.056   0.310   0.030
 1017SOL    HW1 5700   2.087   0.239   0.086
 1017SOL    HW2 5701   2.135   0.350  -0.005
 1017SOL     MW 5702   2.070   0.306   0.033
 1018SOL     OW 5703   3.570   0.241   0.039
 1018SOL    HW1 5704   3.486   0.285   0.055
 1018SOL    HW2 5705   3.621   0.304  -0.012
 1018SOL     MW 5706   3.566   0.255   0.035
 1019SOL     OW 5707   2.660   0.091   6.075
 1019SOL    HW1 5708   2.684   0.014   6.024
 1019SOL    HW2 5709   2.697   0.075   6.162
 1019SOL     MW 5710   2.668   0.079   6.080
 1020SOL     OW 5711   3.777   5.867   5.740
 1020SOL    HW1 5712   3.856   5.905   5.701
 1020SOL    HW2 5713   3.710   5.934   5.728
 1020SOL     MW 5714   3.779   5.881   5.734
 1021SOL     OW 5715   5.989   4.574   0.290
 1021SOL    HW1 5716   5.975   4.490   0.245
 1021SOL    HW2 5717   5.989   4.552   0.383
 1021SOL     MW 5718   5.987   4.560   0.296
 1022SOL     OW 5719   2.196   4.424   1.957
 1022SOL    HW1 5720   2.203   4.425   2.053
 1022SOL    HW2 5721   2.216   4.334   1.933
 1022SOL     MW 5722   2.199   4.413   1.966
 1023SOL     OW 5723   2.794   0.156   4.618
 1023SOL    HW1 5724   2.832   0.191   4.537
 1023SOL    HW2 5725   2.861   0.096   4.651
 1023SOL     MW 5726   2.807   0.153   4.612
 1024SOL     OW 5727   4.723   5.975   0.147
 1024SOL    HW1 5728   4.710   5.970   0.053
 1024SOL    HW2 5729   4.691   5.891   0.181
 1024SOL     MW 5730   4.717   5.964   0.139
 1025SOL     OW 5731   0.315   0.935   0.865
 1025SOL    HW1 5732   0.403   0.941   0.827
 1025SOL    HW2 5733   0.279   0.855   0.828
 1025SOL     MW 5734   0.322   0.926   0.855
 1026SOL     OW 5735   2.205   5.552   0.764
 1026SOL    HW1 5736   2.237   5.602   0.688
 1026SOL    HW2 5737   2.115   5.528   0.740
 1026SOL     MW 5738   2.197   5.555   0.751
 1027SOL     OW 5739   4.559   4.790   5.375
 1027SOL    HW1 5740   4.633   4.828   5.329
 1027SOL    HW2 5741   4.584   4.699   5.390
 1027SOL     MW 5742   4.571   4.783   5.371
 1028SOL     OW 5743   2.175   0.204   4.697
 1028SOL    HW1 5744   2.145   0.295   4.699
 1028SOL    HW2 5745   2.180   0.183   4.603
 1028SOL     MW 5746   2.172   0.213   4.685
 1029SOL     OW 5747   4.800   0.463   5.584
 1029SOL    HW1 5748   4.784   0.370   5.566
 1029SOL    HW2 5749   4.868   0.463   5.651
 1029SOL     MW 5750   4.806   0.451   5.590
 1030SOL     OW 5751   2.683   2.628   0.540
 1030SOL    HW1 5752   2.710   2.538   0.558
 1030SOL    HW2 5753   2.638   2.623   0.456
 1030SOL     MW 5754   2.681   2.616   0.532
 1031SOL     OW 5755   3.907   2.737   1.490
 1031SOL    HW1 5756   3.896   2.774   1.402
 1031SOL    HW2 5757   3.819   2.737   1.526
 1031SOL     MW 5758   3.894   2.741   1.483
 1032SOL     OW 5759   5.896   0.695   2.669
 1032SOL    HW1 5760   5.946   0.737   2.739
 1032SOL    HW2 5761   5.807   0.687   2.704
 1032SOL     MW 5762   5.891   0.699   2.683
 1033SOL     OW 5763   5.615   1.330   1.703
 1033SOL    HW1 5764   5.698   1.335   1.656
 1033SOL    HW2 5765   5.554   1.294   1.639
 1033SOL     MW 5766   5.618   1.326   1.689
 1034SOL     OW 5767   5.994   5.731   1.674
 1034SOL    HW1 5768   5.945   5.809   1.699
 1034SOL    HW2 5769   6.072   5.765   1.629
 1034SOL     MW 5770   5.998   5.746   1.672
 1035SOL     OW 5771   6.000   5.441   3.278
 1035SOL    HW1 5772   6.047   5.360   3.259
 1035SOL    HW2 5773   5.979   5.477   3.192
 1035SOL     MW 5774   6.003   5.435   3.265
 1036SOL     OW 5775   2.713   1.328   3.217
 1036SOL    HW1 5776   2.671   1.272   3.282
 1036SOL    HW2 5777   2.802   1.293   3.210
 1036SOL     MW 5778   2.719   1.316   3.224
 1037SOL     OW 5779   0.792   2.402   1.613
 1037SOL    HW1 5780   0.699   2.390   1.630
 1037SOL    HW2 5781   0.797   2.488   1.570
 1037SOL     MW 5782   0.781   2.412   1.610
 1038SOL     OW 5783   4.919   2.077   3.315
 1038SOL    HW1 5784   4.965   2.056   3.233
 1038SOL    HW2 5785   4.827   2.086   3.290
 1038SOL     MW 5786   4.913   2.075   3.301
 1039SOL     OW 5787   3.377   5.774   5.504
 1039SOL    HW1 5788   3.344   5.863   5.498
 1039SOL    HW2 5789   3.388   5.746   5.413
 1039SOL     MW 5790   3.375   5.782   5.491
 1040SOL     OW 5791   5.453   4.054   1.837
 1040SOL    HW1 5792   5.468   4.147   1.857
 1040SOL    HW2 5793   5.365   4.036   1.871
 1040SOL     MW 5794   5.444   4.064   1.844
 1041SOL     OW 5795   5.492   0.481   4.229
 1041SOL    HW1 5796   5.582   0.514   4.229
 1041SOL    HW2 5797   5.482   0.440   4.316
 1041SOL     MW 5798   5.502   0.480   4.240
 1042SOL     OW 5799   0.947   5.899   4.993
 1042SOL    HW1 5800   1.029   5.851   5.003
 1042SOL    HW2 5801   0.927   5.892   4.899
 1042SOL     MW 5802   0.955   5.892   4.982
 1043SOL     OW 5803   5.126   3.696   2.026
 1043SOL    HW1 5804   5.103   3.762   2.092
 1043SOL    HW2 5805   5.173   3.629   2.075
 1043SOL     MW 5806   5.129   3.696   2.041
 1044SOL     OW 5807   5.697   1.707   3.416
 1044SOL    HW1 5808   5.739   1.759   3.347
 1044SOL    HW2 5809   5.730   1.744   3.498
 1044SOL     MW 5810   5.707   1.719   3.417
 1045SOL     OW 5811   5.059   5.820   4.984
 1045SOL    HW1 5812   5.099   5.894   4.940
 1045SOL    HW2 5813   5.130   5.779   5.034
 1045SOL     MW 5814   5.073   5.824   4.985
 1046SOL     OW 5815   5.592   4.967   5.599
 1046SOL    HW1 5816   5.685   4.963   5.623
 1046SOL    HW2 5817   5.569   5.059   5.608
 1046SOL     MW 5818   5.601   4.978   5.603
 1047SOL     OW 5819   1.765   2.929   1.100
 1047SOL    HW1 5820   1.764   2.854   1.159
 1047SOL    HW2 5821   1.694   2.985   1.132
 1047SOL     MW 5822   1.755   2.926   1.111
 1048SOL     OW 5823   0.183   0.972   4.862
 1048SOL    HW1 5824   0.162   0.914   4.789
 1048SOL    HW2 5825   0.128   0.941   4.934
 1048SOL     MW 5826   0.173   0.961   4.862
 1049SOL     OW 5827   1.863   5.184   5.455
 1049SOL    HW1 5828   1.779   5.138   5.462
 1049SOL    HW2 5829   1.848   5.250   5.387
 1049SOL     MW 5830   1.850   5.187   5.447
 1050SOL     OW 5831   0.549   3.698   4.401
 1050SOL    HW1 5832   0.563   3.677   4.309
 1050SOL    HW2 5833   0.606   3.638   4.449
 1050SOL     MW 5834   0.558   3.688   4.396
 1051SOL     OW 5835   5.405   1.659   2.311
 1051SOL    HW1 5836   5.392   1.753   2.297
 1051SOL    HW2 5837   5.484   1.638   2.263
 1051SOL     MW 5838   5.413   1.668   2.303
 1052SOL     OW 5839   2.984   1.661   0.434
 1052SOL    HW1 5840   2.889   1.674   0.429
 1052SOL    HW2 5841   2.996   1.601   0.508
 1052SOL     MW 5842   2.973   1.655   0.443
 1053SOL     OW 5843   4.737   4.997   0.931
 1053SOL    HW1 5844   4.765   5.086   0.951
 1053SOL    HW2 5845   4.710   5.001   0.839
 1053SOL     MW 5846   4.737   5.009   0.922
 1054SOL     OW 5847   2.671   0.830   5.881
 1054SOL    HW1 5848   2.668   0.920   5.849
 1054SOL    HW2 5849   2.588   0.791   5.853
 1054SOL     MW 5850   2.660   0.836   5.873
 1055SOL     OW 5851   3.042   1.246   0.355
 1055SOL    HW1 5852   3.093   1.194   0.293
 1055SOL    HW2 5853   2.989   1.181   0.402
 1055SOL     MW 5854   3.042   1.231   0.353
 1056SOL     OW 5855   4.470   5.534   0.067
 1056SOL    HW1 5856   4.503   5.614   0.108
 1056SOL    HW2 5857   4.547   5.493   0.029
 1056SOL     MW 5858   4.484   5.539   0.067
 1057SOL     OW 5859   4.774   2.830   4.461
 1057SOL    HW1 5860   4.772   2.777   4.541
 1057SOL    HW2 5861   4.745   2.770   4.392
 1057SOL     MW 5862   4.770   2.815   4.463
 1058SOL     OW 5863   5.793   3.788   5.590
 1058SOL    HW1 5864   5.798   3.869   5.641
 1058SOL    HW2 5865   5.756   3.814   5.506
 1058SOL     MW 5866   5.789   3.801   5.586
 1059SOL     OW 5867   0.748   1.565   3.641
 1059SOL    HW1 5868   0.833   1.535   3.608
 1059SOL    HW2 5869   0.702   1.484   3.665
 1059SOL     MW 5870   0.753   1.550   3.640
 1060SOL     OW 5871   5.652   2.472   3.461
 1060SOL    HW1 5872   5.602   2.551   3.481
 1060SOL    HW2 5873   5.740   2.490   3.494
 1060SOL     MW 5874   5.656   2.484   3.468
 1061SOL     OW 5875   0.040   1.758   1.355
 1061SOL    HW1 5876   0.065   1.845   1.389
 1061SOL    HW2 5877   0.070   1.758   1.264
 1061SOL     MW 5878   0.047   1.769   1.348
 1062SOL     OW 5879   1.983   2.126   0.754
 1062SOL    HW1 5880   1.913   2.183   0.788
 1062SOL    HW2 5881   2.037   2.108   0.831
 1062SOL     MW 5882   1.981   2.131   0.769
 1063SOL     OW 5883   2.720   5.246   0.205
 1063SOL    HW1 5884   2.815   5.262   0.202
 1063SOL    HW2 5885   2.682   5.334   0.198
 1063SOL     MW 5886   2.728   5.260   0.203
 1064SOL     OW 5887   0.236   5.521   2.030
 1064SOL    HW1 5888   0.289   5.443   2.011
 1064SOL    HW2 5889   0.225   5.564   1.945
 1064SOL     MW 5890   0.242   5.517   2.017
 1065SOL     OW 5891   1.887   2.614   4.568
 1065SOL    HW1 5892   1.877   2.660   4.651
 1065SOL    HW2 5893   1.841   2.669   4.505
 1065SOL     MW 5894   1.880   2.627   4.571
 1066SOL     OW 5895   4.373   6.098   0.050
 1066SOL    HW1 5896   4.396   6.021   0.101
 1066SOL    HW2 5897   4.454   6.123   0.005
 1066SOL     MW 5898   4.386   6.091   0.051
 1067SOL     OW 5899   3.508   2.533   4.429
 1067SOL    HW1 5900   3.425   2.573   4.455
 1067SOL    HW2 5901   3.568   2.554   4.499
 1067SOL     MW 5902   3.505   2.541   4.441
 1068SOL     OW 5903   3.933   2.591   0.605
 1068SOL    HW1 5904   3.965   2.622   0.690
 1068SOL    HW2 5905   4.013   2.575   0.554
 1068SOL     MW 5906   3.947   2.593   0.609
 1069SOL     OW 5907   1.996   1.849   2.355
 1069SOL    HW1 5908   1.990   1.774   2.296
 1069SOL    HW2 5909   2.052   1.818   2.427
 1069SOL     MW 5910   2.003   1.836   2.356
 1070SOL     OW 5911   0.266   3.157   3.606
 1070SOL    HW1 5912   0.232   3.138   3.519
 1070SOL    HW2 5913   0.360   3.139   3.600
 1070SOL     MW 5914   0.274   3.152   3.594
 1071SOL     OW 5915   6.091   2.779   0.237
 1071SOL    HW1 5916   6.131   2.838   0.301
 1071SOL    HW2 5917   6.165   2.745   0.187
 1071SOL     MW 5918   6.106   2.782   0.239
 1072SOL     OW 5919   0.530   3.721   1.666
 1072SOL    HW1 5920   0.619   3.756   1.668
 1072SOL    HW2 5921   0.499   3.737   1.577
 1072SOL     MW 5922   0.537   3.728   1.655
 1073SOL     OW 5923   4.220   0.475   3.351
 1073SOL    HW1 5924   4.258   0.548   3.302
 1073SOL    HW2 5925   4.296   0.431   3.391
 1073SOL     MW 5926   4.235   0.479   3.350
 1074SOL     OW 5927   5.785   5.072   2.646
 1074SOL    HW1 5928   5.844   5.047   2.717
 1074SOL    HW2 5929   5.740   5.151   2.678
 1074SOL     MW 5930   5.787   5.079   2.659
 1075SOL     OW 5931   5.981   2.324   4.567
 1075SOL    HW1 5932   6.041   2.364   4.631
 1075SOL    HW2 5933   5.996   2.229   4.576
 1075SOL     MW 5934   5.991   2.317   4.576
 1076SOL     OW 5935   1.627   5.616   1.443
 1076SOL    HW1 5936   1.573   5.672   1.499
 1076SOL    HW2 5937   1.577   5.607   1.362
 1076SOL     MW 5938   1.614   5.622   1.440
 1077SOL     OW 5939   5.756   2.870   2.591
 1077SOL    HW1 5940   5.766   2.819   2.671
 1077SOL    HW2 5941   5.662   2.878   2.579
 1077SOL     MW 5942   5.745   2.864   2.600
 1078SOL     OW 5943   0.998   1.120   2.555
 1078SOL    HW1 5944   1.019   1.062   2.628
 1078SOL    HW2 5945   1.079   1.169   2.539
 1078SOL     MW 5946   1.011   1.119   2.562
 1079SOL     OW 5947   2.342   0.880   2.839
 1079SOL    HW1 5948   2.414   0.912   2.894
 1079SOL    HW2 5949   2.263   0.909   2.885
 1079SOL     MW 5950   2.341   0.888   2.852
 1080SOL     OW 5951   1.306   4.617   2.312
 1080SOL    HW1 5952   1.395   4.624   2.347
 1080SOL    HW2 5953   1.282   4.706   2.289
 1080SOL     MW 5954   1.314   4.629   2.314
 1081SOL     OW 5955   5.289   3.596   2.479
 1081SOL    HW1 5956   5.267   3.548   2.559
 1081SOL    HW2 5957   5.353   3.541   2.434
 1081SOL     MW 5958   5.294   3.583   2.483
 1082SOL     OW 5959   5.714   0.955   0.306
 1082SOL    HW1 5960   5.715   1.023   0.238
 1082SOL    HW2 5961   5.802   0.959   0.344
 1082SOL     MW 5962   5.725   0.964   0.302
 1083SOL     OW 5963   5.313   4.026   0.529
 1083SOL    HW1 5964   5.405   4.005   0.511
 1083SOL    HW2 5965   5.266   3.993   0.452
 1083SOL     MW 5966   5.319   4.019   0.517
 1084SOL     OW 5967   3.678   3.446   1.242
 1084SOL    HW1 5968   3.666   3.487   1.327
 1084SOL    HW2 5969   3.757   3.392   1.251
 1084SOL     MW 5970   3.687   3.444   1.254
 1085SOL     OW 5971   4.419   5.396   2.777
 1085SOL    HW1 5972   4.436   5.302   2.780
 1085SOL    HW2 5973   4.503   5.434   2.752
 1085SOL     MW 5974   4.432   5.389   2.774
 1086SOL     OW 5975   0.478   0.808   2.703
 1086SOL    HW1 5976   0.500   0.790   2.612
 1086SOL    HW2 5977   0.499   0.900   2.716
 1086SOL     MW 5978   0.484   0.817   2.693
 1087SOL     OW 5979   0.597   1.722   2.929
 1087SOL    HW1 5980   0.690   1.703   2.940
 1087SOL    HW2 5981   0.587   1.812   2.960
 1087SOL     MW 5982   0.607   1.731   2.934
 1088SOL     OW 5983   6.027   3.042   3.562
 1088SOL    HW1 5984   6.027   3.098   3.640
 1088SOL    HW2 5985   5.938   3.050   3.527
 1088SOL     MW 5986   6.015   3.050   3.567
 1089SOL     OW 5987   1.086   3.920   5.119
 1089SOL    HW1 5988   1.112   3.999   5.167
 1089SOL    HW2 5989   1.086   3.851   5.184
 1089SOL     MW 5990   1.090   3.922   5.133
 1090SOL     OW 5991   0.293   4.106   3.476
 1090SOL    HW1 5992   0.378   4.139   3.502
 1090SOL    HW2 5993   0.281   4.137   3.387
 1090SOL     MW 5994   0.302   4.114   3.468
 1091SOL     OW 5995   4.543   4.329   3.876
 1091SOL    HW1 5996   4.511   4.336   3.786
 1091SOL    HW2 5997   4.539   4.418   3.910
 1091SOL     MW 5998   4.539   4.341   3.869
 1092SOL     OW 5999   1.940   4.758   1.255
 1092SOL    HW1 6000   1.871   4.692   1.258
 1092SOL    HW2 6001   1.914   4.817   1.185
 1092SOL     MW 6002   1.928   4.757   1.246
 1093SOL     OW 6003   0.586   2.346   3.418
 1093SOL    HW1 6004   0.588   2.260   3.375
 1093SOL    HW2 6005   0.633   2.404   3.357
 1093SOL     MW 6006   0.593   2.342   3.405
 1094SOL     OW 6007   0.478   4.054   0.855
 1094SOL    HW1 6008   0.441   4.098   0.779
 1094SOL    HW2 6009   0.506   3.969   0.821
 1094SOL     MW 6010   0.477   4.049   0.841
 1095SOL     OW 6011   5.369   5.511   5.330
 1095SOL    HW1 6012   5.303   5.527   5.397
 1095SOL    HW2 6013   5.452   5.532   5.373
 1095SOL     MW 6014   5.371   5.516   5.344
 1096SOL     OW 6015   5.676   2.846   5.190
 1096SOL    HW1 6016   5.602   2.907   5.185
 1096SOL    HW2 6017   5.753   2.900   5.169
 1096SOL     MW 6018   5.677   2.861   5.187
 1097SOL     OW 6019   3.366   0.847   3.970
 1097SOL    HW1 6020   3.279   0.809   3.955
 1097SOL    HW2 6021   3.409   0.843   3.885
 1097SOL     MW 6022   3.360   0.841   3.957
 1098SOL     OW 6023   5.413   5.229   4.848
 1098SOL    HW1 6024   5.385   5.147   4.889
 1098SOL    HW2 6025   5.361   5.297   4.892
 1098SOL     MW 6026   5.403   5.227   4.859
 1099SOL     OW 6027   0.094   1.644   3.326
 1099SOL    HW1 6028   0.175   1.629   3.375
 1099SOL    HW2 6029   0.025   1.633   3.390
 1099SOL     MW 6030   0.096   1.641   3.341
 1100SOL     OW 6031   2.232   0.845   4.867
 1100SOL    HW1 6032   2.311   0.826   4.919
 1100SOL    HW2 6033   2.239   0.789   4.790
 1100SOL     MW 6034   2.243   0.836   4.864
 1101SOL     OW 6035   3.382   5.853   1.388
 1101SOL    HW1 6036   3.353   5.826   1.301
 1101SOL    HW2 6037   3.401   5.946   1.380
 1101SOL     MW 6038   3.381   5.861   1.376
 1102SOL     OW 6039   4.144   2.006   5.873
 1102SOL    HW1 6040   4.076   2.055   5.827
 1102SOL    HW2 6041   4.097   1.935   5.917
 1102SOL     MW 6042   4.129   2.003   5.873
 1103SOL     OW 6043   4.930   5.820   4.229
 1103SOL    HW1 6044   4.873   5.797   4.155
 1103SOL    HW2 6045   4.996   5.878   4.191
 1103SOL     MW 6046   4.931   5.824   4.215
 1104SOL     OW 6047   2.368   5.066   2.061
 1104SOL    HW1 6048   2.406   5.004   2.123
 1104SOL    HW2 6049   2.429   5.067   1.987
 1104SOL     MW 6050   2.381   5.058   2.059
 1105SOL     OW 6051   1.671   3.941   4.272
 1105SOL    HW1 6052   1.698   3.873   4.211
 1105SOL    HW2 6053   1.752   3.966   4.317
 1105SOL     MW 6054   1.685   3.935   4.270
 1106SOL     OW 6055   4.759   3.192   0.602
 1106SOL    HW1 6056   4.691   3.208   0.668
 1106SOL    HW2 6057   4.787   3.279   0.575
 1106SOL     MW 6058   4.754   3.205   0.607
 1107SOL     OW 6059   2.115   3.043   0.402
 1107SOL    HW1 6060   2.067   3.119   0.369
 1107SOL    HW2 6061   2.174   3.019   0.331
 1107SOL     MW 6062   2.116   3.050   0.389
 1108SOL     OW 6063   0.699   1.353   3.192
 1108SOL    HW1 6064   0.749   1.305   3.258
 1108SOL    HW2 6065   0.697   1.295   3.116
 1108SOL     MW 6066   0.705   1.340   3.191
 1109SOL     OW 6067   0.608   1.986   3.034
 1109SOL    HW1 6068   0.633   2.031   3.114
 1109SOL    HW2 6069   0.679   2.005   2.972
 1109SOL     MW 6070   0.620   1.994   3.036
 1110SOL     OW 6071   2.720   4.526   0.244
 1110SOL    HW1 6072   2.631   4.539   0.275
 1110SOL    HW2 6073   2.775   4.550   0.318
 1110SOL     MW 6074   2.716   4.531   0.257
 1111SOL     OW 6075   2.290   5.585   2.033
 1111SOL    HW1 6076   2.311   5.663   2.085
 1111SOL    HW2 6077   2.374   5.540   2.023
 1111SOL     MW 6078   2.304   5.589   2.039
 1112SOL     OW 6079   4.198   2.150   6.087
 1112SOL    HW1 6080   4.188   2.111   6.000
 1112SOL    HW2 6081   4.280   2.199   6.082
 1112SOL     MW 6082   4.207   2.151   6.075
 1113SOL     OW 6083   3.093   1.953   0.916
 1113SOL    HW1 6084   3.110   2.029   0.860
 1113SOL    HW2 6085   3.104   1.985   1.005
 1113SOL     MW 6086   3.096   1.967   0.920
 1114SOL     OW 6087   4.449   1.300   3.219
 1114SOL    HW1 6088   4.405   1.232   3.168
 1114SOL    HW2 6089   4.431   1.277   3.310
 1114SOL     MW 6090   4.441   1.288   3.224
 1115SOL     OW 6091   2.850   0.084   0.817
 1115SOL    HW1 6092   2.909   0.145   0.862
 1115SOL    HW2 6093   2.847   0.008   0.875
 1115SOL     MW 6094   2.857   0.082   0.830
 1116SOL     OW 6095   2.950   4.184   0.670
 1116SOL    HW1 6096   2.873   4.139   0.707
 1116SOL    HW2 6097   2.916   4.227   0.591
 1116SOL     MW 6098   2.936   4.184   0.664
 1117SOL     OW 6099   5.564   2.028   0.052
 1117SOL    HW1 6100   5.520   1.987   0.126
 1117SOL    HW2 6101   5.610   2.103   0.089
 1117SOL     MW 6102   5.564   2.032   0.066
 1118SOL     OW 6103   4.850   2.835   5.400
 1118SOL    HW1 6104   4.845   2.900   5.331
 1118SOL    HW2 6105   4.940   2.802   5.396
 1118SOL     MW 6106   4.861   2.839   5.391
 1119SOL     OW 6107   0.352   5.571   5.407
 1119SOL    HW1 6108   0.394   5.486   5.392
 1119SOL    HW2 6109   0.272   5.568   5.354
 1119SOL     MW 6110   0.347   5.560   5.398
 1120SOL     OW 6111   5.289   3.316   3.787
 1120SOL    HW1 6112   5.340   3.247   3.829
 1120SOL    HW2 6113   5.355   3.372   3.745
 1120SOL     MW 6114   5.304   3.314   3.787
 1121SOL     OW 6115   1.974   4.992   0.759
 1121SOL    HW1 6116   1.941   4.946   0.837
 1121SOL    HW2 6117   1.994   5.080   0.790
 1121SOL     MW 6118   1.972   4.997   0.773
 1122SOL     OW 6119   4.493   5.143   3.027
 1122SOL    HW1 6120   4.429   5.214   3.023
 1122SOL    HW2 6121   4.535   5.144   2.941
 1122SOL     MW 6122   4.490   5.152   3.015
 1123SOL     OW 6123   3.444   5.804   3.361
 1123SOL    HW1 6124   3.492   5.838   3.285
 1123SOL    HW2 6125   3.356   5.786   3.328
 1123SOL     MW 6126   3.439   5.806   3.347
 1124SOL     OW 6127   2.272   2.875   0.228
 1124SOL    HW1 6128   2.221   2.871   0.148
 1124SOL    HW2 6129   2.363   2.874   0.198
 1124SOL     MW 6130   2.277   2.875   0.214
 1125SOL     OW 6131   5.867   3.689   0.977
 1125SOL    HW1 6132   5.880   3.763   1.036
 1125SOL    HW2 6133   5.949   3.682   0.928
 1125SOL     MW 6134   5.879   3.698   0.978
 1126SOL     OW 6135   1.140   3.460   5.878
 1126SOL    HW1 6136   1.107   3.405   5.949
 1126SOL    HW2 6137   1.152   3.400   5.805
 1126SOL     MW 6138   1.138   3.445   5.878
 1127SOL     OW 6139   2.453   0.862   1.253
 1127SOL    HW1 6140   2.396   0.931   1.288
 1127SOL    HW2 6141   2.427   0.854   1.161
 1127SOL     MW 6142   2.442   0.870   1.246
 1128SOL     OW 6143   1.855   2.064   4.972
 1128SOL    HW1 6144   1.810   1.986   5.003
 1128SOL    HW2 6145   1.886   2.106   5.053
 1128SOL     MW 6146   1.854   2.059   4.987
 1129SOL     OW 6147   1.454   1.234   5.025
 1129SOL    HW1 6148   1.417   1.194   5.103
 1129SOL    HW2 6149   1.394   1.307   5.004
 1129SOL     MW 6150   1.441   1.238   5.032
 1130SOL     OW 6151   3.817   0.779   5.691
 1130SOL    HW1 6152   3.752   0.771   5.621
 1130SOL    HW2 6153   3.767   0.768   5.772
 1130SOL     MW 6154   3.802   0.777   5.692
 1131SOL     OW 6155   4.380   0.071   3.445
 1131SOL    HW1 6156   4.329   0.071   3.526
 1131SOL    HW2 6157   4.321   0.105   3.379
 1131SOL     MW 6158   4.366   0.075   3.447
 1132SOL     OW 6159   4.471   2.583   5.875
 1132SOL    HW1 6160   4.485   2.495   5.840
 1132SOL    HW2 6161   4.412   2.570   5.949
 1132SOL     MW 6162   4.465   2.570   5.880
 1133SOL     OW 6163   4.031   2.289   1.478
 1133SOL    HW1 6164   4.110   2.291   1.423
 1133SOL    HW2 6165   4.028   2.375   1.519
 1133SOL     MW 6166   4.041   2.300   1.476
 1134SOL     OW 6167   3.886   1.885   5.174
 1134SOL    HW1 6168   3.826   1.852   5.241
 1134SOL    HW2 6169   3.861   1.977   5.162
 1134SOL     MW 6170   3.875   1.892   5.181
 1135SOL     OW 6171   1.996   2.071   6.004
 1135SOL    HW1 6172   1.981   2.093   6.096
 1135SOL    HW2 6173   2.070   2.011   6.006
 1135SOL     MW 6174   2.004   2.066   6.016
 1136SOL     OW 6175   0.875   1.661   2.945
 1136SOL    HW1 6176   0.912   1.636   3.030
 1136SOL    HW2 6177   0.949   1.699   2.897
 1136SOL     MW 6178   0.890   1.663   2.949
 1137SOL     OW 6179   1.088   4.615   2.486
 1137SOL    HW1 6180   1.162   4.601   2.427
 1137SOL    HW2 6181   1.056   4.703   2.463
 1137SOL     MW 6182   1.094   4.625   2.475
 1138SOL     OW 6183   0.804   4.937   4.762
 1138SOL    HW1 6184   0.739   5.003   4.740
 1138SOL    HW2 6185   0.764   4.885   4.831
 1138SOL     MW 6186   0.791   4.938   4.768
 1139SOL     OW 6187   3.152   5.361   4.739
 1139SOL    HW1 6188   3.126   5.418   4.812
 1139SOL    HW2 6189   3.088   5.289   4.741
 1139SOL     MW 6190   3.140   5.359   4.749
 1140SOL     OW 6191   5.018   4.529   4.535
 1140SOL    HW1 6192   5.008   4.624   4.538
 1140SOL    HW2 6193   5.106   4.513   4.569
 1140SOL     MW 6194   5.028   4.539   4.539
 1141SOL     OW 6195   5.260   5.589   5.936
 1141SOL    HW1 6196   5.250   5.668   5.991
 1141SOL    HW2 6197   5.343   5.602   5.891
 1141SOL     MW 6198   5.269   5.601   5.937
 1142SOL     OW 6199   0.672   0.981   5.348
 1142SOL    HW1 6200   0.602   1.031   5.306
 1142SOL    HW2 6201   0.747   1.041   5.348
 1142SOL     MW 6202   0.673   0.995   5.342
 1143SOL     OW 6203   4.064   4.589   6.135
 1143SOL    HW1 6204   4.084   4.568   6.044
 1143SOL    HW2 6205   4.148   4.615   6.173
 1143SOL     MW 6206   4.077   4.590   6.128
 1144SOL     OW 6207   0.980   1.700   1.052
 1144SOL    HW1 6208   0.901   1.648   1.037
 1144SOL    HW2 6209   1.046   1.662   0.994
 1144SOL     MW 6210   0.978   1.689   1.043
 1145SOL     OW 6211   0.349   1.528   3.849
 1145SOL    HW1 6212   0.419   1.493   3.905
 1145SOL    HW2 6213   0.275   1.469   3.865
 1145SOL     MW 6214   0.349   1.516   3.859
 1146SOL     OW 6215   3.872   1.117   1.182
 1146SOL    HW1 6216   3.792   1.069   1.203
 1146SOL    HW2 6217   3.845   1.185   1.121
 1146SOL     MW 6218   3.858   1.120   1.176
 1147SOL     OW 6219   0.137   2.962   1.216
 1147SOL    HW1 6220   0.129   3.007   1.301
 1147SOL    HW2 6221   0.185   2.882   1.236
 1147SOL     MW 6222   0.142   2.958   1.230
 1148SOL     OW 6223   4.377   3.457   4.390
 1148SOL    HW1 6224   4.395   3.545   4.356
 1148SOL    HW2 6225   4.454   3.436   4.443
 1148SOL     MW 6226   4.389   3.466   4.392
 1149SOL     OW 6227   5.291   5.964   0.976
 1149SOL    HW1 6228   5.233   5.966   0.901
 1149SOL    HW2 6229   5.320   5.872   0.981
 1149SOL     MW 6230   5.287   5.952   0.967
 1150SOL     OW 6231   0.624   5.407   3.725
 1150SOL    HW1 6232   0.654   5.327   3.681
 1150SOL    HW2 6233   0.531   5.391   3.741
 1150SOL     MW 6234   0.616   5.394   3.722
 1151SOL     OW 6235   2.120   1.571   0.074
 1151SOL    HW1 6236   2.064   1.646   0.096
 1151SOL    HW2 6237   2.202   1.587   0.121
 1151SOL     MW 6238   2.123   1.583   0.083
 1152SOL     OW 6239   2.332   0.425   3.727
 1152SOL    HW1 6240   2.304   0.515   3.742
 1152SOL    HW2 6241   2.262   0.387   3.673
 1152SOL     MW 6242   2.319   0.432   3.722
 1153SOL     OW 6243   5.557   0.430   1.622
 1153SOL    HW1 6244   5.569   0.499   1.557
 1153SOL    HW2 6245   5.614   0.455   1.695
 1153SOL     MW 6246   5.566   0.442   1.623
 1154SOL     OW 6247   1.913   1.764   0.476
 1154SOL    HW1 6248   1.825   1.775   0.511
 1154SOL    HW2 6249   1.939   1.676   0.503
 1154SOL     MW 6250   1.905   1.754   0.484
 1155SOL     OW 6251   5.324   5.146   2.560
 1155SOL    HW1 6252   5.250   5.090   2.537
 1155SOL    HW2 6253   5.375   5.093   2.622
 1155SOL     MW 6254   5.321   5.132   2.565
 1156SOL     OW 6255   2.163   3.396   2.268
 1156SOL    HW1 6256   2.183   3.362   2.181
 1156SOL    HW2 6257   2.073   3.426   2.262
 1156SOL     MW 6258   2.154   3.395   2.256
 1157SOL     OW 6259   1.856   0.252   5.589
 1157SOL    HW1 6260   1.786   0.210   5.640
 1157SOL    HW2 6261   1.812   0.319   5.537
 1157SOL     MW 6262   1.842   0.255   5.589
 1158SOL     OW 6263   4.351   4.972   5.505
 1158SOL    HW1 6264   4.433   4.925   5.488
 1158SOL    HW2 6265   4.330   5.014   5.421
 1158SOL     MW 6266   4.359   4.972   5.492
 1159SOL     OW 6267   3.449   2.432   5.016
 1159SOL    HW1 6268   3.528   2.486   5.015
 1159SOL    HW2 6269   3.390   2.474   4.953
 1159SOL     MW 6270   3.451   2.444   5.008
 1160SOL     OW 6271   4.831   1.266   1.071
 1160SOL    HW1 6272   4.793   1.218   1.144
 1160SOL    HW2 6273   4.921   1.284   1.098
 1160SOL     MW 6274   4.838   1.262   1.084
 1161SOL     OW 6275   3.633   0.545   5.162
 1161SOL    HW1 6276   3.638   0.576   5.072
 1161SOL    HW2 6277   3.586   0.462   5.157
 1161SOL     MW 6278   3.628   0.538   5.150
 1162SOL     OW 6279   2.272   2.011   1.927
 1162SOL    HW1 6280   2.320   2.093   1.915
 1162SOL    HW2 6281   2.180   2.037   1.926
 1162SOL     MW 6282   2.266   2.025   1.925
 1163SOL     OW 6283   6.105   2.802   4.669
 1163SOL    HW1 6284   6.073   2.731   4.724
 1163SOL    HW2 6285   6.083   2.776   4.579
 1163SOL     MW 6286   6.098   2.790   4.664
 1164SOL     OW 6287   5.788   0.982   2.186
 1164SOL    HW1 6288   5.814   0.893   2.213
 1164SOL    HW2 6289   5.701   0.994   2.225
 1164SOL     MW 6290   5.780   0.972   2.195
 1165SOL     OW 6291   1.896   3.608   4.856
 1165SOL    HW1 6292   1.891   3.695   4.815
 1165SOL    HW2 6293   1.974   3.568   4.819
 1165SOL     MW 6294   1.905   3.614   4.846
 1166SOL     OW 6295   1.606   0.306   2.063
 1166SOL    HW1 6296   1.526   0.354   2.043
 1166SOL    HW2 6297   1.673   0.344   2.005
 1166SOL     MW 6298   1.605   0.317   2.053
 1167SOL     OW 6299   1.451   2.759   5.938
 1167SOL    HW1 6300   1.503   2.714   6.003
 1167SOL    HW2 6301   1.428   2.843   5.979
 1167SOL     MW 6302   1.455   2.764   5.951
 1168SOL     OW 6303   1.118   1.186   5.335
 1168SOL    HW1 6304   1.097   1.181   5.242
 1168SOL    HW2 6305   1.166   1.268   5.344
 1168SOL     MW 6306   1.121   1.196   5.324
 1169SOL     OW 6307   4.785   2.011   5.283
 1169SOL    HW1 6308   4.877   2.016   5.309
 1169SOL    HW2 6309   4.777   2.072   5.209
 1169SOL     MW 6310   4.796   2.019   5.277
 1170SOL     OW 6311   2.315   3.000   0.770
 1170SOL    HW1 6312   2.369   2.927   0.738
 1170SOL    HW2 6313   2.226   2.975   0.748
 1170SOL     MW 6314   2.311   2.988   0.763
 1171SOL     OW 6315   0.470   2.158   0.120
 1171SOL    HW1 6316   0.383   2.128   0.149
 1171SOL    HW2 6317   0.461   2.170   0.025
 1171SOL     MW 6318   0.457   2.156   0.111
 1172SOL     OW 6319   4.190   0.342   4.518
 1172SOL    HW1 6320   4.237   0.260   4.505
 1172SOL    HW2 6321   4.161   0.367   4.431
 1172SOL     MW 6322   4.192   0.335   4.505
 1173SOL     OW 6323   3.697   5.582   1.826
 1173SOL    HW1 6324   3.636   5.528   1.774
 1173SOL    HW2 6325   3.650   5.601   1.907
 1173SOL     MW 6326   3.683   5.577   1.829
 1174SOL     OW 6327   0.231   3.247   5.035
 1174SOL    HW1 6328   0.233   3.319   4.973
 1174SOL    HW2 6329   0.144   3.207   5.024
 1174SOL     MW 6330   0.220   3.251   5.026
 1175SOL     OW 6331   3.568   0.015   1.158
 1175SOL    HW1 6332   3.576  -0.062   1.102
 1175SOL    HW2 6333   3.653   0.058   1.152
 1175SOL     MW 6334   3.580   0.011   1.150
 1176SOL     OW 6335   3.637   4.502   5.606
 1176SOL    HW1 6336   3.701   4.534   5.669
 1176SOL    HW2 6337   3.553   4.507   5.653
 1176SOL     MW 6338   3.634   4.507   5.620
 1177SOL     OW 6339   4.493   0.308   4.127
 1177SOL    HW1 6340   4.497   0.239   4.194
 1177SOL    HW2 6341   4.402   0.339   4.130
 1177SOL     MW 6342   4.482   0.303   4.136
 1178SOL     OW 6343   3.360   2.146   1.401
 1178SOL    HW1 6344   3.333   2.238   1.402
 1178SOL    HW2 6345   3.330   2.113   1.317
 1178SOL     MW 6346   3.353   2.154   1.391
 1179SOL     OW 6347   4.429   2.452   1.072
 1179SOL    HW1 6348   4.427   2.356   1.075
 1179SOL    HW2 6349   4.369   2.480   1.141
 1179SOL     MW 6350   4.421   2.443   1.081
 1180SOL     OW 6351   3.595   5.159   5.858
 1180SOL    HW1 6352   3.509   5.148   5.818
 1180SOL    HW2 6353   3.648   5.088   5.820
 1180SOL     MW 6354   3.591   5.149   5.848
 1181SOL     OW 6355   4.812   4.036   6.059
 1181SOL    HW1 6356   4.805   4.081   6.143
 1181SOL    HW2 6357   4.725   4.043   6.021
 1181SOL     MW 6358   4.800   4.043   6.065
 1182SOL     OW 6359   1.471   1.935   4.552
 1182SOL    HW1 6360   1.433   2.003   4.608
 1182SOL    HW2 6361   1.424   1.855   4.576
 1182SOL     MW 6362   1.460   1.934   4.562
 1183SOL     OW 6363   1.539   3.115   1.155
 1183SOL    HW1 6364   1.503   3.094   1.241
 1183SOL    HW2 6365   1.467   3.095   1.094
 1183SOL     MW 6366   1.525   3.110   1.158
 1184SOL     OW 6367   0.665   4.082   4.154
 1184SOL    HW1 6368   0.672   4.127   4.238
 1184SOL    HW2 6369   0.572   4.086   4.131
 1184SOL     MW 6370   0.654   4.088   4.161
 1185SOL     OW 6371   0.763   1.239   4.321
 1185SOL    HW1 6372   0.710   1.214   4.245
 1185SOL    HW2 6373   0.850   1.255   4.285
 1185SOL     MW 6374   0.767   1.238   4.307
 1186SOL     OW 6375   4.703   0.837   5.208
 1186SOL    HW1 6376   4.730   0.776   5.277
 1186SOL    HW2 6377   4.639   0.894   5.251
 1186SOL     MW 6378   4.698   0.836   5.222
 1187SOL     OW 6379   0.167   4.316   5.167
 1187SOL    HW1 6380   0.126   4.271   5.093
 1187SOL    HW2 6381   0.207   4.393   5.129
 1187SOL     MW 6382   0.167   4.320   5.153
 1188SOL     OW 6383   2.463   5.804   2.995
 1188SOL    HW1 6384   2.550   5.830   3.024
 1188SOL    HW2 6385   2.435   5.874   2.937
 1188SOL     MW 6386   2.471   5.816   2.991
 1189SOL     OW 6387   0.752   2.338   5.067
 1189SOL    HW1 6388   0.761   2.297   5.153
 1189SOL    HW2 6389   0.727   2.428   5.085
 1189SOL     MW 6390   0.750   2.344   5.080
 1190SOL     OW 6391   4.791   4.308   2.844
 1190SOL    HW1 6392   4.814   4.282   2.933
 1190SOL    HW2 6393   4.862   4.368   2.818
 1190SOL     MW 6394   4.803   4.312   2.852
 1191SOL     OW 6395   2.304   0.596   2.875
 1191SOL    HW1 6396   2.230   0.598   2.935
 1191SOL    HW2 6397   2.323   0.688   2.858
 1191SOL     MW 6398   2.297   0.608   2.881
 1192SOL     OW 6399   4.103   5.858   4.392
 1192SOL    HW1 6400   4.043   5.933   4.391
 1192SOL    HW2 6401   4.156   5.870   4.313
 1192SOL     MW 6402   4.102   5.869   4.382
 1193SOL     OW 6403   1.012   2.884   1.875
 1193SOL    HW1 6404   1.094   2.842   1.846
 1193SOL    HW2 6405   1.033   2.921   1.960
 1193SOL     MW 6406   1.025   2.883   1.882
 1194SOL     OW 6407   2.122   2.570   6.048
 1194SOL    HW1 6408   2.041   2.613   6.021
 1194SOL    HW2 6409   2.179   2.576   5.971
 1194SOL     MW 6410   2.119   2.576   6.035
 1195SOL     OW 6411   4.393   5.893   0.225
 1195SOL    HW1 6412   4.421   5.907   0.316
 1195SOL    HW2 6413   4.305   5.855   0.233
 1195SOL     MW 6414   4.385   5.890   0.238
 1196SOL     OW 6415   0.817   2.658   1.507
 1196SOL    HW1 6416   0.824   2.720   1.579
 1196SOL    HW2 6417   0.756   2.700   1.446
 1196SOL     MW 6418   0.810   2.672   1.508
 1197SOL     OW 6419   3.691   0.724   2.569
 1197SOL    HW1 6420   3.603   0.745   2.538
 1197SOL    HW2 6421   3.724   0.807   2.604
 1197SOL     MW 6422   3.684   0.737   2.569
 1198SOL     OW 6423   2.062   4.997   3.532
 1198SOL    HW1 6424   2.105   5.050   3.599
 1198SOL    HW2 6425   1.981   5.045   3.512
 1198SOL     MW 6426   2.057   5.010   3.538
 1199SOL     OW 6427   2.185   5.779   4.022
 1199SOL    HW1 6428   2.194   5.789   3.927
 1199SOL    HW2 6429   2.264   5.819   4.058
 1199SOL     MW 6430   2.196   5.786   4.015
 1200SOL     OW 6431   2.864   5.315   3.160
 1200SOL    HW1 6432   2.859   5.405   3.193
 1200SOL    HW2 6433   2.845   5.324   3.066
 1200SOL     MW 6434   2.861   5.328   3.152
 1201SOL     OW 6435   5.463   2.603   4.522
 1201SOL    HW1 6436   5.496   2.654   4.596
 1201SOL    HW2 6437   5.389   2.553   4.558
 1201SOL     MW 6438   5.458   2.603   4.536
 1202SOL     OW 6439   4.917   5.302   0.696
 1202SOL    HW1 6440   4.841   5.248   0.716
 1202SOL    HW2 6441   4.961   5.313   0.780
 1202SOL     MW 6442   4.913   5.297   0.709
 1203SOL     OW 6443   2.866   1.314   5.829
 1203SOL    HW1 6444   2.778   1.283   5.852
 1203SOL    HW2 6445   2.897   1.251   5.764
 1203SOL     MW 6446   2.858   1.302   5.823
 1204SOL     OW 6447   4.235   4.726   1.472
 1204SOL    HW1 6448   4.280   4.799   1.516
 1204SOL    HW2 6449   4.178   4.689   1.538
 1204SOL     MW 6450   4.234   4.731   1.486
 1205SOL     OW 6451   3.163   0.511   5.876
 1205SOL    HW1 6452   3.069   0.501   5.890
 1205SOL    HW2 6453   3.185   0.595   5.916
 1205SOL     MW 6454   3.154   0.520   5.883
 1206SOL     OW 6455   2.904   5.339   4.350
 1206SOL    HW1 6456   2.881   5.282   4.277
 1206SOL    HW2 6457   2.821   5.355   4.395
 1206SOL     MW 6458   2.891   5.334   4.347
 1207SOL     OW 6459   2.110   3.810   5.527
 1207SOL    HW1 6460   2.107   3.898   5.565
 1207SOL    HW2 6461   2.018   3.785   5.518
 1207SOL     MW 6462   2.098   3.818   5.531
 1208SOL     OW 6463   0.672   5.312   2.793
 1208SOL    HW1 6464   0.670   5.405   2.769
 1208SOL    HW2 6465   0.760   5.299   2.829
 1208SOL     MW 6466   0.683   5.322   2.795
 1209SOL     OW 6467   0.287   5.573   0.491
 1209SOL    HW1 6468   0.355   5.622   0.537
 1209SOL    HW2 6469   0.331   5.494   0.458
 1209SOL     MW 6470   0.301   5.569   0.492
 1210SOL     OW 6471   5.916   1.946   5.991
 1210SOL    HW1 6472   5.827   1.928   6.021
 1210SOL    HW2 6473   5.905   1.980   5.902
 1210SOL     MW 6474   5.903   1.948   5.984
 1211SOL     OW 6475   5.791   4.122   0.437
 1211SOL    HW1 6476   5.722   4.187   0.446
 1211SOL    HW2 6477   5.870   4.166   0.468
 1211SOL     MW 6478   5.792   4.136   0.442
 1212SOL     OW 6479   6.068   2.817   2.946
 1212SOL    HW1 6480   6.110   2.903   2.936
 1212SOL    HW2 6481   6.042   2.812   3.038
 1212SOL     MW 6482   6.070   2.827   2.956
 1213SOL     OW 6483   6.040   5.516   3.550
 1213SOL    HW1 6484   6.015   5.461   3.477
 1213SOL    HW2 6485   6.117   5.474   3.587
 1213SOL     MW 6486   6.047   5.504   3.546
 1214SOL     OW 6487   3.334   3.117   0.142
 1214SOL    HW1 6488   3.254   3.085   0.185
 1214SOL    HW2 6489   3.329   3.082   0.053
 1214SOL     MW 6490   3.323   3.108   0.136
 1215SOL     OW 6491   4.334   5.817   2.603
 1215SOL    HW1 6492   4.305   5.904   2.575
 1215SOL    HW2 6493   4.283   5.799   2.682
 1215SOL     MW 6494   4.324   5.826   2.610
 1216SOL     OW 6495   0.962   4.095   4.297
 1216SOL    HW1 6496   1.049   4.105   4.335
 1216SOL    HW2 6497   0.972   4.124   4.206
 1216SOL     MW 6498   0.975   4.100   4.290
 1217SOL     OW 6499   3.390   5.620   4.627
 1217SOL    HW1 6500   3.344   5.573   4.557
 1217SOL    HW2 6501   3.328   5.688   4.655
 1217SOL     MW 6502   3.376   5.623   4.622
 1218SOL     OW 6503   5.894   6.086   0.762
 1218SOL    HW1 6504   5.972   6.108   0.812
 1218SOL    HW2 6505   5.829   6.152   0.788
 1218SOL     MW 6506   5.895   6.097   0.772
 1219SOL     OW 6507   3.945   1.803   5.577
 1219SOL    HW1 6508   3.871   1.864   5.576
 1219SOL    HW2 6509   4.009   1.841   5.517
 1219SOL     MW 6510   3.943   1.816   5.569
 1220SOL     OW 6511   1.916   4.249   0.654
 1220SOL    HW1 6512   2.009   4.225   0.655
 1220SOL    HW2 6513   1.895   4.261   0.562
 1220SOL     MW 6514   1.925   4.248   0.643
 1221SOL     OW 6515   1.467   1.417   1.014
 1221SOL    HW1 6516   1.443   1.325   1.007
 1221SOL    HW2 6517   1.400   1.455   1.071
 1221SOL     MW 6518   1.455   1.410   1.021
 1222SOL     OW 6519   1.352   4.475   1.991
 1222SOL    HW1 6520   1.428   4.417   1.997
 1222SOL    HW2 6521   1.352   4.521   2.075
 1222SOL     MW 6522   1.362   4.474   2.003
 1223SOL     OW 6523   2.033   2.896   1.439
 1223SOL    HW1 6524   2.028   2.898   1.343
 1223SOL    HW2 6525   2.117   2.936   1.460
 1223SOL     MW 6526   2.043   2.901   1.429
 1224SOL     OW 6527   0.471   0.843   0.092
 1224SOL    HW1 6528   0.462   0.924   0.142
 1224SOL    HW2 6529   0.564   0.821   0.100
 1224SOL     MW 6530   0.482   0.851   0.099
 1225SOL     OW 6531   2.892   5.729   3.010
 1225SOL    HW1 6532   2.872   5.814   3.051
 1225SOL    HW2 6533   2.813   5.708   2.960
 1225SOL     MW 6534   2.879   5.738   3.009
 1226SOL     OW 6535   1.131   1.799   1.554
 1226SOL    HW1 6536   1.154   1.875   1.607
 1226SOL    HW2 6537   1.036   1.803   1.546
 1226SOL     MW 6538   1.122   1.809   1.560
 1227SOL     OW 6539   5.716   4.119   3.457
 1227SOL    HW1 6540   5.686   4.179   3.388
 1227SOL    HW2 6541   5.706   4.032   3.418
 1227SOL     MW 6542   5.711   4.115   3.443
 1228SOL     OW 6543   0.629   5.289   4.313
 1228SOL    HW1 6544   0.631   5.372   4.360
 1228SOL    HW2 6545   0.709   5.244   4.342
 1228SOL     MW 6546   0.640   5.294   4.323
 1229SOL     OW 6547   4.033   5.903   0.488
 1229SOL    HW1 6548   4.050   5.861   0.573
 1229SOL    HW2 6549   4.026   5.996   0.509
 1229SOL     MW 6550   4.034   5.909   0.502
 1230SOL     OW 6551   5.215   1.776   5.110
 1230SOL    HW1 6552   5.272   1.705   5.079
 1230SOL    HW2 6553   5.217   1.841   5.040
 1230SOL     MW 6554   5.223   1.775   5.097
 1231SOL     OW 6555   4.575   1.490   1.137
 1231SOL    HW1 6556   4.632   1.562   1.112
 1231SOL    HW2 6557   4.632   1.429   1.184
 1231SOL     MW 6558   4.589   1.491   1.140
 1232SOL     OW 6559   5.375   1.566   6.017
 1232SOL    HW1 6560   5.432   1.610   5.954
 1232SOL    HW2 6561   5.431   1.550   6.093
 1232SOL     MW 6562   5.389   1.570   6.018
 1233SOL     OW 6563   1.032   0.457   5.344
 1233SOL    HW1 6564   1.076   0.388   5.394
 1233SOL    HW2 6565   1.097   0.527   5.337
 1233SOL     MW 6566   1.046   0.457   5.349
 1234SOL     OW 6567   4.889   2.158   4.296
 1234SOL    HW1 6568   4.905   2.217   4.223
 1234SOL    HW2 6569   4.875   2.216   4.371
 1234SOL     MW 6570   4.889   2.173   4.297
 1235SOL     OW 6571   1.331   0.793   3.820
 1235SOL    HW1 6572   1.301   0.799   3.910
 1235SOL    HW2 6573   1.251   0.789   3.767
 1235SOL     MW 6574   1.317   0.793   3.825
 1236SOL     OW 6575   0.042   4.408   3.392
 1236SOL    HW1 6576   0.001   4.331   3.433
 1236SOL    HW2 6577   0.077   4.457   3.466
 1236SOL     MW 6578   0.041   4.404   3.407
 1237SOL     OW 6579   2.831   0.951   3.456
 1237SOL    HW1 6580   2.770   1.025   3.460
 1237SOL    HW2 6581   2.858   0.948   3.364
 1237SOL     MW 6582   2.826   0.960   3.444
 1238SOL     OW 6583   4.640   0.272   5.431
 1238SOL    HW1 6584   4.620   0.295   5.340
 1238SOL    HW2 6585   4.557   0.280   5.476
 1238SOL     MW 6586   4.627   0.276   5.425
 1239SOL     OW 6587   0.307   3.572   5.192
 1239SOL    HW1 6588   0.285   3.562   5.099
 1239SOL    HW2 6589   0.275   3.660   5.215
 1239SOL     MW 6590   0.300   3.582   5.183
 1240SOL     OW 6591   3.552   0.194   2.758
 1240SOL    HW1 6592   3.520   0.267   2.705
 1240SOL    HW2 6593   3.583   0.130   2.695
 1240SOL     MW 6594   3.552   0.195   2.743
 1241SOL     OW 6595   2.698   5.773   0.192
 1241SOL    HW1 6596   2.702   5.791   0.286
 1241SOL    HW2 6597   2.776   5.814   0.155
 1241SOL     MW 6598   2.708   5.781   0.199
 1242SOL     OW 6599   4.214   2.116   0.227
 1242SOL    HW1 6600   4.123   2.106   0.256
 1242SOL    HW2 6601   4.211   2.100   0.133
 1242SOL     MW 6602   4.202   2.113   0.219
 1243SOL     OW 6603   1.452   1.307   1.822
 1243SOL    HW1 6604   1.544   1.308   1.847
 1243SOL    HW2 6605   1.407   1.269   1.897
 1243SOL     MW 6606   1.458   1.302   1.834
 1244SOL     OW 6607   5.224   2.748   1.615
 1244SOL    HW1 6608   5.149   2.765   1.671
 1244SOL    HW2 6609   5.217   2.656   1.590
 1244SOL     MW 6610   5.214   2.738   1.619
 1245SOL     OW 6611   3.094   0.435   4.143
 1245SOL    HW1 6612   3.017   0.490   4.154
 1245SOL    HW2 6613   3.138   0.438   4.227
 1245SOL     MW 6614   3.090   0.442   4.155
 1246SOL     OW 6615   1.853   4.990   2.167
 1246SOL    HW1 6616   1.791   4.950   2.228
 1246SOL    HW2 6617   1.925   5.019   2.223
 1246SOL     MW 6618   1.854   4.988   2.182
 1247SOL     OW 6619   3.825   3.042   0.609
 1247SOL    HW1 6620   3.909   3.074   0.641
 1247SOL    HW2 6621   3.845   2.960   0.565
 1247SOL     MW 6622   3.838   3.036   0.608
 1248SOL     OW 6623   3.092   4.025   1.450
 1248SOL    HW1 6624   3.091   3.985   1.363
 1248SOL    HW2 6625   3.008   4.069   1.457
 1248SOL     MW 6626   3.081   4.025   1.440
 1249SOL     OW 6627   0.387   1.651   1.977
 1249SOL    HW1 6628   0.311   1.707   1.958
 1249SOL    HW2 6629   0.396   1.655   2.072
 1249SOL     MW 6630   0.378   1.659   1.987
 1250SOL     OW 6631   2.251   4.935   2.436
 1250SOL    HW1 6632   2.193   5.008   2.416
 1250SOL    HW2 6633   2.307   4.967   2.507
 1250SOL     MW 6634   2.251   4.948   2.443
 1251SOL     OW 6635   4.140   3.531   5.389
 1251SOL    HW1 6636   4.101   3.527   5.477
 1251SOL    HW2 6637   4.076   3.488   5.333
 1251SOL     MW 6638   4.127   3.525   5.393
 1252SOL     OW 6639   1.452   1.045   3.250
 1252SOL    HW1 6640   1.423   1.093   3.327
 1252SOL    HW2 6641   1.384   1.061   3.185
 1252SOL     MW 6642   1.440   1.053   3.252
 1253SOL     OW 6643   0.219   3.539   0.894
 1253SOL    HW1 6644   0.176   3.460   0.927
 1253SOL    HW2 6645   0.199   3.541   0.801
 1253SOL     MW 6646   0.211   3.529   0.887
 1254SOL     OW 6647   0.104   5.035   4.893
 1254SOL    HW1 6648   0.058   4.982   4.958
 1254SOL    HW2 6649   0.180   5.069   4.939
 1254SOL     MW 6650   0.108   5.032   4.907
 1255SOL     OW 6651   5.456   5.258   5.355
 1255SOL    HW1 6652   5.428   5.347   5.334
 1255SOL    HW2 6653   5.425   5.205   5.281
 1255SOL     MW 6654   5.449   5.263   5.343
 1256SOL     OW 6655   4.252   4.898   3.109
 1256SOL    HW1 6656   4.238   4.978   3.159
 1256SOL    HW2 6657   4.167   4.854   3.110
 1256SOL     MW 6658   4.240   4.903   3.115
 1257SOL     OW 6659   1.911   5.880   1.599
 1257SOL    HW1 6660   1.932   5.829   1.521
 1257SOL    HW2 6661   1.936   5.823   1.672
 1257SOL     MW 6662   1.917   5.866   1.599
 1258SOL     OW 6663   0.224   0.864   1.109
 1258SOL    HW1 6664   0.210   0.949   1.149
 1258SOL    HW2 6665   0.243   0.883   1.017
 1258SOL     MW 6666   0.225   0.877   1.102
 1259SOL     OW 6667   2.618   1.111   6.127
 1259SOL    HW1 6668   2.583   1.190   6.168
 1259SOL    HW2 6669   2.619   1.132   6.033
 1259SOL     MW 6670   2.614   1.124   6.120
 1260SOL     OW 6671   4.214   3.983   1.322
 1260SOL    HW1 6672   4.234   4.013   1.233
 1260SOL    HW2 6673   4.120   3.962   1.320
 1260SOL     MW 6674   4.204   3.984   1.310
 1261SOL     OW 6675   4.374   5.432   2.377
 1261SOL    HW1 6676   4.431   5.499   2.337
 1261SOL    HW2 6677   4.415   5.414   2.461
 1261SOL     MW 6678   4.387   5.438   2.382
 1262SOL     OW 6679   3.335   3.572   5.457
 1262SOL    HW1 6680   3.385   3.651   5.478
 1262SOL    HW2 6681   3.337   3.567   5.362
 1262SOL     MW 6682   3.341   3.581   5.448
 1263SOL     OW 6683   0.849   3.019   2.893
 1263SOL    HW1 6684   0.876   2.993   2.805
 1263SOL    HW2 6685   0.919   3.077   2.924
 1263SOL     MW 6686   0.861   3.023   2.886
 1264SOL     OW 6687   1.088   4.199   1.207
 1264SOL    HW1 6688   0.996   4.178   1.192
 1264SOL    HW2 6689   1.087   4.280   1.258
 1264SOL     MW 6690   1.076   4.206   1.212
 1265SOL     OW 6691   5.704   3.757   1.641
 1265SOL    HW1 6692   5.772   3.705   1.683
 1265SOL    HW2 6693   5.670   3.700   1.572
 1265SOL     MW 6694   5.708   3.743   1.637
 1266SOL     OW 6695   3.011   1.358   2.877
 1266SOL    HW1 6696   3.031   1.352   2.784
 1266SOL    HW2 6697   2.973   1.273   2.899
 1266SOL     MW 6698   3.008   1.346   2.868
 1267SOL     OW 6699   5.472   4.725   4.385
 1267SOL    HW1 6700   5.407   4.767   4.440
 1267SOL    HW2 6701   5.550   4.781   4.391
 1267SOL     MW 6702   5.474   4.737   4.393
 1268SOL     OW 6703   1.716   4.056   0.637
 1268SOL    HW1 6704   1.689   4.042   0.546
 1268SOL    HW2 6705   1.805   4.090   0.630
 1268SOL     MW 6706   1.724   4.059   0.624
 1269SOL     OW 6707   4.059   4.105   1.021
 1269SOL    HW1 6708   4.037   4.168   0.952
 1269SOL    HW2 6709   4.152   4.119   1.037
 1269SOL     MW 6710   4.068   4.115   1.014
 1270SOL     OW 6711   5.732   4.830   4.538
 1270SOL    HW1 6712   5.736   4.737   4.561
 1270SOL    HW2 6713   5.660   4.865   4.590
 1270SOL     MW 6714   5.723   4.823   4.548
 1271SOL     OW 6715   4.321   4.381   4.425
 1271SOL    HW1 6716   4.390   4.315   4.429
 1271SOL    HW2 6717   4.338   4.437   4.501
 1271SOL     MW 6718   4.332   4.379   4.435
 1272SOL     OW 6719   1.020   2.077   4.320
 1272SOL    HW1 6720   0.955   2.018   4.283
 1272SOL    HW2 6721   0.974   2.161   4.330
 1272SOL     MW 6722   1.006   2.080   4.317
 1273SOL     OW 6723   0.636   5.398   0.914
 1273SOL    HW1 6724   0.715   5.447   0.891
 1273SOL    HW2 6725   0.564   5.452   0.882
 1273SOL     MW 6726   0.637   5.411   0.907
 1274SOL     OW 6727   1.366   4.670   4.368
 1274SOL    HW1 6728   1.443   4.700   4.417
 1274SOL    HW2 6729   1.401   4.627   4.291
 1274SOL     MW 6730   1.380   4.668   4.365
 1275SOL     OW 6731   3.029   1.537   0.676
 1275SOL    HW1 6732   3.071   1.592   0.742
 1275SOL    HW2 6733   3.082   1.457   0.674
 1275SOL     MW 6734   3.042   1.533   0.684
 1276SOL     OW 6735   5.691   5.741   3.394
 1276SOL    HW1 6736   5.605   5.720   3.430
 1276SOL    HW2 6737   5.687   5.835   3.377
 1276SOL     MW 6738   5.680   5.751   3.397
 1277SOL     OW 6739   2.463   3.958   2.212
 1277SOL    HW1 6740   2.442   3.866   2.225
 1277SOL    HW2 6741   2.535   3.975   2.272
 1277SOL     MW 6742   2.469   3.948   2.221
 1278SOL     OW 6743   2.571   0.567   0.369
 1278SOL    HW1 6744   2.578   0.600   0.279
 1278SOL    HW2 6745   2.535   0.640   0.419
 1278SOL     MW 6746   2.567   0.580   0.364
 1279SOL     OW 6747   2.488   0.753   4.593
 1279SOL    HW1 6748   2.582   0.739   4.592
 1279SOL    HW2 6749   2.452   0.671   4.626
 1279SOL     MW 6750   2.495   0.741   4.597
 1280SOL     OW 6751   2.371   4.194   5.594
 1280SOL    HW1 6752   2.352   4.123   5.654
 1280SOL    HW2 6753   2.288   4.212   5.550
 1280SOL     MW 6754   2.358   4.188   5.596
 1281SOL     OW 6755   2.193   0.287   1.271
 1281SOL    HW1 6756   2.170   0.195   1.287
 1281SOL    HW2 6757   2.276   0.300   1.317
 1281SOL     MW 6758   2.200   0.277   1.279
 1282SOL     OW 6759   5.388   2.944   1.197
 1282SOL    HW1 6760   5.358   2.943   1.288
 1282SOL    HW2 6761   5.308   2.938   1.145
 1282SOL     MW 6762   5.374   2.943   1.202
 1283SOL     OW 6763   3.072   3.627   5.797
 1283SOL    HW1 6764   2.978   3.642   5.812
 1283SOL    HW2 6765   3.075   3.576   5.716
 1283SOL     MW 6766   3.060   3.623   5.788
 1284SOL     OW 6767   5.022   4.622   2.973
 1284SOL    HW1 6768   4.988   4.600   2.887
 1284SOL    HW2 6769   4.978   4.561   3.033
 1284SOL     MW 6770   5.012   4.611   2.970
 1285SOL     OW 6771   1.895   6.104   3.712
 1285SOL    HW1 6772   1.904   6.089   3.806
 1285SOL    HW2 6773   1.808   6.069   3.691
 1285SOL     MW 6774   1.885   6.098   3.721
 1286SOL     OW 6775   0.439   1.605   1.393
 1286SOL    HW1 6776   0.354   1.588   1.434
 1286SOL    HW2 6777   0.428   1.575   1.303
 1286SOL     MW 6778   0.427   1.599   1.387
 1287SOL     OW 6779   0.672   2.279   1.847
 1287SOL    HW1 6780   0.765   2.292   1.829
 1287SOL    HW2 6781   0.658   2.185   1.836
 1287SOL     MW 6782   0.682   2.269   1.843
 1288SOL     OW 6783   0.797   1.027   0.893
 1288SOL    HW1 6784   0.871   1.077   0.858
 1288SOL    HW2 6785   0.770   0.970   0.821
 1288SOL     MW 6786   0.803   1.026   0.879
 1289SOL     OW 6787   3.563   1.548   5.120
 1289SOL    HW1 6788   3.607   1.613   5.174
 1289SOL    HW2 6789   3.505   1.599   5.064
 1289SOL     MW 6790   3.561   1.563   5.120
 1290SOL     OW 6791   4.708   2.653   6.010
 1290SOL    HW1 6792   4.721   2.558   6.005
 1290SOL    HW2 6793   4.620   2.667   5.976
 1290SOL     MW 6794   4.698   2.642   6.005
 1291SOL     OW 6795   4.366   1.512   4.885
 1291SOL    HW1 6796   4.373   1.461   4.966
 1291SOL    HW2 6797   4.273   1.529   4.876
 1291SOL     MW 6798   4.355   1.508   4.895
 1292SOL     OW 6799   2.208   5.596   1.298
 1292SOL    HW1 6800   2.217   5.591   1.203
 1292SOL    HW2 6801   2.117   5.621   1.312
 1292SOL     MW 6802   2.198   5.599   1.288
 1293SOL     OW 6803   2.809   2.876   5.232
 1293SOL    HW1 6804   2.833   2.787   5.257
 1293SOL    HW2 6805   2.751   2.864   5.156
 1293SOL     MW 6806   2.804   2.863   5.225
 1294SOL     OW 6807   2.263   5.917   1.911
 1294SOL    HW1 6808   2.168   5.929   1.906
 1294SOL    HW2 6809   2.298   5.972   1.841
 1294SOL     MW 6810   2.255   5.925   1.901
 1295SOL     OW 6811   3.076   0.691   2.810
 1295SOL    HW1 6812   3.051   0.744   2.735
 1295SOL    HW2 6813   3.024   0.611   2.801
 1295SOL     MW 6814   3.066   0.687   2.799
 1296SOL     OW 6815   3.955   4.536   2.041
 1296SOL    HW1 6816   3.932   4.567   1.953
 1296SOL    HW2 6817   3.876   4.491   2.072
 1296SOL     MW 6818   3.942   4.534   2.033
 1297SOL     OW 6819   5.904   1.091   1.527
 1297SOL    HW1 6820   5.894   1.097   1.432
 1297SOL    HW2 6821   5.896   1.182   1.558
 1297SOL     MW 6822   5.901   1.104   1.519
 1298SOL     OW 6823   4.437   4.706   5.637
 1298SOL    HW1 6824   4.492   4.783   5.648
 1298SOL    HW2 6825   4.416   4.705   5.543
 1298SOL     MW 6826   4.441   4.716   5.626
 1299SOL     OW 6827   1.757   0.450   4.763
 1299SOL    HW1 6828   1.845   0.419   4.787
 1299SOL    HW2 6829   1.742   0.525   4.821
 1299SOL     MW 6830   1.767   0.456   4.773
 1300SOL     OW 6831   4.523   2.192   1.844
 1300SOL    HW1 6832   4.531   2.121   1.780
 1300SOL    HW2 6833   4.471   2.259   1.799
 1300SOL     MW 6834   4.518   2.191   1.830
 1301SOL     OW 6835   4.530   3.436   3.529
 1301SOL    HW1 6836   4.464   3.491   3.488
 1301SOL    HW2 6837   4.545   3.476   3.615
 1301SOL     MW 6838   4.523   3.448   3.535
 1302SOL     OW 6839   4.489   2.915   2.966
 1302SOL    HW1 6840   4.511   3.006   2.948
 1302SOL    HW2 6841   4.397   2.917   2.994
 1302SOL     MW 6842   4.480   2.927   2.968
 1303SOL     OW 6843   4.982   2.159   1.559
 1303SOL    HW1 6844   5.007   2.079   1.605
 1303SOL    HW2 6845   4.886   2.158   1.559
 1303SOL     MW 6846   4.973   2.148   1.565
 1304SOL     OW 6847   6.074   0.916   4.121
 1304SOL    HW1 6848   5.979   0.922   4.117
 1304SOL    HW2 6849   6.099   0.977   4.190
 1304SOL     MW 6850   6.065   0.924   4.129
 1305SOL     OW 6851   2.975   3.746   4.837
 1305SOL    HW1 6852   2.932   3.823   4.872
 1305SOL    HW2 6853   3.047   3.728   4.897
 1305SOL     MW 6854   2.979   3.753   4.849
 1306SOL     OW 6855   1.098   4.271   4.717
 1306SOL    HW1 6856   1.086   4.275   4.812
 1306SOL    HW2 6857   1.081   4.179   4.695
 1306SOL     MW 6858   1.095   4.260   4.726
 1307SOL     OW 6859   4.279   1.290   5.901
 1307SOL    HW1 6860   4.201   1.303   5.956
 1307SOL    HW2 6861   4.248   1.237   5.828
 1307SOL     MW 6862   4.265   1.285   5.899
 1308SOL     OW 6863   2.444   1.446   0.528
 1308SOL    HW1 6864   2.512   1.503   0.491
 1308SOL    HW2 6865   2.488   1.395   0.595
 1308SOL     MW 6866   2.458   1.447   0.532
 1309SOL     OW 6867   5.918   0.243   3.646
 1309SOL    HW1 6868   5.923   0.199   3.731
 1309SOL    HW2 6869   5.915   0.336   3.668
 1309SOL     MW 6870   5.918   0.249   3.660
 1310SOL     OW 6871   0.782   0.704   3.635
 1310SOL    HW1 6872   0.845   0.694   3.705
 1310SOL    HW2 6873   0.815   0.648   3.564
 1310SOL     MW 6874   0.794   0.696   3.635
 1311SOL     OW 6875   5.842   5.042   2.299
 1311SOL    HW1 6876   5.839   5.106   2.370
 1311SOL    HW2 6877   5.935   5.036   2.276
 1311SOL     MW 6878   5.854   5.049   2.305
 1312SOL     OW 6879   1.212   0.056   0.168
 1312SOL    HW1 6880   1.271  -0.020   0.172
 1312SOL    HW2 6881   1.125   0.018   0.154
 1312SOL     MW 6882   1.208   0.041   0.167
 1313SOL     OW 6883   0.802   1.798   4.699
 1313SOL    HW1 6884   0.742   1.788   4.625
 1313SOL    HW2 6885   0.745   1.823   4.772
 1313SOL     MW 6886   0.787   1.800   4.699
 1314SOL     OW 6887   1.121   4.062   2.371
 1314SOL    HW1 6888   1.061   4.136   2.385
 1314SOL    HW2 6889   1.135   4.061   2.277
 1314SOL     MW 6890   1.115   4.071   2.361
 1315SOL     OW 6891   4.739   2.370   3.641
 1315SOL    HW1 6892   4.756   2.460   3.613
 1315SOL    HW2 6893   4.717   2.377   3.733
 1315SOL     MW 6894   4.739   2.383   3.649
 1316SOL     OW 6895   3.056   5.825   2.483
 1316SOL    HW1 6896   3.007   5.835   2.565
 1316SOL    HW2 6897   3.018   5.747   2.442
 1316SOL     MW 6898   3.045   5.816   2.488
 1317SOL     OW 6899   0.418   5.164   5.564
 1317SOL    HW1 6900   0.405   5.227   5.635
 1317SOL    HW2 6901   0.420   5.219   5.485
 1317SOL     MW 6902   0.417   5.179   5.563
 1318SOL     OW 6903   0.060   2.137   3.891
 1318SOL    HW1 6904   0.101   2.211   3.935
 1318SOL    HW2 6905   0.127   2.103   3.833
 1318SOL     MW 6906   0.074   2.142   3.889
 1319SOL     OW 6907   5.564   5.120   0.867
 1319SOL    HW1 6908   5.617   5.196   0.892
 1319SOL    HW2 6909   5.620   5.045   0.885
 1319SOL     MW 6910   5.578   5.120   0.873
 1320SOL     OW 6911   4.223   2.241   4.334
 1320SOL    HW1 6912   4.261   2.165   4.289
 1320SOL    HW2 6913   4.298   2.288   4.370
 1320SOL     MW 6914   4.237   2.237   4.333
 1321SOL     OW 6915   5.797   3.251   1.744
 1321SOL    HW1 6916   5.847   3.256   1.826
 1321SOL    HW2 6917   5.734   3.323   1.751
 1321SOL     MW 6918   5.795   3.261   1.756
 1322SOL     OW 6919   5.692   3.140   3.766
 1322SOL    HW1 6920   5.600   3.126   3.791
 1322SOL    HW2 6921   5.742   3.108   3.841
 1322SOL     MW 6922   5.686   3.134   3.779
 1323SOL     OW 6923   4.035   3.462   4.654
 1323SOL    HW1 6924   4.030   3.390   4.592
 1323SOL    HW2 6925   4.128   3.474   4.670
 1323SOL     MW 6926   4.046   3.455   4.648
 1324SOL     OW 6927   1.661   1.638   3.692
 1324SOL    HW1 6928   1.577   1.617   3.732
 1324SOL    HW2 6929   1.706   1.554   3.685
 1324SOL     MW 6930   1.656   1.625   3.697
 1325SOL     OW 6931   1.777   4.186   3.940
 1325SOL    HW1 6932   1.783   4.228   4.026
 1325SOL    HW2 6933   1.695   4.136   3.944
 1325SOL     MW 6934   1.767   4.185   3.952
 1326SOL     OW 6935   4.570   5.529   3.365
 1326SOL    HW1 6936   4.540   5.523   3.455
 1326SOL    HW2 6937   4.567   5.440   3.331
 1326SOL     MW 6938   4.566   5.517   3.372
 1327SOL     OW 6939   5.942   0.479   4.465
 1327SOL    HW1 6940   5.884   0.516   4.398
 1327SOL    HW2 6941   5.951   0.387   4.440
 1327SOL     MW 6942   5.936   0.472   4.453
 1328SOL     OW 6943   0.118   1.874   5.334
 1328SOL    HW1 6944   0.148   1.868   5.424
 1328SOL    HW2 6945   0.030   1.913   5.341
 1328SOL     MW 6946   0.110   1.878   5.346
 1329SOL     OW 6947   0.857   4.860   0.938
 1329SOL    HW1 6948   0.805   4.814   1.005
 1329SOL    HW2 6949   0.947   4.856   0.971
 1329SOL     MW 6950   0.862   4.854   0.951
 1330SOL     OW 6951   1.275   2.586   4.237
 1330SOL    HW1 6952   1.322   2.662   4.271
 1330SOL    HW2 6953   1.323   2.510   4.271
 1330SOL     MW 6954   1.287   2.586   4.246
 1331SOL     OW 6955   5.779   0.461   1.228
 1331SOL    HW1 6956   5.749   0.529   1.288
 1331SOL    HW2 6957   5.730   0.476   1.147
 1331SOL     MW 6958   5.769   0.472   1.225
 1332SOL     OW 6959   5.961   1.671   5.698
 1332SOL    HW1 6960   5.929   1.692   5.610
 1332SOL    HW2 6961   6.049   1.638   5.683
 1332SOL     MW 6962   5.968   1.669   5.685
 1333SOL     OW 6963   0.743   3.458   1.957
 1333SOL    HW1 6964   0.833   3.451   1.989
 1333SOL    HW2 6965   0.711   3.540   1.993
 1333SOL     MW 6966   0.751   3.467   1.966
 1334SOL     OW 6967   5.941   2.949   4.220
 1334SOL    HW1 6968   6.020   2.999   4.199
 1334SOL    HW2 6969   5.950   2.869   4.168
 1334SOL     MW 6970   5.952   2.945   4.210
 1335SOL     OW 6971   5.144   0.949   3.442
 1335SOL    HW1 6972   5.132   0.863   3.401
 1335SOL    HW2 6973   5.121   1.011   3.373
 1335SOL     MW 6974   5.140   0.946   3.428
 1336SOL     OW 6975   2.717   1.689   1.585
 1336SOL    HW1 6976   2.738   1.608   1.540
 1336SOL    HW2 6977   2.624   1.702   1.569
 1336SOL     MW 6978   2.708   1.681   1.578
 1337SOL     OW 6979   4.255   3.529   3.840
 1337SOL    HW1 6980   4.306   3.477   3.779
 1337SOL    HW2 6981   4.197   3.582   3.785
 1337SOL     MW 6982   4.254   3.529   3.825
 1338SOL     OW 6983   0.211   5.158   1.316
 1338SOL    HW1 6984   0.158   5.080   1.298
 1338SOL    HW2 6985   0.294   5.141   1.269
 1338SOL     MW 6986   0.215   5.146   1.307
 1339SOL     OW 6987   4.360   0.028   1.678
 1339SOL    HW1 6988   4.432   0.034   1.615
 1339SOL    HW2 6989   4.326   0.117   1.686
 1339SOL     MW 6990   4.365   0.040   1.671
 1340SOL     OW 6991   3.169   5.862   2.218
 1340SOL    HW1 6992   3.190   5.956   2.216
 1340SOL    HW2 6993   3.131   5.848   2.305
 1340SOL     MW 6994   3.167   5.872   2.229
 1341SOL     OW 6995   1.143   1.920   1.305
 1341SOL    HW1 6996   1.132   1.858   1.377
 1341SOL    HW2 6997   1.175   1.867   1.232
 1341SOL     MW 6998   1.145   1.905   1.305
 1342SOL     OW 6999   0.427   0.248   1.006
 1342SOL    HW1 7000   0.473   0.253   1.090
 1342SOL    HW2 7001   0.473   0.178   0.959
 1342SOL     MW 7002   0.439   0.239   1.011
 1343SOL     OW 7003   1.262   6.043   4.887
 1343SOL    HW1 7004   1.190   6.044   4.951
 1343SOL    HW2 7005   1.221   6.070   4.805
 1343SOL     MW 7006   1.247   6.046   4.885
 1344SOL     OW 7007   0.504   2.789   3.365
 1344SOL    HW1 7008   0.490   2.881   3.343
 1344SOL    HW2 7009   0.599   2.778   3.367
 1344SOL     MW 7010   0.514   2.799   3.362
 1345SOL     OW 7011   0.308   0.136   1.511
 1345SOL    HW1 7012   0.258   0.121   1.430
 1345SOL    HW2 7013   0.299   0.054   1.560
 1345SOL     MW 7014   0.301   0.124   1.507
 1346SOL     OW 7015   1.972   1.396   2.451
 1346SOL    HW1 7016   2.024   1.449   2.511
 1346SOL    HW2 7017   1.979   1.440   2.367
 1346SOL     MW 7018   1.980   1.408   2.448
 1347SOL     OW 7019   4.595   0.021   1.464
 1347SOL    HW1 7020   4.679   0.066   1.454
 1347SOL    HW2 7021   4.601  -0.053   1.404
 1347SOL     MW 7022   4.607   0.017   1.455
 1348SOL     OW 7023   1.472   4.792   5.217
 1348SOL    HW1 7024   1.504   4.780   5.306
 1348SOL    HW2 7025   1.376   4.791   5.226
 1348SOL     MW 7026   1.464   4.791   5.230
 1349SOL     OW 7027   2.944   1.267   0.005
 1349SOL    HW1 7028   2.923   1.321  -0.072
 1349SOL    HW2 7029   2.914   1.319   0.079
 1349SOL     MW 7030   2.937   1.280   0.004
 1350SOL     OW 7031   2.565   2.651   0.303
 1350SOL    HW1 7032   2.505   2.578   0.289
 1350SOL    HW2 7033   2.549   2.709   0.228
 1350SOL     MW 7034   2.555   2.649   0.291
 1351SOL     OW 7035   4.291   0.942   2.679
 1351SOL    HW1 7036   4.242   0.887   2.617
 1351SOL    HW2 7037   4.345   0.998   2.624
 1351SOL     MW 7038   4.291   0.942   2.664
 1352SOL     OW 7039   3.376   0.799   0.725
 1352SOL    HW1 7040   3.392   0.786   0.818
 1352SOL    HW2 7041   3.293   0.754   0.709
 1352SOL     MW 7042   3.367   0.792   0.735
 1353SOL     OW 7043   3.448   4.295   4.382
 1353SOL    HW1 7044   3.494   4.285   4.466
 1353SOL    HW2 7045   3.355   4.297   4.405
 1353SOL     MW 7046   3.442   4.294   4.396
 1354SOL     OW 7047   0.851   4.294   2.129
 1354SOL    HW1 7048   0.897   4.349   2.066
 1354SOL    HW2 7049   0.857   4.205   2.093
 1354SOL     MW 7050   0.858   4.290   2.116
 1355SOL     OW 7051   3.459   4.563   2.347
 1355SOL    HW1 7052   3.406   4.555   2.268
 1355SOL    HW2 7053   3.479   4.473   2.372
 1355SOL     MW 7054   3.455   4.551   2.340
 1356SOL     OW 7055   5.592   2.916   0.889
 1356SOL    HW1 7056   5.642   2.936   0.809
 1356SOL    HW2 7057   5.573   3.002   0.927
 1356SOL     MW 7058   5.596   2.930   0.883
 1357SOL     OW 7059   0.833   4.379   3.171
 1357SOL    HW1 7060   0.758   4.325   3.195
 1357SOL    HW2 7061   0.818   4.402   3.079
 1357SOL     MW 7062   0.821   4.375   3.162
 1358SOL     OW 7063   1.985   5.971   1.921
 1358SOL    HW1 7064   2.015   6.008   2.004
 1358SOL    HW2 7065   1.914   6.030   1.893
 1358SOL     MW 7066   1.980   5.984   1.928
 1359SOL     OW 7067   4.940   4.088   2.196
 1359SOL    HW1 7068   4.850   4.093   2.162
 1359SOL    HW2 7069   4.995   4.097   2.118
 1359SOL     MW 7070   4.936   4.090   2.182
 1360SOL     OW 7071   2.874   3.277   0.078
 1360SOL    HW1 7072   2.949   3.259   0.134
 1360SOL    HW2 7073   2.908   3.331   0.007
 1360SOL     MW 7074   2.888   3.282   0.076
 1361SOL     OW 7075   3.279   2.314   0.047
 1361SOL    HW1 7076   3.359   2.299   0.097
 1361SOL    HW2 7077   3.282   2.407   0.024
 1361SOL     MW 7078   3.289   2.324   0.050
 1362SOL     OW 7079   2.273   5.105   0.349
 1362SOL    HW1 7080   2.298   5.140   0.264
 1362SOL    HW2 7081   2.282   5.010   0.339
 1362SOL     MW 7082   2.278   5.097   0.337
 1363SOL     OW 7083   2.690   6.005   5.101
 1363SOL    HW1 7084   2.606   5.961   5.111
 1363SOL    HW2 7085   2.698   6.020   5.006
 1363SOL     MW 7086   2.680   6.001   5.090
 1364SOL     OW 7087   4.732   0.651   3.873
 1364SOL    HW1 7088   4.744   0.721   3.937
 1364SOL    HW2 7089   4.764   0.573   3.916
 1364SOL     MW 7090   4.737   0.650   3.887
 1365SOL     OW 7091   4.559   4.464   4.846
 1365SOL    HW1 7092   4.498   4.437   4.914
 1365SOL    HW2 7093   4.586   4.382   4.804
 1365SOL     MW 7094   4.555   4.450   4.849
 1366SOL     OW 7095   1.553   0.058   2.073
 1366SOL    HW1 7096   1.622   0.043   2.137
 1366SOL    HW2 7097   1.558   0.152   2.054
 1366SOL     MW 7098   1.562   0.068   2.079
 1367SOL     OW 7099   5.082   5.209   4.464
 1367SOL    HW1 7100   5.067   5.295   4.424
 1367SOL    HW2 7101   5.123   5.157   4.394
 1367SOL     MW 7102   5.085   5.213   4.450
 1368SOL     OW 7103   0.392   2.486   5.040
 1368SOL    HW1 7104   0.487   2.488   5.055
 1368SOL    HW2 7105   0.384   2.469   4.946
 1368SOL     MW 7106   0.403   2.484   5.030
 1369SOL     OW 7107   0.400   5.203   4.500
 1369SOL    HW1 7108   0.455   5.212   4.422
 1369SOL    HW2 7109   0.379   5.110   4.504
 1369SOL     MW 7110   0.404   5.192   4.491
 1370SOL     OW 7111   0.712   3.537   3.257
 1370SOL    HW1 7112   0.776   3.541   3.186
 1370SOL    HW2 7113   0.632   3.573   3.220
 1370SOL     MW 7114   0.710   3.542   3.243
 1371SOL     OW 7115   1.873   4.298   4.938
 1371SOL    HW1 7116   1.947   4.343   4.979
 1371SOL    HW2 7117   1.798   4.355   4.955
 1371SOL     MW 7118   1.873   4.311   4.945
 1372SOL     OW 7119   1.390   1.778   0.859
 1372SOL    HW1 7120   1.479   1.746   0.847
 1372SOL    HW2 7121   1.335   1.711   0.820
 1372SOL     MW 7122   1.394   1.766   0.852
 1373SOL     OW 7123   4.479   4.959   1.878
 1373SOL    HW1 7124   4.550   4.997   1.827
 1373SOL    HW2 7125   4.515   4.948   1.966
 1373SOL     MW 7126   4.493   4.962   1.883
 1374SOL     OW 7127   5.324   2.252   3.945
 1374SOL    HW1 7128   5.315   2.247   3.850
 1374SOL    HW2 7129   5.320   2.162   3.975
 1374SOL     MW 7130   5.322   2.240   3.936
 1375SOL     OW 7131   5.984   4.887   1.068
 1375SOL    HW1 7132   5.963   4.977   1.044
 1375SOL    HW2 7133   5.924   4.867   1.140
 1375SOL     MW 7134   5.974   4.896   1.074
 1376SOL     OW 7135   0.340   0.747   2.064
 1376SOL    HW1 7136   0.294   0.718   2.142
 1376SOL    HW2 7137   0.334   0.842   2.065
 1376SOL     MW 7138   0.334   0.755   2.074
 1377SOL     OW 7139   1.428   3.317   5.996
 1377SOL    HW1 7140   1.392   3.405   6.004
 1377SOL    HW2 7141   1.517   3.324   6.032
 1377SOL     MW 7142   1.435   3.329   6.002
 1378SOL     OW 7143   2.815   4.767   2.394
 1378SOL    HW1 7144   2.864   4.811   2.463
 1378SOL    HW2 7145   2.789   4.683   2.433
 1378SOL     MW 7146   2.818   4.762   2.408
 1379SOL     OW 7147   2.435   0.328   5.561
 1379SOL    HW1 7148   2.407   0.340   5.470
 1379SOL    HW2 7149   2.422   0.234   5.578
 1379SOL     MW 7150   2.430   0.317   5.551
 1380SOL     OW 7151   3.238   5.528   3.144
 1380SOL    HW1 7152   3.221   5.599   3.206
 1380SOL    HW2 7153   3.326   5.496   3.169
 1380SOL     MW 7154   3.247   5.533   3.155
 1381SOL     OW 7155   0.620   1.336   3.723
 1381SOL    HW1 7156   0.542   1.312   3.672
 1381SOL    HW2 7157   0.675   1.258   3.722
 1381SOL     MW 7158   0.617   1.323   3.716
 1382SOL     OW 7159   4.971   0.514   2.839
 1382SOL    HW1 7160   4.884   0.553   2.852
 1382SOL    HW2 7161   4.967   0.431   2.887
 1382SOL     MW 7162   4.959   0.508   2.846
 1383SOL     OW 7163   2.460   0.818   4.324
 1383SOL    HW1 7164   2.510   0.892   4.289
 1383SOL    HW2 7165   2.454   0.836   4.418
 1383SOL     MW 7166   2.466   0.830   4.332
 1384SOL     OW 7167   0.418   0.250   0.667
 1384SOL    HW1 7168   0.444   0.272   0.577
 1384SOL    HW2 7169   0.500   0.228   0.711
 1384SOL     MW 7170   0.432   0.250   0.661
 1385SOL     OW 7171   3.279   1.628   1.410
 1385SOL    HW1 7172   3.296   1.701   1.469
 1385SOL    HW2 7173   3.192   1.598   1.434
 1385SOL     MW 7174   3.270   1.634   1.420
 1386SOL     OW 7175   5.031   3.021   4.895
 1386SOL    HW1 7176   5.001   3.110   4.880
 1386SOL    HW2 7177   5.068   2.993   4.811
 1386SOL     MW 7178   5.032   3.029   4.882
 1387SOL     OW 7179   0.131   0.275   0.971
 1387SOL    HW1 7180   0.225   0.269   0.987
 1387SOL    HW2 7181   0.095   0.317   1.050
 1387SOL     MW 7182   0.138   0.280   0.983
 1388SOL     OW 7183   1.559   5.162   1.847
 1388SOL    HW1 7184   1.493   5.191   1.784
 1388SOL    HW2 7185   1.509   5.139   1.925
 1388SOL     MW 7186   1.544   5.162   1.849
 1389SOL     OW 7187   0.605   0.068   2.586
 1389SOL    HW1 7188   0.583   0.107   2.501
 1389SOL    HW2 7189   0.523   0.033   2.618
 1389SOL     MW 7190   0.592   0.069   2.579
 1390SOL     OW 7191   5.561   1.542   3.268
 1390SOL    HW1 7192   5.619   1.594   3.324
 1390SOL    HW2 7193   5.517   1.606   3.212
 1390SOL     MW 7194   5.563   1.557   3.268
 1391SOL     OW 7195   1.719   6.047   2.444
 1391SOL    HW1 7196   1.780   6.026   2.515
 1391SOL    HW2 7197   1.776   6.066   2.369
 1391SOL     MW 7198   1.734   6.046   2.443
 1392SOL     OW 7199   2.483   0.213   3.285
 1392SOL    HW1 7200   2.470   0.124   3.253
 1392SOL    HW2 7201   2.463   0.208   3.378
 1392SOL     MW 7202   2.479   0.201   3.293
 1393SOL     OW 7203   3.780   2.850   0.919
 1393SOL    HW1 7204   3.730   2.776   0.955
 1393SOL    HW2 7205   3.720   2.924   0.926
 1393SOL     MW 7206   3.766   2.850   0.924
 1394SOL     OW 7207   1.374   6.017   0.949
 1394SOL    HW1 7208   1.410   6.103   0.925
 1394SOL    HW2 7209   1.290   6.014   0.903
 1394SOL     MW 7210   1.368   6.028   0.940
 1395SOL     OW 7211   0.241   2.711   3.102
 1395SOL    HW1 7212   0.188   2.778   3.148
 1395SOL    HW2 7213   0.266   2.650   3.172
 1395SOL     MW 7214   0.237   2.712   3.117
 1396SOL     OW 7215   1.839   4.541   6.121
 1396SOL    HW1 7216   1.813   4.597   6.194
 1396SOL    HW2 7217   1.876   4.463   6.161
 1396SOL     MW 7218   1.840   4.538   6.135
 1397SOL     OW 7219   2.324   4.627   2.365
 1397SOL    HW1 7220   2.295   4.546   2.322
 1397SOL    HW2 7221   2.251   4.688   2.352
 1397SOL     MW 7222   2.311   4.625   2.358
 1398SOL     OW 7223   0.921   4.676   6.051
 1398SOL    HW1 7224   0.845   4.632   6.012
 1398SOL    HW2 7225   0.976   4.700   5.977
 1398SOL     MW 7226   0.918   4.673   6.037
 1399SOL     OW 7227   2.679   4.613   4.305
 1399SOL    HW1 7228   2.715   4.527   4.282
 1399SOL    HW2 7229   2.734   4.676   4.257
 1399SOL     MW 7230   2.691   4.610   4.296
 1400SOL     OW 7231   1.299   2.539   5.105
 1400SOL    HW1 7232   1.318   2.538   5.012
 1400SOL    HW2 7233   1.382   2.518   5.147
 1400SOL     MW 7234   1.312   2.536   5.099
 1401SOL     OW 7235   3.211   4.054   4.727
 1401SOL    HW1 7236   3.123   4.067   4.692
 1401SOL    HW2 7237   3.217   3.960   4.744
 1401SOL     MW 7238   3.201   4.044   4.725
 1402SOL     OW 7239   2.993   2.741   0.988
 1402SOL    HW1 7240   2.925   2.677   1.009
 1402SOL    HW2 7241   3.043   2.702   0.917
 1402SOL     MW 7242   2.991   2.728   0.982
 1403SOL     OW 7243   4.788   5.582   0.443
 1403SOL    HW1 7244   4.845   5.640   0.393
 1403SOL    HW2 7245   4.770   5.509   0.384
 1403SOL     MW 7246   4.793   5.580   0.429
 1404SOL     OW 7247   2.410   0.886   0.983
 1404SOL    HW1 7248   2.352   0.919   0.914
 1404SOL    HW2 7249   2.463   0.819   0.939
 1404SOL     MW 7250   2.410   0.881   0.968
 1405SOL     OW 7251   4.047   0.041   0.560
 1405SOL    HW1 7252   4.137   0.052   0.528
 1405SOL    HW2 7253   3.992   0.058   0.483
 1405SOL     MW 7254   4.052   0.045   0.546
 1406SOL     OW 7255   1.719   1.500   1.374
 1406SOL    HW1 7256   1.678   1.424   1.415
 1406SOL    HW2 7257   1.792   1.463   1.324
 1406SOL     MW 7258   1.723   1.485   1.373
 1407SOL     OW 7259   4.578   1.563   5.413
 1407SOL    HW1 7260   4.561   1.582   5.321
 1407SOL    HW2 7261   4.636   1.633   5.443
 1407SOL     MW 7262   4.583   1.574   5.405
 1408SOL     OW 7263   0.199   2.217   2.477
 1408SOL    HW1 7264   0.255   2.289   2.506
 1408SOL    HW2 7265   0.181   2.167   2.557
 1408SOL     MW 7266   0.204   2.220   2.491
 1409SOL     OW 7267   1.177   3.239   5.088
 1409SOL    HW1 7268   1.095   3.277   5.119
 1409SOL    HW2 7269   1.195   3.284   5.006
 1409SOL     MW 7270   1.169   3.249   5.082
 1410SOL     OW 7271   4.864   2.805   4.896
 1410SOL    HW1 7272   4.773   2.834   4.885
 1410SOL    HW2 7273   4.913   2.886   4.909
 1410SOL     MW 7274   4.858   2.819   4.897
 1411SOL     OW 7275   5.205   2.905   4.685
 1411SOL    HW1 7276   5.162   2.823   4.662
 1411SOL    HW2 7277   5.260   2.925   4.609
 1411SOL     MW 7278   5.207   2.897   4.672
 1412SOL     OW 7279   6.096   0.758   0.137
 1412SOL    HW1 7280   6.029   0.704   0.179
 1412SOL    HW2 7281   6.176   0.738   0.186
 1412SOL     MW 7282   6.098   0.748   0.149
 1413SOL     OW 7283   4.885   0.755   3.639
 1413SOL    HW1 7284   4.851   0.736   3.552
 1413SOL    HW2 7285   4.827   0.708   3.699
 1413SOL     MW 7286   4.873   0.747   3.635
 1414SOL     OW 7287   5.372   1.376   3.526
 1414SOL    HW1 7288   5.334   1.419   3.449
 1414SOL    HW2 7289   5.395   1.447   3.585
 1414SOL     MW 7290   5.370   1.390   3.524
 1415SOL     OW 7291   2.456   0.223   1.421
 1415SOL    HW1 7292   2.457   0.127   1.421
 1415SOL    HW2 7293   2.511   0.248   1.347
 1415SOL     MW 7294   2.463   0.214   1.412
 1416SOL     OW 7295   2.976   2.682   1.440
 1416SOL    HW1 7296   2.928   2.604   1.466
 1416SOL    HW2 7297   3.049   2.687   1.503
 1416SOL     MW 7298   2.979   2.673   1.451
 1417SOL     OW 7299   1.486   0.061   4.771
 1417SOL    HW1 7300   1.563   0.117   4.775
 1417SOL    HW2 7301   1.452   0.059   4.861
 1417SOL     MW 7302   1.491   0.068   4.783
 1418SOL     OW 7303   2.400   3.558   4.651
 1418SOL    HW1 7304   2.305   3.558   4.662
 1418SOL    HW2 7305   2.414   3.522   4.564
 1418SOL     MW 7306   2.389   3.553   4.641
 1419SOL     OW 7307   4.696   5.795   1.426
 1419SOL    HW1 7308   4.753   5.844   1.485
 1419SOL    HW2 7309   4.641   5.741   1.485
 1419SOL     MW 7310   4.696   5.794   1.441
 1420SOL     OW 7311   2.664   5.260   3.617
 1420SOL    HW1 7312   2.712   5.178   3.605
 1420SOL    HW2 7313   2.729   5.322   3.648
 1420SOL     MW 7314   2.678   5.257   3.619
 1421SOL     OW 7315   4.345   2.333   1.686
 1421SOL    HW1 7316   4.309   2.245   1.692
 1421SOL    HW2 7317   4.299   2.382   1.754
 1421SOL     MW 7318   4.334   2.328   1.696
 1422SOL     OW 7319   4.706   5.729   4.003
 1422SOL    HW1 7320   4.734   5.781   3.928
 1422SOL    HW2 7321   4.771   5.659   4.010
 1422SOL     MW 7322   4.718   5.727   3.994
 1423SOL     OW 7323   1.186   2.119   4.962
 1423SOL    HW1 7324   1.164   2.075   5.044
 1423SOL    HW2 7325   1.101   2.135   4.920
 1423SOL     MW 7326   1.172   2.115   4.967
 1424SOL     OW 7327   4.456   0.529   4.500
 1424SOL    HW1 7328   4.494   0.531   4.412
 1424SOL    HW2 7329   4.437   0.436   4.516
 1424SOL     MW 7330   4.459   0.517   4.491
 1425SOL     OW 7331   4.336   5.101   2.658
 1425SOL    HW1 7332   4.271   5.109   2.588
 1425SOL    HW2 7333   4.302   5.032   2.715
 1425SOL     MW 7334   4.323   5.093   2.657
 1426SOL     OW 7335   4.885   1.667   2.986
 1426SOL    HW1 7336   4.813   1.613   2.954
 1426SOL    HW2 7337   4.846   1.751   3.006
 1426SOL     MW 7338   4.871   1.671   2.984
 1427SOL     OW 7339   2.544   1.497   1.247
 1427SOL    HW1 7340   2.545   1.592   1.240
 1427SOL    HW2 7341   2.567   1.480   1.338
 1427SOL     MW 7342   2.547   1.507   1.258
 1428SOL     OW 7343   3.368   0.409   4.848
 1428SOL    HW1 7344   3.336   0.321   4.830
 1428SOL    HW2 7345   3.288   0.461   4.864
 1428SOL     MW 7346   3.353   0.405   4.847
 1429SOL     OW 7347   4.336   3.793   4.932
 1429SOL    HW1 7348   4.423   3.819   4.902
 1429SOL    HW2 7349   4.352   3.719   4.990
 1429SOL     MW 7350   4.349   3.787   4.936
 1430SOL     OW 7351   4.633   4.997   1.201
 1430SOL    HW1 7352   4.592   4.910   1.205
 1430SOL    HW2 7353   4.688   4.994   1.123
 1430SOL     MW 7354   4.635   4.985   1.192
 1431SOL     OW 7355   0.373   3.877   2.116
 1431SOL    HW1 7356   0.293   3.929   2.119
 1431SOL    HW2 7357   0.345   3.792   2.082
 1431SOL     MW 7358   0.359   3.872   2.112
 1432SOL     OW 7359   0.898   2.351   4.691
 1432SOL    HW1 7360   0.904   2.266   4.735
 1432SOL    HW2 7361   0.974   2.400   4.722
 1432SOL     MW 7362   0.908   2.346   4.700
 1433SOL     OW 7363   6.133   4.749   0.062
 1433SOL    HW1 7364   6.116   4.828   0.112
 1433SOL    HW2 7365   6.090   4.679   0.111
 1433SOL     MW 7366   6.125   4.750   0.075
 1434SOL     OW 7367   2.685   2.600   1.681
 1434SOL    HW1 7368   2.660   2.530   1.742
 1434SOL    HW2 7369   2.732   2.555   1.611
 1434SOL     MW 7370   2.688   2.585   1.680
 1435SOL     OW 7371   1.984   0.652   5.850
 1435SOL    HW1 7372   1.941   0.571   5.824
 1435SOL    HW2 7373   2.004   0.641   5.942
 1435SOL     MW 7374   1.981   0.641   5.858
 1436SOL     OW 7375   0.203   5.025   5.670
 1436SOL    HW1 7376   0.130   5.071   5.628
 1436SOL    HW2 7377   0.281   5.073   5.643
 1436SOL     MW 7378   0.203   5.037   5.661
 1437SOL     OW 7379   3.273   0.006   0.351
 1437SOL    HW1 7380   3.363   0.037   0.338
 1437SOL    HW2 7381   3.270  -0.022   0.442
 1437SOL     MW 7382   3.284   0.006   0.361
 1438SOL     OW 7383   4.128   1.157   2.561
 1438SOL    HW1 7384   4.167   1.217   2.624
 1438SOL    HW2 7385   4.141   1.070   2.598
 1438SOL     MW 7386   4.135   1.153   2.574
 1439SOL     OW 7387   0.256   5.178   2.195
 1439SOL    HW1 7388   0.271   5.109   2.259
 1439SOL    HW2 7389   0.171   5.157   2.156
 1439SOL     MW 7390   0.247   5.166   2.198
 1440SOL     OW 7391   4.782   3.909   3.650
 1440SOL    HW1 7392   4.844   3.918   3.578
 1440SOL    HW2 7393   4.696   3.922   3.609
 1440SOL     MW 7394   4.779   3.912   3.635
 1441SOL     OW 7395   5.273   4.751   5.544
 1441SOL    HW1 7396   5.289   4.768   5.637
 1441SOL    HW2 7397   5.186   4.712   5.541
 1441SOL     MW 7398   5.264   4.748   5.556
 1442SOL     OW 7399   3.647   5.647   2.314
 1442SOL    HW1 7400   3.610   5.565   2.281
 1442SOL    HW2 7401   3.573   5.708   2.312
 1442SOL     MW 7402   3.633   5.644   2.309
 1443SOL     OW 7403   0.478   3.915   0.291
 1443SOL    HW1 7404   0.540   3.842   0.294
 1443SOL    HW2 7405   0.442   3.920   0.380
 1443SOL     MW 7406   0.481   3.907   0.303
 1444SOL     OW 7407   5.579   0.823   2.243
 1444SOL    HW1 7408   5.542   0.770   2.172
 1444SOL    HW2 7409   5.616   0.759   2.304
 1444SOL     MW 7410   5.579   0.808   2.242
 1445SOL     OW 7411   5.825   1.816   3.184
 1445SOL    HW1 7412   5.861   1.738   3.141
 1445SOL    HW2 7413   5.767   1.854   3.118
 1445SOL     MW 7414   5.822   1.811   3.170
 1446SOL     OW 7415   5.428   2.382   2.545
 1446SOL    HW1 7416   5.492   2.447   2.574
 1446SOL    HW2 7417   5.351   2.398   2.601
 1446SOL     MW 7418   5.426   2.392   2.556
 1447SOL     OW 7419   3.136   1.872   1.332
 1447SOL    HW1 7420   3.190   1.794   1.347
 1447SOL    HW2 7421   3.047   1.837   1.323
 1447SOL     MW 7422   3.132   1.857   1.333
 1448SOL     OW 7423   1.145   5.555   4.761
 1448SOL    HW1 7424   1.174   5.628   4.815
 1448SOL    HW2 7425   1.199   5.561   4.682
 1448SOL     MW 7426   1.156   5.565   4.758
 1449SOL     OW 7427   4.261   1.845   4.451
 1449SOL    HW1 7428   4.214   1.762   4.443
 1449SOL    HW2 7429   4.195   1.907   4.480
 1449SOL     MW 7430   4.247   1.842   4.454
 1450SOL     OW 7431   1.724   2.701   1.278
 1450SOL    HW1 7432   1.794   2.669   1.333
 1450SOL    HW2 7433   1.679   2.767   1.331
 1450SOL     MW 7434   1.727   2.705   1.292
 1451SOL     OW 7435   0.099   3.655   4.781
 1451SOL    HW1 7436   0.059   3.657   4.694
 1451SOL    HW2 7437   0.026   3.634   4.840
 1451SOL     MW 7438   0.084   3.653   4.778
 1452SOL     OW 7439   1.719   2.002   4.397
 1452SOL    HW1 7440   1.769   1.931   4.438
 1452SOL    HW2 7441   1.650   2.022   4.460
 1452SOL     MW 7442   1.717   1.995   4.411
 1453SOL     OW 7443   3.606   1.326   0.779
 1453SOL    HW1 7444   3.557   1.259   0.827
 1453SOL    HW2 7445   3.627   1.285   0.695
 1453SOL     MW 7446   3.603   1.312   0.775
 1454SOL     OW 7447   2.141   1.178   3.335
 1454SOL    HW1 7448   2.220   1.154   3.385
 1454SOL    HW2 7449   2.089   1.230   3.396
 1454SOL     MW 7450   2.144   1.181   3.349
 1455SOL     OW 7451   2.628   4.235   1.644
 1455SOL    HW1 7452   2.606   4.308   1.587
 1455SOL    HW2 7453   2.705   4.195   1.603
 1455SOL     MW 7454   2.635   4.239   1.631
 1456SOL     OW 7455   4.571   1.583   1.768
 1456SOL    HW1 7456   4.582   1.490   1.786
 1456SOL    HW2 7457   4.582   1.591   1.673
 1456SOL     MW 7458   4.574   1.572   1.758
 1457SOL     OW 7459   5.788   0.851   0.035
 1457SOL    HW1 7460   5.799   0.880   0.126
 1457SOL    HW2 7461   5.699   0.816   0.032
 1457SOL     MW 7462   5.778   0.850   0.046
 1458SOL     OW 7463   1.042   5.068   0.337
 1458SOL    HW1 7464   1.066   4.976   0.333
 1458SOL    HW2 7465   1.125   5.115   0.342
 1458SOL     MW 7466   1.056   5.062   0.338
 1459SOL     OW 7467   1.188   2.664   5.939
 1459SOL    HW1 7468   1.171   2.571   5.954
 1459SOL    HW2 7469   1.280   2.667   5.911
 1459SOL     MW 7470   1.198   2.653   5.937
 1460SOL     OW 7471   2.288   0.391   0.609
 1460SOL    HW1 7472   2.206   0.342   0.619
 1460SOL    HW2 7473   2.308   0.386   0.516
 1460SOL     MW 7474   2.280   0.384   0.598
 1461SOL     OW 7475   5.069   2.686   4.547
 1461SOL    HW1 7476   5.043   2.678   4.456
 1461SOL    HW2 7477   4.987   2.689   4.596
 1461SOL     MW 7478   5.055   2.685   4.542
 1462SOL     OW 7479   5.917   4.359   0.998
 1462SOL    HW1 7480   5.931   4.354   1.093
 1462SOL    HW2 7481   5.992   4.410   0.966
 1462SOL     MW 7482   5.929   4.365   1.006
 1463SOL     OW 7483   0.070   5.719   0.479
 1463SOL    HW1 7484   0.145   5.661   0.487
 1463SOL    HW2 7485   0.105   5.806   0.499
 1463SOL     MW 7486   0.084   5.723   0.482
 1464SOL     OW 7487   4.682   5.175   5.261
 1464SOL    HW1 7488   4.592   5.200   5.243
 1464SOL    HW2 7489   4.716   5.245   5.317
 1464SOL     MW 7490   4.675   5.187   5.266
 1465SOL     OW 7491   2.977   5.411   3.425
 1465SOL    HW1 7492   3.026   5.353   3.367
 1465SOL    HW2 7493   2.954   5.486   3.371
 1465SOL     MW 7494   2.980   5.413   3.411
 1466SOL     OW 7495   0.817   3.070   1.544
 1466SOL    HW1 7496   0.815   3.048   1.451
 1466SOL    HW2 7497   0.894   3.126   1.554
 1466SOL     MW 7498   0.826   3.074   1.534
 1467SOL     OW 7499   5.130   2.454   4.863
 1467SOL    HW1 7500   5.129   2.465   4.768
 1467SOL    HW2 7501   5.081   2.373   4.879
 1467SOL     MW 7502   5.124   2.445   4.853
 1468SOL     OW 7503   2.201   0.669   0.990
 1468SOL    HW1 7504   2.233   0.759   0.993
 1468SOL    HW2 7505   2.159   0.661   0.904
 1468SOL     MW 7506   2.200   0.679   0.980
 1469SOL     OW 7507   1.935   0.523   4.518
 1469SOL    HW1 7508   2.025   0.538   4.492
 1469SOL    HW2 7509   1.933   0.546   4.611
 1469SOL     MW 7510   1.946   0.528   4.527
 1470SOL     OW 7511   0.568   2.025   0.777
 1470SOL    HW1 7512   0.623   2.099   0.800
 1470SOL    HW2 7513   0.580   2.014   0.683
 1470SOL     MW 7514   0.576   2.033   0.768
 1471SOL     OW 7515   5.251   3.147   3.571
 1471SOL    HW1 7516   5.340   3.112   3.565
 1471SOL    HW2 7517   5.255   3.208   3.645
 1471SOL     MW 7518   5.263   3.151   3.580
 1472SOL     OW 7519   4.867   1.864   1.730
 1472SOL    HW1 7520   4.884   1.777   1.766
 1472SOL    HW2 7521   4.854   1.850   1.636
 1472SOL     MW 7522   4.867   1.851   1.723
 1473SOL     OW 7523   0.134   0.601   4.339
 1473SOL    HW1 7524   0.213   0.577   4.290
 1473SOL    HW2 7525   0.157   0.586   4.431
 1473SOL     MW 7526   0.147   0.596   4.344
 1474SOL     OW 7527   1.763   3.304   1.469
 1474SOL    HW1 7528   1.704   3.370   1.434
 1474SOL    HW2 7529   1.837   3.303   1.408
 1474SOL     MW 7530   1.765   3.312   1.457
 1475SOL     OW 7531   4.404   1.805   4.857
 1475SOL    HW1 7532   4.445   1.830   4.774
 1475SOL    HW2 7533   4.428   1.713   4.869
 1475SOL     MW 7534   4.413   1.796   4.848
 1476SOL     OW 7535   6.012   2.529   2.245
 1476SOL    HW1 7536   5.978   2.557   2.160
 1476SOL    HW2 7537   6.066   2.603   2.274
 1476SOL     MW 7538   6.015   2.542   2.238
 1477SOL     OW 7539   5.734   0.230   0.639
 1477SOL    HW1 7540   5.818   0.261   0.673
 1477SOL    HW2 7541   5.757   0.159   0.580
 1477SOL     MW 7542   5.748   0.225   0.636
 1478SOL     OW 7543   2.704   2.904   5.651
 1478SOL    HW1 7544   2.643   2.890   5.579
 1478SOL    HW2 7545   2.779   2.949   5.611
 1478SOL     MW 7546   2.706   2.908   5.637
 1479SOL     OW 7547   0.619   2.108   3.267
 1479SOL    HW1 7548   0.527   2.102   3.241
 1479SOL    HW2 7549   0.625   2.059   3.348
 1479SOL     MW 7550   0.608   2.101   3.274
 1480SOL     OW 7551   2.027   4.923   3.276
 1480SOL    HW1 7552   2.055   4.939   3.366
 1480SOL    HW2 7553   2.080   4.983   3.223
 1480SOL     MW 7554   2.038   4.933   3.281
 1481SOL     OW 7555   5.405   4.104   4.134
 1481SOL    HW1 7556   5.395   4.039   4.064
 1481SOL    HW2 7557   5.319   4.142   4.144
 1481SOL     MW 7558   5.393   4.100   4.126
 1482SOL     OW 7559   1.316   0.258   3.563
 1482SOL    HW1 7560   1.327   0.347   3.596
 1482SOL    HW2 7561   1.307   0.204   3.642
 1482SOL     MW 7562   1.316   0.262   3.577
 1483SOL     OW 7563   5.335   3.309   0.753
 1483SOL    HW1 7564   5.362   3.268   0.835
 1483SOL    HW2 7565   5.258   3.259   0.726
 1483SOL     MW 7566   5.328   3.297   0.760
 1484SOL     OW 7567   2.822   3.722   5.961
 1484SOL    HW1 7568   2.788   3.769   5.885
 1484SOL    HW2 7569   2.863   3.789   6.016
 1484SOL     MW 7570   2.823   3.736   5.959
 1485SOL     OW 7571   2.867   0.925   2.669
 1485SOL    HW1 7572   2.823   1.006   2.643
 1485SOL    HW2 7573   2.917   0.900   2.591
 1485SOL     MW 7574   2.868   0.933   2.655
 1486SOL     OW 7575   2.338   4.101   4.285
 1486SOL    HW1 7576   2.359   4.112   4.192
 1486SOL    HW2 7577   2.257   4.151   4.298
 1486SOL     MW 7578   2.330   4.109   4.275
 1487SOL     OW 7579   1.870   5.490   5.351
 1487SOL    HW1 7580   1.798   5.553   5.357
 1487SOL    HW2 7581   1.863   5.453   5.263
 1487SOL     MW 7582   1.860   5.494   5.341
 1488SOL     OW 7583   0.174   3.123   0.692
 1488SOL    HW1 7584   0.204   3.181   0.763
 1488SOL    HW2 7585   0.103   3.172   0.650
 1488SOL     MW 7586   0.169   3.137   0.696
 1489SOL     OW 7587   5.004   2.775   1.413
 1489SOL    HW1 7588   4.992   2.680   1.416
 1489SOL    HW2 7589   5.082   2.791   1.467
 1489SOL     MW 7590   5.013   2.765   1.420
 1490SOL     OW 7591   5.345   0.084   5.631
 1490SOL    HW1 7592   5.344  -0.001   5.587
 1490SOL    HW2 7593   5.273   0.133   5.590
 1490SOL     MW 7594   5.336   0.080   5.620
 1491SOL     OW 7595   2.884   5.819   2.711
 1491SOL    HW1 7596   2.810   5.776   2.754
 1491SOL    HW2 7597   2.923   5.872   2.781
 1491SOL     MW 7598   2.880   5.820   2.726
 1492SOL     OW 7599   4.512   0.700   1.114
 1492SOL    HW1 7600   4.425   0.660   1.109
 1492SOL    HW2 7601   4.554   0.657   1.189
 1492SOL     MW 7602   4.506   0.689   1.123
 1493SOL     OW 7603   2.780   0.094   0.181
 1493SOL    HW1 7604   2.822   0.045   0.251
 1493SOL    HW2 7605   2.786   0.186   0.208
 1493SOL     MW 7606   2.786   0.100   0.193
 1494SOL     OW 7607   2.400   0.466   3.247
 1494SOL    HW1 7608   2.439   0.378   3.253
 1494SOL    HW2 7609   2.430   0.511   3.326
 1494SOL     MW 7610   2.409   0.460   3.258
 1495SOL     OW 7611   3.319   4.819   2.140
 1495SOL    HW1 7612   3.339   4.807   2.047
 1495SOL    HW2 7613   3.234   4.862   2.142
 1495SOL     MW 7614   3.311   4.823   2.129
 1496SOL     OW 7615   3.170   0.450   4.435
 1496SOL    HW1 7616   3.219   0.374   4.468
 1496SOL    HW2 7617   3.108   0.470   4.504
 1496SOL     MW 7618   3.169   0.443   4.448
 1497SOL     OW 7619   4.258   1.879   1.963
 1497SOL    HW1 7620   4.176   1.848   1.924
 1497SOL    HW2 7621   4.326   1.846   1.905
 1497SOL     MW 7622   4.256   1.871   1.950
 1498SOL     OW 7623   1.271   0.904   1.813
 1498SOL    HW1 7624   1.322   0.826   1.835
 1498SOL    HW2 7625   1.258   0.899   1.718
 1498SOL     MW 7626   1.276   0.893   1.804
 1499SOL     OW 7627   1.337   2.397   4.586
 1499SOL    HW1 7628   1.366   2.367   4.500
 1499SOL    HW2 7629   1.334   2.318   4.639
 1499SOL     MW 7630   1.340   2.383   4.581
 1500SOL     OW 7631   4.517   4.821   3.081
 1500SOL    HW1 7632   4.423   4.832   3.091
 1500SOL    HW2 7633   4.540   4.756   3.148
 1500SOL     MW 7634   4.508   4.814   3.091
 1501SOL     OW 7635   5.228   4.067   6.026
 1501SOL    HW1 7636   5.266   4.022   6.101
 1501SOL    HW2 7637   5.248   4.159   6.042
 1501SOL     MW 7638   5.235   4.073   6.038
 1502SOL     OW 7639   0.898   2.853   3.122
 1502SOL    HW1 7640   0.881   2.904   3.043
 1502SOL    HW2 7641   0.924   2.767   3.090
 1502SOL     MW 7642   0.899   2.849   3.108
 1503SOL     OW 7643   0.748   5.202   3.315
 1503SOL    HW1 7644   0.658   5.236   3.313
 1503SOL    HW2 7645   0.741   5.115   3.277
 1503SOL     MW 7646   0.735   5.195   3.310
 1504SOL     OW 7647   5.454   2.604   1.794
 1504SOL    HW1 7648   5.494   2.651   1.867
 1504SOL    HW2 7649   5.473   2.659   1.718
 1504SOL     MW 7650   5.461   2.617   1.793
 1505SOL     OW 7651   2.322   0.887   0.674
 1505SOL    HW1 7652   2.262   0.850   0.610
 1505SOL    HW2 7653   2.396   0.827   0.676
 1505SOL     MW 7654   2.324   0.875   0.666
 1506SOL     OW 7655   4.188   4.367   5.264
 1506SOL    HW1 7656   4.257   4.306   5.239
 1506SOL    HW2 7657   4.131   4.317   5.322
 1506SOL     MW 7658   4.190   4.353   5.268
 1507SOL     OW 7659   3.011   6.111   4.531
 1507SOL    HW1 7660   3.051   6.026   4.549
 1507SOL    HW2 7661   3.085   6.169   4.516
 1507SOL     MW 7662   3.025   6.107   4.531
 1508SOL     OW 7663   4.477   2.382   1.457
 1508SOL    HW1 7664   4.415   2.436   1.407
 1508SOL    HW2 7665   4.427   2.354   1.533
 1508SOL     MW 7666   4.462   2.386   1.460
 1509SOL     OW 7667   1.126   5.705   0.821
 1509SOL    HW1 7668   1.054   5.746   0.868
 1509SOL    HW2 7669   1.185   5.674   0.891
 1509SOL     MW 7670   1.125   5.706   0.836
 1510SOL     OW 7671   2.754   2.126   5.153
 1510SOL    HW1 7672   2.742   2.057   5.219
 1510SOL    HW2 7673   2.749   2.208   5.203
 1510SOL     MW 7674   2.752   2.127   5.168
 1511SOL     OW 7675   5.016   6.012   4.451
 1511SOL    HW1 7676   4.933   6.005   4.404
 1511SOL    HW2 7677   5.083   5.988   4.387
 1511SOL     MW 7678   5.014   6.008   4.437
 1512SOL     OW 7679   3.544   4.006   0.817
 1512SOL    HW1 7680   3.588   4.035   0.737
 1512SOL    HW2 7681   3.516   4.086   0.860
 1512SOL     MW 7682   3.546   4.020   0.812
 1513SOL     OW 7683   2.952   5.078   1.523
 1513SOL    HW1 7684   2.859   5.057   1.529
 1513SOL    HW2 7685   2.955   5.165   1.483
 1513SOL     MW 7686   2.941   5.086   1.519
 1514SOL     OW 7687   5.340   6.058   0.593
 1514SOL    HW1 7688   5.389   5.986   0.552
 1514SOL    HW2 7689   5.394   6.083   0.668
 1514SOL     MW 7690   5.353   6.052   0.597
 1515SOL     OW 7691   3.182   5.316   5.511
 1515SOL    HW1 7692   3.234   5.284   5.584
 1515SOL    HW2 7693   3.238   5.302   5.434
 1515SOL     MW 7694   3.196   5.310   5.510
 1516SOL     OW 7695   4.525   2.019   3.112
 1516SOL    HW1 7696   4.484   2.009   3.026
 1516SOL    HW2 7697   4.456   1.996   3.175
 1516SOL     MW 7698   4.511   2.015   3.109
 1517SOL     OW 7699   1.102   0.699   4.761
 1517SOL    HW1 7700   1.130   0.789   4.780
 1517SOL    HW2 7701   1.086   0.697   4.667
 1517SOL     MW 7702   1.103   0.710   4.752
 1518SOL     OW 7703   1.833   0.975   4.109
 1518SOL    HW1 7704   1.908   0.935   4.152
 1518SOL    HW2 7705   1.824   1.061   4.151
 1518SOL     MW 7706   1.841   0.981   4.120
 1519SOL     OW 7707   5.255   3.170   1.536
 1519SOL    HW1 7708   5.271   3.199   1.626
 1519SOL    HW2 7709   5.260   3.250   1.484
 1519SOL     MW 7710   5.258   3.184   1.541
 1520SOL     OW 7711   2.546   0.687   0.894
 1520SOL    HW1 7712   2.587   0.663   0.977
 1520SOL    HW2 7713   2.545   0.606   0.843
 1520SOL     MW 7714   2.551   0.674   0.898
 1521SOL     OW 7715   0.522   0.992   1.277
 1521SOL    HW1 7716   0.612   0.965   1.292
 1521SOL    HW2 7717   0.484   0.997   1.365
 1521SOL     MW 7718   0.528   0.989   1.290
 1522SOL     OW 7719   0.905   0.811   1.122
 1522SOL    HW1 7720   0.825   0.763   1.098
 1522SOL    HW2 7721   0.882   0.903   1.109
 1522SOL     MW 7722   0.892   0.817   1.117
 1523SOL     OW 7723   4.547   4.432   6.061
 1523SOL    HW1 7724   4.618   4.497   6.059
 1523SOL    HW2 7725   4.584   4.356   6.015
 1523SOL     MW 7726   4.561   4.431   6.055
 1524SOL     OW 7727   4.934   0.281   2.984
 1524SOL    HW1 7728   4.978   0.202   3.017
 1524SOL    HW2 7729   4.855   0.289   3.037
 1524SOL     MW 7730   4.930   0.272   2.995
 1525SOL     OW 7731   6.049   3.201   5.019
 1525SOL    HW1 7732   6.056   3.288   5.058
 1525SOL    HW2 7733   6.026   3.217   4.927
 1525SOL     MW 7734   6.047   3.214   5.012
 1526SOL     OW 7735   2.050   0.887   3.347
 1526SOL    HW1 7736   1.975   0.858   3.296
 1526SOL    HW2 7737   2.042   0.982   3.350
 1526SOL     MW 7738   2.040   0.896   3.341
 1527SOL     OW 7739   0.147   4.038   2.193
 1527SOL    HW1 7740   0.060   3.998   2.192
 1527SOL    HW2 7741   0.151   4.090   2.113
 1527SOL     MW 7742   0.136   4.039   2.182
 1528SOL     OW 7743   0.924   4.958   3.998
 1528SOL    HW1 7744   0.907   5.048   4.025
 1528SOL    HW2 7745   1.020   4.953   3.993
 1528SOL     MW 7746   0.934   4.969   4.001
 1529SOL     OW 7747   2.393   1.926   4.885
 1529SOL    HW1 7748   2.394   1.831   4.872
 1529SOL    HW2 7749   2.436   1.940   4.969
 1529SOL     MW 7750   2.398   1.916   4.894
 1530SOL     OW 7751   3.640   5.496   2.844
 1530SOL    HW1 7752   3.563   5.541   2.810
 1530SOL    HW2 7753   3.707   5.508   2.776
 1530SOL     MW 7754   3.639   5.503   2.831
 1531SOL     OW 7755   1.200   1.391   2.506
 1531SOL    HW1 7756   1.268   1.429   2.452
 1531SOL    HW2 7757   1.141   1.464   2.526
 1531SOL     MW 7758   1.201   1.405   2.502
 1532SOL     OW 7759   4.477   2.916   0.077
 1532SOL    HW1 7760   4.436   2.985   0.025
 1532SOL    HW2 7761   4.444   2.930   0.166
 1532SOL     MW 7762   4.467   2.927   0.082
 1533SOL     OW 7763   5.843   1.152   5.845
 1533SOL    HW1 7764   5.770   1.187   5.895
 1533SOL    HW2 7765   5.853   1.213   5.772
 1533SOL     MW 7766   5.835   1.164   5.842
 1534SOL     OW 7767   0.274   2.890   5.855
 1534SOL    HW1 7768   0.362   2.904   5.890
 1534SOL    HW2 7769   0.267   2.951   5.781
 1534SOL     MW 7770   0.284   2.900   5.850
 1535SOL     OW 7771   5.746   1.459   0.464
 1535SOL    HW1 7772   5.685   1.424   0.400
 1535SOL    HW2 7773   5.833   1.435   0.430
 1535SOL     MW 7774   5.750   1.451   0.452
 1536SOL     OW 7775   4.277   3.024   1.853
 1536SOL    HW1 7776   4.218   3.006   1.779
 1536SOL    HW2 7777   4.264   2.950   1.912
 1536SOL     MW 7778   4.268   3.012   1.851
 1537SOL     OW 7779   4.653   2.500   3.190
 1537SOL    HW1 7780   4.560   2.514   3.171
 1537SOL    HW2 7781   4.664   2.405   3.191
 1537SOL     MW 7782   4.643   2.490   3.188
 1538SOL     OW 7783   1.013   5.716   2.107
 1538SOL    HW1 7784   0.934   5.668   2.134
 1538SOL    HW2 7785   1.082   5.682   2.163
 1538SOL     MW 7786   1.012   5.705   2.118
 1539SOL     OW 7787   0.380   0.020   2.733
 1539SOL    HW1 7788   0.298  -0.020   2.703
 1539SOL    HW2 7789   0.414  -0.042   2.798
 1539SOL     MW 7790   0.374   0.007   2.738
 1540SOL     OW 7791   0.931   1.528   4.959
 1540SOL    HW1 7792   1.022   1.559   4.959
 1540SOL    HW2 7793   0.912   1.509   5.051
 1540SOL     MW 7794   0.940   1.530   4.971
 1541SOL     OW 7795   4.603   5.632   5.720
 1541SOL    HW1 7796   4.544   5.665   5.788
 1541SOL    HW2 7797   4.562   5.550   5.691
 1541SOL     MW 7798   4.590   5.626   5.725
 1542SOL     OW 7799   1.581   5.812   2.987
 1542SOL    HW1 7800   1.491   5.794   2.957
 1542SOL    HW2 7801   1.615   5.726   3.012
 1542SOL     MW 7802   1.574   5.799   2.986
 1543SOL     OW 7803   4.835   5.143   2.164
 1543SOL    HW1 7804   4.800   5.185   2.085
 1543SOL    HW2 7805   4.760   5.096   2.201
 1543SOL     MW 7806   4.821   5.143   2.159
 1544SOL     OW 7807   0.369   3.837   3.725
 1544SOL    HW1 7808   0.375   3.932   3.734
 1544SOL    HW2 7809   0.277   3.820   3.704
 1544SOL     MW 7810   0.358   3.847   3.724
 1545SOL     OW 7811   3.882   4.917   4.978
 1545SOL    HW1 7812   3.894   4.824   4.996
 1545SOL    HW2 7813   3.839   4.920   4.893
 1545SOL     MW 7814   3.878   4.906   4.970
 1546SOL     OW 7815   3.391   1.811   1.571
 1546SOL    HW1 7816   3.380   1.898   1.610
 1546SOL    HW2 7817   3.361   1.750   1.638
 1546SOL     MW 7818   3.385   1.814   1.584
 1547SOL     OW 7819   1.764   5.888   3.371
 1547SOL    HW1 7820   1.817   5.940   3.431
 1547SOL    HW2 7821   1.724   5.821   3.426
 1547SOL     MW 7822   1.766   5.886   3.386
 1548SOL     OW 7823   4.531   6.017   3.950
 1548SOL    HW1 7824   4.552   5.952   3.882
 1548SOL    HW2 7825   4.436   6.017   3.954
 1548SOL     MW 7826   4.522   6.009   3.942
 1549SOL     OW 7827   1.090   0.315   4.621
 1549SOL    HW1 7828   1.079   0.380   4.691
 1549SOL    HW2 7829   1.184   0.298   4.619
 1549SOL     MW 7830   1.101   0.321   4.630
 1550SOL     OW 7831   5.085   6.072   5.959
 1550SOL    HW1 7832   5.144   6.142   5.931
 1550SOL    HW2 7833   5.027   6.113   6.023
 1550SOL     MW 7834   5.085   6.086   5.964
 1551SOL     OW 7835   6.083   4.424   4.346
 1551SOL    HW1 7836   6.116   4.370   4.274
 1551SOL    HW2 7837   6.157   4.478   4.372
 1551SOL     MW 7838   6.097   4.424   4.340
 1552SOL     OW 7839   5.655   3.129   5.955
 1552SOL    HW1 7840   5.573   3.087   5.981
 1552SOL    HW2 7841   5.629   3.215   5.923
 1552SOL     MW 7842   5.641   3.135   5.954
 1553SOL     OW 7843   5.111   2.934   3.499
 1553SOL    HW1 7844   5.025   2.944   3.539
 1553SOL    HW2 7845   5.159   3.013   3.525
 1553SOL     MW 7846   5.106   2.946   3.507
 1554SOL     OW 7847   5.148   1.396   5.355
 1554SOL    HW1 7848   5.153   1.482   5.397
 1554SOL    HW2 7849   5.079   1.350   5.402
 1554SOL     MW 7850   5.140   1.401   5.366
 1555SOL     OW 7851   4.058   5.957   3.343
 1555SOL    HW1 7852   4.090   5.991   3.259
 1555SOL    HW2 7853   4.012   5.876   3.320
 1555SOL     MW 7854   4.056   5.951   3.329
 1556SOL     OW 7855   5.088   6.102   3.450
 1556SOL    HW1 7856   5.133   6.025   3.484
 1556SOL    HW2 7857   5.022   6.122   3.517
 1556SOL     MW 7858   5.085   6.095   3.463
 1557SOL     OW 7859   4.831   1.810   4.524
 1557SOL    HW1 7860   4.768   1.859   4.471
 1557SOL    HW2 7861   4.915   1.825   4.480
 1557SOL     MW 7862   4.834   1.818   4.511
 1558SOL     OW 7863   5.589   0.435   3.311
 1558SOL    HW1 7864   5.509   0.464   3.355
 1558SOL    HW2 7865   5.589   0.484   3.229
 1558SOL     MW 7866   5.578   0.445   3.306
 1559SOL     OW 7867   1.172   4.903   0.917
 1559SOL    HW1 7868   1.196   4.830   0.975
 1559SOL    HW2 7869   1.211   4.980   0.958
 1559SOL     MW 7870   1.180   4.903   0.929
 1560SOL     OW 7871   0.204   0.649   5.032
 1560SOL    HW1 7872   0.204   0.558   5.061
 1560SOL    HW2 7873   0.273   0.690   5.084
 1560SOL     MW 7874   0.213   0.642   5.042
 1561SOL     OW 7875   1.716   5.033   4.076
 1561SOL    HW1 7876   1.787   5.080   4.121
 1561SOL    HW2 7877   1.666   4.992   4.147
 1561SOL     MW 7878   1.719   5.034   4.091
 1562SOL     OW 7879   2.214   4.855   1.940
 1562SOL    HW1 7880   2.271   4.923   1.977
 1562SOL    HW2 7881   2.269   4.776   1.938
 1562SOL     MW 7882   2.228   4.853   1.944
 1563SOL     OW 7883   4.110   3.688   3.668
 1563SOL    HW1 7884   4.162   3.671   3.589
 1563SOL    HW2 7885   4.133   3.778   3.693
 1563SOL     MW 7886   4.120   3.697   3.661
 1564SOL     OW 7887   5.615   5.764   5.169
 1564SOL    HW1 7888   5.699   5.805   5.146
 1564SOL    HW2 7889   5.550   5.812   5.118
 1564SOL     MW 7890   5.618   5.775   5.160
 1565SOL     OW 7891   4.578   6.082   0.809
 1565SOL    HW1 7892   4.493   6.041   0.824
 1565SOL    HW2 7893   4.641   6.010   0.817
 1565SOL     MW 7894   4.575   6.067   0.812
 1566SOL     OW 7895   1.432   5.967   6.064
 1566SOL    HW1 7896   1.402   6.054   6.037
 1566SOL    HW2 7897   1.521   5.981   6.094
 1566SOL     MW 7898   1.439   5.980   6.064
 1567SOL     OW 7899   5.815   3.592   2.155
 1567SOL    HW1 7900   5.742   3.540   2.188
 1567SOL    HW2 7901   5.779   3.680   2.145
 1567SOL     MW 7902   5.801   3.596   2.158
 1568SOL     OW 7903   3.407   1.000   5.145
 1568SOL    HW1 7904   3.486   0.960   5.107
 1568SOL    HW2 7905   3.373   1.055   5.075
 1568SOL     MW 7906   3.413   1.002   5.131
 1569SOL     OW 7907   5.252   2.183   1.579
 1569SOL    HW1 7908   5.249   2.269   1.536
 1569SOL    HW2 7909   5.161   2.155   1.584
 1569SOL     MW 7910   5.240   2.191   1.574
 1570SOL     OW 7911   3.561   3.108   0.292
 1570SOL    HW1 7912   3.581   3.201   0.300
 1570SOL    HW2 7913   3.490   3.103   0.228
 1570SOL     MW 7914   3.554   3.119   0.285
 1571SOL     OW 7915   0.202   4.544   3.569
 1571SOL    HW1 7916   0.213   4.482   3.641
 1571SOL    HW2 7917   0.290   4.553   3.532
 1571SOL     MW 7918   0.214   4.537   3.573
 1572SOL     OW 7919   5.524   3.901   6.054
 1572SOL    HW1 7920   5.499   3.957   6.127
 1572SOL    HW2 7921   5.596   3.848   6.088
 1572SOL     MW 7922   5.530   3.902   6.068
 1573SOL     OW 7923   2.810   0.514   2.032
 1573SOL    HW1 7924   2.873   0.458   1.986
 1573SOL    HW2 7925   2.731   0.461   2.039
 1573SOL     MW 7926   2.808   0.500   2.027
 1574SOL     OW 7927   5.774   0.860   1.030
 1574SOL    HW1 7928   5.844   0.858   1.096
 1574SOL    HW2 7929   5.694   0.866   1.082
 1574SOL     MW 7930   5.773   0.860   1.045
 1575SOL     OW 7931   2.123   1.365   4.161
 1575SOL    HW1 7932   2.178   1.294   4.129
 1575SOL    HW2 7933   2.069   1.388   4.085
 1575SOL     MW 7934   2.123   1.359   4.147
 1576SOL     OW 7935   3.083   4.460   1.738
 1576SOL    HW1 7936   3.052   4.420   1.657
 1576SOL    HW2 7937   3.125   4.542   1.710
 1576SOL     MW 7938   3.084   4.465   1.724
 1577SOL     OW 7939   3.924   2.542   4.754
 1577SOL    HW1 7940   3.937   2.507   4.843
 1577SOL    HW2 7941   3.946   2.635   4.762
 1577SOL     MW 7942   3.929   2.550   4.767
 1578SOL     OW 7943   5.506   1.014   4.881
 1578SOL    HW1 7944   5.427   1.036   4.929
 1578SOL    HW2 7945   5.570   1.080   4.908
 1578SOL     MW 7946   5.504   1.025   4.891
 1579SOL     OW 7947   2.692   4.552   4.694
 1579SOL    HW1 7948   2.725   4.525   4.780
 1579SOL    HW2 7949   2.719   4.482   4.635
 1579SOL     MW 7950   2.700   4.540   4.698
 1580SOL     OW 7951   1.837   0.715   2.996
 1580SOL    HW1 7952   1.788   0.647   2.949
 1580SOL    HW2 7953   1.929   0.692   2.982
 1580SOL     MW 7954   1.843   0.703   2.988
 1581SOL     OW 7955   2.109   3.719   1.848
 1581SOL    HW1 7956   2.049   3.707   1.774
 1581SOL    HW2 7957   2.067   3.786   1.902
 1581SOL     MW 7958   2.096   3.726   1.846
 1582SOL     OW 7959   3.782   1.326   0.540
 1582SOL    HW1 7960   3.792   1.270   0.464
 1582SOL    HW2 7961   3.731   1.401   0.509
 1582SOL     MW 7962   3.777   1.328   0.527
 1583SOL     OW 7963   1.726   2.107   5.474
 1583SOL    HW1 7964   1.758   2.020   5.499
 1583SOL    HW2 7965   1.694   2.096   5.384
 1583SOL     MW 7966   1.726   2.094   5.466
 1584SOL     OW 7967   4.745   5.431   5.371
 1584SOL    HW1 7968   4.652   5.439   5.388
 1584SOL    HW2 7969   4.755   5.449   5.277
 1584SOL     MW 7970   4.735   5.435   5.361
 1585SOL     OW 7971   1.454   1.450   3.492
 1585SOL    HW1 7972   1.401   1.473   3.568
 1585SOL    HW2 7973   1.445   1.355   3.484
 1585SOL     MW 7974   1.446   1.441   3.501
 1586SOL     OW 7975   1.127   3.157   4.399
 1586SOL    HW1 7976   1.077   3.237   4.413
 1586SOL    HW2 7977   1.065   3.096   4.359
 1586SOL     MW 7978   1.113   3.159   4.396
 1587SOL     OW 7979   1.267   4.989   5.467
 1587SOL    HW1 7980   1.258   5.083   5.451
 1587SOL    HW2 7981   1.325   4.983   5.543
 1587SOL     MW 7982   1.273   5.000   5.475
 1588SOL     OW 7983   4.257   4.106   1.899
 1588SOL    HW1 7984   4.197   4.038   1.931
 1588SOL    HW2 7985   4.246   4.103   1.804
 1588SOL     MW 7986   4.248   4.097   1.891
 1589SOL     OW 7987   3.779   2.932   0.238
 1589SOL    HW1 7988   3.699   2.985   0.234
 1589SOL    HW2 7989   3.850   2.995   0.239
 1589SOL     MW 7990   3.778   2.946   0.238
 1590SOL     OW 7991   0.797   0.277   3.524
 1590SOL    HW1 7992   0.890   0.256   3.520
 1590SOL    HW2 7993   0.770   0.286   3.432
 1590SOL     MW 7994   0.805   0.276   3.512
 1591SOL     OW 7995   1.077   5.636   5.700
 1591SOL    HW1 7996   1.093   5.585   5.779
 1591SOL    HW2 7997   0.999   5.688   5.719
 1591SOL     MW 7998   1.069   5.636   5.712
 1592SOL     OW 7999   5.913   2.726   5.918
 1592SOL    HW1 8000   5.878   2.766   5.838
 1592SOL    HW2 8001   6.007   2.741   5.914
 1592SOL     MW 8002   5.921   2.733   5.907
 1593SOL     OW 8003   2.097   3.023   4.613
 1593SOL    HW1 8004   2.097   2.963   4.538
 1593SOL    HW2 8005   2.163   2.987   4.673
 1593SOL     MW 8006   2.105   3.010   4.611
 1594SOL     OW 8007   3.018   0.074   3.763
 1594SOL    HW1 8008   2.986   0.157   3.727
 1594SOL    HW2 8009   3.081   0.043   3.698
 1594SOL     MW 8010   3.022   0.081   3.750
 1595SOL     OW 8011   1.180   1.678   4.976
 1595SOL    HW1 8012   1.175   1.694   4.882
 1595SOL    HW2 8013   1.245   1.608   4.985
 1595SOL     MW 8014   1.187   1.671   4.965
 1596SOL     OW 8015   0.069   4.339   3.026
 1596SOL    HW1 8016   0.103   4.316   3.113
 1596SOL    HW2 8017   0.137   4.311   2.965
 1596SOL     MW 8018   0.082   4.333   3.030
 1597SOL     OW 8019   0.370   1.061   1.647
 1597SOL    HW1 8020   0.301   1.004   1.679
 1597SOL    HW2 8021   0.342   1.150   1.671
 1597SOL     MW 8022   0.358   1.065   1.654
 1598SOL     OW 8023   4.811   3.183   3.739
 1598SOL    HW1 8024   4.785   3.203   3.648
 1598SOL    HW2 8025   4.891   3.233   3.752
 1598SOL     MW 8026   4.818   3.192   3.729
 1599SOL     OW 8027   4.044   5.518   2.543
 1599SOL    HW1 8028   4.084   5.511   2.630
 1599SOL    HW2 8029   4.106   5.571   2.493
 1599SOL     MW 8030   4.057   5.524   2.548
 1600SOL     OW 8031   3.217   5.141   3.855
 1600SOL    HW1 8032   3.220   5.233   3.879
 1600SOL    HW2 8033   3.142   5.106   3.903
 1600SOL     MW 8034   3.208   5.148   3.864
 1601SOL     OW 8035   3.340   2.945   1.013
 1601SOL    HW1 8036   3.342   2.918   0.921
 1601SOL    HW2 8037   3.247   2.951   1.034
 1601SOL     MW 8038   3.328   2.942   1.004
 1602SOL     OW 8039   3.966   4.237   1.252
 1602SOL    HW1 8040   4.005   4.212   1.168
 1602SOL    HW2 8041   3.966   4.333   1.251
 1602SOL     MW 8042   3.971   4.246   1.241
 1603SOL     OW 8043   5.810   2.753   2.825
 1603SOL    HW1 8044   5.732   2.783   2.871
 1603SOL    HW2 8045   5.883   2.793   2.872
 1603SOL     MW 8046   5.809   2.762   2.837
 1604SOL     OW 8047   6.018   5.121   0.929
 1604SOL    HW1 8048   6.033   5.123   0.835
 1604SOL    HW2 8049   6.106   5.118   0.967
 1604SOL     MW 8050   6.031   5.121   0.922
 1605SOL     OW 8051   5.752   0.068   2.468
 1605SOL    HW1 8052   5.782   0.093   2.381
 1605SOL    HW2 8053   5.742   0.150   2.516
 1605SOL     MW 8054   5.754   0.081   2.463
 1606SOL     OW 8055   0.901   5.615   4.410
 1606SOL    HW1 8056   0.985   5.576   4.386
 1606SOL    HW2 8057   0.903   5.703   4.374
 1606SOL     MW 8058   0.912   5.621   4.402
 1607SOL     OW 8059   1.678   4.434   4.522
 1607SOL    HW1 8060   1.606   4.435   4.585
 1607SOL    HW2 8061   1.664   4.355   4.470
 1607SOL     MW 8062   1.667   4.424   4.523
 1608SOL     OW 8063   0.041   4.160   1.713
 1608SOL    HW1 8064   0.061   4.225   1.646
 1608SOL    HW2 8065   0.000   4.210   1.783
 1608SOL     MW 8066   0.039   4.174   1.713
 1609SOL     OW 8067   1.223   5.907   1.245
 1609SOL    HW1 8068   1.135   5.945   1.249
 1609SOL    HW2 8069   1.263   5.947   1.168
 1609SOL     MW 8070   1.217   5.917   1.235
 1610SOL     OW 8071   1.253   4.624   3.992
 1610SOL    HW1 8072   1.214   4.601   3.907
 1610SOL    HW2 8073   1.312   4.551   4.012
 1610SOL     MW 8074   1.256   4.612   3.983
 1611SOL     OW 8075   4.017   2.029   2.081
 1611SOL    HW1 8076   4.039   2.003   2.171
 1611SOL    HW2 8077   4.006   2.124   2.085
 1611SOL     MW 8078   4.018   2.038   2.093
 1612SOL     OW 8079   2.244   3.218   1.788
 1612SOL    HW1 8080   2.326   3.188   1.749
 1612SOL    HW2 8081   2.245   3.313   1.776
 1612SOL     MW 8082   2.255   3.226   1.782
 1613SOL     OW 8083   4.591   5.964   4.874
 1613SOL    HW1 8084   4.610   6.023   4.801
 1613SOL    HW2 8085   4.573   5.880   4.833
 1613SOL     MW 8086   4.591   5.961   4.859
 1614SOL     OW 8087   2.897   4.676   0.402
 1614SOL    HW1 8088   2.825   4.728   0.438
 1614SOL    HW2 8089   2.923   4.722   0.322
 1614SOL     MW 8090   2.891   4.688   0.397
 1615SOL     OW 8091   2.607   2.042   1.041
 1615SOL    HW1 8092   2.537   2.076   1.096
 1615SOL    HW2 8093   2.619   2.108   0.973
 1615SOL     MW 8094   2.599   2.055   1.039
 1616SOL     OW 8095   1.750   4.150   2.495
 1616SOL    HW1 8096   1.786   4.130   2.409
 1616SOL    HW2 8097   1.803   4.223   2.527
 1616SOL     MW 8098   1.761   4.157   2.489
 1617SOL     OW 8099   1.915   0.630   2.178
 1617SOL    HW1 8100   1.876   0.545   2.159
 1617SOL    HW2 8101   1.911   0.638   2.273
 1617SOL     MW 8102   1.909   0.620   2.188
 1618SOL     OW 8103   1.959   5.046   5.758
 1618SOL    HW1 8104   2.018   5.109   5.715
 1618SOL    HW2 8105   1.996   5.034   5.845
 1618SOL     MW 8106   1.971   5.053   5.763
 1619SOL     OW 8107   5.339   3.422   1.459
 1619SOL    HW1 8108   5.255   3.434   1.415
 1619SOL    HW2 8109   5.404   3.437   1.390
 1619SOL     MW 8110   5.337   3.426   1.444
 1620SOL     OW 8111   3.705   5.713   1.016
 1620SOL    HW1 8112   3.728   5.621   1.001
 1620SOL    HW2 8113   3.780   5.749   1.063
 1620SOL     MW 8114   3.717   5.706   1.020
 1621SOL     OW 8115   2.725   0.293   5.923
 1621SOL    HW1 8116   2.702   0.256   5.838
 1621SOL    HW2 8117   2.698   0.225   5.986
 1621SOL     MW 8118   2.719   0.279   5.920
 1622SOL     OW 8119   2.764   4.307   4.511
 1622SOL    HW1 8120   2.674   4.281   4.494
 1622SOL    HW2 8121   2.810   4.224   4.525
 1622SOL     MW 8122   2.758   4.293   4.511
 1623SOL     OW 8123   1.316   1.860   5.399
 1623SOL    HW1 8124   1.257   1.924   5.440
 1623SOL    HW2 8125   1.389   1.912   5.366
 1623SOL     MW 8126   1.318   1.875   5.400
 1624SOL     OW 8127   4.180   4.757   5.188
 1624SOL    HW1 8128   4.183   4.682   5.247
 1624SOL    HW2 8129   4.269   4.763   5.151
 1624SOL     MW 8130   4.192   4.748   5.191
 1625SOL     OW 8131   5.914   2.498   3.488
 1625SOL    HW1 8132   5.963   2.563   3.538
 1625SOL    HW2 8133   5.967   2.418   3.494
 1625SOL     MW 8134   5.927   2.496   3.495
 1626SOL     OW 8135   1.734   6.103   0.392
 1626SOL    HW1 8136   1.725   6.051   0.312
 1626SOL    HW2 8137   1.648   6.142   0.406
 1626SOL     MW 8138   1.722   6.101   0.384
 1627SOL     OW 8139   3.639   2.196   6.100
 1627SOL    HW1 8140   3.563   2.153   6.140
 1627SOL    HW2 8141   3.714   2.144   6.128
 1627SOL     MW 8142   3.639   2.184   6.109
 1628SOL     OW 8143   2.473   4.620   2.604
 1628SOL    HW1 8144   2.409   4.599   2.672
 1628SOL    HW2 8145   2.422   4.618   2.523
 1628SOL     MW 8146   2.458   4.617   2.602
 1629SOL     OW 8147   5.559   0.821   4.266
 1629SOL    HW1 8148   5.476   0.778   4.288
 1629SOL    HW2 8149   5.565   0.814   4.171
 1629SOL     MW 8150   5.549   0.815   4.256
 1630SOL     OW 8151   1.296   5.484   0.935
 1630SOL    HW1 8152   1.382   5.442   0.938
 1630SOL    HW2 8153   1.286   5.526   1.020
 1630SOL     MW 8154   1.306   5.484   0.946
 1631SOL     OW 8155   5.204   4.815   4.205
 1631SOL    HW1 8156   5.261   4.847   4.136
 1631SOL    HW2 8157   5.263   4.800   4.280
 1631SOL     MW 8158   5.219   4.817   4.206
 1632SOL     OW 8159   4.036   5.071   4.297
 1632SOL    HW1 8160   3.964   5.017   4.263
 1632SOL    HW2 8161   4.083   5.100   4.219
 1632SOL     MW 8162   4.033   5.068   4.282
 1633SOL     OW 8163   0.827   3.850   5.381
 1633SOL    HW1 8164   0.826   3.918   5.313
 1633SOL    HW2 8165   0.900   3.793   5.356
 1633SOL     MW 8166   0.836   3.852   5.369
 1634SOL     OW 8167   3.967   1.111   1.471
 1634SOL    HW1 8168   3.990   1.203   1.482
 1634SOL    HW2 8169   3.948   1.101   1.378
 1634SOL     MW 8170   3.968   1.121   1.461
 1635SOL     OW 8171   1.489   2.374   5.268
 1635SOL    HW1 8172   1.480   2.327   5.350
 1635SOL    HW2 8173   1.583   2.387   5.257
 1635SOL     MW 8174   1.500   2.370   5.277
 1636SOL     OW 8175   2.824   5.182   0.504
 1636SOL    HW1 8176   2.843   5.264   0.459
 1636SOL    HW2 8177   2.750   5.145   0.457
 1636SOL     MW 8178   2.817   5.188   0.492
 1637SOL     OW 8179   1.196   2.646   2.967
 1637SOL    HW1 8180   1.108   2.637   2.930
 1637SOL    HW2 8181   1.181   2.652   3.062
 1637SOL     MW 8182   1.183   2.645   2.974
 1638SOL     OW 8183   3.431   5.917   4.960
 1638SOL    HW1 8184   3.448   5.967   4.880
 1638SOL    HW2 8185   3.439   5.981   5.031
 1638SOL     MW 8186   3.434   5.932   4.959
 1639SOL     OW 8187   5.536   1.990   3.695
 1639SOL    HW1 8188   5.460   1.931   3.694
 1639SOL    HW2 8189   5.556   2.000   3.788
 1639SOL     MW 8190   5.528   1.984   3.707
 1640SOL     OW 8191   3.682   3.887   4.857
 1640SOL    HW1 8192   3.670   3.793   4.843
 1640SOL    HW2 8193   3.714   3.895   4.947
 1640SOL     MW 8194   3.685   3.876   4.867
 1641SOL     OW 8195   1.785   5.747   4.723
 1641SOL    HW1 8196   1.836   5.766   4.644
 1641SOL    HW2 8197   1.696   5.775   4.702
 1641SOL     MW 8198   1.780   5.753   4.710
 1642SOL     OW 8199   3.908   2.767   0.052
 1642SOL    HW1 8200   3.851   2.823   0.104
 1642SOL    HW2 8201   3.914   2.686   0.103
 1642SOL     MW 8202   3.901   2.764   0.065
 1643SOL     OW 8203   5.708   4.775   3.071
 1643SOL    HW1 8204   5.617   4.802   3.054
 1643SOL    HW2 8205   5.728   4.713   3.001
 1643SOL     MW 8206   5.699   4.771   3.060
 1644SOL     OW 8207   5.287   0.349   2.141
 1644SOL    HW1 8208   5.346   0.355   2.066
 1644SOL    HW2 8209   5.344   0.352   2.217
 1644SOL     MW 8210   5.302   0.350   2.141
 1645SOL     OW 8211   0.359   1.675   4.503
 1645SOL    HW1 8212   0.331   1.766   4.517
 1645SOL    HW2 8213   0.388   1.646   4.590
 1645SOL     MW 8214   0.359   1.683   4.516
 1646SOL     OW 8215   2.332   3.456   1.487
 1646SOL    HW1 8216   2.275   3.475   1.412
 1646SOL    HW2 8217   2.341   3.360   1.486
 1646SOL     MW 8218   2.326   3.446   1.477
 1647SOL     OW 8219   2.379   6.074   5.252
 1647SOL    HW1 8220   2.418   6.003   5.200
 1647SOL    HW2 8221   2.391   6.046   5.343
 1647SOL     MW 8222   2.386   6.061   5.257
 1648SOL     OW 8223   0.575   0.084   1.492
 1648SOL    HW1 8224   0.500   0.142   1.506
 1648SOL    HW2 8225   0.640   0.114   1.554
 1648SOL     MW 8226   0.573   0.095   1.502
 1649SOL     OW 8227   0.064   2.791   0.992
 1649SOL    HW1 8228   0.107   2.827   1.069
 1649SOL    HW2 8229  -0.012   2.847   0.977
 1649SOL     MW 8230   0.060   2.802   1.000
 1650SOL     OW 8231   0.767   3.354   4.261
 1650SOL    HW1 8232   0.691   3.345   4.204
 1650SOL    HW2 8233   0.803   3.440   4.239
 1650SOL     MW 8234   0.762   3.364   4.251
 1651SOL     OW 8235   0.661   2.460   3.664
 1651SOL    HW1 8236   0.632   2.422   3.581
 1651SOL    HW2 8237   0.717   2.393   3.703
 1651SOL     MW 8238   0.664   2.446   3.659
 1652SOL     OW 8239   5.209   1.154   3.931
 1652SOL    HW1 8240   5.222   1.143   3.837
 1652SOL    HW2 8241   5.270   1.224   3.955
 1652SOL     MW 8242   5.219   1.162   3.922
 1653SOL     OW 8243   2.578   1.073   5.367
 1653SOL    HW1 8244   2.633   1.087   5.445
 1653SOL    HW2 8245   2.636   1.091   5.294
 1653SOL     MW 8246   2.593   1.077   5.368
 1654SOL     OW 8247   1.271   4.930   0.110
 1654SOL    HW1 8248   1.339   4.887   0.161
 1654SOL    HW2 8249   1.296   5.022   0.109
 1654SOL     MW 8250   1.283   4.936   0.117
 1655SOL     OW 8251   0.322   4.718   1.224
 1655SOL    HW1 8252   0.239   4.765   1.229
 1655SOL    HW2 8253   0.367   4.757   1.149
 1655SOL     MW 8254   0.317   4.729   1.215
 1656SOL     OW 8255   0.556   3.070   4.800
 1656SOL    HW1 8256   0.479   3.067   4.743
 1656SOL    HW2 8257   0.577   2.979   4.819
 1656SOL     MW 8258   0.549   3.058   4.795
 1657SOL     OW 8259   5.969   5.471   4.362
 1657SOL    HW1 8260   6.019   5.514   4.431
 1657SOL    HW2 8261   5.929   5.395   4.404
 1657SOL     MW 8262   5.970   5.467   4.376
 1658SOL     OW 8263   4.991   5.031   3.769
 1658SOL    HW1 8264   5.003   4.944   3.806
 1658SOL    HW2 8265   5.018   5.022   3.677
 1658SOL     MW 8266   4.996   5.019   3.762
 1659SOL     OW 8267   4.786   0.031   5.582
 1659SOL    HW1 8268   4.835   0.090   5.524
 1659SOL    HW2 8269   4.712   0.000   5.529
 1659SOL     MW 8270   4.783   0.035   5.568
 1660SOL     OW 8271   0.100   5.716   3.982
 1660SOL    HW1 8272   0.155   5.645   4.016
 1660SOL    HW2 8273   0.146   5.746   3.904
 1660SOL     MW 8274   0.113   5.710   3.977
 1661SOL     OW 8275   3.664   2.299   1.629
 1661SOL    HW1 8276   3.627   2.387   1.619
 1661SOL    HW2 8277   3.754   2.315   1.656
 1661SOL     MW 8278   3.671   2.312   1.631
 1662SOL     OW 8279   0.349   4.500   3.213
 1662SOL    HW1 8280   0.393   4.538   3.136
 1662SOL    HW2 8281   0.364   4.565   3.282
 1662SOL     MW 8282   0.357   4.513   3.212
 1663SOL     OW 8283   3.342   1.611   0.909
 1663SOL    HW1 8284   3.358   1.565   0.991
 1663SOL    HW2 8285   3.422   1.598   0.858
 1663SOL     MW 8286   3.354   1.604   0.913
 1664SOL     OW 8287   3.991   4.876   2.665
 1664SOL    HW1 8288   4.008   4.932   2.589
 1664SOL    HW2 8289   4.077   4.842   2.690
 1664SOL     MW 8290   4.004   4.879   2.658
 1665SOL     OW 8291   0.445   0.044   3.502
 1665SOL    HW1 8292   0.495  -0.038   3.500
 1665SOL    HW2 8293   0.354   0.017   3.512
 1665SOL     MW 8294   0.440   0.030   3.503
 1666SOL     OW 8295   3.668   0.808   5.465
 1666SOL    HW1 8296   3.739   0.767   5.415
 1666SOL    HW2 8297   3.590   0.757   5.441
 1666SOL     MW 8298   3.667   0.796   5.455
 1667SOL     OW 8299   0.456   4.173   5.812
 1667SOL    HW1 8300   0.540   4.132   5.834
 1667SOL    HW2 8301   0.427   4.127   5.733
 1667SOL     MW 8302   0.463   4.162   5.805
 1668SOL     OW 8303   5.154   3.312   3.091
 1668SOL    HW1 8304   5.198   3.395   3.110
 1668SOL    HW2 8305   5.115   3.286   3.174
 1668SOL     MW 8306   5.155   3.320   3.104
 1669SOL     OW 8307   1.040   3.748   1.547
 1669SOL    HW1 8308   1.018   3.820   1.488
 1669SOL    HW2 8309   1.128   3.721   1.521
 1669SOL     MW 8310   1.049   3.754   1.536
 1670SOL     OW 8311   0.839   5.096   0.160
 1670SOL    HW1 8312   0.903   5.095   0.231
 1670SOL    HW2 8313   0.819   5.004   0.144
 1670SOL     MW 8314   0.844   5.084   0.167
 1671SOL     OW 8315   0.782   3.313   2.338
 1671SOL    HW1 8316   0.777   3.306   2.433
 1671SOL    HW2 8317   0.870   3.346   2.321
 1671SOL     MW 8318   0.793   3.316   2.348
 1672SOL     OW 8319   1.137   4.182   5.198
 1672SOL    HW1 8320   1.224   4.166   5.236
 1672SOL    HW2 8321   1.077   4.172   5.272
 1672SOL     MW 8322   1.141   4.178   5.212
 1673SOL     OW 8323   2.462   2.385   5.495
 1673SOL    HW1 8324   2.517   2.354   5.567
 1673SOL    HW2 8325   2.446   2.307   5.442
 1673SOL     MW 8326   2.467   2.371   5.498
 1674SOL     OW 8327   2.067   2.420   4.611
 1674SOL    HW1 8328   2.053   2.394   4.702
 1674SOL    HW2 8329   2.011   2.496   4.598
 1674SOL     MW 8330   2.058   2.426   4.621
 1675SOL     OW 8331   1.914   5.506   0.736
 1675SOL    HW1 8332   1.882   5.594   0.714
 1675SOL    HW2 8333   1.869   5.484   0.818
 1675SOL     MW 8334   1.904   5.515   0.744
 1676SOL     OW 8335   0.834   3.719   3.488
 1676SOL    HW1 8336   0.776   3.794   3.502
 1676SOL    HW2 8337   0.789   3.665   3.424
 1676SOL     MW 8338   0.821   3.722   3.482
 1677SOL     OW 8339   2.565   0.290   4.674
 1677SOL    HW1 8340   2.589   0.376   4.707
 1677SOL    HW2 8341   2.644   0.237   4.685
 1677SOL     MW 8342   2.578   0.294   4.679
 1678SOL     OW 8343   3.053   5.293   1.049
 1678SOL    HW1 8344   3.121   5.230   1.074
 1678SOL    HW2 8345   3.059   5.297   0.954
 1678SOL     MW 8346   3.063   5.285   1.040
 1679SOL     OW 8347   0.059   2.028   0.417
 1679SOL    HW1 8348   0.120   1.954   0.416
 1679SOL    HW2 8349  -0.017   1.996   0.369
 1679SOL     MW 8350   0.057   2.014   0.411
 1680SOL     OW 8351   5.539   4.428   1.192
 1680SOL    HW1 8352   5.490   4.419   1.111
 1680SOL    HW2 8353   5.480   4.396   1.260
 1680SOL     MW 8354   5.525   4.423   1.191
 1681SOL     OW 8355   5.080   0.441   2.570
 1681SOL    HW1 8356   5.010   0.446   2.506
 1681SOL    HW2 8357   5.044   0.480   2.649
 1681SOL     MW 8358   5.067   0.446   2.572
 1682SOL     OW 8359   5.229   1.959   4.872
 1682SOL    HW1 8360   5.178   1.956   4.791
 1682SOL    HW2 8361   5.268   2.046   4.872
 1682SOL     MW 8362   5.227   1.970   4.861
 1683SOL     OW 8363   1.342   0.598   4.850
 1683SOL    HW1 8364   1.268   0.646   4.813
 1683SOL    HW2 8365   1.373   0.543   4.778
 1683SOL     MW 8366   1.336   0.597   4.836
 1684SOL     OW 8367   0.614   2.035   1.682
 1684SOL    HW1 8368   0.622   1.939   1.684
 1684SOL    HW2 8369   0.668   2.062   1.608
 1684SOL     MW 8370   0.622   2.026   1.672
 1685SOL     OW 8371   4.001   2.783   4.857
 1685SOL    HW1 8372   4.091   2.759   4.834
 1685SOL    HW2 8373   4.000   2.785   4.953
 1685SOL     MW 8374   4.012   2.780   4.866
 1686SOL     OW 8375   5.460   4.360   0.736
 1686SOL    HW1 8376   5.551   4.337   0.754
 1686SOL    HW2 8377   5.412   4.279   0.749
 1686SOL     MW 8378   5.466   4.347   0.740
 1687SOL     OW 8379   3.493   1.338   4.969
 1687SOL    HW1 8380   3.512   1.409   5.030
 1687SOL    HW2 8381   3.468   1.382   4.888
 1687SOL     MW 8382   3.492   1.353   4.966
 1688SOL     OW 8383   4.065   5.147   2.074
 1688SOL    HW1 8384   4.026   5.105   1.997
 1688SOL    HW2 8385   4.010   5.223   2.090
 1688SOL     MW 8386   4.053   5.151   2.066
 1689SOL     OW 8387   4.224   0.036   2.897
 1689SOL    HW1 8388   4.207   0.130   2.890
 1689SOL    HW2 8389   4.144  -0.006   2.865
 1689SOL     MW 8390   4.212   0.042   2.892
 1690SOL     OW 8391   3.589   1.425   5.866
 1690SOL    HW1 8392   3.578   1.436   5.961
 1690SOL    HW2 8393   3.526   1.487   5.828
 1690SOL     MW 8394   3.579   1.435   5.873
 1691SOL     OW 8395   3.415   2.271   1.018
 1691SOL    HW1 8396   3.349   2.217   1.060
 1691SOL    HW2 8397   3.366   2.341   0.976
 1691SOL     MW 8398   3.401   2.273   1.018
 1692SOL     OW 8399   1.352   2.546   0.840
 1692SOL    HW1 8400   1.447   2.557   0.847
 1692SOL    HW2 8401   1.340   2.489   0.765
 1692SOL     MW 8402   1.363   2.540   0.831
 1693SOL     OW 8403   3.368   1.234   5.530
 1693SOL    HW1 8404   3.439   1.176   5.560
 1693SOL    HW2 8405   3.406   1.281   5.456
 1693SOL     MW 8406   3.382   1.232   5.524
 1694SOL     OW 8407   0.262   3.852   3.410
 1694SOL    HW1 8408   0.220   3.788   3.467
 1694SOL    HW2 8409   0.272   3.930   3.464
 1694SOL     MW 8410   0.258   3.853   3.424
 1695SOL     OW 8411   4.400   5.707   5.341
 1695SOL    HW1 8412   4.487   5.729   5.376
 1695SOL    HW2 8413   4.375   5.783   5.289
 1695SOL     MW 8414   4.409   5.719   5.339
 1696SOL     OW 8415   1.039   0.280   0.894
 1696SOL    HW1 8416   0.972   0.258   0.959
 1696SOL    HW2 8417   1.005   0.245   0.811
 1696SOL     MW 8418   1.026   0.273   0.892
 1697SOL     OW 8419   3.936   2.148   0.253
 1697SOL    HW1 8420   3.898   2.152   0.341
 1697SOL    HW2 8421   3.926   2.237   0.218
 1697SOL     MW 8422   3.930   2.160   0.260
 1698SOL     OW 8423   3.389   3.374   5.035
 1698SOL    HW1 8424   3.314   3.324   5.067
 1698SOL    HW2 8425   3.430   3.316   4.971
 1698SOL     MW 8426   3.385   3.360   5.031
 1699SOL     OW 8427   3.346   1.509   5.338
 1699SOL    HW1 8428   3.283   1.578   5.360
 1699SOL    HW2 8429   3.430   1.554   5.330
 1699SOL     MW 8430   3.348   1.524   5.340
 1700SOL     OW 8431   1.468   2.798   0.249
 1700SOL    HW1 8432   1.390   2.742   0.250
 1700SOL    HW2 8433   1.442   2.876   0.297
 1700SOL     MW 8434   1.455   2.801   0.255
 1701SOL     OW 8435   1.293   3.966   1.925
 1701SOL    HW1 8436   1.339   3.894   1.968
 1701SOL    HW2 8437   1.361   4.014   1.878
 1701SOL     MW 8438   1.308   3.963   1.925
 1702SOL     OW 8439   3.925   4.360   4.498
 1702SOL    HW1 8440   3.985   4.306   4.550
 1702SOL    HW2 8441   3.866   4.399   4.563
 1702SOL     MW 8442   3.925   4.358   4.513
 1703SOL     OW 8443   3.488   4.818   3.733
 1703SOL    HW1 8444   3.577   4.851   3.741
 1703SOL    HW2 8445   3.455   4.815   3.823
 1703SOL     MW 8446   3.495   4.822   3.745
 1704SOL     OW 8447   5.287   4.169   0.821
 1704SOL    HW1 8448   5.202   4.163   0.777
 1704SOL    HW2 8449   5.266   4.172   0.914
 1704SOL     MW 8450   5.273   4.168   0.827
 1705SOL     OW 8451   2.242   1.495   6.000
 1705SOL    HW1 8452   2.194   1.514   6.081
 1705SOL    HW2 8453   2.200   1.549   5.933
 1705SOL     MW 8454   2.231   1.504   6.002
 1706SOL     OW 8455   4.023   3.824   0.909
 1706SOL    HW1 8456   4.044   3.901   0.960
 1706SOL    HW2 8457   3.950   3.850   0.853
 1706SOL     MW 8458   4.016   3.837   0.908
 1707SOL     OW 8459   0.432   6.109   0.035
 1707SOL    HW1 8460   0.447   6.059   0.115
 1707SOL    HW2 8461   0.519   6.139   0.009
 1707SOL     MW 8462   0.445   6.107   0.042
 1708SOL     OW 8463   0.155   0.709   4.758
 1708SOL    HW1 8464   0.165   0.681   4.849
 1708SOL    HW2 8465   0.061   0.716   4.745
 1708SOL     MW 8466   0.144   0.706   4.768
 1709SOL     OW 8467   4.347   5.794   1.670
 1709SOL    HW1 8468   4.332   5.853   1.596
 1709SOL    HW2 8469   4.411   5.841   1.725
 1709SOL     MW 8470   4.353   5.808   1.667
 1710SOL     OW 8471   4.082   0.599   5.203
 1710SOL    HW1 8472   4.134   0.672   5.172
 1710SOL    HW2 8473   4.120   0.522   5.161
 1710SOL     MW 8474   4.093   0.598   5.194
 1711SOL     OW 8475   5.177   0.159   5.433
 1711SOL    HW1 8476   5.099   0.181   5.484
 1711SOL    HW2 8477   5.186   0.231   5.371
 1711SOL     MW 8478   5.168   0.171   5.432
 1712SOL     OW 8479   5.971   6.058   2.994
 1712SOL    HW1 8480   5.919   6.079   2.916
 1712SOL    HW2 8481   6.029   6.133   3.005
 1712SOL     MW 8482   5.972   6.070   2.985
 1713SOL     OW 8483   0.378   1.684   5.241
 1713SOL    HW1 8484   0.398   1.662   5.332
 1713SOL    HW2 8485   0.287   1.713   5.243
 1713SOL     MW 8486   0.369   1.685   5.253
 1714SOL     OW 8487   4.122   4.670   2.224
 1714SOL    HW1 8488   4.084   4.655   2.310
 1714SOL    HW2 8489   4.065   4.621   2.164
 1714SOL     MW 8490   4.110   4.662   2.227
 1715SOL     OW 8491   1.657   6.014   1.598
 1715SOL    HW1 8492   1.747   5.985   1.610
 1715SOL    HW2 8493   1.645   6.019   1.503
 1715SOL     MW 8494   1.667   6.011   1.587
 1716SOL     OW 8495   5.488   3.361   4.688
 1716SOL    HW1 8496   5.517   3.449   4.711
 1716SOL    HW2 8497   5.495   3.359   4.592
 1716SOL     MW 8498   5.493   3.372   4.678
 1717SOL     OW 8499   1.533   4.417   5.436
 1717SOL    HW1 8500   1.516   4.510   5.424
 1717SOL    HW2 8501   1.452   4.373   5.410
 1717SOL     MW 8502   1.521   4.423   5.431
 1718SOL     OW 8503   0.250   1.351   2.089
 1718SOL    HW1 8504   0.198   1.430   2.074
 1718SOL    HW2 8505   0.320   1.356   2.024
 1718SOL     MW 8506   0.252   1.362   2.079
 1719SOL     OW 8507   3.008   4.392   1.484
 1719SOL    HW1 8508   3.099   4.390   1.455
 1719SOL    HW2 8509   2.966   4.456   1.426
 1719SOL     MW 8510   3.014   4.400   1.473
 1720SOL     OW 8511   4.126   5.657   3.261
 1720SOL    HW1 8512   4.137   5.562   3.267
 1720SOL    HW2 8513   4.033   5.669   3.244
 1720SOL     MW 8514   4.116   5.646   3.260
 1721SOL     OW 8515   3.538   1.900   1.266
 1721SOL    HW1 8516   3.497   1.938   1.344
 1721SOL    HW2 8517   3.615   1.854   1.299
 1721SOL     MW 8518   3.542   1.899   1.280
 1722SOL     OW 8519   2.920   4.704   5.250
 1722SOL    HW1 8520   2.826   4.687   5.261
 1722SOL    HW2 8521   2.945   4.748   5.332
 1722SOL     MW 8522   2.911   4.707   5.262
 1723SOL     OW 8523   5.511   1.069   4.353
 1723SOL    HW1 8524   5.526   0.979   4.322
 1723SOL    HW2 8525   5.580   1.120   4.312
 1723SOL     MW 8526   5.522   1.064   4.344
 1724SOL     OW 8527   1.893   4.377   1.903
 1724SOL    HW1 8528   1.890   4.283   1.887
 1724SOL    HW2 8529   1.983   4.394   1.931
 1724SOL     MW 8530   1.904   4.367   1.904
 1725SOL     OW 8531   4.240   5.077   5.257
 1725SOL    HW1 8532   4.207   5.164   5.234
 1725SOL    HW2 8533   4.169   5.017   5.233
 1725SOL     MW 8534   4.227   5.080   5.251
 1726SOL     OW 8535   0.328   2.144   0.502
 1726SOL    HW1 8536   0.235   2.136   0.482
 1726SOL    HW2 8537   0.349   2.236   0.488
 1726SOL     MW 8538   0.319   2.155   0.498
 1727SOL     OW 8539   6.114   5.135   0.667
 1727SOL    HW1 8540   6.050   5.097   0.607
 1727SOL    HW2 8541   6.107   5.230   0.653
 1727SOL     MW 8542   6.105   5.142   0.658
 1728SOL     OW 8543   4.386   4.706   6.008
 1728SOL    HW1 8544   4.309   4.762   6.021
 1728SOL    HW2 8545   4.453   4.744   6.065
 1728SOL     MW 8546   4.385   4.718   6.017
 1729SOL     OW 8547   2.088   1.888   0.688
 1729SOL    HW1 8548   2.044   1.826   0.630
 1729SOL    HW2 8549   2.056   1.974   0.660
 1729SOL     MW 8550   2.078   1.891   0.677
 1730SOL     OW 8551   3.010   5.018   3.997
 1730SOL    HW1 8552   3.039   4.935   3.960
 1730SOL    HW2 8553   3.059   5.027   4.078
 1730SOL     MW 8554   3.020   5.009   4.002
 1731SOL     OW 8555   1.297   0.458   5.182
 1731SOL    HW1 8556   1.229   0.405   5.141
 1731SOL    HW2 8557   1.294   0.434   5.274
 1731SOL     MW 8558   1.288   0.448   5.188
 1732SOL     OW 8559   3.760   5.272   1.402
 1732SOL    HW1 8560   3.673   5.265   1.440
 1732SOL    HW2 8561   3.784   5.364   1.413
 1732SOL     MW 8562   3.752   5.283   1.408
 1733SOL     OW 8563   3.185   0.810   1.550
 1733SOL    HW1 8564   3.183   0.843   1.640
 1733SOL    HW2 8565   3.095   0.782   1.533
 1733SOL     MW 8566   3.173   0.810   1.559
 1734SOL     OW 8567   1.003   1.496   4.503
 1734SOL    HW1 8568   1.094   1.470   4.486
 1734SOL    HW2 8569   0.958   1.415   4.525
 1734SOL     MW 8570   1.009   1.482   4.504
 1735SOL     OW 8571   4.043   3.833   4.832
 1735SOL    HW1 8572   4.055   3.913   4.883
 1735SOL    HW2 8573   4.099   3.768   4.875
 1735SOL     MW 8574   4.052   3.835   4.844
 1736SOL     OW 8575   3.797   1.837   3.764
 1736SOL    HW1 8576   3.763   1.857   3.851
 1736SOL    HW2 8577   3.777   1.915   3.712
 1736SOL     MW 8578   3.790   1.849   3.768
 1737SOL     OW 8579   3.701   0.834   3.480
 1737SOL    HW1 8580   3.691   0.895   3.552
 1737SOL    HW2 8581   3.774   0.869   3.428
 1737SOL     MW 8582   3.709   0.846   3.483
 1738SOL     OW 8583   4.804   4.502   0.935
 1738SOL    HW1 8584   4.785   4.556   1.012
 1738SOL    HW2 8585   4.734   4.437   0.934
 1738SOL     MW 8586   4.793   4.501   0.945
 1739SOL     OW 8587   3.219   1.161   0.826
 1739SOL    HW1 8588   3.235   1.205   0.743
 1739SOL    HW2 8589   3.304   1.160   0.870
 1739SOL     MW 8590   3.232   1.166   0.821
 1740SOL     OW 8591   5.988   1.129   0.560
 1740SOL    HW1 8592   5.990   1.072   0.484
 1740SOL    HW2 8593   5.906   1.107   0.605
 1740SOL     MW 8594   5.978   1.119   0.556
 1741SOL     OW 8595   3.466   1.677   3.789
 1741SOL    HW1 8596   3.442   1.656   3.880
 1741SOL    HW2 8597   3.499   1.767   3.794
 1741SOL     MW 8598   3.468   1.686   3.801
 1742SOL     OW 8599   4.284   1.332   2.087
 1742SOL    HW1 8600   4.219   1.320   2.157
 1742SOL    HW2 8601   4.361   1.365   2.132
 1742SOL     MW 8602   4.285   1.334   2.102
 1743SOL     OW 8603   3.010   0.315   0.949
 1743SOL    HW1 8604   3.095   0.280   0.977
 1743SOL    HW2 8605   3.025   0.349   0.861
 1743SOL     MW 8606   3.023   0.315   0.942
 1744SOL     OW 8607   0.081   3.075   2.875
 1744SOL    HW1 8608   0.175   3.054   2.872
 1744SOL    HW2 8609   0.056   3.085   2.783
 1744SOL     MW 8610   0.090   3.074   2.862
 1745SOL     OW 8611   4.942   1.759   1.213
 1745SOL    HW1 8612   4.874   1.737   1.149
 1745SOL    HW2 8613   4.949   1.855   1.209
 1745SOL     MW 8614   4.935   1.769   1.204
 1746SOL     OW 8615   0.799   5.708   3.991
 1746SOL    HW1 8616   0.719   5.699   4.043
 1746SOL    HW2 8617   0.774   5.767   3.919
 1746SOL     MW 8618   0.786   5.714   3.988
 1747SOL     OW 8619   4.859   4.157   2.454
 1747SOL    HW1 8620   4.875   4.155   2.360
 1747SOL    HW2 8621   4.909   4.233   2.485
 1747SOL     MW 8622   4.867   4.167   2.446
 1748SOL     OW 8623   0.980   0.181   0.052
 1748SOL    HW1 8624   0.946   0.245  -0.011
 1748SOL    HW2 8625   1.074   0.201   0.057
 1748SOL     MW 8626   0.988   0.192   0.044
 1749SOL     OW 8627   0.788   3.530   5.380
 1749SOL    HW1 8628   0.806   3.607   5.434
 1749SOL    HW2 8629   0.711   3.555   5.328
 1749SOL     MW 8630   0.780   3.543   5.380
 1750SOL     OW 8631   1.599   0.221   2.468
 1750SOL    HW1 8632   1.669   0.165   2.434
 1750SOL    HW2 8633   1.525   0.162   2.479
 1750SOL     MW 8634   1.599   0.206   2.465
 1751SOL     OW 8635   3.851   3.829   3.941
 1751SOL    HW1 8636   3.799   3.891   3.991
 1751SOL    HW2 8637   3.928   3.813   3.995
 1751SOL     MW 8638   3.854   3.835   3.954
 1752SOL     OW 8639   4.723   1.194   4.422
 1752SOL    HW1 8640   4.661   1.172   4.491
 1752SOL    HW2 8641   4.799   1.231   4.468
 1752SOL     MW 8642   4.725   1.196   4.437
 1753SOL     OW 8643   3.545   0.341   5.765
 1753SOL    HW1 8644   3.517   0.414   5.711
 1753SOL    HW2 8645   3.470   0.321   5.820
 1753SOL     MW 8646   3.532   0.348   5.765
 1754SOL     OW 8647   2.155   3.803   1.578
 1754SOL    HW1 8648   2.117   3.754   1.505
 1754SOL    HW2 8649   2.108   3.886   1.578
 1754SOL     MW 8650   2.144   3.807   1.569
 1755SOL     OW 8651   2.355   2.549   5.142
 1755SOL    HW1 8652   2.392   2.630   5.107
 1755SOL    HW2 8653   2.365   2.485   5.072
 1755SOL     MW 8654   2.361   2.551   5.129
 1756SOL     OW 8655   3.553   3.167   4.880
 1756SOL    HW1 8656   3.601   3.113   4.943
 1756SOL    HW2 8657   3.504   3.104   4.827
 1756SOL     MW 8658   3.553   3.152   4.881
 1757SOL     OW 8659   1.396   1.924   0.420
 1757SOL    HW1 8660   1.364   1.900   0.333
 1757SOL    HW2 8661   1.444   2.006   0.407
 1757SOL     MW 8662   1.398   1.931   0.408
 1758SOL     OW 8663   1.500   2.073   3.161
 1758SOL    HW1 8664   1.469   2.051   3.073
 1758SOL    HW2 8665   1.595   2.074   3.153
 1758SOL     MW 8666   1.508   2.070   3.149
 1759SOL     OW 8667   4.174   1.521   2.429
 1759SOL    HW1 8668   4.170   1.566   2.513
 1759SOL    HW2 8669   4.135   1.582   2.366
 1759SOL     MW 8670   4.169   1.534   2.431
 1760SOL     OW 8671   0.318   4.831   3.270
 1760SOL    HW1 8672   0.332   4.873   3.355
 1760SOL    HW2 8673   0.231   4.860   3.243
 1760SOL     MW 8674   0.309   4.840   3.278
 1761SOL     OW 8675   1.319   0.066   5.679
 1761SOL    HW1 8676   1.327  -0.027   5.656
 1761SOL    HW2 8677   1.237   0.093   5.640
 1761SOL     MW 8678   1.310   0.057   5.671
 1762SOL     OW 8679   5.754   5.657   1.558
 1762SOL    HW1 8680   5.746   5.578   1.612
 1762SOL    HW2 8681   5.842   5.689   1.576
 1762SOL     MW 8682   5.764   5.651   1.568
 1763SOL     OW 8683   0.388   1.059   2.327
 1763SOL    HW1 8684   0.439   1.134   2.296
 1763SOL    HW2 8685   0.296   1.088   2.320
 1763SOL     MW 8686   0.382   1.073   2.322
 1764SOL     OW 8687   0.356   6.107   1.960
 1764SOL    HW1 8688   0.427   6.044   1.967
 1764SOL    HW2 8689   0.283   6.067   2.008
 1764SOL     MW 8690   0.355   6.094   1.967
 1765SOL     OW 8691   3.306   4.733   4.260
 1765SOL    HW1 8692   3.363   4.809   4.251
 1765SOL    HW2 8693   3.226   4.767   4.300
 1765SOL     MW 8694   3.303   4.747   4.264
 1766SOL     OW 8695   2.038   1.137   0.049
 1766SOL    HW1 8696   1.984   1.215   0.037
 1766SOL    HW2 8697   1.980   1.075   0.094
 1766SOL     MW 8698   2.023   1.139   0.053
 1767SOL     OW 8699   3.059   3.184   0.793
 1767SOL    HW1 8700   2.977   3.160   0.751
 1767SOL    HW2 8701   3.048   3.157   0.885
 1767SOL     MW 8702   3.047   3.177   0.800
 1768SOL     OW 8703   1.529   1.319   1.467
 1768SOL    HW1 8704   1.498   1.249   1.524
 1768SOL    HW2 8705   1.459   1.384   1.468
 1768SOL     MW 8706   1.516   1.318   1.474
 1769SOL     OW 8707   4.396   4.235   3.394
 1769SOL    HW1 8708   4.338   4.311   3.395
 1769SOL    HW2 8709   4.378   4.192   3.310
 1769SOL     MW 8710   4.386   4.239   3.383
 1770SOL     OW 8711   1.657   0.641   4.927
 1770SOL    HW1 8712   1.625   0.715   4.875
 1770SOL    HW2 8713   1.690   0.681   5.008
 1770SOL     MW 8714   1.657   0.656   4.931
 1771SOL     OW 8715   4.768   1.359   1.407
 1771SOL    HW1 8716   4.745   1.269   1.386
 1771SOL    HW2 8717   4.864   1.360   1.406
 1771SOL     MW 8718   4.777   1.348   1.405
 1772SOL     OW 8719   0.858   4.020   1.981
 1772SOL    HW1 8720   0.842   4.053   1.893
 1772SOL    HW2 8721   0.771   3.998   2.015
 1772SOL     MW 8722   0.845   4.021   1.974
 1773SOL     OW 8723   2.296   2.116   1.538
 1773SOL    HW1 8724   2.256   2.039   1.498
 1773SOL    HW2 8725   2.388   2.110   1.515
 1773SOL     MW 8726   2.302   2.105   1.530
 1774SOL     OW 8727   2.146   0.812   0.222
 1774SOL    HW1 8728   2.068   0.868   0.224
 1774SOL    HW2 8729   2.154   0.787   0.130
 1774SOL     MW 8730   2.137   0.816   0.211
 1775SOL     OW 8731   4.518   1.614   5.145
 1775SOL    HW1 8732   4.423   1.601   5.141
 1775SOL    HW2 8733   4.538   1.667   5.068
 1775SOL     MW 8734   4.509   1.619   5.135
 1776SOL     OW 8735   1.106   0.819   3.681
 1776SOL    HW1 8736   1.058   0.884   3.629
 1776SOL    HW2 8737   1.108   0.741   3.625
 1776SOL     MW 8738   1.100   0.817   3.667
 1777SOL     OW 8739   4.254   2.875   1.172
 1777SOL    HW1 8740   4.247   2.885   1.267
 1777SOL    HW2 8741   4.322   2.937   1.147
 1777SOL     MW 8742   4.261   2.884   1.181
 1778SOL     OW 8743   5.540   3.050   3.561
 1778SOL    HW1 8744   5.620   3.089   3.596
 1778SOL    HW2 8745   5.561   3.030   3.470
 1778SOL     MW 8746   5.553   3.053   3.554
 1779SOL     OW 8747   3.056   0.370   0.126
 1779SOL    HW1 8748   2.968   0.359   0.164
 1779SOL    HW2 8749   3.061   0.463   0.105
 1779SOL     MW 8750   3.045   0.381   0.128
 1780SOL     OW 8751   1.166   5.146   4.348
 1780SOL    HW1 8752   1.111   5.068   4.352
 1780SOL    HW2 8753   1.109   5.214   4.313
 1780SOL     MW 8754   1.152   5.144   4.344
 1781SOL     OW 8755   2.048   0.166   5.944
 1781SOL    HW1 8756   1.969   0.170   5.890
 1781SOL    HW2 8757   2.020   0.201   6.029
 1781SOL     MW 8758   2.034   0.171   5.948
 1782SOL     OW 8759   1.284   2.107   2.423
 1782SOL    HW1 8760   1.357   2.113   2.362
 1782SOL    HW2 8761   1.220   2.170   2.390
 1782SOL     MW 8762   1.285   2.116   2.411
 1783SOL     OW 8763   1.690   4.548   2.424
 1783SOL    HW1 8764   1.728   4.604   2.493
 1783SOL    HW2 8765   1.629   4.491   2.470
 1783SOL     MW 8766   1.687   4.547   2.439
 1784SOL     OW 8767   0.957   2.124   4.815
 1784SOL    HW1 8768   0.868   2.097   4.792
 1784SOL    HW2 8769   1.014   2.074   4.755
 1784SOL     MW 8770   0.953   2.114   4.804
 1785SOL     OW 8771   4.686   4.138   5.089
 1785SOL    HW1 8772   4.637   4.134   5.171
 1785SOL    HW2 8773   4.658   4.060   5.040
 1785SOL     MW 8774   4.676   4.127   5.093
 1786SOL     OW 8775   4.124   1.569   3.976
 1786SOL    HW1 8776   4.104   1.481   3.943
 1786SOL    HW2 8777   4.072   1.576   4.057
 1786SOL     MW 8778   4.115   1.558   3.982
 1787SOL     OW 8779   5.413   1.612   3.650
 1787SOL    HW1 8780   5.408   1.650   3.562
 1787SOL    HW2 8781   5.492   1.651   3.688
 1787SOL     MW 8782   5.423   1.622   3.644
 1788SOL     OW 8783   3.901   3.737   0.086
 1788SOL    HW1 8784   3.966   3.714   0.019
 1788SOL    HW2 8785   3.941   3.708   0.168
 1788SOL     MW 8786   3.915   3.730   0.088
 1789SOL     OW 8787   3.305   4.787   0.216
 1789SOL    HW1 8788   3.377   4.756   0.161
 1789SOL    HW2 8789   3.323   4.880   0.230
 1789SOL     MW 8790   3.316   4.795   0.211
 1790SOL     OW 8791   0.435   2.322   3.787
 1790SOL    HW1 8792   0.514   2.364   3.754
 1790SOL    HW2 8793   0.374   2.394   3.802
 1790SOL     MW 8794   0.437   2.336   3.785
 1791SOL     OW 8795   0.335   0.155   0.206
 1791SOL    HW1 8796   0.272   0.102   0.255
 1791SOL    HW2 8797   0.383   0.093   0.153
 1791SOL     MW 8798   0.333   0.141   0.206
 1792SOL     OW 8799   4.359   3.358   0.552
 1792SOL    HW1 8800   4.268   3.370   0.578
 1792SOL    HW2 8801   4.400   3.443   0.567
 1792SOL     MW 8802   4.352   3.371   0.557
 1793SOL     OW 8803   5.594   3.307   5.342
 1793SOL    HW1 8804   5.614   3.333   5.252
 1793SOL    HW2 8805   5.521   3.364   5.368
 1793SOL     MW 8806   5.587   3.318   5.334
 1794SOL     OW 8807   2.235   0.993   2.575
 1794SOL    HW1 8808   2.161   1.047   2.545
 1794SOL    HW2 8809   2.203   0.950   2.653
 1794SOL     MW 8810   2.222   0.995   2.581
 1795SOL     OW 8811   5.898   3.992   5.173
 1795SOL    HW1 8812   5.873   4.083   5.159
 1795SOL    HW2 8813   5.879   3.949   5.090
 1795SOL     MW 8814   5.893   3.998   5.161
 1796SOL     OW 8815   3.414   5.496   5.280
 1796SOL    HW1 8816   3.446   5.583   5.257
 1796SOL    HW2 8817   3.335   5.484   5.229
 1796SOL     MW 8818   3.408   5.505   5.271
 1797SOL     OW 8819   0.820   6.017   5.211
 1797SOL    HW1 8820   0.891   5.978   5.262
 1797SOL    HW2 8821   0.831   5.981   5.123
 1797SOL     MW 8822   0.830   6.007   5.206
 1798SOL     OW 8823   3.926   4.201   1.527
 1798SOL    HW1 8824   4.010   4.169   1.559
 1798SOL    HW2 8825   3.924   4.176   1.434
 1798SOL     MW 8826   3.936   4.193   1.519
 1799SOL     OW 8827   5.168   2.156   2.217
 1799SOL    HW1 8828   5.214   2.227   2.261
 1799SOL    HW2 8829   5.099   2.199   2.168
 1799SOL     MW 8830   5.165   2.171   2.217
 1800SOL     OW 8831   5.686   1.445   3.509
 1800SOL    HW1 8832   5.599   1.437   3.468
 1800SOL    HW2 8833   5.712   1.536   3.491
 1800SOL     MW 8834   5.678   1.456   3.501
 1801SOL     OW 8835   0.458   0.022   1.235
 1801SOL    HW1 8836   0.385   0.028   1.173
 1801SOL    HW2 8837   0.462   0.108   1.275
 1801SOL     MW 8838   0.449   0.034   1.232
 1802SOL     OW 8839   1.106   4.251   3.817
 1802SOL    HW1 8840   1.018   4.262   3.781
 1802SOL    HW2 8841   1.164   4.273   3.744
 1802SOL     MW 8842   1.102   4.255   3.803
 1803SOL     OW 8843   1.209   3.998   3.274
 1803SOL    HW1 8844   1.150   3.931   3.310
 1803SOL    HW2 8845   1.254   3.953   3.202
 1803SOL     MW 8846   1.207   3.984   3.270
 1804SOL     OW 8847   5.814   5.180   1.135
 1804SOL    HW1 8848   5.747   5.118   1.107
 1804SOL    HW2 8849   5.876   5.184   1.062
 1804SOL     MW 8850   5.814   5.173   1.122
 1805SOL     OW 8851   4.569   2.214   3.491
 1805SOL    HW1 8852   4.503   2.278   3.463
 1805SOL    HW2 8853   4.620   2.261   3.557
 1805SOL     MW 8854   4.567   2.228   3.496
 1806SOL     OW 8855   1.383   4.117   4.529
 1806SOL    HW1 8856   1.343   4.102   4.443
 1806SOL    HW2 8857   1.344   4.198   4.559
 1806SOL     MW 8858   1.373   4.125   4.522
 1807SOL     OW 8859   0.625   3.412   3.484
 1807SOL    HW1 8860   0.535   3.444   3.486
 1807SOL    HW2 8861   0.666   3.460   3.412
 1807SOL     MW 8862   0.619   3.422   3.475
 1808SOL     OW 8863   3.136   5.850   1.503
 1808SOL    HW1 8864   3.054   5.817   1.468
 1808SOL    HW2 8865   3.204   5.806   1.451
 1808SOL     MW 8866   3.134   5.840   1.492
 1809SOL     OW 8867   2.962   4.443   1.999
 1809SOL    HW1 8868   3.010   4.451   1.916
 1809SOL    HW2 8869   2.873   4.421   1.973
 1809SOL     MW 8870   2.957   4.441   1.985
 1810SOL     OW 8871   5.302   5.588   2.563
 1810SOL    HW1 8872   5.348   5.535   2.628
 1810SOL    HW2 8873   5.311   5.539   2.482
 1810SOL     MW 8874   5.309   5.575   2.561
 1811SOL     OW 8875   0.136   3.650   0.068
 1811SOL    HW1 8876   0.187   3.681  -0.007
 1811SOL    HW2 8877   0.052   3.696   0.060
 1811SOL     MW 8878   0.132   3.660   0.057
 1812SOL     OW 8879   1.137   3.111   4.704
 1812SOL    HW1 8880   1.222   3.151   4.686
 1812SOL    HW2 8881   1.075   3.183   4.702
 1812SOL     MW 8882   1.140   3.125   4.702
 1813SOL     OW 8883   5.301   0.505   1.723
 1813SOL    HW1 8884   5.387   0.501   1.681
 1813SOL    HW2 8885   5.320   0.504   1.817
 1813SOL     MW 8886   5.315   0.504   1.730
 1814SOL     OW 8887   2.866   5.164   1.222
[truncated: 942,872 more chars]
