# Supplementary material for: Identifying potential monkeypox virus inhibitors: an in silico study targeting the A42R protein
Source: Front Cell Infect Microbiol. 2024 Mar 4;14:1351737. doi: 10.3389/fcimb.2024.1351737 (PMC10945028; doi:10.3389/fcimb.2024.1351737)
Supplement: Supplementary file 2 [file DataSheet_2.zip › Supplementary_Files/ZINC000001632866/frame#04.gro]

Generated by trjconv : Protein in water t= 100000.00000
29839
    1MET      N    1   2.163   4.314   4.645
    1MET     H1    2   2.124   4.269   4.726
    1MET     H2    3   2.232   4.366   4.697
    1MET     H3    4   2.098   4.377   4.601
    1MET     CA    5   2.235   4.217   4.551
    1MET     HA    6   2.311   4.265   4.489
    1MET     CB    7   2.305   4.110   4.644
    1MET    HB1    8   2.367   4.167   4.713
    1MET    HB2    9   2.225   4.058   4.696
    1MET     CG   10   2.406   4.016   4.565
    1MET    HG1   11   2.356   3.957   4.488
    1MET    HG2   12   2.478   4.075   4.510
    1MET     SD   13   2.527   3.918   4.651
    1MET     CE   14   2.423   3.776   4.699
    1MET    HE1   15   2.326   3.814   4.731
    1MET    HE2   16   2.411   3.715   4.610
    1MET    HE3   17   2.470   3.716   4.778
    1MET      C   18   2.143   4.149   4.447
    1MET      O   19   2.045   4.085   4.485
    2ALA      N   20   2.176   4.156   4.316
    2ALA      H   21   2.238   4.232   4.292
    2ALA     CA   22   2.098   4.079   4.216
    2ALA     HA   23   1.995   4.110   4.229
    2ALA     CB   24   2.161   4.117   4.081
    2ALA    HB1   25   2.265   4.088   4.092
    2ALA    HB2   26   2.111   4.082   3.991
    2ALA    HB3   27   2.168   4.224   4.060
    2ALA      C   28   2.125   3.924   4.235
    2ALA      O   29   2.224   3.893   4.299
    3GLU      N   30   2.044   3.841   4.175
    3GLU      H   31   1.969   3.878   4.119
    3GLU     CA   32   2.048   3.692   4.195
    3GLU     HA   33   2.035   3.662   4.299
    3GLU     CB   34   1.914   3.637   4.129
    3GLU    HB1   35   1.923   3.676   4.027
    3GLU    HB2   36   1.927   3.529   4.123
    3GLU     CG   37   1.784   3.674   4.191
    3GLU    HG1   38   1.761   3.780   4.203
    3GLU    HG2   39   1.702   3.647   4.125
    3GLU     CD   40   1.762   3.598   4.318
    3GLU    OE1   41   1.789   3.476   4.328
    3GLU    OE2   42   1.703   3.652   4.416
    3GLU      C   43   2.168   3.629   4.113
    3GLU      O   44   2.212   3.517   4.137
    4TRP      N   45   2.223   3.707   4.021
    4TRP      H   46   2.168   3.790   4.005
    4TRP     CA   47   2.334   3.674   3.938
    4TRP     HA   48   2.309   3.589   3.874
    4TRP     CB   49   2.367   3.788   3.839
    4TRP    HB1   50   2.368   3.883   3.893
    4TRP    HB2   51   2.458   3.778   3.781
    4TRP     CG   52   2.263   3.803   3.728
    4TRP    CD1   53   2.180   3.904   3.711
    4TRP    HD1   54   2.168   3.992   3.772
    4TRP    CD2   55   2.222   3.706   3.628
    4TRP    NE1   56   2.096   3.886   3.603
    4TRP    HE1   57   2.040   3.958   3.558
    4TRP    CE2   58   2.120   3.764   3.545
    4TRP    CE3   59   2.261   3.574   3.596
    4TRP    HE3   60   2.340   3.535   3.659
    4TRP    CZ2   61   2.083   3.699   3.428
    4TRP    HZ2   62   2.012   3.740   3.358
    4TRP    CZ3   63   2.224   3.512   3.478
    4TRP    HZ3   64   2.267   3.418   3.447
    4TRP    CH2   65   2.132   3.572   3.394
    4TRP    HH2   66   2.091   3.509   3.317
    4TRP      C   67   2.458   3.636   4.009
    4TRP      O   68   2.517   3.535   3.976
    5HIS      N   69   2.489   3.716   4.112
    5HIS      H   70   2.440   3.803   4.130
    5HIS     CA   71   2.603   3.690   4.210
    5HIS     HA   72   2.686   3.663   4.145
    5HIS     CB   73   2.633   3.822   4.293
    5HIS    HB1   74   2.550   3.841   4.361
    5HIS    HB2   75   2.723   3.815   4.355
    5HIS     CG   76   2.645   3.951   4.211
    5HIS    ND1   77   2.540   4.009   4.140
    5HIS    CD2   78   2.755   4.037   4.207
    5HIS    HD2   79   2.847   4.027   4.263
    5HIS    CE1   80   2.593   4.119   4.083
    5HIS    HE1   81   2.556   4.168   3.994
    5HIS    NE2   82   2.722   4.139   4.121
    5HIS    HE2   83   2.781   4.218   4.100
    5HIS      C   84   2.591   3.571   4.302
    5HIS      O   85   2.691   3.526   4.355
    6LYS      N   86   2.473   3.511   4.321
    6LYS      H   87   2.400   3.550   4.262
    6LYS     CA   88   2.461   3.375   4.376
    6LYS     HA   89   2.508   3.382   4.474
    6LYS     CB   90   2.314   3.326   4.389
    6LYS    HB1   91   2.273   3.308   4.289
    6LYS    HB2   92   2.330   3.226   4.430
    6LYS     CG   93   2.216   3.410   4.475
    6LYS    HG1   94   2.241   3.389   4.579
    6LYS    HG2   95   2.225   3.518   4.459
    6LYS     CD   96   2.071   3.368   4.457
    6LYS    HD1   97   2.042   3.409   4.361
    6LYS    HD2   98   2.057   3.260   4.457
    6LYS     CE   99   1.983   3.424   4.571
    6LYS    HE1  100   2.020   3.378   4.662
    6LYS    HE2  101   1.977   3.533   4.572
    6LYS     NZ  102   1.849   3.365   4.553
    6LYS    HZ1  103   1.808   3.404   4.469
    6LYS    HZ2  104   1.864   3.268   4.527
    6LYS    HZ3  105   1.791   3.377   4.635
    6LYS      C  106   2.551   3.265   4.304
    6LYS      O  107   2.600   3.176   4.366
    7ILE      N  108   2.568   3.271   4.168
    7ILE      H  109   2.527   3.353   4.125
    7ILE     CA  110   2.645   3.184   4.085
    7ILE     HA  111   2.622   3.082   4.114
    7ILE     CB  112   2.600   3.211   3.934
    7ILE     HB  113   2.613   3.318   3.917
    7ILE    CG1  114   2.454   3.163   3.905
    7ILE   HG11  115   2.451   3.054   3.915
    7ILE   HG12  116   2.385   3.198   3.981
    7ILE    CG2  117   2.703   3.159   3.829
    7ILE   HG21  118   2.706   3.051   3.821
    7ILE   HG22  119   2.690   3.192   3.725
    7ILE   HG23  120   2.806   3.189   3.848
    7ILE     CD  121   2.391   3.209   3.766
    7ILE    HD1  122   2.385   3.317   3.752
    7ILE    HD2  123   2.456   3.179   3.685
    7ILE    HD3  124   2.292   3.168   3.747
    7ILE      C  125   2.795   3.200   4.103
    7ILE      O  126   2.861   3.097   4.119
    8ILE      N  127   2.850   3.326   4.120
    8ILE      H  128   2.780   3.398   4.104
    8ILE     CA  129   2.984   3.365   4.173
    8ILE     HA  130   3.054   3.316   4.106
    8ILE     CB  131   3.001   3.514   4.162
    8ILE     HB  132   2.929   3.563   4.227
    8ILE    CG1  133   2.965   3.579   4.022
    8ILE   HG11  134   2.858   3.583   4.001
    8ILE   HG12  135   2.994   3.684   4.023
    8ILE    CG2  136   3.127   3.581   4.210
    8ILE   HG21  137   3.126   3.688   4.227
    8ILE   HG22  138   3.162   3.550   4.308
    8ILE   HG23  139   3.214   3.559   4.149
    8ILE     CD  140   3.033   3.508   3.907
    8ILE    HD1  141   3.141   3.514   3.918
    8ILE    HD2  142   3.013   3.403   3.887
    8ILE    HD3  143   3.002   3.564   3.819
    8ILE      C  144   2.993   3.321   4.318
    8ILE      O  145   3.092   3.250   4.348
    9GLU      N  146   2.899   3.349   4.417
    9GLU      H  147   2.816   3.405   4.407
    9GLU     CA  148   2.918   3.307   4.556
    9GLU     HA  149   3.015   3.338   4.596
    9GLU     CB  150   2.811   3.375   4.642
    9GLU    HB1  151   2.713   3.334   4.615
    9GLU    HB2  152   2.823   3.321   4.736
    9GLU     CG  153   2.808   3.532   4.657
    9GLU    HG1  154   2.803   3.574   4.557
    9GLU    HG2  155   2.714   3.574   4.695
    9GLU     CD  156   2.914   3.597   4.745
    9GLU    OE1  157   2.955   3.539   4.847
    9GLU    OE2  158   2.951   3.715   4.723
    9GLU      C  159   2.918   3.153   4.570
    9GLU      O  160   2.972   3.100   4.664
   10ASP      N  161   2.858   3.078   4.478
   10ASP      H  162   2.821   3.130   4.400
   10ASP     CA  163   2.854   2.931   4.472
   10ASP     HA  164   2.830   2.897   4.573
   10ASP     CB  165   2.741   2.890   4.378
   10ASP    HB1  166   2.643   2.928   4.407
   10ASP    HB2  167   2.760   2.928   4.278
   10ASP     CG  168   2.722   2.737   4.370
   10ASP    OD1  169   2.645   2.674   4.446
   10ASP    OD2  170   2.783   2.682   4.274
   10ASP      C  171   2.992   2.880   4.428
   10ASP      O  172   3.044   2.787   4.490
   11ILE      N  173   3.045   2.943   4.323
   11ILE      H  174   2.982   2.998   4.268
   11ILE     CA  175   3.186   2.927   4.277
   11ILE     HA  176   3.188   2.819   4.260
   11ILE     CB  177   3.214   3.015   4.143
   11ILE     HB  178   3.179   3.118   4.156
   11ILE    CG1  179   3.122   2.936   4.042
   11ILE   HG11  180   3.167   2.840   4.018
   11ILE   HG12  181   3.020   2.919   4.076
   11ILE    CG2  182   3.361   3.015   4.105
   11ILE   HG21  183   3.412   3.089   4.166
   11ILE   HG22  184   3.405   2.919   4.132
   11ILE   HG23  185   3.378   3.038   3.999
   11ILE     CD  186   3.107   3.001   3.910
   11ILE    HD1  187   3.005   2.985   3.874
   11ILE    HD2  188   3.126   3.108   3.913
   11ILE    HD3  189   3.179   2.951   3.845
   11ILE      C  190   3.289   2.970   4.390
   11ILE      O  191   3.398   2.914   4.393
   12SER      N  192   3.255   3.065   4.478
   12SER      H  193   3.173   3.118   4.452
   12SER     CA  194   3.332   3.116   4.597
   12SER     HA  195   3.440   3.118   4.583
   12SER     CB  196   3.292   3.265   4.625
   12SER    HB1  197   3.191   3.268   4.667
   12SER    HB2  198   3.358   3.328   4.684
   12SER     OG  199   3.291   3.339   4.510
   12SER     HG  200   3.245   3.281   4.451
   12SER      C  201   3.310   3.027   4.719
   12SER      O  202   3.356   3.075   4.825
   13LYS      N  203   3.230   2.923   4.714
   13LYS      H  204   3.191   2.909   4.622
   13LYS     CA  205   3.203   2.825   4.819
   13LYS     HA  206   3.229   2.860   4.919
   13LYS     CB  207   3.050   2.813   4.829
   13LYS    HB1  208   2.998   2.892   4.775
   13LYS    HB2  209   3.015   2.725   4.776
   13LYS     CG  210   3.000   2.806   4.971
   13LYS    HG1  211   3.043   2.731   5.038
   13LYS    HG2  212   3.023   2.906   5.008
   13LYS     CD  213   2.846   2.778   4.971
   13LYS    HD1  214   2.794   2.853   4.912
   13LYS    HD2  215   2.827   2.679   4.929
   13LYS     CE  216   2.797   2.773   5.114
   13LYS    HE1  217   2.836   2.684   5.162
   13LYS    HE2  218   2.828   2.866   5.163
   13LYS     NZ  219   2.649   2.783   5.102
   13LYS    HZ1  220   2.603   2.790   5.192
   13LYS    HZ2  221   2.621   2.865   5.050
   13LYS    HZ3  222   2.608   2.702   5.058
   13LYS      C  223   3.274   2.687   4.797
   13LYS      O  224   3.259   2.595   4.876
   14ASN      N  225   3.351   2.684   4.691
   14ASN      H  226   3.361   2.779   4.658
   14ASN     CA  227   3.453   2.586   4.647
   14ASN     HA  228   3.480   2.539   4.741
   14ASN     CB  229   3.420   2.480   4.547
   14ASN    HB1  230   3.503   2.416   4.515
   14ASN    HB2  231   3.359   2.399   4.588
   14ASN     CG  232   3.361   2.515   4.412
   14ASN    OD1  233   3.425   2.488   4.313
   14ASN    ND2  234   3.231   2.544   4.406
   14ASN   HD21  235   3.178   2.571   4.487
   14ASN   HD22  236   3.179   2.559   4.321
   14ASN      C  237   3.579   2.669   4.603
   14ASN      O  238   3.567   2.789   4.585
   15ASN      N  239   3.704   2.617   4.582
   15ASN      H  240   3.719   2.527   4.625
   15ASN     CA  241   3.823   2.690   4.529
   15ASN     HA  242   3.791   2.781   4.478
   15ASN     CB  243   3.924   2.728   4.641
   15ASN    HB1  244   4.004   2.787   4.596
   15ASN    HB2  245   3.879   2.781   4.725
   15ASN     CG  246   3.987   2.607   4.704
   15ASN    OD1  247   4.062   2.537   4.639
   15ASN    ND2  248   3.964   2.578   4.828
   15ASN   HD21  249   3.915   2.634   4.897
   15ASN   HD22  250   4.018   2.498   4.857
   15ASN      C  251   3.888   2.616   4.414
   15ASN      O  252   3.996   2.649   4.371
   16LYS      N  253   3.817   2.520   4.351
   16LYS      H  254   3.717   2.526   4.359
   16LYS     CA  255   3.874   2.433   4.250
   16LYS     HA  256   3.975   2.404   4.279
   16LYS     CB  257   3.802   2.302   4.235
   16LYS    HB1  258   3.846   2.244   4.153
   16LYS    HB2  259   3.831   2.244   4.322
   16LYS     CG  260   3.653   2.309   4.221
   16LYS    HG1  261   3.614   2.361   4.308
   16LYS    HG2  262   3.612   2.365   4.137
   16LYS     CD  263   3.583   2.173   4.217
   16LYS    HD1  264   3.621   2.108   4.138
   16LYS    HD2  265   3.618   2.125   4.308
   16LYS     CE  266   3.429   2.191   4.213
   16LYS    HE1  267   3.392   2.247   4.300
   16LYS    HE2  268   3.390   2.240   4.124
   16LYS     NZ  269   3.367   2.062   4.218
   16LYS    HZ1  270   3.394   2.001   4.141
   16LYS    HZ2  271   3.384   2.013   4.304
   16LYS    HZ3  272   3.268   2.073   4.206
   16LYS      C  273   3.869   2.502   4.111
   16LYS      O  274   3.949   2.463   4.021
   17PHE      N  275   3.778   2.597   4.079
   17PHE      H  276   3.717   2.638   4.148
   17PHE     CA  277   3.769   2.669   3.950
   17PHE     HA  278   3.778   2.604   3.863
   17PHE     CB  279   3.636   2.734   3.933
   17PHE    HB1  280   3.619   2.807   4.012
   17PHE    HB2  281   3.638   2.789   3.839
   17PHE     CG  282   3.527   2.627   3.938
   17PHE    CD1  283   3.541   2.502   3.867
   17PHE    HD1  284   3.624   2.491   3.800
   17PHE    CD2  285   3.409   2.644   4.012
   17PHE    HD2  286   3.371   2.733   4.059
   17PHE    CE1  287   3.453   2.395   3.881
   17PHE    HE1  288   3.458   2.297   3.836
   17PHE    CE2  289   3.321   2.535   4.024
   17PHE    HE2  290   3.241   2.544   4.096
   17PHE     CZ  291   3.335   2.417   3.948
   17PHE     HZ  292   3.255   2.346   3.943
   17PHE      C  293   3.882   2.778   3.933
   17PHE      O  294   3.941   2.843   4.024
   18GLU      N  295   3.921   2.792   3.806
   18GLU      H  296   3.875   2.747   3.729
   18GLU     CA  297   4.016   2.895   3.774
   18GLU     HA  298   4.092   2.906   3.851
   18GLU     CB  299   4.095   2.863   3.638
   18GLU    HB1  300   4.122   2.758   3.645
   18GLU    HB2  301   4.014   2.853   3.565
   18GLU     CG  302   4.221   2.944   3.601
   18GLU    HG1  303   4.271   2.916   3.509
   18GLU    HG2  304   4.183   3.044   3.578
   18GLU     CD  305   4.321   2.968   3.713
   18GLU    OE1  306   4.373   2.872   3.777
   18GLU    OE2  307   4.358   3.084   3.732
   18GLU      C  308   3.945   3.036   3.760
   18GLU      O  309   3.981   3.121   3.837
   19ASP      N  310   3.841   3.055   3.679
   19ASP      H  311   3.795   2.979   3.631
   19ASP     CA  312   3.797   3.191   3.643
   19ASP     HA  313   3.802   3.252   3.733
   19ASP     CB  314   3.881   3.244   3.528
   19ASP    HB1  315   3.979   3.196   3.528
   19ASP    HB2  316   3.834   3.232   3.430
   19ASP     CG  317   3.920   3.390   3.556
   19ASP    OD1  318   3.838   3.480   3.588
   19ASP    OD2  319   4.045   3.417   3.552
   19ASP      C  320   3.648   3.185   3.601
   19ASP      O  321   3.605   3.074   3.564
   20ALA      N  322   3.570   3.291   3.606
   20ALA      H  323   3.612   3.377   3.638
   20ALA     CA  324   3.425   3.294   3.584
   20ALA     HA  325   3.417   3.246   3.486
   20ALA     CB  326   3.342   3.204   3.679
   20ALA    HB1  327   3.236   3.199   3.655
   20ALA    HB2  328   3.381   3.103   3.670
   20ALA    HB3  329   3.349   3.246   3.780
   20ALA      C  330   3.372   3.433   3.574
   20ALA      O  331   3.415   3.513   3.653
   21ALA      N  332   3.297   3.464   3.468
   21ALA      H  333   3.273   3.390   3.403
   21ALA     CA  334   3.228   3.583   3.453
   21ALA     HA  335   3.208   3.627   3.550
   21ALA     CB  336   3.328   3.676   3.383
   21ALA    HB1  337   3.298   3.780   3.370
   21ALA    HB2  338   3.420   3.666   3.440
   21ALA    HB3  339   3.360   3.643   3.284
   21ALA      C  340   3.100   3.558   3.384
   21ALA      O  341   3.075   3.453   3.321
   22ILE      N  342   3.003   3.654   3.395
   22ILE      H  343   3.039   3.739   3.435
   22ILE     CA  344   2.867   3.652   3.344
   22ILE     HA  345   2.857   3.572   3.271
   22ILE     CB  346   2.771   3.627   3.459
   22ILE     HB  347   2.764   3.718   3.518
   22ILE    CG1  348   2.813   3.521   3.565
   22ILE   HG11  349   2.834   3.433   3.505
   22ILE   HG12  350   2.913   3.550   3.598
   22ILE    CG2  351   2.631   3.594   3.408
   22ILE   HG21  352   2.557   3.562   3.481
   22ILE   HG22  353   2.594   3.681   3.354
   22ILE   HG23  354   2.631   3.507   3.343
   22ILE     CD  355   2.726   3.487   3.684
   22ILE    HD1  356   2.771   3.409   3.745
   22ILE    HD2  357   2.704   3.571   3.750
   22ILE    HD3  358   2.632   3.456   3.639
   22ILE      C  359   2.847   3.793   3.277
   22ILE      O  360   2.871   3.894   3.341
   23VAL      N  361   2.801   3.797   3.148
   23VAL      H  362   2.789   3.709   3.100
   23VAL     CA  363   2.789   3.919   3.075
   23VAL     HA  364   2.787   4.008   3.139
   23VAL     CB  365   2.902   3.917   2.970
   23VAL     HB  366   2.880   3.838   2.898
   23VAL    CG1  367   2.914   4.045   2.886
   23VAL   HG11  368   2.981   4.030   2.802
   23VAL   HG12  369   2.822   4.083   2.843
   23VAL   HG13  370   2.953   4.120   2.956
   23VAL    CG2  371   3.043   3.891   3.029
   23VAL   HG21  372   3.048   3.795   3.081
   23VAL   HG22  373   3.120   3.888   2.952
   23VAL   HG23  374   3.068   3.972   3.097
   23VAL      C  375   2.658   3.918   3.004
   23VAL      O  376   2.612   3.819   2.946
   24ASP      N  377   2.593   4.031   3.003
   24ASP      H  378   2.644   4.106   3.048
   24ASP     CA  379   2.460   4.047   2.941
   24ASP     HA  380   2.409   3.952   2.948
   24ASP     CB  381   2.386   4.156   3.020
   24ASP    HB1  382   2.364   4.129   3.123
   24ASP    HB2  383   2.442   4.249   3.027
   24ASP     CG  384   2.251   4.196   2.956
   24ASP    OD1  385   2.244   4.289   2.875
   24ASP    OD2  386   2.149   4.137   2.993
   24ASP      C  387   2.487   4.091   2.800
   24ASP      O  388   2.581   4.158   2.771
   25TYR      N  389   2.396   4.054   2.709
   25TYR      H  390   2.327   3.983   2.731
   25TYR     CA  391   2.387   4.108   2.578
   25TYR     HA  392   2.446   4.200   2.579
   25TYR     CB  393   2.449   4.008   2.484
   25TYR    HB1  394   2.445   4.055   2.386
   25TYR    HB2  395   2.557   4.006   2.500
   25TYR     CG  396   2.382   3.872   2.480
   25TYR    CD1  397   2.442   3.760   2.550
   25TYR    HD1  398   2.535   3.782   2.600
   25TYR    CD2  399   2.255   3.861   2.420
   25TYR    HD2  400   2.210   3.946   2.370
   25TYR    CE1  401   2.362   3.642   2.559
   25TYR    HE1  402   2.405   3.556   2.610
   25TYR    CE2  403   2.178   3.741   2.436
   25TYR    HE2  404   2.080   3.738   2.390
   25TYR     CZ  405   2.232   3.629   2.506
   25TYR     OH  406   2.156   3.516   2.532
   25TYR     HH  407   2.073   3.524   2.488
   25TYR      C  408   2.248   4.170   2.542
   25TYR      O  409   2.231   4.205   2.424
   26LYS      N  410   2.152   4.181   2.633
   26LYS      H  411   2.182   4.169   2.729
   26LYS     CA  412   2.013   4.218   2.598
   26LYS     HA  413   2.019   4.300   2.527
   26LYS     CB  414   1.944   4.093   2.533
   26LYS    HB1  415   1.999   4.007   2.568
   26LYS    HB2  416   1.850   4.065   2.582
   26LYS     CG  417   1.914   4.111   2.380
   26LYS    HG1  418   1.874   4.210   2.362
   26LYS    HG2  419   2.007   4.099   2.324
   26LYS     CD  420   1.821   4.000   2.336
   26LYS    HD1  421   1.850   3.905   2.382
   26LYS    HD2  422   1.722   4.022   2.377
   26LYS     CE  423   1.814   3.970   2.186
   26LYS    HE1  424   1.769   4.049   2.126
   26LYS    HE2  425   1.908   3.937   2.141
   26LYS     NZ  426   1.725   3.853   2.160
   26LYS    HZ1  427   1.752   3.769   2.209
   26LYS    HZ2  428   1.628   3.875   2.175
   26LYS    HZ3  429   1.734   3.833   2.062
   26LYS      C  430   1.917   4.280   2.697
   26LYS      O  431   1.801   4.287   2.656
   27THR      N  432   1.967   4.316   2.816
   27THR      H  433   2.062   4.307   2.849
   27THR     CA  434   1.895   4.393   2.915
   27THR     HA  435   1.804   4.440   2.877
   27THR     CB  436   1.845   4.302   3.032
   27THR     HB  437   1.776   4.356   3.096
   27THR    OG1  438   1.951   4.266   3.115
   27THR    HG1  439   2.005   4.206   3.066
   27THR    CG2  440   1.787   4.164   2.992
   27THR   HG21  441   1.752   4.111   3.080
   27THR   HG22  442   1.705   4.176   2.920
   27THR   HG23  443   1.858   4.099   2.942
   27THR      C  444   1.973   4.514   2.970
   27THR      O  445   1.912   4.615   3.018
   28THR      N  446   2.107   4.499   2.969
   28THR      H  447   2.151   4.412   2.943
   28THR     CA  448   2.195   4.600   3.031
   28THR     HA  449   2.143   4.695   3.019
   28THR     CB  450   2.201   4.571   3.178
   28THR     HB  451   2.099   4.584   3.212
   28THR    OG1  452   2.270   4.668   3.248
   28THR    HG1  453   2.364   4.658   3.238
   28THR    CG2  454   2.256   4.433   3.217
   28THR   HG21  455   2.200   4.347   3.180
   28THR   HG22  456   2.359   4.429   3.179
   28THR   HG23  457   2.253   4.415   3.324
   28THR      C  458   2.321   4.622   2.951
   28THR      O  459   2.372   4.735   2.953
   29LYS      N  460   2.373   4.520   2.880
   29LYS      H  461   2.330   4.428   2.885
   29LYS     CA  462   2.481   4.510   2.787
   29LYS     HA  463   2.502   4.407   2.758
   29LYS     CB  464   2.451   4.588   2.650
   29LYS    HB1  465   2.426   4.694   2.653
   29LYS    HB2  466   2.549   4.585   2.602
   29LYS     CG  467   2.350   4.523   2.556
   29LYS    HG1  468   2.390   4.428   2.521
   29LYS    HG2  469   2.256   4.496   2.604
   29LYS     CD  470   2.328   4.617   2.438
   29LYS    HD1  471   2.285   4.712   2.470
   29LYS    HD2  472   2.426   4.642   2.397
   29LYS     CE  473   2.243   4.541   2.339
   29LYS    HE1  474   2.308   4.475   2.281
   29LYS    HE2  475   2.169   4.473   2.382
   29LYS     NZ  476   2.179   4.637   2.240
   29LYS    HZ1  477   2.253   4.674   2.183
   29LYS    HZ2  478   2.110   4.585   2.186
   29LYS    HZ3  479   2.122   4.704   2.288
   29LYS      C  480   2.614   4.548   2.857
   29LYS      O  481   2.673   4.654   2.823
   30ASN      N  482   2.646   4.466   2.957
   30ASN      H  483   2.571   4.404   2.985
   30ASN     CA  484   2.769   4.473   3.040
   30ASN     HA  485   2.860   4.482   2.981
   30ASN     CB  486   2.756   4.594   3.140
   30ASN    HB1  487   2.847   4.611   3.198
   30ASN    HB2  488   2.753   4.688   3.084
   30ASN     CG  489   2.639   4.602   3.236
   30ASN    OD1  490   2.541   4.655   3.184
   30ASN    ND2  491   2.644   4.560   3.360
   30ASN   HD21  492   2.722   4.496   3.369
   30ASN   HD22  493   2.566   4.568   3.424
   30ASN      C  494   2.791   4.343   3.124
   30ASN      O  495   2.701   4.261   3.132
   31VAL      N  496   2.902   4.332   3.197
   31VAL      H  497   2.960   4.414   3.194
   31VAL     CA  498   2.932   4.232   3.295
   31VAL     HA  499   2.922   4.135   3.247
   31VAL     CB  500   3.079   4.247   3.342
   31VAL     HB  501   3.082   4.347   3.385
   31VAL    CG1  502   3.118   4.131   3.444
   31VAL   HG11  503   3.096   4.160   3.547
   31VAL   HG12  504   3.058   4.043   3.422
   31VAL   HG13  505   3.226   4.112   3.448
   31VAL    CG2  506   3.182   4.240   3.223
   31VAL   HG21  507   3.191   4.137   3.188
   31VAL   HG22  508   3.146   4.305   3.143
   31VAL   HG23  509   3.283   4.269   3.254
   31VAL      C  510   2.827   4.241   3.407
   31VAL      O  511   2.814   4.346   3.474
   32LEU      N  512   2.742   4.134   3.428
   32LEU      H  513   2.763   4.054   3.370
   32LEU     CA  514   2.650   4.127   3.538
   32LEU     HA  515   2.593   4.219   3.530
   32LEU     CB  516   2.561   4.007   3.498
   32LEU    HB1  517   2.616   3.919   3.467
   32LEU    HB2  518   2.514   3.978   3.592
   32LEU     CG  519   2.457   4.036   3.391
   32LEU     HG  520   2.506   4.092   3.311
   32LEU    CD1  521   2.403   3.900   3.322
   32LEU   HD11  522   2.481   3.839   3.276
   32LEU   HD12  523   2.355   3.828   3.388
   32LEU   HD13  524   2.325   3.920   3.249
   32LEU    CD2  525   2.343   4.120   3.440
   32LEU   HD21  526   2.262   4.149   3.372
   32LEU   HD22  527   2.312   4.050   3.517
   32LEU   HD23  528   2.367   4.215   3.486
   32LEU      C  529   2.720   4.105   3.675
   32LEU      O  530   2.687   4.168   3.773
   33ALA      N  531   2.823   4.016   3.681
   33ALA      H  532   2.843   3.965   3.596
   33ALA     CA  533   2.885   3.954   3.791
   33ALA     HA  534   2.916   4.046   3.841
   33ALA     CB  535   2.786   3.871   3.881
   33ALA    HB1  536   2.686   3.913   3.883
   33ALA    HB2  537   2.766   3.777   3.831
   33ALA    HB3  538   2.825   3.862   3.983
   33ALA      C  539   3.015   3.876   3.748
   33ALA      O  540   3.019   3.823   3.636
   34ALA      N  541   3.125   3.884   3.824
   34ALA      H  542   3.127   3.945   3.904
   34ALA     CA  543   3.252   3.811   3.798
   34ALA     HA  544   3.230   3.710   3.764
   34ALA     CB  545   3.326   3.893   3.691
   34ALA    HB1  546   3.433   3.877   3.675
   34ALA    HB2  547   3.277   3.882   3.594
   34ALA    HB3  548   3.313   3.997   3.720
   34ALA      C  549   3.333   3.802   3.925
   34ALA      O  550   3.284   3.853   4.030
   35ILE      N  551   3.448   3.739   3.925
   35ILE      H  552   3.486   3.691   3.845
   35ILE     CA  553   3.548   3.757   4.035
   35ILE     HA  554   3.492   3.764   4.129
   35ILE     CB  555   3.645   3.637   4.034
   35ILE     HB  556   3.684   3.634   3.933
   35ILE    CG1  557   3.571   3.501   4.045
   35ILE   HG11  558   3.543   3.477   4.148
   35ILE   HG12  559   3.473   3.503   3.998
   35ILE    CG2  560   3.757   3.656   4.136
   35ILE   HG21  561   3.716   3.679   4.234
   35ILE   HG22  562   3.813   3.563   4.152
   35ILE   HG23  563   3.825   3.737   4.108
   35ILE     CD  564   3.661   3.388   3.988
   35ILE    HD1  565   3.767   3.414   3.981
   35ILE    HD2  566   3.649   3.286   4.024
   35ILE    HD3  567   3.645   3.365   3.883
   35ILE      C  568   3.628   3.882   3.998
   35ILE      O  569   3.680   3.880   3.887
   36PRO      N  570   3.646   3.987   4.079
   36PRO     CA  571   3.715   4.117   4.039
   36PRO     HA  572   3.679   4.145   3.940
   36PRO     CB  573   3.678   4.220   4.150
   36PRO    HB1  574   3.764   4.277   4.185
   36PRO    HB2  575   3.595   4.284   4.121
   36PRO     CG  576   3.639   4.127   4.266
   36PRO    HG1  577   3.716   4.105   4.340
   36PRO    HG2  578   3.571   4.180   4.333
   36PRO     CD  579   3.598   3.989   4.217
   36PRO    HD1  580   3.639   3.906   4.275
   36PRO    HD2  581   3.490   3.978   4.209
   36PRO      C  582   3.865   4.105   4.020
   36PRO      O  583   3.939   4.030   4.083
   37ASN      N  584   3.923   4.193   3.942
   37ASN      H  585   3.851   4.255   3.907
   37ASN     CA  586   4.064   4.215   3.909
   37ASN     HA  587   4.064   4.301   3.843
   37ASN     CB  588   4.150   4.242   4.029
   37ASN    HB1  589   4.090   4.297   4.101
   37ASN    HB2  590   4.183   4.146   4.069
   37ASN     CG  591   4.278   4.320   3.994
   37ASN    OD1  592   4.276   4.409   3.908
   37ASN    ND2  593   4.389   4.263   4.044
   37ASN   HD21  594   4.393   4.179   4.101
   37ASN   HD22  595   4.479   4.304   4.026
   37ASN      C  596   4.121   4.103   3.818
   37ASN      O  597   4.238   4.096   3.785
   38ARG      N  598   4.036   4.008   3.774
   38ARG      H  599   3.941   4.002   3.809
   38ARG     CA  600   4.081   3.892   3.686
   38ARG     HA  601   4.188   3.877   3.685
   38ARG     CB  602   4.005   3.764   3.728
   38ARG    HB1  603   3.898   3.773   3.711
   38ARG    HB2  604   4.042   3.686   3.661
   38ARG     CG  605   4.044   3.713   3.873
   38ARG    HG1  606   4.142   3.743   3.909
   38ARG    HG2  607   3.975   3.771   3.936
   38ARG     CD  608   4.022   3.564   3.920
   38ARG    HD1  609   4.045   3.548   4.026
   38ARG    HD2  610   3.916   3.553   3.899
   38ARG     NE  611   4.096   3.479   3.829
   38ARG     HE  612   4.065   3.476   3.733
   38ARG     CZ  613   4.200   3.403   3.858
   38ARG    NH1  614   4.263   3.394   3.977
   38ARG   HH11  615   4.229   3.455   4.050
   38ARG   HH12  616   4.344   3.337   3.997
   38ARG    NH2  617   4.242   3.331   3.755
   38ARG   HH21  618   4.184   3.343   3.673
   38ARG   HH22  619   4.282   3.238   3.758
   38ARG      C  620   4.048   3.922   3.537
   38ARG      O  621   3.973   4.012   3.506
   39THR      N  622   4.107   3.852   3.440
   39THR      H  623   4.177   3.786   3.472
   39THR     CA  624   4.101   3.877   3.295
   39THR     HA  625   4.124   3.981   3.273
   39THR     CB  626   4.208   3.791   3.221
   39THR     HB  627   4.204   3.813   3.115
   39THR    OG1  628   4.197   3.650   3.232
   39THR    HG1  629   4.219   3.634   3.322
   39THR    CG2  630   4.351   3.817   3.271
   39THR   HG21  631   4.428   3.774   3.206
   39THR   HG22  632   4.377   3.922   3.276
   39THR   HG23  633   4.368   3.774   3.369
   39THR      C  634   3.959   3.856   3.238
   39THR      O  635   3.917   3.925   3.149
   40PHE      N  636   3.888   3.752   3.289
   40PHE      H  637   3.922   3.723   3.380
   40PHE     CA  638   3.753   3.713   3.238
   40PHE     HA  639   3.769   3.706   3.130
   40PHE     CB  640   3.704   3.575   3.295
   40PHE    HB1  641   3.727   3.552   3.398
   40PHE    HB2  642   3.595   3.576   3.307
   40PHE     CG  643   3.759   3.451   3.218
   40PHE    CD1  644   3.660   3.374   3.151
   40PHE    HD1  645   3.555   3.397   3.153
   40PHE    CD2  646   3.894   3.416   3.198
   40PHE    HD2  647   3.972   3.474   3.246
   40PHE    CE1  648   3.691   3.260   3.070
   40PHE    HE1  649   3.612   3.210   3.016
   40PHE    CE2  650   3.929   3.308   3.111
   40PHE    HE2  651   4.035   3.290   3.094
   40PHE     CZ  652   3.827   3.228   3.055
   40PHE     HZ  653   3.841   3.141   2.994
   40PHE      C  654   3.644   3.820   3.259
   40PHE      O  655   3.536   3.814   3.203
   41ALA      N  656   3.673   3.913   3.350
   41ALA      H  657   3.761   3.919   3.399
   41ALA     CA  658   3.578   4.017   3.398
   41ALA     HA  659   3.478   3.973   3.393
   41ALA     CB  660   3.609   4.055   3.544
   41ALA    HB1  661   3.525   4.113   3.580
   41ALA    HB2  662   3.632   3.964   3.600
   41ALA    HB3  663   3.698   4.117   3.554
   41ALA      C  664   3.577   4.140   3.304
   41ALA      O  665   3.540   4.249   3.355
   42LYS      N  666   3.620   4.127   3.179
   42LYS      H  667   3.686   4.052   3.165
   42LYS     CA  668   3.622   4.234   3.077
   42LYS     HA  669   3.536   4.299   3.094
   42LYS     CB  670   3.746   4.329   3.095
   42LYS    HB1  671   3.731   4.406   3.020
   42LYS    HB2  672   3.726   4.370   3.194
   42LYS     CG  673   3.885   4.277   3.072
   42LYS    HG1  674   3.911   4.212   3.155
   42LYS    HG2  675   3.892   4.219   2.980
   42LYS     CD  676   3.999   4.382   3.082
   42LYS    HD1  677   3.975   4.462   3.013
   42LYS    HD2  678   4.011   4.425   3.181
   42LYS     CE  679   4.131   4.310   3.047
   42LYS    HE1  680   4.153   4.247   3.133
   42LYS    HE2  681   4.123   4.262   2.949
   42LYS     NZ  682   4.238   4.410   3.037
   42LYS    HZ1  683   4.317   4.365   2.993
   42LYS    HZ2  684   4.204   4.480   2.974
   42LYS    HZ3  685   4.263   4.447   3.128
   42LYS      C  686   3.601   4.179   2.934
   42LYS      O  687   3.645   4.230   2.831
   43ILE      N  688   3.527   4.065   2.928
   43ILE      H  689   3.499   4.024   3.015
   43ILE     CA  690   3.479   4.014   2.802
   43ILE     HA  691   3.558   4.031   2.729
   43ILE     CB  692   3.448   3.865   2.829
   43ILE     HB  693   3.371   3.857   2.906
   43ILE    CG1  694   3.572   3.785   2.876
   43ILE   HG11  695   3.646   3.780   2.797
   43ILE   HG12  696   3.623   3.843   2.953
   43ILE    CG2  697   3.385   3.797   2.706
   43ILE   HG21  698   3.344   3.702   2.740
   43ILE   HG22  699   3.316   3.863   2.654
   43ILE   HG23  700   3.462   3.780   2.631
   43ILE     CD  701   3.533   3.647   2.934
   43ILE    HD1  702   3.529   3.567   2.860
   43ILE    HD2  703   3.607   3.608   3.004
   43ILE    HD3  704   3.444   3.665   2.995
   43ILE      C  705   3.353   4.097   2.772
   43ILE      O  706   3.269   4.121   2.857
   44ASN      N  707   3.352   4.153   2.647
   44ASN      H  708   3.437   4.140   2.594
   44ASN     CA  709   3.275   4.259   2.599
   44ASN     HA  710   3.279   4.328   2.684
   44ASN     CB  711   3.330   4.315   2.467
   44ASN    HB1  712   3.439   4.323   2.475
   44ASN    HB2  713   3.315   4.236   2.393
   44ASN     CG  714   3.275   4.451   2.423
   44ASN    OD1  715   3.190   4.448   2.336
   44ASN    ND2  716   3.323   4.559   2.485
   44ASN   HD21  717   3.407   4.563   2.541
   44ASN   HD22  718   3.280   4.647   2.459
   44ASN      C  719   3.134   4.202   2.569
   44ASN      O  720   3.109   4.092   2.512
   45PRO      N  721   3.033   4.284   2.599
   45PRO     CA  722   2.888   4.244   2.585
   45PRO     HA  723   2.870   4.143   2.622
   45PRO     CB  724   2.811   4.345   2.674
   45PRO    HB1  725   2.709   4.358   2.640
   45PRO    HB2  726   2.806   4.289   2.767
   45PRO     CG  727   2.896   4.476   2.689
   45PRO    HG1  728   2.850   4.532   2.608
   45PRO    HG2  729   2.888   4.534   2.781
   45PRO     CD  730   3.038   4.416   2.669
   45PRO    HD1  731   3.101   4.496   2.630
   45PRO    HD2  732   3.074   4.403   2.772
   45PRO      C  733   2.839   4.253   2.434
   45PRO      O  734   2.738   4.192   2.402
   46GLY      N  735   2.910   4.321   2.342
   46GLY      H  736   2.981   4.379   2.384
   46GLY     CA  737   2.886   4.338   2.199
   46GLY    HA1  738   2.780   4.316   2.184
   46GLY    HA2  739   2.893   4.444   2.175
   46GLY      C  740   2.974   4.260   2.095
   46GLY      O  741   2.928   4.236   1.984
   47GLU      N  742   3.090   4.217   2.136
   47GLU      H  743   3.133   4.250   2.222
   47GLU     CA  744   3.182   4.140   2.048
   47GLU     HA  745   3.182   4.187   1.950
   47GLU     CB  746   3.331   4.138   2.104
   47GLU    HB1  747   3.343   4.236   2.150
   47GLU    HB2  748   3.346   4.061   2.180
   47GLU     CG  749   3.450   4.108   2.001
   47GLU    HG1  750   3.545   4.102   2.054
   47GLU    HG2  751   3.448   4.011   1.952
   47GLU     CD  752   3.472   4.214   1.888
   47GLU    OE1  753   3.569   4.203   1.810
   47GLU    OE2  754   3.388   4.304   1.876
   47GLU      C  755   3.141   3.992   2.049
   47GLU      O  756   3.166   3.916   1.956
   48VAL      N  757   3.067   3.950   2.155
   48VAL      H  758   3.038   4.001   2.238
   48VAL     CA  759   3.013   3.810   2.158
   48VAL     HA  760   3.078   3.739   2.106
   48VAL     CB  761   3.013   3.762   2.309
   48VAL     HB  762   2.979   3.658   2.317
   48VAL    CG1  763   3.156   3.767   2.372
   48VAL   HG11  764   3.147   3.772   2.480
   48VAL   HG12  765   3.211   3.681   2.336
   48VAL   HG13  766   3.216   3.853   2.340
   48VAL    CG2  767   2.913   3.844   2.406
   48VAL   HG21  768   2.939   3.950   2.409
   48VAL   HG22  769   2.811   3.832   2.371
   48VAL   HG23  770   2.925   3.815   2.511
   48VAL      C  771   2.874   3.790   2.092
   48VAL      O  772   2.836   3.675   2.076
   49ILE      N  773   2.813   3.898   2.052
   49ILE      H  774   2.860   3.986   2.069
   49ILE     CA  775   2.678   3.900   1.989
   49ILE     HA  776   2.607   3.862   2.063
   49ILE     CB  777   2.637   4.048   1.951
   49ILE     HB  778   2.725   4.100   1.913
   49ILE    CG1  779   2.584   4.100   2.092
   49ILE   HG11  780   2.501   4.045   2.135
   49ILE   HG12  781   2.661   4.085   2.168
   49ILE    CG2  782   2.523   4.065   1.847
   49ILE   HG21  783   2.500   4.170   1.827
   49ILE   HG22  784   2.547   4.032   1.746
   49ILE   HG23  785   2.429   4.014   1.868
   49ILE     CD  786   2.551   4.248   2.076
   49ILE    HD1  787   2.461   4.262   2.016
   49ILE    HD2  788   2.536   4.299   2.171
   49ILE    HD3  789   2.626   4.299   2.015
   49ILE      C  790   2.657   3.810   1.866
   49ILE      O  791   2.548   3.753   1.853
   50PRO      N  792   2.749   3.811   1.767
   50PRO     CA  793   2.739   3.714   1.653
   50PRO     HA  794   2.639   3.702   1.614
   50PRO     CB  795   2.825   3.786   1.555
   50PRO    HB1  796   2.873   3.709   1.494
   50PRO    HB2  797   2.763   3.859   1.503
   50PRO     CG  798   2.941   3.857   1.629
   50PRO    HG1  799   3.023   3.787   1.641
   50PRO    HG2  800   2.967   3.944   1.569
   50PRO     CD  801   2.871   3.894   1.758
   50PRO    HD1  802   2.941   3.867   1.837
   50PRO    HD2  803   2.848   4.001   1.756
   50PRO      C  804   2.793   3.570   1.686
   50PRO      O  805   2.778   3.483   1.598
   51LEU      N  806   2.837   3.532   1.809
   51LEU      H  807   2.832   3.603   1.881
   51LEU     CA  808   2.875   3.388   1.833
   51LEU     HA  809   2.933   3.338   1.755
   51LEU     CB  810   2.956   3.380   1.964
   51LEU    HB1  811   2.906   3.439   2.040
   51LEU    HB2  812   2.955   3.274   1.987
   51LEU     CG  813   3.108   3.418   1.959
   51LEU     HG  814   3.148   3.341   1.893
   51LEU    CD1  815   3.135   3.547   1.866
   51LEU   HD11  816   3.139   3.508   1.763
   51LEU   HD12  817   3.061   3.627   1.861
   51LEU   HD13  818   3.236   3.574   1.898
   51LEU    CD2  819   3.176   3.425   2.096
   51LEU   HD21  820   3.272   3.474   2.082
   51LEU   HD22  821   3.117   3.477   2.172
   51LEU   HD23  822   3.190   3.326   2.139
   51LEU      C  823   2.748   3.306   1.851
   51LEU      O  824   2.742   3.190   1.805
   52ILE      N  825   2.641   3.368   1.910
   52ILE      H  826   2.666   3.460   1.945
   52ILE     CA  827   2.510   3.326   1.956
   52ILE     HA  828   2.540   3.239   2.015
   52ILE     CB  829   2.440   3.429   2.050
   52ILE     HB  830   2.438   3.526   2.002
   52ILE    CG1  831   2.544   3.456   2.168
   52ILE   HG11  832   2.544   3.373   2.239
   52ILE   HG12  833   2.646   3.451   2.131
   52ILE    CG2  834   2.297   3.396   2.092
   52ILE   HG21  835   2.292   3.296   2.134
   52ILE   HG22  836   2.247   3.457   2.167
   52ILE   HG23  837   2.237   3.394   2.001
   52ILE     CD  838   2.521   3.592   2.239
   52ILE    HD1  839   2.602   3.625   2.304
   52ILE    HD2  840   2.491   3.672   2.170
   52ILE    HD3  841   2.428   3.586   2.295
   52ILE      C  842   2.427   3.275   1.838
   52ILE      O  843   2.336   3.194   1.859
   53THR      N  844   2.463   3.317   1.711
   53THR      H  845   2.547   3.373   1.715
   53THR     CA  846   2.390   3.286   1.588
   53THR     HA  847   2.321   3.205   1.612
   53THR     CB  848   2.311   3.410   1.538
   53THR     HB  849   2.270   3.388   1.440
   53THR    OG1  850   2.391   3.531   1.525
   53THR    HG1  851   2.456   3.520   1.456
   53THR    CG2  852   2.192   3.441   1.636
   53THR   HG21  853   2.114   3.366   1.621
   53THR   HG22  854   2.219   3.443   1.741
   53THR   HG23  855   2.140   3.533   1.609
   53THR      C  856   2.498   3.235   1.488
   53THR      O  857   2.464   3.233   1.370
   54ASN      N  858   2.610   3.188   1.533
   54ASN      H  859   2.620   3.199   1.633
   54ASN     CA  860   2.713   3.118   1.455
   54ASN     HA  861   2.688   3.103   1.350
   54ASN     CB  862   2.840   3.203   1.451
   54ASN    HB1  863   2.807   3.304   1.428
   54ASN    HB2  864   2.894   3.194   1.546
   54ASN     CG  865   2.931   3.174   1.330
   54ASN    OD1  866   2.988   3.064   1.326
   54ASN    ND2  867   2.968   3.277   1.255
   54ASN   HD21  868   2.930   3.366   1.282
   54ASN   HD22  869   3.038   3.259   1.184
   54ASN      C  870   2.740   2.977   1.516
   54ASN      O  871   2.717   2.952   1.635
   55HIS      N  872   2.788   2.884   1.447
   55HIS      H  873   2.800   2.915   1.351
   55HIS     CA  874   2.812   2.742   1.489
   55HIS     HA  875   2.843   2.745   1.594
   55HIS     CB  876   2.678   2.663   1.491
   55HIS    HB1  877   2.603   2.715   1.550
   55HIS    HB2  878   2.628   2.655   1.394
   55HIS     CG  879   2.682   2.527   1.548
   55HIS    ND1  880   2.697   2.507   1.689
   55HIS    CD2  881   2.668   2.402   1.482
   55HIS    HD2  882   2.656   2.380   1.377
   55HIS    CE1  883   2.692   2.374   1.700
   55HIS    HE1  884   2.696   2.316   1.791
   55HIS    NE2  885   2.665   2.309   1.587
   55HIS    HE2  886   2.658   2.208   1.582
   55HIS      C  887   2.936   2.680   1.421
   55HIS      O  888   2.945   2.560   1.408
   56ASN      N  889   3.029   2.763   1.373
   56ASN      H  890   3.012   2.862   1.379
   56ASN     CA  891   3.156   2.723   1.312
   56ASN     HA  892   3.194   2.627   1.347
   56ASN     CB  893   3.161   2.694   1.160
   56ASN    HB1  894   3.256   2.650   1.130
   56ASN    HB2  895   3.077   2.625   1.144
   56ASN     CG  896   3.143   2.812   1.063
   56ASN    OD1  897   3.227   2.900   1.059
   56ASN    ND2  898   3.030   2.823   0.997
   56ASN   HD21  899   2.954   2.759   1.016
   56ASN   HD22  900   3.008   2.896   0.930
   56ASN      C  901   3.278   2.803   1.356
   56ASN      O  902   3.387   2.786   1.298
   57ILE      N  903   3.264   2.898   1.454
   57ILE      H  904   3.184   2.895   1.516
   57ILE     CA  905   3.376   2.969   1.519
   57ILE     HA  906   3.450   3.000   1.445
   57ILE     CB  907   3.332   3.102   1.592
   57ILE     HB  908   3.261   3.068   1.668
   57ILE    CG1  909   3.260   3.198   1.496
   57ILE   HG11  910   3.335   3.228   1.424
   57ILE   HG12  911   3.186   3.145   1.436
   57ILE    CG2  912   3.448   3.176   1.671
   57ILE   HG21  913   3.519   3.117   1.729
   57ILE   HG22  914   3.512   3.214   1.591
   57ILE   HG23  915   3.424   3.262   1.733
   57ILE     CD  916   3.183   3.310   1.565
   57ILE    HD1  917   3.121   3.367   1.496
   57ILE    HD2  918   3.105   3.269   1.629
   57ILE    HD3  919   3.249   3.364   1.633
   57ILE      C  920   3.437   2.860   1.613
   57ILE      O  921   3.369   2.817   1.710
   58LEU      N  922   3.559   2.810   1.577
   58LEU      H  923   3.601   2.841   1.491
   58LEU     CA  924   3.623   2.697   1.648
   58LEU     HA  925   3.552   2.638   1.707
   58LEU     CB  926   3.697   2.615   1.543
   58LEU    HB1  927   3.630   2.607   1.458
   58LEU    HB2  928   3.785   2.671   1.511
   58LEU     CG  929   3.734   2.472   1.587
   58LEU     HG  930   3.764   2.468   1.691
   58LEU    CD1  931   3.613   2.376   1.577
   58LEU   HD11  932   3.567   2.384   1.479
   58LEU   HD12  933   3.649   2.274   1.587
   58LEU   HD13  934   3.538   2.397   1.654
   58LEU    CD2  935   3.856   2.415   1.503
   58LEU   HD21  936   3.940   2.475   1.539
   58LEU   HD22  937   3.880   2.312   1.529
   58LEU   HD23  938   3.839   2.440   1.398
   58LEU      C  939   3.740   2.756   1.735
   58LEU      O  940   3.787   2.689   1.825
   59LYS      N  941   3.799   2.872   1.697
   59LYS      H  942   3.754   2.926   1.624
   59LYS     CA  943   3.917   2.928   1.759
   59LYS     HA  944   3.942   2.871   1.849
   59LYS     CB  945   4.038   2.912   1.666
   59LYS    HB1  946   4.025   2.958   1.568
   59LYS    HB2  947   4.127   2.946   1.719
   59LYS     CG  948   4.075   2.759   1.647
   59LYS    HG1  949   4.113   2.721   1.742
   59LYS    HG2  950   3.996   2.698   1.603
   59LYS     CD  951   4.191   2.745   1.546
   59LYS    HD1  952   4.158   2.801   1.459
   59LYS    HD2  953   4.274   2.799   1.592
   59LYS     CE  954   4.236   2.600   1.516
   59LYS    HE1  955   4.259   2.539   1.603
   59LYS    HE2  956   4.159   2.546   1.461
   59LYS     NZ  957   4.361   2.602   1.434
   59LYS    HZ1  958   4.339   2.616   1.337
   59LYS    HZ2  959   4.424   2.678   1.455
   59LYS    HZ3  960   4.423   2.523   1.445
   59LYS      C  961   3.888   3.074   1.800
   59LYS      O  962   3.967   3.162   1.760
   60PRO      N  963   3.801   3.100   1.899
   60PRO     CA  964   3.781   3.242   1.953
   60PRO     HA  965   3.777   3.315   1.873
   60PRO     CB  966   3.643   3.235   2.023
   60PRO    HB1  967   3.633   3.297   2.112
   60PRO    HB2  968   3.581   3.279   1.944
   60PRO     CG  969   3.620   3.082   2.059
   60PRO    HG1  970   3.674   3.055   2.150
   60PRO    HG2  971   3.518   3.049   2.075
   60PRO     CD  972   3.698   3.013   1.953
   60PRO    HD1  973   3.738   2.924   2.002
   60PRO    HD2  974   3.625   2.977   1.880
   60PRO      C  975   3.890   3.276   2.048
   60PRO      O  976   3.983   3.200   2.073
   61LEU      N  977   3.874   3.396   2.112
   61LEU      H  978   3.799   3.460   2.090
   61LEU     CA  979   3.942   3.437   2.234
   61LEU     HA  980   4.030   3.377   2.258
   61LEU     CB  981   3.997   3.576   2.204
   61LEU    HB1  982   3.914   3.646   2.204
   61LEU    HB2  983   4.062   3.606   2.287
   61LEU     CG  984   4.066   3.600   2.070
   61LEU     HG  985   3.984   3.605   1.998
   61LEU    CD1  986   4.115   3.750   2.067
   61LEU   HD11  987   4.030   3.818   2.064
   61LEU   HD12  988   4.176   3.781   2.152
   61LEU   HD13  989   4.178   3.772   1.981
   61LEU    CD2  990   4.182   3.504   2.046
   61LEU   HD21  991   4.238   3.523   1.954
   61LEU   HD22  992   4.251   3.512   2.130
   61LEU   HD23  993   4.144   3.403   2.033
   61LEU      C  994   3.842   3.443   2.344
   61LEU      O  995   3.741   3.506   2.324
   62ILE      N  996   3.869   3.380   2.458
   62ILE      H  997   3.946   3.315   2.466
   62ILE     CA  998   3.776   3.382   2.571
   62ILE     HA  999   3.702   3.461   2.556
   62ILE     CB 1000   3.691   3.251   2.583
   62ILE     HB 1001   3.760   3.171   2.608
   62ILE    CG1 1002   3.611   3.215   2.457
   62ILE   HG11 1003   3.680   3.191   2.375
   62ILE   HG12 1004   3.566   3.118   2.479
   62ILE    CG2 1005   3.589   3.257   2.703
   62ILE   HG21 1006   3.653   3.267   2.791
   62ILE   HG22 1007   3.524   3.344   2.695
   62ILE   HG23 1008   3.539   3.160   2.711
   62ILE     CD 1009   3.491   3.302   2.416
   62ILE    HD1 1010   3.456   3.254   2.324
   62ILE    HD2 1011   3.410   3.318   2.486
   62ILE    HD3 1012   3.535   3.396   2.381
   62ILE      C 1013   3.856   3.420   2.697
   62ILE      O 1014   3.938   3.338   2.746
   63GLY      N 1015   3.844   3.546   2.740
   63GLY      H 1016   3.783   3.615   2.700
   63GLY     CA 1017   3.925   3.601   2.847
   63GLY    HA1 1018   3.859   3.665   2.905
   63GLY    HA2 1019   3.958   3.518   2.910
   63GLY      C 1020   4.041   3.668   2.780
   63GLY      O 1021   4.149   3.674   2.847
   64GLN      N 1022   4.029   3.720   2.656
   64GLN      H 1023   3.938   3.715   2.611
   64GLN     CA 1024   4.131   3.786   2.576
   64GLN     HA 1025   4.080   3.809   2.482
   64GLN     CB 1026   4.187   3.915   2.646
   64GLN    HB1 1027   4.239   3.881   2.736
   64GLN    HB2 1028   4.268   3.955   2.585
   64GLN     CG 1029   4.080   4.025   2.680
   64GLN    HG1 1030   4.132   4.119   2.697
   64GLN    HG2 1031   4.013   4.032   2.594
   64GLN     CD 1032   4.007   4.001   2.807
   64GLN    OE1 1033   3.884   3.996   2.801
   64GLN    NE2 1034   4.067   3.984   2.922
   64GLN   HE21 1035   4.167   3.988   2.938
   64GLN   HE22 1036   4.002   3.963   2.996
   64GLN      C 1037   4.245   3.687   2.530
   64GLN      O 1038   4.357   3.733   2.494
   65LYS      N 1039   4.222   3.557   2.534
   65LYS      H 1040   4.130   3.519   2.552
   65LYS     CA 1041   4.322   3.459   2.510
   65LYS     HA 1042   4.400   3.496   2.443
   65LYS     CB 1043   4.394   3.430   2.642
   65LYS    HB1 1044   4.465   3.349   2.629
   65LYS    HB2 1045   4.447   3.520   2.673
   65LYS     CG 1046   4.306   3.383   2.759
   65LYS    HG1 1047   4.211   3.436   2.752
   65LYS    HG2 1048   4.297   3.274   2.760
   65LYS     CD 1049   4.355   3.416   2.894
   65LYS    HD1 1050   4.455   3.379   2.916
   65LYS    HD2 1051   4.367   3.525   2.889
   65LYS     CE 1052   4.259   3.382   3.008
   65LYS    HE1 1053   4.164   3.436   3.006
   65LYS    HE2 1054   4.237   3.276   3.003
   65LYS     NZ 1055   4.320   3.405   3.139
   65LYS    HZ1 1056   4.278   3.343   3.207
   65LYS    HZ2 1057   4.418   3.382   3.134
   65LYS    HZ3 1058   4.302   3.501   3.164
   65LYS      C 1059   4.262   3.342   2.429
   65LYS      O 1060   4.148   3.298   2.453
   66PHE      N 1061   4.332   3.300   2.332
   66PHE      H 1062   4.423   3.345   2.327
   66PHE     CA 1063   4.293   3.201   2.230
   66PHE     HA 1064   4.195   3.232   2.194
   66PHE     CB 1065   4.399   3.206   2.119
   66PHE    HB1 1066   4.413   3.309   2.084
   66PHE    HB2 1067   4.492   3.169   2.164
   66PHE     CG 1068   4.387   3.137   1.987
   66PHE    CD1 1069   4.320   3.204   1.878
   66PHE    HD1 1070   4.268   3.298   1.890
   66PHE    CD2 1071   4.456   3.016   1.966
   66PHE    HD2 1072   4.513   2.973   2.047
   66PHE    CE1 1073   4.329   3.147   1.748
   66PHE    HE1 1074   4.277   3.194   1.666
   66PHE    CE2 1075   4.461   2.957   1.835
   66PHE    HE2 1076   4.507   2.862   1.810
   66PHE     CZ 1077   4.397   3.023   1.726
   66PHE     HZ 1078   4.392   2.975   1.629
   66PHE      C 1079   4.278   3.057   2.280
   66PHE      O 1080   4.367   3.000   2.347
   67CYS      N 1081   4.171   2.997   2.241
   67CYS      H 1082   4.105   3.055   2.193
   67CYS     CA 1083   4.122   2.867   2.289
   67CYS     HA 1084   4.207   2.803   2.314
   67CYS     CB 1085   4.028   2.883   2.419
   67CYS    HB1 1086   3.968   2.794   2.436
   67CYS    HB2 1087   4.090   2.908   2.505
   67CYS     SG 1088   3.919   3.022   2.410
   67CYS     HG 1089   3.905   3.012   2.277
   67CYS      C 1090   4.057   2.798   2.167
   67CYS      O 1091   3.988   2.856   2.087
   68ILE      N 1092   4.061   2.658   2.162
   68ILE      H 1093   4.100   2.610   2.242
   68ILE     CA 1094   4.007   2.579   2.056
   68ILE     HA 1095   3.990   2.637   1.965
   68ILE     CB 1096   4.114   2.478   2.008
   68ILE     HB 1097   4.135   2.414   2.094
   68ILE    CG1 1098   4.244   2.546   1.973
   68ILE   HG11 1099   4.284   2.513   1.877
   68ILE   HG12 1100   4.229   2.653   1.959
   68ILE    CG2 1101   4.063   2.382   1.903
   68ILE   HG21 1102   4.136   2.304   1.882
   68ILE   HG22 1103   3.977   2.322   1.930
   68ILE   HG23 1104   4.047   2.424   1.803
   68ILE     CD 1105   4.349   2.540   2.086
   68ILE    HD1 1106   4.382   2.436   2.083
   68ILE    HD2 1107   4.442   2.593   2.066
   68ILE    HD3 1108   4.309   2.577   2.181
   68ILE      C 1109   3.889   2.504   2.123
   68ILE      O 1110   3.899   2.444   2.234
   69VAL      N 1111   3.773   2.508   2.052
   69VAL      H 1112   3.774   2.570   1.972
   69VAL     CA 1113   3.652   2.437   2.074
   69VAL     HA 1114   3.638   2.451   2.181
   69VAL     CB 1115   3.530   2.499   2.002
   69VAL     HB 1116   3.539   2.484   1.894
   69VAL    CG1 1117   3.396   2.434   2.032
   69VAL   HG11 1118   3.312   2.479   1.979
   69VAL   HG12 1119   3.387   2.325   2.024
   69VAL   HG13 1120   3.386   2.454   2.138
   69VAL    CG2 1121   3.510   2.646   2.020
   69VAL   HG21 1122   3.483   2.672   2.122
   69VAL   HG22 1123   3.599   2.702   1.994
   69VAL   HG23 1124   3.426   2.670   1.955
   69VAL      C 1125   3.657   2.283   2.042
   69VAL      O 1126   3.715   2.235   1.937
   70TYR      N 1127   3.592   2.205   2.126
   70TYR      H 1128   3.528   2.242   2.196
   70TYR     CA 1129   3.584   2.056   2.112
   70TYR     HA 1130   3.616   2.032   2.011
   70TYR     CB 1131   3.696   1.987   2.193
   70TYR    HB1 1132   3.727   1.891   2.152
   70TYR    HB2 1133   3.793   2.036   2.182
   70TYR     CG 1134   3.668   1.980   2.344
   70TYR    CD1 1135   3.631   1.857   2.408
   70TYR    HD1 1136   3.595   1.770   2.354
   70TYR    CD2 1137   3.713   2.084   2.429
   70TYR    HD2 1138   3.765   2.162   2.377
   70TYR    CE1 1139   3.624   1.849   2.552
   70TYR    HE1 1140   3.577   1.768   2.606
   70TYR    CE2 1141   3.707   2.076   2.567
   70TYR    HE2 1142   3.753   2.156   2.622
   70TYR     CZ 1143   3.648   1.962   2.625
   70TYR     OH 1144   3.650   1.936   2.759
   70TYR     HH 1145   3.642   2.019   2.802
   70TYR      C 1146   3.445   1.994   2.139
   70TYR      O 1147   3.430   1.873   2.151
   71THR      N 1148   3.345   2.083   2.162
   71THR      H 1149   3.360   2.182   2.173
   71THR     CA 1150   3.204   2.060   2.158
   71THR     HA 1151   3.174   2.020   2.061
   71THR     CB 1152   3.138   1.966   2.263
   71THR     HB 1153   3.182   1.867   2.250
   71THR    OG1 1154   3.004   1.946   2.233
   71THR    HG1 1155   2.996   1.890   2.157
   71THR    CG2 1156   3.146   2.022   2.407
   71THR   HG21 1157   3.115   2.125   2.426
   71THR   HG22 1158   3.079   1.972   2.476
   71THR   HG23 1159   3.242   2.008   2.458
   71THR      C 1160   3.136   2.199   2.145
   71THR      O 1161   3.172   2.291   2.227
   72ASN      N 1162   3.036   2.215   2.060
   72ASN      H 1163   2.989   2.138   2.015
   72ASN     CA 1164   2.969   2.346   2.037
   72ASN     HA 1165   2.990   2.421   2.113
   72ASN     CB 1166   3.011   2.408   1.902
   72ASN    HB1 1167   3.118   2.393   1.891
   72ASN    HB2 1168   2.956   2.365   1.819
   72ASN     CG 1169   3.006   2.559   1.898
   72ASN    OD1 1170   2.939   2.632   1.969
   72ASN    ND2 1171   3.072   2.612   1.799
   72ASN   HD21 1172   3.121   2.549   1.737
   72ASN   HD22 1173   3.076   2.711   1.782
   72ASN      C 1174   2.820   2.317   2.037
   72ASN      O 1175   2.777   2.207   1.986
   73SER      N 1176   2.732   2.410   2.080
   73SER      H 1177   2.778   2.487   2.126
   73SER     CA 1178   2.588   2.401   2.077
   73SER     HA 1179   2.548   2.401   1.975
   73SER     CB 1180   2.535   2.267   2.140
   73SER    HB1 1181   2.430   2.270   2.170
   73SER    HB2 1182   2.538   2.191   2.063
   73SER     OG 1183   2.601   2.231   2.259
   73SER     HG 1184   2.577   2.291   2.328
   73SER      C 1185   2.533   2.534   2.141
   73SER      O 1186   2.436   2.537   2.211
   74LEU      N 1187   2.603   2.644   2.130
   74LEU      H 1188   2.675   2.642   2.060
   74LEU     CA 1189   2.568   2.769   2.203
   74LEU     HA 1190   2.539   2.732   2.301
   74LEU     CB 1191   2.702   2.857   2.199
   74LEU    HB1 1192   2.785   2.786   2.206
   74LEU    HB2 1193   2.707   2.892   2.096
   74LEU     CG 1194   2.715   2.975   2.299
   74LEU     HG 1195   2.638   3.048   2.274
   74LEU    CD1 1196   2.689   2.940   2.446
   74LEU   HD11 1197   2.764   2.864   2.470
   74LEU   HD12 1198   2.707   3.014   2.524
   74LEU   HD13 1199   2.590   2.900   2.463
   74LEU    CD2 1200   2.856   3.037   2.282
   74LEU   HD21 1201   2.927   2.961   2.313
   74LEU   HD22 1202   2.858   3.068   2.178
   74LEU   HD23 1203   2.874   3.123   2.347
   74LEU      C 1204   2.452   2.841   2.134
   74LEU      O 1205   2.371   2.913   2.196
   75MET      N 1206   2.440   2.824   2.002
   75MET      H 1207   2.519   2.788   1.951
   75MET     CA 1208   2.328   2.867   1.917
   75MET     HA 1209   2.311   2.971   1.943
   75MET     CB 1210   2.369   2.845   1.767
   75MET    HB1 1211   2.454   2.910   1.744
   75MET    HB2 1212   2.394   2.742   1.741
   75MET     CG 1213   2.277   2.893   1.657
   75MET    HG1 1214   2.203   2.816   1.633
   75MET    HG2 1215   2.230   2.990   1.674
   75MET     SD 1216   2.353   2.890   1.494
   75MET     CE 1217   2.206   2.949   1.398
   75MET    HE1 1218   2.236   2.957   1.293
   75MET    HE2 1219   2.131   2.872   1.413
   75MET    HE3 1220   2.155   3.036   1.440
   75MET      C 1221   2.199   2.786   1.940
   75MET      O 1222   2.093   2.839   1.899
   76ASP      N 1223   2.208   2.665   1.996
   76ASP      H 1224   2.300   2.638   2.025
   76ASP     CA 1225   2.092   2.582   2.012
   76ASP     HA 1226   2.024   2.579   1.928
   76ASP     CB 1227   2.138   2.432   2.030
   76ASP    HB1 1228   2.196   2.396   1.945
   76ASP    HB2 1229   2.197   2.420   2.121
   76ASP     CG 1230   2.020   2.335   2.050
   76ASP    OD1 1231   1.930   2.329   1.960
   76ASP    OD2 1232   2.013   2.287   2.165
   76ASP      C 1233   2.014   2.631   2.130
   76ASP      O 1234   2.077   2.682   2.225
   77GLU      N 1235   1.882   2.624   2.131
   77GLU      H 1236   1.838   2.570   2.057
   77GLU     CA 1237   1.804   2.667   2.247
   77GLU     HA 1238   1.874   2.736   2.295
   77GLU     CB 1239   1.677   2.740   2.190
   77GLU    HB1 1240   1.685   2.766   2.085
   77GLU    HB2 1241   1.598   2.665   2.197
   77GLU     CG 1242   1.638   2.867   2.265
   77GLU    HG1 1243   1.539   2.907   2.242
   77GLU    HG2 1244   1.625   2.846   2.371
   77GLU     CD 1245   1.734   2.980   2.251
   77GLU    OE1 1246   1.812   2.995   2.159
   77GLU    OE2 1247   1.752   3.060   2.342
   77GLU      C 1248   1.767   2.561   2.352
   77GLU      O 1249   1.690   2.592   2.447
   78ASN      N 1250   1.828   2.443   2.356
   78ASN      H 1251   1.894   2.415   2.285
   78ASN     CA 1252   1.815   2.338   2.456
   78ASN     HA 1253   1.773   2.384   2.545
   78ASN     CB 1254   1.710   2.238   2.427
   78ASN    HB1 1255   1.666   2.259   2.329
   78ASN    HB2 1256   1.742   2.134   2.427
   78ASN     CG 1257   1.586   2.234   2.516
   78ASN    OD1 1258   1.583   2.171   2.618
   78ASN    ND2 1259   1.470   2.284   2.463
   78ASN   HD21 1260   1.467   2.323   2.370
   78ASN   HD22 1261   1.383   2.254   2.503
   78ASN      C 1262   1.944   2.280   2.508
   78ASN      O 1263   1.948   2.251   2.631
   79THR      N 1264   2.046   2.264   2.422
   79THR      H 1265   2.030   2.297   2.328
   79THR     CA 1266   2.186   2.212   2.459
   79THR     HA 1267   2.195   2.186   2.564
   79THR     CB 1268   2.224   2.094   2.365
   79THR     HB 1269   2.321   2.060   2.399
   79THR    OG1 1270   2.215   2.135   2.234
   79THR    HG1 1271   2.140   2.192   2.221
   79THR    CG2 1272   2.129   1.975   2.369
   79THR   HG21 1273   2.052   1.982   2.292
   79THR   HG22 1274   2.167   1.875   2.348
   79THR   HG23 1275   2.072   1.978   2.462
   79THR      C 1276   2.287   2.338   2.465
   79THR      O 1277   2.407   2.327   2.442
   80TYR      N 1278   2.231   2.461   2.484
   80TYR      H 1279   2.133   2.454   2.508
   80TYR     CA 1280   2.285   2.598   2.507
   80TYR     HA 1281   2.297   2.632   2.404
   80TYR     CB 1282   2.171   2.684   2.561
   80TYR    HB1 1283   2.215   2.777   2.596
   80TYR    HB2 1284   2.098   2.697   2.481
   80TYR     CG 1285   2.100   2.622   2.687
   80TYR    CD1 1286   2.175   2.581   2.794
   80TYR    HD1 1287   2.279   2.607   2.806
   80TYR    CD2 1288   1.964   2.595   2.673
   80TYR    HD2 1289   1.910   2.634   2.588
   80TYR    CE1 1290   2.111   2.538   2.911
   80TYR    HE1 1291   2.168   2.519   3.000
   80TYR    CE2 1292   1.900   2.546   2.786
   80TYR    HE2 1293   1.794   2.528   2.775
   80TYR     CZ 1294   1.969   2.519   2.907
   80TYR     OH 1295   1.901   2.465   3.009
   80TYR     HH 1296   1.956   2.434   3.079
   80TYR      C 1297   2.430   2.629   2.554
   80TYR      O 1298   2.453   2.732   2.618
   81ALA      N 1299   2.526   2.536   2.535
   81ALA      H 1300   2.499   2.464   2.470
   81ALA     CA 1301   2.660   2.528   2.592
   81ALA     HA 1302   2.670   2.633   2.618
   81ALA     CB 1303   2.671   2.418   2.701
   81ALA    HB1 1304   2.590   2.447   2.769
   81ALA    HB2 1305   2.654   2.314   2.674
   81ALA    HB3 1306   2.765   2.441   2.751
   81ALA      C 1307   2.764   2.505   2.477
   81ALA      O 1308   2.724   2.464   2.367
   82MET      N 1309   2.887   2.523   2.515
   82MET      H 1310   2.905   2.561   2.607
   82MET     CA 1311   3.013   2.509   2.433
   82MET     HA 1312   2.995   2.419   2.373
   82MET     CB 1313   3.028   2.637   2.345
   82MET    HB1 1314   2.938   2.652   2.285
   82MET    HB2 1315   3.031   2.715   2.421
   82MET     CG 1316   3.158   2.645   2.259
   82MET    HG1 1317   3.233   2.580   2.305
   82MET    HG2 1318   3.130   2.614   2.158
   82MET     SD 1319   3.219   2.813   2.243
   82MET     CE 1320   3.183   2.855   2.068
   82MET    HE1 1321   3.247   2.793   2.006
   82MET    HE2 1322   3.076   2.839   2.054
   82MET    HE3 1323   3.214   2.952   2.027
   82MET      C 1324   3.129   2.473   2.528
   82MET      O 1325   3.121   2.524   2.641
   83GLU      N 1326   3.218   2.382   2.486
   83GLU      H 1327   3.235   2.347   2.393
   83GLU     CA 1328   3.339   2.366   2.567
   83GLU     HA 1329   3.340   2.447   2.639
   83GLU     CB 1330   3.351   2.227   2.632
   83GLU    HB1 1331   3.361   2.162   2.546
   83GLU    HB2 1332   3.445   2.232   2.687
   83GLU     CG 1333   3.235   2.170   2.714
   83GLU    HG1 1334   3.199   2.234   2.794
   83GLU    HG2 1335   3.143   2.164   2.656
   83GLU     CD 1336   3.268   2.032   2.776
   83GLU    OE1 1337   3.188   1.937   2.759
   83GLU    OE2 1338   3.373   2.005   2.840
   83GLU      C 1339   3.462   2.388   2.477
   83GLU      O 1340   3.460   2.357   2.359
   84LEU      N 1341   3.566   2.437   2.546
   84LEU      H 1342   3.552   2.463   2.643
   84LEU     CA 1343   3.692   2.479   2.485
   84LEU     HA 1344   3.699   2.416   2.396
   84LEU     CB 1345   3.693   2.636   2.449
   84LEU    HB1 1346   3.729   2.688   2.538
   84LEU    HB2 1347   3.768   2.646   2.371
   84LEU     CG 1348   3.566   2.712   2.410
   84LEU     HG 1349   3.511   2.635   2.356
   84LEU    CD1 1350   3.487   2.764   2.530
   84LEU   HD11 1351   3.553   2.829   2.587
   84LEU   HD12 1352   3.395   2.810   2.492
   84LEU   HD13 1353   3.452   2.681   2.591
   84LEU    CD2 1354   3.605   2.825   2.324
   84LEU   HD21 1355   3.671   2.782   2.248
   84LEU   HD22 1356   3.518   2.872   2.278
   84LEU   HD23 1357   3.665   2.897   2.379
   84LEU      C 1358   3.814   2.447   2.576
   84LEU      O 1359   3.813   2.463   2.696
   85LEU      N 1360   3.926   2.410   2.513
   85LEU      H 1361   3.920   2.408   2.413
   85LEU     CA 1362   4.054   2.401   2.576
   85LEU     HA 1363   4.043   2.399   2.685
   85LEU     CB 1364   4.147   2.287   2.520
   85LEU    HB1 1365   4.171   2.309   2.416
   85LEU    HB2 1366   4.240   2.292   2.577
   85LEU     CG 1367   4.085   2.145   2.527
   85LEU     HG 1368   3.997   2.153   2.462
   85LEU    CD1 1369   4.170   2.037   2.471
   85LEU   HD11 1370   4.106   1.949   2.462
   85LEU   HD12 1371   4.206   2.069   2.373
   85LEU   HD13 1372   4.250   2.009   2.539
   85LEU    CD2 1373   4.025   2.111   2.664
   85LEU   HD21 1374   3.972   2.016   2.658
   85LEU   HD22 1375   4.101   2.101   2.741
   85LEU   HD23 1376   3.950   2.182   2.701
   85LEU      C 1377   4.126   2.528   2.543
   85LEU      O 1378   4.114   2.585   2.434
   86THR      N 1379   4.217   2.570   2.633
   86THR      H 1380   4.237   2.512   2.713
   86THR     CA 1381   4.317   2.673   2.614
   86THR     HA 1382   4.271   2.770   2.594
   86THR     CB 1383   4.392   2.686   2.751
   86THR     HB 1384   4.469   2.759   2.727
   86THR    OG1 1385   4.450   2.561   2.796
   86THR    HG1 1386   4.501   2.528   2.724
   86THR    CG2 1387   4.300   2.738   2.863
   86THR   HG21 1388   4.258   2.830   2.823
   86THR   HG22 1389   4.221   2.666   2.883
   86THR   HG23 1390   4.361   2.759   2.951
   86THR      C 1391   4.397   2.635   2.491
   86THR      O 1392   4.435   2.524   2.466
   87GLY      N 1393   4.439   2.734   2.415
   87GLY      H 1394   4.407   2.828   2.436
   87GLY     CA 1395   4.540   2.729   2.309
   87GLY    HA1 1396   4.572   2.624   2.302
   87GLY    HA2 1397   4.494   2.760   2.216
   87GLY      C 1398   4.673   2.807   2.334
   87GLY      O 1399   4.765   2.799   2.255
   88TYR      N 1400   4.678   2.876   2.447
   88TYR      H 1401   4.602   2.867   2.513
   88TYR     CA 1402   4.796   2.939   2.504
   88TYR     HA 1403   4.874   2.949   2.428
   88TYR     CB 1404   4.756   3.076   2.565
   88TYR    HB1 1405   4.844   3.133   2.596
   88TYR    HB2 1406   4.713   3.145   2.492
   88TYR     CG 1407   4.661   3.075   2.687
   88TYR    CD1 1408   4.522   3.077   2.669
   88TYR    HD1 1409   4.486   3.065   2.568
   88TYR    CD2 1410   4.720   3.081   2.821
   88TYR    HD2 1411   4.825   3.088   2.843
   88TYR    CE1 1412   4.438   3.067   2.783
   88TYR    HE1 1413   4.333   3.052   2.765
   88TYR    CE2 1414   4.636   3.083   2.931
   88TYR    HE2 1415   4.681   3.086   3.030
   88TYR     CZ 1416   4.492   3.076   2.913
   88TYR     OH 1417   4.416   3.073   3.019
   88TYR     HH 1418   4.466   3.088   3.097
   88TYR      C 1419   4.852   2.847   2.616
   88TYR      O 1420   4.958   2.879   2.662
   89ALA      N 1421   4.785   2.739   2.652
   89ALA      H 1422   4.712   2.704   2.592
   89ALA     CA 1423   4.824   2.644   2.752
   89ALA     HA 1424   4.933   2.638   2.744
   89ALA     CB 1425   4.765   2.692   2.882
   89ALA    HB1 1426   4.786   2.620   2.961
   89ALA    HB2 1427   4.809   2.786   2.917
   89ALA    HB3 1428   4.658   2.707   2.877
   89ALA      C 1429   4.774   2.508   2.700
   89ALA      O 1430   4.669   2.514   2.631
   90PRO      N 1431   4.821   2.390   2.745
   90PRO     CA 1432   4.781   2.261   2.696
   90PRO     HA 1433   4.801   2.250   2.589
   90PRO     CB 1434   4.871   2.158   2.761
   90PRO    HB1 1435   4.823   2.061   2.767
   90PRO    HB2 1436   4.950   2.137   2.689
   90PRO     CG 1437   4.925   2.221   2.886
   90PRO    HG1 1438   4.876   2.185   2.977
   90PRO    HG2 1439   5.029   2.187   2.891
   90PRO     CD 1440   4.913   2.375   2.857
   90PRO    HD1 1441   4.870   2.423   2.945
   90PRO    HD2 1442   5.011   2.415   2.832
   90PRO      C 1443   4.626   2.233   2.697
   90PRO      O 1444   4.565   2.213   2.588
   91VAL      N 1445   4.566   2.222   2.812
   91VAL      H 1446   4.618   2.247   2.894
   91VAL     CA 1447   4.450   2.138   2.834
   91VAL     HA 1448   4.404   2.163   2.738
   91VAL     CB 1449   4.483   1.985   2.853
   91VAL     HB 1450   4.393   1.933   2.884
   91VAL    CG1 1451   4.523   1.916   2.721
   91VAL   HG11 1452   4.469   1.955   2.634
   91VAL   HG12 1453   4.630   1.920   2.699
   91VAL   HG13 1454   4.482   1.815   2.726
   91VAL    CG2 1455   4.581   1.957   2.967
   91VAL   HG21 1456   4.604   1.851   2.964
   91VAL   HG22 1457   4.678   2.007   2.959
   91VAL   HG23 1458   4.556   1.987   3.068
   91VAL      C 1459   4.351   2.196   2.941
   91VAL      O 1460   4.270   2.118   2.991
   92SER      N 1461   4.369   2.322   2.986
   92SER      H 1462   4.448   2.369   2.945
   92SER     CA 1463   4.283   2.382   3.083
   92SER     HA 1464   4.294   2.306   3.160
   92SER     CB 1465   4.354   2.502   3.146
   92SER    HB1 1466   4.462   2.491   3.153
   92SER    HB2 1467   4.345   2.590   3.083
   92SER     OG 1468   4.316   2.532   3.278
   92SER     HG 1469   4.224   2.535   3.300
   92SER      C 1470   4.140   2.403   3.033
   92SER      O 1471   4.121   2.458   2.926
   93PRO      N 1472   4.031   2.347   3.098
   93PRO     CA 1473   3.903   2.343   3.035
   93PRO     HA 1474   3.905   2.321   2.928
   93PRO     CB 1475   3.835   2.224   3.109
   93PRO    HB1 1476   3.726   2.227   3.107
   93PRO    HB2 1477   3.857   2.131   3.057
   93PRO     CG 1478   3.892   2.220   3.247
   93PRO    HG1 1479   3.839   2.278   3.323
   93PRO    HG2 1480   3.885   2.125   3.301
   93PRO     CD 1481   4.035   2.267   3.223
   93PRO    HD1 1482   4.089   2.318   3.304
   93PRO    HD2 1483   4.087   2.174   3.203
   93PRO      C 1484   3.826   2.476   3.066
   93PRO      O 1485   3.800   2.513   3.179
   94ILE      N 1486   3.778   2.539   2.954
   94ILE      H 1487   3.807   2.496   2.867
   94ILE     CA 1488   3.681   2.644   2.963
   94ILE     HA 1489   3.669   2.676   3.067
   94ILE     CB 1490   3.719   2.751   2.856
   94ILE     HB 1491   3.693   2.702   2.763
   94ILE    CG1 1492   3.869   2.797   2.860
   94ILE   HG11 1493   3.882   2.874   2.936
   94ILE   HG12 1494   3.932   2.715   2.891
   94ILE    CG2 1495   3.619   2.876   2.869
   94ILE   HG21 1496   3.627   2.923   2.967
   94ILE   HG22 1497   3.637   2.950   2.792
   94ILE   HG23 1498   3.513   2.854   2.860
   94ILE     CD 1499   3.933   2.843   2.725
   94ILE    HD1 1500   4.040   2.856   2.741
   94ILE    HD2 1501   3.906   2.772   2.647
   94ILE    HD3 1502   3.895   2.939   2.691
   94ILE      C 1503   3.549   2.565   2.935
   94ILE      O 1504   3.547   2.478   2.847
   95VAL      N 1505   3.438   2.616   2.993
   95VAL      H 1506   3.447   2.694   3.055
   95VAL     CA 1507   3.301   2.595   2.949
   95VAL     HA 1508   3.295   2.543   2.853
   95VAL     CB 1509   3.240   2.486   3.042
   95VAL     HB 1510   3.250   2.515   3.147
   95VAL    CG1 1511   3.091   2.465   2.999
   95VAL   HG11 1512   3.047   2.393   3.068
   95VAL   HG12 1513   3.030   2.556   3.002
   95VAL   HG13 1514   3.095   2.426   2.897
   95VAL    CG2 1515   3.311   2.346   3.038
   95VAL   HG21 1516   3.259   2.275   3.103
   95VAL   HG22 1517   3.326   2.308   2.937
   95VAL   HG23 1518   3.417   2.355   3.064
   95VAL      C 1519   3.228   2.728   2.941
   95VAL      O 1520   3.232   2.803   3.036
   96ILE      N 1521   3.156   2.754   2.832
   96ILE      H 1522   3.147   2.684   2.760
   96ILE     CA 1523   3.053   2.854   2.835
   96ILE     HA 1524   3.059   2.920   2.921
   96ILE     CB 1525   3.074   2.948   2.712
   96ILE     HB 1526   3.050   2.891   2.623
   96ILE    CG1 1527   3.218   2.998   2.694
   96ILE   HG11 1528   3.264   3.044   2.781
   96ILE   HG12 1529   3.280   2.908   2.684
   96ILE    CG2 1530   2.979   3.078   2.707
   96ILE   HG21 1531   3.006   3.139   2.621
   96ILE   HG22 1532   2.875   3.044   2.702
   96ILE   HG23 1533   2.991   3.141   2.795
   96ILE     CD 1534   3.244   3.089   2.566
   96ILE    HD1 1535   3.186   3.050   2.483
   96ILE    HD2 1536   3.210   3.191   2.585
   96ILE    HD3 1537   3.349   3.098   2.542
   96ILE      C 1538   2.916   2.782   2.818
   96ILE      O 1539   2.908   2.674   2.769
   97ALA      N 1540   2.811   2.854   2.870
   97ALA      H 1541   2.829   2.946   2.908
   97ALA     CA 1542   2.671   2.821   2.850
   97ALA     HA 1543   2.675   2.767   2.755
   97ALA     CB 1544   2.609   2.721   2.951
   97ALA    HB1 1545   2.508   2.688   2.930
   97ALA    HB2 1546   2.681   2.643   2.975
   97ALA    HB3 1547   2.598   2.777   3.044
   97ALA      C 1548   2.590   2.957   2.840
   97ALA      O 1549   2.632   3.061   2.877
   98ARG      N 1550   2.470   2.949   2.779
   98ARG      H 1551   2.444   2.866   2.729
   98ARG     CA 1552   2.390   3.065   2.742
   98ARG     HA 1553   2.437   3.158   2.774
   98ARG     CB 1554   2.391   3.088   2.593
   98ARG    HB1 1555   2.490   3.070   2.551
   98ARG    HB2 1556   2.325   3.011   2.554
   98ARG     CG 1557   2.332   3.224   2.541
   98ARG    HG1 1558   2.238   3.244   2.592
   98ARG    HG2 1559   2.387   3.316   2.558
   98ARG     CD 1560   2.291   3.214   2.398
   98ARG    HD1 1561   2.248   3.308   2.365
   98ARG    HD2 1562   2.387   3.213   2.346
   98ARG     NE 1563   2.225   3.088   2.355
   98ARG     HE 1564   2.286   3.012   2.325
   98ARG     CZ 1565   2.096   3.075   2.322
   98ARG    NH1 1566   2.006   3.173   2.342
   98ARG   HH11 1567   2.031   3.268   2.368
   98ARG   HH12 1568   1.911   3.148   2.320
   98ARG    NH2 1569   2.042   2.962   2.270
   98ARG   HH21 1570   2.103   2.886   2.246
   98ARG   HH22 1571   1.949   2.972   2.230
   98ARG      C 1572   2.253   3.058   2.807
   98ARG      O 1573   2.183   2.956   2.800
   99THR      N 1574   2.218   3.165   2.883
   99THR      H 1575   2.270   3.252   2.884
   99THR     CA 1576   2.077   3.174   2.932
   99THR     HA 1577   2.038   3.073   2.949
   99THR     CB 1578   2.083   3.251   3.071
   99THR     HB 1579   1.981   3.251   3.109
   99THR    OG1 1580   2.128   3.382   3.067
   99THR    HG1 1581   2.218   3.384   3.040
   99THR    CG2 1582   2.174   3.191   3.177
   99THR   HG21 1583   2.274   3.161   3.146
   99THR   HG22 1584   2.169   3.243   3.272
   99THR   HG23 1585   2.115   3.101   3.192
   99THR      C 1586   1.993   3.229   2.817
   99THR      O 1587   2.013   3.188   2.703
  100HIS      N 1588   1.899   3.326   2.847
  100HIS      H 1589   1.911   3.363   2.940
  100HIS     CA 1590   1.813   3.394   2.748
  100HIS     HA 1591   1.797   3.330   2.661
  100HIS     CB 1592   1.679   3.433   2.817
  100HIS    HB1 1593   1.697   3.463   2.920
  100HIS    HB2 1594   1.648   3.526   2.769
  100HIS     CG 1595   1.565   3.327   2.812
  100HIS    ND1 1596   1.520   3.264   2.695
  100HIS    CD2 1597   1.487   3.279   2.917
  100HIS    HD2 1598   1.487   3.312   3.020
  100HIS    CE1 1599   1.430   3.176   2.731
  100HIS    HE1 1600   1.372   3.112   2.666
  100HIS    NE2 1601   1.397   3.187   2.858
  100HIS    HE2 1602   1.329   3.125   2.901
  100HIS      C 1603   1.884   3.520   2.693
  100HIS      O 1604   1.882   3.540   2.573
  101THR      N 1605   1.943   3.601   2.780
  101THR      H 1606   1.921   3.596   2.879
  101THR     CA 1607   2.003   3.732   2.755
  101THR     HA 1608   2.017   3.751   2.649
  101THR     CB 1609   1.901   3.833   2.822
  101THR     HB 1610   1.949   3.930   2.807
  101THR    OG1 1611   1.878   3.807   2.959
  101THR    HG1 1612   1.931   3.857   3.019
  101THR    CG2 1613   1.759   3.833   2.773
  101THR   HG21 1614   1.698   3.918   2.805
  101THR   HG22 1615   1.756   3.845   2.665
  101THR   HG23 1616   1.713   3.737   2.798
  101THR      C 1617   2.148   3.753   2.806
  101THR      O 1618   2.205   3.863   2.798
  102ALA      N 1619   2.205   3.648   2.859
  102ALA      H 1620   2.168   3.555   2.849
  102ALA     CA 1621   2.338   3.662   2.924
  102ALA     HA 1622   2.389   3.743   2.870
  102ALA     CB 1623   2.331   3.687   3.076
  102ALA    HB1 1624   2.271   3.616   3.133
  102ALA    HB2 1625   2.427   3.690   3.127
  102ALA    HB3 1626   2.284   3.785   3.085
  102ALA      C 1627   2.408   3.535   2.898
  102ALA      O 1628   2.350   3.427   2.912
  103LEU      N 1629   2.540   3.541   2.883
  103LEU      H 1630   2.573   3.628   2.922
  103LEU     CA 1631   2.631   3.433   2.881
  103LEU     HA 1632   2.583   3.338   2.856
  103LEU     CB 1633   2.744   3.456   2.782
  103LEU    HB1 1634   2.785   3.556   2.795
  103LEU    HB2 1635   2.825   3.387   2.806
  103LEU     CG 1636   2.704   3.441   2.633
  103LEU     HG 1637   2.619   3.500   2.601
  103LEU    CD1 1638   2.818   3.500   2.545
  103LEU   HD11 1639   2.841   3.597   2.590
  103LEU   HD12 1640   2.906   3.438   2.562
  103LEU   HD13 1641   2.784   3.512   2.442
  103LEU    CD2 1642   2.689   3.292   2.589
  103LEU   HD21 1643   2.676   3.273   2.483
  103LEU   HD22 1644   2.782   3.246   2.623
  103LEU   HD23 1645   2.619   3.239   2.654
  103LEU      C 1646   2.697   3.406   3.017
  103LEU      O 1647   2.726   3.505   3.084
  104ILE      N 1648   2.714   3.281   3.054
  104ILE      H 1649   2.694   3.204   2.992
  104ILE     CA 1650   2.799   3.249   3.169
  104ILE     HA 1651   2.829   3.336   3.226
  104ILE     CB 1652   2.712   3.157   3.264
  104ILE     HB 1653   2.677   3.073   3.205
  104ILE    CG1 1654   2.583   3.219   3.319
  104ILE   HG11 1655   2.598   3.303   3.386
  104ILE   HG12 1656   2.522   3.261   3.239
  104ILE    CG2 1657   2.800   3.087   3.374
  104ILE   HG21 1658   2.757   2.987   3.387
  104ILE   HG22 1659   2.903   3.066   3.347
  104ILE   HG23 1660   2.805   3.140   3.469
  104ILE     CD 1661   2.491   3.114   3.388
  104ILE    HD1 1662   2.553   3.052   3.453
  104ILE    HD2 1663   2.410   3.156   3.448
  104ILE    HD3 1664   2.433   3.052   3.319
  104ILE      C 1665   2.920   3.179   3.110
  104ILE      O 1666   2.906   3.075   3.045
  105PHE      N 1667   3.034   3.236   3.131
  105PHE      H 1668   3.051   3.303   3.206
  105PHE     CA 1669   3.162   3.181   3.086
  105PHE     HA 1670   3.150   3.098   3.016
  105PHE     CB 1671   3.252   3.296   3.039
  105PHE    HB1 1672   3.288   3.359   3.120
  105PHE    HB2 1673   3.337   3.243   2.996
  105PHE     CG 1674   3.197   3.387   2.934
  105PHE    CD1 1675   3.110   3.491   2.972
  105PHE    HD1 1676   3.065   3.510   3.068
  105PHE    CD2 1677   3.237   3.367   2.797
  105PHE    HD2 1678   3.294   3.283   2.760
  105PHE    CE1 1679   3.076   3.587   2.872
  105PHE    HE1 1680   3.004   3.666   2.888
  105PHE    CE2 1681   3.198   3.461   2.701
  105PHE    HE2 1682   3.219   3.431   2.599
  105PHE     CZ 1683   3.113   3.565   2.742
  105PHE     HZ 1684   3.067   3.631   2.670
  105PHE      C 1685   3.233   3.134   3.215
  105PHE      O 1686   3.241   3.217   3.311
  106LEU      N 1687   3.287   3.012   3.218
  106LEU      H 1688   3.282   2.946   3.141
  106LEU     CA 1689   3.348   2.951   3.334
  106LEU     HA 1690   3.375   3.030   3.404
  106LEU     CB 1691   3.249   2.848   3.396
  106LEU    HB1 1692   3.147   2.881   3.375
  106LEU    HB2 1693   3.255   2.751   3.348
  106LEU     CG 1694   3.255   2.828   3.548
  106LEU     HG 1695   3.256   2.927   3.595
  106LEU    CD1 1696   3.150   2.730   3.602
  106LEU   HD11 1697   3.148   2.728   3.711
  106LEU   HD12 1698   3.046   2.747   3.575
  106LEU   HD13 1699   3.178   2.629   3.572
  106LEU    CD2 1700   3.380   2.773   3.609
  106LEU   HD21 1701   3.407   2.675   3.570
  106LEU   HD22 1702   3.467   2.837   3.591
  106LEU   HD23 1703   3.371   2.771   3.717
  106LEU      C 1704   3.483   2.891   3.281
  106LEU      O 1705   3.477   2.835   3.165
  107MET      N 1706   3.585   2.871   3.362
  107MET      H 1707   3.582   2.916   3.453
  107MET     CA 1708   3.707   2.791   3.336
  107MET     HA 1709   3.682   2.719   3.258
  107MET     CB 1710   3.825   2.893   3.296
  107MET    HB1 1711   3.804   2.963   3.215
  107MET    HB2 1712   3.839   2.969   3.373
  107MET     CG 1713   3.965   2.829   3.280
  107MET    HG1 1714   3.999   2.760   3.357
  107MET    HG2 1715   3.977   2.775   3.186
  107MET     SD 1716   4.077   2.970   3.258
  107MET     CE 1717   4.234   2.882   3.229
  107MET    HE1 1718   4.255   2.810   3.308
  107MET    HE2 1719   4.236   2.819   3.140
  107MET    HE3 1720   4.313   2.957   3.237
  107MET      C 1721   3.743   2.710   3.461
  107MET      O 1722   3.732   2.756   3.573
  108GLY      N 1723   3.811   2.595   3.435
  108GLY      H 1724   3.835   2.570   3.340
  108GLY     CA 1725   3.865   2.507   3.541
  108GLY    HA1 1726   3.865   2.568   3.631
  108GLY    HA2 1727   3.798   2.423   3.559
  108GLY      C 1728   4.009   2.479   3.526
  108GLY      O 1729   4.075   2.526   3.430
  109LYS      N 1730   4.071   2.408   3.618
  109LYS      H 1731   4.009   2.364   3.685
  109LYS     CA 1732   4.211   2.370   3.621
  109LYS     HA 1733   4.272   2.440   3.564
  109LYS     CB 1734   4.266   2.393   3.759
  109LYS    HB1 1735   4.210   2.324   3.821
  109LYS    HB2 1736   4.370   2.359   3.759
  109LYS     CG 1737   4.264   2.534   3.818
  109LYS    HG1 1738   4.312   2.600   3.746
  109LYS    HG2 1739   4.161   2.571   3.819
  109LYS     CD 1740   4.328   2.537   3.955
  109LYS    HD1 1741   4.296   2.448   4.010
  109LYS    HD2 1742   4.437   2.536   3.965
  109LYS     CE 1743   4.266   2.656   4.041
  109LYS    HE1 1744   4.162   2.676   4.014
  109LYS    HE2 1745   4.276   2.623   4.145
  109LYS     NZ 1746   4.348   2.779   4.017
  109LYS    HZ1 1747   4.351   2.812   3.922
  109LYS    HZ2 1748   4.308   2.849   4.078
  109LYS    HZ3 1749   4.442   2.771   4.052
  109LYS      C 1750   4.223   2.228   3.566
  109LYS      O 1751   4.120   2.156   3.559
  110PRO      N 1752   4.335   2.184   3.505
  110PRO     CA 1753   4.349   2.051   3.443
  110PRO     HA 1754   4.257   2.038   3.386
  110PRO     CB 1755   4.466   2.070   3.341
  110PRO    HB1 1756   4.517   1.978   3.315
  110PRO    HB2 1757   4.427   2.115   3.250
  110PRO     CG 1758   4.557   2.165   3.415
  110PRO    HG1 1759   4.614   2.123   3.498
  110PRO    HG2 1760   4.624   2.221   3.349
  110PRO     CD 1761   4.460   2.261   3.489
  110PRO    HD1 1762   4.492   2.304   3.584
  110PRO    HD2 1763   4.440   2.349   3.428
  110PRO      C 1764   4.352   1.933   3.541
  110PRO      O 1765   4.337   1.815   3.504
  111THR      N 1766   4.389   1.962   3.662
  111THR      H 1767   4.419   2.057   3.680
  111THR     CA 1768   4.380   1.875   3.774
  111THR     HA 1769   4.436   1.784   3.753
  111THR     CB 1770   4.452   1.945   3.888
  111THR     HB 1771   4.434   1.883   3.976
  111THR    OG1 1772   4.388   2.067   3.922
  111THR    HG1 1773   4.348   2.072   4.007
  111THR    CG2 1774   4.600   1.967   3.863
  111THR   HG21 1775   4.652   2.002   3.952
  111THR   HG22 1776   4.639   1.868   3.840
  111THR   HG23 1777   4.625   2.031   3.779
  111THR      C 1778   4.238   1.825   3.815
  111THR      O 1779   4.223   1.719   3.867
  112THR      N 1780   4.128   1.906   3.795
  112THR      H 1781   4.152   1.989   3.743
  112THR     CA 1782   3.984   1.881   3.804
  112THR     HA 1783   3.979   1.821   3.896
  112THR     CB 1784   3.912   2.018   3.826
  112THR     HB 1785   3.931   2.095   3.751
  112THR    OG1 1786   3.948   2.085   3.947
  112THR    HG1 1787   3.908   2.039   4.019
  112THR    CG2 1788   3.755   2.014   3.843
  112THR   HG21 1789   3.698   1.996   3.752
  112THR   HG22 1790   3.721   1.950   3.924
  112THR   HG23 1791   3.734   2.113   3.882
  112THR      C 1792   3.927   1.802   3.687
  112THR      O 1793   3.970   1.825   3.574
  113SER      N 1794   3.828   1.712   3.712
  113SER      H 1795   3.778   1.712   3.800
  113SER     CA 1796   3.756   1.650   3.599
  113SER     HA 1797   3.827   1.613   3.525
  113SER     CB 1798   3.671   1.535   3.646
  113SER    HB1 1799   3.738   1.458   3.685
  113SER    HB2 1800   3.613   1.576   3.729
  113SER     OG 1801   3.604   1.474   3.535
  113SER     HG 1802   3.668   1.438   3.474
  113SER      C 1803   3.672   1.766   3.524
  113SER      O 1804   3.588   1.838   3.579
  114ARG      N 1805   3.693   1.774   3.390
  114ARG      H 1806   3.750   1.702   3.349
  114ARG     CA 1807   3.629   1.876   3.303
  114ARG     HA 1808   3.656   1.972   3.346
  114ARG     CB 1809   3.672   1.868   3.155
  114ARG    HB1 1810   3.628   1.776   3.115
  114ARG    HB2 1811   3.620   1.945   3.097
  114ARG     CG 1812   3.823   1.846   3.127
  114ARG    HG1 1813   3.890   1.912   3.183
  114ARG    HG2 1814   3.862   1.752   3.166
  114ARG     CD 1815   3.860   1.868   2.979
  114ARG    HD1 1816   3.790   1.803   2.927
  114ARG    HD2 1817   3.856   1.967   2.934
  114ARG     NE 1818   3.991   1.810   2.964
  114ARG     HE 1819   4.061   1.832   3.034
  114ARG     CZ 1820   4.038   1.757   2.848
  114ARG    NH1 1821   3.978   1.753   2.729
  114ARG   HH11 1822   3.895   1.808   2.714
  114ARG   HH12 1823   4.017   1.715   2.644
  114ARG    NH2 1824   4.162   1.711   2.850
  114ARG   HH21 1825   4.209   1.673   2.932
  114ARG   HH22 1826   4.202   1.675   2.764
  114ARG      C 1827   3.476   1.865   3.307
  114ARG      O 1828   3.409   1.968   3.299
  115ARG      N 1829   3.416   1.747   3.337
  115ARG      H 1830   3.474   1.668   3.363
  115ARG     CA 1831   3.267   1.725   3.346
  115ARG     HA 1832   3.219   1.769   3.258
  115ARG     CB 1833   3.216   1.582   3.350
  115ARG    HB1 1834   3.231   1.531   3.445
  115ARG    HB2 1835   3.109   1.565   3.336
  115ARG     CG 1836   3.287   1.485   3.250
  115ARG    HG1 1837   3.394   1.473   3.265
  115ARG    HG2 1838   3.243   1.387   3.264
  115ARG     CD 1839   3.257   1.504   3.096
  115ARG    HD1 1840   3.245   1.408   3.047
  115ARG    HD2 1841   3.168   1.562   3.076
  115ARG     NE 1842   3.364   1.589   3.032
  115ARG     HE 1843   3.459   1.560   3.048
  115ARG     CZ 1844   3.341   1.705   2.971
  115ARG    NH1 1845   3.221   1.754   2.955
  115ARG   HH11 1846   3.138   1.709   2.991
  115ARG   HH12 1847   3.211   1.834   2.894
  115ARG    NH2 1848   3.440   1.768   2.916
  115ARG   HH21 1849   3.421   1.862   2.884
  115ARG   HH22 1850   3.530   1.724   2.904
  115ARG      C 1851   3.210   1.800   3.465
  115ARG      O 1852   3.095   1.848   3.466
  116ASP      N 1853   3.293   1.820   3.568
  116ASP      H 1854   3.390   1.798   3.554
  116ASP     CA 1855   3.256   1.888   3.694
  116ASP     HA 1856   3.162   1.857   3.740
  116ASP     CB 1857   3.362   1.853   3.799
  116ASP    HB1 1858   3.382   1.746   3.797
  116ASP    HB2 1859   3.453   1.903   3.767
  116ASP     CG 1860   3.351   1.899   3.938
  116ASP    OD1 1861   3.458   1.916   4.004
  116ASP    OD2 1862   3.239   1.915   3.994
  116ASP      C 1863   3.240   2.038   3.674
  116ASP      O 1864   3.149   2.103   3.723
  117VAL      N 1865   3.329   2.093   3.585
  117VAL      H 1866   3.409   2.036   3.563
  117VAL     CA 1867   3.324   2.230   3.533
  117VAL     HA 1868   3.301   2.287   3.623
  117VAL     CB 1869   3.457   2.261   3.459
  117VAL     HB 1870   3.448   2.224   3.357
  117VAL    CG1 1871   3.490   2.409   3.454
  117VAL   HG11 1872   3.583   2.436   3.405
  117VAL   HG12 1873   3.417   2.470   3.400
  117VAL   HG13 1874   3.496   2.451   3.554
  117VAL    CG2 1875   3.582   2.197   3.531
  117VAL   HG21 1876   3.666   2.219   3.465
  117VAL   HG22 1877   3.591   2.240   3.630
  117VAL   HG23 1878   3.577   2.088   3.529
  117VAL      C 1879   3.195   2.246   3.441
  117VAL      O 1880   3.112   2.335   3.465
  118TYR      N 1881   3.173   2.149   3.354
  118TYR      H 1882   3.250   2.086   3.339
  118TYR     CA 1883   3.061   2.150   3.261
  118TYR     HA 1884   3.067   2.247   3.212
  118TYR     CB 1885   3.060   2.033   3.169
  118TYR    HB1 1886   3.153   2.028   3.112
  118TYR    HB2 1887   3.054   1.934   3.213
  118TYR     CG 1888   2.948   2.036   3.067
  118TYR    CD1 1889   2.842   1.944   3.083
  118TYR    HD1 1890   2.834   1.867   3.159
  118TYR    CD2 1891   2.939   2.125   2.953
  118TYR    HD2 1892   3.025   2.185   2.929
  118TYR    CE1 1893   2.737   1.945   2.992
  118TYR    HE1 1894   2.654   1.876   3.001
  118TYR    CE2 1895   2.832   2.127   2.863
  118TYR    HE2 1896   2.829   2.203   2.787
  118TYR     CZ 1897   2.732   2.036   2.892
  118TYR     OH 1898   2.623   2.031   2.811
  118TYR     HH 1899   2.638   2.036   2.718
  118TYR      C 1900   2.927   2.150   3.334
  118TYR      O 1901   2.848   2.243   3.307
  119ARG      N 1902   2.910   2.058   3.432
  119ARG      H 1903   2.987   1.993   3.443
  119ARG     CA 1904   2.786   2.049   3.512
  119ARG     HA 1905   2.700   2.028   3.449
  119ARG     CB 1906   2.797   1.925   3.601
  119ARG    HB1 1907   2.892   1.922   3.654
  119ARG    HB2 1908   2.709   1.923   3.665
  119ARG     CG 1909   2.772   1.796   3.521
  119ARG    HG1 1910   2.683   1.799   3.458
  119ARG    HG2 1911   2.854   1.799   3.450
  119ARG     CD 1912   2.778   1.676   3.622
  119ARG    HD1 1913   2.701   1.691   3.697
  119ARG    HD2 1914   2.755   1.581   3.575
  119ARG     NE 1915   2.907   1.666   3.690
  119ARG     HE 1916   2.921   1.733   3.764
  119ARG     CZ 1917   2.999   1.578   3.658
  119ARG    NH1 1918   2.985   1.495   3.558
  119ARG   HH11 1919   2.901   1.489   3.503
  119ARG   HH12 1920   3.036   1.408   3.555
  119ARG    NH2 1921   3.110   1.573   3.734
  119ARG   HH21 1922   3.108   1.605   3.830
  119ARG   HH22 1923   3.189   1.512   3.716
  119ARG      C 1924   2.758   2.175   3.593
  119ARG      O 1925   2.647   2.225   3.578
  120THR      N 1926   2.858   2.248   3.630
  120THR      H 1927   2.953   2.220   3.611
  120THR     CA 1928   2.840   2.371   3.705
  120THR     HA 1929   2.764   2.357   3.782
  120THR     CB 1930   2.973   2.404   3.780
  120THR     HB 1931   3.053   2.424   3.709
  120THR    OG1 1932   3.011   2.299   3.861
  120THR    HG1 1933   3.034   2.228   3.803
  120THR    CG2 1934   2.977   2.522   3.881
  120THR   HG21 1935   2.990   2.619   3.832
  120THR   HG22 1936   2.885   2.535   3.939
  120THR   HG23 1937   3.064   2.515   3.946
  120THR      C 1938   2.798   2.494   3.621
  120THR      O 1939   2.709   2.567   3.665
  121CYS      N 1940   2.856   2.499   3.498
  121CYS      H 1941   2.913   2.418   3.482
  121CYS     CA 1942   2.829   2.605   3.404
  121CYS     HA 1943   2.823   2.696   3.463
  121CYS     CB 1944   2.926   2.610   3.281
  121CYS    HB1 1945   3.031   2.607   3.310
  121CYS    HB2 1946   2.915   2.524   3.214
  121CYS     SG 1947   2.884   2.766   3.196
  121CYS     HG 1948   2.908   2.847   3.300
  121CYS      C 1949   2.687   2.585   3.362
  121CYS      O 1950   2.602   2.670   3.375
  122ARG      N 1951   2.649   2.464   3.319
  122ARG      H 1952   2.725   2.398   3.322
  122ARG     CA 1953   2.519   2.436   3.263
  122ARG     HA 1954   2.522   2.498   3.173
  122ARG     CB 1955   2.518   2.296   3.204
  122ARG    HB1 1956   2.608   2.291   3.142
  122ARG    HB2 1957   2.541   2.225   3.283
  122ARG     CG 1958   2.385   2.254   3.130
  122ARG    HG1 1959   2.316   2.226   3.210
  122ARG    HG2 1960   2.343   2.334   3.070
  122ARG     CD 1961   2.401   2.125   3.050
  122ARG    HD1 1962   2.475   2.138   2.971
  122ARG    HD2 1963   2.438   2.047   3.116
  122ARG     NE 1964   2.269   2.091   2.984
  122ARG     HE 1965   2.193   2.122   3.043
  122ARG     CZ 1966   2.243   2.006   2.894
  122ARG    NH1 1967   2.342   1.939   2.841
  122ARG   HH11 1968   2.440   1.965   2.849
  122ARG   HH12 1969   2.318   1.863   2.779
  122ARG    NH2 1970   2.116   1.986   2.853
  122ARG   HH21 1971   2.041   2.052   2.869
  122ARG   HH22 1972   2.096   1.915   2.785
  122ARG      C 1973   2.401   2.445   3.369
  122ARG      O 1974   2.292   2.489   3.335
  123ASP      N 1975   2.417   2.394   3.487
  123ASP      H 1976   2.503   2.343   3.505
  123ASP     CA 1977   2.324   2.401   3.596
  123ASP     HA 1978   2.229   2.351   3.581
  123ASP     CB 1979   2.381   2.322   3.722
  123ASP    HB1 1980   2.368   2.216   3.704
  123ASP    HB2 1981   2.486   2.341   3.744
  123ASP     CG 1982   2.305   2.342   3.846
  123ASP    OD1 1983   2.359   2.309   3.951
  123ASP    OD2 1984   2.192   2.394   3.852
  123ASP      C 1985   2.283   2.542   3.621
  123ASP      O 1986   2.163   2.570   3.604
  124HIS      N 1987   2.383   2.628   3.651
  124HIS      H 1988   2.476   2.590   3.645
  124HIS     CA 1989   2.384   2.777   3.642
  124HIS     HA 1990   2.309   2.804   3.717
  124HIS     CB 1991   2.523   2.833   3.687
  124HIS    HB1 1992   2.597   2.799   3.615
  124HIS    HB2 1993   2.516   2.942   3.676
  124HIS     CG 1994   2.560   2.803   3.832
  124HIS    ND1 1995   2.465   2.792   3.929
  124HIS    CD2 1996   2.685   2.774   3.889
  124HIS    HD2 1997   2.781   2.768   3.841
  124HIS    CE1 1998   2.529   2.770   4.043
  124HIS    HE1 1999   2.483   2.748   4.139
  124HIS    NE2 2000   2.663   2.758   4.023
  124HIS    HE2 2001   2.737   2.723   4.083
  124HIS      C 2002   2.314   2.845   3.523
  124HIS      O 2003   2.273   2.964   3.537
  125ALA      N 2004   2.296   2.784   3.406
  125ALA      H 2005   2.332   2.690   3.409
  125ALA     CA 2006   2.227   2.831   3.285
  125ALA     HA 2007   2.218   2.940   3.290
  125ALA     CB 2008   2.320   2.799   3.172
  125ALA    HB1 2009   2.276   2.814   3.074
  125ALA    HB2 2010   2.409   2.861   3.171
  125ALA    HB3 2011   2.346   2.693   3.168
  125ALA      C 2012   2.077   2.782   3.276
  125ALA      O 2013   1.992   2.848   3.219
  126THR      N 2014   2.054   2.680   3.356
  126THR      H 2015   2.131   2.641   3.409
  126THR     CA 2016   1.925   2.610   3.351
  126THR     HA 2017   1.871   2.636   3.260
  126THR     CB 2018   1.945   2.456   3.368
  126THR     HB 2019   1.988   2.419   3.461
  126THR    OG1 2020   2.048   2.425   3.268
  126THR    HG1 2021   2.134   2.452   3.297
  126THR    CG2 2022   1.815   2.367   3.354
  126THR   HG21 2023   1.843   2.262   3.369
  126THR   HG22 2024   1.737   2.399   3.423
  126THR   HG23 2025   1.768   2.365   3.255
  126THR      C 2026   1.831   2.658   3.461
  126THR      O 2027   1.716   2.661   3.430
  127ARG      N 2028   1.881   2.700   3.580
  127ARG      H 2029   1.981   2.682   3.583
  127ARG     CA 2030   1.797   2.760   3.686
  127ARG     HA 2031   1.729   2.678   3.710
  127ARG     CB 2032   1.900   2.785   3.806
  127ARG    HB1 2033   1.971   2.864   3.781
  127ARG    HB2 2034   1.837   2.833   3.881
  127ARG     CG 2035   1.967   2.674   3.873
  127ARG    HG1 2036   1.900   2.591   3.894
  127ARG    HG2 2037   2.020   2.610   3.803
  127ARG     CD 2038   2.055   2.698   4.002
  127ARG    HD1 2039   2.123   2.781   3.987
  127ARG    HD2 2040   1.990   2.715   4.088
  127ARG     NE 2041   2.148   2.586   4.029
  127ARG     HE 2042   2.165   2.514   3.961
  127ARG     CZ 2043   2.222   2.573   4.140
  127ARG    NH1 2044   2.214   2.661   4.235
  127ARG   HH11 2045   2.171   2.751   4.216
  127ARG   HH12 2046   2.269   2.662   4.320
  127ARG    NH2 2047   2.305   2.465   4.164
  127ARG   HH21 2048   2.327   2.396   4.093
  127ARG   HH22 2049   2.365   2.475   4.245
  127ARG      C 2050   1.730   2.891   3.641
  127ARG      O 2051   1.604   2.899   3.651
  128VAL      N 2052   1.800   2.987   3.576
  128VAL      H 2053   1.898   2.966   3.566
  128VAL     CA 2054   1.751   3.113   3.506
  128VAL     HA 2055   1.719   3.185   3.582
  128VAL     CB 2056   1.870   3.185   3.436
  128VAL     HB 2057   1.901   3.142   3.341
  128VAL    CG1 2058   1.838   3.335   3.402
  128VAL   HG11 2059   1.918   3.388   3.350
  128VAL   HG12 2060   1.752   3.332   3.335
  128VAL   HG13 2061   1.817   3.402   3.486
  128VAL    CG2 2062   1.988   3.173   3.528
  128VAL   HG21 2063   2.058   3.256   3.517
  128VAL   HG22 2064   1.964   3.185   3.634
  128VAL   HG23 2065   2.049   3.084   3.517
  128VAL      C 2066   1.643   3.083   3.404
  128VAL      O 2067   1.530   3.135   3.406
  129ARG      N 2068   1.668   2.986   3.306
  129ARG      H 2069   1.748   2.927   3.321
  129ARG     CA 2070   1.573   2.946   3.203
  129ARG     HA 2071   1.545   3.041   3.158
  129ARG     CB 2072   1.652   2.863   3.096
  129ARG    HB1 2073   1.697   2.771   3.134
  129ARG    HB2 2074   1.573   2.833   3.027
  129ARG     CG 2075   1.754   2.945   3.017
  129ARG    HG1 2076   1.705   3.019   2.954
  129ARG    HG2 2077   1.830   2.995   3.077
  129ARG     CD 2078   1.824   2.852   2.916
  129ARG    HD1 2079   1.906   2.801   2.966
  129ARG    HD2 2080   1.761   2.772   2.877
  129ARG     NE 2081   1.867   2.924   2.793
  129ARG     HE 2082   1.965   2.936   2.771
  129ARG     CZ 2083   1.786   2.949   2.685
  129ARG    NH1 2084   1.660   2.913   2.669
  129ARG   HH11 2085   1.616   2.837   2.720
  129ARG   HH12 2086   1.608   2.946   2.589
  129ARG    NH2 2087   1.844   3.020   2.590
  129ARG   HH21 2088   1.927   3.074   2.611
  129ARG   HH22 2089   1.809   3.035   2.497
  129ARG      C 2090   1.446   2.876   3.255
  129ARG      O 2091   1.335   2.911   3.221
  130ALA      N 2092   1.449   2.784   3.353
  130ALA      H 2093   1.546   2.760   3.367
  130ALA     CA 2094   1.335   2.713   3.412
  130ALA     HA 2095   1.280   2.684   3.322
  130ALA     CB 2096   1.378   2.600   3.497
  130ALA    HB1 2097   1.452   2.631   3.571
  130ALA    HB2 2098   1.296   2.545   3.543
  130ALA    HB3 2099   1.431   2.525   3.439
  130ALA      C 2100   1.250   2.799   3.502
  130ALA      O 2101   1.124   2.783   3.501
  131THR      N 2102   1.308   2.898   3.572
  131THR      H 2103   1.409   2.897   3.584
  131THR     CA 2104   1.233   2.987   3.660
  131THR     HA 2105   1.147   2.929   3.692
  131THR     CB 2106   1.314   3.020   3.784
  131THR     HB 2107   1.249   3.084   3.844
  131THR    OG1 2108   1.424   3.102   3.752
  131THR    HG1 2109   1.496   3.052   3.718
  131THR    CG2 2110   1.361   2.902   3.869
  131THR   HG21 2111   1.445   2.845   3.829
  131THR   HG22 2112   1.378   2.937   3.971
  131THR   HG23 2113   1.278   2.833   3.885
  131THR      C 2114   1.181   3.115   3.581
  131THR      O 2115   1.093   3.179   3.624
  132GLY      N 2116   1.252   3.149   3.466
  132GLY      H 2117   1.340   3.103   3.448
  132GLY     CA 2118   1.227   3.260   3.381
  132GLY    HA1 2119   1.237   3.229   3.277
  132GLY    HA2 2120   1.126   3.299   3.379
  132GLY      C 2121   1.330   3.374   3.410
  132GLY      O 2122   1.382   3.391   3.520
  133ASN      N 2123   1.349   3.456   3.304
  133ASN      H 2124   1.289   3.466   3.224
  133ASN     CA 2125   1.437   3.570   3.303
  133ASN     HA 2126   1.491   3.580   3.397
  133ASN     CB 2127   1.535   3.551   3.190
  133ASN    HB1 2128   1.603   3.467   3.200
  133ASN    HB2 2129   1.476   3.533   3.100
  133ASN     CG 2130   1.628   3.674   3.171
  133ASN    OD1 2131   1.730   3.695   3.246
  133ASN    ND2 2132   1.596   3.755   3.066
  133ASN   HD21 2133   1.510   3.745   3.015
  133ASN   HD22 2134   1.663   3.827   3.043
  133ASN      C 2135   1.339   3.684   3.282
  133ASN     O1 2136   1.330   3.772   3.368
  133ASN     O2 2137   1.273   3.685   3.179
  134UNK    C00 2138   1.947   3.021   4.144
  134UNK    C01 2139   1.942   3.126   4.053
  134UNK    C02 2140   2.070   2.981   4.205
  134UNK    C03 2141   1.828   2.959   4.190
  134UNK    C04 2142   1.827   3.146   3.979
  134UNK    C05 2143   2.045   3.219   4.038
  134UNK    C06 2144   2.072   2.922   4.334
  134UNK    C07 2145   2.195   3.000   4.142
  134UNK    C08 2146   1.711   2.986   4.120
  134UNK    C09 2147   1.838   2.875   4.301
  134UNK    C0A 2148   1.826   3.253   3.883
  134UNK    C0B 2149   1.712   3.072   4.012
  134UNK    C0C 2150   2.046   3.329   3.951
  134UNK    C0D 2151   1.951   2.868   4.383
  134UNK    C0E 2152   2.193   2.920   4.405
  134UNK    C0F 2153   2.314   3.004   4.213
  134UNK    C0G 2154   1.935   3.348   3.872
  134UNK    C0H 2155   2.312   2.973   4.352
  134UNK    C0I 2156   1.943   3.446   3.759
  134UNK    H0J 2157   2.124   3.217   4.111
  134UNK    H0K 2158   2.204   3.029   4.039
  134UNK    H0M 2159   1.620   2.946   4.162
  134UNK    H0N 2160   1.755   2.813   4.334
  134UNK    H0O 2161   1.746   3.275   3.813
  134UNK    H0P 2162   1.614   3.089   3.970
  134UNK    H0Q 2163   2.135   3.391   3.953
  134UNK    H0R 2164   1.954   2.814   4.476
  134UNK    H0S 2165   2.204   2.866   4.497
  134UNK    H0T 2166   2.409   3.028   4.168
  134UNK    H0U 2167   2.397   2.967   4.420
  134UNK    H0V 2168   1.973   3.547   3.787
  134UNK    H0W 2169   1.845   3.457   3.713
  134UNK    H0X 2170   2.010   3.417   3.678
  135SOL     OW 2171   3.203   3.821   5.810
  135SOL    HW1 2172   3.232   3.732   5.790
  135SOL    HW2 2173   3.258   3.877   5.756
  135SOL     MW 2174   3.213   3.817   5.801
  136SOL     OW 2175   4.374   1.381   1.593
  136SOL    HW1 2176   4.360   1.349   1.504
  136SOL    HW2 2177   4.450   1.333   1.625
  136SOL     MW 2178   4.382   1.371   1.586
  137SOL     OW 2179   1.671   1.984   1.211
  137SOL    HW1 2180   1.611   1.928   1.161
  137SOL    HW2 2181   1.707   1.926   1.278
  137SOL     MW 2182   1.668   1.969   1.213
  138SOL     OW 2183   1.745   3.808   5.026
  138SOL    HW1 2184   1.652   3.803   5.050
  138SOL    HW2 2185   1.772   3.895   5.056
  138SOL     MW 2186   1.736   3.818   5.033
  139SOL     OW 2187   5.174   3.779   1.811
  139SOL    HW1 2188   5.188   3.689   1.784
  139SOL    HW2 2189   5.138   3.823   1.734
  139SOL     MW 2190   5.171   3.773   1.798
  140SOL     OW 2191   2.206   5.655   4.628
  140SOL    HW1 2192   2.300   5.646   4.644
  140SOL    HW2 2193   2.173   5.703   4.704
  140SOL     MW 2194   2.214   5.660   4.639
  141SOL     OW 2195   2.461   3.732   6.061
  141SOL    HW1 2196   2.512   3.798   6.014
  141SOL    HW2 2197   2.516   3.708   6.136
  141SOL     MW 2198   2.475   3.737   6.065
  142SOL     OW 2199   2.972   3.139   5.897
  142SOL    HW1 2200   3.055   3.160   5.940
  142SOL    HW2 2201   2.913   3.116   5.970
  142SOL     MW 2202   2.975   3.139   5.912
  143SOL     OW 2203   5.372   2.147   5.633
  143SOL    HW1 2204   5.419   2.172   5.712
  143SOL    HW2 2205   5.280   2.160   5.656
  143SOL     MW 2206   5.366   2.152   5.646
  144SOL     OW 2207   0.869   0.120   4.168
  144SOL    HW1 2208   0.905   0.059   4.103
  144SOL    HW2 2209   0.892   0.207   4.134
  144SOL     MW 2210   0.876   0.124   4.155
  145SOL     OW 2211   3.434   4.528   4.663
  145SOL    HW1 2212   3.509   4.487   4.620
  145SOL    HW2 2213   3.460   4.619   4.675
  145SOL     MW 2214   3.447   4.535   4.659
  146SOL     OW 2215   5.722   0.027   5.935
  146SOL    HW1 2216   5.707  -0.054   5.985
  146SOL    HW2 2217   5.689   0.096   5.992
  146SOL     MW 2218   5.716   0.025   5.949
  147SOL     OW 2219   1.634   3.773   3.686
  147SOL    HW1 2220   1.629   3.682   3.656
  147SOL    HW2 2221   1.726   3.787   3.705
  147SOL     MW 2222   1.645   3.763   3.684
  148SOL     OW 2223   4.065   6.034   2.533
  148SOL    HW1 2224   4.134   6.034   2.466
  148SOL    HW2 2225   4.077   6.116   2.580
  148SOL     MW 2226   4.076   6.044   2.530
  149SOL     OW 2227   3.149   3.539   5.431
  149SOL    HW1 2228   3.083   3.481   5.472
  149SOL    HW2 2229   3.217   3.479   5.402
  149SOL     MW 2230   3.149   3.524   5.433
  150SOL     OW 2231   4.984   3.944   3.757
  150SOL    HW1 2232   5.066   3.901   3.783
  150SOL    HW2 2233   4.957   3.993   3.835
  150SOL     MW 2234   4.991   3.945   3.771
  151SOL     OW 2235   4.422   0.837   3.434
  151SOL    HW1 2236   4.376   0.768   3.387
  151SOL    HW2 2237   4.394   0.827   3.525
  151SOL     MW 2238   4.413   0.827   3.440
  152SOL     OW 2239   1.166   4.361   0.991
  152SOL    HW1 2240   1.245   4.312   1.012
  152SOL    HW2 2241   1.161   4.359   0.896
  152SOL     MW 2242   1.175   4.355   0.982
  153SOL     OW 2243   0.267   5.154   2.769
  153SOL    HW1 2244   0.188   5.204   2.788
  153SOL    HW2 2245   0.235   5.075   2.724
  153SOL     MW 2246   0.253   5.150   2.766
  154SOL     OW 2247   1.981   3.798   5.398
  154SOL    HW1 2248   2.069   3.808   5.362
  154SOL    HW2 2249   1.993   3.799   5.493
  154SOL     MW 2250   1.994   3.799   5.405
  155SOL     OW 2251   4.085   0.127   5.444
  155SOL    HW1 2252   4.037   0.210   5.432
  155SOL    HW2 2253   4.080   0.110   5.538
  155SOL     MW 2254   4.078   0.136   5.454
  156SOL     OW 2255   0.833   2.156   1.273
  156SOL    HW1 2256   0.799   2.080   1.321
  156SOL    HW2 2257   0.757   2.213   1.261
  156SOL     MW 2258   0.819   2.154   1.278
  157SOL     OW 2259   0.331   0.886   5.357
  157SOL    HW1 2260   0.314   0.959   5.416
  157SOL    HW2 2261   0.397   0.833   5.401
  157SOL     MW 2262   0.338   0.888   5.370
  158SOL     OW 2263   4.711   3.036   5.119
  158SOL    HW1 2264   4.687   3.119   5.158
  158SOL    HW2 2265   4.726   3.056   5.026
  158SOL     MW 2266   4.710   3.049   5.112
  159SOL     OW 2267   0.786   5.428   2.277
  159SOL    HW1 2268   0.828   5.433   2.362
  159SOL    HW2 2269   0.854   5.448   2.214
  159SOL     MW 2270   0.800   5.431   2.280
  160SOL     OW 2271   5.399   3.739   2.115
  160SOL    HW1 2272   5.406   3.696   2.200
  160SOL    HW2 2273   5.375   3.668   2.055
  160SOL     MW 2274   5.397   3.724   2.118
  161SOL     OW 2275   0.700   1.126   2.791
  161SOL    HW1 2276   0.755   1.104   2.866
  161SOL    HW2 2277   0.753   1.186   2.738
  161SOL     MW 2278   0.714   1.131   2.794
  162SOL     OW 2279   5.684   5.854   2.579
  162SOL    HW1 2280   5.653   5.767   2.555
  162SOL    HW2 2281   5.661   5.909   2.503
  162SOL     MW 2282   5.677   5.850   2.566
  163SOL     OW 2283   1.410   3.028   5.959
  163SOL    HW1 2284   1.407   2.966   6.033
  163SOL    HW2 2285   1.495   3.013   5.919
  163SOL     MW 2286   1.420   3.018   5.963
  164SOL     OW 2287   5.649   3.679   1.845
  164SOL    HW1 2288   5.679   3.764   1.876
  164SOL    HW2 2289   5.629   3.693   1.752
  164SOL     MW 2290   5.650   3.692   1.837
  165SOL     OW 2291   5.911   5.363   0.596
  165SOL    HW1 2292   5.988   5.380   0.650
  165SOL    HW2 2293   5.883   5.275   0.623
  165SOL     MW 2294   5.917   5.354   0.606
  166SOL     OW 2295   3.801   5.468   4.326
  166SOL    HW1 2296   3.728   5.496   4.270
  166SOL    HW2 2297   3.809   5.374   4.308
  166SOL     MW 2298   3.793   5.459   4.316
  167SOL     OW 2299   2.073   2.952   0.756
  167SOL    HW1 2300   2.061   2.900   0.676
  167SOL    HW2 2301   2.136   2.902   0.808
  167SOL     MW 2302   2.080   2.939   0.752
  168SOL     OW 2303   3.051   0.558   4.201
  168SOL    HW1 2304   3.046   0.515   4.287
  168SOL    HW2 2305   3.009   0.496   4.141
  168SOL     MW 2306   3.045   0.544   4.205
  169SOL     OW 2307   5.511   4.918   1.369
  169SOL    HW1 2308   5.569   4.911   1.445
  169SOL    HW2 2309   5.460   4.837   1.370
  169SOL     MW 2310   5.512   4.907   1.379
  170SOL     OW 2311   2.161   0.072   5.048
  170SOL    HW1 2312   2.212   0.010   4.996
  170SOL    HW2 2313   2.215   0.151   5.051
  170SOL     MW 2314   2.174   0.075   5.041
  171SOL     OW 2315   0.385   5.283   5.363
  171SOL    HW1 2316   0.475   5.249   5.373
  171SOL    HW2 2317   0.343   5.221   5.304
  171SOL     MW 2318   0.392   5.271   5.357
  172SOL     OW 2319   4.254   4.930   2.925
  172SOL    HW1 2320   4.302   4.897   3.000
  172SOL    HW2 2321   4.181   4.980   2.963
  172SOL     MW 2322   4.251   4.932   2.939
  173SOL     OW 2323   4.934   1.409   0.546
  173SOL    HW1 2324   4.928   1.455   0.629
  173SOL    HW2 2325   4.962   1.320   0.568
  173SOL     MW 2326   4.936   1.404   0.559
  174SOL     OW 2327   0.811   3.933   0.717
  174SOL    HW1 2328   0.884   3.896   0.668
  174SOL    HW2 2329   0.801   3.877   0.794
  174SOL     MW 2330   0.819   3.921   0.720
  175SOL     OW 2331   1.660   1.291   1.878
  175SOL    HW1 2332   1.662   1.362   1.941
  175SOL    HW2 2333   1.594   1.317   1.814
  175SOL     MW 2334   1.652   1.303   1.878
  176SOL     OW 2335   5.611   3.025   0.165
  176SOL    HW1 2336   5.545   2.958   0.148
  176SOL    HW2 2337   5.611   3.034   0.260
  176SOL     MW 2338   5.602   3.018   0.175
  177SOL     OW 2339   2.743   0.853   2.613
  177SOL    HW1 2340   2.664   0.902   2.637
  177SOL    HW2 2341   2.718   0.761   2.622
  177SOL     MW 2342   2.729   0.848   2.617
  178SOL     OW 2343   1.102   0.657   2.126
  178SOL    HW1 2344   1.129   0.748   2.134
  178SOL    HW2 2345   1.073   0.649   2.035
  178SOL     MW 2346   1.102   0.668   2.115
  179SOL     OW 2347   5.814   4.268   0.945
  179SOL    HW1 2348   5.850   4.296   1.029
  179SOL    HW2 2349   5.889   4.237   0.895
  179SOL     MW 2350   5.828   4.268   0.950
  180SOL     OW 2351   5.007   0.782   3.102
  180SOL    HW1 2352   5.068   0.708   3.103
  180SOL    HW2 2353   5.022   0.826   3.185
  180SOL     MW 2354   5.016   0.778   3.113
  181SOL     OW 2355   3.410   6.057   4.462
  181SOL    HW1 2356   3.496   6.015   4.459
  181SOL    HW2 2357   3.349   5.991   4.429
  181SOL     MW 2358   3.413   6.043   4.457
  182SOL     OW 2359   2.663   4.219   0.816
  182SOL    HW1 2360   2.707   4.205   0.900
  182SOL    HW2 2361   2.618   4.136   0.798
  182SOL     MW 2362   2.663   4.207   0.824
  183SOL     OW 2363   5.010   5.818   5.246
  183SOL    HW1 2364   5.078   5.851   5.188
  183SOL    HW2 2365   4.944   5.888   5.249
  183SOL     MW 2366   5.010   5.831   5.239
  184SOL     OW 2367   4.229   1.426   4.173
  184SOL    HW1 2368   4.258   1.457   4.087
  184SOL    HW2 2369   4.161   1.361   4.154
  184SOL     MW 2370   4.224   1.422   4.160
  185SOL     OW 2371   3.551   0.389   3.643
  185SOL    HW1 2372   3.459   0.415   3.639
  185SOL    HW2 2373   3.553   0.319   3.708
  185SOL     MW 2374   3.539   0.384   3.651
  186SOL     OW 2375   0.662   3.637   1.332
  186SOL    HW1 2376   0.681   3.562   1.276
  186SOL    HW2 2377   0.643   3.599   1.418
  186SOL     MW 2378   0.662   3.623   1.336
  187SOL     OW 2379   0.517   3.863   5.613
  187SOL    HW1 2380   0.577   3.937   5.606
  187SOL    HW2 2381   0.486   3.865   5.704
  187SOL     MW 2382   0.521   3.872   5.624
  188SOL     OW 2383   0.460   1.211   3.523
  188SOL    HW1 2384   0.472   1.127   3.478
  188SOL    HW2 2385   0.404   1.262   3.465
  188SOL     MW 2386   0.455   1.207   3.510
  189SOL     OW 2387   4.736   3.406   2.621
  189SOL    HW1 2388   4.722   3.406   2.716
  189SOL    HW2 2389   4.821   3.364   2.610
  189SOL     MW 2390   4.745   3.401   2.632
  190SOL     OW 2391   0.482   0.331   1.476
  190SOL    HW1 2392   0.464   0.412   1.428
  190SOL    HW2 2393   0.422   0.333   1.550
  190SOL     MW 2394   0.471   0.342   1.479
  191SOL     OW 2395   0.326   4.128   2.693
  191SOL    HW1 2396   0.398   4.065   2.692
  191SOL    HW2 2397   0.370   4.214   2.693
  191SOL     MW 2398   0.340   4.131   2.693
  192SOL     OW 2399   0.021   4.024   6.067
  192SOL    HW1 2400   0.084   4.025   6.137
  192SOL    HW2 2401  -0.024   4.109   6.074
  192SOL     MW 2402   0.023   4.035   6.077
  193SOL     OW 2403   5.261   4.963   5.354
  193SOL    HW1 2404   5.298   4.963   5.442
  193SOL    HW2 2405   5.200   5.037   5.352
  193SOL     MW 2406   5.258   4.972   5.365
  194SOL     OW 2407   5.076   1.297   3.004
  194SOL    HW1 2408   5.041   1.342   3.081
  194SOL    HW2 2409   5.142   1.357   2.970
  194SOL     MW 2410   5.080   1.310   3.010
  195SOL     OW 2411   3.754   5.557   4.597
  195SOL    HW1 2412   3.759   5.480   4.653
  195SOL    HW2 2413   3.743   5.523   4.509
  195SOL     MW 2414   3.753   5.543   4.593
  196SOL     OW 2415   5.994   4.672   4.737
  196SOL    HW1 2416   5.919   4.615   4.721
  196SOL    HW2 2417   5.960   4.741   4.794
  196SOL     MW 2418   5.980   4.673   4.742
  197SOL     OW 2419   1.031   0.655   1.824
  197SOL    HW1 2420   1.094   0.726   1.812
  197SOL    HW2 2421   1.077   0.577   1.794
  197SOL     MW 2422   1.045   0.654   1.819
  198SOL     OW 2423   1.354   4.876   2.431
  198SOL    HW1 2424   1.334   4.818   2.505
  198SOL    HW2 2425   1.447   4.863   2.415
  198SOL     MW 2426   1.363   4.867   2.438
  199SOL     OW 2427   1.957   5.682   1.524
  199SOL    HW1 2428   2.019   5.749   1.551
  199SOL    HW2 2429   1.971   5.672   1.430
  199SOL     MW 2430   1.967   5.689   1.516
  200SOL     OW 2431   5.398   4.563   2.683
  200SOL    HW1 2432   5.332   4.555   2.752
  200SOL    HW2 2433   5.397   4.656   2.659
  200SOL     MW 2434   5.389   4.574   2.689
  201SOL     OW 2435   0.418   5.561   5.667
  201SOL    HW1 2436   0.505   5.532   5.694
  201SOL    HW2 2437   0.407   5.646   5.710
  201SOL     MW 2438   0.429   5.568   5.676
  202SOL     OW 2439   5.995   3.130   2.295
  202SOL    HW1 2440   5.913   3.153   2.250
  202SOL    HW2 2441   6.045   3.080   2.230
  202SOL     MW 2442   5.991   3.127   2.281
  203SOL     OW 2443   3.468   4.718   0.682
  203SOL    HW1 2444   3.394   4.658   0.689
  203SOL    HW2 2445   3.428   4.803   0.662
  203SOL     MW 2446   3.453   4.721   0.681
  204SOL     OW 2447   3.950   0.604   2.193
  204SOL    HW1 2448   4.039   0.615   2.157
  204SOL    HW2 2449   3.893   0.623   2.119
  204SOL     MW 2450   3.954   0.608   2.179
  205SOL     OW 2451   2.629   5.996   1.473
  205SOL    HW1 2452   2.645   6.041   1.555
  205SOL    HW2 2453   2.604   5.907   1.499
  205SOL     MW 2454   2.628   5.990   1.486
  206SOL     OW 2455   1.582   1.098   2.319
  206SOL    HW1 2456   1.562   1.094   2.413
  206SOL    HW2 2457   1.530   1.028   2.280
  206SOL     MW 2458   1.573   1.089   2.326
  207SOL     OW 2459   4.888   3.458   1.812
  207SOL    HW1 2460   4.954   3.391   1.831
  207SOL    HW2 2461   4.879   3.456   1.716
  207SOL     MW 2462   4.896   3.449   1.802
  208SOL     OW 2463   2.017   1.020   1.255
  208SOL    HW1 2464   1.992   0.940   1.300
  208SOL    HW2 2465   2.109   1.005   1.230
  208SOL     MW 2466   2.026   1.008   1.257
  209SOL     OW 2467   5.971   1.635   0.539
  209SOL    HW1 2468   6.024   1.575   0.487
  209SOL    HW2 2469   5.888   1.589   0.553
  209SOL     MW 2470   5.967   1.621   0.534
  210SOL     OW 2471   1.525   4.718   3.451
  210SOL    HW1 2472   1.599   4.704   3.391
  210SOL    HW2 2473   1.563   4.764   3.526
  210SOL     MW 2474   1.539   4.722   3.453
  211SOL     OW 2475   3.440   1.437   1.604
  211SOL    HW1 2476   3.454   1.344   1.583
  211SOL    HW2 2477   3.485   1.485   1.535
  211SOL     MW 2478   3.447   1.431   1.593
  212SOL     OW 2479   6.024   0.032   4.898
  212SOL    HW1 2480   6.083  -0.044   4.894
  212SOL    HW2 2481   5.994   0.043   4.808
  212SOL     MW 2482   6.028   0.023   4.886
  213SOL     OW 2483   5.959   0.005   3.552
  213SOL    HW1 2484   6.010   0.046   3.482
  213SOL    HW2 2485   5.881   0.060   3.560
  213SOL     MW 2486   5.955   0.017   3.544
  214SOL     OW 2487   3.640   1.461   5.678
  214SOL    HW1 2488   3.577   1.493   5.742
  214SOL    HW2 2489   3.620   1.509   5.598
  214SOL     MW 2490   3.629   1.471   5.676
  215SOL     OW 2491   5.575   1.329   0.220
  215SOL    HW1 2492   5.491   1.338   0.176
  215SOL    HW2 2493   5.623   1.408   0.196
  215SOL     MW 2494   5.571   1.340   0.211
  216SOL     OW 2495   1.790   0.039   4.619
  216SOL    HW1 2496   1.743   0.053   4.701
  216SOL    HW2 2497   1.882   0.050   4.643
  216SOL     MW 2498   1.796   0.043   4.633
  217SOL     OW 2499   3.624   5.863   4.397
  217SOL    HW1 2500   3.586   5.793   4.451
  217SOL    HW2 2501   3.627   5.826   4.309
  217SOL     MW 2502   3.619   5.849   4.393
  218SOL     OW 2503   1.839   1.648   2.946
  218SOL    HW1 2504   1.821   1.555   2.934
  218SOL    HW2 2505   1.781   1.693   2.885
  218SOL     MW 2506   1.830   1.642   2.937
  219SOL     OW 2507   1.271   5.850   4.816
  219SOL    HW1 2508   1.256   5.776   4.757
  219SOL    HW2 2509   1.201   5.912   4.797
  219SOL     MW 2510   1.260   5.848   4.806
  220SOL     OW 2511   3.662   2.733   4.947
  220SOL    HW1 2512   3.632   2.824   4.947
  220SOL    HW2 2513   3.582   2.681   4.962
  220SOL     MW 2514   3.648   2.738   4.949
  221SOL     OW 2515   0.284   0.504   4.168
  221SOL    HW1 2516   0.218   0.545   4.223
  221SOL    HW2 2517   0.350   0.471   4.229
  221SOL     MW 2518   0.284   0.505   4.183
  222SOL     OW 2519   5.686   1.079   3.743
  222SOL    HW1 2520   5.667   1.126   3.662
  222SOL    HW2 2521   5.681   0.987   3.719
  222SOL     MW 2522   5.683   1.073   3.730
  223SOL     OW 2523   2.039   0.404   0.670
  223SOL    HW1 2524   1.997   0.393   0.585
  223SOL    HW2 2525   2.124   0.361   0.660
  223SOL     MW 2526   2.045   0.397   0.658
  224SOL     OW 2527   3.110   0.676   1.201
  224SOL    HW1 2528   3.202   0.691   1.224
  224SOL    HW2 2529   3.113   0.643   1.111
  224SOL     MW 2530   3.122   0.673   1.193
  225SOL     OW 2531   0.817   1.611   5.100
  225SOL    HW1 2532   0.744   1.644   5.048
  225SOL    HW2 2533   0.780   1.538   5.149
  225SOL     MW 2534   0.803   1.606   5.099
  226SOL     OW 2535   1.179   1.031   0.224
  226SOL    HW1 2536   1.253   1.072   0.267
  226SOL    HW2 2537   1.200   0.937   0.222
  226SOL     MW 2538   1.190   1.024   0.229
  227SOL     OW 2539   5.910   1.877   4.482
  227SOL    HW1 2540   5.891   1.818   4.556
  227SOL    HW2 2541   5.872   1.961   4.508
  227SOL     MW 2542   5.902   1.880   4.495
  228SOL     OW 2543   4.716   4.060   5.309
  228SOL    HW1 2544   4.715   3.965   5.313
  228SOL    HW2 2545   4.768   4.088   5.384
  228SOL     MW 2546   4.722   4.052   5.319
  229SOL     OW 2547   1.477   1.936   4.760
  229SOL    HW1 2548   1.392   1.894   4.772
  229SOL    HW2 2549   1.504   1.962   4.848
  229SOL     MW 2550   1.469   1.934   4.773
  230SOL     OW 2551   0.215   0.276   5.964
  230SOL    HW1 2552   0.261   0.211   5.910
  230SOL    HW2 2553   0.284   0.313   6.020
  230SOL     MW 2554   0.231   0.272   5.964
  231SOL     OW 2555   1.889   1.428   6.071
  231SOL    HW1 2556   1.896   1.428   6.166
  231SOL    HW2 2557   1.964   1.480   6.042
  231SOL     MW 2558   1.899   1.435   6.079
  232SOL     OW 2559   3.113   5.546   6.007
  232SOL    HW1 2560   3.158   5.504   5.933
  232SOL    HW2 2561   3.174   5.614   6.036
  232SOL     MW 2562   3.127   5.550   6.001
  233SOL     OW 2563   5.557   4.361   0.686
  233SOL    HW1 2564   5.463   4.369   0.669
  233SOL    HW2 2565   5.570   4.407   0.769
  233SOL     MW 2566   5.547   4.368   0.695
  234SOL     OW 2567   2.038   3.184   0.866
  234SOL    HW1 2568   2.058   3.108   0.811
  234SOL    HW2 2569   2.098   3.252   0.835
  234SOL     MW 2570   2.048   3.183   0.855
  235SOL     OW 2571   3.664   4.299   0.373
  235SOL    HW1 2572   3.681   4.389   0.401
  235SOL    HW2 2573   3.751   4.264   0.351
  235SOL     MW 2574   3.677   4.306   0.374
  236SOL     OW 2575   5.992   4.112   0.435
  236SOL    HW1 2576   5.904   4.125   0.471
  236SOL    HW2 2577   5.997   4.018   0.419
  236SOL     MW 2578   5.982   4.102   0.438
  237SOL     OW 2579   0.628   4.421   5.172
  237SOL    HW1 2580   0.637   4.467   5.255
  237SOL    HW2 2581   0.652   4.331   5.192
  237SOL     MW 2582   0.631   4.416   5.185
  238SOL     OW 2583   0.904   5.442   3.379
  238SOL    HW1 2584   0.984   5.389   3.380
  238SOL    HW2 2585   0.913   5.498   3.302
  238SOL     MW 2586   0.916   5.442   3.369
  239SOL     OW 2587   5.554   5.609   4.004
  239SOL    HW1 2588   5.530   5.617   3.912
  239SOL    HW2 2589   5.492   5.666   4.050
  239SOL     MW 2590   5.543   5.617   3.999
  240SOL     OW 2591   1.669   2.762   1.739
  240SOL    HW1 2592   1.643   2.678   1.776
  240SOL    HW2 2593   1.721   2.804   1.807
  240SOL     MW 2594   1.672   2.757   1.752
  241SOL     OW 2595   3.450   0.712   4.744
  241SOL    HW1 2596   3.388   0.704   4.671
  241SOL    HW2 2597   3.491   0.625   4.749
  241SOL     MW 2598   3.447   0.700   4.735
  242SOL     OW 2599   3.081   1.061   0.531
  242SOL    HW1 2600   3.143   1.096   0.596
  242SOL    HW2 2601   3.045   1.138   0.488
  242SOL     MW 2602   3.084   1.075   0.534
  243SOL     OW 2603   0.778   2.777   1.935
  243SOL    HW1 2604   0.731   2.791   1.853
  243SOL    HW2 2605   0.712   2.789   2.003
  243SOL     MW 2606   0.764   2.781   1.933
  244SOL     OW 2607   3.213   0.785   2.186
  244SOL    HW1 2608   3.253   0.753   2.267
  244SOL    HW2 2609   3.287   0.806   2.130
  244SOL     MW 2610   3.227   0.784   2.189
  245SOL     OW 2611   0.877   4.687   1.374
  245SOL    HW1 2612   0.790   4.650   1.359
  245SOL    HW2 2613   0.877   4.711   1.467
  245SOL     MW 2614   0.866   4.686   1.384
  246SOL     OW 2615   0.642   3.490   6.096
  246SOL    HW1 2616   0.619   3.554   6.028
  246SOL    HW2 2617   0.640   3.539   6.178
  246SOL     MW 2618   0.637   3.504   6.098
  247SOL     OW 2619   3.661   0.686   0.536
  247SOL    HW1 2620   3.748   0.720   0.515
  247SOL    HW2 2621   3.607   0.710   0.461
  247SOL     MW 2622   3.665   0.693   0.524
  248SOL     OW 2623   5.123   3.335   5.721
  248SOL    HW1 2624   5.057   3.398   5.749
  248SOL    HW2 2625   5.147   3.363   5.633
  248SOL     MW 2626   5.118   3.346   5.713
  249SOL     OW 2627   5.905   4.917   1.781
  249SOL    HW1 2628   5.849   4.993   1.793
  249SOL    HW2 2629   5.994   4.952   1.781
  249SOL     MW 2630   5.909   4.931   1.782
  250SOL     OW 2631   2.708   4.537   1.151
  250SOL    HW1 2632   2.698   4.448   1.117
  250SOL    HW2 2633   2.761   4.526   1.231
  250SOL     MW 2634   2.714   4.524   1.157
  251SOL     OW 2635   4.390   0.763   0.847
  251SOL    HW1 2636   4.300   0.752   0.816
  251SOL    HW2 2637   4.419   0.674   0.869
  251SOL     MW 2638   4.382   0.750   0.846
  252SOL     OW 2639   4.418   3.260   4.742
  252SOL    HW1 2640   4.356   3.190   4.722
  252SOL    HW2 2641   4.466   3.274   4.661
  252SOL     MW 2642   4.416   3.253   4.729
  253SOL     OW 2643   3.393   5.163   2.911
  253SOL    HW1 2644   3.376   5.225   2.840
  253SOL    HW2 2645   3.488   5.158   2.916
  253SOL     MW 2646   3.403   5.170   2.902
  254SOL     OW 2647   5.329   5.912   2.686
  254SOL    HW1 2648   5.343   5.827   2.729
  254SOL    HW2 2649   5.294   5.889   2.600
  254SOL     MW 2650   5.327   5.898   2.680
  255SOL     OW 2651   2.242   6.064   3.283
  255SOL    HW1 2652   2.220   6.144   3.235
  255SOL    HW2 2653   2.337   6.070   3.297
  255SOL     MW 2654   2.251   6.075   3.278
  256SOL     OW 2655   0.885   0.775   4.135
  256SOL    HW1 2656   0.940   0.734   4.069
  256SOL    HW2 2657   0.833   0.839   4.087
  256SOL     MW 2658   0.885   0.778   4.121
  257SOL     OW 2659   0.550   4.334   2.654
  257SOL    HW1 2660   0.570   4.367   2.566
  257SOL    HW2 2661   0.628   4.286   2.681
  257SOL     MW 2662   0.562   4.332   2.646
  258SOL     OW 2663   0.863   3.368   3.297
  258SOL    HW1 2664   0.811   3.447   3.311
  258SOL    HW2 2665   0.866   3.326   3.383
  258SOL     MW 2666   0.856   3.372   3.310
  259SOL     OW 2667   2.759   5.806   4.924
  259SOL    HW1 2668   2.752   5.726   4.871
  259SOL    HW2 2669   2.791   5.777   5.009
  259SOL     MW 2670   2.762   5.792   4.928
  260SOL     OW 2671   3.770   5.062   3.155
  260SOL    HW1 2672   3.813   5.012   3.224
  260SOL    HW2 2673   3.739   5.142   3.199
  260SOL     MW 2674   3.771   5.066   3.170
  261SOL     OW 2675   2.246   4.449   4.904
  261SOL    HW1 2676   2.240   4.536   4.864
  261SOL    HW2 2677   2.222   4.463   4.995
  261SOL     MW 2678   2.242   4.462   4.910
  262SOL     OW 2679   0.300   4.843   4.806
  262SOL    HW1 2680   0.233   4.879   4.863
  262SOL    HW2 2681   0.260   4.764   4.769
  262SOL     MW 2682   0.286   4.837   4.809
  263SOL     OW 2683   1.843   4.017   3.978
  263SOL    HW1 2684   1.750   3.994   3.978
  263SOL    HW2 2685   1.845   4.111   3.962
  263SOL     MW 2686   1.831   4.026   3.976
  264SOL     OW 2687   4.524   4.800   3.562
  264SOL    HW1 2688   4.430   4.819   3.566
  264SOL    HW2 2689   4.564   4.865   3.619
  264SOL     MW 2690   4.517   4.811   3.570
  265SOL     OW 2691   2.371   0.282   5.089
  265SOL    HW1 2692   2.454   0.246   5.060
  265SOL    HW2 2693   2.387   0.310   5.179
  265SOL     MW 2694   2.383   0.281   5.097
  266SOL     OW 2695   5.114   4.126   0.197
  266SOL    HW1 2696   5.048   4.143   0.265
  266SOL    HW2 2697   5.182   4.076   0.242
  266SOL     MW 2698   5.114   4.122   0.212
  267SOL     OW 2699   1.794   0.424   5.649
  267SOL    HW1 2700   1.890   0.428   5.652
  267SOL    HW2 2701   1.775   0.356   5.585
  267SOL     MW 2702   1.804   0.416   5.641
  268SOL     OW 2703   0.203   3.894   4.218
  268SOL    HW1 2704   0.150   3.973   4.206
  268SOL    HW2 2705   0.267   3.917   4.285
  268SOL     MW 2706   0.205   3.907   4.225
  269SOL     OW 2707   3.329   5.615   2.746
  269SOL    HW1 2708   3.387   5.659   2.684
  269SOL    HW2 2709   3.241   5.643   2.721
  269SOL     MW 2710   3.325   5.624   2.735
  270SOL     OW 2711   3.742   1.437   5.233
  270SOL    HW1 2712   3.681   1.376   5.194
  270SOL    HW2 2713   3.796   1.468   5.160
  270SOL     MW 2714   3.741   1.433   5.219
  271SOL     OW 2715   3.609   1.500   1.150
  271SOL    HW1 2716   3.585   1.526   1.239
  271SOL    HW2 2717   3.610   1.404   1.153
  271SOL     MW 2718   3.606   1.491   1.162
  272SOL     OW 2719   1.446   4.688   3.916
  272SOL    HW1 2720   1.499   4.746   3.862
  272SOL    HW2 2721   1.357   4.700   3.883
  272SOL     MW 2722   1.441   4.697   3.905
  273SOL     OW 2723   1.538   0.368   2.990
  273SOL    HW1 2724   1.586   0.446   3.016
  273SOL    HW2 2725   1.576   0.298   3.042
  273SOL     MW 2726   1.549   0.369   3.000
  274SOL     OW 2727   5.059   2.242   2.268
  274SOL    HW1 2728   5.000   2.170   2.289
  274SOL    HW2 2729   5.019   2.319   2.308
  274SOL     MW 2730   5.047   2.242   2.276
  275SOL     OW 2731   3.913   0.560   4.922
  275SOL    HW1 2732   3.949   0.629   4.978
  275SOL    HW2 2733   3.843   0.521   4.975
  275SOL     MW 2734   3.908   0.564   4.936
  276SOL     OW 2735   4.886   2.783   4.575
  276SOL    HW1 2736   4.894   2.782   4.670
  276SOL    HW2 2737   4.803   2.828   4.558
  276SOL     MW 2738   4.876   2.789   4.585
  277SOL     OW 2739   5.006   1.505   5.546
  277SOL    HW1 2740   5.002   1.600   5.553
  277SOL    HW2 2741   5.090   1.482   5.586
  277SOL     MW 2742   5.017   1.514   5.552
  278SOL     OW 2743   3.782   3.809   1.560
  278SOL    HW1 2744   3.864   3.847   1.592
  278SOL    HW2 2745   3.715   3.871   1.588
  278SOL     MW 2746   3.784   3.822   1.568
  279SOL     OW 2747   5.295   4.466   3.145
  279SOL    HW1 2748   5.254   4.472   3.231
  279SOL    HW2 2749   5.332   4.377   3.143
  279SOL     MW 2750   5.295   4.455   3.156
  280SOL     OW 2751   1.366   0.214   3.609
  280SOL    HW1 2752   1.415   0.294   3.627
  280SOL    HW2 2753   1.382   0.158   3.685
  280SOL     MW 2754   1.374   0.217   3.621
  281SOL     OW 2755   2.028   3.891   0.466
  281SOL    HW1 2756   2.096   3.889   0.399
  281SOL    HW2 2757   2.053   3.963   0.524
  281SOL     MW 2758   2.040   3.900   0.465
  282SOL     OW 2759   1.017   1.411   0.865
  282SOL    HW1 2760   1.058   1.369   0.941
  282SOL    HW2 2761   1.090   1.442   0.812
  282SOL     MW 2762   1.031   1.410   0.868
  283SOL     OW 2763   5.982   3.973   5.675
  283SOL    HW1 2764   6.073   3.997   5.656
  283SOL    HW2 2765   5.976   3.882   5.647
  283SOL     MW 2766   5.993   3.964   5.669
  284SOL     OW 2767   3.400   4.984   0.627
  284SOL    HW1 2768   3.454   5.004   0.704
  284SOL    HW2 2769   3.423   5.053   0.564
  284SOL     MW 2770   3.410   4.996   0.629
  285SOL     OW 2771   3.295   4.383   1.306
  285SOL    HW1 2772   3.339   4.386   1.221
  285SOL    HW2 2773   3.331   4.306   1.349
  285SOL     MW 2774   3.305   4.373   1.301
  286SOL     OW 2775   6.056   1.954   6.024
  286SOL    HW1 2776   6.000   1.976   5.949
  286SOL    HW2 2777   5.996   1.916   6.088
  286SOL     MW 2778   6.041   1.952   6.022
  287SOL     OW 2779   1.267   4.505   2.758
  287SOL    HW1 2780   1.216   4.432   2.724
  287SOL    HW2 2781   1.205   4.556   2.810
  287SOL     MW 2782   1.253   4.503   2.760
  288SOL     OW 2783   3.936   1.002   0.315
  288SOL    HW1 2784   4.029   0.982   0.301
  288SOL    HW2 2785   3.928   1.096   0.297
  288SOL     MW 2786   3.947   1.011   0.311
  289SOL     OW 2787   4.115   3.100   1.293
  289SOL    HW1 2788   4.039   3.139   1.249
  289SOL    HW2 2789   4.152   3.172   1.344
  289SOL     MW 2790   4.110   3.114   1.294
  290SOL     OW 2791   2.590   4.101   0.172
  290SOL    HW1 2792   2.577   4.174   0.232
  290SOL    HW2 2793   2.564   4.024   0.222
  290SOL     MW 2794   2.585   4.100   0.186
  291SOL     OW 2795   4.280   0.669   2.339
  291SOL    HW1 2796   4.272   0.580   2.376
  291SOL    HW2 2797   4.257   0.659   2.247
  291SOL     MW 2798   4.276   0.656   2.332
  292SOL     OW 2799   3.715   4.116   6.039
  292SOL    HW1 2800   3.693   4.024   6.055
  292SOL    HW2 2801   3.799   4.128   6.083
  292SOL     MW 2802   3.723   4.105   6.047
  293SOL     OW 2803   5.457   4.295   4.275
  293SOL    HW1 2804   5.549   4.271   4.283
  293SOL    HW2 2805   5.441   4.296   4.180
  293SOL     MW 2806   5.466   4.292   4.264
  294SOL     OW 2807   2.646   5.085   4.783
  294SOL    HW1 2808   2.657   5.019   4.852
  294SOL    HW2 2809   2.622   5.035   4.705
  294SOL     MW 2810   2.644   5.070   4.782
  295SOL     OW 2811   0.088   4.377   2.015
  295SOL    HW1 2812   0.078   4.283   2.000
  295SOL    HW2 2813   0.155   4.405   1.953
  295SOL     MW 2814   0.095   4.369   2.005
  296SOL     OW 2815   3.778   3.615   1.730
  296SOL    HW1 2816   3.749   3.535   1.686
  296SOL    HW2 2817   3.764   3.684   1.665
  296SOL     MW 2818   3.772   3.613   1.716
  297SOL     OW 2819   2.045   5.601   0.938
  297SOL    HW1 2820   2.003   5.525   0.978
  297SOL    HW2 2821   2.135   5.597   0.970
  297SOL     MW 2822   2.051   5.591   0.948
  298SOL     OW 2823   3.212   0.939   0.895
  298SOL    HW1 2824   3.128   0.978   0.918
  298SOL    HW2 2825   3.243   0.992   0.822
  298SOL     MW 2826   3.205   0.951   0.888
  299SOL     OW 2827   6.044   1.189   5.754
  299SOL    HW1 2828   6.071   1.157   5.668
  299SOL    HW2 2829   6.017   1.111   5.802
  299SOL     MW 2830   6.044   1.175   5.749
  300SOL     OW 2831   2.501   4.633   3.952
  300SOL    HW1 2832   2.465   4.698   3.892
  300SOL    HW2 2833   2.483   4.549   3.910
  300SOL     MW 2834   2.494   4.630   3.939
  301SOL     OW 2835   4.266   1.217   3.993
  301SOL    HW1 2836   4.248   1.282   3.925
  301SOL    HW2 2837   4.204   1.146   3.974
  301SOL     MW 2838   4.256   1.216   3.982
  302SOL     OW 2839   2.301   4.587   5.463
  302SOL    HW1 2840   2.234   4.534   5.506
  302SOL    HW2 2841   2.300   4.670   5.511
  302SOL     MW 2842   2.293   4.591   5.475
  303SOL     OW 2843   4.981   3.113   1.448
  303SOL    HW1 2844   5.061   3.153   1.483
  303SOL    HW2 2845   4.982   3.133   1.355
  303SOL     MW 2846   4.992   3.120   1.441
  304SOL     OW 2847   2.640   3.882   5.904
  304SOL    HW1 2848   2.630   3.921   5.817
  304SOL    HW2 2849   2.690   3.947   5.954
  304SOL     MW 2850   2.645   3.896   5.899
  305SOL     OW 2851   3.141   0.553   3.076
  305SOL    HW1 2852   3.142   0.648   3.064
  305SOL    HW2 2853   3.202   0.537   3.148
  305SOL     MW 2854   3.149   0.563   3.084
  306SOL     OW 2855   1.004   2.647   2.590
  306SOL    HW1 2856   0.992   2.683   2.678
  306SOL    HW2 2857   0.936   2.580   2.583
  306SOL     MW 2858   0.994   2.643   2.600
  307SOL     OW 2859   3.960   1.565   1.668
  307SOL    HW1 2860   3.959   1.591   1.760
  307SOL    HW2 2861   4.051   1.540   1.650
  307SOL     MW 2862   3.971   1.565   1.677
  308SOL     OW 2863   1.513   3.929   1.613
  308SOL    HW1 2864   1.446   3.934   1.682
  308SOL    HW2 2865   1.463   3.915   1.533
  308SOL     MW 2866   1.498   3.928   1.612
  309SOL     OW 2867   2.835   5.928   4.108
  309SOL    HW1 2868   2.911   5.890   4.065
  309SOL    HW2 2869   2.800   5.858   4.163
  309SOL     MW 2870   2.840   5.914   4.110
  310SOL     OW 2871   3.122   3.165   5.474
  310SOL    HW1 2872   3.078   3.232   5.527
  310SOL    HW2 2873   3.092   3.182   5.385
  310SOL     MW 2874   3.112   3.176   5.469
  311SOL     OW 2875   2.617   4.942   4.156
  311SOL    HW1 2876   2.528   4.973   4.173
  311SOL    HW2 2877   2.628   4.867   4.215
  311SOL     MW 2878   2.607   4.936   4.166
  312SOL     OW 2879   2.109   3.279   0.528
  312SOL    HW1 2880   2.131   3.332   0.605
  312SOL    HW2 2881   2.135   3.334   0.453
  312SOL     MW 2882   2.115   3.293   0.528
  313SOL     OW 2883   2.606   5.073   2.686
  313SOL    HW1 2884   2.523   5.028   2.705
  313SOL    HW2 2885   2.669   5.033   2.747
  313SOL     MW 2886   2.603   5.062   2.696
  314SOL     OW 2887   1.278   2.495   1.877
  314SOL    HW1 2888   1.293   2.564   1.942
  314SOL    HW2 2889   1.211   2.531   1.819
  314SOL     MW 2890   1.271   2.509   1.878
  315SOL     OW 2891   4.216   3.417   0.533
  315SOL    HW1 2892   4.299   3.422   0.486
  315SOL    HW2 2893   4.187   3.508   0.540
  315SOL     MW 2894   4.223   3.429   0.528
  316SOL     OW 2895   4.941   4.560   0.349
  316SOL    HW1 2896   5.017   4.546   0.292
  316SOL    HW2 2897   4.919   4.652   0.337
  316SOL     MW 2898   4.948   4.570   0.340
  317SOL     OW 2899   0.963   6.002   5.560
  317SOL    HW1 2900   1.023   6.058   5.609
  317SOL    HW2 2901   1.017   5.930   5.527
  317SOL     MW 2902   0.977   6.000   5.562
  318SOL     OW 2903   4.911   1.713   4.210
  318SOL    HW1 2904   4.916   1.681   4.300
  318SOL    HW2 2905   4.955   1.646   4.158
  318SOL     MW 2906   4.917   1.700   4.214
  319SOL     OW 2907   4.875   4.374   5.923
  319SOL    HW1 2908   4.935   4.389   5.849
  319SOL    HW2 2909   4.807   4.318   5.887
  319SOL     MW 2910   4.874   4.369   5.909
  320SOL     OW 2911   1.368   4.294   4.558
  320SOL    HW1 2912   1.400   4.270   4.645
  320SOL    HW2 2913   1.318   4.375   4.572
  320SOL     MW 2914   1.366   4.301   4.571
  321SOL     OW 2915   5.669   2.297   4.144
  321SOL    HW1 2916   5.674   2.210   4.184
  321SOL    HW2 2917   5.597   2.341   4.190
  321SOL     MW 2918   5.660   2.292   4.155
  322SOL     OW 2919   3.870   0.518   4.273
  322SOL    HW1 2920   3.916   0.599   4.296
  322SOL    HW2 2921   3.832   0.536   4.187
  322SOL     MW 2922   3.871   0.531   4.265
  323SOL     OW 2923   6.058   3.002   5.233
  323SOL    HW1 2924   6.114   2.927   5.253
  323SOL    HW2 2925   5.972   2.963   5.216
  323SOL     MW 2926   6.054   2.987   5.233
  324SOL     OW 2927   5.926   3.562   4.716
  324SOL    HW1 2928   5.876   3.564   4.798
  324SOL    HW2 2929   5.900   3.479   4.675
  324SOL     MW 2930   5.916   3.551   4.722
  325SOL     OW 2931   4.571   1.980   0.166
  325SOL    HW1 2932   4.628   1.995   0.242
  325SOL    HW2 2933   4.619   2.018   0.092
  325SOL     MW 2934   4.585   1.987   0.167
  326SOL     OW 2935   0.826   5.638   5.881
  326SOL    HW1 2936   0.779   5.713   5.844
  326SOL    HW2 2937   0.758   5.588   5.928
  326SOL     MW 2938   0.811   5.641   5.882
  327SOL     OW 2939   3.927   0.761   0.527
  327SOL    HW1 2940   4.010   0.754   0.480
  327SOL    HW2 2941   3.934   0.696   0.597
  327SOL     MW 2942   3.939   0.752   0.530
  328SOL     OW 2943   2.319   4.010   5.556
  328SOL    HW1 2944   2.401   4.058   5.568
  328SOL    HW2 2945   2.326   3.971   5.469
  328SOL     MW 2946   2.330   4.011   5.547
  329SOL     OW 2947   0.669   4.220   4.141
  329SOL    HW1 2948   0.622   4.154   4.090
  329SOL    HW2 2949   0.760   4.192   4.135
  329SOL     MW 2950   0.675   4.208   4.133
  330SOL     OW 2951   0.087   1.045   5.220
  330SOL    HW1 2952   0.074   1.116   5.158
  330SOL    HW2 2953   0.176   1.055   5.251
  330SOL     MW 2954   0.095   1.055   5.216
  331SOL     OW 2955   3.312   1.447   4.937
  331SOL    HW1 2956   3.245   1.490   4.990
  331SOL    HW2 2957   3.299   1.353   4.952
  331SOL     MW 2958   3.302   1.440   4.946
  332SOL     OW 2959   4.152   3.772   5.819
  332SOL    HW1 2960   4.165   3.791   5.912
  332SOL    HW2 2961   4.184   3.683   5.808
  332SOL     MW 2962   4.158   3.763   5.830
  333SOL     OW 2963   1.197   4.460   0.139
  333SOL    HW1 2964   1.160   4.528   0.083
  333SOL    HW2 2965   1.137   4.386   0.129
  333SOL     MW 2966   1.185   4.459   0.130
  334SOL     OW 2967   5.674   1.107   0.279
  334SOL    HW1 2968   5.648   1.182   0.225
  334SOL    HW2 2969   5.649   1.031   0.228
  334SOL     MW 2970   5.668   1.107   0.266
  335SOL     OW 2971   2.311   1.930   4.646
  335SOL    HW1 2972   2.325   1.858   4.585
  335SOL    HW2 2973   2.319   1.890   4.732
  335SOL     MW 2974   2.314   1.916   4.649
  336SOL     OW 2975   6.001   2.255   5.745
  336SOL    HW1 2976   6.005   2.162   5.767
  336SOL    HW2 2977   5.972   2.298   5.826
  336SOL     MW 2978   5.998   2.249   5.758
  337SOL     OW 2979   1.037   2.378   2.097
  337SOL    HW1 2980   1.001   2.334   2.019
  337SOL    HW2 2981   1.121   2.335   2.112
  337SOL     MW 2982   1.043   2.367   2.089
  338SOL     OW 2983   4.866   0.651   1.832
  338SOL    HW1 2984   4.907   0.611   1.755
  338SOL    HW2 2985   4.900   0.601   1.906
  338SOL     MW 2986   4.876   0.639   1.832
  339SOL     OW 2987   4.692   3.002   4.311
  339SOL    HW1 2988   4.637   3.075   4.282
  339SOL    HW2 2989   4.662   2.982   4.400
  339SOL     MW 2990   4.681   3.009   4.319
  340SOL     OW 2991   5.153   0.679   2.827
  340SOL    HW1 2992   5.128   0.591   2.857
  340SOL    HW2 2993   5.244   0.670   2.801
  340SOL     MW 2994   5.161   0.666   2.828
  341SOL     OW 2995   4.831   1.236   3.616
  341SOL    HW1 2996   4.820   1.331   3.623
  341SOL    HW2 2997   4.812   1.204   3.704
  341SOL     MW 2998   4.827   1.244   3.628
  342SOL     OW 2999   4.766   4.989   5.332
  342SOL    HW1 3000   4.799   5.052   5.395
  342SOL    HW2 3001   4.678   5.020   5.310
  342SOL     MW 3002   4.759   5.001   5.337
  343SOL     OW 3003   4.655   5.936   3.960
  343SOL    HW1 3004   4.681   5.861   4.013
  343SOL    HW2 3005   4.596   5.900   3.894
  343SOL     MW 3006   4.651   5.922   3.958
  344SOL     OW 3007   6.057   2.225   0.415
  344SOL    HW1 3008   6.014   2.310   0.410
  344SOL    HW2 3009   6.151   2.244   0.410
  344SOL     MW 3010   6.064   2.238   0.414
  345SOL     OW 3011   5.000   2.803   4.199
  345SOL    HW1 3012   4.912   2.780   4.228
  345SOL    HW2 3013   5.057   2.742   4.244
  345SOL     MW 3014   4.996   2.792   4.208
  346SOL     OW 3015   2.322   4.831   5.536
  346SOL    HW1 3016   2.396   4.892   5.532
  346SOL    HW2 3017   2.259   4.866   5.473
  346SOL     MW 3018   2.324   4.844   5.528
  347SOL     OW 3019   5.500   5.175   5.991
  347SOL    HW1 3020   5.571   5.110   5.994
  347SOL    HW2 3021   5.421   5.122   5.974
  347SOL     MW 3022   5.499   5.160   5.989
  348SOL     OW 3023   0.344   0.873   0.955
  348SOL    HW1 3024   0.254   0.880   0.922
  348SOL    HW2 3025   0.398   0.912   0.886
  348SOL     MW 3026   0.339   0.879   0.942
  349SOL     OW 3027   2.225   5.453   1.770
  349SOL    HW1 3028   2.196   5.456   1.679
  349SOL    HW2 3029   2.156   5.497   1.819
  349SOL     MW 3030   2.213   5.459   1.764
  350SOL     OW 3031   5.483   1.053   4.321
  350SOL    HW1 3032   5.573   1.084   4.331
  350SOL    HW2 3033   5.471   1.046   4.226
  350SOL     MW 3034   5.493   1.056   4.310
  351SOL     OW 3035   0.924   4.790   0.300
  351SOL    HW1 3036   0.890   4.763   0.214
  351SOL    HW2 3037   0.997   4.730   0.317
  351SOL     MW 3038   0.929   4.779   0.291
  352SOL     OW 3039   4.253   5.969   0.278
  352SOL    HW1 3040   4.242   5.890   0.331
  352SOL    HW2 3041   4.164   5.998   0.259
  352SOL     MW 3042   4.241   5.963   0.283
  353SOL     OW 3043   5.864   1.423   2.951
  353SOL    HW1 3044   5.821   1.343   2.920
  353SOL    HW2 3045   5.956   1.400   2.957
  353SOL     MW 3046   5.870   1.410   2.948
  354SOL     OW 3047   4.222   3.766   1.016
  354SOL    HW1 3048   4.304   3.798   1.055
  354SOL    HW2 3049   4.153   3.796   1.075
  354SOL     MW 3050   4.224   3.774   1.029
  355SOL     OW 3051   1.923   0.991   1.708
  355SOL    HW1 3052   1.838   0.951   1.723
  355SOL    HW2 3053   1.958   1.007   1.796
  355SOL     MW 3054   1.917   0.988   1.721
  356SOL     OW 3055   3.904   5.650   3.162
  356SOL    HW1 3056   3.818   5.657   3.205
  356SOL    HW2 3057   3.922   5.556   3.159
  356SOL     MW 3058   3.895   5.639   3.167
  357SOL     OW 3059   5.123   5.828   2.503
  357SOL    HW1 3060   5.068   5.763   2.460
  357SOL    HW2 3061   5.103   5.819   2.596
  357SOL     MW 3062   5.113   5.819   2.509
  358SOL     OW 3063   4.345   4.585   5.729
  358SOL    HW1 3064   4.412   4.570   5.796
  358SOL    HW2 3065   4.315   4.674   5.745
  358SOL     MW 3066   4.350   4.594   5.740
  359SOL     OW 3067   1.657   0.296   0.724
  359SOL    HW1 3068   1.567   0.293   0.756
  359SOL    HW2 3069   1.710   0.306   0.803
  359SOL     MW 3070   1.652   0.297   0.739
  360SOL     OW 3071   2.032   2.109   3.621
  360SOL    HW1 3072   2.098   2.065   3.674
  360SOL    HW2 3073   2.017   2.193   3.665
  360SOL     MW 3074   2.038   2.114   3.634
  361SOL     OW 3075   0.418   2.795   3.196
  361SOL    HW1 3076   0.485   2.836   3.250
  361SOL    HW2 3077   0.462   2.775   3.113
  361SOL     MW 3078   0.431   2.798   3.192
  362SOL     OW 3079   4.448   0.320   2.891
  362SOL    HW1 3080   4.444   0.258   2.963
  362SOL    HW2 3081   4.421   0.404   2.929
  362SOL     MW 3082   4.444   0.323   2.905
  363SOL     OW 3083   4.170   3.441   4.578
  363SOL    HW1 3084   4.261   3.412   4.572
  363SOL    HW2 3085   4.128   3.405   4.499
  363SOL     MW 3086   4.176   3.432   4.567
  364SOL     OW 3087   5.406   5.611   2.394
  364SOL    HW1 3088   5.407   5.705   2.381
  364SOL    HW2 3089   5.432   5.574   2.310
  364SOL     MW 3090   5.409   5.618   2.382
  365SOL     OW 3091   1.294   1.944   4.440
  365SOL    HW1 3092   1.320   1.950   4.348
  365SOL    HW2 3093   1.239   2.022   4.454
  365SOL     MW 3094   1.290   1.955   4.430
  366SOL     OW 3095   5.316   3.946   0.311
  366SOL    HW1 3096   5.391   3.911   0.262
  366SOL    HW2 3097   5.329   3.913   0.400
  366SOL     MW 3098   5.327   3.937   0.316
  367SOL     OW 3099   3.444   5.001   4.360
  367SOL    HW1 3100   3.378   4.957   4.413
  367SOL    HW2 3101   3.423   5.094   4.366
  367SOL     MW 3102   3.433   5.007   4.367
  368SOL     OW 3103   1.666   4.407   5.783
  368SOL    HW1 3104   1.592   4.467   5.792
  368SOL    HW2 3105   1.668   4.384   5.690
  368SOL     MW 3106   1.657   4.412   5.773
  369SOL     OW 3107   1.675   0.268   1.487
  369SOL    HW1 3108   1.757   0.318   1.495
  369SOL    HW2 3109   1.693   0.203   1.418
  369SOL     MW 3110   1.688   0.266   1.479
  370SOL     OW 3111   4.332   1.387   3.759
  370SOL    HW1 3112   4.401   1.441   3.800
  370SOL    HW2 3113   4.294   1.444   3.692
  370SOL     MW 3114   4.336   1.401   3.756
  371SOL     OW 3115   1.330   0.430   2.347
  371SOL    HW1 3116   1.241   0.439   2.313
  371SOL    HW2 3117   1.386   0.442   2.270
  371SOL     MW 3118   1.326   0.433   2.333
  372SOL     OW 3119   5.371   0.764   1.410
  372SOL    HW1 3120   5.329   0.711   1.343
  372SOL    HW2 3121   5.338   0.729   1.493
  372SOL     MW 3122   5.362   0.753   1.412
  373SOL     OW 3123   5.722   2.086   4.310
  373SOL    HW1 3124   5.659   2.015   4.298
  373SOL    HW2 3125   5.793   2.066   4.249
  373SOL     MW 3126   5.723   2.074   4.301
  374SOL     OW 3127   4.550   3.034   3.951
  374SOL    HW1 3128   4.500   3.047   3.870
  374SOL    HW2 3129   4.630   2.990   3.924
  374SOL     MW 3130   4.554   3.030   3.937
  375SOL     OW 3131   1.044   4.394   3.868
  375SOL    HW1 3132   1.100   4.328   3.827
  375SOL    HW2 3133   1.025   4.358   3.955
  375SOL     MW 3134   1.049   4.381   3.874
  376SOL     OW 3135   1.998   1.974   0.556
  376SOL    HW1 3136   2.022   1.956   0.646
  376SOL    HW2 3137   2.082   1.980   0.509
  376SOL     MW 3138   2.012   1.973   0.561
  377SOL     OW 3139   5.424   3.240   2.445
  377SOL    HW1 3140   5.477   3.161   2.449
  377SOL    HW2 3141   5.360   3.230   2.515
  377SOL     MW 3142   5.423   3.229   2.454
  378SOL     OW 3143   3.185   2.471   0.947
  378SOL    HW1 3144   3.210   2.439   1.034
  378SOL    HW2 3145   3.111   2.415   0.921
  378SOL     MW 3146   3.179   2.460   0.954
  379SOL     OW 3147   1.926   0.506   2.784
  379SOL    HW1 3148   2.010   0.526   2.743
  379SOL    HW2 3149   1.888   0.591   2.804
  379SOL     MW 3150   1.932   0.519   2.781
  380SOL     OW 3151   4.145   5.840   1.547
  380SOL    HW1 3152   4.237   5.862   1.536
  380SOL    HW2 3153   4.132   5.762   1.493
  380SOL     MW 3154   4.155   5.833   1.539
  381SOL     OW 3155   3.477   4.760   2.808
  381SOL    HW1 3156   3.538   4.800   2.870
  381SOL    HW2 3157   3.414   4.830   2.789
  381SOL     MW 3158   3.477   4.774   2.814
  382SOL     OW 3159   0.791   1.900   5.224
  382SOL    HW1 3160   0.882   1.881   5.247
  382SOL    HW2 3161   0.742   1.820   5.246
  382SOL     MW 3162   0.795   1.887   5.230
  383SOL     OW 3163   0.110   5.261   1.986
  383SOL    HW1 3164   0.174   5.213   1.932
  383SOL    HW2 3165   0.129   5.233   2.075
  383SOL     MW 3166   0.121   5.251   1.990
  384SOL     OW 3167   4.169   3.713   0.503
  384SOL    HW1 3168   4.074   3.714   0.516
  384SOL    HW2 3169   4.181   3.717   0.408
  384SOL     MW 3170   4.158   3.714   0.493
  385SOL     OW 3171   3.931   0.212   3.100
  385SOL    HW1 3172   3.881   0.275   3.152
  385SOL    HW2 3173   3.934   0.250   3.013
  385SOL     MW 3174   3.925   0.225   3.096
  386SOL     OW 3175   4.506   1.153   5.447
  386SOL    HW1 3176   4.599   1.151   5.424
  386SOL    HW2 3177   4.487   1.245   5.464
  386SOL     MW 3178   4.515   1.164   5.446
  387SOL     OW 3179   5.061   0.505   3.375
  387SOL    HW1 3180   5.078   0.518   3.282
  387SOL    HW2 3181   4.969   0.530   3.386
  387SOL     MW 3182   5.051   0.509   3.364
  388SOL     OW 3183   1.242   5.206   4.742
  388SOL    HW1 3184   1.270   5.191   4.652
  388SOL    HW2 3185   1.262   5.124   4.787
  388SOL     MW 3186   1.248   5.193   4.736
  389SOL     OW 3187   2.654   5.534   1.397
  389SOL    HW1 3188   2.655   5.443   1.428
  389SOL    HW2 3189   2.708   5.581   1.461
  389SOL     MW 3190   2.661   5.528   1.409
  390SOL     OW 3191   4.314   5.237   2.756
  390SOL    HW1 3192   4.336   5.241   2.849
  390SOL    HW2 3193   4.357   5.157   2.725
  390SOL     MW 3194   4.323   5.227   2.764
  391SOL     OW 3195   4.512   3.123   3.289
  391SOL    HW1 3196   4.570   3.047   3.280
  391SOL    HW2 3197   4.490   3.126   3.382
  391SOL     MW 3198   4.516   3.114   3.299
  392SOL     OW 3199   3.437   4.729   1.171
  392SOL    HW1 3200   3.378   4.768   1.107
  392SOL    HW2 3201   3.474   4.653   1.127
  392SOL     MW 3202   3.434   4.725   1.157
  393SOL     OW 3203   5.813   3.104   0.650
  393SOL    HW1 3204   5.750   3.095   0.578
  393SOL    HW2 3205   5.889   3.146   0.609
  393SOL     MW 3206   5.815   3.108   0.635
  394SOL     OW 3207   1.620   5.787   3.127
  394SOL    HW1 3208   1.621   5.880   3.104
  394SOL    HW2 3209   1.550   5.780   3.192
  394SOL     MW 3210   1.611   5.798   3.132
  395SOL     OW 3211   1.627   1.562   3.365
  395SOL    HW1 3212   1.706   1.510   3.380
  395SOL    HW2 3213   1.563   1.498   3.332
  395SOL     MW 3214   1.629   1.547   3.363
  396SOL     OW 3215   2.676   3.956   1.239
  396SOL    HW1 3216   2.600   3.918   1.283
  396SOL    HW2 3217   2.750   3.934   1.295
  396SOL     MW 3218   2.675   3.948   1.252
  397SOL     OW 3219   0.537   1.310   4.670
  397SOL    HW1 3220   0.453   1.352   4.653
  397SOL    HW2 3221   0.595   1.380   4.702
  397SOL     MW 3222   0.535   1.324   4.672
  398SOL     OW 3223   4.044   5.473   3.671
  398SOL    HW1 3224   4.006   5.427   3.596
  398SOL    HW2 3225   3.982   5.543   3.690
  398SOL     MW 3226   4.031   5.476   3.664
  399SOL     OW 3227   3.062   2.879   1.711
  399SOL    HW1 3228   3.144   2.919   1.741
  399SOL    HW2 3229   2.995   2.911   1.771
  399SOL     MW 3230   3.064   2.888   1.722
  400SOL     OW 3231   5.750   3.452   2.500
  400SOL    HW1 3232   5.842   3.432   2.481
  400SOL    HW2 3233   5.706   3.443   2.415
  400SOL     MW 3234   5.756   3.448   2.486
  401SOL     OW 3235   2.960   0.542   5.666
  401SOL    HW1 3236   2.916   0.472   5.713
  401SOL    HW2 3237   2.978   0.608   5.733
  401SOL     MW 3238   2.957   0.542   5.680
  402SOL     OW 3239   1.336   1.960   3.066
  402SOL    HW1 3240   1.353   2.038   3.012
  402SOL    HW2 3241   1.290   1.994   3.143
  402SOL     MW 3242   1.332   1.975   3.069
  403SOL     OW 3243   5.210   3.393   0.465
  403SOL    HW1 3244   5.292   3.347   0.455
  403SOL    HW2 3245   5.234   3.486   0.460
  403SOL     MW 3246   5.223   3.399   0.463
  404SOL     OW 3247   0.649   3.895   2.765
  404SOL    HW1 3248   0.681   3.806   2.747
  404SOL    HW2 3249   0.576   3.883   2.824
  404SOL     MW 3250   0.644   3.882   2.770
  405SOL     OW 3251   4.358   0.891   1.476
  405SOL    HW1 3252   4.440   0.865   1.518
  405SOL    HW2 3253   4.337   0.818   1.418
  405SOL     MW 3254   4.366   0.878   1.474
  406SOL     OW 3255   2.406   2.588   4.409
  406SOL    HW1 3256   2.389   2.504   4.451
  406SOL    HW2 3257   2.478   2.626   4.459
  406SOL     MW 3258   2.413   2.582   4.420
  407SOL     OW 3259   5.142   4.172   3.399
  407SOL    HW1 3260   5.108   4.179   3.488
  407SOL    HW2 3261   5.077   4.118   3.353
  407SOL     MW 3262   5.129   4.166   3.405
  408SOL     OW 3263   0.596   0.114   1.332
  408SOL    HW1 3264   0.549   0.187   1.371
  408SOL    HW2 3265   0.562   0.036   1.376
  408SOL     MW 3266   0.586   0.113   1.343
  409SOL     OW 3267   5.013   1.801   5.527
  409SOL    HW1 3268   4.942   1.849   5.485
  409SOL    HW2 3269   5.088   1.813   5.468
  409SOL     MW 3270   5.013   1.809   5.514
  410SOL     OW 3271   5.589   1.445   3.335
  410SOL    HW1 3272   5.518   1.445   3.271
  410SOL    HW2 3273   5.651   1.381   3.301
  410SOL     MW 3274   5.587   1.437   3.322
  411SOL     OW 3275   4.335   0.059   1.388
  411SOL    HW1 3276   4.350   0.111   1.467
  411SOL    HW2 3277   4.368  -0.028   1.410
  411SOL     MW 3278   4.341   0.055   1.401
  412SOL     OW 3279   3.105   1.115   2.937
  412SOL    HW1 3280   3.079   1.151   2.853
  412SOL    HW2 3281   3.043   1.152   3.000
  412SOL     MW 3282   3.094   1.125   2.934
  413SOL     OW 3283   5.513   3.747   4.251
  413SOL    HW1 3284   5.424   3.713   4.250
  413SOL    HW2 3285   5.562   3.683   4.302
  413SOL     MW 3286   5.508   3.735   4.258
  414SOL     OW 3287   5.701   0.657   5.242
  414SOL    HW1 3288   5.765   0.596   5.205
  414SOL    HW2 3289   5.616   0.622   5.217
  414SOL     MW 3290   5.699   0.644   5.234
  415SOL     OW 3291   5.775   3.959   4.007
  415SOL    HW1 3292   5.725   3.903   3.948
  415SOL    HW2 3293   5.815   4.025   3.951
  415SOL     MW 3294   5.774   3.960   3.992
  416SOL     OW 3295   3.028   1.516   0.215
  416SOL    HW1 3296   3.043   1.610   0.225
  416SOL    HW2 3297   3.112   1.475   0.234
  416SOL     MW 3298   3.040   1.523   0.219
  417SOL     OW 3299   2.620   4.425   4.740
  417SOL    HW1 3300   2.662   4.499   4.783
  417SOL    HW2 3301   2.603   4.363   4.811
  417SOL     MW 3302   2.623   4.426   4.755
  418SOL     OW 3303   0.287   0.043   1.156
  418SOL    HW1 3304   0.293   0.034   1.251
  418SOL    HW2 3305   0.365   0.094   1.132
  418SOL     MW 3306   0.299   0.048   1.165
  419SOL     OW 3307   3.965   0.813   2.929
  419SOL    HW1 3308   3.938   0.740   2.985
  419SOL    HW2 3309   3.946   0.891   2.981
  419SOL     MW 3310   3.959   0.814   2.943
  420SOL     OW 3311   1.571   0.930   6.046
  420SOL    HW1 3312   1.659   0.963   6.067
  420SOL    HW2 3313   1.553   0.864   6.113
  420SOL     MW 3314   1.580   0.926   6.057
  421SOL     OW 3315   4.443   2.058   5.410
  421SOL    HW1 3316   4.402   2.077   5.494
  421SOL    HW2 3317   4.441   2.142   5.363
  421SOL     MW 3318   4.437   2.071   5.415
  422SOL     OW 3319   0.598   0.400   4.759
  422SOL    HW1 3320   0.598   0.495   4.755
  422SOL    HW2 3321   0.689   0.377   4.779
  422SOL     MW 3322   0.610   0.409   4.761
  423SOL     OW 3323   0.233   2.268   5.386
  423SOL    HW1 3324   0.189   2.354   5.382
  423SOL    HW2 3325   0.248   2.254   5.480
  423SOL     MW 3326   0.228   2.278   5.398
  424SOL     OW 3327   2.527   6.110   6.073
  424SOL    HW1 3328   2.488   6.191   6.106
  424SOL    HW2 3329   2.521   6.049   6.147
  424SOL     MW 3330   2.521   6.112   6.087
  425SOL     OW 3331   3.155   0.034   1.034
  425SOL    HW1 3332   3.109   0.084   1.102
  425SOL    HW2 3333   3.107  -0.049   1.030
  425SOL     MW 3334   3.143   0.030   1.042
  426SOL     OW 3335   3.010   0.964   5.453
  426SOL    HW1 3336   2.987   0.872   5.439
  426SOL    HW2 3337   3.021   0.972   5.548
  426SOL     MW 3338   3.008   0.954   5.464
  427SOL     OW 3339   4.262   5.003   1.224
  427SOL    HW1 3340   4.187   4.996   1.284
  427SOL    HW2 3341   4.338   4.983   1.279
  427SOL     MW 3342   4.262   4.999   1.239
  428SOL     OW 3343   0.399   5.540   4.014
  428SOL    HW1 3344   0.318   5.543   3.965
  428SOL    HW2 3345   0.372   5.529   4.105
  428SOL     MW 3346   0.385   5.539   4.020
  429SOL     OW 3347   0.930   0.074   0.977
  429SOL    HW1 3348   1.004   0.127   1.002
  429SOL    HW2 3349   0.854   0.118   1.017
  429SOL     MW 3350   0.930   0.086   0.985
  430SOL     OW 3351   1.810   2.688   0.935
  430SOL    HW1 3352   1.840   2.640   0.859
  430SOL    HW2 3353   1.794   2.777   0.903
  430SOL     MW 3354   1.812   2.693   0.921
  431SOL     OW 3355   1.808   4.673   0.222
  431SOL    HW1 3356   1.889   4.677   0.274
  431SOL    HW2 3357   1.768   4.759   0.232
  431SOL     MW 3358   1.813   4.684   0.230
  432SOL     OW 3359   5.346   2.199   4.979
  432SOL    HW1 3360   5.348   2.129   4.914
  432SOL    HW2 3361   5.291   2.266   4.940
  432SOL     MW 3362   5.339   2.198   4.966
  433SOL     OW 3363   3.358   5.334   2.696
  433SOL    HW1 3364   3.379   5.424   2.723
  433SOL    HW2 3365   3.351   5.338   2.601
  433SOL     MW 3366   3.360   5.346   2.688
  434SOL     OW 3367   4.807   4.243   4.434
  434SOL    HW1 3368   4.896   4.216   4.454
  434SOL    HW2 3369   4.764   4.164   4.401
  434SOL     MW 3370   4.813   4.230   4.433
  435SOL     OW 3371   5.406   3.232   0.165
  435SOL    HW1 3372   5.393   3.266   0.076
  435SOL    HW2 3373   5.484   3.177   0.159
  435SOL     MW 3374   5.414   3.229   0.153
  436SOL     OW 3375   0.279   3.775   5.261
  436SOL    HW1 3376   0.315   3.687   5.256
  436SOL    HW2 3377   0.187   3.763   5.236
  436SOL     MW 3378   0.272   3.762   5.257
  437SOL     OW 3379   2.421   4.617   2.053
  437SOL    HW1 3380   2.510   4.621   2.088
  437SOL    HW2 3381   2.409   4.701   2.010
  437SOL     MW 3382   2.431   4.628   2.052
  438SOL     OW 3383   2.234   2.453   1.573
  438SOL    HW1 3384   2.255   2.488   1.486
  438SOL    HW2 3385   2.140   2.465   1.582
  438SOL     MW 3386   2.225   2.459   1.563
  439SOL     OW 3387   2.808   0.548   1.016
  439SOL    HW1 3388   2.841   0.477   0.961
  439SOL    HW2 3389   2.823   0.627   0.965
  439SOL     MW 3390   2.814   0.549   1.003
  440SOL     OW 3391   1.404   3.268   0.755
  440SOL    HW1 3392   1.435   3.210   0.686
  440SOL    HW2 3393   1.361   3.340   0.709
  440SOL     MW 3394   1.402   3.270   0.741
  441SOL     OW 3395   0.647   1.424   0.362
  441SOL    HW1 3396   0.687   1.395   0.280
  441SOL    HW2 3397   0.680   1.363   0.428
  441SOL     MW 3398   0.655   1.413   0.360
  442SOL     OW 3399   2.591   2.463   3.968
  442SOL    HW1 3400   2.568   2.553   3.946
  442SOL    HW2 3401   2.509   2.414   3.956
  442SOL     MW 3402   2.577   2.468   3.964
  443SOL     OW 3403   3.387   4.609   3.186
  443SOL    HW1 3404   3.414   4.699   3.168
  443SOL    HW2 3405   3.361   4.574   3.101
  443SOL     MW 3406   3.387   4.616   3.173
  444SOL     OW 3407   2.432   5.440   3.171
  444SOL    HW1 3408   2.349   5.474   3.137
  444SOL    HW2 3409   2.468   5.388   3.099
  444SOL     MW 3410   2.426   5.438   3.158
  445SOL     OW 3411   2.509   1.071   5.338
  445SOL    HW1 3412   2.504   1.163   5.365
  445SOL    HW2 3413   2.573   1.071   5.267
  445SOL     MW 3414   2.517   1.083   5.333
  446SOL     OW 3415   0.951   1.606   2.935
  446SOL    HW1 3416   0.999   1.686   2.916
  446SOL    HW2 3417   0.911   1.582   2.851
  446SOL     MW 3418   0.951   1.613   2.922
  447SOL     OW 3419   5.431   5.849   2.283
  447SOL    HW1 3420   5.380   5.924   2.315
  447SOL    HW2 3421   5.379   5.815   2.210
  447SOL     MW 3422   5.417   5.854   2.277
  448SOL     OW 3423   3.956   1.531   0.526
  448SOL    HW1 3424   3.985   1.571   0.607
  448SOL    HW2 3425   4.032   1.536   0.468
  448SOL     MW 3426   3.969   1.537   0.529
  449SOL     OW 3427   1.468   4.468   1.824
  449SOL    HW1 3428   1.488   4.512   1.741
  449SOL    HW2 3429   1.542   4.492   1.882
  449SOL     MW 3430   1.480   4.477   1.821
  450SOL     OW 3431   5.372   0.568   5.067
  450SOL    HW1 3432   5.296   0.532   5.112
  450SOL    HW2 3433   5.447   0.518   5.100
  450SOL     MW 3434   5.372   0.557   5.077
  451SOL     OW 3435   3.897   4.234   1.558
  451SOL    HW1 3436   3.927   4.325   1.566
  451SOL    HW2 3437   3.801   4.240   1.566
  451SOL     MW 3438   3.888   4.247   1.560
  452SOL     OW 3439   5.197   3.251   1.491
  452SOL    HW1 3440   5.253   3.218   1.562
  452SOL    HW2 3441   5.252   3.246   1.413
  452SOL     MW 3442   5.211   3.246   1.490
  453SOL     OW 3443   2.341   3.734   5.067
  453SOL    HW1 3444   2.431   3.709   5.087
  453SOL    HW2 3445   2.303   3.656   5.027
  453SOL     MW 3446   2.348   3.721   5.065
  454SOL     OW 3447   0.683   2.694   2.240
  454SOL    HW1 3448   0.633   2.707   2.320
  454SOL    HW2 3449   0.648   2.613   2.203
  454SOL     MW 3450   0.673   2.685   2.246
  455SOL     OW 3451   3.952   3.988   1.667
  455SOL    HW1 3452   3.929   3.974   1.759
  455SOL    HW2 3453   3.926   4.079   1.650
  455SOL     MW 3454   3.945   3.998   1.677
  456SOL     OW 3455   2.651   3.963   5.069
  456SOL    HW1 3456   2.642   3.928   5.157
  456SOL    HW2 3457   2.692   4.049   5.081
  456SOL     MW 3458   2.655   3.970   5.082
  457SOL     OW 3459   3.948   5.125   4.742
  457SOL    HW1 3460   3.907   5.070   4.676
  457SOL    HW2 3461   4.036   5.142   4.709
  457SOL     MW 3462   3.954   5.120   4.729
  458SOL     OW 3463   3.804   0.291   0.747
  458SOL    HW1 3464   3.807   0.361   0.681
  458SOL    HW2 3465   3.803   0.210   0.696
  458SOL     MW 3466   3.804   0.290   0.732
  459SOL     OW 3467   5.114   3.368   3.311
  459SOL    HW1 3468   5.183   3.427   3.341
  459SOL    HW2 3469   5.161   3.289   3.282
  459SOL     MW 3470   5.129   3.365   3.311
  460SOL     OW 3471   2.721   5.216   2.500
  460SOL    HW1 3472   2.699   5.153   2.568
  460SOL    HW2 3473   2.637   5.233   2.456
  460SOL     MW 3474   2.707   5.210   2.503
  461SOL     OW 3475   5.893   3.526   2.938
  461SOL    HW1 3476   5.830   3.508   2.868
  461SOL    HW2 3477   5.968   3.470   2.918
  461SOL     MW 3478   5.895   3.516   2.927
  462SOL     OW 3479   4.626   2.625   3.817
  462SOL    HW1 3480   4.674   2.689   3.869
  462SOL    HW2 3481   4.604   2.671   3.736
  462SOL     MW 3482   4.629   2.639   3.813
  463SOL     OW 3483   0.561   1.761   0.159
  463SOL    HW1 3484   0.583   1.712   0.080
  463SOL    HW2 3485   0.642   1.763   0.209
  463SOL     MW 3486   0.574   1.755   0.155
  464SOL     OW 3487   0.793   1.278   2.570
  464SOL    HW1 3488   0.831   1.367   2.563
  464SOL    HW2 3489   0.700   1.290   2.557
  464SOL     MW 3490   0.787   1.291   2.568
  465SOL     OW 3491   4.214   5.302   5.116
  465SOL    HW1 3492   4.231   5.215   5.080
  465SOL    HW2 3493   4.150   5.340   5.056
  465SOL     MW 3494   4.208   5.296   5.104
  466SOL     OW 3495   2.415   4.110   1.504
  466SOL    HW1 3496   2.459   4.191   1.527
  466SOL    HW2 3497   2.340   4.106   1.563
  466SOL     MW 3498   2.411   4.119   1.515
  467SOL     OW 3499   1.796   0.577   0.603
  467SOL    HW1 3500   1.797   0.482   0.599
  467SOL    HW2 3501   1.883   0.601   0.635
  467SOL     MW 3502   1.807   0.568   0.607
  468SOL     OW 3503   0.951   5.209   3.149
  468SOL    HW1 3504   0.969   5.119   3.122
  468SOL    HW2 3505   0.951   5.260   3.069
  468SOL     MW 3506   0.952   5.204   3.136
  469SOL     OW 3507   5.687   2.320   5.902
  469SOL    HW1 3508   5.740   2.285   5.831
  469SOL    HW2 3509   5.730   2.403   5.925
  469SOL     MW 3510   5.699   2.326   5.896
  470SOL     OW 3511   0.458   1.151   2.250
  470SOL    HW1 3512   0.549   1.134   2.222
  470SOL    HW2 3513   0.406   1.084   2.205
  470SOL     MW 3514   0.464   1.140   2.241
  471SOL     OW 3515   5.144   2.293   5.956
  471SOL    HW1 3516   5.095   2.357   5.904
  471SOL    HW2 3517   5.083   2.267   6.025
  471SOL     MW 3518   5.130   2.298   5.958
  472SOL     OW 3519   5.892   5.240   3.691
  472SOL    HW1 3520   5.843   5.270   3.615
  472SOL    HW2 3521   5.849   5.283   3.766
  472SOL     MW 3522   5.880   5.250   3.691
  473SOL     OW 3523   2.651   2.420   4.496
  473SOL    HW1 3524   2.644   2.506   4.454
  473SOL    HW2 3525   2.739   2.389   4.473
  473SOL     MW 3526   2.662   2.427   4.488
  474SOL     OW 3527   3.029   1.531   1.469
  474SOL    HW1 3528   3.093   1.490   1.411
  474SOL    HW2 3529   2.979   1.458   1.505
  474SOL     MW 3530   3.031   1.517   1.466
  475SOL     OW 3531   5.031   0.949   1.071
  475SOL    HW1 3532   5.116   0.993   1.059
  475SOL    HW2 3533   4.967   1.020   1.071
  475SOL     MW 3534   5.034   0.964   1.069
  476SOL     OW 3535   3.978   5.864   5.049
  476SOL    HW1 3536   4.010   5.952   5.069
  476SOL    HW2 3537   3.932   5.837   5.128
  476SOL     MW 3538   3.976   5.872   5.062
  477SOL     OW 3539   0.359   5.565   4.791
  477SOL    HW1 3540   0.370   5.506   4.865
  477SOL    HW2 3541   0.291   5.524   4.737
  477SOL     MW 3542   0.352   5.552   4.793
  478SOL     OW 3543   4.565   5.216   1.883
  478SOL    HW1 3544   4.521   5.177   1.807
  478SOL    HW2 3545   4.659   5.206   1.865
  478SOL     MW 3546   4.572   5.210   1.871
  479SOL     OW 3547   2.176   1.943   1.600
  479SOL    HW1 3548   2.091   1.977   1.572
  479SOL    HW2 3549   2.231   2.021   1.612
  479SOL     MW 3550   2.172   1.957   1.598
  480SOL     OW 3551   4.819   0.229   4.427
  480SOL    HW1 3552   4.898   0.256   4.474
  480SOL    HW2 3553   4.853   0.180   4.351
  480SOL     MW 3554   4.834   0.226   4.423
  481SOL     OW 3555   0.884   6.011   5.299
  481SOL    HW1 3556   0.800   5.966   5.310
  481SOL    HW2 3557   0.916   6.024   5.388
  481SOL     MW 3558   0.877   6.007   5.312
  482SOL     OW 3559   4.170   3.297   3.367
  482SOL    HW1 3560   4.120   3.343   3.434
  482SOL    HW2 3561   4.116   3.221   3.344
  482SOL     MW 3562   4.157   3.293   3.373
  483SOL     OW 3563   5.372   0.418   3.509
  483SOL    HW1 3564   5.351   0.329   3.534
  483SOL    HW2 3565   5.380   0.466   3.591
  483SOL     MW 3566   5.370   0.413   3.522
  484SOL     OW 3567   5.093   3.127   5.981
  484SOL    HW1 3568   5.027   3.080   5.930
  484SOL    HW2 3569   5.082   3.095   6.070
  484SOL     MW 3570   5.083   3.117   5.986
  485SOL     OW 3571   5.179   1.837   1.560
  485SOL    HW1 3572   5.251   1.832   1.497
  485SOL    HW2 3573   5.176   1.928   1.587
  485SOL     MW 3574   5.188   1.848   1.555
  486SOL     OW 3575   5.632   1.746   5.486
  486SOL    HW1 3576   5.584   1.802   5.425
  486SOL    HW2 3577   5.664   1.806   5.553
  486SOL     MW 3578   5.630   1.760   5.487
  487SOL     OW 3579   3.287   4.993   0.157
  487SOL    HW1 3580   3.231   5.004   0.080
  487SOL    HW2 3581   3.238   4.934   0.215
  487SOL     MW 3582   3.274   4.986   0.155
  488SOL     OW 3583   3.897   4.202   2.431
  488SOL    HW1 3584   3.989   4.224   2.447
  488SOL    HW2 3585   3.849   4.281   2.457
  488SOL     MW 3586   3.902   4.215   2.437
  489SOL     OW 3587   4.827   0.048   2.367
  489SOL    HW1 3588   4.824   0.112   2.296
  489SOL    HW2 3589   4.763   0.079   2.431
  489SOL     MW 3590   4.819   0.060   2.366
  490SOL     OW 3591   1.257   0.201   1.903
  490SOL    HW1 3592   1.288   0.280   1.858
  490SOL    HW2 3593   1.192   0.233   1.965
  490SOL     MW 3594   1.253   0.215   1.905
  491SOL     OW 3595   1.044   1.875   3.675
  491SOL    HW1 3596   1.136   1.884   3.706
  491SOL    HW2 3597   0.996   1.851   3.753
  491SOL     MW 3598   1.050   1.873   3.689
  492SOL     OW 3599   1.537   5.428   0.500
  492SOL    HW1 3600   1.563   5.494   0.435
  492SOL    HW2 3601   1.489   5.363   0.449
  492SOL     MW 3602   1.535   5.428   0.485
  493SOL     OW 3603   1.550   0.704   3.250
  493SOL    HW1 3604   1.494   0.646   3.301
  493SOL    HW2 3605   1.606   0.747   3.315
  493SOL     MW 3606   1.550   0.702   3.265
  494SOL     OW 3607   5.490   1.108   4.689
  494SOL    HW1 3608   5.423   1.103   4.757
  494SOL    HW2 3609   5.489   1.199   4.661
  494SOL     MW 3610   5.482   1.119   4.694
  495SOL     OW 3611   3.079   5.946   2.410
  495SOL    HW1 3612   3.168   5.970   2.435
  495SOL    HW2 3613   3.044   6.024   2.366
  495SOL     MW 3614   3.086   5.959   2.407
  496SOL     OW 3615   5.371   2.468   3.391
  496SOL    HW1 3616   5.456   2.509   3.402
  496SOL    HW2 3617   5.343   2.446   3.480
  496SOL     MW 3618   5.378   2.471   3.403
  497SOL     OW 3619   5.713   1.585   3.803
  497SOL    HW1 3620   5.748   1.498   3.823
  497SOL    HW2 3621   5.650   1.569   3.732
  497SOL     MW 3622   5.709   1.571   3.796
  498SOL     OW 3623   4.345   0.323   4.989
  498SOL    HW1 3624   4.281   0.364   4.930
  498SOL    HW2 3625   4.347   0.231   4.962
  498SOL     MW 3626   4.337   0.316   4.978
  499SOL     OW 3627   5.014   5.888   0.037
  499SOL    HW1 3628   5.053   5.973   0.014
  499SOL    HW2 3629   5.049   5.869   0.124
  499SOL     MW 3630   5.024   5.897   0.045
  500SOL     OW 3631   0.468   4.340   3.051
  500SOL    HW1 3632   0.420   4.372   2.975
  500SOL    HW2 3633   0.491   4.250   3.029
  500SOL     MW 3634   0.464   4.333   3.039
  501SOL     OW 3635   4.153   4.495   2.007
  501SOL    HW1 3636   4.180   4.442   2.082
  501SOL    HW2 3637   4.134   4.581   2.044
  501SOL     MW 3638   4.154   4.499   2.021
  502SOL     OW 3639   5.258   3.180   3.560
  502SOL    HW1 3640   5.276   3.274   3.571
  502SOL    HW2 3641   5.325   3.137   3.614
  502SOL     MW 3642   5.269   3.187   3.568
  503SOL     OW 3643   0.490   3.449   3.243
  503SOL    HW1 3644   0.418   3.452   3.179
  503SOL    HW2 3645   0.569   3.434   3.190
  503SOL     MW 3646   0.490   3.447   3.228
  504SOL     OW 3647   5.920   2.467   5.501
  504SOL    HW1 3648   5.859   2.514   5.558
  504SOL    HW2 3649   5.999   2.457   5.555
  504SOL     MW 3650   5.922   2.471   5.515
  505SOL     OW 3651   5.702   0.567   2.649
  505SOL    HW1 3652   5.686   0.591   2.558
  505SOL    HW2 3653   5.756   0.489   2.644
  505SOL     MW 3654   5.707   0.560   2.637
  506SOL     OW 3655   5.674   0.494   3.094
  506SOL    HW1 3656   5.686   0.409   3.053
  506SOL    HW2 3657   5.663   0.475   3.187
  506SOL     MW 3658   5.674   0.481   3.101
  507SOL     OW 3659   1.228   5.015   5.187
  507SOL    HW1 3660   1.273   5.074   5.126
  507SOL    HW2 3661   1.289   4.942   5.199
  507SOL     MW 3662   1.242   5.013   5.181
  508SOL     OW 3663   5.005   1.232   4.148
  508SOL    HW1 3664   4.992   1.147   4.105
  508SOL    HW2 3665   5.038   1.209   4.235
  508SOL     MW 3666   5.007   1.218   4.154
  509SOL     OW 3667   5.003   2.562   4.023
  509SOL    HW1 3668   4.981   2.642   4.069
  509SOL    HW2 3669   4.950   2.494   4.065
  509SOL     MW 3670   4.993   2.564   4.034
  510SOL     OW 3671   5.275   2.527   0.432
  510SOL    HW1 3672   5.323   2.463   0.380
  510SOL    HW2 3673   5.190   2.536   0.390
  510SOL     MW 3674   5.270   2.520   0.420
  511SOL     OW 3675   3.401   4.537   2.170
  511SOL    HW1 3676   3.445   4.485   2.237
  511SOL    HW2 3677   3.308   4.519   2.182
  511SOL     MW 3678   3.395   4.528   2.180
  512SOL     OW 3679   4.944   5.681   1.340
  512SOL    HW1 3680   4.968   5.590   1.321
  512SOL    HW2 3681   5.018   5.733   1.309
  512SOL     MW 3682   4.957   5.676   1.334
  513SOL     OW 3683   0.393   0.882   2.934
  513SOL    HW1 3684   0.445   0.846   3.006
  513SOL    HW2 3685   0.313   0.831   2.934
  513SOL     MW 3686   0.390   0.871   2.943
  514SOL     OW 3687   3.731   5.735   0.468
  514SOL    HW1 3688   3.683   5.754   0.549
  514SOL    HW2 3689   3.736   5.819   0.422
  514SOL     MW 3690   3.726   5.748   0.473
  515SOL     OW 3691   4.670   4.150   2.747
  515SOL    HW1 3692   4.674   4.190   2.660
  515SOL    HW2 3693   4.761   4.142   2.775
  515SOL     MW 3694   4.682   4.154   2.740
  516SOL     OW 3695   5.471   1.180   0.877
  516SOL    HW1 3696   5.407   1.208   0.812
  516SOL    HW2 3697   5.418   1.145   0.949
  516SOL     MW 3698   5.456   1.179   0.878
  517SOL     OW 3699   0.082   1.442   2.372
  517SOL    HW1 3700   0.034   1.514   2.332
  517SOL    HW2 3701   0.174   1.466   2.360
  517SOL     MW 3702   0.088   1.454   2.365
  518SOL     OW 3703   0.688   4.821   3.976
  518SOL    HW1 3704   0.656   4.892   4.031
  518SOL    HW2 3705   0.771   4.854   3.939
  518SOL     MW 3706   0.695   4.834   3.978
  519SOL     OW 3707   5.750   1.467   0.978
  519SOL    HW1 3708   5.686   1.455   1.047
  519SOL    HW2 3709   5.788   1.554   0.994
  519SOL     MW 3710   5.747   1.477   0.989
  520SOL     OW 3711   4.559   4.471   5.908
  520SOL    HW1 3712   4.544   4.377   5.913
  520SOL    HW2 3713   4.555   4.501   5.999
  520SOL     MW 3714   4.557   4.463   5.921
  521SOL     OW 3715   2.538   2.663   5.494
  521SOL    HW1 3716   2.568   2.746   5.531
  521SOL    HW2 3717   2.494   2.687   5.412
  521SOL     MW 3718   2.536   2.676   5.488
  522SOL     OW 3719   1.044   1.776   4.481
  522SOL    HW1 3720   1.094   1.835   4.425
  522SOL    HW2 3721   1.109   1.732   4.535
  522SOL     MW 3722   1.058   1.778   4.481
  523SOL     OW 3723   0.860   1.048   0.965
  523SOL    HW1 3724   0.903   1.040   1.051
  523SOL    HW2 3725   0.930   1.082   0.908
  523SOL     MW 3726   0.874   1.051   0.969
  524SOL     OW 3727   5.881   4.752   1.315
  524SOL    HW1 3728   5.878   4.794   1.229
  524SOL    HW2 3729   5.971   4.761   1.344
  524SOL     MW 3730   5.892   4.758   1.307
  525SOL     OW 3731   5.596   3.915   2.775
  525SOL    HW1 3732   5.548   3.998   2.783
  525SOL    HW2 3733   5.553   3.857   2.838
  525SOL     MW 3734   5.584   3.918   2.784
  526SOL     OW 3735   0.457   5.076   4.271
  526SOL    HW1 3736   0.484   5.061   4.180
  526SOL    HW2 3737   0.400   5.002   4.292
  526SOL     MW 3738   0.452   5.065   4.262
  527SOL     OW 3739   2.312   1.724   0.172
  527SOL    HW1 3740   2.263   1.679   0.241
  527SOL    HW2 3741   2.313   1.661   0.100
  527SOL     MW 3742   2.306   1.710   0.172
  528SOL     OW 3743   1.758   5.680   2.646
  528SOL    HW1 3744   1.782   5.743   2.713
  528SOL    HW2 3745   1.679   5.715   2.606
  528SOL     MW 3746   1.751   5.692   2.649
  529SOL     OW 3747   1.106   5.776   2.572
  529SOL    HW1 3748   1.077   5.786   2.481
  529SOL    HW2 3749   1.141   5.861   2.596
  529SOL     MW 3750   1.107   5.788   2.563
  530SOL     OW 3751   2.921   2.852   5.424
  530SOL    HW1 3752   2.962   2.906   5.492
  530SOL    HW2 3753   2.934   2.762   5.454
  530SOL     MW 3754   2.928   2.848   5.437
  531SOL     OW 3755   3.120   5.199   5.808
  531SOL    HW1 3756   3.144   5.204   5.900
  531SOL    HW2 3757   3.024   5.193   5.809
  531SOL     MW 3758   3.111   5.199   5.820
  532SOL     OW 3759   3.259   3.410   0.110
  532SOL    HW1 3760   3.345   3.447   0.133
  532SOL    HW2 3761   3.280   3.331   0.060
  532SOL     MW 3762   3.273   3.405   0.106
  533SOL     OW 3763   5.047   3.368   2.622
  533SOL    HW1 3764   5.062   3.385   2.529
  533SOL    HW2 3765   5.109   3.299   2.644
  533SOL     MW 3766   5.056   3.361   2.613
  534SOL     OW 3767   1.969   3.777   1.626
  534SOL    HW1 3768   2.063   3.761   1.619
  534SOL    HW2 3769   1.956   3.804   1.717
  534SOL     MW 3770   1.979   3.778   1.637
  535SOL     OW 3771   5.502   0.282   0.370
  535SOL    HW1 3772   5.495   0.310   0.461
  535SOL    HW2 3773   5.559   0.348   0.329
  535SOL     MW 3774   5.509   0.294   0.376
  536SOL     OW 3775   2.344   3.157   0.824
  536SOL    HW1 3776   2.320   3.102   0.899
  536SOL    HW2 3777   2.438   3.174   0.836
  536SOL     MW 3778   2.353   3.152   0.835
  537SOL     OW 3779   0.215   4.593   4.698
  537SOL    HW1 3780   0.163   4.535   4.754
  537SOL    HW2 3781   0.304   4.589   4.736
  537SOL     MW 3782   0.221   4.585   4.710
  538SOL     OW 3783   4.608   5.696   3.492
  538SOL    HW1 3784   4.533   5.746   3.524
  538SOL    HW2 3785   4.626   5.632   3.562
  538SOL     MW 3786   4.601   5.694   3.505
  539SOL     OW 3787   1.975   5.735   5.387
  539SOL    HW1 3788   1.972   5.802   5.455
  539SOL    HW2 3789   1.999   5.784   5.307
  539SOL     MW 3790   1.978   5.750   5.385
  540SOL     OW 3791   0.719   5.141   0.425
  540SOL    HW1 3792   0.692   5.097   0.506
  540SOL    HW2 3793   0.804   5.103   0.404
  540SOL     MW 3794   0.726   5.131   0.433
  541SOL     OW 3795   4.681   5.412   3.579
  541SOL    HW1 3796   4.733   5.380   3.505
  541SOL    HW2 3797   4.628   5.337   3.606
  541SOL     MW 3798   4.681   5.398   3.573
  542SOL     OW 3799   1.358   1.896   6.030
  542SOL    HW1 3800   1.381   1.804   6.019
  542SOL    HW2 3801   1.323   1.922   5.945
  542SOL     MW 3802   1.356   1.888   6.018
  543SOL     OW 3803   2.033   3.698   4.871
  543SOL    HW1 3804   1.938   3.707   4.878
  543SOL    HW2 3805   2.057   3.748   4.794
  543SOL     MW 3806   2.024   3.705   4.862
  544SOL     OW 3807   4.278   1.752   0.853
  544SOL    HW1 3808   4.326   1.777   0.931
  544SOL    HW2 3809   4.283   1.829   0.796
  544SOL     MW 3810   4.285   1.765   0.855
  545SOL     OW 3811   0.977   4.406   2.979
  545SOL    HW1 3812   0.883   4.397   2.978
  545SOL    HW2 3813   1.005   4.365   2.897
  545SOL     MW 3814   0.970   4.399   2.968
  546SOL     OW 3815   4.779   2.216   1.121
  546SOL    HW1 3816   4.752   2.304   1.097
  546SOL    HW2 3817   4.799   2.220   1.214
  546SOL     MW 3818   4.778   2.228   1.130
  547SOL     OW 3819   0.701   3.672   4.428
  547SOL    HW1 3820   0.746   3.753   4.403
  547SOL    HW2 3821   0.637   3.657   4.359
  547SOL     MW 3822   0.700   3.680   4.416
  548SOL     OW 3823   4.137   2.852   1.108
  548SOL    HW1 3824   4.155   2.935   1.151
  548SOL    HW2 3825   4.086   2.875   1.030
  548SOL     MW 3826   4.133   2.865   1.103
  549SOL     OW 3827   2.481   4.270   5.762
  549SOL    HW1 3828   2.515   4.317   5.687
  549SOL    HW2 3829   2.558   4.228   5.802
  549SOL     MW 3830   2.495   4.270   5.758
  550SOL     OW 3831   3.859   1.961   5.490
  550SOL    HW1 3832   3.843   2.015   5.412
  550SOL    HW2 3833   3.784   1.901   5.492
  550SOL     MW 3834   3.847   1.960   5.480
  551SOL     OW 3835   5.289   0.739   5.849
  551SOL    HW1 3836   5.373   0.694   5.848
  551SOL    HW2 3837   5.287   0.787   5.932
  551SOL     MW 3838   5.299   0.739   5.859
  552SOL     OW 3839   5.707   4.900   3.331
  552SOL    HW1 3840   5.654   4.821   3.319
  552SOL    HW2 3841   5.707   4.943   3.246
  552SOL     MW 3842   5.700   4.895   3.319
  553SOL     OW 3843   1.585   1.020   0.530
  553SOL    HW1 3844   1.649   0.961   0.491
  553SOL    HW2 3845   1.521   0.962   0.571
  553SOL     MW 3846   1.585   1.005   0.530
  554SOL     OW 3847   3.301   0.497   0.018
  554SOL    HW1 3848   3.274   0.588   0.029
  554SOL    HW2 3849   3.355   0.497  -0.062
  554SOL     MW 3850   3.305   0.508   0.009
  555SOL     OW 3851   3.806   1.662   1.446
  555SOL    HW1 3852   3.770   1.744   1.477
  555SOL    HW2 3853   3.856   1.627   1.520
  555SOL     MW 3854   3.808   1.668   1.459
  556SOL     OW 3855   4.622   1.664   1.733
  556SOL    HW1 3856   4.635   1.756   1.756
  556SOL    HW2 3857   4.575   1.627   1.808
  556SOL     MW 3858   4.618   1.671   1.746
  557SOL     OW 3859   2.681   2.152   4.186
  557SOL    HW1 3860   2.692   2.247   4.173
  557SOL    HW2 3861   2.636   2.145   4.270
  557SOL     MW 3862   2.677   2.164   4.195
  558SOL     OW 3863   5.373   2.341   0.280
  558SOL    HW1 3864   5.467   2.355   0.266
  558SOL    HW2 3865   5.335   2.348   0.192
  558SOL     MW 3866   5.380   2.344   0.267
  559SOL     OW 3867   5.504   0.380   4.747
  559SOL    HW1 3868   5.497   0.306   4.808
  559SOL    HW2 3869   5.426   0.432   4.765
  559SOL     MW 3870   5.493   0.377   4.757
  560SOL     OW 3871   4.466   1.785   5.733
  560SOL    HW1 3872   4.518   1.858   5.767
  560SOL    HW2 3873   4.378   1.821   5.723
  560SOL     MW 3874   4.461   1.799   5.736
  561SOL     OW 3875   5.721   2.235   1.953
  561SOL    HW1 3876   5.810   2.269   1.942
  561SOL    HW2 3877   5.666   2.293   1.901
  561SOL     MW 3878   5.726   2.247   1.945
  562SOL     OW 3879   3.420   0.915   1.121
  562SOL    HW1 3880   3.486   0.984   1.118
  562SOL    HW2 3881   3.366   0.929   1.043
  562SOL     MW 3882   3.421   0.925   1.110
  563SOL     OW 3883   3.704   0.024   0.090
  563SOL    HW1 3884   3.667  -0.064   0.081
  563SOL    HW2 3885   3.786   0.020   0.041
  563SOL     MW 3886   3.710   0.012   0.083
  564SOL     OW 3887   2.241   2.130   4.282
  564SOL    HW1 3888   2.258   2.213   4.327
  564SOL    HW2 3889   2.326   2.103   4.248
  564SOL     MW 3890   2.254   2.137   4.283
  565SOL     OW 3891   5.109   2.140   0.568
  565SOL    HW1 3892   5.064   2.168   0.488
  565SOL    HW2 3893   5.200   2.128   0.542
  565SOL     MW 3894   5.115   2.142   0.555
  566SOL     OW 3895   5.350   2.891   2.844
  566SOL    HW1 3896   5.426   2.849   2.885
  566SOL    HW2 3897   5.275   2.840   2.876
  566SOL     MW 3898   5.350   2.879   2.853
  567SOL     OW 3899   0.463   4.638   2.475
  567SOL    HW1 3900   0.437   4.673   2.560
  567SOL    HW2 3901   0.422   4.696   2.411
  567SOL     MW 3902   0.453   4.650   2.477
  568SOL     OW 3903   2.948   3.002   0.547
  568SOL    HW1 3904   3.021   2.944   0.526
  568SOL    HW2 3905   2.988   3.088   0.556
  568SOL     MW 3906   2.963   3.006   0.546
  569SOL     OW 3907   4.177   0.060   3.117
  569SOL    HW1 3908   4.189   0.009   3.037
  569SOL    HW2 3909   4.096   0.108   3.103
  569SOL     MW 3910   4.168   0.060   3.105
  570SOL     OW 3911   1.202   4.627   4.326
  570SOL    HW1 3912   1.114   4.592   4.313
  570SOL    HW2 3913   1.203   4.708   4.276
  570SOL     MW 3914   1.191   4.633   4.318
  571SOL     OW 3915   1.263   1.328   5.175
  571SOL    HW1 3916   1.210   1.374   5.240
  571SOL    HW2 3917   1.284   1.244   5.217
  571SOL     MW 3918   1.259   1.323   5.189
  572SOL     OW 3919   4.669   0.512   3.176
  572SOL    HW1 3920   4.683   0.550   3.089
  572SOL    HW2 3921   4.585   0.548   3.205
  572SOL     MW 3922   4.660   0.522   3.168
  573SOL     OW 3923   1.693   0.369   1.814
  573SOL    HW1 3924   1.706   0.462   1.833
  573SOL    HW2 3925   1.720   0.324   1.894
  573SOL     MW 3926   1.698   0.375   1.826
  574SOL     OW 3927   5.351   1.873   0.875
  574SOL    HW1 3928   5.434   1.888   0.830
  574SOL    HW2 3929   5.284   1.900   0.812
  574SOL     MW 3930   5.353   1.878   0.861
  575SOL     OW 3931   2.208   5.588   3.071
  575SOL    HW1 3932   2.189   5.601   2.978
  575SOL    HW2 3933   2.159   5.510   3.095
  575SOL     MW 3934   2.199   5.580   3.062
  576SOL     OW 3935   2.782   2.087   2.560
  576SOL    HW1 3936   2.855   2.044   2.604
  576SOL    HW2 3937   2.822   2.133   2.486
  576SOL     MW 3938   2.797   2.087   2.556
  577SOL     OW 3939   2.352   0.588   3.645
  577SOL    HW1 3940   2.445   0.572   3.625
  577SOL    HW2 3941   2.345   0.575   3.739
  577SOL     MW 3942   2.363   0.584   3.654
  578SOL     OW 3943   5.649   4.645   3.004
  578SOL    HW1 3944   5.655   4.666   2.910
  578SOL    HW2 3945   5.567   4.685   3.031
  578SOL     MW 3946   5.639   4.653   2.995
  579SOL     OW 3947   0.662   0.996   1.685
  579SOL    HW1 3948   0.692   1.050   1.759
  579SOL    HW2 3949   0.673   1.053   1.608
  579SOL     MW 3950   0.668   1.010   1.685
  580SOL     OW 3951   2.194   0.613   1.200
  580SOL    HW1 3952   2.119   0.672   1.185
  580SOL    HW2 3953   2.251   0.662   1.259
  580SOL     MW 3954   2.191   0.627   1.205
  581SOL     OW 3955   0.844   3.665   5.815
  581SOL    HW1 3956   0.872   3.755   5.797
  581SOL    HW2 3957   0.749   3.672   5.832
  581SOL     MW 3958   0.836   3.678   5.815
  582SOL     OW 3959   4.029   1.360   3.693
  582SOL    HW1 3960   4.017   1.267   3.711
  582SOL    HW2 3961   4.121   1.368   3.670
  582SOL     MW 3962   4.039   1.349   3.693
  583SOL     OW 3963   3.867   5.577   4.941
  583SOL    HW1 3964   3.921   5.498   4.947
  583SOL    HW2 3965   3.860   5.608   5.031
  583SOL     MW 3966   3.873   5.571   4.953
  584SOL     OW 3967   4.776   2.669   0.661
  584SOL    HW1 3968   4.804   2.606   0.595
  584SOL    HW2 3969   4.706   2.624   0.709
  584SOL     MW 3970   4.770   2.655   0.659
  585SOL     OW 3971   4.606   5.002   2.624
  585SOL    HW1 3972   4.529   4.950   2.644
  585SOL    HW2 3973   4.616   5.061   2.700
  585SOL     MW 3974   4.598   5.003   2.637
  586SOL     OW 3975   3.878   3.807   5.369
  586SOL    HW1 3976   3.932   3.773   5.441
  586SOL    HW2 3977   3.876   3.901   5.384
  586SOL     MW 3978   3.885   3.815   5.381
  587SOL     OW 3979   3.282   5.508   1.199
  587SOL    HW1 3980   3.219   5.439   1.177
  587SOL    HW2 3981   3.359   5.462   1.230
  587SOL     MW 3982   3.284   5.494   1.200
  588SOL     OW 3983   4.140   5.813   5.529
  588SOL    HW1 3984   4.139   5.879   5.460
  588SOL    HW2 3985   4.212   5.838   5.586
  588SOL     MW 3986   4.149   5.825   5.527
  589SOL     OW 3987   2.501   0.002   0.587
  589SOL    HW1 3988   2.567   0.010   0.656
  589SOL    HW2 3989   2.420  -0.022   0.634
  589SOL     MW 3990   2.499   0.000   0.602
  590SOL     OW 3991   3.432   0.478   0.419
  590SOL    HW1 3992   3.471   0.494   0.334
  590SOL    HW2 3993   3.339   0.463   0.401
  590SOL     MW 3994   3.425   0.478   0.406
  591SOL     OW 3995   1.583   0.624   5.377
  591SOL    HW1 3996   1.583   0.687   5.304
  591SOL    HW2 3997   1.508   0.567   5.359
  591SOL     MW 3998   1.573   0.625   5.365
  592SOL     OW 3999   5.584   1.653   2.002
  592SOL    HW1 4000   5.502   1.681   1.961
  592SOL    HW2 4001   5.559   1.632   2.093
  592SOL     MW 4002   5.570   1.654   2.009
  593SOL     OW 4003   5.837   6.078   5.341
  593SOL    HW1 4004   5.886   6.001   5.372
  593SOL    HW2 4005   5.904   6.144   5.325
  593SOL     MW 4006   5.852   6.076   5.343
  594SOL     OW 4007   4.663   0.229   3.209
  594SOL    HW1 4008   4.657   0.325   3.204
  594SOL    HW2 4009   4.573   0.200   3.195
  594SOL     MW 4010   4.650   0.238   3.207
  595SOL     OW 4011   1.763   0.736   2.833
  595SOL    HW1 4012   1.736   0.719   2.923
  595SOL    HW2 4013   1.758   0.831   2.824
  595SOL     MW 4014   1.759   0.746   2.843
  596SOL     OW 4015   1.528   4.261   4.058
  596SOL    HW1 4016   1.595   4.310   4.010
  596SOL    HW2 4017   1.446   4.283   4.015
  596SOL     MW 4018   1.526   4.270   4.046
  597SOL     OW 4019   1.968   3.248   5.625
  597SOL    HW1 4020   2.047   3.294   5.595
  597SOL    HW2 4021   2.000   3.162   5.652
  597SOL     MW 4022   1.982   3.243   5.624
  598SOL     OW 4023   3.383   5.231   5.324
  598SOL    HW1 4024   3.303   5.271   5.356
  598SOL    HW2 4025   3.437   5.218   5.403
  598SOL     MW 4026   3.380   5.234   5.338
  599SOL     OW 4027   5.401   4.451   5.265
  599SOL    HW1 4028   5.412   4.381   5.329
  599SOL    HW2 4029   5.377   4.528   5.317
  599SOL     MW 4030   5.399   4.452   5.279
  600SOL     OW 4031   0.659   4.518   3.122
  600SOL    HW1 4032   0.635   4.439   3.073
  600SOL    HW2 4033   0.663   4.489   3.213
  600SOL     MW 4034   0.656   4.504   3.127
  601SOL     OW 4035   1.603   2.854   4.581
  601SOL    HW1 4036   1.591   2.929   4.638
  601SOL    HW2 4037   1.515   2.831   4.552
  601SOL     MW 4038   1.590   2.860   4.584
  602SOL     OW 4039   4.114   0.703   1.653
  602SOL    HW1 4040   4.036   0.702   1.708
  602SOL    HW2 4041   4.176   0.760   1.699
  602SOL     MW 4042   4.112   0.710   1.666
  603SOL     OW 4043   4.628   3.186   1.684
  603SOL    HW1 4044   4.536   3.161   1.694
  603SOL    HW2 4045   4.671   3.106   1.650
  603SOL     MW 4046   4.622   3.172   1.681
  604SOL     OW 4047   0.359   1.271   0.587
  604SOL    HW1 4048   0.360   1.286   0.493
  604SOL    HW2 4049   0.335   1.355   0.625
  604SOL     MW 4050   0.356   1.283   0.580
  605SOL     OW 4051   5.739   4.021   0.030
  605SOL    HW1 4052   5.678   4.080  -0.015
  605SOL    HW2 4053   5.748   3.946  -0.029
  605SOL     MW 4054   5.732   4.019   0.017
  606SOL     OW 4055   5.425   1.294   4.460
  606SOL    HW1 4056   5.451   1.330   4.375
  606SOL    HW2 4057   5.426   1.199   4.447
  606SOL     MW 4058   5.429   1.287   4.447
  607SOL     OW 4059   4.708   3.957   3.138
  607SOL    HW1 4060   4.728   3.908   3.217
  607SOL    HW2 4061   4.754   3.910   3.068
  607SOL     MW 4062   4.716   3.945   3.139
  608SOL     OW 4063   3.636   3.232   4.743
  608SOL    HW1 4064   3.720   3.279   4.747
  608SOL    HW2 4065   3.586   3.267   4.816
  608SOL     MW 4066   3.640   3.243   4.753
  609SOL     OW 4067   3.185   5.148   1.376
  609SOL    HW1 4068   3.147   5.064   1.404
  609SOL    HW2 4069   3.157   5.210   1.443
  609SOL     MW 4070   3.176   5.145   1.388
  610SOL     OW 4071   0.878   5.707   0.037
  610SOL    HW1 4072   0.834   5.785   0.003
  610SOL    HW2 4073   0.892   5.653  -0.040
  610SOL     MW 4074   0.874   5.710   0.023
  611SOL     OW 4075   5.140   1.431   1.374
  611SOL    HW1 4076   5.134   1.417   1.468
  611SOL    HW2 4077   5.230   1.410   1.351
  611SOL     MW 4078   5.151   1.426   1.383
  612SOL     OW 4079   3.271   5.638   0.147
  612SOL    HW1 4080   3.282   5.719   0.097
  612SOL    HW2 4081   3.197   5.656   0.205
  612SOL     MW 4082   3.263   5.651   0.148
  613SOL     OW 4083   4.990   0.501   2.110
  613SOL    HW1 4084   5.000   0.596   2.108
  613SOL    HW2 4085   5.078   0.467   2.125
  613SOL     MW 4086   5.002   0.509   2.111
  614SOL     OW 4087   3.297   5.670   1.929
  614SOL    HW1 4088   3.378   5.714   1.904
  614SOL    HW2 4089   3.229   5.737   1.919
  614SOL     MW 4090   3.299   5.684   1.924
  615SOL     OW 4091   3.737   4.178   5.174
  615SOL    HW1 4092   3.803   4.189   5.105
  615SOL    HW2 4093   3.718   4.267   5.203
  615SOL     MW 4094   3.743   4.191   5.169
  616SOL     OW 4095   5.261   1.469   3.805
  616SOL    HW1 4096   5.228   1.473   3.715
  616SOL    HW2 4097   5.286   1.559   3.825
  616SOL     MW 4098   5.260   1.481   3.796
  617SOL     OW 4099   3.656   3.068   0.586
  617SOL    HW1 4100   3.592   3.127   0.547
  617SOL    HW2 4101   3.627   2.981   0.559
  617SOL     MW 4102   3.644   3.065   0.577
  618SOL     OW 4103   1.879   6.043   5.760
  618SOL    HW1 4104   1.856   6.023   5.670
  618SOL    HW2 4105   1.797   6.071   5.801
  618SOL     MW 4106   1.866   6.044   5.754
  619SOL     OW 4107   5.217   4.476   5.845
  619SOL    HW1 4108   5.164   4.548   5.811
  619SOL    HW2 4109   5.262   4.512   5.921
  619SOL     MW 4110   5.216   4.490   5.850
  620SOL     OW 4111   4.069   5.145   2.660
  620SOL    HW1 4112   4.153   5.174   2.696
  620SOL    HW2 4113   4.010   5.219   2.672
  620SOL     MW 4114   4.072   5.158   2.667
  621SOL     OW 4115   0.961   0.247   2.861
  621SOL    HW1 4116   0.929   0.198   2.785
  621SOL    HW2 4117   0.940   0.338   2.841
  621SOL     MW 4118   0.953   0.252   2.849
  622SOL     OW 4119   4.269   4.250   3.435
  622SOL    HW1 4120   4.176   4.270   3.443
  622SOL    HW2 4121   4.313   4.319   3.486
  622SOL     MW 4122   4.263   4.261   3.443
  623SOL     OW 4123   4.304   1.734   0.432
  623SOL    HW1 4124   4.320   1.771   0.346
  623SOL    HW2 4125   4.215   1.763   0.454
  623SOL     MW 4126   4.295   1.742   0.424
  624SOL     OW 4127   5.220   4.145   4.767
  624SOL    HW1 4128   5.293   4.132   4.706
  624SOL    HW2 4129   5.219   4.065   4.820
  624SOL     MW 4130   5.229   4.133   4.766
  625SOL     OW 4131   4.474   4.142   5.571
  625SOL    HW1 4132   4.532   4.159   5.496
  625SOL    HW2 4133   4.389   4.179   5.544
  625SOL     MW 4134   4.470   4.149   5.558
  626SOL     OW 4135   1.431   3.378   1.763
  626SOL    HW1 4136   1.480   3.403   1.685
  626SOL    HW2 4137   1.488   3.316   1.809
  626SOL     MW 4138   1.444   3.373   1.759
  627SOL     OW 4139   2.031   1.772   2.708
  627SOL    HW1 4140   1.998   1.712   2.774
  627SOL    HW2 4141   2.006   1.732   2.624
  627SOL     MW 4142   2.024   1.759   2.706
  628SOL     OW 4143   5.306   5.812   0.549
  628SOL    HW1 4144   5.308   5.796   0.643
  628SOL    HW2 4145   5.352   5.895   0.538
  628SOL     MW 4146   5.312   5.820   0.559
  629SOL     OW 4147   4.123   2.841   0.481
  629SOL    HW1 4148   4.056   2.875   0.540
  629SOL    HW2 4149   4.149   2.758   0.520
  629SOL     MW 4150   4.117   2.835   0.493
  630SOL     OW 4151   4.016   2.842   4.949
  630SOL    HW1 4152   4.018   2.823   5.042
  630SOL    HW2 4153   3.947   2.908   4.939
  630SOL     MW 4154   4.008   2.848   4.959
  631SOL     OW 4155   2.378   1.183   0.627
  631SOL    HW1 4156   2.471   1.162   0.625
  631SOL    HW2 4157   2.366   1.231   0.708
  631SOL     MW 4158   2.388   1.186   0.637
  632SOL     OW 4159   2.799   4.372   4.551
  632SOL    HW1 4160   2.756   4.400   4.632
  632SOL    HW2 4161   2.840   4.288   4.573
  632SOL     MW 4162   2.799   4.365   4.564
  633SOL     OW 4163   0.586   5.830   0.355
  633SOL    HW1 4164   0.542   5.772   0.293
  633SOL    HW2 4165   0.680   5.819   0.336
  633SOL     MW 4166   0.593   5.821   0.344
  634SOL     OW 4167   6.101   3.021   1.002
  634SOL    HW1 4168   6.047   3.099   0.988
  634SOL    HW2 4169   6.189   3.056   1.015
  634SOL     MW 4170   6.105   3.036   1.002
  635SOL     OW 4171   1.513   3.486   4.946
  635SOL    HW1 4172   1.583   3.511   4.886
  635SOL    HW2 4173   1.557   3.472   5.030
  635SOL     MW 4174   1.528   3.488   4.949
  636SOL     OW 4175   0.343   1.440   3.638
  636SOL    HW1 4176   0.255   1.424   3.677
  636SOL    HW2 4177   0.340   1.394   3.554
  636SOL     MW 4178   0.331   1.432   3.632
  637SOL     OW 4179   1.183   0.895   2.223
  637SOL    HW1 4180   1.245   0.869   2.291
  637SOL    HW2 4181   1.226   0.968   2.178
  637SOL     MW 4182   1.196   0.901   2.226
  638SOL     OW 4183   4.776   1.418   1.623
  638SOL    HW1 4184   4.737   1.493   1.667
  638SOL    HW2 4185   4.719   1.401   1.548
  638SOL     MW 4186   4.764   1.425   1.619
  639SOL     OW 4187   2.915   2.116   5.977
  639SOL    HW1 4188   2.825   2.136   6.003
  639SOL    HW2 4189   2.911   2.027   5.943
  639SOL     MW 4190   2.903   2.107   5.976
  640SOL     OW 4191   0.457   4.330   4.865
  640SOL    HW1 4192   0.538   4.380   4.857
  640SOL    HW2 4193   0.435   4.336   4.958
  640SOL     MW 4194   0.464   4.337   4.876
  641SOL     OW 4195   0.863   5.933   0.925
  641SOL    HW1 4196   0.788   5.924   0.985
  641SOL    HW2 4197   0.902   6.017   0.948
  641SOL     MW 4198   0.858   5.942   0.936
  642SOL     OW 4199   5.820   1.510   1.952
  642SOL    HW1 4200   5.799   1.418   1.938
  642SOL    HW2 4201   5.736   1.553   1.966
  642SOL     MW 4202   5.807   1.504   1.952
  643SOL     OW 4203   1.641   0.562   0.971
  643SOL    HW1 4204   1.673   0.627   0.908
  643SOL    HW2 4205   1.570   0.517   0.925
  643SOL     MW 4206   1.636   0.564   0.957
  644SOL     OW 4207   1.314   2.701   2.046
  644SOL    HW1 4208   1.349   2.656   2.122
  644SOL    HW2 4209   1.220   2.680   2.047
  644SOL     MW 4210   1.306   2.693   2.056
  645SOL     OW 4211   5.058   2.415   1.316
  645SOL    HW1 4212   5.017   2.330   1.300
  645SOL    HW2 4213   5.142   2.394   1.357
  645SOL     MW 4214   5.064   2.402   1.319
  646SOL     OW 4215   2.104   5.917   5.900
  646SOL    HW1 4216   2.016   5.943   5.875
  646SOL    HW2 4217   2.117   5.954   5.987
  646SOL     MW 4218   2.095   5.925   5.908
  647SOL     OW 4219   4.039   2.145   2.131
  647SOL    HW1 4220   4.033   2.201   2.209
  647SOL    HW2 4221   4.131   2.148   2.107
  647SOL     MW 4222   4.050   2.153   2.138
  648SOL     OW 4223   1.703   0.251   4.488
  648SOL    HW1 4224   1.776   0.288   4.438
  648SOL    HW2 4225   1.743   0.181   4.540
  648SOL     MW 4226   1.717   0.247   4.488
  649SOL     OW 4227   2.962   1.612   4.344
  649SOL    HW1 4228   3.049   1.579   4.324
  649SOL    HW2 4229   2.910   1.591   4.267
  649SOL     MW 4230   2.966   1.605   4.332
  650SOL     OW 4231   4.622   2.916   4.571
  650SOL    HW1 4232   4.650   3.004   4.596
  650SOL    HW2 4233   4.537   2.929   4.530
  650SOL     MW 4234   4.614   2.929   4.569
  651SOL     OW 4235   1.541   1.083   1.593
  651SOL    HW1 4236   1.474   1.117   1.654
  651SOL    HW2 4237   1.492   1.065   1.513
  651SOL     MW 4238   1.526   1.085   1.591
  652SOL     OW 4239   0.506   1.131   5.062
  652SOL    HW1 4240   0.590   1.151   5.021
  652SOL    HW2 4241   0.527   1.126   5.155
  652SOL     MW 4242   0.521   1.133   5.069
  653SOL     OW 4243   4.993   3.058   0.124
  653SOL    HW1 4244   4.964   2.982   0.073
  653SOL    HW2 4245   4.912   3.100   0.153
  653SOL     MW 4246   4.979   3.054   0.121
  654SOL     OW 4247   0.918   0.548   4.523
  654SOL    HW1 4248   0.838   0.498   4.521
  654SOL    HW2 4249   0.972   0.504   4.589
  654SOL     MW 4250   0.915   0.536   4.532
  655SOL     OW 4251   3.779   5.140   0.626
  655SOL    HW1 4252   3.855   5.174   0.673
  655SOL    HW2 4253   3.710   5.135   0.693
  655SOL     MW 4254   3.780   5.144   0.641
  656SOL     OW 4255   4.084   0.456   1.804
  656SOL    HW1 4256   4.178   0.462   1.825
  656SOL    HW2 4257   4.074   0.506   1.723
  656SOL     MW 4258   4.095   0.463   1.796
  657SOL     OW 4259   3.621   2.558   0.145
  657SOL    HW1 4260   3.696   2.566   0.205
  657SOL    HW2 4261   3.545   2.582   0.199
  657SOL     MW 4262   3.621   2.562   0.160
  658SOL     OW 4263   5.402   2.664   1.722
  658SOL    HW1 4264   5.377   2.583   1.766
  658SOL    HW2 4265   5.447   2.635   1.642
  658SOL     MW 4266   5.405   2.650   1.717
  659SOL     OW 4267   3.736   4.520   5.418
  659SOL    HW1 4268   3.761   4.587   5.482
  659SOL    HW2 4269   3.649   4.547   5.389
  659SOL     MW 4270   3.728   4.532   5.423
  660SOL     OW 4271   1.543   0.367   0.352
  660SOL    HW1 4272   1.549   0.274   0.370
  660SOL    HW2 4273   1.509   0.373   0.263
  660SOL     MW 4274   1.540   0.356   0.343
  661SOL     OW 4275   2.739   5.432   0.516
  661SOL    HW1 4276   2.650   5.430   0.481
  661SOL    HW2 4277   2.792   5.470   0.446
  661SOL     MW 4278   2.735   5.436   0.503
  662SOL     OW 4279   5.827   5.357   2.079
  662SOL    HW1 4280   5.827   5.431   2.140
  662SOL    HW2 4281   5.772   5.291   2.122
  662SOL     MW 4282   5.820   5.358   2.092
  663SOL     OW 4283   1.493   4.962   0.457
  663SOL    HW1 4284   1.570   4.955   0.513
  663SOL    HW2 4285   1.463   5.052   0.467
  663SOL     MW 4286   1.499   4.973   0.465
  664SOL     OW 4287   4.100   2.046   1.161
  664SOL    HW1 4288   4.009   2.076   1.159
  664SOL    HW2 4289   4.095   1.953   1.139
  664SOL     MW 4290   4.088   2.038   1.158
  665SOL     OW 4291   6.118   3.678   5.225
  665SOL    HW1 4292   6.036   3.720   5.199
  665SOL    HW2 4293   6.135   3.614   5.157
  665SOL     MW 4294   6.110   3.675   5.213
  666SOL     OW 4295   5.582   3.726   3.592
  666SOL    HW1 4296   5.594   3.737   3.498
  666SOL    HW2 4297   5.664   3.755   3.631
  666SOL     MW 4298   5.594   3.731   3.585
  667SOL     OW 4299   5.079   0.691   5.042
  667SOL    HW1 4300   5.044   0.602   5.049
  667SOL    HW2 4301   5.020   0.745   5.094
  667SOL     MW 4302   5.067   0.687   5.050
  668SOL     OW 4303   5.431   3.624   0.717
  668SOL    HW1 4304   5.359   3.633   0.779
  668SOL    HW2 4305   5.433   3.530   0.696
  668SOL     MW 4306   5.422   3.613   0.722
  669SOL     OW 4307   0.866   4.233   2.623
  669SOL    HW1 4308   0.843   4.157   2.570
  669SOL    HW2 4309   0.961   4.224   2.638
  669SOL     MW 4310   0.876   4.222   2.618
  670SOL     OW 4311   1.189   4.742   3.857
  670SOL    HW1 4312   1.101   4.708   3.867
  670SOL    HW2 4313   1.181   4.836   3.875
  670SOL     MW 4314   1.176   4.749   3.861
  671SOL     OW 4315   2.616   4.397   6.033
  671SOL    HW1 4316   2.655   4.387   5.946
  671SOL    HW2 4317   2.683   4.366   6.093
  671SOL     MW 4318   2.629   4.392   6.029
  672SOL     OW 4319   6.097   4.628   3.798
  672SOL    HW1 4320   6.039   4.571   3.748
  672SOL    HW2 4321   6.045   4.706   3.816
  672SOL     MW 4322   6.083   4.631   3.794
  673SOL     OW 4323   1.536   3.969   1.910
  673SOL    HW1 4324   1.453   3.921   1.908
  673SOL    HW2 4325   1.511   4.061   1.921
  673SOL     MW 4326   1.522   3.975   1.911
  674SOL     OW 4327   1.218   1.914   2.661
  674SOL    HW1 4328   1.310   1.907   2.635
  674SOL    HW2 4329   1.197   2.007   2.649
  674SOL     MW 4330   1.227   1.925   2.656
  675SOL     OW 4331   1.507   4.542   4.631
  675SOL    HW1 4332   1.529   4.545   4.725
  675SOL    HW2 4333   1.526   4.452   4.605
  675SOL     MW 4334   1.512   4.531   4.640
  676SOL     OW 4335   3.428   0.978   2.733
  676SOL    HW1 4336   3.514   0.976   2.691
  676SOL    HW2 4337   3.405   1.071   2.735
  676SOL     MW 4338   3.436   0.990   2.728
  677SOL     OW 4339   0.052   2.303   4.380
  677SOL    HW1 4340   0.075   2.210   4.386
  677SOL    HW2 4341   0.026   2.315   4.288
  677SOL     MW 4342   0.051   2.293   4.369
  678SOL     OW 4343   2.156   2.077   5.255
  678SOL    HW1 4344   2.111   2.101   5.173
  678SOL    HW2 4345   2.116   1.994   5.280
  678SOL     MW 4346   2.145   2.070   5.247
  679SOL     OW 4347   4.900   3.652   2.832
  679SOL    HW1 4348   4.970   3.619   2.775
  679SOL    HW2 4349   4.844   3.576   2.846
  679SOL     MW 4350   4.902   3.638   2.827
  680SOL     OW 4351   2.776   1.875   2.378
  680SOL    HW1 4352   2.773   1.943   2.445
  680SOL    HW2 4353   2.865   1.877   2.345
  680SOL     MW 4354   2.787   1.884   2.382
  681SOL     OW 4355   4.301   3.034   0.762
  681SOL    HW1 4356   4.343   3.100   0.706
  681SOL    HW2 4357   4.323   3.060   0.851
  681SOL     MW 4358   4.309   3.046   0.766
  682SOL     OW 4359   4.599   0.777   1.599
  682SOL    HW1 4360   4.629   0.838   1.531
  682SOL    HW2 4361   4.634   0.813   1.681
  682SOL     MW 4362   4.607   0.790   1.601
  683SOL     OW 4363   2.232   4.056   6.016
  683SOL    HW1 4364   2.296   4.116   6.052
  683SOL    HW2 4365   2.149   4.103   6.021
  683SOL     MW 4366   2.229   4.069   6.021
  684SOL     OW 4367   2.853   4.465   1.401
  684SOL    HW1 4368   2.923   4.529   1.385
  684SOL    HW2 4369   2.896   4.380   1.391
  684SOL     MW 4370   2.868   4.462   1.398
  685SOL     OW 4371   4.148   3.533   5.562
  685SOL    HW1 4372   4.217   3.592   5.531
  685SOL    HW2 4373   4.096   3.514   5.485
  685SOL     MW 4374   4.150   3.538   5.549
  686SOL     OW 4375   4.537   4.014   4.758
  686SOL    HW1 4376   4.579   3.945   4.707
  686SOL    HW2 4377   4.607   4.077   4.774
  686SOL     MW 4378   4.551   4.013   4.754
  687SOL     OW 4379   0.113   1.485   4.073
  687SOL    HW1 4380   0.201   1.453   4.086
  687SOL    HW2 4381   0.057   1.417   4.111
  687SOL     MW 4382   0.116   1.472   4.080
  688SOL     OW 4383   0.873   4.286   0.570
  688SOL    HW1 4384   0.801   4.327   0.617
  688SOL    HW2 4385   0.949   4.291   0.630
  688SOL     MW 4386   0.874   4.292   0.583
  689SOL     OW 4387   5.825   1.369   3.224
  689SOL    HW1 4388   5.791   1.444   3.273
  689SOL    HW2 4389   5.864   1.407   3.145
  689SOL     MW 4390   5.826   1.383   3.220
  690SOL     OW 4391   4.255   4.354   1.608
  690SOL    HW1 4392   4.312   4.398   1.671
  690SOL    HW2 4393   4.166   4.370   1.640
  690SOL     MW 4394   4.251   4.362   1.620
  691SOL     OW 4395   0.304   1.192   1.505
  691SOL    HW1 4396   0.281   1.209   1.597
  691SOL    HW2 4397   0.225   1.215   1.456
  691SOL     MW 4398   0.291   1.197   1.511
  692SOL     OW 4399   2.286   0.441   4.150
  692SOL    HW1 4400   2.339   0.468   4.226
  692SOL    HW2 4401   2.252   0.355   4.175
  692SOL     MW 4402   2.289   0.434   4.163
  693SOL     OW 4403   2.701   5.628   5.388
  693SOL    HW1 4404   2.738   5.607   5.474
  693SOL    HW2 4405   2.675   5.543   5.352
  693SOL     MW 4406   2.702   5.614   5.394
  694SOL     OW 4407   5.517   1.608   2.272
  694SOL    HW1 4408   5.422   1.609   2.263
  694SOL    HW2 4409   5.537   1.523   2.311
  694SOL     MW 4410   5.507   1.597   2.275
  695SOL     OW 4411   0.792   2.308   2.785
  695SOL    HW1 4412   0.773   2.343   2.698
  695SOL    HW2 4413   0.818   2.217   2.770
  695SOL     MW 4414   0.793   2.301   2.772
  696SOL     OW 4415   0.310   3.040   3.167
  696SOL    HW1 4416   0.359   2.959   3.184
  696SOL    HW2 4417   0.252   3.048   3.242
  696SOL     MW 4418   0.308   3.031   3.179
  697SOL     OW 4419   2.579   1.168   4.403
  697SOL    HW1 4420   2.492   1.134   4.425
  697SOL    HW2 4421   2.577   1.179   4.308
  697SOL     MW 4422   2.568   1.165   4.394
  698SOL     OW 4423   4.725   1.501   0.342
  698SOL    HW1 4424   4.801   1.462   0.384
  698SOL    HW2 4425   4.652   1.478   0.400
  698SOL     MW 4426   4.725   1.493   0.355
  699SOL     OW 4427   1.172   1.648   1.547
  699SOL    HW1 4428   1.242   1.651   1.483
  699SOL    HW2 4429   1.116   1.723   1.525
  699SOL     MW 4430   1.174   1.658   1.536
  700SOL     OW 4431   5.049   4.997   1.665
  700SOL    HW1 4432   5.016   5.013   1.754
  700SOL    HW2 4433   5.132   5.045   1.661
  700SOL     MW 4434   5.055   5.005   1.676
  701SOL     OW 4435   4.032   1.193   6.097
  701SOL    HW1 4436   4.126   1.179   6.084
  701SOL    HW2 4437   3.994   1.105   6.094
  701SOL     MW 4438   4.039   1.180   6.095
  702SOL     OW 4439   1.972   1.299   1.583
  702SOL    HW1 4440   1.884   1.301   1.544
  702SOL    HW2 4441   1.957   1.272   1.673
  702SOL     MW 4442   1.959   1.296   1.589
  703SOL     OW 4443   3.828   1.256   2.609
  703SOL    HW1 4444   3.873   1.172   2.610
  703SOL    HW2 4445   3.743   1.237   2.570
  703SOL     MW 4446   3.823   1.243   2.604
  704SOL     OW 4447   4.993   1.011   3.985
  704SOL    HW1 4448   4.972   0.962   4.065
  704SOL    HW2 4449   5.075   0.973   3.954
  704SOL     MW 4450   5.000   1.000   3.991
  705SOL     OW 4451   0.898   5.916   4.388
  705SOL    HW1 4452   0.989   5.885   4.391
  705SOL    HW2 4453   0.904   6.010   4.402
  705SOL     MW 4454   0.910   5.924   4.390
  706SOL     OW 4455   3.804   3.776   0.187
  706SOL    HW1 4456   3.883   3.822   0.158
  706SOL    HW2 4457   3.736   3.843   0.186
  706SOL     MW 4458   3.806   3.791   0.183
  707SOL     OW 4459   5.907   2.631   4.045
  707SOL    HW1 4460   5.873   2.618   4.134
  707SOL    HW2 4461   5.993   2.671   4.058
  707SOL     MW 4462   5.913   2.634   4.058
  708SOL     OW 4463   1.044   0.871   3.789
  708SOL    HW1 4464   1.001   0.942   3.837
  708SOL    HW2 4465   1.135   0.875   3.817
  708SOL     MW 4466   1.050   0.880   3.799
  709SOL     OW 4467   2.806   0.560   2.280
  709SOL    HW1 4468   2.711   0.553   2.268
  709SOL    HW2 4469   2.839   0.474   2.253
  709SOL     MW 4470   2.798   0.548   2.275
  710SOL     OW 4471   0.378   1.903   0.825
  710SOL    HW1 4472   0.413   1.876   0.741
  710SOL    HW2 4473   0.341   1.822   0.862
  710SOL     MW 4474   0.378   1.889   0.819
  711SOL     OW 4475   2.529   5.530   2.548
  711SOL    HW1 4476   2.452   5.578   2.519
  711SOL    HW2 4477   2.580   5.515   2.468
  711SOL     MW 4478   2.526   5.534   2.534
  712SOL     OW 4479   4.028   1.948   4.663
  712SOL    HW1 4480   3.994   1.899   4.738
  712SOL    HW2 4481   3.994   1.902   4.586
  712SOL     MW 4482   4.020   1.936   4.663
  713SOL     OW 4483   5.687   4.600   4.000
  713SOL    HW1 4484   5.638   4.670   4.043
  713SOL    HW2 4485   5.747   4.568   4.067
  713SOL     MW 4486   5.688   4.605   4.014
  714SOL     OW 4487   5.868   5.434   2.457
  714SOL    HW1 4488   5.881   5.487   2.535
  714SOL    HW2 4489   5.842   5.348   2.491
  714SOL     MW 4490   5.867   5.430   2.471
  715SOL     OW 4491   5.146   4.152   1.898
  715SOL    HW1 4492   5.159   4.074   1.952
  715SOL    HW2 4493   5.163   4.225   1.958
  715SOL     MW 4494   5.150   4.151   1.913
  716SOL     OW 4495   0.101   2.630   3.120
  716SOL    HW1 4496   0.029   2.634   3.182
  716SOL    HW2 4497   0.128   2.721   3.110
  716SOL     MW 4498   0.095   2.642   3.127
  717SOL     OW 4499   5.735   5.906   6.085
  717SOL    HW1 4500   5.795   5.945   6.149
  717SOL    HW2 4501   5.655   5.889   6.134
  717SOL     MW 4502   5.733   5.909   6.100
  718SOL     OW 4503   0.161   0.951   2.312
  718SOL    HW1 4504   0.069   0.929   2.326
  718SOL    HW2 4505   0.188   0.901   2.235
  718SOL     MW 4506   0.154   0.942   2.304
  719SOL     OW 4507   4.262   1.397   1.853
  719SOL    HW1 4508   4.284   1.402   1.759
  719SOL    HW2 4509   4.223   1.310   1.863
  719SOL     MW 4510   4.260   1.387   1.842
  720SOL     OW 4511   1.835   2.908   1.903
  720SOL    HW1 4512   1.920   2.864   1.897
  720SOL    HW2 4513   1.823   2.924   1.997
  720SOL     MW 4514   1.845   2.904   1.914
  721SOL     OW 4515   1.987   4.185   0.892
  721SOL    HW1 4516   1.979   4.200   0.798
  721SOL    HW2 4517   1.966   4.092   0.903
  721SOL     MW 4518   1.984   4.175   0.881
  722SOL     OW 4519   4.469   1.647   5.488
  722SOL    HW1 4520   4.521   1.703   5.430
  722SOL    HW2 4521   4.474   1.690   5.574
  722SOL     MW 4522   4.477   1.660   5.492
  723SOL     OW 4523   4.243   5.796   3.203
  723SOL    HW1 4524   4.176   5.861   3.185
  723SOL    HW2 4525   4.280   5.822   3.287
  723SOL     MW 4526   4.239   5.808   3.212
  724SOL     OW 4527   3.473   5.438   1.984
  724SOL    HW1 4528   3.423   5.517   2.003
  724SOL    HW2 4529   3.480   5.394   2.069
  724SOL     MW 4530   3.467   5.442   1.998
  725SOL     OW 4531   0.019   0.923   6.038
  725SOL    HW1 4532  -0.003   1.012   6.067
  725SOL    HW2 4533   0.003   0.868   6.114
  725SOL     MW 4534   0.015   0.927   6.052
  726SOL     OW 4535   5.738   4.664   4.504
  726SOL    HW1 4536   5.678   4.717   4.452
  726SOL    HW2 4537   5.823   4.674   4.461
  726SOL     MW 4538   5.741   4.672   4.492
  727SOL     OW 4539   1.655   3.237   0.599
  727SOL    HW1 4540   1.736   3.223   0.549
  727SOL    HW2 4541   1.679   3.218   0.690
  727SOL     MW 4542   1.668   3.232   0.604
  728SOL     OW 4543   4.301   5.348   4.330
  728SOL    HW1 4544   4.231   5.400   4.370
  728SOL    HW2 4545   4.340   5.406   4.264
  728SOL     MW 4546   4.297   5.362   4.327
  729SOL     OW 4547   0.938   2.841   3.811
  729SOL    HW1 4548   0.909   2.928   3.837
  729SOL    HW2 4549   0.878   2.816   3.741
  729SOL     MW 4550   0.926   2.849   3.805
  730SOL     OW 4551   1.265   0.533   0.885
  730SOL    HW1 4552   1.310   0.578   0.957
  730SOL    HW2 4553   1.332   0.526   0.816
  730SOL     MW 4554   1.280   0.538   0.885
  731SOL     OW 4555   5.845   0.069   3.893
  731SOL    HW1 4556   5.938   0.053   3.878
  731SOL    HW2 4557   5.810   0.089   3.806
  731SOL     MW 4558   5.853   0.069   3.880
  732SOL     OW 4559   5.885   0.962   5.563
  732SOL    HW1 4560   5.945   0.953   5.638
  732SOL    HW2 4561   5.943   0.960   5.486
  732SOL     MW 4562   5.900   0.961   5.563
  733SOL     OW 4563   1.190   0.144   2.763
  733SOL    HW1 4564   1.249   0.217   2.744
  733SOL    HW2 4565   1.117   0.184   2.811
  733SOL     MW 4566   1.188   0.159   2.767
  734SOL     OW 4567   5.083   1.897   4.096
  734SOL    HW1 4568   5.016   1.856   4.150
  734SOL    HW2 4569   5.074   1.990   4.112
  734SOL     MW 4570   5.073   1.903   4.105
  735SOL     OW 4571   2.563   0.539   2.982
  735SOL    HW1 4572   2.508   0.613   3.006
  735SOL    HW2 4573   2.625   0.574   2.918
  735SOL     MW 4574   2.564   0.553   2.977
  736SOL     OW 4575   0.305   2.566   3.293
  736SOL    HW1 4576   0.364   2.631   3.256
  736SOL    HW2 4577   0.227   2.571   3.238
  736SOL     MW 4578   0.302   2.575   3.281
  737SOL     OW 4579   0.484   1.451   4.275
  737SOL    HW1 4580   0.449   1.487   4.194
  737SOL    HW2 4581   0.568   1.412   4.249
  737SOL     MW 4582   0.490   1.451   4.261
  738SOL     OW 4583   0.248   2.693   5.046
  738SOL    HW1 4584   0.221   2.728   5.131
  738SOL    HW2 4585   0.312   2.757   5.012
  738SOL     MW 4586   0.253   2.706   5.052
  739SOL     OW 4587   3.041   0.755   5.878
  739SOL    HW1 4588   3.133   0.770   5.855
  739SOL    HW2 4589   3.042   0.744   5.973
  739SOL     MW 4590   3.053   0.755   5.887
  740SOL     OW 4591   4.028   0.062   5.714
  740SOL    HW1 4592   3.960   0.113   5.758
  740SOL    HW2 4593   4.011  -0.028   5.739
  740SOL     MW 4594   4.017   0.057   5.722
  741SOL     OW 4595   1.852   2.071   2.146
  741SOL    HW1 4596   1.845   2.062   2.051
  741SOL    HW2 4597   1.907   2.148   2.159
  741SOL     MW 4598   1.858   2.080   2.136
  742SOL     OW 4599   0.663   0.170   3.743
  742SOL    HW1 4600   0.578   0.176   3.699
  742SOL    HW2 4601   0.695   0.083   3.720
  742SOL     MW 4602   0.656   0.160   3.735
  743SOL     OW 4603   3.727   0.226   5.412
  743SOL    HW1 4604   3.651   0.280   5.432
  743SOL    HW2 4605   3.801   0.287   5.410
  743SOL     MW 4606   3.727   0.241   5.414
  744SOL     OW 4607   1.158   4.075   2.517
  744SOL    HW1 4608   1.107   4.011   2.567
  744SOL    HW2 4609   1.135   4.058   2.426
  744SOL     MW 4610   1.149   4.064   2.512
  745SOL     OW 4611   2.096   4.687   4.821
  745SOL    HW1 4612   2.058   4.775   4.829
  745SOL    HW2 4613   2.027   4.629   4.854
  745SOL     MW 4614   2.082   4.691   4.826
  746SOL     OW 4615   0.953   4.649   3.866
  746SOL    HW1 4616   0.913   4.675   3.949
  746SOL    HW2 4617   0.990   4.562   3.883
  746SOL     MW 4618   0.953   4.641   3.879
  747SOL     OW 4619   1.853   3.011   4.727
  747SOL    HW1 4620   1.805   3.035   4.647
  747SOL    HW2 4621   1.836   2.918   4.739
  747SOL     MW 4622   1.845   3.002   4.718
  748SOL     OW 4623   1.934   4.971   4.271
  748SOL    HW1 4624   1.918   4.893   4.325
  748SOL    HW2 4625   2.029   4.972   4.258
  748SOL     MW 4626   1.944   4.961   4.276
  749SOL     OW 4627   5.967   1.995   3.707
  749SOL    HW1 4628   6.055   2.032   3.694
  749SOL    HW2 4629   5.976   1.905   3.675
  749SOL     MW 4630   5.980   1.988   3.701
  750SOL     OW 4631   0.240   3.355   2.407
  750SOL    HW1 4632   0.245   3.410   2.329
  750SOL    HW2 4633   0.292   3.278   2.385
  750SOL     MW 4634   0.247   3.352   2.394
  751SOL     OW 4635   2.395   1.626   2.463
  751SOL    HW1 4636   2.326   1.622   2.397
  751SOL    HW2 4637   2.468   1.577   2.425
  751SOL     MW 4638   2.395   1.619   2.449
  752SOL     OW 4639   2.141   4.449   3.534
  752SOL    HW1 4640   2.134   4.544   3.529
  752SOL    HW2 4641   2.068   4.416   3.482
  752SOL     MW 4642   2.131   4.457   3.527
  753SOL     OW 4643   3.374   0.165   1.871
  753SOL    HW1 4644   3.286   0.189   1.841
  753SOL    HW2 4645   3.393   0.083   1.826
  753SOL     MW 4646   3.365   0.157   1.861
  754SOL     OW 4647   6.045   5.912   5.439
  754SOL    HW1 4648   6.094   5.917   5.357
  754SOL    HW2 4649   6.092   5.848   5.492
  754SOL     MW 4650   6.057   5.904   5.435
  755SOL     OW 4651   0.346   2.810   4.321
  755SOL    HW1 4652   0.327   2.841   4.410
  755SOL    HW2 4653   0.265   2.766   4.295
  755SOL     MW 4654   0.332   2.808   4.329
  756SOL     OW 4655   4.365   0.236   2.634
  756SOL    HW1 4656   4.387   0.267   2.722
  756SOL    HW2 4657   4.271   0.218   2.637
  756SOL     MW 4658   4.356   0.237   2.646
  757SOL     OW 4659   0.582   2.113   2.420
  757SOL    HW1 4660   0.647   2.120   2.351
  757SOL    HW2 4661   0.542   2.200   2.424
  757SOL     MW 4662   0.584   2.125   2.412
  758SOL     OW 4663   5.626   2.751   4.784
  758SOL    HW1 4664   5.636   2.655   4.783
  758SOL    HW2 4665   5.688   2.783   4.719
  758SOL     MW 4666   5.635   2.743   4.776
  759SOL     OW 4667   2.220   2.959   5.136
  759SOL    HW1 4668   2.224   3.001   5.221
  759SOL    HW2 4669   2.198   3.029   5.075
  759SOL     MW 4670   2.218   2.973   5.139
  760SOL     OW 4671   3.046   5.659   0.568
  760SOL    HW1 4672   3.071   5.569   0.552
  760SOL    HW2 4673   2.952   5.655   0.586
  760SOL     MW 4674   3.037   5.647   0.569
  761SOL     OW 4675   4.309   1.088   5.264
  761SOL    HW1 4676   4.392   1.102   5.309
  761SOL    HW2 4677   4.296   0.993   5.265
  761SOL     MW 4678   4.318   1.078   5.270
  762SOL     OW 4679   5.149   0.968   1.723
  762SOL    HW1 4680   5.213   0.923   1.778
  762SOL    HW2 4681   5.100   0.897   1.680
  762SOL     MW 4682   5.151   0.953   1.724
  763SOL     OW 4683   2.208   1.386   2.544
  763SOL    HW1 4684   2.278   1.421   2.489
  763SOL    HW2 4685   2.252   1.330   2.608
  763SOL     MW 4686   2.222   1.383   2.545
  764SOL     OW 4687   0.023   0.047   1.421
  764SOL    HW1 4688  -0.063   0.080   1.395
  764SOL    HW2 4689   0.059   0.116   1.477
  764SOL     MW 4690   0.017   0.060   1.425
  765SOL     OW 4691   4.115   1.152   0.873
  765SOL    HW1 4692   4.193   1.198   0.841
  765SOL    HW2 4693   4.042   1.192   0.826
  765SOL     MW 4694   4.116   1.163   0.863
  766SOL     OW 4695   0.374   0.169   0.358
  766SOL    HW1 4696   0.300   0.214   0.316
  766SOL    HW2 4697   0.334   0.100   0.409
  766SOL     MW 4698   0.360   0.166   0.359
  767SOL     OW 4699   0.910   2.352   3.710
  767SOL    HW1 4700   0.926   2.361   3.803
  767SOL    HW2 4701   0.958   2.424   3.670
  767SOL     MW 4702   0.918   2.363   3.716
  768SOL     OW 4703   1.858   4.869   5.592
  768SOL    HW1 4704   1.867   4.781   5.628
  768SOL    HW2 4705   1.943   4.910   5.608
  768SOL     MW 4706   1.870   4.863   5.599
  769SOL     OW 4707   0.755   2.734   3.389
  769SOL    HW1 4708   0.733   2.770   3.475
  769SOL    HW2 4709   0.707   2.652   3.384
  769SOL     MW 4710   0.747   2.728   3.400
  770SOL     OW 4711   1.650   0.102   5.852
  770SOL    HW1 4712   1.721   0.159   5.882
  770SOL    HW2 4713   1.570   0.153   5.868
  770SOL     MW 4714   1.649   0.116   5.858
  771SOL     OW 4715   3.753   1.800   0.404
  771SOL    HW1 4716   3.784   1.766   0.321
  771SOL    HW2 4717   3.743   1.723   0.460
  771SOL     MW 4718   3.756   1.786   0.401
  772SOL     OW 4719   0.129   0.579   2.694
  772SOL    HW1 4720   0.185   0.590   2.772
  772SOL    HW2 4721   0.056   0.639   2.708
  772SOL     MW 4722   0.127   0.588   2.706
  773SOL     OW 4723   0.719   3.631   5.294
  773SOL    HW1 4724   0.771   3.596   5.366
  773SOL    HW2 4725   0.715   3.725   5.310
  773SOL     MW 4726   0.726   3.638   5.305
  774SOL     OW 4727   6.086   5.330   4.233
  774SOL    HW1 4728   6.114   5.249   4.276
  774SOL    HW2 4729   6.136   5.398   4.277
  774SOL     MW 4730   6.096   5.328   4.244
  775SOL     OW 4731   2.868   5.044   0.668
  775SOL    HW1 4732   2.863   5.123   0.722
  775SOL    HW2 4733   2.960   5.018   0.672
  775SOL     MW 4734   2.879   5.050   0.676
  776SOL     OW 4735   1.927   4.898   6.017
  776SOL    HW1 4736   1.878   4.817   5.999
  776SOL    HW2 4737   2.018   4.875   5.997
  776SOL     MW 4738   1.933   4.885   6.012
  777SOL     OW 4739   1.302   5.451   1.508
  777SOL    HW1 4740   1.319   5.359   1.528
  777SOL    HW2 4741   1.281   5.451   1.415
  777SOL     MW 4742   1.302   5.439   1.499
  778SOL     OW 4743   5.124   2.671   4.381
  778SOL    HW1 4744   5.097   2.726   4.454
  778SOL    HW2 4745   5.217   2.657   4.394
  778SOL     MW 4746   5.132   2.676   4.392
  779SOL     OW 4747   1.181   2.368   0.164
  779SOL    HW1 4748   1.132   2.287   0.149
  779SOL    HW2 4749   1.254   2.342   0.219
  779SOL     MW 4750   1.183   2.354   0.169
  780SOL     OW 4751   3.532   4.466   4.375
  780SOL    HW1 4752   3.613   4.445   4.421
  780SOL    HW2 4753   3.479   4.387   4.385
  780SOL     MW 4754   3.535   4.453   4.382
  781SOL     OW 4755   3.889   4.981   5.789
  781SOL    HW1 4756   3.813   5.022   5.748
  781SOL    HW2 4757   3.923   4.920   5.724
  781SOL     MW 4758   3.884   4.979   5.776
  782SOL     OW 4759   4.219   1.616   1.548
  782SOL    HW1 4760   4.269   1.538   1.572
  782SOL    HW2 4761   4.212   1.666   1.630
  782SOL     MW 4762   4.225   1.613   1.562
  783SOL     OW 4763   1.738   4.165   4.711
  783SOL    HW1 4764   1.657   4.205   4.742
  783SOL    HW2 4765   1.724   4.152   4.618
  783SOL     MW 4766   1.726   4.168   4.703
  784SOL     OW 4767   3.316   4.888   1.932
  784SOL    HW1 4768   3.293   4.829   1.860
  784SOL    HW2 4769   3.307   4.976   1.894
  784SOL     MW 4770   3.312   4.892   1.918
  785SOL     OW 4771   4.595   5.615   2.637
  785SOL    HW1 4772   4.652   5.577   2.570
  785SOL    HW2 4773   4.509   5.622   2.594
  785SOL     MW 4774   4.591   5.611   2.623
  786SOL     OW 4775   0.056   5.192   2.302
  786SOL    HW1 4776  -0.015   5.138   2.265
  786SOL    HW2 4777   0.128   5.131   2.313
  786SOL     MW 4778   0.056   5.177   2.298
  787SOL     OW 4779   5.633   4.791   2.738
  787SOL    HW1 4780   5.673   4.768   2.654
  787SOL    HW2 4781   5.540   4.802   2.718
  787SOL     MW 4782   5.626   4.789   2.724
  788SOL     OW 4783   1.389   5.209   0.384
  788SOL    HW1 4784   1.391   5.220   0.289
  788SOL    HW2 4785   1.297   5.195   0.405
  788SOL     MW 4786   1.377   5.208   0.375
  789SOL     OW 4787   0.702   1.338   3.625
  789SOL    HW1 4788   0.637   1.278   3.589
  789SOL    HW2 4789   0.764   1.354   3.552
  789SOL     MW 4790   0.702   1.333   3.611
  790SOL     OW 4791   3.463   0.794   3.945
  790SOL    HW1 4792   3.412   0.716   3.968
  790SOL    HW2 4793   3.551   0.775   3.978
  790SOL     MW 4794   3.468   0.781   3.953
  791SOL     OW 4795   4.624   0.720   5.695
  791SOL    HW1 4796   4.632   0.717   5.790
  791SOL    HW2 4797   4.595   0.632   5.670
  791SOL     MW 4798   4.621   0.709   5.704
  792SOL     OW 4799   0.897   5.443   2.551
  792SOL    HW1 4800   0.984   5.406   2.561
  792SOL    HW2 4801   0.841   5.390   2.609
  792SOL     MW 4802   0.902   5.432   2.560
  793SOL     OW 4803   0.072   1.247   1.363
  793SOL    HW1 4804   0.059   1.341   1.357
  793SOL    HW2 4805   0.041   1.213   1.279
  793SOL     MW 4806   0.067   1.254   1.351
  794SOL     OW 4807   2.439   0.304   2.887
  794SOL    HW1 4808   2.456   0.397   2.900
  794SOL    HW2 4809   2.445   0.291   2.792
  794SOL     MW 4810   2.442   0.314   2.876
  795SOL     OW 4811   0.009   3.409   4.124
  795SOL    HW1 4812  -0.036   3.367   4.050
  795SOL    HW2 4813  -0.035   3.494   4.133
  795SOL     MW 4814  -0.003   3.414   4.116
  796SOL     OW 4815   5.962   0.267   1.647
  796SOL    HW1 4816   5.986   0.352   1.683
  796SOL    HW2 4817   5.970   0.277   1.552
  796SOL     MW 4818   5.966   0.279   1.640
  797SOL     OW 4819   0.253   1.176   1.769
  797SOL    HW1 4820   0.280   1.089   1.799
  797SOL    HW2 4821   0.182   1.201   1.829
  797SOL     MW 4822   0.247   1.168   1.781
  798SOL     OW 4823   1.795   6.034   0.368
  798SOL    HW1 4824   1.864   6.003   0.426
  798SOL    HW2 4825   1.769   6.118   0.405
  798SOL     MW 4826   1.800   6.041   0.380
  799SOL     OW 4827   0.127   0.709   5.266
  799SOL    HW1 4828   0.182   0.774   5.307
  799SOL    HW2 4829   0.110   0.742   5.177
  799SOL     MW 4830   0.131   0.721   5.260
  800SOL     OW 4831   2.288   2.291   1.107
  800SOL    HW1 4832   2.212   2.320   1.057
  800SOL    HW2 4833   2.267   2.203   1.136
  800SOL     MW 4834   2.276   2.284   1.104
  801SOL     OW 4835   4.010   2.657   1.261
  801SOL    HW1 4836   3.928   2.698   1.288
  801SOL    HW2 4837   4.049   2.720   1.199
  801SOL     MW 4838   4.004   2.670   1.256
  802SOL     OW 4839   4.656   5.721   1.778
  802SOL    HW1 4840   4.625   5.649   1.833
  802SOL    HW2 4841   4.585   5.786   1.780
  802SOL     MW 4842   4.643   5.720   1.785
  803SOL     OW 4843   1.027   0.137   2.441
  803SOL    HW1 4844   0.977   0.177   2.513
  803SOL    HW2 4845   0.969   0.071   2.405
  803SOL     MW 4846   1.012   0.134   2.445
  804SOL     OW 4847   5.772   5.930   3.627
  804SOL    HW1 4848   5.704   5.934   3.560
  804SOL    HW2 4849   5.837   5.994   3.599
  804SOL     MW 4850   5.771   5.938   3.614
  805SOL     OW 4851   0.577   3.055   2.730
  805SOL    HW1 4852   0.567   3.138   2.777
  805SOL    HW2 4853   0.667   3.058   2.696
  805SOL     MW 4854   0.588   3.066   2.732
  806SOL     OW 4855   3.232   0.873   1.749
  806SOL    HW1 4856   3.210   0.863   1.656
  806SOL    HW2 4857   3.258   0.786   1.778
  806SOL     MW 4858   3.232   0.861   1.741
  807SOL     OW 4859   5.153   5.333   5.990
  807SOL    HW1 4860   5.120   5.414   6.028
  807SOL    HW2 4861   5.188   5.359   5.904
  807SOL     MW 4862   5.153   5.347   5.984
  808SOL     OW 4863   5.914   3.664   3.454
  808SOL    HW1 4864   5.909   3.569   3.463
  808SOL    HW2 4865   6.004   3.681   3.425
  808SOL     MW 4866   5.925   3.654   3.452
  809SOL     OW 4867   0.339   3.398   5.036
  809SOL    HW1 4868   0.379   3.421   4.953
  809SOL    HW2 4869   0.398   3.432   5.103
  809SOL     MW 4870   0.352   3.405   5.034
  810SOL     OW 4871   2.757   5.791   1.742
  810SOL    HW1 4872   2.752   5.864   1.804
  810SOL    HW2 4873   2.771   5.833   1.657
  810SOL     MW 4874   2.758   5.806   1.739
  811SOL     OW 4875   2.847   4.232   1.018
  811SOL    HW1 4876   2.912   4.299   1.040
  811SOL    HW2 4877   2.802   4.213   1.100
  811SOL     MW 4878   2.850   4.238   1.031
  812SOL     OW 4879   1.423   4.072   2.484
  812SOL    HW1 4880   1.332   4.070   2.512
  812SOL    HW2 4881   1.472   4.100   2.562
  812SOL     MW 4882   1.418   4.076   2.498
  813SOL     OW 4883   1.696   0.070   4.894
  813SOL    HW1 4884   1.648   0.149   4.919
  813SOL    HW2 4885   1.785   0.085   4.926
  813SOL     MW 4886   1.701   0.082   4.901
  814SOL     OW 4887   5.676   5.836   2.104
  814SOL    HW1 4888   5.736   5.775   2.147
  814SOL    HW2 4889   5.624   5.872   2.175
  814SOL     MW 4890   5.677   5.833   2.118
  815SOL     OW 4891   1.162   0.626   2.552
  815SOL    HW1 4892   1.235   0.564   2.562
  815SOL    HW2 4893   1.202   0.705   2.517
  815SOL     MW 4894   1.176   0.628   2.549
  816SOL     OW 4895   5.826   2.907   4.633
  816SOL    HW1 4896   5.865   2.984   4.674
  816SOL    HW2 4897   5.885   2.835   4.656
  816SOL     MW 4898   5.839   2.908   4.641
  817SOL     OW 4899   0.327   5.402   1.498
  817SOL    HW1 4900   0.391   5.423   1.566
  817SOL    HW2 4901   0.260   5.469   1.507
  817SOL     MW 4902   0.326   5.413   1.508
  818SOL     OW 4903   2.944   0.926   1.468
  818SOL    HW1 4904   2.889   0.912   1.391
  818SOL    HW2 4905   2.907   0.866   1.534
  818SOL     MW 4906   2.932   0.916   1.467
  819SOL     OW 4907   2.853   0.044   1.028
  819SOL    HW1 4908   2.821   0.004   1.109
  819SOL    HW2 4909   2.894   0.126   1.056
  819SOL     MW 4910   2.854   0.050   1.042
  820SOL     OW 4911   4.455   3.173   0.563
  820SOL    HW1 4912   4.526   3.128   0.608
  820SOL    HW2 4913   4.454   3.134   0.475
  820SOL     MW 4914   4.464   3.163   0.557
  821SOL     OW 4915   3.384   1.766   1.466
  821SOL    HW1 4916   3.391   1.862   1.466
  821SOL    HW2 4917   3.323   1.747   1.538
  821SOL     MW 4918   3.377   1.776   1.475
  822SOL     OW 4919   1.183   5.667   3.619
  822SOL    HW1 4920   1.106   5.613   3.633
  822SOL    HW2 4921   1.147   5.752   3.590
  822SOL     MW 4922   1.168   5.671   3.617
  823SOL     OW 4923   5.719   4.021   3.495
  823SOL    HW1 4924   5.775   4.094   3.469
  823SOL    HW2 4925   5.776   3.966   3.550
  823SOL     MW 4926   5.734   4.023   3.499
  824SOL     OW 4927   2.902   1.394   2.039
  824SOL    HW1 4928   2.931   1.388   2.130
  824SOL    HW2 4929   2.817   1.437   2.044
  824SOL     MW 4930   2.895   1.399   2.052
  825SOL     OW 4931   5.016   0.674   4.085
  825SOL    HW1 4932   5.005   0.594   4.137
  825SOL    HW2 4933   5.104   0.705   4.106
  825SOL     MW 4934   5.026   0.668   4.094
  826SOL     OW 4935   0.180   0.334   0.195
  826SOL    HW1 4936   0.135   0.267   0.144
  826SOL    HW2 4937   0.260   0.351   0.146
  826SOL     MW 4938   0.183   0.328   0.182
  827SOL     OW 4939   5.639   3.901   2.032
  827SOL    HW1 4940   5.705   3.849   2.078
  827SOL    HW2 4941   5.557   3.856   2.050
  827SOL     MW 4942   5.637   3.888   2.040
  828SOL     OW 4943   2.629   0.394   4.739
  828SOL    HW1 4944   2.674   0.390   4.655
  828SOL    HW2 4945   2.630   0.303   4.771
  828SOL     MW 4946   2.635   0.381   4.733
  829SOL     OW 4947   4.869   0.037   0.922
  829SOL    HW1 4948   4.790  -0.007   0.956
  829SOL    HW2 4949   4.839   0.083   0.844
  829SOL     MW 4950   4.855   0.037   0.917
  830SOL     OW 4951   1.918   2.332   5.352
  830SOL    HW1 4952   1.863   2.401   5.391
  830SOL    HW2 4953   1.961   2.291   5.427
  830SOL     MW 4954   1.916   2.336   5.366
  831SOL     OW 4955   4.140   5.595   2.984
  831SOL    HW1 4956   4.217   5.590   3.039
  831SOL    HW2 4957   4.077   5.646   3.035
  831SOL     MW 4958   4.142   5.601   2.997
  832SOL     OW 4959   5.623   3.432   5.927
  832SOL    HW1 4960   5.538   3.471   5.948
  832SOL    HW2 4961   5.610   3.338   5.938
  832SOL     MW 4962   5.610   3.425   5.931
  833SOL     OW 4963   2.011   4.624   5.269
  833SOL    HW1 4964   1.917   4.609   5.258
  833SOL    HW2 4965   2.032   4.584   5.354
  833SOL     MW 4966   2.002   4.617   5.279
  834SOL     OW 4967   1.979   4.182   0.157
  834SOL    HW1 4968   2.069   4.203   0.183
  834SOL    HW2 4969   1.985   4.163   0.063
  834SOL     MW 4970   1.992   4.182   0.148
  835SOL     OW 4971   5.359   3.670   3.994
  835SOL    HW1 4972   5.449   3.700   3.994
  835SOL    HW2 4973   5.320   3.713   3.918
  835SOL     MW 4974   5.365   3.679   3.984
  836SOL     OW 4975   1.941   0.071   2.790
  836SOL    HW1 4976   1.895   0.152   2.810
  836SOL    HW2 4977   1.875   0.003   2.797
  836SOL     MW 4978   1.927   0.073   2.794
  837SOL     OW 4979   5.608   3.974   0.468
  837SOL    HW1 4980   5.530   3.947   0.516
  837SOL    HW2 4981   5.623   4.065   0.494
  837SOL     MW 4982   5.600   3.982   0.478
  838SOL     OW 4983   3.747   5.536   2.201
  838SOL    HW1 4984   3.667   5.588   2.191
  838SOL    HW2 4985   3.796   5.550   2.120
  838SOL     MW 4986   3.743   5.544   2.190
  839SOL     OW 4987   5.901   0.504   5.114
  839SOL    HW1 4988   5.941   0.580   5.072
  839SOL    HW2 4989   5.817   0.494   5.069
  839SOL     MW 4990   5.895   0.513   5.103
  840SOL     OW 4991   5.195   3.310   5.254
  840SOL    HW1 4992   5.155   3.228   5.283
  840SOL    HW2 4993   5.206   3.299   5.160
  840SOL     MW 4994   5.191   3.298   5.246
  841SOL     OW 4995   1.840   5.923   3.856
  841SOL    HW1 4996   1.758   5.882   3.883
  841SOL    HW2 4997   1.817   5.975   3.779
  841SOL     MW 4998   1.827   5.924   3.849
  842SOL     OW 4999   1.725   3.200   1.123
  842SOL    HW1 5000   1.785   3.202   1.197
  842SOL    HW2 5001   1.643   3.237   1.158
  842SOL     MW 5002   1.722   3.205   1.137
  843SOL     OW 5003   4.309   4.416   0.065
  843SOL    HW1 5004   4.284   4.410  -0.027
  843SOL    HW2 5005   4.226   4.422   0.112
  843SOL     MW 5006   4.295   4.416   0.060
  844SOL     OW 5007   5.393   2.711   1.428
  844SOL    HW1 5008   5.418   2.720   1.336
  844SOL    HW2 5009   5.414   2.796   1.467
  844SOL     MW 5010   5.399   2.723   1.421
  845SOL     OW 5011   4.041   5.965   3.205
  845SOL    HW1 5012   4.089   6.047   3.197
  845SOL    HW2 5013   4.027   5.955   3.299
  845SOL     MW 5014   4.046   5.974   3.216
  846SOL     OW 5015   2.176   1.854   4.334
  846SOL    HW1 5016   2.198   1.946   4.346
  846SOL    HW2 5017   2.087   1.855   4.300
  846SOL     MW 5018   2.168   1.866   4.331
  847SOL     OW 5019   0.961   3.067   5.876
  847SOL    HW1 5020   0.969   2.971   5.871
  847SOL    HW2 5021   0.912   3.090   5.797
  847SOL     MW 5022   0.956   3.057   5.865
  848SOL     OW 5023   2.252   1.012   5.319
  848SOL    HW1 5024   2.336   1.038   5.359
  848SOL    HW2 5025   2.202   0.977   5.393
  848SOL     MW 5026   2.257   1.011   5.334
  849SOL     OW 5027   2.391   4.379   4.228
  849SOL    HW1 5028   2.401   4.474   4.234
  849SOL    HW2 5029   2.472   4.344   4.264
  849SOL     MW 5030   2.402   4.387   4.233
  850SOL     OW 5031   5.415   0.477   0.891
  850SOL    HW1 5032   5.322   0.473   0.866
  850SOL    HW2 5033   5.417   0.446   0.981
  850SOL     MW 5034   5.403   0.473   0.899
  851SOL     OW 5035   4.215   5.542   1.683
  851SOL    HW1 5036   4.245   5.456   1.652
  851SOL    HW2 5037   4.120   5.536   1.680
  851SOL     MW 5038   4.207   5.530   1.679
  852SOL     OW 5039   1.689   3.308   4.775
  852SOL    HW1 5040   1.653   3.222   4.756
  852SOL    HW2 5041   1.711   3.305   4.868
  852SOL     MW 5042   1.687   3.297   4.785
  853SOL     OW 5043   1.406   5.383   4.862
  853SOL    HW1 5044   1.334   5.328   4.832
  853SOL    HW2 5045   1.370   5.433   4.935
  853SOL     MW 5046   1.392   5.382   4.867
  854SOL     OW 5047   1.673   5.586   1.358
  854SOL    HW1 5048   1.605   5.615   1.298
  854SOL    HW2 5049   1.756   5.607   1.314
  854SOL     MW 5050   1.675   5.593   1.345
  855SOL     OW 5051   3.696   5.561   0.051
  855SOL    HW1 5052   3.614   5.557   0.001
  855SOL    HW2 5053   3.668   5.552   0.142
  855SOL     MW 5054   3.682   5.559   0.056
  856SOL     OW 5055   3.055   3.239   4.909
  856SOL    HW1 5056   2.988   3.289   4.956
  856SOL    HW2 5057   3.011   3.207   4.831
  856SOL     MW 5058   3.041   3.241   4.905
  857SOL     OW 5059   5.490   4.012   4.353
  857SOL    HW1 5060   5.427   4.045   4.289
  857SOL    HW2 5061   5.506   3.922   4.327
  857SOL     MW 5062   5.484   4.005   4.341
  858SOL     OW 5063   1.132   1.632   4.087
  858SOL    HW1 5064   1.093   1.716   4.111
  858SOL    HW2 5065   1.179   1.649   4.005
  858SOL     MW 5066   1.133   1.645   4.079
  859SOL     OW 5067   4.371   5.667   2.452
  859SOL    HW1 5068   4.329   5.581   2.451
  859SOL    HW2 5069   4.306   5.725   2.492
  859SOL     MW 5070   4.357   5.663   2.457
  860SOL     OW 5071   1.986   1.244   4.682
  860SOL    HW1 5072   1.959   1.256   4.591
  860SOL    HW2 5073   1.962   1.326   4.725
  860SOL     MW 5074   1.979   1.256   4.676
  861SOL     OW 5075   0.629   0.564   5.824
  861SOL    HW1 5076   0.555   0.624   5.814
  861SOL    HW2 5077   0.613   0.496   5.759
  861SOL     MW 5078   0.616   0.563   5.815
  862SOL     OW 5079   4.837   2.425   4.645
  862SOL    HW1 5080   4.881   2.417   4.561
  862SOL    HW2 5081   4.882   2.363   4.702
  862SOL     MW 5082   4.848   2.416   4.642
  863SOL     OW 5083   4.729   1.296   3.898
  863SOL    HW1 5084   4.738   1.335   3.985
  863SOL    HW2 5085   4.735   1.202   3.913
  863SOL     MW 5086   4.731   1.289   3.911
  864SOL     OW 5087   3.015   2.602   4.218
  864SOL    HW1 5088   2.993   2.529   4.161
  864SOL    HW2 5089   2.931   2.646   4.234
  864SOL     MW 5090   3.002   2.598   4.212
  865SOL     OW 5091   3.667   0.880   5.790
  865SOL    HW1 5092   3.600   0.948   5.783
  865SOL    HW2 5093   3.641   0.814   5.726
  865SOL     MW 5094   3.655   0.880   5.781
  866SOL     OW 5095   0.471   2.733   1.513
  866SOL    HW1 5096   0.495   2.679   1.437
  866SOL    HW2 5097   0.452   2.819   1.475
  866SOL     MW 5098   0.471   2.737   1.498
  867SOL     OW 5099   2.961   4.202   4.964
  867SOL    HW1 5100   2.883   4.166   4.920
  867SOL    HW2 5101   2.937   4.293   4.983
  867SOL     MW 5102   2.948   4.209   4.961
  868SOL     OW 5103   4.646   2.886   3.212
  868SOL    HW1 5104   4.605   2.805   3.241
  868SOL    HW2 5105   4.718   2.900   3.273
  868SOL     MW 5106   4.650   2.878   3.224
  869SOL     OW 5107   1.825   5.214   5.745
  869SOL    HW1 5108   1.789   5.176   5.825
  869SOL    HW2 5109   1.843   5.305   5.768
  869SOL     MW 5110   1.823   5.221   5.758
  870SOL     OW 5111   5.850   0.797   0.281
  870SOL    HW1 5112   5.927   0.809   0.224
  870SOL    HW2 5113   5.870   0.720   0.334
  870SOL     MW 5114   5.862   0.789   0.280
  871SOL     OW 5115   5.563   2.355   4.970
  871SOL    HW1 5116   5.635   2.314   5.018
  871SOL    HW2 5117   5.493   2.291   4.972
  871SOL     MW 5118   5.563   2.342   4.976
  872SOL     OW 5119   4.723   1.814   6.009
  872SOL    HW1 5120   4.749   1.726   5.984
  872SOL    HW2 5121   4.637   1.803   6.049
  872SOL     MW 5122   4.715   1.801   6.011
  873SOL     OW 5123   4.226   2.337   4.711
  873SOL    HW1 5124   4.184   2.329   4.797
  873SOL    HW2 5125   4.176   2.404   4.665
  873SOL     MW 5126   4.214   2.344   4.716
  874SOL     OW 5127   5.201   3.765   5.328
  874SOL    HW1 5128   5.283   3.790   5.370
  874SOL    HW2 5129   5.134   3.817   5.373
  874SOL     MW 5130   5.203   3.775   5.339
  875SOL     OW 5131   5.522   1.689   0.570
  875SOL    HW1 5132   5.433   1.678   0.604
  875SOL    HW2 5133   5.559   1.600   0.571
  875SOL     MW 5134   5.515   1.676   0.575
  876SOL     OW 5135   3.514   0.403   3.086
  876SOL    HW1 5136   3.551   0.464   3.022
  876SOL    HW2 5137   3.545   0.317   3.058
  876SOL     MW 5138   3.523   0.400   3.074
  877SOL     OW 5139   1.214   1.824   0.134
  877SOL    HW1 5140   1.198   1.900   0.191
  877SOL    HW2 5141   1.270   1.858   0.065
  877SOL     MW 5142   1.219   1.838   0.132
  878SOL     OW 5143   5.246   5.913   5.968
  878SOL    HW1 5144   5.162   5.886   6.004
  878SOL    HW2 5145   5.254   6.005   5.993
  878SOL     MW 5146   5.236   5.921   5.976
  879SOL     OW 5147   5.518   5.933   3.763
  879SOL    HW1 5148   5.603   5.895   3.744
  879SOL    HW2 5149   5.456   5.862   3.749
  879SOL     MW 5150   5.521   5.919   3.759
  880SOL     OW 5151   4.943   0.540   1.617
  880SOL    HW1 5152   4.880   0.565   1.550
  880SOL    HW2 5153   5.024   0.521   1.568
  880SOL     MW 5154   4.946   0.541   1.602
  881SOL     OW 5155   1.069   0.465   0.384
  881SOL    HW1 5156   0.977   0.450   0.360
  881SOL    HW2 5157   1.109   0.500   0.305
  881SOL     MW 5158   1.063   0.467   0.371
  882SOL     OW 5159   1.081   0.408   5.082
  882SOL    HW1 5160   1.062   0.315   5.097
  882SOL    HW2 5161   1.004   0.454   5.117
  882SOL     MW 5162   1.069   0.402   5.089
  883SOL     OW 5163   3.397   5.232   3.341
  883SOL    HW1 5164   3.427   5.319   3.365
  883SOL    HW2 5165   3.354   5.244   3.257
  883SOL     MW 5166   3.396   5.245   3.334
  884SOL     OW 5167   5.928   1.761   5.268
  884SOL    HW1 5168   5.842   1.720   5.269
  884SOL    HW2 5169   5.982   1.702   5.217
  884SOL     MW 5170   5.924   1.748   5.262
  885SOL     OW 5171   0.761   0.980   5.359
  885SOL    HW1 5172   0.794   0.919   5.293
  885SOL    HW2 5173   0.800   1.064   5.335
  885SOL     MW 5174   0.771   0.983   5.347
  886SOL     OW 5175   4.376   0.594   2.924
  886SOL    HW1 5176   4.435   0.659   2.887
  886SOL    HW2 5177   4.299   0.596   2.867
  886SOL     MW 5178   4.373   0.602   2.912
  887SOL     OW 5179   0.327   1.470   4.589
  887SOL    HW1 5180   0.306   1.415   4.514
  887SOL    HW2 5181   0.358   1.552   4.551
  887SOL     MW 5182   0.328   1.473   4.575
  888SOL     OW 5183   4.718   5.719   4.138
  888SOL    HW1 5184   4.801   5.767   4.128
  888SOL    HW2 5185   4.706   5.712   4.233
  888SOL     MW 5186   4.727   5.724   4.149
  889SOL     OW 5187   0.974   0.600   2.382
  889SOL    HW1 5188   1.049   0.597   2.441
  889SOL    HW2 5189   1.009   0.630   2.298
  889SOL     MW 5190   0.988   0.604   2.379
  890SOL     OW 5191   1.929   0.825   1.389
  890SOL    HW1 5192   1.973   0.821   1.473
  890SOL    HW2 5193   1.872   0.749   1.387
  890SOL     MW 5194   1.927   0.815   1.399
  891SOL     OW 5195   3.191   0.101   0.687
  891SOL    HW1 5196   3.275   0.056   0.676
  891SOL    HW2 5197   3.159   0.072   0.772
  891SOL     MW 5198   3.198   0.092   0.696
  892SOL     OW 5199   2.578   1.329   5.045
  892SOL    HW1 5200   2.546   1.391   4.979
  892SOL    HW2 5201   2.557   1.243   5.010
  892SOL     MW 5202   2.571   1.326   5.032
  893SOL     OW 5203   5.083   4.735   1.613
  893SOL    HW1 5204   5.098   4.745   1.519
  893SOL    HW2 5205   5.072   4.824   1.646
  893SOL     MW 5206   5.084   4.747   1.605
  894SOL     OW 5207   5.610   4.972   3.559
  894SOL    HW1 5208   5.522   4.995   3.529
  894SOL    HW2 5209   5.659   4.955   3.479
  894SOL     MW 5210   5.605   4.973   3.545
  895SOL     OW 5211   4.664   0.881   4.919
  895SOL    HW1 5212   4.602   0.843   4.858
  895SOL    HW2 5213   4.629   0.968   4.939
  895SOL     MW 5214   4.652   0.887   4.914
  896SOL     OW 5215   3.796   2.652   5.175
  896SOL    HW1 5216   3.743   2.712   5.228
  896SOL    HW2 5217   3.757   2.656   5.088
  896SOL     MW 5218   3.784   2.660   5.171
  897SOL     OW 5219   0.864   5.125   3.939
  897SOL    HW1 5220   0.801   5.098   3.872
  897SOL    HW2 5221   0.823   5.202   3.980
  897SOL     MW 5222   0.851   5.132   3.936
  898SOL     OW 5223   4.495   4.354   0.696
  898SOL    HW1 5224   4.584   4.324   0.714
  898SOL    HW2 5225   4.442   4.275   0.697
  898SOL     MW 5226   4.499   4.340   0.698
  899SOL     OW 5227   3.101   5.699   3.314
  899SOL    HW1 5228   3.074   5.772   3.371
  899SOL    HW2 5229   3.044   5.704   3.238
  899SOL     MW 5230   3.090   5.709   3.312
  900SOL     OW 5231   4.427   3.691   3.890
  900SOL    HW1 5232   4.441   3.783   3.913
  900SOL    HW2 5233   4.467   3.681   3.804
  900SOL     MW 5234   4.434   3.701   3.882
  901SOL     OW 5235   4.997   0.259   1.328
  901SOL    HW1 5236   4.979   0.236   1.237
  901SOL    HW2 5237   4.999   0.354   1.329
  901SOL     MW 5238   4.995   0.268   1.316
  902SOL     OW 5239   5.343   2.430   1.856
  902SOL    HW1 5240   5.309   2.379   1.929
  902SOL    HW2 5241   5.341   2.370   1.781
  902SOL     MW 5242   5.338   2.416   1.855
  903SOL     OW 5243   1.448   5.294   5.409
  903SOL    HW1 5244   1.465   5.359   5.341
  903SOL    HW2 5245   1.494   5.216   5.378
  903SOL     MW 5246   1.456   5.292   5.396
  904SOL     OW 5247   4.485   4.314   5.251
  904SOL    HW1 5248   4.543   4.373   5.299
  904SOL    HW2 5249   4.543   4.269   5.189
  904SOL     MW 5250   4.500   4.316   5.249
  905SOL     OW 5251   4.962   0.355   3.915
  905SOL    HW1 5252   4.987   0.390   3.829
  905SOL    HW2 5253   4.882   0.402   3.937
  905SOL     MW 5254   4.955   0.366   3.906
  906SOL     OW 5255   4.805   1.554   6.041
  906SOL    HW1 5256   4.881   1.612   6.044
  906SOL    HW2 5257   4.834   1.478   5.991
  906SOL     MW 5258   4.818   1.551   6.035
  907SOL     OW 5259   5.012   4.915   5.675
  907SOL    HW1 5260   4.923   4.884   5.688
  907SOL    HW2 5261   5.003   4.992   5.619
  907SOL     MW 5262   5.000   4.921   5.670
  908SOL     OW 5263   4.079   5.235   3.822
  908SOL    HW1 5264   4.090   5.311   3.764
  908SOL    HW2 5265   4.067   5.161   3.763
  908SOL     MW 5266   4.079   5.235   3.807
  909SOL     OW 5267   5.886   3.566   0.439
  909SOL    HW1 5268   5.926   3.592   0.523
  909SOL    HW2 5269   5.792   3.562   0.457
  909SOL     MW 5270   5.879   3.569   0.452
  910SOL     OW 5271   3.338   2.306   5.995
  910SOL    HW1 5272   3.309   2.386   5.952
  910SOL    HW2 5273   3.399   2.266   5.932
  910SOL     MW 5274   3.342   2.311   5.981
  911SOL     OW 5275   0.096   2.351   2.053
  911SOL    HW1 5276   0.120   2.416   2.119
  911SOL    HW2 5277   0.015   2.313   2.084
  911SOL     MW 5278   0.089   2.354   2.066
  912SOL     OW 5279   1.616   1.304   4.569
  912SOL    HW1 5280   1.526   1.326   4.547
  912SOL    HW2 5281   1.654   1.387   4.598
  912SOL     MW 5282   1.610   1.317   4.570
  913SOL     OW 5283   4.807   2.069   6.079
  913SOL    HW1 5284   4.809   2.101   5.989
  913SOL    HW2 5285   4.801   1.974   6.071
  913SOL     MW 5286   4.807   2.061   6.066
  914SOL     OW 5287   1.574   2.502   1.788
  914SOL    HW1 5288   1.590   2.440   1.860
  914SOL    HW2 5289   1.479   2.506   1.781
  914SOL     MW 5290   1.564   2.495   1.796
  915SOL     OW 5291   4.787   2.230   1.677
  915SOL    HW1 5292   4.847   2.156   1.673
  915SOL    HW2 5293   4.839   2.302   1.712
  915SOL     MW 5294   4.801   2.229   1.681
  916SOL     OW 5295   0.459   1.108   2.522
  916SOL    HW1 5296   0.482   1.195   2.555
  916SOL    HW2 5297   0.448   1.119   2.428
  916SOL     MW 5298   0.460   1.120   2.514
  917SOL     OW 5299   3.736   5.837   0.020
  917SOL    HW1 5300   3.758   5.862   0.110
  917SOL    HW2 5301   3.727   5.742   0.023
  917SOL     MW 5302   3.738   5.828   0.031
  918SOL     OW 5303   4.152   0.568   4.002
  918SOL    HW1 5304   4.065   0.607   4.012
  918SOL    HW2 5305   4.156   0.545   3.909
  918SOL     MW 5306   4.141   0.570   3.991
  919SOL     OW 5307   2.812   1.229   3.900
  919SOL    HW1 5308   2.780   1.200   3.985
  919SOL    HW2 5309   2.906   1.216   3.904
  919SOL     MW 5310   2.820   1.223   3.911
  920SOL     OW 5311   4.382   1.582   2.675
  920SOL    HW1 5312   4.388   1.634   2.595
  920SOL    HW2 5313   4.467   1.595   2.718
  920SOL     MW 5314   4.394   1.590   2.670
  921SOL     OW 5315   0.232   2.680   6.074
  921SOL    HW1 5316   0.321   2.648   6.068
  921SOL    HW2 5317   0.227   2.750   6.008
  921SOL     MW 5318   0.242   2.685   6.065
  922SOL     OW 5319   2.929   3.429   5.073
  922SOL    HW1 5320   2.940   3.471   4.988
  922SOL    HW2 5321   2.946   3.499   5.136
  922SOL     MW 5322   2.932   3.444   5.071
  923SOL     OW 5323   4.831   2.427   3.848
  923SOL    HW1 5324   4.751   2.474   3.824
  923SOL    HW2 5325   4.887   2.494   3.887
  923SOL     MW 5326   4.828   2.441   3.850
  924SOL     OW 5327   5.733   5.045   6.032
  924SOL    HW1 5328   5.805   5.091   6.074
  924SOL    HW2 5329   5.771   5.007   5.953
  924SOL     MW 5330   5.747   5.046   6.027
  925SOL     OW 5331   1.263   5.590   0.191
  925SOL    HW1 5332   1.215   5.647   0.131
  925SOL    HW2 5333   1.301   5.649   0.256
  925SOL     MW 5334   1.262   5.605   0.192
  926SOL     OW 5335   4.631   4.436   3.491
  926SOL    HW1 5336   4.682   4.493   3.433
  926SOL    HW2 5337   4.681   4.434   3.572
  926SOL     MW 5338   4.644   4.443   3.494
  927SOL     OW 5339   2.356   1.745   4.152
  927SOL    HW1 5340   2.298   1.797   4.208
  927SOL    HW2 5341   2.388   1.807   4.086
  927SOL     MW 5342   2.353   1.759   4.151
  928SOL     OW 5343   1.313   5.668   2.423
  928SOL    HW1 5344   1.316   5.750   2.373
  928SOL    HW2 5345   1.237   5.678   2.480
  928SOL     MW 5346   1.304   5.680   2.424
  929SOL     OW 5347   1.032   1.951   1.208
  929SOL    HW1 5348   1.037   1.982   1.118
  929SOL    HW2 5349   0.958   1.998   1.246
  929SOL     MW 5350   1.023   1.961   1.202
  930SOL     OW 5351   3.492   0.230   4.880
  930SOL    HW1 5352   3.465   0.300   4.820
  930SOL    HW2 5353   3.522   0.277   4.959
  930SOL     MW 5354   3.493   0.245   4.883
  931SOL     OW 5355   1.532   2.243   3.209
  931SOL    HW1 5356   1.540   2.149   3.225
  931SOL    HW2 5357   1.439   2.257   3.194
  931SOL     MW 5358   1.521   2.233   3.209
  932SOL     OW 5359   4.194   1.810   1.734
  932SOL    HW1 5360   4.139   1.873   1.686
  932SOL    HW2 5361   4.230   1.861   1.807
  932SOL     MW 5362   4.192   1.825   1.737
  933SOL     OW 5363   5.896   3.289   3.934
  933SOL    HW1 5364   5.864   3.317   3.848
  933SOL    HW2 5365   5.863   3.200   3.943
  933SOL     MW 5366   5.888   3.281   3.924
  934SOL     OW 5367   4.756   5.946   0.411
  934SOL    HW1 5368   4.726   6.021   0.359
  934SOL    HW2 5369   4.734   5.970   0.501
  934SOL     MW 5370   4.749   5.959   0.416
  935SOL     OW 5371   1.452   3.335   0.412
  935SOL    HW1 5372   1.359   3.348   0.396
  935SOL    HW2 5373   1.456   3.260   0.472
  935SOL     MW 5374   1.441   3.327   0.417
  936SOL     OW 5375   0.984   3.697   2.334
  936SOL    HW1 5376   0.998   3.703   2.240
  936SOL    HW2 5377   0.889   3.684   2.342
  936SOL     MW 5378   0.972   3.696   2.323
  937SOL     OW 5379   3.853   5.194   1.430
  937SOL    HW1 5380   3.857   5.099   1.448
  937SOL    HW2 5381   3.865   5.201   1.336
  937SOL     MW 5382   3.855   5.183   1.421
  938SOL     OW 5383   3.459   2.041   1.023
  938SOL    HW1 5384   3.474   2.135   1.009
  938SOL    HW2 5385   3.525   1.998   0.969
  938SOL     MW 5386   3.469   2.048   1.014
  939SOL     OW 5387   5.578   1.707   2.527
  939SOL    HW1 5388   5.545   1.693   2.438
  939SOL    HW2 5389   5.668   1.735   2.515
  939SOL     MW 5390   5.585   1.709   2.514
  940SOL     OW 5391   5.117   5.546   3.136
  940SOL    HW1 5392   5.189   5.608   3.126
  940SOL    HW2 5393   5.159   5.460   3.128
  940SOL     MW 5394   5.131   5.543   3.133
  941SOL     OW 5395   4.313   3.220   0.975
  941SOL    HW1 5396   4.250   3.276   1.022
  941SOL    HW2 5397   4.347   3.276   0.906
  941SOL     MW 5398   4.309   3.234   0.972
  942SOL     OW 5399   2.535   1.361   1.671
  942SOL    HW1 5400   2.557   1.454   1.677
  942SOL    HW2 5401   2.595   1.326   1.604
  942SOL     MW 5402   2.545   1.368   1.663
  943SOL     OW 5403   5.974   5.869   2.558
  943SOL    HW1 5404   5.989   5.962   2.573
  943SOL    HW2 5405   5.880   5.863   2.539
  943SOL     MW 5406   5.964   5.880   2.557
  944SOL     OW 5407   5.711   2.587   5.964
  944SOL    HW1 5408   5.619   2.559   5.968
  944SOL    HW2 5409   5.721   2.648   6.038
  944SOL     MW 5410   5.700   2.592   5.974
  945SOL     OW 5411   4.072   1.353   2.563
  945SOL    HW1 5412   4.094   1.316   2.478
  945SOL    HW2 5413   3.978   1.334   2.573
  945SOL     MW 5414   4.063   1.346   2.553
  946SOL     OW 5415   3.365   3.682   6.037
  946SOL    HW1 5416   3.437   3.619   6.029
  946SOL    HW2 5417   3.388   3.752   5.977
  946SOL     MW 5418   3.377   3.683   6.028
  947SOL     OW 5419   3.230   4.574   5.846
  947SOL    HW1 5420   3.198   4.567   5.756
  947SOL    HW2 5421   3.152   4.559   5.900
  947SOL     MW 5422   3.216   4.571   5.842
  948SOL     OW 5423   2.690   1.698   5.077
  948SOL    HW1 5424   2.627   1.684   5.147
  948SOL    HW2 5425   2.716   1.790   5.087
  948SOL     MW 5426   2.686   1.708   5.087
  949SOL     OW 5427   4.718   5.051   3.075
  949SOL    HW1 5428   4.719   5.075   2.983
  949SOL    HW2 5429   4.671   5.122   3.118
  949SOL     MW 5430   4.712   5.063   3.069
  950SOL     OW 5431   0.379   3.981   2.300
  950SOL    HW1 5432   0.429   3.946   2.373
  950SOL    HW2 5433   0.319   4.045   2.340
  950SOL     MW 5434   0.378   3.985   2.314
  951SOL     OW 5435   3.003   5.064   5.431
  951SOL    HW1 5436   3.076   5.026   5.480
  951SOL    HW2 5437   3.042   5.094   5.349
  951SOL     MW 5438   3.017   5.063   5.426
  952SOL     OW 5439   2.053   4.733   1.079
  952SOL    HW1 5440   2.029   4.666   1.144
  952SOL    HW2 5441   1.976   4.790   1.075
  952SOL     MW 5442   2.040   4.732   1.086
  953SOL     OW 5443   0.061   5.933   3.732
  953SOL    HW1 5444   0.101   5.925   3.646
  953SOL    HW2 5445   0.134   5.933   3.794
  953SOL     MW 5446   0.075   5.932   3.729
  954SOL     OW 5447   2.434   0.021   5.807
  954SOL    HW1 5448   2.384  -0.051   5.770
  954SOL    HW2 5449   2.435   0.005   5.901
  954SOL     MW 5450   2.428   0.010   5.814
  955SOL     OW 5451   4.293   0.956   5.921
  955SOL    HW1 5452   4.208   0.976   5.882
  955SOL    HW2 5453   4.357   0.980   5.853
  955SOL     MW 5454   4.291   0.962   5.907
  956SOL     OW 5455   5.799   1.430   4.114
  956SOL    HW1 5456   5.774   1.510   4.160
  956SOL    HW2 5457   5.884   1.407   4.151
  956SOL     MW 5458   5.807   1.437   4.124
  957SOL     OW 5459   4.693   0.711   2.406
  957SOL    HW1 5460   4.698   0.619   2.379
  957SOL    HW2 5461   4.762   0.721   2.471
  957SOL     MW 5462   4.702   0.701   2.411
  958SOL     OW 5463   3.756   4.821   2.542
  958SOL    HW1 5464   3.780   4.874   2.619
  958SOL    HW2 5465   3.687   4.872   2.499
  958SOL     MW 5466   3.750   4.835   2.547
  959SOL     OW 5467   4.972   4.833   0.006
  959SOL    HW1 5468   4.958   4.739   0.014
  959SOL    HW2 5469   4.918   4.871   0.076
  959SOL     MW 5470   4.963   4.826   0.016
  960SOL     OW 5471   3.242   0.300   5.420
  960SOL    HW1 5472   3.205   0.387   5.407
  960SOL    HW2 5473   3.200   0.246   5.353
  960SOL     MW 5474   3.232   0.304   5.410
  961SOL     OW 5475   3.541   4.311   5.484
  961SOL    HW1 5476   3.626   4.353   5.475
  961SOL    HW2 5477   3.503   4.351   5.562
  961SOL     MW 5478   3.547   4.322   5.493
  962SOL     OW 5479   3.856   0.878   3.352
  962SOL    HW1 5480   3.858   0.815   3.423
  962SOL    HW2 5481   3.936   0.862   3.302
  962SOL     MW 5482   3.866   0.868   3.355
  963SOL     OW 5483   0.081   5.762   0.635
  963SOL    HW1 5484   0.036   5.775   0.720
  963SOL    HW2 5485   0.016   5.715   0.582
  963SOL     MW 5486   0.067   5.758   0.639
  964SOL     OW 5487   0.213   0.319   2.715
  964SOL    HW1 5488   0.221   0.264   2.637
  964SOL    HW2 5489   0.186   0.404   2.680
  964SOL     MW 5490   0.210   0.323   2.700
  965SOL     OW 5491   5.129   6.018   4.726
  965SOL    HW1 5492   5.106   5.926   4.736
  965SOL    HW2 5493   5.067   6.065   4.782
  965SOL     MW 5494   5.118   6.012   4.734
  966SOL     OW 5495   4.465   3.875   1.061
  966SOL    HW1 5496   4.471   3.933   1.136
  966SOL    HW2 5497   4.502   3.792   1.091
  966SOL     MW 5498   4.470   3.872   1.074
  967SOL     OW 5499   5.054   3.746   3.057
  967SOL    HW1 5500   5.107   3.671   3.085
  967SOL    HW2 5501   4.998   3.711   2.987
  967SOL     MW 5502   5.053   3.732   3.052
  968SOL     OW 5503   0.261   3.263   4.692
  968SOL    HW1 5504   0.189   3.320   4.719
  968SOL    HW2 5505   0.260   3.190   4.754
  968SOL     MW 5506   0.252   3.261   4.703
  969SOL     OW 5507   2.097   3.838   2.007
  969SOL    HW1 5508   2.113   3.927   1.977
  969SOL    HW2 5509   2.156   3.784   1.954
  969SOL     MW 5510   2.107   3.842   1.997
  970SOL     OW 5511   4.752   4.700   1.164
  970SOL    HW1 5512   4.754   4.778   1.220
  970SOL    HW2 5513   4.843   4.689   1.136
  970SOL     MW 5514   4.764   4.709   1.167
  971SOL     OW 5515   0.781   1.675   4.071
  971SOL    HW1 5516   0.872   1.678   4.101
  971SOL    HW2 5517   0.775   1.592   4.023
  971SOL     MW 5518   0.793   1.665   4.069
  972SOL     OW 5519   3.237   6.071   5.707
  972SOL    HW1 5520   3.169   6.034   5.650
  972SOL    HW2 5521   3.235   6.165   5.687
  972SOL     MW 5522   3.228   6.078   5.697
  973SOL     OW 5523   1.619   5.335   1.548
  973SOL    HW1 5524   1.632   5.261   1.489
  973SOL    HW2 5525   1.573   5.400   1.495
  973SOL     MW 5526   1.615   5.334   1.534
  974SOL     OW 5527   1.142   4.279   3.182
  974SOL    HW1 5528   1.211   4.342   3.199
  974SOL    HW2 5529   1.094   4.315   3.107
  974SOL     MW 5530   1.145   4.292   3.175
  975SOL     OW 5531   4.018   4.277   1.902
  975SOL    HW1 5532   4.053   4.219   1.969
  975SOL    HW2 5533   4.044   4.364   1.930
  975SOL     MW 5534   4.026   4.281   1.914
  976SOL     OW 5535   0.130   4.521   4.434
  976SOL    HW1 5536   0.163   4.545   4.521
  976SOL    HW2 5537   0.135   4.426   4.432
  976SOL     MW 5538   0.135   4.512   4.445
  977SOL     OW 5539   2.250   0.580   0.913
  977SOL    HW1 5540   2.193   0.639   0.863
  977SOL    HW2 5541   2.202   0.564   0.995
  977SOL     MW 5542   2.236   0.585   0.917
  978SOL     OW 5543   0.160   2.869   0.394
  978SOL    HW1 5544   0.083   2.909   0.351
  978SOL    HW2 5545   0.226   2.861   0.325
  978SOL     MW 5546   0.159   2.873   0.380
  979SOL     OW 5547   3.611   4.336   2.238
  979SOL    HW1 5548   3.666   4.415   2.247
  979SOL    HW2 5549   3.619   4.313   2.145
  979SOL     MW 5550   3.619   4.343   2.227
  980SOL     OW 5551   5.859   3.715   5.581
  980SOL    HW1 5552   5.816   3.748   5.503
  980SOL    HW2 5553   5.804   3.744   5.654
  980SOL     MW 5554   5.847   3.723   5.580
  981SOL     OW 5555   5.574   4.195   2.734
  981SOL    HW1 5556   5.611   4.274   2.773
  981SOL    HW2 5557   5.583   4.207   2.640
  981SOL     MW 5558   5.580   4.207   2.727
  982SOL     OW 5559   5.343   4.441   1.079
  982SOL    HW1 5560   5.430   4.471   1.104
  982SOL    HW2 5561   5.348   4.426   0.985
  982SOL     MW 5562   5.355   4.443   1.070
  983SOL     OW 5563   3.675   1.602   2.851
  983SOL    HW1 5564   3.692   1.515   2.887
  983SOL    HW2 5565   3.688   1.592   2.756
  983SOL     MW 5566   3.679   1.590   2.843
  984SOL     OW 5567   2.293   1.488   6.113
  984SOL    HW1 5568   2.256   1.407   6.078
  984SOL    HW2 5569   2.347   1.522   6.041
  984SOL     MW 5570   2.295   1.482   6.099
  985SOL     OW 5571   6.005   5.598   0.031
  985SOL    HW1 5572   6.049   5.682   0.019
  985SOL    HW2 5573   5.923   5.619   0.075
  985SOL     MW 5574   6.000   5.611   0.035
  986SOL     OW 5575   1.159   4.968   0.931
  986SOL    HW1 5576   1.245   4.939   0.959
  986SOL    HW2 5577   1.097   4.912   0.980
  986SOL     MW 5578   1.162   4.957   0.941
  987SOL     OW 5579   4.517   3.791   3.621
  987SOL    HW1 5580   4.601   3.790   3.667
  987SOL    HW2 5581   4.495   3.884   3.612
  987SOL     MW 5582   4.525   3.803   3.626
  988SOL     OW 5583   1.929   1.924   1.065
  988SOL    HW1 5584   1.884   2.000   1.100
  988SOL    HW2 5585   1.881   1.849   1.102
  988SOL     MW 5586   1.917   1.924   1.074
  989SOL     OW 5587   0.062   3.338   2.020
  989SOL    HW1 5588   0.104   3.388   1.950
  989SOL    HW2 5589   0.068   3.395   2.097
  989SOL     MW 5590   0.068   3.352   2.021
  990SOL     OW 5591   5.034   5.668   3.457
  990SOL    HW1 5592   4.940   5.658   3.463
  990SOL    HW2 5593   5.070   5.582   3.480
  990SOL     MW 5594   5.027   5.656   3.461
  991SOL     OW 5595   1.634   5.227   2.202
  991SOL    HW1 5596   1.692   5.239   2.278
  991SOL    HW2 5597   1.547   5.247   2.235
  991SOL     MW 5598   1.630   5.231   2.216
  992SOL     OW 5599   6.025   2.713   5.428
  992SOL    HW1 5600   5.986   2.627   5.443
  992SOL    HW2 5601   6.056   2.741   5.514
  992SOL     MW 5602   6.024   2.706   5.441
  993SOL     OW 5603   6.072   1.955   2.289
  993SOL    HW1 5604   5.998   2.014   2.302
  993SOL    HW2 5605   6.057   1.917   2.202
  993SOL     MW 5606   6.060   1.958   2.279
  994SOL     OW 5607   1.581   2.238   5.881
  994SOL    HW1 5608   1.580   2.154   5.926
  994SOL    HW2 5609   1.665   2.239   5.835
  994SOL     MW 5610   1.591   2.227   5.881
  995SOL     OW 5611   0.727   0.321   4.512
  995SOL    HW1 5612   0.790   0.248   4.507
  995SOL    HW2 5613   0.667   0.297   4.581
  995SOL     MW 5614   0.727   0.308   4.520
  996SOL     OW 5615   0.686   0.405   1.837
  996SOL    HW1 5616   0.696   0.395   1.742
  996SOL    HW2 5617   0.677   0.499   1.850
  996SOL     MW 5618   0.686   0.416   1.826
  997SOL     OW 5619   5.681   1.137   2.571
  997SOL    HW1 5620   5.743   1.143   2.643
  997SOL    HW2 5621   5.597   1.114   2.612
  997SOL     MW 5622   5.678   1.135   2.585
  998SOL     OW 5623   2.689   1.583   2.379
  998SOL    HW1 5624   2.749   1.535   2.435
  998SOL    HW2 5625   2.722   1.673   2.380
  998SOL     MW 5626   2.701   1.589   2.386
  999SOL     OW 5627   3.441   1.118   5.191
  999SOL    HW1 5628   3.466   1.028   5.214
  999SOL    HW2 5629   3.522   1.157   5.158
  999SOL     MW 5630   3.454   1.111   5.189
 1000SOL     OW 5631   4.254   2.188   4.993
 1000SOL    HW1 5632   4.255   2.145   5.079
 1000SOL    HW2 5633   4.249   2.116   4.930
 1000SOL     MW 5634   4.254   2.173   4.996
 1001SOL     OW 5635   1.619   5.341   2.719
 1001SOL    HW1 5636   1.529   5.307   2.722
 1001SOL    HW2 5637   1.672   5.270   2.754
 1001SOL     MW 5638   1.614   5.327   2.724
 1002SOL     OW 5639   5.697   3.668   1.370
 1002SOL    HW1 5640   5.697   3.756   1.408
 1002SOL    HW2 5641   5.722   3.681   1.279
 1002SOL     MW 5642   5.700   3.681   1.363
 1003SOL     OW 5643   5.599   5.044   4.712
 1003SOL    HW1 5644   5.570   5.019   4.800
 1003SOL    HW2 5645   5.523   5.026   4.656
 1003SOL     MW 5646   5.585   5.039   4.716
 1004SOL     OW 5647   3.832   0.598   1.389
 1004SOL    HW1 5648   3.784   0.584   1.308
 1004SOL    HW2 5649   3.887   0.520   1.398
 1004SOL     MW 5650   3.833   0.586   1.380
 1005SOL     OW 5651   2.915   5.244   0.084
 1005SOL    HW1 5652   2.889   5.314   0.024
 1005SOL    HW2 5653   2.985   5.282   0.136
 1005SOL     MW 5654   2.920   5.258   0.083
 1006SOL     OW 5655   5.554   1.477   4.967
 1006SOL    HW1 5656   5.630   1.419   4.974
 1006SOL    HW2 5657   5.480   1.423   4.997
 1006SOL     MW 5658   5.554   1.463   4.972
 1007SOL     OW 5659   0.784   2.457   2.533
 1007SOL    HW1 5660   0.833   2.414   2.463
 1007SOL    HW2 5661   0.693   2.442   2.509
 1007SOL     MW 5662   0.779   2.450   2.521
 1008SOL     OW 5663   0.521   2.119   2.944
 1008SOL    HW1 5664   0.538   2.202   2.988
 1008SOL    HW2 5665   0.458   2.142   2.874
 1008SOL     MW 5666   0.516   2.133   2.940
 1009SOL     OW 5667   5.650   5.477   0.498
 1009SOL    HW1 5668   5.582   5.485   0.565
 1009SOL    HW2 5669   5.732   5.474   0.547
 1009SOL     MW 5670   5.652   5.478   0.513
 1010SOL     OW 5671   4.174   3.353   4.862
 1010SOL    HW1 5672   4.146   3.388   4.778
 1010SOL    HW2 5673   4.234   3.282   4.841
 1010SOL     MW 5674   4.178   3.348   4.849
 1011SOL     OW 5675   1.281   0.913   4.301
 1011SOL    HW1 5676   1.186   0.926   4.300
 1011SOL    HW2 5677   1.299   0.874   4.386
 1011SOL     MW 5678   1.271   0.910   4.312
 1012SOL     OW 5679   5.483   4.166   5.726
 1012SOL    HW1 5680   5.560   4.122   5.689
 1012SOL    HW2 5681   5.505   4.179   5.818
 1012SOL     MW 5682   5.496   4.162   5.733
 1013SOL     OW 5683   5.490   5.232   5.521
 1013SOL    HW1 5684   5.562   5.247   5.582
 1013SOL    HW2 5685   5.450   5.318   5.509
 1013SOL     MW 5686   5.494   5.245   5.527
 1014SOL     OW 5687   2.528   0.285   0.989
 1014SOL    HW1 5688   2.510   0.345   1.062
 1014SOL    HW2 5689   2.524   0.198   1.028
 1014SOL     MW 5690   2.525   0.282   1.003
 1015SOL     OW 5691   5.115   5.324   1.017
 1015SOL    HW1 5692   5.063   5.263   0.964
 1015SOL    HW2 5693   5.202   5.320   0.979
 1015SOL     MW 5694   5.119   5.315   1.006
 1016SOL     OW 5695   5.841   0.454   4.154
 1016SOL    HW1 5696   5.791   0.408   4.221
 1016SOL    HW2 5697   5.778   0.512   4.112
 1016SOL     MW 5698   5.826   0.455   4.157
 1017SOL     OW 5699   0.164   2.008   2.013
 1017SOL    HW1 5700   0.074   2.029   1.990
 1017SOL    HW2 5701   0.188   1.935   1.956
 1017SOL     MW 5702   0.156   2.002   2.003
 1018SOL     OW 5703   1.667   5.291   2.471
 1018SOL    HW1 5704   1.647   5.315   2.561
 1018SOL    HW2 5705   1.582   5.277   2.429
 1018SOL     MW 5706   1.654   5.292   2.477
 1019SOL     OW 5707   3.395   4.397   3.974
 1019SOL    HW1 5708   3.325   4.442   3.927
 1019SOL    HW2 5709   3.354   4.365   4.055
 1019SOL     MW 5710   3.381   4.398   3.979
 1020SOL     OW 5711   4.817   3.171   4.031
 1020SOL    HW1 5712   4.860   3.127   3.957
 1020SOL    HW2 5713   4.828   3.110   4.104
 1020SOL     MW 5714   4.824   3.157   4.030
 1021SOL     OW 5715   4.596   0.868   1.162
 1021SOL    HW1 5716   4.512   0.903   1.133
 1021SOL    HW2 5717   4.660   0.908   1.102
 1021SOL     MW 5718   4.594   0.878   1.150
 1022SOL     OW 5719   0.932   4.295   4.931
 1022SOL    HW1 5720   1.022   4.321   4.909
 1022SOL    HW2 5721   0.903   4.246   4.854
 1022SOL     MW 5722   0.939   4.292   4.918
 1023SOL     OW 5723   3.556   5.762   2.222
 1023SOL    HW1 5724   3.542   5.719   2.306
 1023SOL    HW2 5725   3.548   5.856   2.241
 1023SOL     MW 5726   3.553   5.769   2.235
 1024SOL     OW 5727   4.089   1.601   2.185
 1024SOL    HW1 5728   4.083   1.589   2.090
 1024SOL    HW2 5729   4.162   1.661   2.197
 1024SOL     MW 5730   4.098   1.607   2.174
 1025SOL     OW 5731   4.193   3.553   0.845
 1025SOL    HW1 5732   4.193   3.646   0.825
 1025SOL    HW2 5733   4.180   3.549   0.940
 1025SOL     MW 5734   4.191   3.564   0.855
 1026SOL     OW 5735   1.692   2.908   1.083
 1026SOL    HW1 5736   1.708   3.002   1.090
 1026SOL    HW2 5737   1.715   2.873   1.169
 1026SOL     MW 5738   1.697   2.916   1.095
 1027SOL     OW 5739   4.809   5.140   0.154
 1027SOL    HW1 5740   4.890   5.150   0.204
 1027SOL    HW2 5741   4.792   5.046   0.154
 1027SOL     MW 5742   4.817   5.129   0.160
 1028SOL     OW 5743   2.004   3.821   1.213
 1028SOL    HW1 5744   1.969   3.908   1.233
 1028SOL    HW2 5745   2.088   3.838   1.170
 1028SOL     MW 5746   2.010   3.835   1.210
 1029SOL     OW 5747   5.850   0.921   4.195
 1029SOL    HW1 5748   5.875   0.835   4.160
 1029SOL    HW2 5749   5.832   0.906   4.288
 1029SOL     MW 5750   5.851   0.908   4.202
 1030SOL     OW 5751   4.227   5.710   5.097
 1030SOL    HW1 5752   4.242   5.687   5.189
 1030SOL    HW2 5753   4.137   5.742   5.095
 1030SOL     MW 5754   4.218   5.711   5.109
 1031SOL     OW 5755   1.811   4.318   5.116
 1031SOL    HW1 5756   1.762   4.241   5.086
 1031SOL    HW2 5757   1.882   4.282   5.169
 1031SOL     MW 5758   1.814   4.304   5.119
 1032SOL     OW 5759   0.503   3.007   1.469
 1032SOL    HW1 5760   0.497   3.076   1.403
 1032SOL    HW2 5761   0.564   3.040   1.534
 1032SOL     MW 5762   0.510   3.020   1.469
 1033SOL     OW 5763   0.777   3.297   0.815
 1033SOL    HW1 5764   0.681   3.292   0.829
 1033SOL    HW2 5765   0.787   3.373   0.758
 1033SOL     MW 5766   0.766   3.306   0.809
 1034SOL     OW 5767   1.037   1.768   5.855
 1034SOL    HW1 5768   1.012   1.730   5.940
 1034SOL    HW2 5769   0.956   1.779   5.808
 1034SOL     MW 5770   1.024   1.765   5.860
 1035SOL     OW 5771   4.216   5.027   1.663
 1035SOL    HW1 5772   4.227   4.948   1.717
 1035SOL    HW2 5773   4.135   5.066   1.694
 1035SOL     MW 5774   4.207   5.022   1.674
 1036SOL     OW 5775   3.247   1.492   4.250
 1036SOL    HW1 5776   3.331   1.533   4.269
 1036SOL    HW2 5777   3.268   1.400   4.234
 1036SOL     MW 5778   3.260   1.486   4.250
 1037SOL     OW 5779   4.852   3.357   3.139
 1037SOL    HW1 5780   4.899   3.438   3.160
 1037SOL    HW2 5781   4.919   3.300   3.101
 1037SOL     MW 5782   4.867   3.360   3.137
 1038SOL     OW 5783   0.222   5.964   4.824
 1038SOL    HW1 5784   0.139   5.958   4.868
 1038SOL    HW2 5785   0.281   5.909   4.877
 1038SOL     MW 5786   0.220   5.956   4.836
 1039SOL     OW 5787   2.854   2.155   5.482
 1039SOL    HW1 5788   2.794   2.157   5.407
 1039SOL    HW2 5789   2.912   2.081   5.463
 1039SOL     MW 5790   2.854   2.146   5.470
 1040SOL     OW 5791   1.011   2.146   0.115
 1040SOL    HW1 5792   0.919   2.120   0.117
 1040SOL    HW2 5793   1.031   2.158   0.022
 1040SOL     MW 5794   1.003   2.144   0.103
 1041SOL     OW 5795   1.004   2.947   0.588
 1041SOL    HW1 5796   1.077   2.886   0.598
 1041SOL    HW2 5797   0.936   2.897   0.544
 1041SOL     MW 5798   1.004   2.933   0.584
 1042SOL     OW 5799   0.916   3.066   3.967
 1042SOL    HW1 5800   0.998   3.064   4.013
 1042SOL    HW2 5801   0.917   3.149   3.920
 1042SOL     MW 5802   0.926   3.076   3.967
 1043SOL     OW 5803   1.527   5.773   2.544
 1043SOL    HW1 5804   1.470   5.712   2.497
 1043SOL    HW2 5805   1.471   5.810   2.612
 1043SOL     MW 5806   1.513   5.770   2.546
 1044SOL     OW 5807   1.141   1.598   1.813
 1044SOL    HW1 5808   1.149   1.614   1.719
 1044SOL    HW2 5809   1.203   1.657   1.854
 1044SOL     MW 5810   1.149   1.607   1.806
 1045SOL     OW 5811   2.293   5.620   2.462
 1045SOL    HW1 5812   2.279   5.693   2.523
 1045SOL    HW2 5813   2.204   5.594   2.436
 1045SOL     MW 5814   2.280   5.626   2.466
 1046SOL     OW 5815   5.272   3.263   1.191
 1046SOL    HW1 5816   5.297   3.213   1.113
 1046SOL    HW2 5817   5.337   3.333   1.196
 1046SOL     MW 5818   5.283   3.266   1.182
 1047SOL     OW 5819   5.836   5.399   5.253
 1047SOL    HW1 5820   5.795   5.396   5.339
 1047SOL    HW2 5821   5.820   5.313   5.215
 1047SOL     MW 5822   5.829   5.388   5.259
 1048SOL     OW 5823   5.160   4.865   4.405
 1048SOL    HW1 5824   5.233   4.909   4.448
 1048SOL    HW2 5825   5.093   4.858   4.473
 1048SOL     MW 5826   5.161   4.870   4.419
 1049SOL     OW 5827   2.149   3.021   5.639
 1049SOL    HW1 5828   2.231   3.054   5.603
 1049SOL    HW2 5829   2.120   2.954   5.576
 1049SOL     MW 5830   2.156   3.016   5.627
 1050SOL     OW 5831   5.859   4.914   4.055
 1050SOL    HW1 5832   5.955   4.913   4.057
 1050SOL    HW2 5833   5.836   5.002   4.086
 1050SOL     MW 5834   5.869   4.925   4.059
 1051SOL     OW 5835   5.801   3.539   4.965
 1051SOL    HW1 5836   5.710   3.547   4.993
 1051SOL    HW2 5837   5.835   3.463   5.012
 1051SOL     MW 5838   5.794   3.530   4.975
 1052SOL     OW 5839   0.234   5.779   3.043
 1052SOL    HW1 5840   0.286   5.846   2.999
 1052SOL    HW2 5841   0.261   5.781   3.134
 1052SOL     MW 5842   0.243   5.788   3.049
 1053SOL     OW 5843   0.878   2.880   4.635
 1053SOL    HW1 5844   0.800   2.875   4.580
 1053SOL    HW2 5845   0.950   2.849   4.580
 1053SOL     MW 5846   0.878   2.875   4.621
 1054SOL     OW 5847   4.626   4.541   4.660
 1054SOL    HW1 5848   4.721   4.556   4.662
 1054SOL    HW2 5849   4.588   4.626   4.682
 1054SOL     MW 5850   4.633   4.554   4.663
 1055SOL     OW 5851   6.094   4.779   1.521
 1055SOL    HW1 5852   6.045   4.858   1.542
 1055SOL    HW2 5853   6.081   4.722   1.596
 1055SOL     MW 5854   6.086   4.782   1.533
 1056SOL     OW 5855   4.687   4.549   5.678
 1056SOL    HW1 5856   4.658   4.640   5.676
 1056SOL    HW2 5857   4.635   4.508   5.747
 1056SOL     MW 5858   4.677   4.555   5.687
 1057SOL     OW 5859   3.787   3.702   0.710
 1057SOL    HW1 5860   3.796   3.727   0.618
 1057SOL    HW2 5861   3.825   3.775   0.759
 1057SOL     MW 5862   3.793   3.715   0.704
 1058SOL     OW 5863   1.657   1.702   4.247
 1058SOL    HW1 5864   1.639   1.619   4.202
 1058SOL    HW2 5865   1.632   1.769   4.183
 1058SOL     MW 5866   1.651   1.700   4.233
 1059SOL     OW 5867   4.659   5.155   2.828
 1059SOL    HW1 5868   4.571   5.192   2.829
 1059SOL    HW2 5869   4.716   5.230   2.811
 1059SOL     MW 5870   4.655   5.169   2.826
 1060SOL     OW 5871   4.508   0.997   0.854
 1060SOL    HW1 5872   4.603   0.986   0.856
 1060SOL    HW2 5873   4.473   0.910   0.872
 1060SOL     MW 5874   4.515   0.984   0.856
 1061SOL     OW 5875   5.921   5.073   0.436
 1061SOL    HW1 5876   5.901   5.035   0.521
 1061SOL    HW2 5877   5.840   5.118   0.411
 1061SOL     MW 5878   5.908   5.074   0.444
 1062SOL     OW 5879   6.046   5.930   1.329
 1062SOL    HW1 5880   5.998   5.957   1.251
 1062SOL    HW2 5881   6.073   6.013   1.370
 1062SOL     MW 5882   6.043   5.944   1.324
 1063SOL     OW 5883   3.276   4.558   2.880
 1063SOL    HW1 5884   3.352   4.616   2.868
 1063SOL    HW2 5885   3.202   4.609   2.848
 1063SOL     MW 5886   3.276   4.572   2.875
 1064SOL     OW 5887   4.930   0.900   5.177
 1064SOL    HW1 5888   4.939   0.995   5.175
 1064SOL    HW2 5889   4.867   0.883   5.247
 1064SOL     MW 5890   4.923   0.910   5.186
 1065SOL     OW 5891   5.071   6.000   1.071
 1065SOL    HW1 5892   5.045   5.918   1.028
 1065SOL    HW2 5893   4.994   6.056   1.065
 1065SOL     MW 5894   5.058   5.996   1.065
 1066SOL     OW 5895   3.858   5.535   3.441
 1066SOL    HW1 5896   3.932   5.563   3.387
 1066SOL    HW2 5897   3.792   5.604   3.429
 1066SOL     MW 5898   3.859   5.548   3.433
 1067SOL     OW 5899   2.292   3.858   1.102
 1067SOL    HW1 5900   2.363   3.830   1.043
 1067SOL    HW2 5901   2.281   3.951   1.084
 1067SOL     MW 5902   2.300   3.866   1.092
 1068SOL     OW 5903   3.415   5.518   3.459
 1068SOL    HW1 5904   3.376   5.530   3.372
 1068SOL    HW2 5905   3.345   5.538   3.520
 1068SOL     MW 5906   3.401   5.522   3.456
 1069SOL     OW 5907   0.151   1.458   1.838
 1069SOL    HW1 5908   0.247   1.463   1.833
 1069SOL    HW2 5909   0.122   1.461   1.746
 1069SOL     MW 5910   0.161   1.459   1.825
 1070SOL     OW 5911   4.181   4.792   0.838
 1070SOL    HW1 5912   4.232   4.714   0.861
 1070SOL    HW2 5913   4.100   4.758   0.801
 1070SOL     MW 5914   4.177   4.778   0.836
 1071SOL     OW 5915   3.139   4.027   4.447
 1071SOL    HW1 5916   3.196   4.028   4.523
 1071SOL    HW2 5917   3.076   3.957   4.464
 1071SOL     MW 5918   3.138   4.018   4.459
 1072SOL     OW 5919   2.001   0.100   1.996
 1072SOL    HW1 5920   2.011   0.150   1.915
 1072SOL    HW2 5921   1.939   0.030   1.974
 1072SOL     MW 5922   1.994   0.098   1.983
 1073SOL     OW 5923   5.574   2.795   2.970
 1073SOL    HW1 5924   5.591   2.707   2.937
 1073SOL    HW2 5925   5.621   2.798   3.054
 1073SOL     MW 5926   5.582   2.784   2.977
 1074SOL     OW 5927   2.868   3.059   0.000
 1074SOL    HW1 5928   2.887   3.124   0.067
 1074SOL    HW2 5929   2.773   3.067  -0.014
 1074SOL     MW 5930   2.858   3.069   0.007
 1075SOL     OW 5931   2.976   4.222   1.395
 1075SOL    HW1 5932   2.948   4.228   1.487
 1075SOL    HW2 5933   3.032   4.144   1.393
 1075SOL     MW 5934   2.980   4.213   1.407
 1076SOL     OW 5935   5.453   2.832   3.528
 1076SOL    HW1 5936   5.501   2.887   3.590
 1076SOL    HW2 5937   5.435   2.890   3.454
 1076SOL     MW 5938   5.457   2.846   3.527
 1077SOL     OW 5939   3.000   0.592   0.258
 1077SOL    HW1 5940   2.926   0.542   0.293
 1077SOL    HW2 5941   2.967   0.627   0.175
 1077SOL     MW 5942   2.986   0.590   0.252
 1078SOL     OW 5943   0.629   5.913   1.072
 1078SOL    HW1 5944   0.588   5.861   1.003
 1078SOL    HW2 5945   0.563   5.920   1.140
 1078SOL     MW 5946   0.616   5.907   1.072
 1079SOL     OW 5947   3.390   0.311   2.348
 1079SOL    HW1 5948   3.372   0.349   2.262
 1079SOL    HW2 5949   3.486   0.311   2.354
 1079SOL     MW 5950   3.400   0.316   2.338
 1080SOL     OW 5951   0.903   0.908   2.904
 1080SOL    HW1 5952   0.876   0.913   2.813
 1080SOL    HW2 5953   0.929   0.817   2.918
 1080SOL     MW 5954   0.903   0.897   2.894
 1081SOL     OW 5955   0.733   5.806   4.179
 1081SOL    HW1 5956   0.640   5.827   4.178
 1081SOL    HW2 5957   0.766   5.848   4.258
 1081SOL     MW 5958   0.725   5.814   4.189
 1082SOL     OW 5959   3.174   5.120   1.873
 1082SOL    HW1 5960   3.228   5.191   1.835
 1082SOL    HW2 5961   3.090   5.162   1.892
 1082SOL     MW 5962   3.170   5.135   1.871
 1083SOL     OW 5963   3.967   2.281   5.691
 1083SOL    HW1 5964   3.998   2.305   5.779
 1083SOL    HW2 5965   3.871   2.284   5.698
 1083SOL     MW 5966   3.958   2.284   5.703
 1084SOL     OW 5967   0.946   4.187   5.625
 1084SOL    HW1 5968   1.042   4.179   5.617
 1084SOL    HW2 5969   0.918   4.100   5.654
 1084SOL     MW 5970   0.956   4.175   5.628
 1085SOL     OW 5971   4.720   3.512   4.365
 1085SOL    HW1 5972   4.730   3.494   4.271
 1085SOL    HW2 5973   4.738   3.605   4.374
 1085SOL     MW 5974   4.723   3.521   4.354
 1086SOL     OW 5975   0.277   1.237   3.900
 1086SOL    HW1 5976   0.337   1.309   3.883
 1086SOL    HW2 5977   0.289   1.216   3.992
 1086SOL     MW 5978   0.286   1.244   3.910
 1087SOL     OW 5979   2.447   1.388   3.793
 1087SOL    HW1 5980   2.528   1.402   3.842
 1087SOL    HW2 5981   2.381   1.369   3.860
 1087SOL     MW 5982   2.449   1.387   3.808
 1088SOL     OW 5983   1.306   3.604   1.916
 1088SOL    HW1 5984   1.292   3.585   2.009
 1088SOL    HW2 5985   1.360   3.532   1.884
 1088SOL     MW 5986   1.311   3.592   1.924
 1089SOL     OW 5987   6.043   1.327   4.194
 1089SOL    HW1 5988   6.064   1.234   4.203
 1089SOL    HW2 5989   6.078   1.367   4.274
 1089SOL     MW 5990   6.050   1.320   4.205
 1090SOL     OW 5991   2.416   3.211   5.092
 1090SOL    HW1 5992   2.388   3.258   5.171
 1090SOL    HW2 5993   2.505   3.242   5.076
 1090SOL     MW 5994   2.423   3.221   5.100
 1091SOL     OW 5995   0.866   3.097   2.067
 1091SOL    HW1 5996   0.930   3.166   2.088
 1091SOL    HW2 5997   0.883   3.029   2.132
 1091SOL     MW 5998   0.877   3.097   2.078
 1092SOL     OW 5999   3.367   5.804   3.284
 1092SOL    HW1 6000   3.278   5.769   3.295
 1092SOL    HW2 6001   3.398   5.820   3.373
 1092SOL     MW 6002   3.359   5.802   3.296
 1093SOL     OW 6003   1.309   1.101   2.091
 1093SOL    HW1 6004   1.390   1.095   2.040
 1093SOL    HW2 6005   1.324   1.174   2.151
 1093SOL     MW 6006   1.321   1.109   2.092
 1094SOL     OW 6007   0.056   4.346   3.728
 1094SOL    HW1 6008   0.128   4.383   3.675
 1094SOL    HW2 6009   0.030   4.268   3.681
 1094SOL     MW 6010   0.062   4.341   3.716
 1095SOL     OW 6011   5.077   5.999   2.148
 1095SOL    HW1 6012   5.111   6.061   2.213
 1095SOL    HW2 6013   4.987   5.982   2.176
 1095SOL     MW 6014   5.070   6.005   2.160
 1096SOL     OW 6015   3.880   4.074   5.375
 1096SOL    HW1 6016   3.967   4.061   5.337
 1096SOL    HW2 6017   3.827   4.108   5.302
 1096SOL     MW 6018   3.884   4.077   5.361
 1097SOL     OW 6019   2.731   4.239   5.836
 1097SOL    HW1 6020   2.811   4.288   5.816
 1097SOL    HW2 6021   2.748   4.200   5.922
 1097SOL     MW 6022   2.744   4.240   5.844
 1098SOL     OW 6023   0.681   3.311   5.118
 1098SOL    HW1 6024   0.767   3.278   5.142
 1098SOL    HW2 6025   0.683   3.404   5.142
 1098SOL     MW 6026   0.693   3.318   5.124
 1099SOL     OW 6027   3.837   5.907   0.263
 1099SOL    HW1 6028   3.904   5.840   0.251
 1099SOL    HW2 6029   3.883   5.990   0.253
 1099SOL     MW 6030   3.851   5.909   0.260
 1100SOL     OW 6031   0.736   4.964   2.495
 1100SOL    HW1 6032   0.707   4.965   2.404
 1100SOL    HW2 6033   0.747   5.057   2.517
 1100SOL     MW 6034   0.734   4.976   2.486
 1101SOL     OW 6035   4.175   0.216   0.928
 1101SOL    HW1 6036   4.120   0.140   0.945
 1101SOL    HW2 6037   4.213   0.238   1.013
 1101SOL     MW 6038   4.173   0.209   0.941
 1102SOL     OW 6039   3.153   1.640   5.430
 1102SOL    HW1 6040   3.161   1.709   5.497
 1102SOL    HW2 6041   3.067   1.656   5.390
 1102SOL     MW 6042   3.143   1.651   5.434
 1103SOL     OW 6043   5.153   2.160   4.467
 1103SOL    HW1 6044   5.114   2.082   4.429
 1103SOL    HW2 6045   5.094   2.231   4.443
 1103SOL     MW 6046   5.141   2.159   4.459
 1104SOL     OW 6047   4.705   4.696   3.399
 1104SOL    HW1 6048   4.631   4.732   3.448
 1104SOL    HW2 6049   4.782   4.722   3.449
 1104SOL     MW 6050   4.705   4.704   3.412
 1105SOL     OW 6051   1.432   0.845   0.659
 1105SOL    HW1 6052   1.385   0.784   0.602
 1105SOL    HW2 6053   1.364   0.892   0.706
 1105SOL     MW 6054   1.417   0.843   0.658
 1106SOL     OW 6055   0.527   0.261   5.247
 1106SOL    HW1 6056   0.570   0.260   5.332
 1106SOL    HW2 6057   0.490   0.349   5.240
 1106SOL     MW 6058   0.528   0.272   5.257
 1107SOL     OW 6059   3.241   1.399   1.305
 1107SOL    HW1 6060   3.319   1.345   1.313
 1107SOL    HW2 6061   3.177   1.342   1.263
 1107SOL     MW 6062   3.243   1.385   1.301
 1108SOL     OW 6063   1.056   4.194   6.026
 1108SOL    HW1 6064   0.964   4.211   6.003
 1108SOL    HW2 6065   1.055   4.181   6.120
 1108SOL     MW 6066   1.044   4.195   6.035
 1109SOL     OW 6067   3.324   4.293   4.435
 1109SOL    HW1 6068   3.267   4.367   4.454
 1109SOL    HW2 6069   3.271   4.216   4.453
 1109SOL     MW 6070   3.310   4.293   4.440
 1110SOL     OW 6071   2.515   4.457   5.537
 1110SOL    HW1 6072   2.429   4.498   5.527
 1110SOL    HW2 6073   2.545   4.442   5.447
 1110SOL     MW 6074   2.508   4.460   5.524
 1111SOL     OW 6075   0.944   5.537   4.804
 1111SOL    HW1 6076   1.037   5.559   4.807
 1111SOL    HW2 6077   0.910   5.568   4.888
 1111SOL     MW 6078   0.951   5.544   4.816
 1112SOL     OW 6079   4.814   1.140   5.807
 1112SOL    HW1 6080   4.723   1.110   5.817
 1112SOL    HW2 6081   4.864   1.060   5.796
 1112SOL     MW 6082   4.809   1.126   5.807
 1113SOL     OW 6083   5.301   4.389   3.650
 1113SOL    HW1 6084   5.372   4.333   3.616
 1113SOL    HW2 6085   5.346   4.456   3.702
 1113SOL     MW 6086   5.316   4.390   3.652
 1114SOL     OW 6087   1.160   4.689   1.736
 1114SOL    HW1 6088   1.179   4.743   1.812
 1114SOL    HW2 6089   1.226   4.712   1.672
 1114SOL     MW 6090   1.170   4.699   1.738
 1115SOL     OW 6091   0.072   0.951   1.147
 1115SOL    HW1 6092   0.160   0.984   1.171
 1115SOL    HW2 6093   0.082   0.920   1.057
 1115SOL     MW 6094   0.085   0.951   1.139
 1116SOL     OW 6095   5.386   5.066   5.111
 1116SOL    HW1 6096   5.340   5.014   5.045
 1116SOL    HW2 6097   5.337   5.049   5.192
 1116SOL     MW 6098   5.374   5.057   5.113
 1117SOL     OW 6099   0.974   0.065   0.495
 1117SOL    HW1 6100   0.918   0.000   0.539
 1117SOL    HW2 6101   1.060   0.024   0.490
 1117SOL     MW 6102   0.977   0.051   0.500
 1118SOL     OW 6103   0.207   4.791   5.924
 1118SOL    HW1 6104   0.135   4.729   5.933
 1118SOL    HW2 6105   0.209   4.838   6.007
 1118SOL     MW 6106   0.197   4.789   5.936
 1119SOL     OW 6107   3.826   2.373   0.438
 1119SOL    HW1 6108   3.877   2.316   0.381
 1119SOL    HW2 6109   3.872   2.370   0.522
 1119SOL     MW 6110   3.838   2.365   0.442
 1120SOL     OW 6111   3.976   4.499   1.593
 1120SOL    HW1 6112   3.967   4.560   1.666
 1120SOL    HW2 6113   4.015   4.551   1.523
 1120SOL     MW 6114   3.979   4.513   1.593
 1121SOL     OW 6115   3.686   4.970   6.102
 1121SOL    HW1 6116   3.619   5.033   6.130
 1121SOL    HW2 6117   3.765   5.023   6.091
 1121SOL     MW 6118   3.687   4.985   6.105
 1122SOL     OW 6119   1.444   2.520   5.349
 1122SOL    HW1 6120   1.412   2.465   5.278
 1122SOL    HW2 6121   1.517   2.569   5.311
 1122SOL     MW 6122   1.449   2.519   5.335
 1123SOL     OW 6123   4.916   0.945   4.569
 1123SOL    HW1 6124   4.873   1.027   4.548
 1123SOL    HW2 6125   4.889   0.925   4.658
 1123SOL     MW 6126   4.907   0.953   4.578
 1124SOL     OW 6127   5.051   3.797   0.039
 1124SOL    HW1 6128   5.143   3.784   0.063
 1124SOL    HW2 6129   5.050   3.883  -0.002
 1124SOL     MW 6130   5.063   3.807   0.037
 1125SOL     OW 6131   5.081   4.216   2.481
 1125SOL    HW1 6132   5.084   4.131   2.527
 1125SOL    HW2 6133   5.060   4.193   2.391
 1125SOL     MW 6134   5.079   4.202   2.476
 1126SOL     OW 6135   0.378   0.584   4.577
 1126SOL    HW1 6136   0.352   0.497   4.545
 1126SOL    HW2 6137   0.444   0.614   4.515
 1126SOL     MW 6138   0.383   0.577   4.565
 1127SOL     OW 6139   3.766   2.279   4.936
 1127SOL    HW1 6140   3.783   2.303   4.845
 1127SOL    HW2 6141   3.785   2.185   4.941
 1127SOL     MW 6142   3.770   2.270   4.925
 1128SOL     OW 6143   3.479   5.080   1.039
 1128SOL    HW1 6144   3.465   5.145   1.107
 1128SOL    HW2 6145   3.546   5.021   1.074
 1128SOL     MW 6146   3.486   5.081   1.052
 1129SOL     OW 6147   4.338   5.649   5.987
 1129SOL    HW1 6148   4.255   5.613   5.956
 1129SOL    HW2 6149   4.375   5.694   5.911
 1129SOL     MW 6150   4.332   5.650   5.973
 1130SOL     OW 6151   1.236   1.951   5.203
 1130SOL    HW1 6152   1.317   1.966   5.251
 1130SOL    HW2 6153   1.192   1.881   5.252
 1130SOL     MW 6154   1.240   1.944   5.215
 1131SOL     OW 6155   1.547   2.708   2.815
 1131SOL    HW1 6156   1.490   2.647   2.767
 1131SOL    HW2 6157   1.525   2.694   2.907
 1131SOL     MW 6158   1.537   2.698   2.820
 1132SOL     OW 6159   5.035   1.680   6.042
 1132SOL    HW1 6160   5.024   1.738   5.967
 1132SOL    HW2 6161   5.077   1.601   6.006
 1132SOL     MW 6162   5.039   1.677   6.028
 1133SOL     OW 6163   1.698   0.921   3.385
 1133SOL    HW1 6164   1.693   0.992   3.321
 1133SOL    HW2 6165   1.647   0.953   3.460
 1133SOL     MW 6166   1.691   0.934   3.386
 1134SOL     OW 6167   3.788   3.706   2.526
 1134SOL    HW1 6168   3.772   3.665   2.441
 1134SOL    HW2 6169   3.743   3.790   2.521
 1134SOL     MW 6170   3.780   3.712   2.514
 1135SOL     OW 6171   5.461   1.073   2.738
 1135SOL    HW1 6172   5.390   1.064   2.802
 1135SOL    HW2 6173   5.424   1.126   2.668
 1135SOL     MW 6174   5.447   1.078   2.737
 1136SOL     OW 6175   3.475   0.799   0.355
 1136SOL    HW1 6176   3.389   0.768   0.382
 1136SOL    HW2 6177   3.487   0.882   0.400
 1136SOL     MW 6178   3.466   0.805   0.364
 1137SOL     OW 6179   6.052   4.485   2.199
 1137SOL    HW1 6180   6.069   4.575   2.224
 1137SOL    HW2 6181   6.111   4.469   2.125
 1137SOL     MW 6182   6.062   4.494   2.192
 1138SOL     OW 6183   3.854   1.034   5.303
 1138SOL    HW1 6184   3.794   1.103   5.333
 1138SOL    HW2 6185   3.873   0.984   5.382
 1138SOL     MW 6186   3.848   1.036   5.317
 1139SOL     OW 6187   2.597   2.246   5.390
 1139SOL    HW1 6188   2.514   2.203   5.370
 1139SOL    HW2 6189   2.627   2.203   5.471
 1139SOL     MW 6190   2.590   2.235   5.398
 1140SOL     OW 6191   5.062   6.096   0.718
 1140SOL    HW1 6192   5.134   6.045   0.756
 1140SOL    HW2 6193   5.002   6.111   0.792
 1140SOL     MW 6194   5.064   6.091   0.733
 1141SOL     OW 6195   3.486   5.177   0.033
 1141SOL    HW1 6196   3.434   5.098   0.046
 1141SOL    HW2 6197   3.434   5.247   0.074
 1141SOL     MW 6198   3.472   5.176   0.040
 1142SOL     OW 6199   0.769   5.147   3.367
 1142SOL    HW1 6200   0.808   5.180   3.286
 1142SOL    HW2 6201   0.839   5.097   3.409
 1142SOL     MW 6202   0.784   5.145   3.362
 1143SOL     OW 6203   0.169   0.436   3.456
 1143SOL    HW1 6204   0.118   0.494   3.513
 1143SOL    HW2 6205   0.185   0.487   3.377
 1143SOL     MW 6206   0.166   0.450   3.453
 1144SOL     OW 6207   3.813   5.879   4.068
 1144SOL    HW1 6208   3.897   5.914   4.100
 1144SOL    HW2 6209   3.761   5.957   4.048
 1144SOL     MW 6210   3.817   5.893   4.070
 1145SOL     OW 6211   3.614   0.150   3.036
 1145SOL    HW1 6212   3.710   0.141   3.037
 1145SOL    HW2 6213   3.584   0.093   3.106
 1145SOL     MW 6214   3.623   0.142   3.045
 1146SOL     OW 6215   0.906   4.229   3.572
 1146SOL    HW1 6216   0.853   4.159   3.534
 1146SOL    HW2 6217   0.849   4.272   3.635
 1146SOL     MW 6218   0.892   4.226   3.576
 1147SOL     OW 6219   0.976   0.815   4.530
 1147SOL    HW1 6220   0.977   0.719   4.523
 1147SOL    HW2 6221   0.994   0.832   4.622
 1147SOL     MW 6222   0.978   0.805   4.541
 1148SOL     OW 6223   5.132   1.847   0.337
 1148SOL    HW1 6224   5.047   1.874   0.370
 1148SOL    HW2 6225   5.154   1.913   0.271
 1148SOL     MW 6226   5.124   1.859   0.333
 1149SOL     OW 6227   0.988   0.496   1.410
 1149SOL    HW1 6228   0.951   0.407   1.411
 1149SOL    HW2 6229   0.965   0.532   1.497
 1149SOL     MW 6230   0.981   0.489   1.422
 1150SOL     OW 6231   2.660   0.320   3.691
 1150SOL    HW1 6232   2.624   0.256   3.630
 1150SOL    HW2 6233   2.634   0.288   3.777
 1150SOL     MW 6234   2.652   0.308   3.694
 1151SOL     OW 6235   3.716   3.005   4.599
 1151SOL    HW1 6236   3.662   2.928   4.617
 1151SOL    HW2 6237   3.661   3.079   4.624
 1151SOL     MW 6238   3.702   3.004   4.604
 1152SOL     OW 6239   2.535   5.266   3.609
 1152SOL    HW1 6240   2.507   5.272   3.517
 1152SOL    HW2 6241   2.458   5.292   3.659
 1152SOL     MW 6242   2.522   5.270   3.604
 1153SOL     OW 6243   0.052   5.054   4.274
 1153SOL    HW1 6244   0.052   4.987   4.206
 1153SOL    HW2 6245   0.121   5.027   4.336
 1153SOL     MW 6246   0.062   5.042   4.274
 1154SOL     OW 6247   4.640   4.473   5.408
 1154SOL    HW1 6248   4.698   4.534   5.362
 1154SOL    HW2 6249   4.648   4.497   5.500
 1154SOL     MW 6250   4.649   4.484   5.414
 1155SOL     OW 6251   4.424   4.355   0.402
 1155SOL    HW1 6252   4.352   4.415   0.419
 1155SOL    HW2 6253   4.465   4.342   0.488
 1155SOL     MW 6254   4.420   4.361   0.416
 1156SOL     OW 6255   0.920   5.100   0.796
 1156SOL    HW1 6256   1.002   5.055   0.822
 1156SOL    HW2 6257   0.948   5.191   0.781
 1156SOL     MW 6258   0.935   5.106   0.797
 1157SOL     OW 6259   5.532   5.761   0.780
 1157SOL    HW1 6260   5.515   5.855   0.785
 1157SOL    HW2 6261   5.446   5.720   0.783
 1157SOL     MW 6262   5.519   5.768   0.781
 1158SOL     OW 6263   1.988   0.336   1.185
 1158SOL    HW1 6264   1.913   0.386   1.216
 1158SOL    HW2 6265   2.042   0.399   1.137
 1158SOL     MW 6266   1.985   0.350   1.183
 1159SOL     OW 6267   4.961   5.844   4.091
 1159SOL    HW1 6268   4.987   5.904   4.021
 1159SOL    HW2 6269   5.044   5.814   4.128
 1159SOL     MW 6270   4.975   5.848   4.086
 1160SOL     OW 6271   1.310   5.772   0.406
 1160SOL    HW1 6272   1.375   5.782   0.476
 1160SOL    HW2 6273   1.327   5.845   0.347
 1160SOL     MW 6274   1.321   5.783   0.408
 1161SOL     OW 6275   2.520   3.904   0.339
 1161SOL    HW1 6276   2.555   3.832   0.287
 1161SOL    HW2 6277   2.425   3.898   0.328
 1161SOL     MW 6278   2.512   3.894   0.331
 1162SOL     OW 6279   1.573   3.400   5.497
 1162SOL    HW1 6280   1.640   3.372   5.560
 1162SOL    HW2 6281   1.623   3.436   5.423
 1162SOL     MW 6282   1.588   3.401   5.495
 1163SOL     OW 6283   0.950   3.326   3.876
 1163SOL    HW1 6284   1.014   3.357   3.812
 1163SOL    HW2 6285   0.942   3.398   3.939
 1163SOL     MW 6286   0.957   3.339   3.876
 1164SOL     OW 6287   0.501   0.691   5.485
 1164SOL    HW1 6288   0.490   0.614   5.428
 1164SOL    HW2 6289   0.424   0.688   5.543
 1164SOL     MW 6290   0.490   0.681   5.485
 1165SOL     OW 6291   1.176   0.010   3.266
 1165SOL    HW1 6292   1.109   0.060   3.218
 1165SOL    HW2 6293   1.166   0.037   3.357
 1165SOL     MW 6294   1.167   0.020   3.271
 1166SOL     OW 6295   1.709   4.415   4.475
 1166SOL    HW1 6296   1.686   4.340   4.420
 1166SOL    HW2 6297   1.696   4.491   4.419
 1166SOL     MW 6298   1.705   4.415   4.461
 1167SOL     OW 6299   5.154   3.994   2.697
 1167SOL    HW1 6300   5.123   3.980   2.787
 1167SOL    HW2 6301   5.221   4.062   2.705
 1167SOL     MW 6302   5.158   4.001   2.709
 1168SOL     OW 6303   0.127   0.863   3.534
 1168SOL    HW1 6304   0.197   0.905   3.582
 1168SOL    HW2 6305   0.054   0.925   3.538
 1168SOL     MW 6306   0.127   0.876   3.540
 1169SOL     OW 6307   4.415   4.696   3.980
 1169SOL    HW1 6308   4.463   4.775   4.006
 1169SOL    HW2 6309   4.481   4.627   3.981
 1169SOL     MW 6310   4.430   4.697   3.983
 1170SOL     OW 6311   0.087   1.422   3.728
 1170SOL    HW1 6312   0.113   1.369   3.804
 1170SOL    HW2 6313   0.069   1.509   3.763
 1170SOL     MW 6314   0.089   1.426   3.742
 1171SOL     OW 6315   0.026   3.289   0.783
 1171SOL    HW1 6316   0.096   3.346   0.751
 1171SOL    HW2 6317  -0.003   3.241   0.705
 1171SOL     MW 6318   0.032   3.290   0.769
 1172SOL     OW 6319   3.066   2.128   1.539
 1172SOL    HW1 6320   2.994   2.118   1.476
 1172SOL    HW2 6321   3.063   2.221   1.563
 1172SOL     MW 6322   3.056   2.139   1.534
 1173SOL     OW 6323   0.692   4.237   5.393
 1173SOL    HW1 6324   0.787   4.233   5.385
 1173SOL    HW2 6325   0.675   4.232   5.488
 1173SOL     MW 6326   0.701   4.235   5.404
 1174SOL     OW 6327   2.059   4.667   0.068
 1174SOL    HW1 6328   2.060   4.625  -0.017
 1174SOL    HW2 6329   1.967   4.686   0.085
 1174SOL     MW 6330   2.047   4.664   0.060
 1175SOL     OW 6331   5.057   2.768   5.438
 1175SOL    HW1 6332   4.967   2.797   5.455
 1175SOL    HW2 6333   5.111   2.832   5.482
 1175SOL     MW 6334   5.052   2.780   5.446
 1176SOL     OW 6335   5.800   1.658   1.725
 1176SOL    HW1 6336   5.794   1.600   1.800
 1176SOL    HW2 6337   5.710   1.669   1.696
 1176SOL     MW 6338   5.788   1.652   1.731
 1177SOL     OW 6339   0.640   0.009   2.575
 1177SOL    HW1 6340   0.675  -0.077   2.551
 1177SOL    HW2 6341   0.551   0.009   2.539
 1177SOL     MW 6342   0.634  -0.002   2.567
 1178SOL     OW 6343   0.103   5.746   1.374
 1178SOL    HW1 6344   0.163   5.768   1.446
 1178SOL    HW2 6345   0.057   5.829   1.356
 1178SOL     MW 6346   0.104   5.760   1.381
 1179SOL     OW 6347   1.480   0.886   2.783
 1179SOL    HW1 6348   1.394   0.845   2.798
 1179SOL    HW2 6349   1.536   0.813   2.757
 1179SOL     MW 6350   1.476   0.871   2.782
 1180SOL     OW 6351   5.384   2.896   4.022
 1180SOL    HW1 6352   5.449   2.958   3.988
 1180SOL    HW2 6353   5.435   2.820   4.048
 1180SOL     MW 6354   5.399   2.894   4.021
 1181SOL     OW 6355   2.959   1.796   4.812
 1181SOL    HW1 6356   3.027   1.798   4.745
 1181SOL    HW2 6357   3.000   1.836   4.888
 1181SOL     MW 6358   2.973   1.802   4.813
 1182SOL     OW 6359   1.562   3.490   4.578
 1182SOL    HW1 6360   1.590   3.545   4.504
 1182SOL    HW2 6361   1.595   3.535   4.655
 1182SOL     MW 6362   1.570   3.503   4.578
 1183SOL     OW 6363   4.339   1.013   4.864
 1183SOL    HW1 6364   4.406   1.019   4.932
 1183SOL    HW2 6365   4.267   1.068   4.897
 1183SOL     MW 6366   4.338   1.021   4.877
 1184SOL     OW 6367   1.583   3.924   0.667
 1184SOL    HW1 6368   1.675   3.950   0.669
 1184SOL    HW2 6369   1.578   3.848   0.725
 1184SOL     MW 6370   1.594   3.917   0.674
 1185SOL     OW 6371   1.456   5.264   0.097
 1185SOL    HW1 6372   1.399   5.193   0.066
 1185SOL    HW2 6373   1.429   5.340   0.045
 1185SOL     MW 6374   1.445   5.264   0.087
 1186SOL     OW 6375   2.922   0.494   1.333
 1186SOL    HW1 6376   2.937   0.500   1.427
 1186SOL    HW2 6377   2.984   0.557   1.295
 1186SOL     MW 6378   2.932   0.503   1.340
 1187SOL     OW 6379   1.545   5.205   4.548
 1187SOL    HW1 6380   1.584   5.195   4.461
 1187SOL    HW2 6381   1.458   5.240   4.532
 1187SOL     MW 6382   1.539   5.208   4.535
 1188SOL     OW 6383   5.088   0.935   4.319
 1188SOL    HW1 6384   5.148   0.863   4.301
 1188SOL    HW2 6385   5.061   0.922   4.410
 1188SOL     MW 6386   5.092   0.924   4.328
 1189SOL     OW 6387   6.076   5.817   3.039
 1189SOL    HW1 6388   6.170   5.799   3.041
 1189SOL    HW2 6389   6.038   5.742   2.992
 1189SOL     MW 6390   6.083   5.805   3.033
 1190SOL     OW 6391   3.927   0.685   4.656
 1190SOL    HW1 6392   3.844   0.678   4.609
 1190SOL    HW2 6393   3.903   0.674   4.749
 1190SOL     MW 6394   3.913   0.682   4.662
 1191SOL     OW 6395   5.635   1.695   2.898
 1191SOL    HW1 6396   5.716   1.746   2.894
 1191SOL    HW2 6397   5.662   1.605   2.882
 1191SOL     MW 6398   5.648   1.690   2.896
 1192SOL     OW 6399   5.389   0.231   0.081
 1192SOL    HW1 6400   5.337   0.288   0.025
 1192SOL    HW2 6401   5.468   0.213   0.030
 1192SOL     MW 6402   5.392   0.236   0.067
 1193SOL     OW 6403   5.275   1.586   2.138
 1193SOL    HW1 6404   5.314   1.549   2.059
 1193SOL    HW2 6405   5.229   1.665   2.108
 1193SOL     MW 6406   5.275   1.592   2.124
 1194SOL     OW 6407   4.435   0.793   2.515
 1194SOL    HW1 6408   4.382   0.749   2.448
 1194SOL    HW2 6409   4.525   0.779   2.487
 1194SOL     MW 6410   4.440   0.786   2.503
 1195SOL     OW 6411   0.056   3.844   3.654
 1195SOL    HW1 6412   0.045   3.790   3.576
 1195SOL    HW2 6413   0.025   3.931   3.627
 1195SOL     MW 6414   0.050   3.849   3.641
 1196SOL     OW 6415   2.053   1.545   5.157
 1196SOL    HW1 6416   2.145   1.528   5.138
 1196SOL    HW2 6417   2.039   1.508   5.244
 1196SOL     MW 6418   2.063   1.538   5.166
 1197SOL     OW 6419   4.729   2.721   1.816
 1197SOL    HW1 6420   4.734   2.656   1.887
 1197SOL    HW2 6421   4.729   2.805   1.862
 1197SOL     MW 6422   4.729   2.723   1.831
 1198SOL     OW 6423   4.351   2.184   1.217
 1198SOL    HW1 6424   4.267   2.138   1.215
 1198SOL    HW2 6425   4.350   2.232   1.300
 1198SOL     MW 6426   4.340   2.184   1.227
 1199SOL     OW 6427   1.343   4.451   5.040
 1199SOL    HW1 6428   1.322   4.489   5.125
 1199SOL    HW2 6429   1.432   4.479   5.022
 1199SOL     MW 6430   1.351   4.459   5.048
 1200SOL     OW 6431   4.995   5.747   4.440
 1200SOL    HW1 6432   5.002   5.798   4.521
 1200SOL    HW2 6433   4.900   5.742   4.424
 1200SOL     MW 6434   4.984   5.753   4.448
 1201SOL     OW 6435   0.492   0.006   2.138
 1201SOL    HW1 6436   0.523   0.050   2.058
 1201SOL    HW2 6437   0.405  -0.024   2.118
 1201SOL     MW 6438   0.485   0.008   2.125
 1202SOL     OW 6439   4.128   0.818   0.874
 1202SOL    HW1 6440   4.056   0.758   0.854
 1202SOL    HW2 6441   4.087   0.905   0.878
 1202SOL     MW 6442   4.114   0.822   0.872
 1203SOL     OW 6443   0.985   5.293   4.995
 1203SOL    HW1 6444   1.017   5.344   5.070
 1203SOL    HW2 6445   0.937   5.356   4.943
 1203SOL     MW 6446   0.984   5.308   4.998
 1204SOL     OW 6447   1.293   1.850   1.827
 1204SOL    HW1 6448   1.294   1.863   1.732
 1204SOL    HW2 6449   1.372   1.797   1.844
 1204SOL     MW 6450   1.304   1.845   1.817
 1205SOL     OW 6451   1.130   3.444   2.842
 1205SOL    HW1 6452   1.104   3.390   2.917
 1205SOL    HW2 6453   1.194   3.506   2.878
 1205SOL     MW 6454   1.136   3.445   2.856
 1206SOL     OW 6455   3.895   5.604   1.984
 1206SOL    HW1 6456   3.980   5.573   2.017
 1206SOL    HW2 6457   3.903   5.598   1.889
 1206SOL     MW 6458   3.907   5.599   1.976
 1207SOL     OW 6459   0.081   5.924   5.224
 1207SOL    HW1 6460   0.039   5.911   5.139
 1207SOL    HW2 6461   0.116   5.838   5.247
 1207SOL     MW 6462   0.080   5.911   5.216
 1208SOL     OW 6463   3.180   1.119   2.351
 1208SOL    HW1 6464   3.171   1.068   2.271
 1208SOL    HW2 6465   3.118   1.078   2.412
 1208SOL     MW 6466   3.171   1.107   2.349
 1209SOL     OW 6467   5.729   5.655   4.911
 1209SOL    HW1 6468   5.657   5.653   4.848
 1209SOL    HW2 6469   5.696   5.607   4.987
 1209SOL     MW 6470   5.716   5.649   4.913
 1210SOL     OW 6471   1.884   3.272   5.000
 1210SOL    HW1 6472   1.979   3.267   5.008
 1210SOL    HW2 6473   1.856   3.180   5.000
 1210SOL     MW 6474   1.893   3.259   5.001
 1211SOL     OW 6475   5.984   4.043   1.153
 1211SOL    HW1 6476   5.889   4.029   1.156
 1211SOL    HW2 6477   6.020   3.959   1.126
 1211SOL     MW 6478   5.976   4.030   1.150
 1212SOL     OW 6479   2.149   5.635   2.789
 1212SOL    HW1 6480   2.064   5.595   2.804
 1212SOL    HW2 6481   2.130   5.709   2.731
 1212SOL     MW 6482   2.136   5.640   2.784
 1213SOL     OW 6483   5.815   2.687   2.540
 1213SOL    HW1 6484   5.870   2.618   2.575
 1213SOL    HW2 6485   5.726   2.652   2.543
 1213SOL     MW 6486   5.811   2.674   2.545
 1214SOL     OW 6487   5.696   2.713   3.885
 1214SOL    HW1 6488   5.688   2.643   3.820
 1214SOL    HW2 6489   5.775   2.690   3.934
 1214SOL     MW 6490   5.705   2.701   3.883
 1215SOL     OW 6491   2.325   3.116   0.540
 1215SOL    HW1 6492   2.330   3.089   0.632
 1215SOL    HW2 6493   2.248   3.174   0.536
 1215SOL     MW 6494   2.316   3.120   0.551
 1216SOL     OW 6495   2.323   5.573   3.500
 1216SOL    HW1 6496   2.409   5.572   3.459
 1216SOL    HW2 6497   2.272   5.633   3.447
 1216SOL     MW 6498   2.328   5.580   3.488
 1217SOL     OW 6499   4.052   2.806   5.842
 1217SOL    HW1 6500   4.038   2.879   5.782
 1217SOL    HW2 6501   4.086   2.847   5.922
 1217SOL     MW 6502   4.054   2.821   5.845
 1218SOL     OW 6503   0.343   1.903   5.947
 1218SOL    HW1 6504   0.300   1.840   6.004
 1218SOL    HW2 6505   0.391   1.962   6.006
 1218SOL     MW 6506   0.344   1.903   5.962
 1219SOL     OW 6507   3.835   0.269   3.885
 1219SOL    HW1 6508   3.847   0.360   3.858
 1219SOL    HW2 6509   3.876   0.217   3.816
 1219SOL     MW 6510   3.842   0.274   3.873
 1220SOL     OW 6511   0.017   1.515   1.450
 1220SOL    HW1 6512  -0.031   1.473   1.521
 1220SOL    HW2 6513  -0.049   1.566   1.402
 1220SOL     MW 6514   0.003   1.516   1.453
 1221SOL     OW 6515   1.275   6.014   1.232
 1221SOL    HW1 6516   1.239   5.988   1.148
 1221SOL    HW2 6517   1.264   6.109   1.234
 1221SOL     MW 6518   1.269   6.023   1.222
 1222SOL     OW 6519   0.886   3.254   5.324
 1222SOL    HW1 6520   0.854   3.169   5.355
 1222SOL    HW2 6521   0.983   3.245   5.325
 1222SOL     MW 6522   0.895   3.242   5.328
 1223SOL     OW 6523   1.298   1.395   1.252
 1223SOL    HW1 6524   1.390   1.403   1.227
 1223SOL    HW2 6525   1.300   1.392   1.348
 1223SOL     MW 6526   1.310   1.396   1.261
 1224SOL     OW 6527   1.346   3.274   2.034
 1224SOL    HW1 6528   1.441   3.288   2.036
 1224SOL    HW2 6529   1.336   3.181   2.015
 1224SOL     MW 6530   1.357   3.264   2.032
 1225SOL     OW 6531   1.142   2.019   0.335
 1225SOL    HW1 6532   1.075   1.966   0.376
 1225SOL    HW2 6533   1.095   2.079   0.278
 1225SOL     MW 6534   1.128   2.020   0.333
 1226SOL     OW 6535   3.663   0.884   1.293
 1226SOL    HW1 6536   3.633   0.862   1.381
 1226SOL    HW2 6537   3.639   0.809   1.239
 1226SOL     MW 6538   3.656   0.872   1.297
 1227SOL     OW 6539   4.582   1.836   5.334
 1227SOL    HW1 6540   4.562   1.838   5.240
 1227SOL    HW2 6541   4.526   1.903   5.372
 1227SOL     MW 6542   4.572   1.845   5.326
 1228SOL     OW 6543   3.859   4.974   2.757
 1228SOL    HW1 6544   3.936   5.025   2.731
 1228SOL    HW2 6545   3.889   4.920   2.830
 1228SOL     MW 6546   3.872   4.973   2.763
 1229SOL     OW 6547   2.960   4.920   4.885
 1229SOL    HW1 6548   2.896   4.928   4.955
 1229SOL    HW2 6549   2.915   4.870   4.817
 1229SOL     MW 6550   2.946   4.914   4.885
 1230SOL     OW 6551   3.152   4.725   3.426
 1230SOL    HW1 6552   3.168   4.635   3.455
 1230SOL    HW2 6553   3.058   4.738   3.439
 1230SOL     MW 6554   3.142   4.715   3.431
 1231SOL     OW 6555   4.055   5.742   0.659
 1231SOL    HW1 6556   3.978   5.687   0.646
 1231SOL    HW2 6557   4.099   5.743   0.574
 1231SOL     MW 6558   4.050   5.735   0.647
 1232SOL     OW 6559   4.864   4.403   0.829
 1232SOL    HW1 6560   4.827   4.325   0.787
 1232SOL    HW2 6561   4.889   4.374   0.917
 1232SOL     MW 6562   4.863   4.389   0.835
 1233SOL     OW 6563   4.269   4.230   5.407
 1233SOL    HW1 6564   4.209   4.168   5.365
 1233SOL    HW2 6565   4.333   4.251   5.339
 1233SOL     MW 6566   4.270   4.224   5.393
 1234SOL     OW 6567   0.588   5.107   4.837
 1234SOL    HW1 6568   0.535   5.084   4.761
 1234SOL    HW2 6569   0.556   5.193   4.864
 1234SOL     MW 6570   0.576   5.115   4.831
 1235SOL     OW 6571   4.551   4.451   4.419
 1235SOL    HW1 6572   4.633   4.446   4.371
 1235SOL    HW2 6573   4.576   4.479   4.507
 1235SOL     MW 6574   4.564   4.454   4.424
 1236SOL     OW 6575   3.792   0.396   3.234
 1236SOL    HW1 6576   3.793   0.358   3.322
 1236SOL    HW2 6577   3.706   0.372   3.199
 1236SOL     MW 6578   3.781   0.388   3.241
 1237SOL     OW 6579   2.638   5.390   5.287
 1237SOL    HW1 6580   2.665   5.358   5.201
 1237SOL    HW2 6581   2.611   5.311   5.335
 1237SOL     MW 6582   2.638   5.376   5.282
 1238SOL     OW 6583   0.163   5.239   4.472
 1238SOL    HW1 6584   0.258   5.220   4.473
 1238SOL    HW2 6585   0.124   5.173   4.529
 1238SOL     MW 6586   0.170   5.228   4.480
 1239SOL     OW 6587   5.105   6.007   1.652
 1239SOL    HW1 6588   5.111   6.029   1.745
 1239SOL    HW2 6589   5.049   6.074   1.614
 1239SOL     MW 6590   5.099   6.018   1.659
 1240SOL     OW 6591   5.340   0.174   5.154
 1240SOL    HW1 6592   5.297   0.255   5.183
 1240SOL    HW2 6593   5.400   0.152   5.225
 1240SOL     MW 6594   5.342   0.182   5.167
 1241SOL     OW 6595   5.668   2.075   3.151
 1241SOL    HW1 6596   5.584   2.088   3.194
 1241SOL    HW2 6597   5.730   2.122   3.207
 1241SOL     MW 6598   5.666   2.083   3.164
 1242SOL     OW 6599   1.147   3.967   1.305
 1242SOL    HW1 6600   1.146   3.985   1.210
 1242SOL    HW2 6601   1.058   3.934   1.323
 1242SOL     MW 6602   1.135   3.965   1.295
 1243SOL     OW 6603   1.466   2.820   5.435
 1243SOL    HW1 6604   1.387   2.850   5.391
 1243SOL    HW2 6605   1.435   2.752   5.495
 1243SOL     MW 6606   1.452   2.816   5.437
 1244SOL     OW 6607   5.210   6.101   4.174
 1244SOL    HW1 6608   5.254   6.074   4.093
 1244SOL    HW2 6609   5.200   6.196   4.165
 1244SOL     MW 6610   5.215   6.110   4.163
 1245SOL     OW 6611   4.713   2.187   5.337
 1245SOL    HW1 6612   4.619   2.201   5.350
 1245SOL    HW2 6613   4.754   2.262   5.380
 1245SOL     MW 6614   4.706   2.198   5.344
 1246SOL     OW 6615   0.757   3.523   0.648
 1246SOL    HW1 6616   0.771   3.467   0.571
 1246SOL    HW2 6617   0.845   3.548   0.675
 1246SOL     MW 6618   0.769   3.519   0.641
 1247SOL     OW 6619   4.834   1.494   3.650
 1247SOL    HW1 6620   4.848   1.527   3.738
 1247SOL    HW2 6621   4.770   1.554   3.612
 1247SOL     MW 6622   4.828   1.506   3.656
 1248SOL     OW 6623   5.538   1.256   5.673
 1248SOL    HW1 6624   5.620   1.210   5.656
 1248SOL    HW2 6625   5.562   1.349   5.674
 1248SOL     MW 6626   5.552   1.262   5.671
 1249SOL     OW 6627   0.517   1.081   5.353
 1249SOL    HW1 6628   0.601   1.047   5.384
 1249SOL    HW2 6629   0.466   1.003   5.331
 1249SOL     MW 6630   0.522   1.067   5.354
 1250SOL     OW 6631   5.616   3.170   5.965
 1250SOL    HW1 6632   5.627   3.133   5.878
 1250SOL    HW2 6633   5.549   3.115   6.006
 1250SOL     MW 6634   5.609   3.158   5.959
 1251SOL     OW 6635   5.819   2.157   3.499
 1251SOL    HW1 6636   5.752   2.091   3.517
 1251SOL    HW2 6637   5.889   2.136   3.561
 1251SOL     MW 6638   5.820   2.146   3.509
 1252SOL     OW 6639   4.005   3.282   5.578
 1252SOL    HW1 6640   3.913   3.311   5.578
 1252SOL    HW2 6641   4.055   3.360   5.601
 1252SOL     MW 6642   3.999   3.296   5.581
 1253SOL     OW 6643   1.269   2.851   0.427
 1253SOL    HW1 6644   1.251   2.827   0.518
 1253SOL    HW2 6645   1.296   2.768   0.386
 1253SOL     MW 6646   1.270   2.837   0.433
 1254SOL     OW 6647   4.671   2.278   4.315
 1254SOL    HW1 6648   4.582   2.304   4.289
 1254SOL    HW2 6649   4.669   2.182   4.315
 1254SOL     MW 6650   4.659   2.269   4.312
 1255SOL     OW 6651   3.568   3.935   0.941
 1255SOL    HW1 6652   3.515   3.900   0.869
 1255SOL    HW2 6653   3.525   4.018   0.963
 1255SOL     MW 6654   3.556   3.941   0.934
 1256SOL     OW 6655   0.828   6.072   3.744
 1256SOL    HW1 6656   0.879   6.148   3.771
 1256SOL    HW2 6657   0.841   6.008   3.813
 1256SOL     MW 6658   0.837   6.073   3.756
 1257SOL     OW 6659   3.177   0.728   3.632
 1257SOL    HW1 6660   3.222   0.806   3.598
 1257SOL    HW2 6661   3.147   0.754   3.719
 1257SOL     MW 6662   3.179   0.742   3.638
 1258SOL     OW 6663   1.482   1.229   4.951
 1258SOL    HW1 6664   1.427   1.299   4.917
 1258SOL    HW2 6665   1.568   1.243   4.910
 1258SOL     MW 6666   1.486   1.240   4.941
 1259SOL     OW 6667   6.082   2.489   0.562
 1259SOL    HW1 6668   6.102   2.582   0.569
 1259SOL    HW2 6669   6.002   2.485   0.510
 1259SOL     MW 6670   6.075   2.500   0.556
 1260SOL     OW 6671   3.983   0.179   1.624
 1260SOL    HW1 6672   4.022   0.234   1.692
 1260SOL    HW2 6673   4.048   0.111   1.609
 1260SOL     MW 6674   3.996   0.178   1.631
 1261SOL     OW 6675   0.729   4.337   5.688
 1261SOL    HW1 6676   0.801   4.279   5.667
 1261SOL    HW2 6677   0.771   4.422   5.705
 1261SOL     MW 6678   0.744   4.341   5.688
 1262SOL     OW 6679   2.079   0.736   0.476
 1262SOL    HW1 6680   2.059   0.695   0.392
 1262SOL    HW2 6681   2.173   0.718   0.489
 1262SOL     MW 6682   2.089   0.728   0.467
 1263SOL     OW 6683   0.392   5.577   0.940
 1263SOL    HW1 6684   0.446   5.639   0.892
 1263SOL    HW2 6685   0.307   5.579   0.896
 1263SOL     MW 6686   0.389   5.585   0.928
 1264SOL     OW 6687   2.588   1.777   0.696
 1264SOL    HW1 6688   2.649   1.820   0.637
 1264SOL    HW2 6689   2.595   1.826   0.778
 1264SOL     MW 6690   2.596   1.789   0.699
 1265SOL     OW 6691   0.569   2.638   5.531
 1265SOL    HW1 6692   0.602   2.589   5.607
 1265SOL    HW2 6693   0.528   2.572   5.475
 1265SOL     MW 6694   0.568   2.624   5.534
 1266SOL     OW 6695   3.861   5.356   2.551
 1266SOL    HW1 6696   3.875   5.379   2.643
 1266SOL    HW2 6697   3.770   5.329   2.547
 1266SOL     MW 6698   3.851   5.356   2.563
 1267SOL     OW 6699   2.149   4.850   2.030
 1267SOL    HW1 6700   2.143   4.886   1.941
 1267SOL    HW2 6701   2.086   4.902   2.081
 1267SOL     MW 6702   2.140   4.861   2.025
 1268SOL     OW 6703   0.179   5.667   5.254
 1268SOL    HW1 6704   0.105   5.613   5.284
 1268SOL    HW2 6705   0.255   5.629   5.297
 1268SOL     MW 6706   0.180   5.655   5.263
 1269SOL     OW 6707   5.813   5.380   0.938
 1269SOL    HW1 6708   5.745   5.313   0.947
 1269SOL    HW2 6709   5.775   5.447   0.882
 1269SOL     MW 6710   5.800   5.380   0.932
 1270SOL     OW 6711   5.841   5.995   1.711
 1270SOL    HW1 6712   5.831   5.919   1.768
 1270SOL    HW2 6713   5.782   6.061   1.749
 1270SOL     MW 6714   5.832   5.994   1.723
 1271SOL     OW 6715   0.694   3.350   3.084
 1271SOL    HW1 6716   0.764   3.334   3.147
 1271SOL    HW2 6717   0.718   3.432   3.041
 1271SOL     MW 6718   0.706   3.358   3.086
 1272SOL     OW 6719   0.777   1.818   4.540
 1272SOL    HW1 6720   0.866   1.781   4.534
 1272SOL    HW2 6721   0.729   1.779   4.467
 1272SOL     MW 6722   0.782   1.809   4.530
 1273SOL     OW 6723   2.690   4.986   0.374
 1273SOL    HW1 6724   2.748   5.058   0.401
 1273SOL    HW2 6725   2.699   4.921   0.443
 1273SOL     MW 6726   2.698   4.987   0.386
 1274SOL     OW 6727   3.578   3.989   4.662
 1274SOL    HW1 6728   3.488   4.003   4.634
 1274SOL    HW2 6729   3.631   4.012   4.585
 1274SOL     MW 6730   3.573   3.994   4.648
 1275SOL     OW 6731   4.227   3.141   0.139
 1275SOL    HW1 6732   4.302   3.200   0.143
 1275SOL    HW2 6733   4.230   3.103   0.052
 1275SOL     MW 6734   4.237   3.144   0.129
 1276SOL     OW 6735   4.950   0.134   1.561
 1276SOL    HW1 6736   4.864   0.094   1.551
 1276SOL    HW2 6737   4.967   0.175   1.476
 1276SOL     MW 6738   4.941   0.134   1.549
 1277SOL     OW 6739   1.612   1.747   0.837
 1277SOL    HW1 6740   1.648   1.763   0.750
 1277SOL    HW2 6741   1.680   1.697   0.883
 1277SOL     MW 6742   1.625   1.743   0.832
 1278SOL     OW 6743   2.833   3.061   0.939
 1278SOL    HW1 6744   2.842   3.007   0.861
 1278SOL    HW2 6745   2.908   3.120   0.937
 1278SOL     MW 6746   2.844   3.061   0.929
 1279SOL     OW 6747   1.676   2.233   4.387
 1279SOL    HW1 6748   1.682   2.286   4.466
 1279SOL    HW2 6749   1.767   2.210   4.367
 1279SOL     MW 6750   1.688   2.237   4.394
 1280SOL     OW 6751   4.630   3.393   3.707
 1280SOL    HW1 6752   4.721   3.366   3.721
 1280SOL    HW2 6753   4.582   3.353   3.779
 1280SOL     MW 6754   4.636   3.384   3.718
 1281SOL     OW 6755   5.787   5.155   4.160
 1281SOL    HW1 6756   5.763   5.203   4.081
 1281SOL    HW2 6757   5.705   5.115   4.190
 1281SOL     MW 6758   5.773   5.156   4.154
 1282SOL     OW 6759   0.702   0.615   4.204
 1282SOL    HW1 6760   0.780   0.670   4.198
 1282SOL    HW2 6761   0.721   0.540   4.147
 1282SOL     MW 6762   0.715   0.612   4.196
 1283SOL     OW 6763   3.058   5.310   4.209
 1283SOL    HW1 6764   3.047   5.219   4.235
 1283SOL    HW2 6765   3.152   5.327   4.218
 1283SOL     MW 6766   3.068   5.301   4.214
 1284SOL     OW 6767   3.708   5.986   1.906
 1284SOL    HW1 6768   3.750   5.985   1.820
 1284SOL    HW2 6769   3.627   5.936   1.893
 1284SOL     MW 6770   3.703   5.980   1.893
 1285SOL     OW 6771   1.814   1.869   5.262
 1285SOL    HW1 6772   1.855   1.838   5.182
 1285SOL    HW2 6773   1.802   1.789   5.315
 1285SOL     MW 6774   1.817   1.855   5.259
 1286SOL     OW 6775   3.453   2.586   5.063
 1286SOL    HW1 6776   3.382   2.576   4.999
 1286SOL    HW2 6777   3.423   2.656   5.121
 1286SOL     MW 6778   3.440   2.594   5.062
 1287SOL     OW 6779   2.272   6.093   1.715
 1287SOL    HW1 6780   2.321   6.059   1.790
 1287SOL    HW2 6781   2.229   6.016   1.678
 1287SOL     MW 6782   2.273   6.079   1.720
 1288SOL     OW 6783   3.424   1.539   4.006
 1288SOL    HW1 6784   3.492   1.482   4.042
 1288SOL    HW2 6785   3.460   1.628   4.014
 1288SOL     MW 6786   3.437   1.543   4.011
 1289SOL     OW 6787   5.196   1.585   3.105
 1289SOL    HW1 6788   5.260   1.530   3.150
 1289SOL    HW2 6789   5.167   1.647   3.171
 1289SOL     MW 6790   5.201   1.586   3.119
 1290SOL     OW 6791   4.832   3.710   1.522
 1290SOL    HW1 6792   4.776   3.772   1.568
 1290SOL    HW2 6793   4.784   3.690   1.441
 1290SOL     MW 6794   4.819   3.715   1.517
 1291SOL     OW 6795   5.868   1.376   2.220
 1291SOL    HW1 6796   5.946   1.366   2.166
 1291SOL    HW2 6797   5.901   1.389   2.309
 1291SOL     MW 6798   5.882   1.377   2.224
 1292SOL     OW 6799   5.604   1.245   3.966
 1292SOL    HW1 6800   5.660   1.323   3.970
 1292SOL    HW2 6801   5.622   1.207   3.880
 1292SOL     MW 6802   5.613   1.250   3.955
 1293SOL     OW 6803   5.961   4.244   4.290
 1293SOL    HW1 6804   5.973   4.237   4.385
 1293SOL    HW2 6805   5.886   4.187   4.272
 1293SOL     MW 6806   5.953   4.236   4.300
 1294SOL     OW 6807   5.100   2.421   4.930
 1294SOL    HW1 6808   5.097   2.391   5.021
 1294SOL    HW2 6809   5.058   2.352   4.880
 1294SOL     MW 6810   5.094   2.408   4.935
 1295SOL     OW 6811   0.660   0.313   5.471
 1295SOL    HW1 6812   0.627   0.319   5.561
 1295SOL    HW2 6813   0.720   0.388   5.463
 1295SOL     MW 6814   0.662   0.324   5.481
 1296SOL     OW 6815   5.127   1.851   2.170
 1296SOL    HW1 6816   5.193   1.921   2.169
 1296SOL    HW2 6817   5.131   1.816   2.259
 1296SOL     MW 6818   5.136   1.856   2.181
 1297SOL     OW 6819   5.056   1.587   1.170
 1297SOL    HW1 6820   5.021   1.655   1.227
 1297SOL    HW2 6821   5.107   1.530   1.227
 1297SOL     MW 6822   5.058   1.588   1.184
 1298SOL     OW 6823   4.827   5.995   3.763
 1298SOL    HW1 6824   4.777   5.983   3.844
 1298SOL    HW2 6825   4.913   6.026   3.793
 1298SOL     MW 6826   4.832   5.998   3.777
 1299SOL     OW 6827   2.179   0.543   1.969
 1299SOL    HW1 6828   2.193   0.633   2.000
 1299SOL    HW2 6829   2.115   0.552   1.898
 1299SOL     MW 6830   2.173   0.556   1.964
 1300SOL     OW 6831   1.652   3.910   5.819
 1300SOL    HW1 6832   1.629   3.962   5.743
 1300SOL    HW2 6833   1.702   3.836   5.784
 1300SOL     MW 6834   1.656   3.907   5.805
 1301SOL     OW 6835   1.793   3.903   1.890
 1301SOL    HW1 6836   1.837   3.986   1.871
 1301SOL    HW2 6837   1.700   3.920   1.872
 1301SOL     MW 6838   1.786   3.916   1.886
 1302SOL     OW 6839   4.160   0.436   1.269
 1302SOL    HW1 6840   4.217   0.359   1.272
 1302SOL    HW2 6841   4.212   0.506   1.310
 1302SOL     MW 6842   4.174   0.435   1.274
 1303SOL     OW 6843   0.192   2.145   1.070
 1303SOL    HW1 6844   0.128   2.171   1.003
 1303SOL    HW2 6845   0.179   2.050   1.079
 1303SOL     MW 6846   0.181   2.136   1.063
 1304SOL     OW 6847   5.393   3.909   0.615
 1304SOL    HW1 6848   5.390   3.821   0.651
 1304SOL    HW2 6849   5.402   3.967   0.691
 1304SOL     MW 6850   5.394   3.905   0.629
 1305SOL     OW 6851   3.158   0.568   5.453
 1305SOL    HW1 6852   3.104   0.564   5.532
 1305SOL    HW2 6853   3.173   0.661   5.439
 1305SOL     MW 6854   3.153   0.579   5.462
 1306SOL     OW 6855   1.387   3.133   1.458
 1306SOL    HW1 6856   1.299   3.143   1.494
 1306SOL    HW2 6857   1.379   3.162   1.367
 1306SOL     MW 6858   1.375   3.138   1.451
 1307SOL     OW 6859   3.211   3.579   4.872
 1307SOL    HW1 6860   3.117   3.564   4.867
 1307SOL    HW2 6861   3.221   3.672   4.852
 1307SOL     MW 6862   3.200   3.589   4.869
 1308SOL     OW 6863   3.623   2.012   0.770
 1308SOL    HW1 6864   3.710   1.973   0.773
 1308SOL    HW2 6865   3.638   2.102   0.742
 1308SOL     MW 6866   3.636   2.019   0.767
 1309SOL     OW 6867   3.317   0.072   0.062
 1309SOL    HW1 6868   3.387   0.130   0.092
 1309SOL    HW2 6869   3.310   0.005   0.130
 1309SOL     MW 6870   3.325   0.070   0.074
 1310SOL     OW 6871   2.217   5.106   3.355
 1310SOL    HW1 6872   2.166   5.055   3.292
 1310SOL    HW2 6873   2.190   5.072   3.441
 1310SOL     MW 6874   2.207   5.095   3.358
 1311SOL     OW 6875   5.008   6.073   5.705
 1311SOL    HW1 6876   5.056   6.107   5.629
 1311SOL    HW2 6877   5.040   6.125   5.779
 1311SOL     MW 6878   5.018   6.084   5.705
 1312SOL     OW 6879   1.550   3.801   5.349
 1312SOL    HW1 6880   1.512   3.792   5.261
 1312SOL    HW2 6881   1.484   3.766   5.408
 1312SOL     MW 6882   1.537   3.795   5.345
 1313SOL     OW 6883   5.099   1.404   0.318
 1313SOL    HW1 6884   5.038   1.431   0.387
 1313SOL    HW2 6885   5.124   1.485   0.274
 1313SOL     MW 6886   5.095   1.418   0.321
 1314SOL     OW 6887   2.581   5.552   0.179
 1314SOL    HW1 6888   2.567   5.481   0.242
 1314SOL    HW2 6889   2.494   5.574   0.148
 1314SOL     MW 6890   2.568   5.546   0.183
 1315SOL     OW 6891   4.653   1.782   4.105
 1315SOL    HW1 6892   4.591   1.744   4.168
 1315SOL    HW2 6893   4.740   1.759   4.140
 1315SOL     MW 6894   4.656   1.774   4.118
 1316SOL     OW 6895   4.351   0.040   1.733
 1316SOL    HW1 6896   4.366  -0.055   1.730
 1316SOL    HW2 6897   4.435   0.076   1.762
 1316SOL     MW 6898   4.364   0.032   1.737
 1317SOL     OW 6899   5.200   3.658   0.409
 1317SOL    HW1 6900   5.120   3.675   0.460
 1317SOL    HW2 6901   5.213   3.738   0.358
 1317SOL     MW 6902   5.191   3.671   0.409
 1318SOL     OW 6903   5.628   3.336   1.553
 1318SOL    HW1 6904   5.645   3.267   1.616
 1318SOL    HW2 6905   5.597   3.410   1.605
 1318SOL     MW 6906   5.626   3.337   1.568
 1319SOL     OW 6907   2.891   1.977   1.920
 1319SOL    HW1 6908   2.851   1.902   1.963
 1319SOL    HW2 6909   2.836   2.051   1.945
 1319SOL     MW 6910   2.879   1.977   1.928
 1320SOL     OW 6911   4.337   5.152   2.329
 1320SOL    HW1 6912   4.405   5.091   2.360
 1320SOL    HW2 6913   4.377   5.196   2.254
 1320SOL     MW 6914   4.351   5.150   2.323
 1321SOL     OW 6915   2.242   2.002   0.405
 1321SOL    HW1 6916   2.188   2.005   0.326
 1321SOL    HW2 6917   2.315   2.062   0.386
 1321SOL     MW 6918   2.244   2.010   0.392
 1322SOL     OW 6919   1.610   5.030   5.664
 1322SOL    HW1 6920   1.652   4.947   5.644
 1322SOL    HW2 6921   1.682   5.089   5.685
 1322SOL     MW 6922   1.624   5.027   5.664
 1323SOL     OW 6923   0.253   1.707   6.088
 1323SOL    HW1 6924   0.305   1.627   6.084
 1323SOL    HW2 6925   0.180   1.691   6.028
 1323SOL     MW 6926   0.249   1.695   6.080
 1324SOL     OW 6927   6.114   4.021   3.909
 1324SOL    HW1 6928   6.201   4.044   3.875
 1324SOL    HW2 6929   6.054   4.079   3.862
 1324SOL     MW 6930   6.117   4.031   3.898
 1325SOL     OW 6931   4.388   1.123   4.265
 1325SOL    HW1 6932   4.333   1.047   4.283
 1325SOL    HW2 6933   4.389   1.130   4.169
 1325SOL     MW 6934   4.381   1.114   4.255
 1326SOL     OW 6935   5.377   0.594   3.713
 1326SOL    HW1 6936   5.394   0.672   3.662
 1326SOL    HW2 6937   5.286   0.602   3.741
 1326SOL     MW 6938   5.368   0.605   3.710
 1327SOL     OW 6939   4.810   3.891   5.580
 1327SOL    HW1 6940   4.842   3.806   5.550
 1327SOL    HW2 6941   4.718   3.877   5.599
 1327SOL     MW 6942   4.802   3.878   5.579
 1328SOL     OW 6943   3.042   0.989   0.191
 1328SOL    HW1 6944   3.061   0.926   0.260
 1328SOL    HW2 6945   3.022   1.070   0.238
 1328SOL     MW 6946   3.042   0.992   0.206
 1329SOL     OW 6947   3.111   2.377   4.761
 1329SOL    HW1 6948   3.078   2.426   4.686
 1329SOL    HW2 6949   3.166   2.440   4.808
 1329SOL     MW 6950   3.114   2.391   4.757
 1330SOL     OW 6951   2.976   3.207   5.221
 1330SOL    HW1 6952   3.022   3.138   5.174
 1330SOL    HW2 6953   2.979   3.283   5.163
 1330SOL     MW 6954   2.982   3.208   5.208
 1331SOL     OW 6955   5.561   4.342   4.763
 1331SOL    HW1 6956   5.511   4.327   4.844
 1331SOL    HW2 6957   5.510   4.299   4.695
 1331SOL     MW 6958   5.548   4.335   4.765
 1332SOL     OW 6959   1.366   3.133   2.323
 1332SOL    HW1 6960   1.365   3.086   2.240
 1332SOL    HW2 6961   1.452   3.173   2.327
 1332SOL     MW 6962   1.377   3.132   2.313
 1333SOL     OW 6963   4.651   3.691   0.691
 1333SOL    HW1 6964   4.746   3.682   0.695
 1333SOL    HW2 6965   4.618   3.625   0.751
 1333SOL     MW 6966   4.659   3.681   0.699
 1334SOL     OW 6967   0.117   2.805   5.268
 1334SOL    HW1 6968   0.202   2.798   5.312
 1334SOL    HW2 6969   0.063   2.740   5.311
 1334SOL     MW 6970   0.122   2.796   5.279
 1335SOL     OW 6971   5.951   5.575   2.948
 1335SOL    HW1 6972   5.980   5.491   2.982
 1335SOL    HW2 6973   5.941   5.561   2.854
 1335SOL     MW 6974   5.954   5.562   2.940
 1336SOL     OW 6975   4.917   2.845   0.522
 1336SOL    HW1 6976   4.938   2.938   0.532
 1336SOL    HW2 6977   4.870   2.821   0.602
 1336SOL     MW 6978   4.914   2.854   0.533
 1337SOL     OW 6979   5.880   5.028   4.654
 1337SOL    HW1 6980   5.899   5.031   4.560
 1337SOL    HW2 6981   5.785   5.034   4.660
 1337SOL     MW 6982   5.870   5.029   4.643
 1338SOL     OW 6983   3.274   3.652   5.137
 1338SOL    HW1 6984   3.237   3.739   5.149
 1338SOL    HW2 6985   3.255   3.630   5.046
 1338SOL     MW 6986   3.267   3.660   5.127
 1339SOL     OW 6987   2.567   0.160   5.429
 1339SOL    HW1 6988   2.554   0.073   5.391
 1339SOL    HW2 6989   2.619   0.207   5.364
 1339SOL     MW 6990   2.572   0.155   5.416
 1340SOL     OW 6991   0.446   1.313   3.119
 1340SOL    HW1 6992   0.510   1.259   3.167
 1340SOL    HW2 6993   0.440   1.272   3.033
 1340SOL     MW 6994   0.453   1.301   3.114
 1341SOL     OW 6995   2.642   0.668   4.775
 1341SOL    HW1 6996   2.624   0.724   4.699
 1341SOL    HW2 6997   2.626   0.579   4.744
 1341SOL     MW 6998   2.638   0.664   4.761
 1342SOL     OW 6999   1.173   5.826   1.373
 1342SOL    HW1 7000   1.204   5.902   1.324
 1342SOL    HW2 7001   1.116   5.779   1.311
 1342SOL     MW 7002   1.169   5.830   1.358
 1343SOL     OW 7003   0.300   4.505   2.173
 1343SOL    HW1 7004   0.248   4.441   2.122
 1343SOL    HW2 7005   0.321   4.573   2.110
 1343SOL     MW 7006   0.295   4.506   2.158
 1344SOL     OW 7007   0.744   4.101   1.355
 1344SOL    HW1 7008   0.772   4.010   1.363
 1344SOL    HW2 7009   0.711   4.108   1.265
 1344SOL     MW 7010   0.744   4.090   1.344
 1345SOL     OW 7011   4.934   2.523   5.361
 1345SOL    HW1 7012   4.875   2.580   5.311
 1345SOL    HW2 7013   4.988   2.584   5.412
 1345SOL     MW 7014   4.933   2.538   5.361
 1346SOL     OW 7015   3.193   5.162   0.929
 1346SOL    HW1 7016   3.182   5.246   0.885
 1346SOL    HW2 7017   3.133   5.165   1.003
 1346SOL     MW 7018   3.184   5.173   0.933
 1347SOL     OW 7019   0.069   2.708   3.672
 1347SOL    HW1 7020   0.058   2.663   3.588
 1347SOL    HW2 7021   0.055   2.639   3.737
 1347SOL     MW 7022   0.067   2.693   3.669
 1348SOL     OW 7023   0.022   3.519   1.258
 1348SOL    HW1 7024  -0.071   3.505   1.239
 1348SOL    HW2 7025   0.049   3.583   1.193
 1348SOL     MW 7026   0.014   3.526   1.247
 1349SOL     OW 7027   0.266   4.031   3.017
 1349SOL    HW1 7028   0.354   4.040   2.983
 1349SOL    HW2 7029   0.215   4.101   2.975
 1349SOL     MW 7030   0.271   4.041   3.007
 1350SOL     OW 7031   1.483   1.916   2.599
 1350SOL    HW1 7032   1.492   2.004   2.635
 1350SOL    HW2 7033   1.570   1.878   2.606
 1350SOL     MW 7034   1.495   1.922   2.605
 1351SOL     OW 7035   0.206   0.619   0.047
 1351SOL    HW1 7036   0.279   0.557   0.049
 1351SOL    HW2 7037   0.150   0.594   0.122
 1351SOL     MW 7038   0.207   0.608   0.057
 1352SOL     OW 7039   0.528   5.965   5.981
 1352SOL    HW1 7040   0.622   5.967   5.979
 1352SOL    HW2 7041   0.503   6.033   6.043
 1352SOL     MW 7042   0.537   5.974   5.989
 1353SOL     OW 7043   4.375   6.089   3.463
 1353SOL    HW1 7044   4.445   6.115   3.402
 1353SOL    HW2 7045   4.394   6.138   3.543
 1353SOL     MW 7046   4.386   6.099   3.466
 1354SOL     OW 7047   4.763   3.380   5.876
 1354SOL    HW1 7048   4.751   3.302   5.821
 1354SOL    HW2 7049   4.719   3.450   5.828
 1354SOL     MW 7050   4.756   3.379   5.863
 1355SOL     OW 7051   4.871   1.413   2.223
 1355SOL    HW1 7052   4.960   1.415   2.259
 1355SOL    HW2 7053   4.817   1.455   2.290
 1355SOL     MW 7054   4.876   1.419   2.236
 1356SOL     OW 7055   0.346   4.088   0.471
 1356SOL    HW1 7056   0.258   4.122   0.481
 1356SOL    HW2 7057   0.370   4.104   0.380
 1356SOL     MW 7058   0.339   4.094   0.461
 1357SOL     OW 7059   1.251   1.152   2.444
 1357SOL    HW1 7060   1.234   1.245   2.433
 1357SOL    HW2 7061   1.168   1.109   2.421
 1357SOL     MW 7062   1.238   1.158   2.440
 1358SOL     OW 7063   1.449   4.146   3.605
 1358SOL    HW1 7064   1.473   4.080   3.540
 1358SOL    HW2 7065   1.394   4.208   3.557
 1358SOL     MW 7066   1.445   4.145   3.591
 1359SOL     OW 7067   5.708   2.887   5.023
 1359SOL    HW1 7068   5.792   2.841   5.019
 1359SOL    HW2 7069   5.656   2.846   4.954
 1359SOL     MW 7070   5.712   2.876   5.013
 1360SOL     OW 7071   4.223   5.426   2.396
 1360SOL    HW1 7072   4.133   5.398   2.379
 1360SOL    HW2 7073   4.272   5.344   2.407
 1360SOL     MW 7074   4.218   5.412   2.395
 1361SOL     OW 7075   4.740   4.953   1.292
 1361SOL    HW1 7076   4.736   4.975   1.385
 1361SOL    HW2 7077   4.766   5.035   1.250
 1361SOL     MW 7078   4.743   4.967   1.299
 1362SOL     OW 7079   2.552   5.368   2.803
 1362SOL    HW1 7080   2.569   5.282   2.764
 1362SOL    HW2 7081   2.563   5.430   2.730
 1362SOL     MW 7082   2.556   5.365   2.788
 1363SOL     OW 7083   2.365   0.117   0.295
 1363SOL    HW1 7084   2.414   0.151   0.370
 1363SOL    HW2 7085   2.402   0.030   0.280
 1363SOL     MW 7086   2.376   0.110   0.303
 1364SOL     OW 7087   2.275   5.408   2.686
 1364SOL    HW1 7088   2.244   5.496   2.709
 1364SOL    HW2 7089   2.369   5.413   2.697
 1364SOL     MW 7090   2.283   5.420   2.690
 1365SOL     OW 7091   4.254   2.578   5.228
 1365SOL    HW1 7092   4.322   2.581   5.296
 1365SOL    HW2 7093   4.302   2.590   5.146
 1365SOL     MW 7094   4.269   2.580   5.226
 1366SOL     OW 7095   1.969   2.595   0.226
 1366SOL    HW1 7096   1.900   2.597   0.159
 1366SOL    HW2 7097   1.922   2.604   0.309
 1366SOL     MW 7098   1.954   2.596   0.228
 1367SOL     OW 7099   3.918   5.599   5.758
 1367SOL    HW1 7100   3.987   5.607   5.691
 1367SOL    HW2 7101   3.850   5.660   5.729
 1367SOL     MW 7102   3.918   5.608   5.746
 1368SOL     OW 7103   2.787   0.091   4.097
 1368SOL    HW1 7104   2.783   0.138   4.181
 1368SOL    HW2 7105   2.796  -0.001   4.122
 1368SOL     MW 7106   2.788   0.085   4.111
 1369SOL     OW 7107   2.567   5.554   1.973
 1369SOL    HW1 7108   2.652   5.534   2.012
 1369SOL    HW2 7109   2.561   5.495   1.897
 1369SOL     MW 7110   2.577   5.544   1.968
 1370SOL     OW 7111   2.445   5.267   3.367
 1370SOL    HW1 7112   2.371   5.207   3.355
 1370SOL    HW2 7113   2.441   5.325   3.292
 1370SOL     MW 7114   2.435   5.267   3.356
 1371SOL     OW 7115   4.353   1.106   0.206
 1371SOL    HW1 7116   4.446   1.117   0.223
 1371SOL    HW2 7117   4.322   1.045   0.273
 1371SOL     MW 7118   4.361   1.100   0.216
 1372SOL     OW 7119   5.126   1.429   2.318
 1372SOL    HW1 7120   5.156   1.381   2.395
 1372SOL    HW2 7121   5.195   1.493   2.300
 1372SOL     MW 7122   5.138   1.431   2.325
 1373SOL     OW 7123   3.189   3.805   4.747
 1373SOL    HW1 7124   3.099   3.773   4.751
 1373SOL    HW2 7125   3.233   3.745   4.687
 1373SOL     MW 7126   3.183   3.793   4.740
 1374SOL     OW 7127   0.613   2.068   3.338
 1374SOL    HW1 7128   0.656   2.051   3.421
 1374SOL    HW2 7129   0.597   1.982   3.301
 1374SOL     MW 7130   0.616   2.055   3.344
 1375SOL     OW 7131   1.519   3.123   4.368
 1375SOL    HW1 7132   1.558   3.176   4.298
 1375SOL    HW2 7133   1.470   3.055   4.323
 1375SOL     MW 7134   1.518   3.121   4.353
 1376SOL     OW 7135   4.616   5.167   5.676
 1376SOL    HW1 7136   4.521   5.166   5.681
 1376SOL    HW2 7137   4.641   5.258   5.693
 1376SOL     MW 7138   4.607   5.178   5.679
 1377SOL     OW 7139   4.657   1.115   4.266
 1377SOL    HW1 7140   4.668   1.171   4.189
 1377SOL    HW2 7141   4.563   1.113   4.281
 1377SOL     MW 7142   4.646   1.121   4.258
 1378SOL     OW 7143   4.319   5.676   3.931
 1378SOL    HW1 7144   4.273   5.720   3.860
 1378SOL    HW2 7145   4.389   5.627   3.888
 1378SOL     MW 7146   4.322   5.676   3.917
 1379SOL     OW 7147   4.566   2.581   1.631
 1379SOL    HW1 7148   4.636   2.584   1.565
 1379SOL    HW2 7149   4.600   2.634   1.703
 1379SOL     MW 7150   4.579   2.588   1.632
 1380SOL     OW 7151   5.038   5.110   2.324
 1380SOL    HW1 7152   5.060   5.033   2.271
 1380SOL    HW2 7153   5.025   5.075   2.412
 1380SOL     MW 7154   5.039   5.096   2.328
 1381SOL     OW 7155   2.977   1.995   0.382
 1381SOL    HW1 7156   2.881   1.996   0.384
 1381SOL    HW2 7157   3.003   1.952   0.463
 1381SOL     MW 7158   2.968   1.990   0.392
 1382SOL     OW 7159   5.793   4.506   4.721
 1382SOL    HW1 7160   5.780   4.556   4.641
 1382SOL    HW2 7161   5.708   4.464   4.738
 1382SOL     MW 7162   5.780   4.507   4.713
 1383SOL     OW 7163   5.994   2.654   4.739
 1383SOL    HW1 7164   6.040   2.634   4.820
 1383SOL    HW2 7165   5.965   2.569   4.706
 1383SOL     MW 7166   5.996   2.641   4.745
 1384SOL     OW 7167   3.059   6.035   1.857
 1384SOL    HW1 7168   3.052   5.950   1.902
 1384SOL    HW2 7169   3.100   6.092   1.922
 1384SOL     MW 7170   3.063   6.031   1.871
 1385SOL     OW 7171   3.794   5.810   4.854
 1385SOL    HW1 7172   3.813   5.716   4.851
 1385SOL    HW2 7173   3.840   5.841   4.932
 1385SOL     MW 7174   3.802   5.802   4.864
 1386SOL     OW 7175   5.953   2.399   5.977
 1386SOL    HW1 7176   5.982   2.339   6.047
 1386SOL    HW2 7177   5.903   2.466   6.023
 1386SOL     MW 7178   5.951   2.400   5.992
 1387SOL     OW 7179   2.889   1.877   1.364
 1387SOL    HW1 7180   2.976   1.860   1.328
 1387SOL    HW2 7181   2.903   1.880   1.458
 1387SOL     MW 7182   2.902   1.875   1.371
 1388SOL     OW 7183   4.051   3.652   4.789
 1388SOL    HW1 7184   4.120   3.633   4.726
 1388SOL    HW2 7185   3.980   3.591   4.765
 1388SOL     MW 7186   4.050   3.642   4.777
 1389SOL     OW 7187   0.705   5.138   5.213
 1389SOL    HW1 7188   0.699   5.217   5.161
 1389SOL    HW2 7189   0.793   5.105   5.197
 1389SOL     MW 7190   0.715   5.144   5.205
 1390SOL     OW 7191   1.848   1.667   1.206
 1390SOL    HW1 7192   1.940   1.665   1.233
 1390SOL    HW2 7193   1.847   1.622   1.121
 1390SOL     MW 7194   1.860   1.661   1.199
 1391SOL     OW 7195   0.135   4.747   3.537
 1391SOL    HW1 7196   0.078   4.803   3.484
 1391SOL    HW2 7197   0.074   4.704   3.598
 1391SOL     MW 7198   0.120   4.748   3.538
 1392SOL     OW 7199   5.251   2.750   5.213
 1392SOL    HW1 7200   5.245   2.728   5.120
 1392SOL    HW2 7201   5.160   2.758   5.242
 1392SOL     MW 7202   5.239   2.748   5.205
 1393SOL     OW 7203   5.513   3.677   1.596
 1393SOL    HW1 7204   5.559   3.647   1.517
 1393SOL    HW2 7205   5.468   3.757   1.569
 1393SOL     MW 7206   5.513   3.683   1.582
 1394SOL     OW 7207   4.461   1.640   1.293
 1394SOL    HW1 7208   4.554   1.662   1.284
 1394SOL    HW2 7209   4.448   1.634   1.388
 1394SOL     MW 7210   4.471   1.642   1.304
 1395SOL     OW 7211   5.957   5.127   0.977
 1395SOL    HW1 7212   5.907   5.186   0.921
 1395SOL    HW2 7213   6.046   5.161   0.976
 1395SOL     MW 7214   5.962   5.139   0.970
 1396SOL     OW 7215   4.091   5.439   2.714
 1396SOL    HW1 7216   4.094   5.410   2.806
 1396SOL    HW2 7217   4.171   5.404   2.675
 1396SOL     MW 7218   4.101   5.431   2.721
 1397SOL     OW 7219   0.071   4.470   1.401
 1397SOL    HW1 7220   0.155   4.454   1.445
 1397SOL    HW2 7221   0.089   4.543   1.342
 1397SOL     MW 7222   0.084   4.477   1.399
 1398SOL     OW 7223   1.666   0.008   3.731
 1398SOL    HW1 7224   1.663  -0.015   3.639
 1398SOL    HW2 7225   1.696   0.099   3.732
 1398SOL     MW 7226   1.669   0.017   3.720
 1399SOL     OW 7227   1.334   5.293   5.880
 1399SOL    HW1 7228   1.361   5.209   5.916
 1399SOL    HW2 7229   1.241   5.301   5.902
 1399SOL     MW 7230   1.325   5.283   5.887
 1400SOL     OW 7231   1.476   5.422   4.153
 1400SOL    HW1 7232   1.530   5.459   4.083
 1400SOL    HW2 7233   1.520   5.449   4.234
 1400SOL     MW 7234   1.488   5.430   4.155
 1401SOL     OW 7235   5.255   1.039   2.925
 1401SOL    HW1 7236   5.264   0.965   2.985
 1401SOL    HW2 7237   5.191   1.096   2.968
 1401SOL     MW 7238   5.248   1.036   2.938
 1402SOL     OW 7239   4.988   2.834   6.112
 1402SOL    HW1 7240   4.990   2.814   6.018
 1402SOL    HW2 7241   5.047   2.770   6.151
 1402SOL     MW 7242   4.996   2.823   6.105
 1403SOL     OW 7243   5.186   4.717   1.307
 1403SOL    HW1 7244   5.162   4.809   1.318
 1403SOL    HW2 7245   5.137   4.688   1.230
 1403SOL     MW 7246   5.176   4.725   1.299
 1404SOL     OW 7247   0.569   3.394   2.094
 1404SOL    HW1 7248   0.650   3.439   2.114
 1404SOL    HW2 7249   0.594   3.302   2.088
 1404SOL     MW 7250   0.583   3.388   2.096
 1405SOL     OW 7251   3.568   3.562   4.431
 1405SOL    HW1 7252   3.507   3.628   4.396
 1405SOL    HW2 7253   3.511   3.494   4.467
 1405SOL     MW 7254   3.553   3.562   4.431
 1406SOL     OW 7255   2.870   1.891   0.071
 1406SOL    HW1 7256   2.866   1.901  -0.024
 1406SOL    HW2 7257   2.801   1.950   0.104
 1406SOL     MW 7258   2.861   1.900   0.063
 1407SOL     OW 7259   1.816   2.922   0.293
 1407SOL    HW1 7260   1.755   2.989   0.263
 1407SOL    HW2 7261   1.763   2.863   0.346
 1407SOL     MW 7262   1.802   2.923   0.296
 1408SOL     OW 7263   2.205   3.965   0.819
 1408SOL    HW1 7264   2.141   3.927   0.879
 1408SOL    HW2 7265   2.249   3.889   0.781
 1408SOL     MW 7266   2.203   3.950   0.822
 1409SOL     OW 7267   4.482   4.729   5.367
 1409SOL    HW1 7268   4.454   4.640   5.388
 1409SOL    HW2 7269   4.512   4.766   5.450
 1409SOL     MW 7270   4.482   4.722   5.380
 1410SOL     OW 7271   0.997   5.622   1.247
 1410SOL    HW1 7272   0.958   5.626   1.335
 1410SOL    HW2 7273   0.925   5.588   1.192
 1410SOL     MW 7274   0.983   5.618   1.251
 1411SOL     OW 7275   3.594   5.966   0.839
 1411SOL    HW1 7276   3.684   5.986   0.865
 1411SOL    HW2 7277   3.566   6.042   0.789
 1411SOL     MW 7278   3.602   5.978   0.836
 1412SOL     OW 7279   1.602   5.770   3.907
 1412SOL    HW1 7280   1.557   5.780   3.991
 1412SOL    HW2 7281   1.532   5.777   3.842
 1412SOL     MW 7282   1.587   5.772   3.910
 1413SOL     OW 7283   1.592   1.943   4.490
 1413SOL    HW1 7284   1.612   2.033   4.463
 1413SOL    HW2 7285   1.553   1.952   4.577
 1413SOL     MW 7286   1.589   1.956   4.497
 1414SOL     OW 7287   5.939   1.589   5.779
 1414SOL    HW1 7288   5.959   1.646   5.705
 1414SOL    HW2 7289   5.991   1.623   5.851
 1414SOL     MW 7290   5.948   1.600   5.779
 1415SOL     OW 7291   1.629   5.796   5.461
 1415SOL    HW1 7292   1.560   5.860   5.477
 1415SOL    HW2 7293   1.602   5.750   5.382
 1415SOL     MW 7294   1.617   5.798   5.453
 1416SOL     OW 7295   4.219   0.190   0.383
 1416SOL    HW1 7296   4.292   0.154   0.332
 1416SOL    HW2 7297   4.241   0.282   0.396
 1416SOL     MW 7298   4.231   0.197   0.378
 1417SOL     OW 7299   1.248   4.951   0.675
 1417SOL    HW1 7300   1.227   4.958   0.769
 1417SOL    HW2 7301   1.336   4.913   0.673
 1417SOL     MW 7302   1.256   4.947   0.687
 1418SOL     OW 7303   4.811   5.152   1.156
 1418SOL    HW1 7304   4.907   5.159   1.159
 1418SOL    HW2 7305   4.780   5.228   1.205
 1418SOL     MW 7306   4.819   5.162   1.163
 1419SOL     OW 7307   1.719   1.025   0.766
 1419SOL    HW1 7308   1.669   1.008   0.686
 1419SOL    HW2 7309   1.735   0.938   0.802
 1419SOL     MW 7310   1.715   1.012   0.760
 1420SOL     OW 7311   3.411   6.085   3.720
 1420SOL    HW1 7312   3.467   6.136   3.779
 1420SOL    HW2 7313   3.391   6.145   3.648
 1420SOL     MW 7314   3.415   6.099   3.718
 1421SOL     OW 7315   3.397   5.947   4.880
 1421SOL    HW1 7316   3.488   5.965   4.856
 1421SOL    HW2 7317   3.381   6.002   4.957
 1421SOL     MW 7318   3.407   5.957   4.887
 1422SOL     OW 7319   5.022   3.202   3.000
 1422SOL    HW1 7320   4.994   3.123   3.046
 1422SOL    HW2 7321   5.116   3.207   3.016
 1422SOL     MW 7322   5.030   3.192   3.008
 1423SOL     OW 7323   0.924   5.788   1.686
 1423SOL    HW1 7324   1.015   5.805   1.709
 1423SOL    HW2 7325   0.880   5.768   1.769
 1423SOL     MW 7326   0.930   5.788   1.699
 1424SOL     OW 7327   4.594   1.945   2.413
 1424SOL    HW1 7328   4.578   2.015   2.475
 1424SOL    HW2 7329   4.565   1.979   2.329
 1424SOL     MW 7330   4.589   1.958   2.410
 1425SOL     OW 7331   0.325   1.947   4.080
 1425SOL    HW1 7332   0.335   1.878   4.014
 1425SOL    HW2 7333   0.405   1.945   4.130
 1425SOL     MW 7334   0.337   1.938   4.078
 1426SOL     OW 7335   5.730   2.240   5.641
 1426SOL    HW1 7336   5.824   2.255   5.630
 1426SOL    HW2 7337   5.692   2.260   5.555
 1426SOL     MW 7338   5.737   2.244   5.628
 1427SOL     OW 7339   0.039   0.884   3.267
 1427SOL    HW1 7340   0.056   0.846   3.353
 1427SOL    HW2 7341   0.126   0.914   3.238
 1427SOL     MW 7342   0.052   0.883   3.274
 1428SOL     OW 7343   5.409   3.571   1.901
 1428SOL    HW1 7344   5.381   3.540   1.815
 1428SOL    HW2 7345   5.476   3.636   1.883
 1428SOL     MW 7346   5.414   3.575   1.888
 1429SOL     OW 7347   4.891   4.514   5.054
 1429SOL    HW1 7348   4.882   4.603   5.087
 1429SOL    HW2 7349   4.937   4.523   4.971
 1429SOL     MW 7350   4.896   4.526   5.048
 1430SOL     OW 7351   3.508   5.326   1.243
 1430SOL    HW1 7352   3.555   5.323   1.326
 1430SOL    HW2 7353   3.577   5.325   1.176
 1430SOL     MW 7354   3.523   5.326   1.245
 1431SOL     OW 7355   4.920   1.972   4.408
 1431SOL    HW1 7356   4.974   1.894   4.416
 1431SOL    HW2 7357   4.879   1.982   4.494
 1431SOL     MW 7358   4.922   1.963   4.420
 1432SOL     OW 7359   5.259   3.624   1.260
 1432SOL    HW1 7360   5.212   3.572   1.325
 1432SOL    HW2 7361   5.333   3.569   1.234
 1432SOL     MW 7362   5.262   3.610   1.265
 1433SOL     OW 7363   0.509   1.040   3.933
 1433SOL    HW1 7364   0.459   0.959   3.920
 1433SOL    HW2 7365   0.455   1.107   3.892
 1433SOL     MW 7366   0.496   1.038   3.926
 1434SOL     OW 7367   0.214   2.118   0.736
 1434SOL    HW1 7368   0.271   2.071   0.798
 1434SOL    HW2 7369   0.157   2.051   0.699
 1434SOL     MW 7370   0.214   2.103   0.739
 1435SOL     OW 7371   1.315   4.271   3.901
 1435SOL    HW1 7372   1.324   4.186   3.858
 1435SOL    HW2 7373   1.381   4.326   3.859
 1435SOL     MW 7374   1.325   4.267   3.890
 1436SOL     OW 7375   2.725   4.928   2.904
 1436SOL    HW1 7376   2.730   4.836   2.880
 1436SOL    HW2 7377   2.801   4.944   2.959
 1436SOL     MW 7378   2.735   4.918   2.908
 1437SOL     OW 7379   0.260   3.271   4.037
 1437SOL    HW1 7380   0.313   3.277   4.117
 1437SOL    HW2 7381   0.173   3.300   4.064
 1437SOL     MW 7382   0.255   3.275   4.051
 1438SOL     OW 7383   5.202   2.690   3.606
 1438SOL    HW1 7384   5.243   2.626   3.664
 1438SOL    HW2 7385   5.273   2.721   3.550
 1438SOL     MW 7386   5.216   2.686   3.606
 1439SOL     OW 7387   0.353   2.167   3.387
 1439SOL    HW1 7388   0.326   2.078   3.410
 1439SOL    HW2 7389   0.448   2.158   3.368
 1439SOL     MW 7390   0.363   2.154   3.388
 1440SOL     OW 7391   1.093   2.590   3.137
 1440SOL    HW1 7392   1.038   2.666   3.162
 1440SOL    HW2 7393   1.029   2.523   3.114
 1440SOL     MW 7394   1.077   2.591   3.138
 1441SOL     OW 7395   5.504   1.863   2.754
 1441SOL    HW1 7396   5.509   1.822   2.667
 1441SOL    HW2 7397   5.547   1.800   2.812
 1441SOL     MW 7398   5.510   1.850   2.750
 1442SOL     OW 7399   0.623   4.085   4.860
 1442SOL    HW1 7400   0.608   4.151   4.793
 1442SOL    HW2 7401   0.548   4.027   4.856
 1442SOL     MW 7402   0.611   4.086   4.851
 1443SOL     OW 7403   1.635   3.709   1.366
 1443SOL    HW1 7404   1.591   3.675   1.443
 1443SOL    HW2 7405   1.706   3.647   1.349
 1443SOL     MW 7406   1.639   3.696   1.373
 1444SOL     OW 7407   2.965   5.910   3.444
 1444SOL    HW1 7408   3.009   5.989   3.477
 1444SOL    HW2 7409   2.940   5.862   3.523
 1444SOL     MW 7410   2.967   5.914   3.459
 1445SOL     OW 7411   3.008   4.944   1.771
 1445SOL    HW1 7412   2.941   4.942   1.840
 1445SOL    HW2 7413   3.067   5.014   1.797
 1445SOL     MW 7414   3.007   4.953   1.783
 1446SOL     OW 7415   2.628   0.124   4.798
 1446SOL    HW1 7416   2.708   0.071   4.793
 1446SOL    HW2 7417   2.603   0.121   4.890
 1446SOL     MW 7418   2.635   0.117   4.809
 1447SOL     OW 7419   1.985   0.711   6.081
 1447SOL    HW1 7420   2.079   0.729   6.093
 1447SOL    HW2 7421   1.982   0.636   6.022
 1447SOL     MW 7422   1.997   0.704   6.075
 1448SOL     OW 7423   5.168   3.905   2.052
 1448SOL    HW1 7424   5.183   3.843   1.980
 1448SOL    HW2 7425   5.244   3.894   2.109
 1448SOL     MW 7426   5.180   3.896   2.050
 1449SOL     OW 7427   5.735   0.348   5.563
 1449SOL    HW1 7428   5.746   0.253   5.564
 1449SOL    HW2 7429   5.681   0.366   5.486
 1449SOL     MW 7430   5.730   0.338   5.553
 1450SOL     OW 7431   6.067   1.879   4.957
 1450SOL    HW1 7432   6.053   1.942   4.887
 1450SOL    HW2 7433   5.997   1.896   5.020
 1450SOL     MW 7434   6.056   1.889   4.956
 1451SOL     OW 7435   0.404   5.782   5.811
 1451SOL    HW1 7436   0.457   5.846   5.858
 1451SOL    HW2 7437   0.339   5.752   5.875
 1451SOL     MW 7438   0.403   5.786   5.825
 1452SOL     OW 7439   0.642   2.246   0.246
 1452SOL    HW1 7440   0.573   2.281   0.190
 1452SOL    HW2 7441   0.598   2.179   0.299
 1452SOL     MW 7442   0.628   2.242   0.246
 1453SOL     OW 7443   3.558   1.368   4.514
 1453SOL    HW1 7444   3.583   1.347   4.424
 1453SOL    HW2 7445   3.609   1.308   4.568
 1453SOL     MW 7446   3.567   1.358   4.509
 1454SOL     OW 7447   1.137   3.884   0.145
 1454SOL    HW1 7448   1.088   3.810   0.111
 1454SOL    HW2 7449   1.101   3.899   0.232
 1454SOL     MW 7450   1.127   3.876   0.152
 1455SOL     OW 7451   0.804   2.222   4.694
 1455SOL    HW1 7452   0.846   2.136   4.689
 1455SOL    HW2 7453   0.869   2.279   4.734
 1455SOL     MW 7454   0.817   2.218   4.698
 1456SOL     OW 7455   0.991   1.826   0.464
 1456SOL    HW1 7456   0.972   1.735   0.487
 1456SOL    HW2 7457   0.909   1.872   0.478
 1456SOL     MW 7458   0.978   1.820   0.468
 1457SOL     OW 7459   0.425   3.267   0.499
 1457SOL    HW1 7460   0.437   3.311   0.415
 1457SOL    HW2 7461   0.508   3.223   0.515
 1457SOL     MW 7462   0.437   3.267   0.490
 1458SOL     OW 7463   5.959   1.191   3.419
 1458SOL    HW1 7464   5.888   1.133   3.391
 1458SOL    HW2 7465   5.916   1.274   3.438
 1458SOL     MW 7466   5.945   1.194   3.418
 1459SOL     OW 7467   1.025   5.826   0.516
 1459SOL    HW1 7468   1.004   5.741   0.555
 1459SOL    HW2 7469   1.116   5.817   0.487
 1459SOL     MW 7470   1.035   5.814   0.517
 1460SOL     OW 7471   1.767   0.241   2.514
 1460SOL    HW1 7472   1.756   0.249   2.609
 1460SOL    HW2 7473   1.685   0.204   2.483
 1460SOL     MW 7474   1.755   0.237   2.522
 1461SOL     OW 7475   2.293   5.217   0.366
 1461SOL    HW1 7476   2.258   5.160   0.436
 1461SOL    HW2 7477   2.216   5.262   0.332
 1461SOL     MW 7478   2.278   5.215   0.371
 1462SOL     OW 7479   2.350   5.028   3.013
 1462SOL    HW1 7480   2.350   4.968   2.939
 1462SOL    HW2 7481   2.430   5.007   3.061
 1462SOL     MW 7482   2.360   5.018   3.010
 1463SOL     OW 7483   1.071   4.631   2.911
 1463SOL    HW1 7484   1.104   4.695   2.975
 1463SOL    HW2 7485   1.049   4.555   2.964
 1463SOL     MW 7486   1.074   4.629   2.926
 1464SOL     OW 7487   3.394   5.251   3.914
 1464SOL    HW1 7488   3.306   5.255   3.953
 1464SOL    HW2 7489   3.384   5.191   3.840
 1464SOL     MW 7490   3.381   5.244   3.910
 1465SOL     OW 7491   0.294   4.085   0.751
 1465SOL    HW1 7492   0.366   4.047   0.802
 1465SOL    HW2 7493   0.331   4.095   0.663
 1465SOL     MW 7494   0.308   4.081   0.746
 1466SOL     OW 7495   5.044   0.054   3.267
 1466SOL    HW1 7496   4.985   0.055   3.191
 1466SOL    HW2 7497   5.050  -0.038   3.291
 1466SOL     MW 7498   5.037   0.042   3.260
 1467SOL     OW 7499   5.253   0.868   3.897
 1467SOL    HW1 7500   5.202   0.790   3.876
 1467SOL    HW2 7501   5.270   0.909   3.812
 1467SOL     MW 7502   5.249   0.863   3.883
 1468SOL     OW 7503   0.887   0.912   4.894
 1468SOL    HW1 7504   0.857   0.954   4.814
 1468SOL    HW2 7505   0.951   0.972   4.930
 1468SOL     MW 7506   0.892   0.925   4.888
 1469SOL     OW 7507   1.023   0.316   1.986
 1469SOL    HW1 7508   1.056   0.318   2.076
 1469SOL    HW2 7509   0.944   0.368   1.987
 1469SOL     MW 7510   1.017   0.323   1.998
 1470SOL     OW 7511   4.079   5.194   5.575
 1470SOL    HW1 7512   4.120   5.251   5.509
 1470SOL    HW2 7513   4.042   5.254   5.639
 1470SOL     MW 7514   4.080   5.209   5.575
 1471SOL     OW 7515   4.855   4.821   2.633
 1471SOL    HW1 7516   4.823   4.760   2.699
 1471SOL    HW2 7517   4.785   4.886   2.625
 1471SOL     MW 7518   4.842   4.822   2.640
 1472SOL     OW 7519   5.188   4.952   0.380
 1472SOL    HW1 7520   5.274   4.936   0.341
 1472SOL    HW2 7521   5.208   4.994   0.464
 1472SOL     MW 7522   5.202   4.955   0.386
 1473SOL     OW 7523   1.103   3.155   1.435
 1473SOL    HW1 7524   1.104   3.182   1.528
 1473SOL    HW2 7525   1.089   3.237   1.388
 1473SOL     MW 7526   1.102   3.169   1.441
 1474SOL     OW 7527   0.069   4.327   5.401
 1474SOL    HW1 7528   0.155   4.354   5.430
 1474SOL    HW2 7529   0.085   4.258   5.336
 1474SOL     MW 7530   0.082   4.321   5.396
 1475SOL     OW 7531   4.606   0.314   4.890
 1475SOL    HW1 7532   4.518   0.338   4.919
 1475SOL    HW2 7533   4.638   0.392   4.845
 1475SOL     MW 7534   4.599   0.327   4.888
 1476SOL     OW 7535   1.904   4.066   5.423
 1476SOL    HW1 7536   1.952   4.099   5.347
 1476SOL    HW2 7537   1.905   3.971   5.413
 1476SOL     MW 7538   1.910   4.058   5.412
 1477SOL     OW 7539   5.285   5.413   2.015
 1477SOL    HW1 7540   5.254   5.434   1.927
 1477SOL    HW2 7541   5.298   5.319   2.014
 1477SOL     MW 7542   5.283   5.404   2.004
 1478SOL     OW 7543   1.556   5.162   3.127
 1478SOL    HW1 7544   1.525   5.098   3.062
 1478SOL    HW2 7545   1.556   5.112   3.209
 1478SOL     MW 7546   1.552   5.147   3.129
 1479SOL     OW 7547   2.167   0.468   2.674
 1479SOL    HW1 7548   2.138   0.428   2.593
 1479SOL    HW2 7549   2.232   0.533   2.647
 1479SOL     MW 7550   2.172   0.471   2.660
 1480SOL     OW 7551   0.423   4.555   1.092
 1480SOL    HW1 7552   0.514   4.543   1.118
 1480SOL    HW2 7553   0.393   4.469   1.063
 1480SOL     MW 7554   0.431   4.543   1.092
 1481SOL     OW 7555   0.082   0.601   1.676
 1481SOL    HW1 7556   0.118   0.657   1.744
 1481SOL    HW2 7557   0.100   0.648   1.594
 1481SOL     MW 7558   0.089   0.614   1.674
 1482SOL     OW 7559   0.361   0.532   2.393
 1482SOL    HW1 7560   0.424   0.461   2.381
 1482SOL    HW2 7561   0.416   0.610   2.402
 1482SOL     MW 7562   0.377   0.533   2.393
 1483SOL     OW 7563   3.576   0.495   2.591
 1483SOL    HW1 7564   3.482   0.480   2.593
 1483SOL    HW2 7565   3.608   0.459   2.674
 1483SOL     MW 7566   3.568   0.489   2.602
 1484SOL     OW 7567   2.153   6.110   1.071
 1484SOL    HW1 7568   2.109   6.157   1.142
 1484SOL    HW2 7569   2.239   6.151   1.065
 1484SOL     MW 7570   2.159   6.121   1.079
 1485SOL     OW 7571   5.467   5.352   4.720
 1485SOL    HW1 7572   5.534   5.350   4.651
 1485SOL    HW2 7573   5.506   5.303   4.792
 1485SOL     MW 7574   5.481   5.345   4.720
 1486SOL     OW 7575   0.260   0.934   1.569
 1486SOL    HW1 7576   0.260   1.024   1.538
 1486SOL    HW2 7577   0.315   0.935   1.647
 1486SOL     MW 7578   0.267   0.946   1.575
 1487SOL     OW 7579   3.153   4.442   1.887
 1487SOL    HW1 7580   3.175   4.528   1.853
 1487SOL    HW2 7581   3.237   4.399   1.902
 1487SOL     MW 7582   3.166   4.447   1.884
 1488SOL     OW 7583   4.858   5.817   1.923
 1488SOL    HW1 7584   4.827   5.907   1.926
 1488SOL    HW2 7585   4.796   5.772   1.866
 1488SOL     MW 7586   4.846   5.823   1.916
 1489SOL     OW 7587   4.813   2.360   5.582
 1489SOL    HW1 7588   4.727   2.398   5.604
 1489SOL    HW2 7589   4.853   2.425   5.524
 1489SOL     MW 7590   4.807   2.373   5.578
 1490SOL     OW 7591   0.694   5.488   5.627
 1490SOL    HW1 7592   0.716   5.396   5.636
 1490SOL    HW2 7593   0.729   5.530   5.705
 1490SOL     MW 7594   0.701   5.482   5.638
 1491SOL     OW 7595   5.078   4.547   1.975
 1491SOL    HW1 7596   5.095   4.641   1.971
 1491SOL    HW2 7597   5.164   4.507   1.961
 1491SOL     MW 7598   5.092   4.554   1.973
 1492SOL     OW 7599   4.346   5.221   1.097
 1492SOL    HW1 7600   4.325   5.137   1.138
 1492SOL    HW2 7601   4.422   5.201   1.041
 1492SOL     MW 7602   4.353   5.207   1.095
 1493SOL     OW 7603   1.206   1.144   6.087
 1493SOL    HW1 7604   1.201   1.116   6.178
 1493SOL    HW2 7605   1.143   1.088   6.042
 1493SOL     MW 7606   1.197   1.133   6.093
 1494SOL     OW 7607   0.662   1.810   1.188
 1494SOL    HW1 7608   0.586   1.769   1.226
 1494SOL    HW2 7609   0.628   1.882   1.134
 1494SOL     MW 7610   0.648   1.814   1.186
 1495SOL     OW 7611   4.738   0.015   4.615
 1495SOL    HW1 7612   4.657   0.052   4.649
 1495SOL    HW2 7613   4.780   0.087   4.568
 1495SOL     MW 7614   4.733   0.029   4.613
 1496SOL     OW 7615   3.976   1.283   0.232
 1496SOL    HW1 7616   4.005   1.240   0.152
 1496SOL    HW2 7617   4.052   1.330   0.264
 1496SOL     MW 7618   3.989   1.283   0.226
 1497SOL     OW 7619   3.105   4.926   0.368
 1497SOL    HW1 7620   3.056   4.864   0.314
 1497SOL    HW2 7621   3.102   5.009   0.319
 1497SOL     MW 7622   3.099   4.929   0.355
 1498SOL     OW 7623   0.929   2.193   3.227
 1498SOL    HW1 7624   0.971   2.193   3.313
 1498SOL    HW2 7625   0.896   2.104   3.216
 1498SOL     MW 7626   0.930   2.181   3.236
 1499SOL     OW 7627   5.264   0.482   1.877
 1499SOL    HW1 7628   5.189   0.426   1.859
 1499SOL    HW2 7629   5.338   0.422   1.887
 1499SOL     MW 7630   5.264   0.467   1.876
 1500SOL     OW 7631   1.264   5.561   5.243
 1500SOL    HW1 7632   1.231   5.477   5.211
 1500SOL    HW2 7633   1.324   5.591   5.174
 1500SOL     MW 7634   1.267   5.555   5.230
 1501SOL     OW 7635   1.425   2.933   2.504
 1501SOL    HW1 7636   1.384   2.994   2.442
 1501SOL    HW2 7637   1.376   2.852   2.492
 1501SOL     MW 7638   1.413   2.931   2.494
 1502SOL     OW 7639   4.812   4.048   2.000
 1502SOL    HW1 7640   4.855   4.064   1.916
 1502SOL    HW2 7641   4.844   3.962   2.028
 1502SOL     MW 7642   4.822   4.039   1.993
 1503SOL     OW 7643   3.025   5.761   5.780
 1503SOL    HW1 7644   2.984   5.794   5.860
 1503SOL    HW2 7645   3.109   5.725   5.809
 1503SOL     MW 7646   3.031   5.761   5.794
 1504SOL     OW 7647   5.027   0.527   5.786
 1504SOL    HW1 7648   4.975   0.596   5.746
 1504SOL    HW2 7649   5.104   0.572   5.821
 1504SOL     MW 7650   5.030   0.542   5.785
 1505SOL     OW 7651   3.694   0.037   2.115
 1505SOL    HW1 7652   3.702  -0.038   2.057
 1505SOL    HW2 7653   3.783   0.074   2.120
 1505SOL     MW 7654   3.707   0.032   2.109
 1506SOL     OW 7655   5.790   2.934   1.361
 1506SOL    HW1 7656   5.812   2.925   1.269
 1506SOL    HW2 7657   5.724   3.004   1.363
 1506SOL     MW 7658   5.784   2.942   1.350
 1507SOL     OW 7659   0.758   0.759   5.522
 1507SOL    HW1 7660   0.774   0.841   5.475
 1507SOL    HW2 7661   0.662   0.748   5.516
 1507SOL     MW 7662   0.747   0.768   5.515
 1508SOL     OW 7663   0.166   4.332   0.818
 1508SOL    HW1 7664   0.164   4.403   0.754
 1508SOL    HW2 7665   0.208   4.260   0.773
 1508SOL     MW 7666   0.170   4.332   0.804
 1509SOL     OW 7667   4.737   0.645   1.144
 1509SOL    HW1 7668   4.792   0.674   1.217
 1509SOL    HW2 7669   4.670   0.713   1.137
 1509SOL     MW 7670   4.735   0.658   1.153
 1510SOL     OW 7671   5.491   3.315   4.986
 1510SOL    HW1 7672   5.399   3.288   4.974
 1510SOL    HW2 7673   5.512   3.362   4.905
 1510SOL     MW 7674   5.482   3.317   4.974
 1511SOL     OW 7675   3.210   2.223   5.073
 1511SOL    HW1 7676   3.217   2.300   5.129
 1511SOL    HW2 7677   3.299   2.208   5.042
 1511SOL     MW 7678   3.222   2.231   5.076
 1512SOL     OW 7679   5.638   0.229   2.971
 1512SOL    HW1 7680   5.543   0.215   2.966
 1512SOL    HW2 7681   5.666   0.231   2.880
 1512SOL     MW 7682   5.630   0.227   2.959
 1513SOL     OW 7683   4.069   4.183   5.918
 1513SOL    HW1 7684   3.996   4.186   5.856
 1513SOL    HW2 7685   4.142   4.148   5.869
 1513SOL     MW 7686   4.069   4.179   5.904
 1514SOL     OW 7687   1.621   2.324   0.486
 1514SOL    HW1 7688   1.656   2.353   0.570
 1514SOL    HW2 7689   1.677   2.250   0.461
 1514SOL     MW 7690   1.633   2.318   0.493
 1515SOL     OW 7691   0.578   5.425   0.816
 1515SOL    HW1 7692   0.504   5.461   0.863
 1515SOL    HW2 7693   0.542   5.361   0.755
 1515SOL     MW 7694   0.564   5.421   0.815
 1516SOL     OW 7695   5.853   2.992   3.930
 1516SOL    HW1 7696   5.885   2.987   4.020
 1516SOL    HW2 7697   5.820   2.904   3.911
 1516SOL     MW 7698   5.853   2.980   3.939
 1517SOL     OW 7699   2.478   1.367   3.512
 1517SOL    HW1 7700   2.435   1.283   3.503
 1517SOL    HW2 7701   2.472   1.389   3.605
 1517SOL     MW 7702   2.472   1.359   3.523
 1518SOL     OW 7703   0.084   6.002   0.290
 1518SOL    HW1 7704  -0.007   5.981   0.313
 1518SOL    HW2 7705   0.135   5.980   0.367
 1518SOL     MW 7706   0.080   5.997   0.303
 1519SOL     OW 7707   1.089   3.628   2.599
 1519SOL    HW1 7708   1.167   3.589   2.640
 1519SOL    HW2 7709   1.109   3.629   2.506
 1519SOL     MW 7710   1.102   3.623   2.593
 1520SOL     OW 7711   1.193   4.466   2.176
 1520SOL    HW1 7712   1.174   4.486   2.085
 1520SOL    HW2 7713   1.204   4.371   2.178
 1520SOL     MW 7714   1.192   4.456   2.165
 1521SOL     OW 7715   0.102   0.260   1.147
 1521SOL    HW1 7716   0.151   0.178   1.157
 1521SOL    HW2 7717   0.068   0.278   1.234
 1521SOL     MW 7718   0.104   0.252   1.159
 1522SOL     OW 7719   1.865   1.485   4.814
 1522SOL    HW1 7720   1.846   1.443   4.898
 1522SOL    HW2 7721   1.779   1.496   4.772
 1522SOL     MW 7722   1.851   1.481   4.819
 1523SOL     OW 7723   4.471   1.384   4.380
 1523SOL    HW1 7724   4.444   1.373   4.289
 1523SOL    HW2 7725   4.389   1.393   4.429
 1523SOL     MW 7726   4.457   1.384   4.375
 1524SOL     OW 7727   0.319   3.429   3.052
 1524SOL    HW1 7728   0.367   3.408   2.972
 1524SOL    HW2 7729   0.245   3.369   3.051
 1524SOL     MW 7730   0.315   3.418   3.042
 1525SOL     OW 7731   4.774   1.827   2.139
 1525SOL    HW1 7732   4.714   1.900   2.156
 1525SOL    HW2 7733   4.766   1.811   2.045
 1525SOL     MW 7734   4.765   1.834   2.129
 1526SOL     OW 7735   4.106   4.889   1.425
 1526SOL    HW1 7736   4.019   4.905   1.462
 1526SOL    HW2 7737   4.166   4.917   1.494
 1526SOL     MW 7738   4.102   4.895   1.439
 1527SOL     OW 7739   4.857   5.545   0.253
 1527SOL    HW1 7740   4.896   5.495   0.182
 1527SOL    HW2 7741   4.794   5.484   0.293
 1527SOL     MW 7742   4.854   5.531   0.249
 1528SOL     OW 7743   1.372   0.022   1.516
 1528SOL    HW1 7744   1.379   0.110   1.554
 1528SOL    HW2 7745   1.435  -0.031   1.564
 1528SOL     MW 7746   1.381   0.027   1.527
 1529SOL     OW 7747   3.287   5.006   6.006
 1529SOL    HW1 7748   3.316   4.924   6.046
 1529SOL    HW2 7749   3.193   4.993   5.990
 1529SOL     MW 7750   3.279   4.994   6.009
 1530SOL     OW 7751   5.825   0.212   0.232
 1530SOL    HW1 7752   5.906   0.184   0.191
 1530SOL    HW2 7753   5.767   0.135   0.226
 1530SOL     MW 7754   5.828   0.198   0.226
 1531SOL     OW 7755   3.327   0.429   2.626
 1531SOL    HW1 7756   3.298   0.356   2.681
 1531SOL    HW2 7757   3.326   0.394   2.537
 1531SOL     MW 7758   3.323   0.415   2.622
 1532SOL     OW 7759   0.003   1.692   5.956
 1532SOL    HW1 7760  -0.007   1.786   5.965
 1532SOL    HW2 7761  -0.030   1.656   6.038
 1532SOL     MW 7762  -0.003   1.699   5.967
 1533SOL     OW 7763   4.359   4.520   3.547
 1533SOL    HW1 7764   4.451   4.535   3.523
 1533SOL    HW2 7765   4.344   4.580   3.620
 1533SOL     MW 7766   4.369   4.529   3.553
 1534SOL     OW 7767   3.177   1.884   5.923
 1534SOL    HW1 7768   3.171   1.842   5.837
 1534SOL    HW2 7769   3.172   1.978   5.904
 1534SOL     MW 7770   3.175   1.891   5.909
 1535SOL     OW 7771   4.691   2.070   0.736
 1535SOL    HW1 7772   4.626   2.137   0.713
 1535SOL    HW2 7773   4.757   2.117   0.787
 1535SOL     MW 7774   4.691   2.085   0.739
 1536SOL     OW 7775   6.066   0.806   2.655
 1536SOL    HW1 7776   6.117   0.886   2.644
 1536SOL    HW2 7777   6.049   0.776   2.565
 1536SOL     MW 7778   6.070   0.812   2.642
 1537SOL     OW 7779   3.418   4.223   1.478
 1537SOL    HW1 7780   3.501   4.236   1.524
 1537SOL    HW2 7781   3.351   4.233   1.546
 1537SOL     MW 7782   3.420   4.226   1.493
 1538SOL     OW 7783   5.727   0.963   5.213
 1538SOL    HW1 7784   5.820   0.962   5.237
 1538SOL    HW2 7785   5.709   0.874   5.182
 1538SOL     MW 7786   5.737   0.951   5.212
 1539SOL     OW 7787   3.776   2.526   0.890
 1539SOL    HW1 7788   3.751   2.592   0.826
 1539SOL    HW2 7789   3.738   2.556   0.973
 1539SOL     MW 7790   3.768   2.538   0.893
 1540SOL     OW 7791   2.090   4.730   2.633
 1540SOL    HW1 7792   2.010   4.693   2.669
 1540SOL    HW2 7793   2.093   4.820   2.667
 1540SOL     MW 7794   2.080   4.737   2.642
 1541SOL     OW 7795   4.233   2.806   5.451
 1541SOL    HW1 7796   4.297   2.813   5.380
 1541SOL    HW2 7797   4.149   2.792   5.407
 1541SOL     MW 7798   4.230   2.805   5.437
 1542SOL     OW 7799   3.221   5.651   3.634
 1542SOL    HW1 7800   3.154   5.591   3.602
 1542SOL    HW2 7801   3.223   5.636   3.728
 1542SOL     MW 7802   3.213   5.641   3.642
 1543SOL     OW 7803   4.344   4.914   2.675
 1543SOL    HW1 7804   4.330   4.911   2.770
 1543SOL    HW2 7805   4.268   4.870   2.638
 1543SOL     MW 7806   4.333   4.908   2.682
 1544SOL     OW 7807   0.537   4.073   2.978
 1544SOL    HW1 7808   0.596   4.080   2.903
 1544SOL    HW2 7809   0.583   4.014   3.039
 1544SOL     MW 7810   0.550   4.066   2.976
 1545SOL     OW 7811   5.616   1.363   2.396
 1545SOL    HW1 7812   5.650   1.292   2.450
 1545SOL    HW2 7813   5.682   1.377   2.328
 1545SOL     MW 7814   5.628   1.356   2.394
 1546SOL     OW 7815   1.280   2.304   3.601
 1546SOL    HW1 7816   1.226   2.239   3.556
 1546SOL    HW2 7817   1.360   2.309   3.548
 1546SOL     MW 7818   1.284   2.296   3.588
 1547SOL     OW 7819   2.214   5.829   0.166
 1547SOL    HW1 7820   2.164   5.898   0.121
 1547SOL    HW2 7821   2.164   5.812   0.246
 1547SOL     MW 7822   2.201   5.836   0.170
 1548SOL     OW 7823   1.392   5.635   5.001
 1548SOL    HW1 7824   1.315   5.687   4.979
 1548SOL    HW2 7825   1.433   5.682   5.074
 1548SOL     MW 7826   1.388   5.648   5.008
 1549SOL     OW 7827   0.769   2.978   4.177
 1549SOL    HW1 7828   0.675   2.979   4.196
 1549SOL    HW2 7829   0.778   3.029   4.096
 1549SOL     MW 7830   0.759   2.985   4.169
 1550SOL     OW 7831   4.286   4.098   1.478
 1550SOL    HW1 7832   4.204   4.116   1.431
 1550SOL    HW2 7833   4.299   4.175   1.534
 1550SOL     MW 7834   4.277   4.110   1.479
 1551SOL     OW 7835   0.670   1.974   5.532
 1551SOL    HW1 7836   0.609   1.958   5.460
 1551SOL    HW2 7837   0.629   2.043   5.584
 1551SOL     MW 7838   0.657   1.981   5.529
 1552SOL     OW 7839   3.750   0.015   5.613
 1552SOL    HW1 7840   3.756   0.074   5.538
 1552SOL    HW2 7841   3.840  -0.007   5.635
 1552SOL     MW 7842   3.762   0.020   5.606
 1553SOL     OW 7843   5.111   5.686   1.871
 1553SOL    HW1 7844   5.031   5.735   1.887
 1553SOL    HW2 7845   5.177   5.728   1.925
 1553SOL     MW 7846   5.109   5.698   1.880
 1554SOL     OW 7847   0.438   0.797   2.411
 1554SOL    HW1 7848   0.515   0.850   2.434
 1554SOL    HW2 7849   0.366   0.836   2.459
 1554SOL     MW 7850   0.439   0.808   2.420
 1555SOL     OW 7851   5.355   5.121   2.021
 1555SOL    HW1 7852   5.287   5.054   2.013
 1555SOL    HW2 7853   5.381   5.118   2.113
 1555SOL     MW 7854   5.350   5.112   2.032
 1556SOL     OW 7855   1.839   0.029   3.144
 1556SOL    HW1 7856   1.847   0.088   3.218
 1556SOL    HW2 7857   1.888  -0.049   3.170
 1556SOL     MW 7858   1.846   0.026   3.157
 1557SOL     OW 7859   4.439   0.261   5.914
 1557SOL    HW1 7860   4.468   0.184   5.963
 1557SOL    HW2 7861   4.412   0.227   5.829
 1557SOL     MW 7862   4.439   0.247   5.909
 1558SOL     OW 7863   4.695   0.517   4.711
 1558SOL    HW1 7864   4.777   0.556   4.740
 1558SOL    HW2 7865   4.700   0.521   4.615
 1558SOL     MW 7866   4.706   0.522   4.702
 1559SOL     OW 7867   1.604   4.994   4.282
 1559SOL    HW1 7868   1.641   4.928   4.224
 1559SOL    HW2 7869   1.671   5.063   4.286
 1559SOL     MW 7870   1.617   4.995   4.275
 1560SOL     OW 7871   2.375   5.623   5.680
 1560SOL    HW1 7872   2.352   5.644   5.590
 1560SOL    HW2 7873   2.292   5.596   5.720
 1560SOL     MW 7874   2.361   5.622   5.674
 1561SOL     OW 7875   2.035   1.664   5.554
 1561SOL    HW1 7876   2.001   1.591   5.502
 1561SOL    HW2 7877   2.093   1.623   5.618
 1561SOL     MW 7878   2.038   1.650   5.556
 1562SOL     OW 7879   4.561   5.939   5.588
 1562SOL    HW1 7880   4.549   5.904   5.500
 1562SOL    HW2 7881   4.654   5.928   5.606
 1562SOL     MW 7882   4.571   5.933   5.579
 1563SOL     OW 7883   0.424   2.489   5.053
 1563SOL    HW1 7884   0.515   2.521   5.048
 1563SOL    HW2 7885   0.371   2.569   5.052
 1563SOL     MW 7886   0.429   2.503   5.052
 1564SOL     OW 7887   1.737   0.669   3.725
 1564SOL    HW1 7888   1.784   0.718   3.657
 1564SOL    HW2 7889   1.788   0.683   3.805
 1564SOL     MW 7890   1.749   0.677   3.727
 1565SOL     OW 7891   0.427   3.817   4.081
 1565SOL    HW1 7892   0.346   3.848   4.121
 1565SOL    HW2 7893   0.470   3.765   4.149
 1565SOL     MW 7894   0.423   3.814   4.095
 1566SOL     OW 7895   0.550   0.682   4.802
 1566SOL    HW1 7896   0.611   0.739   4.756
 1566SOL    HW2 7897   0.478   0.669   4.740
 1566SOL     MW 7898   0.549   0.688   4.788
 1567SOL     OW 7899   5.309   0.198   1.008
 1567SOL    HW1 7900   5.248   0.240   0.947
 1567SOL    HW2 7901   5.278   0.225   1.094
 1567SOL     MW 7902   5.297   0.207   1.011
 1568SOL     OW 7903   4.081   3.860   0.194
 1568SOL    HW1 7904   4.105   3.837   0.104
 1568SOL    HW2 7905   4.164   3.860   0.241
 1568SOL     MW 7906   4.095   3.857   0.188
 1569SOL     OW 7907   5.180   5.638   4.945
 1569SOL    HW1 7908   5.216   5.709   4.998
 1569SOL    HW2 7909   5.160   5.678   4.860
 1569SOL     MW 7910   5.182   5.652   4.941
 1570SOL     OW 7911   6.026   2.499   2.566
 1570SOL    HW1 7912   6.074   2.579   2.543
 1570SOL    HW2 7913   6.078   2.458   2.635
 1570SOL     MW 7914   6.039   2.504   2.571
 1571SOL     OW 7915   1.332   2.593   0.312
 1571SOL    HW1 7916   1.399   2.611   0.247
 1571SOL    HW2 7917   1.313   2.500   0.303
 1571SOL     MW 7918   1.338   2.583   0.303
 1572SOL     OW 7919   3.807   1.457   4.740
 1572SOL    HW1 7920   3.808   1.366   4.710
 1572SOL    HW2 7921   3.830   1.508   4.662
 1572SOL     MW 7922   3.810   1.452   4.726
 1573SOL     OW 7923   3.595   1.745   0.662
 1573SOL    HW1 7924   3.608   1.822   0.717
 1573SOL    HW2 7925   3.649   1.678   0.702
 1573SOL     MW 7926   3.604   1.746   0.674
 1574SOL     OW 7927   2.178   2.851   5.871
 1574SOL    HW1 7928   2.176   2.918   5.804
 1574SOL    HW2 7929   2.112   2.879   5.935
 1574SOL     MW 7930   2.169   2.863   5.871
 1575SOL     OW 7931   5.172   4.467   3.389
 1575SOL    HW1 7932   5.111   4.402   3.354
 1575SOL    HW2 7933   5.229   4.417   3.448
 1575SOL     MW 7934   5.171   4.452   3.392
 1576SOL     OW 7935   5.539   3.151   1.373
 1576SOL    HW1 7936   5.576   3.198   1.299
 1576SOL    HW2 7937   5.572   3.197   1.450
 1576SOL     MW 7938   5.548   3.163   1.374
 1577SOL     OW 7939   2.168   3.278   5.989
 1577SOL    HW1 7940   2.245   3.270   6.046
 1577SOL    HW2 7941   2.159   3.372   5.973
 1577SOL     MW 7942   2.177   3.289   5.994
 1578SOL     OW 7943   2.132   1.060   0.614
 1578SOL    HW1 7944   2.104   1.067   0.705
 1578SOL    HW2 7945   2.222   1.091   0.614
 1578SOL     MW 7946   2.140   1.065   0.625
 1579SOL     OW 7947   3.597   4.998   2.428
 1579SOL    HW1 7948   3.601   5.023   2.336
 1579SOL    HW2 7949   3.585   5.081   2.474
 1579SOL     MW 7950   3.596   5.012   2.422
 1580SOL     OW 7951   1.393   3.166   5.638
 1580SOL    HW1 7952   1.433   3.250   5.662
 1580SOL    HW2 7953   1.333   3.147   5.710
 1580SOL     MW 7954   1.391   3.175   5.650
 1581SOL     OW 7955   4.131   0.767   5.377
 1581SOL    HW1 7956   4.220   0.797   5.357
 1581SOL    HW2 7957   4.143   0.676   5.404
 1581SOL     MW 7958   4.144   0.759   5.378
 1582SOL     OW 7959   5.755   5.738   5.386
 1582SOL    HW1 7960   5.836   5.747   5.336
 1582SOL    HW2 7961   5.766   5.657   5.437
 1582SOL     MW 7962   5.767   5.729   5.386
 1583SOL     OW 7963   4.052   0.270   4.425
 1583SOL    HW1 7964   4.070   0.294   4.334
 1583SOL    HW2 7965   3.957   0.278   4.434
 1583SOL     MW 7966   4.042   0.274   4.415
 1584SOL     OW 7967   0.368   0.311   1.051
 1584SOL    HW1 7968   0.279   0.341   1.062
 1584SOL    HW2 7969   0.423   0.389   1.066
 1584SOL     MW 7970   0.365   0.325   1.054
 1585SOL     OW 7971   5.833   4.167   3.823
 1585SOL    HW1 7972   5.896   4.228   3.861
 1585SOL    HW2 7973   5.756   4.220   3.805
 1585SOL     MW 7974   5.832   4.182   3.825
 1586SOL     OW 7975   4.870   2.014   4.672
 1586SOL    HW1 7976   4.934   1.950   4.700
 1586SOL    HW2 7977   4.787   1.984   4.709
 1586SOL     MW 7978   4.867   2.002   4.680
 1587SOL     OW 7979   6.032   2.272   2.406
 1587SOL    HW1 7980   6.122   2.239   2.404
 1587SOL    HW2 7981   6.035   2.348   2.464
 1587SOL     MW 7982   6.044   2.277   2.413
 1588SOL     OW 7983   4.021   5.193   0.766
 1588SOL    HW1 7984   4.110   5.228   0.769
 1588SOL    HW2 7985   4.018   5.128   0.836
 1588SOL     MW 7986   4.032   5.189   0.775
 1589SOL     OW 7987   1.002   3.595   3.430
 1589SOL    HW1 7988   1.023   3.682   3.463
 1589SOL    HW2 7989   1.044   3.535   3.491
 1589SOL     MW 7990   1.010   3.598   3.442
 1590SOL     OW 7991   2.193   5.896   2.053
 1590SOL    HW1 7992   2.171   5.850   2.133
 1590SOL    HW2 7993   2.171   5.988   2.071
 1590SOL     MW 7994   2.188   5.902   2.065
 1591SOL     OW 7995   3.644   0.524   2.863
 1591SOL    HW1 7996   3.556   0.561   2.863
 1591SOL    HW2 7997   3.694   0.579   2.803
 1591SOL     MW 7998   3.639   0.536   2.856
 1592SOL     OW 7999   5.846   5.161   2.510
 1592SOL    HW1 8000   5.775   5.134   2.568
 1592SOL    HW2 8001   5.820   5.131   2.423
 1592SOL     MW 8002   5.834   5.154   2.506
 1593SOL     OW 8003   1.416   1.406   3.325
 1593SOL    HW1 8004   1.408   1.312   3.339
 1593SOL    HW2 8005   1.414   1.417   3.230
 1593SOL     MW 8006   1.415   1.395   3.315
 1594SOL     OW 8007   3.787   0.998   4.490
 1594SOL    HW1 8008   3.754   0.910   4.506
 1594SOL    HW2 8009   3.805   1.001   4.396
 1594SOL     MW 8010   3.785   0.987   4.480
 1595SOL     OW 8011   0.543   0.731   5.077
 1595SOL    HW1 8012   0.554   0.681   4.996
 1595SOL    HW2 8013   0.468   0.789   5.060
 1595SOL     MW 8014   0.535   0.732   5.065
 1596SOL     OW 8015   3.479   1.518   2.520
 1596SOL    HW1 8016   3.571   1.544   2.520
 1596SOL    HW2 8017   3.481   1.422   2.516
 1596SOL     MW 8018   3.491   1.509   2.520
 1597SOL     OW 8019   2.874   0.009   3.046
 1597SOL    HW1 8020   2.856  -0.058   3.112
 1597SOL    HW2 8021   2.966  -0.002   3.024
 1597SOL     MW 8022   2.883  -0.001   3.052
 1598SOL     OW 8023   0.054   5.071   4.662
 1598SOL    HW1 8024  -0.040   5.059   4.644
 1598SOL    HW2 8025   0.057   5.089   4.756
 1598SOL     MW 8026   0.043   5.072   4.672
 1599SOL     OW 8027   4.778   1.189   2.671
 1599SOL    HW1 8028   4.800   1.202   2.763
 1599SOL    HW2 8029   4.844   1.238   2.623
 1599SOL     MW 8030   4.789   1.197   2.677
 1600SOL     OW 8031   3.091   6.088   3.613
 1600SOL    HW1 8032   3.163   6.144   3.584
 1600SOL    HW2 8033   3.019   6.148   3.631
 1600SOL     MW 8034   3.091   6.103   3.612
 1601SOL     OW 8035   3.140   2.163   5.848
 1601SOL    HW1 8036   3.210   2.200   5.902
 1601SOL    HW2 8037   3.060   2.179   5.899
 1601SOL     MW 8038   3.138   2.170   5.862
 1602SOL     OW 8039   4.458   3.744   1.954
 1602SOL    HW1 8040   4.482   3.726   2.045
 1602SOL    HW2 8041   4.398   3.818   1.960
 1602SOL     MW 8042   4.454   3.751   1.967
 1603SOL     OW 8043   4.051   2.756   5.195
 1603SOL    HW1 8044   3.966   2.719   5.217
 1603SOL    HW2 8045   4.110   2.681   5.193
 1603SOL     MW 8046   4.048   2.742   5.198
 1604SOL     OW 8047   0.418   0.099   5.829
 1604SOL    HW1 8048   0.373   0.063   5.753
 1604SOL    HW2 8049   0.419   0.028   5.893
 1604SOL     MW 8050   0.412   0.085   5.827
 1605SOL     OW 8051   0.495   3.963   5.898
 1605SOL    HW1 8052   0.517   3.948   5.990
 1605SOL    HW2 8053   0.405   3.995   5.900
 1605SOL     MW 8054   0.485   3.965   5.910
 1606SOL     OW 8055   2.653   3.535   1.351
 1606SOL    HW1 8056   2.719   3.530   1.281
 1606SOL    HW2 8057   2.699   3.508   1.430
 1606SOL     MW 8058   2.667   3.531   1.352
 1607SOL     OW 8059   1.837   5.468   5.840
 1607SOL    HW1 8060   1.927   5.485   5.815
 1607SOL    HW2 8061   1.784   5.518   5.778
 1607SOL     MW 8062   1.841   5.476   5.829
 1608SOL     OW 8063   0.090   3.253   5.741
 1608SOL    HW1 8064   0.016   3.289   5.789
 1608SOL    HW2 8065   0.052   3.195   5.675
 1608SOL     MW 8066   0.076   3.250   5.739
 1609SOL     OW 8067   3.367   2.022   0.623
 1609SOL    HW1 8068   3.364   1.977   0.538
 1609SOL    HW2 8069   3.453   2.001   0.658
 1609SOL     MW 8070   3.378   2.013   0.616
 1610SOL     OW 8071   3.981   1.890   5.935
 1610SOL    HW1 8072   3.945   1.915   5.850
 1610SOL    HW2 8073   3.953   1.799   5.947
 1610SOL     MW 8074   3.972   1.882   5.926
 1611SOL     OW 8075   0.188   3.619   0.849
 1611SOL    HW1 8076   0.199   3.625   0.754
 1611SOL    HW2 8077   0.169   3.708   0.877
 1611SOL     MW 8078   0.188   3.631   0.840
 1612SOL     OW 8079   1.162   1.282   4.399
 1612SOL    HW1 8080   1.161   1.257   4.306
 1612SOL    HW2 8081   1.109   1.361   4.404
 1612SOL     MW 8082   1.155   1.289   4.387
 1613SOL     OW 8083   5.391   4.367   2.298
 1613SOL    HW1 8084   5.337   4.408   2.366
 1613SOL    HW2 8085   5.454   4.435   2.274
 1613SOL     MW 8086   5.392   4.381   2.303
 1614SOL     OW 8087   4.541   4.580   1.974
 1614SOL    HW1 8088   4.611   4.637   1.942
 1614SOL    HW2 8089   4.484   4.567   1.898
 1614SOL     MW 8090   4.543   4.585   1.960
 1615SOL     OW 8091   5.865   0.687   3.065
 1615SOL    HW1 8092   5.839   0.711   2.976
 1615SOL    HW2 8093   5.810   0.611   3.086
 1615SOL     MW 8094   5.855   0.680   3.056
 1616SOL     OW 8095   1.624   3.193   1.840
 1616SOL    HW1 8096   1.703   3.191   1.894
 1616SOL    HW2 8097   1.580   3.110   1.859
 1616SOL     MW 8098   1.628   3.182   1.849
 1617SOL     OW 8099   3.528   4.778   4.675
 1617SOL    HW1 8100   3.493   4.817   4.756
 1617SOL    HW2 8101   3.481   4.823   4.605
 1617SOL     MW 8102   3.518   4.789   4.677
 1618SOL     OW 8103   0.799   4.286   6.033
 1618SOL    HW1 8104   0.747   4.272   6.113
 1618SOL    HW2 8105   0.736   4.272   5.962
 1618SOL     MW 8106   0.785   4.282   6.034
 1619SOL     OW 8107   0.264   3.931   3.324
 1619SOL    HW1 8108   0.346   3.884   3.333
 1619SOL    HW2 8109   0.273   3.980   3.243
 1619SOL     MW 8110   0.275   3.931   3.315
 1620SOL     OW 8111   0.602   2.468   2.934
 1620SOL    HW1 8112   0.611   2.417   3.014
 1620SOL    HW2 8113   0.643   2.415   2.866
 1620SOL     MW 8114   0.609   2.455   2.935
 1621SOL     OW 8115   1.900   2.160   2.908
 1621SOL    HW1 8116   1.895   2.227   2.840
 1621SOL    HW2 8117   1.819   2.110   2.898
 1621SOL     MW 8118   1.889   2.162   2.898
 1622SOL     OW 8119   3.237   0.396   1.083
 1622SOL    HW1 8120   3.206   0.452   1.012
 1622SOL    HW2 8121   3.313   0.350   1.047
 1622SOL     MW 8122   3.243   0.397   1.069
 1623SOL     OW 8123   5.349   0.307   2.646
 1623SOL    HW1 8124   5.378   0.325   2.556
 1623SOL    HW2 8125   5.332   0.213   2.647
 1623SOL     MW 8126   5.351   0.297   2.634
 1624SOL     OW 8127   0.528   2.170   5.626
 1624SOL    HW1 8128   0.444   2.172   5.578
 1624SOL    HW2 8129   0.508   2.209   5.711
 1624SOL     MW 8130   0.515   2.175   5.630
 1625SOL     OW 8131   4.238   4.968   0.432
 1625SOL    HW1 8132   4.246   5.049   0.482
 1625SOL    HW2 8133   4.161   4.924   0.469
 1625SOL     MW 8134   4.229   4.973   0.443
 1626SOL     OW 8135   0.100   0.932   0.836
 1626SOL    HW1 8136   0.100   1.000   0.769
 1626SOL    HW2 8137   0.072   0.852   0.790
 1626SOL     MW 8138   0.095   0.930   0.822
 1627SOL     OW 8139   5.237   5.755   2.116
 1627SOL    HW1 8140   5.185   5.693   2.168
 1627SOL    HW2 8141   5.192   5.839   2.128
 1627SOL     MW 8142   5.225   5.758   2.124
 1628SOL     OW 8143   5.936   3.241   0.973
 1628SOL    HW1 8144   6.004   3.286   0.923
 1628SOL    HW2 8145   5.918   3.299   1.047
 1628SOL     MW 8146   5.942   3.254   0.976
 1629SOL     OW 8147   5.671   4.663   5.468
 1629SOL    HW1 8148   5.664   4.567   5.468
 1629SOL    HW2 8149   5.641   4.689   5.380
 1629SOL     MW 8150   5.666   4.654   5.457
 1630SOL     OW 8151   4.155   1.929   3.134
 1630SOL    HW1 8152   4.234   1.882   3.162
 1630SOL    HW2 8153   4.187   1.998   3.077
 1630SOL     MW 8154   4.169   1.932   3.130
 1631SOL     OW 8155   0.878   2.106   3.627
 1631SOL    HW1 8156   0.895   2.181   3.684
 1631SOL    HW2 8157   0.923   2.033   3.669
 1631SOL     MW 8158   0.885   2.106   3.640
 1632SOL     OW 8159   1.643   3.651   4.790
 1632SOL    HW1 8160   1.678   3.668   4.878
 1632SOL    HW2 8161   1.677   3.723   4.737
 1632SOL     MW 8162   1.652   3.662   4.795
 1633SOL     OW 8163   5.341   4.364   0.441
 1633SOL    HW1 8164   5.389   4.304   0.384
 1633SOL    HW2 8165   5.370   4.451   0.415
 1633SOL     MW 8166   5.351   4.367   0.430
 1634SOL     OW 8167   1.136   1.227   3.467
 1634SOL    HW1 8168   1.077   1.291   3.430
 1634SOL    HW2 8169   1.202   1.213   3.399
 1634SOL     MW 8170   1.137   1.233   3.454
 1635SOL     OW 8171   1.020   2.968   5.171
 1635SOL    HW1 8172   1.062   2.902   5.116
 1635SOL    HW2 8173   0.976   3.027   5.109
 1635SOL     MW 8174   1.020   2.967   5.156
 1636SOL     OW 8175   1.543   2.343   4.986
 1636SOL    HW1 8176   1.475   2.358   5.053
 1636SOL    HW2 8177   1.522   2.404   4.916
 1636SOL     MW 8178   1.532   2.352   4.986
 1637SOL     OW 8179   1.025   6.054   1.993
 1637SOL    HW1 8180   1.068   6.136   2.021
 1637SOL    HW2 8181   1.076   6.027   1.916
 1637SOL     MW 8182   1.037   6.061   1.986
 1638SOL     OW 8183   1.830   4.940   5.042
 1638SOL    HW1 8184   1.840   5.033   5.020
 1638SOL    HW2 8185   1.851   4.935   5.135
 1638SOL     MW 8186   1.834   4.951   5.051
 1639SOL     OW 8187   5.034   2.200   3.336
 1639SOL    HW1 8188   4.955   2.159   3.303
 1639SOL    HW2 8189   5.076   2.238   3.259
 1639SOL     MW 8190   5.030   2.200   3.322
 1640SOL     OW 8191   2.582   0.199   3.959
 1640SOL    HW1 8192   2.587   0.291   3.985
 1640SOL    HW2 8193   2.657   0.158   4.001
 1640SOL     MW 8194   2.592   0.205   3.967
 1641SOL     OW 8195   5.878   1.906   3.963
 1641SOL    HW1 8196   5.919   1.965   4.026
 1641SOL    HW2 8197   5.920   1.928   3.880
 1641SOL     MW 8198   5.889   1.916   3.961
 1642SOL     OW 8199   3.681   1.655   3.958
 1642SOL    HW1 8200   3.696   1.567   3.991
 1642SOL    HW2 8201   3.676   1.709   4.037
 1642SOL     MW 8202   3.682   1.651   3.972
 1643SOL     OW 8203   6.105   5.861   0.066
 1643SOL    HW1 8204   6.088   5.939   0.013
 1643SOL    HW2 8205   6.181   5.883   0.119
 1643SOL     MW 8206   6.112   5.873   0.066
 1644SOL     OW 8207   2.352   3.720   0.744
 1644SOL    HW1 8208   2.304   3.691   0.666
 1644SOL    HW2 8209   2.430   3.764   0.708
 1644SOL     MW 8210   2.356   3.722   0.729
 1645SOL     OW 8211   5.297   0.768   4.614
 1645SOL    HW1 8212   5.341   0.800   4.535
 1645SOL    HW2 8213   5.335   0.819   4.685
 1645SOL     MW 8214   5.307   0.779   4.613
 1646SOL     OW 8215   1.114   4.144   4.597
 1646SOL    HW1 8216   1.199   4.185   4.583
 1646SOL    HW2 8217   1.126   4.089   4.674
 1646SOL     MW 8218   1.127   4.142   4.605
 1647SOL     OW 8219   1.148   4.276   2.721
 1647SOL    HW1 8220   1.194   4.244   2.799
 1647SOL    HW2 8221   1.168   4.211   2.653
 1647SOL     MW 8222   1.156   4.264   2.722
 1648SOL     OW 8223   0.662   5.865   3.459
 1648SOL    HW1 8224   0.654   5.773   3.434
 1648SOL    HW2 8225   0.576   5.903   3.437
 1648SOL     MW 8226   0.649   5.858   3.453
 1649SOL     OW 8227   0.820   2.755   4.355
 1649SOL    HW1 8228   0.747   2.730   4.411
 1649SOL    HW2 8229   0.790   2.831   4.306
 1649SOL     MW 8230   0.807   2.761   4.356
 1650SOL     OW 8231   5.005   0.764   1.298
 1650SOL    HW1 8232   5.014   0.833   1.233
 1650SOL    HW2 8233   5.072   0.700   1.275
 1650SOL     MW 8234   5.015   0.765   1.287
 1651SOL     OW 8235   2.420   5.464   4.963
 1651SOL    HW1 8236   2.414   5.493   5.054
 1651SOL    HW2 8237   2.352   5.513   4.917
 1651SOL     MW 8238   2.411   5.474   4.968
 1652SOL     OW 8239   5.381   1.587   5.209
 1652SOL    HW1 8240   5.364   1.506   5.257
 1652SOL    HW2 8241   5.329   1.653   5.256
 1652SOL     MW 8242   5.372   1.585   5.221
 1653SOL     OW 8243   4.673   2.686   5.243
 1653SOL    HW1 8244   4.737   2.725   5.184
 1653SOL    HW2 8245   4.597   2.668   5.188
 1653SOL     MW 8246   4.671   2.688   5.229
 1654SOL     OW 8247   5.301   3.677   0.121
 1654SOL    HW1 8248   5.249   3.602   0.151
 1654SOL    HW2 8249   5.392   3.650   0.135
 1654SOL     MW 8250   5.306   3.664   0.127
 1655SOL     OW 8251   1.469   5.464   6.046
 1655SOL    HW1 8252   1.491   5.555   6.025
 1655SOL    HW2 8253   1.433   5.429   5.965
 1655SOL     MW 8254   1.467   5.471   6.033
 1656SOL     OW 8255   3.936   0.009   6.049
 1656SOL    HW1 8256   3.896   0.073   5.990
 1656SOL    HW2 8257   3.921  -0.076   6.007
 1656SOL     MW 8258   3.929   0.006   6.036
 1657SOL     OW 8259   5.491   3.344   3.677
 1657SOL    HW1 8260   5.567   3.374   3.727
 1657SOL    HW2 8261   5.416   3.362   3.733
 1657SOL     MW 8262   5.491   3.350   3.690
 1658SOL     OW 8263   5.400   1.420   1.976
 1658SOL    HW1 8264   5.382   1.417   1.882
 1658SOL    HW2 8265   5.338   1.358   2.014
 1658SOL     MW 8266   5.390   1.412   1.969
 1659SOL     OW 8267   5.981   5.484   4.013
 1659SOL    HW1 8268   5.981   5.454   4.104
 1659SOL    HW2 8269   5.924   5.561   4.014
 1659SOL     MW 8270   5.974   5.490   4.025
 1660SOL     OW 8271   2.237   2.481   4.858
 1660SOL    HW1 8272   2.224   2.412   4.923
 1660SOL    HW2 8273   2.313   2.453   4.808
 1660SOL     MW 8274   2.245   2.469   4.860
 1661SOL     OW 8275   0.067   2.504   1.688
 1661SOL    HW1 8276  -0.002   2.565   1.718
 1661SOL    HW2 8277   0.043   2.484   1.598
 1661SOL     MW 8278   0.055   2.509   1.680
 1662SOL     OW 8279   2.061   3.429   1.317
 1662SOL    HW1 8280   2.003   3.357   1.343
 1662SOL    HW2 8281   2.013   3.508   1.341
 1662SOL     MW 8282   2.047   3.430   1.324
 1663SOL     OW 8283   1.363   4.113   0.675
 1663SOL    HW1 8284   1.419   4.187   0.650
 1663SOL    HW2 8285   1.422   4.038   0.680
 1663SOL     MW 8286   1.378   4.113   0.673
 1664SOL     OW 8287   2.892   1.856   4.425
 1664SOL    HW1 8288   2.905   1.767   4.392
 1664SOL    HW2 8289   2.804   1.854   4.464
 1664SOL     MW 8290   2.882   1.844   4.426
 1665SOL     OW 8291   5.162   4.182   5.813
 1665SOL    HW1 8292   5.191   4.273   5.817
 1665SOL    HW2 8293   5.079   4.185   5.767
 1665SOL     MW 8294   5.155   4.194   5.808
 1666SOL     OW 8295   2.924   1.285   1.537
 1666SOL    HW1 8296   2.985   1.212   1.532
 1666SOL    HW2 8297   2.850   1.258   1.482
 1666SOL     MW 8298   2.922   1.273   1.529
 1667SOL     OW 8299   2.282   0.729   2.656
 1667SOL    HW1 8300   2.344   0.774   2.713
 1667SOL    HW2 8301   2.203   0.784   2.657
 1667SOL     MW 8302   2.280   0.742   2.663
 1668SOL     OW 8303   5.502   2.608   5.045
 1668SOL    HW1 8304   5.573   2.623   5.107
 1668SOL    HW2 8305   5.506   2.515   5.026
 1668SOL     MW 8306   5.512   2.598   5.050
 1669SOL     OW 8307   0.154   0.668   0.539
 1669SOL    HW1 8308   0.221   0.614   0.580
 1669SOL    HW2 8309   0.201   0.745   0.507
 1669SOL     MW 8310   0.168   0.671   0.541
 1670SOL     OW 8311   0.052   4.215   4.794
 1670SOL    HW1 8312   0.063   4.308   4.814
 1670SOL    HW2 8313   0.135   4.189   4.754
 1670SOL     MW 8314   0.064   4.224   4.792
 1671SOL     OW 8315   0.259   1.757   2.334
 1671SOL    HW1 8316   0.254   1.695   2.261
 1671SOL    HW2 8317   0.300   1.835   2.296
 1671SOL     MW 8318   0.264   1.759   2.320
 1672SOL     OW 8319   5.164   1.481   0.847
 1672SOL    HW1 8320   5.228   1.550   0.870
 1672SOL    HW2 8321   5.216   1.413   0.805
 1672SOL     MW 8322   5.179   1.481   0.845
 1673SOL     OW 8323   1.255   1.055   4.762
 1673SOL    HW1 8324   1.196   1.100   4.703
 1673SOL    HW2 8325   1.232   0.963   4.754
 1673SOL     MW 8326   1.245   1.049   4.753
 1674SOL     OW 8327   4.235   0.043   4.017
 1674SOL    HW1 8328   4.279   0.106   4.075
 1674SOL    HW2 8329   4.155   0.021   4.063
 1674SOL     MW 8330   4.231   0.049   4.030
 1675SOL     OW 8331   3.097   4.025   4.163
 1675SOL    HW1 8332   3.087   3.977   4.245
 1675SOL    HW2 8333   3.154   3.968   4.110
 1675SOL     MW 8334   3.103   4.011   4.166
 1676SOL     OW 8335   5.359   1.363   5.416
 1676SOL    HW1 8336   5.452   1.342   5.416
 1676SOL    HW2 8337   5.315   1.279   5.422
 1676SOL     MW 8338   5.365   1.350   5.417
 1677SOL     OW 8339   0.991   3.916   1.704
 1677SOL    HW1 8340   0.963   3.827   1.727
 1677SOL    HW2 8341   0.974   3.968   1.782
 1677SOL     MW 8342   0.984   3.911   1.717
 1678SOL     OW 8343   1.149   2.168   2.617
 1678SOL    HW1 8344   1.181   2.225   2.687
 1678SOL    HW2 8345   1.055   2.163   2.630
 1678SOL     MW 8346   1.142   2.175   2.628
 1679SOL     OW 8347   1.661   0.661   1.803
 1679SOL    HW1 8348   1.690   0.752   1.804
 1679SOL    HW2 8349   1.571   0.663   1.772
 1679SOL     MW 8350   1.654   0.673   1.799
 1680SOL     OW 8351   3.959   4.146   5.616
 1680SOL    HW1 8352   3.946   4.132   5.523
 1680SOL    HW2 8353   3.930   4.236   5.632
 1680SOL     MW 8354   3.954   4.156   5.606
 1681SOL     OW 8355   0.971   4.870   2.586
 1681SOL    HW1 8356   0.975   4.924   2.665
 1681SOL    HW2 8357   0.898   4.906   2.535
 1681SOL     MW 8358   0.963   4.881   2.590
 1682SOL     OW 8359   5.028   3.990   2.956
 1682SOL    HW1 8360   5.030   3.902   2.993
 1682SOL    HW2 8361   4.940   4.000   2.920
 1682SOL     MW 8362   5.017   3.980   2.956
 1683SOL     OW 8363   2.869   5.865   6.026
 1683SOL    HW1 8364   2.803   5.829   6.086
 1683SOL    HW2 8365   2.826   5.939   5.985
 1683SOL     MW 8366   2.855   5.870   6.029
 1684SOL     OW 8367   4.931   1.418   2.746
 1684SOL    HW1 8368   4.917   1.479   2.818
 1684SOL    HW2 8369   5.013   1.372   2.768
 1684SOL     MW 8370   4.940   1.420   2.758
 1685SOL     OW 8371   4.176   1.499   0.348
 1685SOL    HW1 8372   4.225   1.581   0.339
 1685SOL    HW2 8373   4.242   1.434   0.374
 1685SOL     MW 8374   4.191   1.501   0.351
 1686SOL     OW 8375   5.010   6.113   5.278
 1686SOL    HW1 8376   5.086   6.075   5.321
 1686SOL    HW2 8377   4.956   6.147   5.349
 1686SOL     MW 8378   5.013   6.112   5.293
 1687SOL     OW 8379   2.275   5.873   3.960
 1687SOL    HW1 8380   2.189   5.905   3.986
 1687SOL    HW2 8381   2.257   5.792   3.912
 1687SOL     MW 8382   2.262   5.866   3.957
 1688SOL     OW 8383   1.220   0.218   0.534
 1688SOL    HW1 8384   1.280   0.292   0.525
 1688SOL    HW2 8385   1.135   0.252   0.504
 1688SOL     MW 8386   1.216   0.232   0.529
 1689SOL     OW 8387   2.257   2.503   1.281
 1689SOL    HW1 8388   2.255   2.416   1.240
 1689SOL    HW2 8389   2.168   2.537   1.267
 1689SOL     MW 8390   2.245   2.496   1.274
 1690SOL     OW 8391   1.235   4.184   2.087
 1690SOL    HW1 8392   1.216   4.108   2.142
 1690SOL    HW2 8393   1.195   4.163   2.002
 1690SOL     MW 8394   1.227   4.172   2.083
 1691SOL     OW 8395   5.159   3.948   4.950
 1691SOL    HW1 8396   5.146   4.008   5.024
 1691SOL    HW2 8397   5.160   3.861   4.990
 1691SOL     MW 8398   5.157   3.945   4.965
 1692SOL     OW 8399   4.968   0.882   1.525
 1692SOL    HW1 8400   4.975   0.828   1.446
 1692SOL    HW2 8401   4.963   0.972   1.493
 1692SOL     MW 8402   4.969   0.887   1.511
 1693SOL     OW 8403   1.176   0.470   1.669
 1693SOL    HW1 8404   1.167   0.531   1.596
 1693SOL    HW2 8405   1.109   0.403   1.654
 1693SOL     MW 8406   1.167   0.469   1.658
 1694SOL     OW 8407   0.979   2.210   1.809
 1694SOL    HW1 8408   0.950   2.288   1.764
 1694SOL    HW2 8409   1.068   2.194   1.775
 1694SOL     MW 8410   0.986   2.218   1.799
 1695SOL     OW 8411   0.965   5.523   3.660
 1695SOL    HW1 8412   0.985   5.440   3.704
 1695SOL    HW2 8413   0.970   5.501   3.567
 1695SOL     MW 8414   0.969   5.509   3.654
 1696SOL     OW 8415   2.058   4.475   5.575
 1696SOL    HW1 8416   2.084   4.420   5.648
 1696SOL    HW2 8417   1.991   4.533   5.612
 1696SOL     MW 8418   2.053   4.476   5.589
 1697SOL     OW 8419   1.389   5.860   3.702
 1697SOL    HW1 8420   1.417   5.912   3.627
 1697SOL    HW2 8421   1.341   5.787   3.664
 1697SOL     MW 8422   1.387   5.857   3.688
 1698SOL     OW 8423   4.515   4.336   1.220
 1698SOL    HW1 8424   4.437   4.391   1.225
 1698SOL    HW2 8425   4.489   4.253   1.261
 1698SOL     MW 8426   4.502   4.332   1.226
 1699SOL     OW 8427   1.076   1.365   0.245
 1699SOL    HW1 8428   1.154   1.310   0.249
 1699SOL    HW2 8429   1.103   1.449   0.282
 1699SOL     MW 8430   1.089   1.369   0.251
 1700SOL     OW 8431   5.761   4.121   4.772
 1700SOL    HW1 8432   5.825   4.162   4.831
 1700SOL    HW2 8433   5.715   4.194   4.732
 1700SOL     MW 8434   5.763   4.136   4.775
 1701SOL     OW 8435   0.111   4.230   2.861
 1701SOL    HW1 8436   0.168   4.184   2.800
 1701SOL    HW2 8437   0.153   4.315   2.874
 1701SOL     MW 8438   0.123   4.235   2.855
 1702SOL     OW 8439   0.031   4.483   5.804
 1702SOL    HW1 8440   0.095   4.412   5.803
 1702SOL    HW2 8441   0.026   4.512   5.713
 1702SOL     MW 8442   0.038   4.477   5.792
 1703SOL     OW 8443   3.563   4.636   0.923
 1703SOL    HW1 8444   3.548   4.551   0.881
 1703SOL    HW2 8445   3.496   4.693   0.887
 1703SOL     MW 8446   3.553   4.632   0.913
 1704SOL     OW 8447   2.940   5.493   5.052
 1704SOL    HW1 8448   2.919   5.513   4.961
 1704SOL    HW2 8449   3.034   5.474   5.051
 1704SOL     MW 8450   2.950   5.493   5.040
 1705SOL     OW 8451   0.076   2.663   4.457
 1705SOL    HW1 8452   0.008   2.601   4.483
 1705SOL    HW2 8453   0.136   2.664   4.530
 1705SOL     MW 8454   0.075   2.655   4.469
 1706SOL     OW 8455   1.782   1.162   1.126
 1706SOL    HW1 8456   1.860   1.117   1.157
 1706SOL    HW2 8457   1.793   1.166   1.031
 1706SOL     MW 8458   1.793   1.157   1.118
 1707SOL     OW 8459   5.941   2.779   3.551
 1707SOL    HW1 8460   6.027   2.804   3.582
 1707SOL    HW2 8461   5.945   2.790   3.456
 1707SOL     MW 8462   5.952   2.783   3.543
 1708SOL     OW 8463   0.101   1.817   3.613
 1708SOL    HW1 8464   0.057   1.786   3.693
 1708SOL    HW2 8465   0.164   1.881   3.643
 1708SOL     MW 8466   0.102   1.822   3.627
 1709SOL     OW 8467   4.802   0.160   0.694
 1709SOL    HW1 8468   4.791   0.255   0.698
 1709SOL    HW2 8469   4.839   0.144   0.607
 1709SOL     MW 8470   4.805   0.170   0.683
 1710SOL     OW 8471   6.065   0.334   5.957
 1710SOL    HW1 8472   6.018   0.268   5.906
 1710SOL    HW2 8473   6.157   0.308   5.950
 1710SOL     MW 8474   6.070   0.322   5.950
 1711SOL     OW 8475   1.219   1.407   5.877
 1711SOL    HW1 8476   1.289   1.473   5.871
 1711SOL    HW2 8477   1.215   1.384   5.970
 1711SOL     MW 8478   1.227   1.413   5.888
 1712SOL     OW 8479   5.000   1.855   5.812
 1712SOL    HW1 8480   4.973   1.829   5.724
 1712SOL    HW2 8481   5.049   1.936   5.799
 1712SOL     MW 8482   5.003   1.862   5.799
 1713SOL     OW 8483   0.511   3.021   4.159
 1713SOL    HW1 8484   0.496   3.098   4.213
 1713SOL    HW2 8485   0.464   2.950   4.203
 1713SOL     MW 8486   0.504   3.022   4.172
 1714SOL     OW 8487   0.804   0.940   2.209
 1714SOL    HW1 8488   0.744   0.881   2.163
 1714SOL    HW2 8489   0.778   0.934   2.301
 1714SOL     MW 8490   0.793   0.931   2.215
 1715SOL     OW 8491   2.071   1.379   2.975
 1715SOL    HW1 8492   2.087   1.449   3.038
 1715SOL    HW2 8493   2.049   1.423   2.894
 1715SOL     MW 8494   2.070   1.393   2.973
 1716SOL     OW 8495   1.337   2.250   1.839
 1716SOL    HW1 8496   1.285   2.225   1.763
 1716SOL    HW2 8497   1.319   2.343   1.852
 1716SOL     MW 8498   1.328   2.258   1.831
 1717SOL     OW 8499   1.880   1.233   5.691
 1717SOL    HW1 8500   1.831   1.228   5.610
 1717SOL    HW2 8501   1.856   1.154   5.739
 1717SOL     MW 8502   1.871   1.222   5.687
 1718SOL     OW 8503   6.100   5.105   5.272
 1718SOL    HW1 8504   6.052   5.176   5.231
 1718SOL    HW2 8505   6.087   5.119   5.366
 1718SOL     MW 8506   6.093   5.116   5.279
 1719SOL     OW 8507   4.206   6.006   2.907
 1719SOL    HW1 8508   4.141   5.936   2.904
 1719SOL    HW2 8509   4.285   5.968   2.869
 1719SOL     MW 8510   4.208   5.992   2.902
 1720SOL     OW 8511   0.766   4.160   5.106
 1720SOL    HW1 8512   0.826   4.225   5.069
 1720SOL    HW2 8513   0.706   4.139   5.035
 1720SOL     MW 8514   0.766   4.165   5.092
 1721SOL     OW 8515   2.959   4.992   2.333
 1721SOL    HW1 8516   2.984   5.083   2.317
 1721SOL    HW2 8517   2.863   4.993   2.330
 1721SOL     MW 8518   2.950   5.004   2.331
 1722SOL     OW 8519   2.548   0.301   1.682
 1722SOL    HW1 8520   2.529   0.362   1.753
 1722SOL    HW2 8521   2.642   0.310   1.667
 1722SOL     MW 8522   2.558   0.310   1.689
 1723SOL     OW 8523   0.176   3.069   2.027
 1723SOL    HW1 8524   0.122   3.031   1.958
 1723SOL    HW2 8525   0.161   3.164   2.019
 1723SOL     MW 8526   0.168   3.076   2.017
 1724SOL     OW 8527   5.274   1.252   0.685
 1724SOL    HW1 8528   5.314   1.296   0.610
 1724SOL    HW2 8529   5.194   1.212   0.649
 1724SOL     MW 8530   5.269   1.252   0.671
 1725SOL     OW 8531   5.907   4.803   5.556
 1725SOL    HW1 8532   5.927   4.870   5.490
 1725SOL    HW2 8533   5.836   4.751   5.516
 1725SOL     MW 8534   5.900   4.805   5.542
 1726SOL     OW 8535   5.955   2.014   1.222
 1726SOL    HW1 8536   5.943   1.986   1.313
 1726SOL    HW2 8537   6.030   1.963   1.192
 1726SOL     MW 8538   5.963   2.004   1.230
 1727SOL     OW 8539   5.381   1.965   6.029
 1727SOL    HW1 8540   5.357   1.918   5.949
 1727SOL    HW2 8541   5.382   2.057   6.003
 1727SOL     MW 8542   5.378   1.971   6.015
 1728SOL     OW 8543   2.113   0.962   5.562
 1728SOL    HW1 8544   2.158   0.968   5.646
 1728SOL    HW2 8545   2.046   0.896   5.574
 1728SOL     MW 8546   2.110   0.955   5.574
 1729SOL     OW 8547   0.580   1.535   3.507
 1729SOL    HW1 8548   0.502   1.537   3.562
 1729SOL    HW2 8549   0.616   1.447   3.520
 1729SOL     MW 8550   0.575   1.524   3.516
 1730SOL     OW 8551   2.335   0.027   3.724
 1730SOL    HW1 8552   2.397   0.078   3.673
 1730SOL    HW2 8553   2.253   0.030   3.674
 1730SOL     MW 8554   2.332   0.034   3.711
 1731SOL     OW 8555   1.765   1.452   5.832
 1731SOL    HW1 8556   1.815   1.450   5.913
 1731SOL    HW2 8557   1.800   1.380   5.780
 1731SOL     MW 8558   1.776   1.442   5.836
 1732SOL     OW 8559   5.324   4.639   0.260
 1732SOL    HW1 8560   5.362   4.566   0.211
 1732SOL    HW2 8561   5.347   4.717   0.210
 1732SOL     MW 8562   5.332   4.639   0.247
 1733SOL     OW 8563   2.545   1.361   0.017
 1733SOL    HW1 8564   2.585   1.389  -0.065
 1733SOL    HW2 8565   2.456   1.395   0.013
 1733SOL     MW 8566   2.539   1.369   0.006
 1734SOL     OW 8567   4.795   1.942   3.616
 1734SOL    HW1 8568   4.824   1.923   3.527
 1734SOL    HW2 8569   4.869   1.917   3.671
 1734SOL     MW 8570   4.808   1.936   3.611
 1735SOL     OW 8571   3.625   4.624   4.158
 1735SOL    HW1 8572   3.590   4.561   4.221
 1735SOL    HW2 8573   3.696   4.668   4.204
 1735SOL     MW 8574   3.630   4.621   4.172
 1736SOL     OW 8575   2.407   4.222   6.102
 1736SOL    HW1 8576   2.447   4.169   6.171
 1736SOL    HW2 8577   2.479   4.272   6.065
 1736SOL     MW 8578   2.421   4.221   6.106
 1737SOL     OW 8579   2.221   1.315   3.977
 1737SOL    HW1 8580   2.198   1.398   4.019
 1737SOL    HW2 8581   2.264   1.265   4.046
 1737SOL     MW 8582   2.223   1.319   3.991
 1738SOL     OW 8583   0.251   0.288   1.934
 1738SOL    HW1 8584   0.239   0.371   1.980
 1738SOL    HW2 8585   0.163   0.248   1.933
 1738SOL     MW 8586   0.238   0.293   1.940
 1739SOL     OW 8587   4.993   1.719   4.497
 1739SOL    HW1 8588   5.033   1.632   4.489
 1739SOL    HW2 8589   4.904   1.702   4.529
 1739SOL     MW 8590   4.986   1.705   4.500
 1740SOL     OW 8591   4.392   2.941   4.466
 1740SOL    HW1 8592   4.334   2.988   4.526
 1740SOL    HW2 8593   4.332   2.892   4.409
 1740SOL     MW 8594   4.377   2.941   4.466
 1741SOL     OW 8595   1.205   5.277   5.259
 1741SOL    HW1 8596   1.278   5.283   5.321
 1741SOL    HW2 8597   1.201   5.185   5.235
 1741SOL     MW 8598   1.214   5.266   5.264
 1742SOL     OW 8599   1.810   3.827   4.599
 1742SOL    HW1 8600   1.788   3.753   4.541
 1742SOL    HW2 8601   1.785   3.905   4.549
 1742SOL     MW 8602   1.804   3.827   4.585
 1743SOL     OW 8603   2.620   0.548   3.502
 1743SOL    HW1 8604   2.648   0.484   3.567
 1743SOL    HW2 8605   2.596   0.496   3.425
 1743SOL     MW 8606   2.621   0.533   3.500
 1744SOL     OW 8607   3.755   5.954   3.638
 1744SOL    HW1 8608   3.791   6.039   3.611
 1744SOL    HW2 8609   3.679   5.976   3.692
 1744SOL     MW 8610   3.750   5.968   3.642
 1745SOL     OW 8611   6.025   2.973   3.112
 1745SOL    HW1 8612   5.975   2.996   3.034
 1745SOL    HW2 8613   6.110   3.015   3.099
 1745SOL     MW 8614   6.030   2.981   3.100
 1746SOL     OW 8615   0.556   5.494   1.660
 1746SOL    HW1 8616   0.581   5.584   1.681
 1746SOL    HW2 8617   0.640   5.446   1.662
 1746SOL     MW 8618   0.570   5.499   1.663
 1747SOL     OW 8619   0.115   5.602   4.037
 1747SOL    HW1 8620   0.039   5.547   4.015
 1747SOL    HW2 8621   0.091   5.689   4.005
 1747SOL     MW 8622   0.102   5.606   4.030
 1748SOL     OW 8623   4.546   1.237   2.535
 1748SOL    HW1 8624   4.625   1.222   2.585
 1748SOL    HW2 8625   4.485   1.277   2.597
 1748SOL     MW 8626   4.548   1.240   2.549
 1749SOL     OW 8627   4.421   4.256   2.504
 1749SOL    HW1 8628   4.472   4.333   2.481
 1749SOL    HW2 8629   4.446   4.190   2.438
 1749SOL     MW 8630   4.431   4.257   2.492
 1750SOL     OW 8631   1.661   4.085   5.163
 1750SOL    HW1 8632   1.680   4.040   5.246
 1750SOL    HW2 8633   1.567   4.070   5.149
 1750SOL     MW 8634   1.651   4.077   5.172
 1751SOL     OW 8635   5.403   0.885   2.206
 1751SOL    HW1 8636   5.348   0.952   2.246
 1751SOL    HW2 8637   5.474   0.934   2.165
 1751SOL     MW 8638   5.405   0.900   2.206
 1752SOL     OW 8639   3.472   0.613   5.318
 1752SOL    HW1 8640   3.443   0.582   5.232
 1752SOL    HW2 8641   3.392   0.645   5.360
 1752SOL     MW 8642   3.458   0.613   5.312
 1753SOL     OW 8643   4.007   4.748   2.080
 1753SOL    HW1 8644   3.925   4.763   2.126
 1753SOL    HW2 8645   4.074   4.789   2.135
 1753SOL     MW 8646   4.005   4.755   2.093
 1754SOL     OW 8647   1.418   0.639   1.092
 1754SOL    HW1 8648   1.505   0.617   1.059
 1754SOL    HW2 8649   1.404   0.580   1.165
 1754SOL     MW 8650   1.427   0.629   1.097
 1755SOL     OW 8651   5.830   5.915   3.896
 1755SOL    HW1 8652   5.830   6.009   3.917
 1755SOL    HW2 8653   5.815   5.911   3.801
 1755SOL     MW 8654   5.828   5.927   3.886
 1756SOL     OW 8655   0.917   3.066   0.825
 1756SOL    HW1 8656   0.866   3.147   0.811
 1756SOL    HW2 8657   0.945   3.039   0.738
 1756SOL     MW 8658   0.913   3.073   0.812
 1757SOL     OW 8659   0.488   2.464   5.339
 1757SOL    HW1 8660   0.481   2.459   5.244
 1757SOL    HW2 8661   0.458   2.379   5.370
 1757SOL     MW 8662   0.484   2.453   5.331
 1758SOL     OW 8663   0.547   0.790   4.329
 1758SOL    HW1 8664   0.611   0.736   4.284
 1758SOL    HW2 8665   0.479   0.806   4.262
 1758SOL     MW 8666   0.547   0.785   4.315
 1759SOL     OW 8667   0.810   2.687   5.291
 1759SOL    HW1 8668   0.905   2.680   5.298
 1759SOL    HW2 8669   0.777   2.634   5.363
 1759SOL     MW 8670   0.818   2.679   5.301
 1760SOL     OW 8671   5.246   5.293   0.132
 1760SOL    HW1 8672   5.173   5.259   0.184
 1760SOL    HW2 8673   5.218   5.284   0.041
 1760SOL     MW 8674   5.233   5.287   0.127
 1761SOL     OW 8675   4.802   4.088   4.069
 1761SOL    HW1 8676   4.846   4.173   4.058
 1761SOL    HW2 8677   4.764   4.069   3.983
 1761SOL     MW 8678   4.802   4.097   4.057
 1762SOL     OW 8679   4.344   5.909   0.789
 1762SOL    HW1 8680   4.292   5.946   0.718
 1762SOL    HW2 8681   4.296   5.931   0.868
 1762SOL     MW 8682   4.331   5.916   0.790
 1763SOL     OW 8683   1.139   1.932   1.475
 1763SOL    HW1 8684   1.227   1.901   1.489
 1763SOL    HW2 8685   1.128   1.932   1.380
 1763SOL     MW 8686   1.149   1.928   1.464
 1764SOL     OW 8687   5.203   0.201   0.657
 1764SOL    HW1 8688   5.219   0.203   0.563
 1764SOL    HW2 8689   5.171   0.112   0.675
 1764SOL     MW 8690   5.201   0.190   0.648
 1765SOL     OW 8691   3.094   5.760   2.617
 1765SOL    HW1 8692   3.080   5.810   2.697
 1765SOL    HW2 8693   3.065   5.818   2.546
 1765SOL     MW 8694   3.088   5.774   2.618
 1766SOL     OW 8695   1.025   2.138   5.506
 1766SOL    HW1 8696   1.038   2.199   5.579
 1766SOL    HW2 8697   0.958   2.180   5.452
 1766SOL     MW 8698   1.018   2.152   5.508
 1767SOL     OW 8699   0.971   1.989   4.676
 1767SOL    HW1 8700   0.982   1.905   4.632
 1767SOL    HW2 8701   0.935   1.967   4.762
 1767SOL     MW 8702   0.968   1.975   4.681
 1768SOL     OW 8703   5.452   0.359   2.386
 1768SOL    HW1 8704   5.409   0.362   2.301
 1768SOL    HW2 8705   5.545   0.344   2.366
 1768SOL     MW 8706   5.458   0.358   2.373
 1769SOL     OW 8707   0.839   3.258   3.539
 1769SOL    HW1 8708   0.919   3.225   3.579
 1769SOL    HW2 8709   0.793   3.179   3.509
 1769SOL     MW 8710   0.844   3.244   3.540
 1770SOL     OW 8711   2.056   5.734   1.873
 1770SOL    HW1 8712   1.963   5.746   1.854
 1770SOL    HW2 8713   2.081   5.812   1.922
 1770SOL     MW 8714   2.047   5.745   1.877
 1771SOL     OW 8715   1.435   4.852   5.289
 1771SOL    HW1 8716   1.487   4.827   5.213
 1771SOL    HW2 8717   1.452   4.783   5.353
 1771SOL     MW 8718   1.444   4.840   5.288
 1772SOL     OW 8719   1.941   5.024   2.144
 1772SOL    HW1 8720   1.898   5.107   2.124
 1772SOL    HW2 8721   1.991   5.042   2.224
 1772SOL     MW 8722   1.942   5.037   2.152
 1773SOL     OW 8723   4.028   4.640   1.370
 1773SOL    HW1 8724   4.062   4.724   1.337
 1773SOL    HW2 8725   4.036   4.581   1.296
 1773SOL     MW 8726   4.033   4.643   1.356
 1774SOL     OW 8727   0.385   3.895   2.044
 1774SOL    HW1 8728   0.305   3.913   1.995
 1774SOL    HW2 8729   0.363   3.913   2.135
 1774SOL     MW 8730   0.372   3.900   2.049
 1775SOL     OW 8731   4.208   3.788   6.091
 1775SOL    HW1 8732   4.229   3.696   6.107
 1775SOL    HW2 8733   4.286   3.835   6.120
 1775SOL     MW 8734   4.221   3.782   6.097
 1776SOL     OW 8735   5.149   0.470   1.429
 1776SOL    HW1 8736   5.189   0.392   1.393
 1776SOL    HW2 8737   5.213   0.504   1.491
 1776SOL     MW 8738   5.162   0.465   1.432
 1777SOL     OW 8739   4.821   4.421   3.654
 1777SOL    HW1 8740   4.874   4.347   3.626
 1777SOL    HW2 8741   4.755   4.383   3.712
 1777SOL     MW 8742   4.819   4.407   3.658
 1778SOL     OW 8743   5.958   5.644   1.429
 1778SOL    HW1 8744   6.030   5.583   1.446
 1778SOL    HW2 8745   6.002   5.727   1.409
 1778SOL     MW 8746   5.973   5.647   1.429
 1779SOL     OW 8747   2.664   1.373   4.577
 1779SOL    HW1 8748   2.592   1.432   4.601
 1779SOL    HW2 8749   2.627   1.318   4.508
 1779SOL     MW 8750   2.650   1.374   4.571
 1780SOL     OW 8751   0.162   5.216   5.959
 1780SOL    HW1 8752   0.186   5.280   6.027
 1780SOL    HW2 8753   0.197   5.253   5.878
 1780SOL     MW 8754   0.169   5.229   5.957
 1781SOL     OW 8755   5.859   4.762   3.854
 1781SOL    HW1 8756   5.819   4.688   3.899
 1781SOL    HW2 8757   5.850   4.835   3.915
 1781SOL     MW 8758   5.853   4.762   3.868
 1782SOL     OW 8759   0.286   4.939   0.024
 1782SOL    HW1 8760   0.246   5.019  -0.009
 1782SOL    HW2 8761   0.266   4.939   0.118
 1782SOL     MW 8762   0.278   4.949   0.032
 1783SOL     OW 8763   5.467   1.091   3.170
 1783SOL    HW1 8764   5.421   1.013   3.139
 1783SOL    HW2 8765   5.531   1.110   3.102
 1783SOL     MW 8766   5.470   1.083   3.158
 1784SOL     OW 8767   5.361   2.118   0.520
 1784SOL    HW1 8768   5.379   2.204   0.558
 1784SOL    HW2 8769   5.350   2.135   0.427
 1784SOL     MW 8770   5.362   2.131   0.513
 1785SOL     OW 8771   5.114   5.534   2.858
 1785SOL    HW1 8772   5.096   5.545   2.951
 1785SOL    HW2 8773   5.075   5.611   2.817
 1785SOL     MW 8774   5.107   5.545   2.865
 1786SOL     OW 8775   1.197   4.853   1.939
 1786SOL    HW1 8776   1.291   4.866   1.921
 1786SOL    HW2 8777   1.193   4.831   2.032
 1786SOL     MW 8778   1.209   4.852   1.948
 1787SOL     OW 8779   5.195   5.994   5.470
 1787SOL    HW1 8780   5.228   6.064   5.526
 1787SOL    HW2 8781   5.158   5.929   5.530
 1787SOL     MW 8782   5.195   5.994   5.485
 1788SOL     OW 8783   4.535   1.176   5.836
 1788SOL    HW1 8784   4.489   1.245   5.787
 1788SOL    HW2 8785   4.511   1.095   5.791
 1788SOL     MW 8786   4.526   1.174   5.824
 1789SOL     OW 8787   2.736   2.502   5.414
 1789SOL    HW1 8788   2.678   2.561   5.463
 1789SOL    HW2 8789   2.695   2.417   5.419
 1789SOL     MW 8790   2.724   2.499   5.421
 1790SOL     OW 8791   5.351   5.718   3.732
 1790SOL    HW1 8792   5.401   5.680   3.660
 1790SOL    HW2 8793   5.271   5.751   3.691
 1790SOL     MW 8794   5.347   5.717   3.718
 1791SOL     OW 8795   1.024   1.143   0.770
 1791SOL    HW1 8796   1.023   1.238   0.780
 1791SOL    HW2 8797   1.116   1.122   0.753
 1791SOL     MW 8798   1.036   1.153   0.769
 1792SOL     OW 8799   5.438   4.812   0.794
 1792SOL    HW1 8800   5.526   4.775   0.800
 1792SOL    HW2 8801   5.419   4.814   0.701
 1792SOL     MW 8802   5.447   4.807   0.783
 1793SOL     OW 8803   0.983   4.249   2.285
 1793SOL    HW1 8804   1.064   4.205   2.262
 1793SOL    HW2 8805   0.923   4.178   2.309
 1793SOL     MW 8806   0.985   4.234   2.285
 1794SOL     OW 8807   0.219   2.519   2.226
 1794SOL    HW1 8808   0.227   2.464   2.304
 1794SOL    HW2 8809   0.154   2.585   2.250
 1794SOL     MW 8810   0.212   2.520   2.239
 1795SOL     OW 8811   5.062   3.239   1.880
 1795SOL    HW1 8812   5.107   3.180   1.820
 1795SOL    HW2 8813   4.977   3.197   1.894
 1795SOL     MW 8814   5.057   3.226   1.874
 1796SOL     OW 8815   2.244   0.745   4.884
 1796SOL    HW1 8816   2.306   0.816   4.869
 1796SOL    HW2 8817   2.294   0.665   4.871
 1796SOL     MW 8818   2.258   0.744   4.880
 1797SOL     OW 8819   0.778   1.894   0.803
 1797SOL    HW1 8820   0.736   1.900   0.889
 1797SOL    HW2 8821   0.845   1.963   0.803
 1797SOL     MW 8822   0.781   1.904   0.814
 1798SOL     OW 8823   2.501   1.363   5.317
 1798SOL    HW1 8824   2.479   1.354   5.224
 1798SOL    HW2 8825   2.596   1.362   5.320
 1798SOL     MW 8826   2.510   1.361   5.305
 1799SOL     OW 8827   1.267   2.229   4.941
 1799SOL    HW1 8828   1.295   2.266   5.025
 1799SOL    HW2 8829   1.293   2.295   4.877
 1799SOL     MW 8830   1.274   2.242   4.944
 1800SOL     OW 8831   5.518   5.516   5.645
 1800SOL    HW1 8832   5.541   5.519   5.738
 1800SOL    HW2 8833   5.485   5.604   5.625
 1800SOL     MW 8834   5.517   5.528   5.654
 1801SOL     OW 8835   5.284   2.423   0.034
 1801SOL    HW1 8836   5.216   2.389  -0.024
 1801SOL    HW2 8837   5.352   2.456  -0.026
 1801SOL     MW 8838   5.284   2.423   0.019
 1802SOL     OW 8839   5.668   1.560   1.239
 1802SOL    HW1 8840   5.700   1.504   1.310
 1802SOL    HW2 8841   5.575   1.569   1.256
 1802SOL     MW 8842   5.660   1.554   1.251
 1803SOL     OW 8843   1.275   3.795   4.546
 1803SOL    HW1 8844   1.207   3.842   4.497
 1803SOL    HW2 8845   1.354   3.806   4.494
 1803SOL     MW 8846   1.276   3.802   4.533
 1804SOL     OW 8847   0.126   3.760   1.692
 1804SOL    HW1 8848   0.038   3.760   1.733
 1804SOL    HW2 8849   0.139   3.670   1.665
 1804SOL     MW 8850   0.115   3.749   1.694
 1805SOL     OW 8851   5.668   5.888   5.039
 1805SOL    HW1 8852   5.740   5.909   5.099
 1805SOL    HW2 8853   5.706   5.823   4.979
 1805SOL     MW 8854   5.682   5.882   5.039
 1806SOL     OW 8855   0.624   2.829   4.541
 1806SOL    HW1 8856   0.593   2.739   4.550
 1806SOL    HW2 8857   0.550   2.883   4.566
 1806SOL     MW 8858   0.610   2.824   4.546
 1807SOL     OW 8859   4.867   1.518   0.802
 1807SOL    HW1 8860   4.954   1.557   0.808
 1807SOL    HW2 8861   4.814   1.586   0.760
 1807SOL     MW 8862   4.871   1.532   0.798
 1808SOL     OW 8863   6.071   5.106   3.185
 1808SOL    HW1 8864   5.976   5.107   3.171
 1808SOL    HW2 8865   6.082   5.128   3.277
 1808SOL     MW 8866   6.060   5.109   3.195
 1809SOL     OW 8867   2.451   5.105   1.145
 1809SOL    HW1 8868   2.403   5.023   1.163
 1809SOL    HW2 8869   2.542   5.078   1.137
 1809SOL     MW 8870   2.456   5.091   1.146
 1810SOL     OW 8871   5.909   3.637   1.534
 1810SOL    HW1 8872   5.833   3.652   1.478
 1810SOL    HW2 8873   5.954   3.562   1.496
 1810SOL     MW 8874   5.905   3.630   1.522
 1811SOL     OW 8875   5.685   0.896   0.502
 1811SOL    HW1 8876   5.751   0.849   0.451
 1811SOL    HW2 8877   5.687   0.985   0.467
 1811SOL     MW 8878   5.694   0.902   0.491
 1812SOL     OW 8879   1.595   3.018   5.556
 1812SOL    HW1 8880   1.520   3.071   5.584
 1812SOL    HW2 8881   1.557   2.952   5.498
 1812SOL     MW 8882   1.580   3.016   5.552
 1813SOL     OW 8883   4.061   1.189   2.317
 1813SOL    HW1 8884   4.045   1.113   2.373
 1813SOL    HW2 8885   4.156   1.191   2.306
 1813SOL     MW 8886   4.071   1.179   2.323
 1814SOL     OW 8887   5.877   0.082   1.302
[truncated: 942,872 more chars]
