# Supplementary material for: Identifying potential monkeypox virus inhibitors: an in silico study targeting the A42R protein
Source: Front Cell Infect Microbiol. 2024 Mar 4;14:1351737. doi: 10.3389/fcimb.2024.1351737 (PMC10945028; doi:10.3389/fcimb.2024.1351737)
Supplement: Supplementary file 2 [file DataSheet_2.zip › Supplementary_Files/ZINC000001632866/ZINC000001632866_H.pdb]

MODEL 1
REMARK VINA RESULT:      -8.0      0.000      0.000
REMARK  0 active torsions:
REMARK  status: ('A' for Active; 'I' for Inactive)
COMPND    /tmp/96ZMBFG 
AUTHOR    GENERATED BY OPEN BABEL 2.3.2
HETATM    1  C   UNK N   1      33.973  18.377  21.275  1.00  0.00           C  
HETATM    2  C   UNK N   1      35.351  17.921  21.377  1.00  0.00           C  
HETATM    3  C   UNK N   1      32.900  17.729  20.534  1.00  0.00           C  
HETATM    4  C   UNK N   1      33.636  19.583  21.975  1.00  0.00           C  
HETATM    5  C   UNK N   1      36.328  18.777  21.971  1.00  0.00           C  
HETATM    6  C   UNK N   1      35.793  16.621  21.006  1.00  0.00           C  
HETATM    7  C   UNK N   1      31.556  18.180  20.713  1.00  0.00           C  
HETATM    8  C   UNK N   1      33.099  16.714  19.554  1.00  0.00           C  
HETATM    9  C   UNK N   1      34.626  20.371  22.570  1.00  0.00           C  
HETATM   10  C   UNK N   1      32.309  20.006  22.087  1.00  0.00           C  
HETATM   11  C   UNK N   1      37.677  18.388  22.048  1.00  0.00           C  
HETATM   12  C   UNK N   1      35.955  20.000  22.526  1.00  0.00           C  
HETATM   13  C   UNK N   1      37.130  16.244  21.110  1.00  0.00           C  
HETATM   14  C   UNK N   1      31.281  19.288  21.510  1.00  0.00           C  
HETATM   15  C   UNK N   1      30.489  17.544  20.057  1.00  0.00           C  
HETATM   16  C   UNK N   1      32.028  16.115  18.895  1.00  0.00           C  
HETATM   17  C   UNK N   1      38.081  17.130  21.604  1.00  0.00           C  
HETATM   18  C   UNK N   1      30.727  16.506  19.166  1.00  0.00           C  
HETATM   19  C   UNK N   1      39.520  16.719  21.703  1.00  0.00           C  
ATOM     20  H   UNK N   1      35.105  15.939  20.650  1.00  0.00           H  
ATOM     21  H   UNK N   1      34.060  16.415  19.327  1.00  0.00           H  
ATOM     22  H   UNK N   1      34.359  21.245  23.050  1.00  0.00           H  
ATOM     23  H   UNK N   1      32.094  20.869  22.610  1.00  0.00           H  
ATOM     24  H   UNK N   1      38.375  19.041  22.437  1.00  0.00           H  
ATOM     25  H   UNK N   1      36.677  20.632  22.906  1.00  0.00           H  
ATOM     26  H   UNK N   1      37.418  15.297  20.817  1.00  0.00           H  
ATOM     27  H   UNK N   1      30.303  19.574  21.670  1.00  0.00           H  
ATOM     28  H   UNK N   1      29.521  17.851  20.239  1.00  0.00           H  
ATOM     29  H   UNK N   1      32.205  15.374  18.199  1.00  0.00           H  
ATOM     30  H   UNK N   1      29.937  16.027  18.707  1.00  0.00           H  
ATOM     31  H   UNK N   1      39.635  15.728  21.316  1.00  0.00           H  
ATOM     32  H   UNK N   1      39.827  16.739  22.728  1.00  0.00           H  
ATOM     33  H   UNK N   1      40.124  17.396  21.136  1.00  0.00           H  
CONECT    1    3    2    4                                            
CONECT    2    6    1    5                                            
CONECT    3    8    7    1                                            
CONECT    4    1   10    9                                            
CONECT    5    2   11   12                                            
CONECT    6   13    2   20                                            
CONECT    7   15    3   14                                            
CONECT    8   16    3   21                                            
CONECT    9    4   12   22                                            
CONECT   10   14    4   23                                            
CONECT   11   17    5   24                                            
CONECT   12    5    9   25                                            
CONECT   13    6   17   26                                            
CONECT   14    7   10   27                                            
CONECT   15   18    7   28                                            
CONECT   16   18    8   29                                            
CONECT   17   13   19   11                                            
CONECT   18   16   15   30                                            
CONECT   19   17   31   32   33                                       
CONECT   19                                                           
CONECT   20    6                                                      
CONECT   21    8                                                      
CONECT   22    9                                                      
CONECT   23   10                                                      
CONECT   24   11                                                      
CONECT   25   12                                                      
CONECT   26   13                                                      
CONECT   27   14                                                      
CONECT   28   15                                                      
CONECT   29   16                                                      
CONECT   30   18                                                      
CONECT   31   19                                                      
CONECT   32   19                                                      
CONECT   33   19                                                      
MASTER        0    0    0    0    0    0    0    0   33    0   33    0
END
