# Supplementary material for: Identifying potential monkeypox virus inhibitors: an in silico study targeting the A42R protein
Source: Front Cell Infect Microbiol. 2024 Mar 4;14:1351737. doi: 10.3389/fcimb.2024.1351737 (PMC10945028; doi:10.3389/fcimb.2024.1351737)
Supplement: Supplementary file 2 [file DataSheet_2.zip › Supplementary_Files/ZINC000095486204/frame#00.gro]

Generated by trjconv : Protein in water t=   0.00000
29782
    1MET      N    1   4.129   2.012   1.919
    1MET     H1    2   4.036   1.975   1.925
    1MET     H2    3   4.169   2.006   1.826
    1MET     H3    4   4.196   1.959   1.974
    1MET     CA    5   4.134   2.152   1.952
    1MET     HA    6   4.087   2.159   2.050
    1MET     CB    7   4.283   2.201   1.975
    1MET    HB1    8   4.337   2.120   2.024
    1MET    HB2    9   4.335   2.221   1.881
    1MET     CG   10   4.296   2.337   2.049
    1MET    HG1   11   4.231   2.412   2.004
    1MET    HG2   12   4.260   2.314   2.149
    1MET     SD   13   4.460   2.411   2.088
    1MET     CE   14   4.524   2.287   2.194
    1MET    HE1   15   4.464   2.278   2.284
    1MET    HE2   16   4.527   2.193   2.138
    1MET    HE3   17   4.623   2.322   2.224
    1MET      C   18   4.056   2.243   1.856
    1MET      O   19   3.988   2.337   1.898
    2ALA      N   20   4.065   2.210   1.729
    2ALA      H   21   4.113   2.125   1.704
    2ALA     CA   22   4.000   2.279   1.617
    2ALA     HA   23   4.039   2.380   1.607
    2ALA     CB   24   4.026   2.200   1.485
    2ALA    HB1   25   3.951   2.229   1.412
    2ALA    HB2   26   4.127   2.213   1.445
    2ALA    HB3   27   4.013   2.092   1.496
    2ALA      C   28   3.848   2.298   1.635
    2ALA      O   29   3.789   2.392   1.577
    3GLU      N   30   3.786   2.216   1.722
    3GLU      H   31   3.849   2.155   1.772
    3GLU     CA   32   3.646   2.211   1.752
    3GLU     HA   33   3.592   2.222   1.658
    3GLU     CB   34   3.622   2.072   1.818
    3GLU    HB1   35   3.702   2.047   1.887
    3GLU    HB2   36   3.532   2.075   1.880
    3GLU     CG   37   3.590   1.953   1.726
    3GLU    HG1   38   3.664   1.954   1.646
    3GLU    HG2   39   3.598   1.858   1.780
    3GLU     CD   40   3.451   1.959   1.654
    3GLU    OE1   41   3.368   2.040   1.697
    3GLU    OE2   42   3.435   1.893   1.543
    3GLU      C   43   3.602   2.320   1.853
    3GLU      O   44   3.489   2.368   1.857
    4TRP      N   45   3.700   2.363   1.941
    4TRP      H   46   3.798   2.342   1.929
    4TRP     CA   47   3.679   2.479   2.022
    4TRP     HA   48   3.595   2.451   2.085
    4TRP     CB   49   3.797   2.509   2.118
    4TRP    HB1   50   3.881   2.550   2.062
    4TRP    HB2   51   3.778   2.594   2.185
    4TRP     CG   52   3.851   2.405   2.204
    4TRP    CD1   53   3.973   2.353   2.213
    4TRP    HD1   54   4.052   2.381   2.145
    4TRP    CD2   55   3.780   2.345   2.319
    4TRP    NE1   56   3.984   2.271   2.321
    4TRP    HE1   57   4.072   2.228   2.345
    4TRP    CE2   58   3.870   2.258   2.390
    4TRP    CE3   59   3.645   2.347   2.359
    4TRP    HE3   60   3.571   2.406   2.306
    4TRP    CZ2   61   3.825   2.180   2.498
    4TRP    HZ2   62   3.899   2.120   2.546
    4TRP    CZ3   63   3.603   2.272   2.468
    4TRP    HZ3   64   3.498   2.284   2.493
    4TRP    CH2   65   3.692   2.187   2.540
    4TRP    HH2   66   3.662   2.120   2.619
    4TRP      C   67   3.643   2.603   1.932
    4TRP      O   68   3.547   2.676   1.967
    5HIS      N   69   3.721   2.628   1.827
    5HIS      H   70   3.806   2.574   1.815
    5HIS     CA   71   3.703   2.743   1.741
    5HIS     HA   72   3.700   2.838   1.793
    5HIS     CB   73   3.829   2.754   1.652
    5HIS    HB1   74   3.851   2.659   1.605
    5HIS    HB2   75   3.811   2.823   1.569
    5HIS     CG   76   3.950   2.822   1.715
    5HIS    ND1   77   3.950   2.961   1.741
    5HIS    CD2   78   4.057   2.763   1.768
    5HIS    HD2   79   4.082   2.658   1.781
    5HIS    CE1   80   4.057   2.966   1.823
    5HIS    HE1   81   4.102   3.058   1.859
    5HIS    NE2   82   4.132   2.857   1.834
    5HIS    HE2   83   4.223   2.850   1.878
    5HIS      C   84   3.575   2.724   1.655
    5HIS      O   85   3.499   2.820   1.634
    6LYS      N   86   3.534   2.606   1.610
    6LYS      H   87   3.576   2.520   1.642
    6LYS     CA   88   3.403   2.574   1.554
    6LYS     HA   89   3.404   2.637   1.466
    6LYS     CB   90   3.406   2.426   1.509
    6LYS    HB1   91   3.495   2.411   1.448
    6LYS    HB2   92   3.425   2.359   1.593
    6LYS     CG   93   3.292   2.381   1.416
    6LYS    HG1   94   3.195   2.389   1.465
    6LYS    HG2   95   3.293   2.443   1.325
    6LYS     CD   96   3.302   2.234   1.369
    6LYS    HD1   97   3.403   2.215   1.333
    6LYS    HD2   98   3.304   2.165   1.453
    6LYS     CE   99   3.201   2.190   1.261
    6LYS    HE1  100   3.102   2.171   1.301
    6LYS    HE2  101   3.201   2.276   1.193
    6LYS     NZ  102   3.258   2.078   1.192
    6LYS    HZ1  103   3.194   2.038   1.124
    6LYS    HZ2  104   3.344   2.100   1.144
    6LYS    HZ3  105   3.272   2.003   1.258
    6LYS      C  106   3.288   2.599   1.648
    6LYS      O  107   3.188   2.653   1.600
    7ILE      N  108   3.296   2.560   1.779
    7ILE      H  109   3.381   2.509   1.798
    7ILE     CA  110   3.205   2.601   1.888
    7ILE     HA  111   3.102   2.567   1.877
    7ILE     CB  112   3.258   2.538   2.024
    7ILE     HB  113   3.367   2.541   2.017
    7ILE    CG1  114   3.220   2.392   2.035
    7ILE   HG11  115   3.113   2.379   2.019
    7ILE   HG12  116   3.269   2.340   1.953
    7ILE    CG2  117   3.225   2.606   2.152
    7ILE   HG21  118   3.301   2.576   2.225
    7ILE   HG22  119   3.233   2.714   2.144
    7ILE   HG23  120   3.124   2.585   2.187
    7ILE     CD  121   3.268   2.320   2.173
    7ILE    HD1  122   3.376   2.314   2.183
    7ILE    HD2  123   3.217   2.369   2.256
    7ILE    HD3  124   3.249   2.213   2.166
    7ILE      C  125   3.192   2.757   1.895
    7ILE      O  126   3.073   2.800   1.883
    8ILE      N  127   3.302   2.832   1.890
    8ILE      H  128   3.389   2.784   1.905
    8ILE     CA  129   3.298   2.979   1.889
    8ILE     HA  130   3.246   3.029   1.971
    8ILE     CB  131   3.446   3.027   1.913
    8ILE     HB  132   3.515   2.945   1.892
    8ILE    CG1  133   3.459   3.077   2.060
    8ILE   HG11  134   3.554   3.128   2.074
    8ILE   HG12  135   3.388   3.159   2.077
    8ILE    CG2  136   3.501   3.141   1.826
    8ILE   HG21  137   3.585   3.192   1.873
    8ILE   HG22  138   3.546   3.101   1.736
    8ILE   HG23  139   3.434   3.227   1.823
    8ILE     CD  140   3.455   2.958   2.155
    8ILE    HD1  141   3.363   2.903   2.135
    8ILE    HD2  142   3.541   2.892   2.152
    8ILE    HD3  143   3.449   2.989   2.260
    8ILE      C  144   3.240   3.032   1.753
    8ILE      O  145   3.153   3.119   1.759
    9GLU      N  146   3.268   2.965   1.641
    9GLU      H  147   3.329   2.885   1.648
    9GLU     CA  148   3.218   2.997   1.504
    9GLU     HA  149   3.250   3.098   1.479
    9GLU     CB  150   3.272   2.905   1.397
    9GLU    HB1  151   3.375   2.878   1.421
    9GLU    HB2  152   3.214   2.815   1.379
    9GLU     CG  153   3.277   2.973   1.263
    9GLU    HG1  154   3.181   3.022   1.251
    9GLU    HG2  155   3.349   3.055   1.267
    9GLU     CD  156   3.302   2.883   1.142
    9GLU    OE1  157   3.208   2.860   1.064
    9GLU    OE2  158   3.425   2.842   1.130
    9GLU      C  159   3.065   2.987   1.510
    9GLU      O  160   3.003   3.077   1.457
   10ASP      N  161   3.003   2.883   1.566
   10ASP      H  162   3.068   2.820   1.611
   10ASP     CA  163   2.855   2.866   1.574
   10ASP     HA  164   2.830   2.856   1.469
   10ASP     CB  165   2.821   2.737   1.649
   10ASP    HB1  166   2.906   2.671   1.666
   10ASP    HB2  167   2.785   2.750   1.751
   10ASP     CG  168   2.730   2.644   1.571
   10ASP    OD1  169   2.761   2.608   1.455
   10ASP    OD2  170   2.634   2.584   1.630
   10ASP      C  171   2.774   2.977   1.651
   10ASP      O  172   2.658   2.999   1.617
   11ILE      N  173   2.829   3.020   1.760
   11ILE      H  174   2.915   2.976   1.791
   11ILE     CA  175   2.776   3.123   1.849
   11ILE     HA  176   2.669   3.108   1.857
   11ILE     CB  177   2.852   3.097   1.981
   11ILE     HB  178   2.960   3.102   1.967
   11ILE    CG1  179   2.826   2.950   2.034
   11ILE   HG11  180   2.832   2.875   1.955
   11ILE   HG12  181   2.915   2.937   2.096
   11ILE    CG2  182   2.819   3.192   2.102
   11ILE   HG21  183   2.862   3.292   2.086
   11ILE   HG22  184   2.714   3.220   2.105
   11ILE   HG23  185   2.859   3.149   2.193
   11ILE     CD  186   2.687   2.925   2.093
   11ILE    HD1  187   2.672   2.954   2.197
   11ILE    HD2  188   2.602   2.971   2.043
   11ILE    HD3  189   2.678   2.818   2.110
   11ILE      C  190   2.806   3.263   1.794
   11ILE      O  191   2.738   3.357   1.841
   12SER      N  192   2.901   3.269   1.708
   12SER      H  193   2.964   3.191   1.698
   12SER     CA  194   2.940   3.383   1.625
   12SER     HA  195   2.941   3.477   1.679
   12SER     CB  196   3.092   3.368   1.589
   12SER    HB1  197   3.149   3.336   1.677
   12SER    HB2  198   3.112   3.295   1.511
   12SER     OG  199   3.151   3.490   1.543
   12SER     HG  200   3.146   3.493   1.449
   12SER      C  201   2.857   3.392   1.497
   12SER      O  202   2.827   3.509   1.462
   13LYS      N  203   2.795   3.287   1.439
   13LYS      H  204   2.821   3.203   1.489
   13LYS     CA  205   2.687   3.302   1.341
   13LYS     HA  206   2.726   3.372   1.266
   13LYS     CB  207   2.661   3.165   1.267
   13LYS    HB1  208   2.613   3.104   1.343
   13LYS    HB2  209   2.588   3.184   1.188
   13LYS     CG  210   2.785   3.101   1.205
   13LYS    HG1  211   2.794   3.141   1.105
   13LYS    HG2  212   2.875   3.135   1.256
   13LYS     CD  213   2.757   2.949   1.201
   13LYS    HD1  214   2.714   2.914   1.295
   13LYS    HD2  215   2.683   2.920   1.126
   13LYS     CE  216   2.885   2.866   1.189
   13LYS    HE1  217   2.964   2.894   1.259
   13LYS    HE2  218   2.855   2.761   1.194
   13LYS     NZ  219   2.959   2.879   1.061
   13LYS    HZ1  220   2.961   2.970   1.018
   13LYS    HZ2  221   3.059   2.861   1.065
   13LYS    HZ3  222   2.927   2.810   0.995
   13LYS      C  223   2.549   3.347   1.403
   13LYS      O  224   2.459   3.395   1.340
   14ASN      N  225   2.533   3.310   1.529
   14ASN      H  226   2.609   3.261   1.573
   14ASN     CA  227   2.417   3.349   1.616
   14ASN     HA  228   2.328   3.332   1.555
   14ASN     CB  229   2.410   3.257   1.740
   14ASN    HB1  230   2.441   3.162   1.697
   14ASN    HB2  231   2.489   3.282   1.811
   14ASN     CG  232   2.265   3.237   1.789
   14ASN    OD1  233   2.183   3.322   1.794
   14ASN    ND2  234   2.230   3.118   1.840
   14ASN   HD21  235   2.291   3.038   1.848
   14ASN   HD22  236   2.133   3.095   1.858
   14ASN      C  237   2.419   3.500   1.661
   14ASN      O  238   2.521   3.553   1.706
   15ASN      N  239   2.307   3.565   1.647
   15ASN      H  240   2.220   3.517   1.628
   15ASN     CA  241   2.283   3.705   1.671
   15ASN     HA  242   2.374   3.758   1.643
   15ASN     CB  243   2.166   3.760   1.577
   15ASN    HB1  244   2.167   3.869   1.573
   15ASN    HB2  245   2.184   3.721   1.477
   15ASN     CG  246   2.025   3.704   1.617
   15ASN    OD1  247   2.001   3.577   1.599
   15ASN    ND2  248   1.938   3.786   1.674
   15ASN   HD21  249   1.959   3.884   1.666
   15ASN   HD22  250   1.850   3.755   1.713
   15ASN      C  251   2.243   3.728   1.815
   15ASN      O  252   2.223   3.842   1.857
   16LYS      N  253   2.218   3.623   1.899
   16LYS      H  254   2.245   3.530   1.872
   16LYS     CA  255   2.181   3.633   2.039
   16LYS     HA  256   2.117   3.718   2.063
   16LYS     CB  257   2.121   3.497   2.074
   16LYS    HB1  258   2.176   3.411   2.036
   16LYS    HB2  259   2.108   3.479   2.180
   16LYS     CG  260   1.981   3.491   2.022
   16LYS    HG1  261   1.928   3.564   2.083
   16LYS    HG2  262   1.973   3.532   1.921
   16LYS     CD  263   1.912   3.360   2.037
   16LYS    HD1  264   1.973   3.279   1.997
   16LYS    HD2  265   1.897   3.341   2.143
   16LYS     CE  266   1.779   3.334   1.963
   16LYS    HE1  267   1.717   3.415   2.003
   16LYS    HE2  268   1.785   3.353   1.856
   16LYS     NZ  269   1.723   3.210   2.001
   16LYS    HZ1  270   1.766   3.125   1.970
   16LYS    HZ2  271   1.717   3.202   2.102
   16LYS    HZ3  272   1.630   3.199   1.965
   16LYS      C  273   2.292   3.649   2.137
   16LYS      O  274   2.273   3.672   2.251
   17PHE      N  275   2.418   3.622   2.089
   17PHE      H  276   2.432   3.623   1.989
   17PHE     CA  277   2.535   3.617   2.175
   17PHE     HA  278   2.511   3.631   2.281
   17PHE     CB  279   2.595   3.481   2.152
   17PHE    HB1  280   2.614   3.456   2.048
   17PHE    HB2  281   2.687   3.482   2.209
   17PHE     CG  282   2.501   3.370   2.205
   17PHE    CD1  283   2.459   3.373   2.339
   17PHE    HD1  284   2.486   3.453   2.406
   17PHE    CD2  285   2.445   3.278   2.122
   17PHE    HD2  286   2.468   3.259   2.018
   17PHE    CE1  287   2.355   3.285   2.382
   17PHE    HE1  288   2.313   3.301   2.480
   17PHE    CE2  289   2.346   3.187   2.166
   17PHE    HE2  290   2.301   3.121   2.094
   17PHE     CZ  291   2.301   3.188   2.297
   17PHE     HZ  292   2.223   3.118   2.326
   17PHE      C  293   2.625   3.733   2.138
   17PHE      O  294   2.648   3.752   2.020
   18GLU      N  295   2.672   3.812   2.238
   18GLU      H  296   2.652   3.773   2.329
   18GLU     CA  297   2.767   3.922   2.226
   18GLU     HA  298   2.748   3.970   2.130
   18GLU     CB  299   2.738   4.015   2.351
   18GLU    HB1  300   2.632   4.040   2.339
   18GLU    HB2  301   2.735   3.955   2.442
   18GLU     CG  302   2.837   4.135   2.367
   18GLU    HG1  303   2.817   4.182   2.463
   18GLU    HG2  304   2.943   4.110   2.369
   18GLU     CD  305   2.824   4.227   2.252
   18GLU    OE1  306   2.738   4.211   2.161
   18GLU    OE2  307   2.899   4.320   2.246
   18GLU      C  308   2.914   3.879   2.228
   18GLU      O  309   2.991   3.938   2.157
   19ASP      N  310   2.947   3.780   2.318
   19ASP      H  311   2.870   3.725   2.351
   19ASP     CA  312   3.081   3.752   2.372
   19ASP     HA  313   3.154   3.770   2.293
   19ASP     CB  314   3.112   3.850   2.488
   19ASP    HB1  315   3.059   3.945   2.478
   19ASP    HB2  316   3.074   3.800   2.577
   19ASP     CG  317   3.268   3.861   2.512
   19ASP    OD1  318   3.340   3.775   2.467
   19ASP    OD2  319   3.307   3.952   2.583
   19ASP      C  320   3.084   3.604   2.410
   19ASP      O  321   2.988   3.552   2.461
   20ALA      N  322   3.186   3.528   2.371
   20ALA      H  323   3.276   3.572   2.374
   20ALA     CA  324   3.198   3.385   2.391
   20ALA     HA  325   3.161   3.363   2.491
   20ALA     CB  326   3.120   3.304   2.283
   20ALA    HB1  327   3.133   3.337   2.180
   20ALA    HB2  328   3.139   3.197   2.286
   20ALA    HB3  329   3.013   3.315   2.302
   20ALA      C  330   3.348   3.345   2.397
   20ALA      O  331   3.432   3.414   2.333
   21ALA      N  332   3.384   3.248   2.486
   21ALA      H  333   3.308   3.196   2.528
   21ALA     CA  334   3.516   3.182   2.506
   21ALA     HA  335   3.548   3.169   2.403
   21ALA     CB  336   3.618   3.271   2.582
   21ALA    HB1  337   3.715   3.222   2.597
   21ALA    HB2  338   3.642   3.360   2.524
   21ALA    HB3  339   3.563   3.307   2.669
   21ALA      C  340   3.503   3.034   2.544
   21ALA      O  341   3.402   2.983   2.605
   22ILE      N  342   3.623   2.974   2.533
   22ILE      H  343   3.702   3.015   2.486
   22ILE     CA  344   3.659   2.848   2.594
   22ILE     HA  345   3.594   2.821   2.677
   22ILE     CB  346   3.669   2.729   2.493
   22ILE     HB  347   3.751   2.748   2.423
   22ILE    CG1  348   3.543   2.695   2.410
   22ILE   HG11  349   3.518   2.787   2.357
   22ILE   HG12  350   3.560   2.624   2.329
   22ILE    CG2  351   3.722   2.611   2.569
   22ILE   HG21  352   3.648   2.566   2.636
   22ILE   HG22  353   3.740   2.536   2.492
   22ILE   HG23  354   3.811   2.625   2.630
   22ILE     CD  355   3.422   2.650   2.486
   22ILE    HD1  356   3.394   2.719   2.566
   22ILE    HD2  357   3.335   2.651   2.420
   22ILE    HD3  358   3.422   2.553   2.534
   22ILE      C  359   3.786   2.892   2.659
   22ILE      O  360   3.879   2.948   2.594
   23VAL      N  361   3.803   2.849   2.787
   23VAL      H  362   3.738   2.786   2.831
   23VAL     CA  363   3.922   2.871   2.872
   23VAL     HA  364   4.014   2.878   2.814
   23VAL     CB  365   3.897   2.995   2.955
   23VAL     HB  366   3.822   2.966   3.028
   23VAL    CG1  367   4.019   3.036   3.040
   23VAL   HG11  368   4.011   3.119   3.109
   23VAL   HG12  369   4.061   2.954   3.099
   23VAL   HG13  370   4.097   3.062   2.967
   23VAL    CG2  371   3.840   3.114   2.883
   23VAL   HG21  372   3.735   3.088   2.867
   23VAL   HG22  373   3.840   3.210   2.935
   23VAL   HG23  374   3.891   3.126   2.788
   23VAL      C  375   3.937   2.736   2.947
   23VAL      O  376   3.840   2.688   3.010
   24ASP      N  377   4.055   2.674   2.947
   24ASP      H  378   4.129   2.714   2.891
   24ASP     CA  379   4.102   2.564   3.036
   24ASP     HA  380   4.046   2.477   2.999
   24ASP     CB  381   4.247   2.535   3.002
   24ASP    HB1  382   4.261   2.501   2.899
   24ASP    HB2  383   4.296   2.632   3.004
   24ASP     CG  384   4.325   2.445   3.089
   24ASP    OD1  385   4.269   2.349   3.143
   24ASP    OD2  386   4.449   2.459   3.098
   24ASP      C  387   4.078   2.595   3.185
   24ASP      O  388   4.071   2.709   3.230
   25TYR      N  389   4.069   2.490   3.266
   25TYR      H  390   4.043   2.399   3.230
   25TYR     CA  391   4.056   2.511   3.415
   25TYR     HA  392   4.089   2.610   3.445
   25TYR     CB  393   3.912   2.508   3.476
   25TYR    HB1  394   3.905   2.559   3.572
   25TYR    HB2  395   3.854   2.567   3.406
   25TYR     CG  396   3.850   2.368   3.485
   25TYR    CD1  397   3.772   2.306   3.381
   25TYR    HD1  398   3.749   2.354   3.287
   25TYR    CD2  399   3.875   2.297   3.605
   25TYR    HD2  400   3.939   2.323   3.688
   25TYR    CE1  401   3.705   2.188   3.405
   25TYR    HE1  402   3.654   2.138   3.324
   25TYR    CE2  403   3.817   2.172   3.620
   25TYR    HE2  404   3.825   2.108   3.707
   25TYR     CZ  405   3.727   2.120   3.527
   25TYR     OH  406   3.655   2.007   3.533
   25TYR     HH  407   3.641   1.965   3.450
   25TYR      C  408   4.153   2.417   3.484
   25TYR      O  409   4.180   2.436   3.602
   26LYS      N  410   4.213   2.317   3.411
   26LYS      H  411   4.200   2.310   3.311
   26LYS     CA  412   4.282   2.199   3.475
   26LYS     HA  413   4.249   2.196   3.578
   26LYS     CB  414   4.252   2.070   3.397
   26LYS    HB1  415   4.144   2.056   3.410
   26LYS    HB2  416   4.270   2.085   3.290
   26LYS     CG  417   4.305   1.935   3.455
   26LYS    HG1  418   4.271   1.857   3.386
   26LYS    HG2  419   4.414   1.932   3.453
   26LYS     CD  420   4.257   1.914   3.600
   26LYS    HD1  421   4.336   1.955   3.663
   26LYS    HD2  422   4.172   1.978   3.621
   26LYS     CE  423   4.246   1.762   3.630
   26LYS    HE1  424   4.173   1.702   3.575
   26LYS    HE2  425   4.345   1.724   3.606
   26LYS     NZ  426   4.227   1.734   3.771
   26LYS    HZ1  427   4.313   1.760   3.818
   26LYS    HZ2  428   4.153   1.787   3.814
   26LYS    HZ3  429   4.218   1.634   3.787
   26LYS      C  430   4.435   2.223   3.484
   26LYS      O  431   4.498   2.166   3.575
   27THR      N  432   4.487   2.289   3.378
   27THR      H  433   4.429   2.337   3.311
   27THR     CA  434   4.632   2.289   3.368
   27THR     HA  435   4.692   2.244   3.447
   27THR     CB  436   4.669   2.201   3.242
   27THR     HB  437   4.777   2.198   3.252
   27THR    OG1  438   4.628   2.244   3.109
   27THR    HG1  439   4.554   2.301   3.121
   27THR    CG2  440   4.625   2.060   3.261
   27THR   HG21  441   4.661   1.999   3.178
   27THR   HG22  442   4.657   2.020   3.357
   27THR   HG23  443   4.517   2.048   3.259
   27THR      C  444   4.683   2.433   3.360
   27THR      O  445   4.699   2.502   3.458
   28THR      N  446   4.699   2.485   3.238
   28THR      H  447   4.684   2.425   3.158
   28THR     CA  448   4.764   2.614   3.215
   28THR     HA  449   4.851   2.629   3.280
   28THR     CB  450   4.806   2.624   3.071
   28THR     HB  451   4.722   2.636   3.002
   28THR    OG1  452   4.879   2.503   3.033
   28THR    HG1  453   4.949   2.494   3.096
   28THR    CG2  454   4.892   2.748   3.028
   28THR   HG21  455   4.834   2.835   3.059
   28THR   HG22  456   4.980   2.749   3.091
   28THR   HG23  457   4.931   2.766   2.928
   28THR      C  458   4.663   2.731   3.236
   28THR      O  459   4.703   2.842   3.282
   29LYS      N  460   4.535   2.710   3.218
   29LYS      H  461   4.522   2.617   3.181
   29LYS     CA  462   4.417   2.795   3.235
   29LYS     HA  463   4.342   2.722   3.208
   29LYS     CB  464   4.390   2.842   3.382
   29LYS    HB1  465   4.464   2.916   3.413
   29LYS    HB2  466   4.290   2.884   3.383
   29LYS     CG  467   4.387   2.718   3.476
   29LYS    HG1  468   4.313   2.647   3.439
   29LYS    HG2  469   4.486   2.673   3.475
   29LYS     CD  470   4.359   2.748   3.618
   29LYS    HD1  471   4.405   2.843   3.646
   29LYS    HD2  472   4.253   2.743   3.639
   29LYS     CE  473   4.426   2.646   3.711
   29LYS    HE1  474   4.368   2.627   3.801
   29LYS    HE2  475   4.439   2.547   3.668
   29LYS     NZ  476   4.558   2.698   3.751
   29LYS    HZ1  477   4.617   2.721   3.672
   29LYS    HZ2  478   4.551   2.771   3.820
   29LYS    HZ3  479   4.611   2.621   3.789
   29LYS      C  480   4.417   2.902   3.124
   29LYS      O  481   4.388   3.018   3.154
   30ASN      N  482   4.476   2.877   3.006
   30ASN      H  483   4.513   2.788   2.975
   30ASN     CA  484   4.479   2.967   2.889
   30ASN     HA  485   4.518   3.064   2.922
   30ASN     CB  486   4.594   2.916   2.792
   30ASN    HB1  487   4.597   2.987   2.710
   30ASN    HB2  488   4.686   2.930   2.850
   30ASN     CG  489   4.582   2.774   2.746
   30ASN    OD1  490   4.538   2.687   2.817
   30ASN    ND2  491   4.611   2.754   2.618
   30ASN   HD21  492   4.635   2.827   2.552
   30ASN   HD22  493   4.615   2.658   2.588
   30ASN      C  494   4.340   2.975   2.820
   30ASN      O  495   4.266   2.879   2.828
   31VAL      N  496   4.313   3.077   2.736
   31VAL      H  497   4.387   3.146   2.731
   31VAL     CA  498   4.196   3.085   2.652
   31VAL     HA  499   4.108   3.053   2.707
   31VAL     CB  500   4.170   3.228   2.607
   31VAL     HB  501   4.247   3.257   2.535
   31VAL    CG1  502   4.039   3.241   2.536
   31VAL   HG11  503   3.957   3.233   2.608
   31VAL   HG12  504   4.032   3.345   2.502
   31VAL   HG13  505   4.028   3.176   2.450
   31VAL    CG2  506   4.175   3.338   2.718
   31VAL   HG21  507   4.247   3.311   2.796
   31VAL   HG22  508   4.198   3.438   2.681
   31VAL   HG23  509   4.083   3.349   2.775
   31VAL      C  510   4.235   2.995   2.528
   31VAL      O  511   4.342   3.009   2.468
   32LEU      N  512   4.143   2.902   2.503
   32LEU      H  513   4.061   2.893   2.561
   32LEU     CA  514   4.143   2.803   2.390
   32LEU     HA  515   4.248   2.791   2.362
   32LEU     CB  516   4.074   2.672   2.438
   32LEU    HB1  517   3.967   2.688   2.440
   32LEU    HB2  518   4.090   2.596   2.362
   32LEU     CG  519   4.120   2.614   2.573
   32LEU     HG  520   4.089   2.664   2.664
   32LEU    CD1  521   4.060   2.476   2.605
   32LEU   HD11  522   3.957   2.475   2.569
   32LEU   HD12  523   4.120   2.409   2.544
   32LEU   HD13  524   4.070   2.444   2.708
   32LEU    CD2  525   4.272   2.604   2.579
   32LEU   HD21  526   4.327   2.539   2.511
   32LEU   HD22  527   4.309   2.705   2.561
   32LEU   HD23  528   4.298   2.581   2.682
   32LEU      C  529   4.064   2.848   2.261
   32LEU      O  530   4.070   2.772   2.164
   33ALA      N  531   3.984   2.957   2.254
   33ALA      H  532   3.960   3.005   2.340
   33ALA     CA  533   3.917   3.031   2.151
   33ALA     HA  534   3.982   3.084   2.081
   33ALA     CB  535   3.831   2.938   2.067
   33ALA    HB1  536   3.879   2.849   2.028
   33ALA    HB2  537   3.739   2.903   2.114
   33ALA    HB3  538   3.803   2.998   1.980
   33ALA      C  539   3.833   3.137   2.216
   33ALA      O  540   3.786   3.110   2.327
   34ALA      N  541   3.818   3.255   2.154
   34ALA      H  542   3.864   3.275   2.067
   34ALA     CA  543   3.740   3.363   2.205
   34ALA     HA  544   3.652   3.314   2.246
   34ALA     CB  545   3.825   3.451   2.296
   34ALA    HB1  546   3.862   3.394   2.381
   34ALA    HB2  547   3.911   3.484   2.238
   34ALA    HB3  548   3.765   3.537   2.325
   34ALA      C  549   3.689   3.443   2.087
   34ALA      O  550   3.761   3.446   1.987
   35ILE      N  551   3.577   3.511   2.100
   35ILE      H  552   3.523   3.496   2.184
   35ILE     CA  553   3.536   3.610   1.995
   35ILE     HA  554   3.540   3.561   1.897
   35ILE     CB  555   3.385   3.646   2.024
   35ILE     HB  556   3.376   3.711   2.111
   35ILE    CG1  557   3.292   3.525   2.049
   35ILE   HG11  558   3.337   3.443   2.105
   35ILE   HG12  559   3.213   3.563   2.113
   35ILE    CG2  560   3.318   3.739   1.911
   35ILE   HG21  561   3.325   3.687   1.815
   35ILE   HG22  562   3.226   3.786   1.945
   35ILE   HG23  563   3.378   3.828   1.895
   35ILE     CD  564   3.244   3.453   1.924
   35ILE    HD1  565   3.211   3.350   1.938
   35ILE    HD2  566   3.169   3.515   1.875
   35ILE    HD3  567   3.327   3.449   1.854
   35ILE      C  568   3.626   3.739   1.993
   35ILE      O  569   3.658   3.796   2.101
   36PRO      N  570   3.688   3.787   1.881
   36PRO     CA  571   3.796   3.886   1.895
   36PRO     HA  572   3.858   3.855   1.979
   36PRO     CB  573   3.875   3.875   1.763
   36PRO    HB1  574   3.937   3.954   1.720
   36PRO    HB2  575   3.953   3.800   1.765
   36PRO     CG  576   3.768   3.834   1.662
   36PRO    HG1  577   3.712   3.918   1.620
   36PRO    HG2  578   3.816   3.771   1.587
   36PRO     CD  579   3.665   3.751   1.741
   36PRO    HD1  580   3.562   3.755   1.706
   36PRO    HD2  581   3.687   3.644   1.737
   36PRO      C  582   3.745   4.025   1.930
   36PRO      O  583   3.655   4.074   1.858
   37ASN      N  584   3.816   4.088   2.026
   37ASN      H  585   3.888   4.037   2.076
   37ASN     CA  586   3.813   4.228   2.061
   37ASN     HA  587   3.911   4.250   2.103
   37ASN     CB  588   3.815   4.323   1.938
   37ASN    HB1  589   3.726   4.308   1.875
   37ASN    HB2  590   3.821   4.430   1.958
   37ASN     CG  591   3.936   4.303   1.853
   37ASN    OD1  592   4.051   4.316   1.902
   37ASN    ND2  593   3.912   4.273   1.723
   37ASN   HD21  594   3.818   4.267   1.686
   37ASN   HD22  595   3.993   4.257   1.665
   37ASN      C  596   3.705   4.258   2.161
   37ASN      O  597   3.664   4.371   2.177
   38ARG      N  598   3.659   4.156   2.233
   38ARG      H  599   3.707   4.067   2.228
   38ARG     CA  600   3.565   4.163   2.338
   38ARG     HA  601   3.526   4.265   2.335
   38ARG     CB  602   3.445   4.071   2.291
   38ARG    HB1  603   3.482   3.971   2.269
   38ARG    HB2  604   3.376   4.063   2.375
   38ARG     CG  605   3.374   4.135   2.173
   38ARG    HG1  606   3.287   4.185   2.215
   38ARG    HG2  607   3.441   4.199   2.116
   38ARG     CD  608   3.306   4.033   2.085
   38ARG    HD1  609   3.389   3.973   2.049
   38ARG    HD2  610   3.242   3.969   2.145
   38ARG     NE  611   3.236   4.094   1.975
   38ARG     HE  612   3.141   4.116   2.003
   38ARG     CZ  613   3.278   4.128   1.859
   38ARG    NH1  614   3.394   4.114   1.806
   38ARG   HH11  615   3.476   4.091   1.860
   38ARG   HH12  616   3.401   4.142   1.709
   38ARG    NH2  617   3.187   4.191   1.787
   38ARG   HH21  618   3.100   4.216   1.831
   38ARG   HH22  619   3.198   4.217   1.690
   38ARG      C  620   3.624   4.124   2.472
   38ARG      O  621   3.750   4.137   2.484
   39THR      N  622   3.548   4.098   2.581
   39THR      H  623   3.449   4.095   2.560
   39THR     CA  624   3.587   4.087   2.724
   39THR     HA  625   3.673   4.149   2.748
   39THR     CB  626   3.469   4.130   2.819
   39THR     HB  627   3.382   4.068   2.798
   39THR    OG1  628   3.449   4.268   2.790
   39THR    HG1  629   3.445   4.268   2.696
   39THR    CG2  630   3.476   4.130   2.976
   39THR   HG21  631   3.381   4.164   3.016
   39THR   HG22  632   3.494   4.026   3.002
   39THR   HG23  633   3.559   4.187   3.019
   39THR      C  634   3.630   3.945   2.746
   39THR      O  635   3.729   3.927   2.820
   40PHE      N  636   3.573   3.842   2.679
   40PHE      H  637   3.502   3.860   2.609
   40PHE     CA  638   3.611   3.701   2.720
   40PHE     HA  639   3.631   3.696   2.827
   40PHE     CB  640   3.499   3.604   2.687
   40PHE    HB1  641   3.496   3.596   2.578
   40PHE    HB2  642   3.530   3.506   2.720
   40PHE     CG  643   3.374   3.625   2.766
   40PHE    CD1  644   3.365   3.715   2.880
   40PHE    HD1  645   3.441   3.784   2.913
   40PHE    CD2  646   3.258   3.561   2.723
   40PHE    HD2  647   3.252   3.507   2.630
   40PHE    CE1  648   3.236   3.740   2.933
   40PHE    HE1  649   3.215   3.813   3.009
   40PHE    CE2  650   3.139   3.575   2.789
   40PHE    HE2  651   3.071   3.495   2.766
   40PHE     CZ  652   3.127   3.664   2.896
   40PHE     HZ  653   3.031   3.662   2.945
   40PHE      C  654   3.732   3.654   2.645
   40PHE      O  655   3.790   3.548   2.674
   41ALA      N  656   3.791   3.742   2.563
   41ALA      H  657   3.739   3.827   2.544
   41ALA     CA  658   3.928   3.721   2.526
   41ALA     HA  659   3.942   3.620   2.486
   41ALA     CB  660   3.957   3.809   2.404
   41ALA    HB1  661   4.061   3.803   2.374
   41ALA    HB2  662   3.896   3.775   2.321
   41ALA    HB3  663   3.923   3.911   2.424
   41ALA      C  664   4.025   3.752   2.637
   41ALA      O  665   4.145   3.717   2.629
   42LYS      N  666   3.985   3.833   2.736
   42LYS      H  667   3.885   3.839   2.749
   42LYS     CA  668   4.072   3.892   2.842
   42LYS     HA  669   4.170   3.902   2.795
   42LYS     CB  670   4.018   4.031   2.892
   42LYS    HB1  671   3.924   4.007   2.940
   42LYS    HB2  672   4.082   4.070   2.971
   42LYS     CG  673   4.004   4.133   2.777
   42LYS    HG1  674   4.098   4.153   2.725
   42LYS    HG2  675   3.941   4.089   2.701
   42LYS     CD  676   3.957   4.271   2.821
   42LYS    HD1  677   3.849   4.269   2.839
   42LYS    HD2  678   4.003   4.288   2.919
   42LYS     CE  679   4.004   4.389   2.724
   42LYS    HE1  680   4.111   4.394   2.742
   42LYS    HE2  681   3.994   4.351   2.622
   42LYS     NZ  682   3.939   4.515   2.739
   42LYS    HZ1  683   3.842   4.512   2.712
   42LYS    HZ2  684   3.958   4.560   2.828
   42LYS    HZ3  685   3.976   4.582   2.672
   42LYS      C  686   4.101   3.804   2.963
   42LYS      O  687   4.181   3.839   3.048
   43ILE      N  688   4.038   3.685   2.973
   43ILE      H  689   3.970   3.662   2.902
   43ILE     CA  690   4.041   3.602   3.095
   43ILE     HA  691   4.000   3.672   3.167
   43ILE     CB  692   3.952   3.473   3.080
   43ILE     HB  693   4.010   3.417   3.006
   43ILE    CG1  694   3.816   3.503   3.016
   43ILE   HG11  695   3.816   3.539   2.914
   43ILE   HG12  696   3.772   3.403   3.015
   43ILE    CG2  697   3.946   3.383   3.210
   43ILE   HG21  698   4.040   3.329   3.214
   43ILE   HG22  699   3.935   3.450   3.296
   43ILE   HG23  700   3.868   3.309   3.191
   43ILE     CD  701   3.731   3.584   3.116
   43ILE    HD1  702   3.745   3.690   3.095
   43ILE    HD2  703   3.626   3.558   3.107
   43ILE    HD3  704   3.757   3.561   3.219
   43ILE      C  705   4.184   3.558   3.123
   43ILE      O  706   4.268   3.554   3.031
   44ASN      N  707   4.216   3.533   3.254
   44ASN      H  708   4.131   3.521   3.307
   44ASN     CA  709   4.353   3.500   3.295
   44ASN     HA  710   4.404   3.452   3.211
   44ASN     CB  711   4.441   3.627   3.333
   44ASN    HB1  712   4.543   3.601   3.361
   44ASN    HB2  713   4.446   3.688   3.242
   44ASN     CG  714   4.399   3.707   3.450
   44ASN    OD1  715   4.368   3.655   3.556
   44ASN    ND2  716   4.391   3.839   3.437
   44ASN   HD21  717   4.410   3.885   3.350
   44ASN   HD22  718   4.376   3.903   3.514
   44ASN      C  719   4.343   3.384   3.394
   44ASN      O  720   4.231   3.372   3.444
   45PRO      N  721   4.446   3.304   3.432
   45PRO     CA  722   4.442   3.186   3.530
   45PRO     HA  723   4.389   3.104   3.481
   45PRO     CB  724   4.584   3.141   3.536
   45PRO    HB1  725   4.634   3.205   3.610
   45PRO    HB2  726   4.597   3.041   3.578
   45PRO     CG  727   4.634   3.172   3.401
   45PRO    HG1  728   4.742   3.175   3.382
   45PRO    HG2  729   4.593   3.092   3.339
   45PRO     CD  730   4.565   3.305   3.358
   45PRO    HD1  731   4.614   3.395   3.394
   45PRO    HD2  732   4.548   3.305   3.251
   45PRO      C  733   4.398   3.222   3.668
   45PRO      O  734   4.333   3.137   3.740
   46GLY      N  735   4.416   3.352   3.707
   46GLY      H  736   4.455   3.412   3.635
   46GLY     CA  737   4.384   3.402   3.841
   46GLY    HA1  738   4.399   3.330   3.921
   46GLY    HA2  739   4.447   3.485   3.873
   46GLY      C  740   4.246   3.463   3.852
   46GLY      O  741   4.208   3.510   3.960
   47GLU      N  742   4.180   3.449   3.746
   47GLU      H  743   4.221   3.418   3.659
   47GLU     CA  744   4.036   3.474   3.729
   47GLU     HA  745   4.007   3.538   3.812
   47GLU     CB  746   4.024   3.571   3.603
   47GLU    HB1  747   4.125   3.595   3.571
   47GLU    HB2  748   3.981   3.517   3.518
   47GLU     CG  749   3.958   3.710   3.632
   47GLU    HG1  750   3.865   3.696   3.686
   47GLU    HG2  751   4.025   3.765   3.697
   47GLU     CD  752   3.927   3.796   3.507
   47GLU    OE1  753   3.871   3.744   3.409
   47GLU    OE2  754   3.950   3.922   3.515
   47GLU      C  755   3.953   3.353   3.726
   47GLU      O  756   3.832   3.357   3.755
   48VAL      N  757   4.004   3.238   3.673
   48VAL      H  758   4.103   3.246   3.651
   48VAL     CA  759   3.943   3.109   3.661
   48VAL     HA  760   3.841   3.124   3.626
   48VAL     CB  761   4.028   3.028   3.559
   48VAL     HB  762   4.136   3.036   3.576
   48VAL    CG1  763   3.986   2.879   3.541
   48VAL   HG11  764   4.039   2.840   3.454
   48VAL   HG12  765   4.000   2.817   3.630
   48VAL   HG13  766   3.881   2.871   3.515
   48VAL    CG2  767   4.015   3.088   3.421
   48VAL   HG21  768   4.040   3.194   3.416
   48VAL   HG22  769   4.076   3.043   3.343
   48VAL   HG23  770   3.910   3.083   3.393
   48VAL      C  771   3.938   3.037   3.801
   48VAL      O  772   3.823   2.999   3.838
   49ILE      N  773   4.049   3.025   3.873
   49ILE      H  774   4.131   3.056   3.823
   49ILE     CA  775   4.066   2.957   4.001
   49ILE     HA  776   4.050   2.854   3.969
   49ILE     CB  777   4.216   2.963   4.044
   49ILE     HB  778   4.275   2.929   3.958
   49ILE    CG1  779   4.255   2.866   4.152
   49ILE   HG11  780   4.358   2.888   4.180
   49ILE   HG12  781   4.199   2.888   4.243
   49ILE    CG2  782   4.271   3.096   4.082
   49ILE   HG21  783   4.380   3.094   4.084
   49ILE   HG22  784   4.239   3.176   4.015
   49ILE   HG23  785   4.230   3.115   4.181
   49ILE     CD  786   4.248   2.714   4.121
   49ILE    HD1  787   4.260   2.678   4.019
   49ILE    HD2  788   4.320   2.663   4.185
   49ILE    HD3  789   4.155   2.671   4.157
   49ILE      C  790   3.951   2.995   4.104
   49ILE      O  791   3.897   2.895   4.154
   50PRO      N  792   3.912   3.126   4.126
   50PRO     CA  793   3.796   3.168   4.201
   50PRO     HA  794   3.828   3.164   4.305
   50PRO     CB  795   3.762   3.309   4.157
   50PRO    HB1  796   3.724   3.315   4.055
   50PRO    HB2  797   3.695   3.365   4.222
   50PRO     CG  798   3.895   3.369   4.138
   50PRO    HG1  799   3.898   3.459   4.076
   50PRO    HG2  800   3.933   3.406   4.233
   50PRO     CD  801   3.981   3.253   4.085
   50PRO    HD1  802   3.989   3.254   3.976
   50PRO    HD2  803   4.081   3.261   4.127
   50PRO      C  804   3.667   3.082   4.185
   50PRO      O  805   3.611   3.060   4.294
   51LEU      N  806   3.622   3.057   4.066
   51LEU      H  807   3.672   3.094   3.987
   51LEU     CA  808   3.490   3.000   4.037
   51LEU     HA  809   3.412   3.040   4.102
   51LEU     CB  810   3.455   3.025   3.882
   51LEU    HB1  811   3.535   2.981   3.823
   51LEU    HB2  812   3.360   2.972   3.871
   51LEU     CG  813   3.419   3.168   3.830
   51LEU     HG  814   3.337   3.217   3.881
   51LEU    CD1  815   3.532   3.280   3.844
   51LEU   HD11  816   3.539   3.317   3.946
   51LEU   HD12  817   3.630   3.248   3.809
   51LEU   HD13  818   3.498   3.367   3.787
   51LEU    CD2  819   3.386   3.163   3.680
   51LEU   HD21  820   3.456   3.103   3.623
   51LEU   HD22  821   3.287   3.127   3.652
   51LEU   HD23  822   3.383   3.260   3.632
   51LEU      C  823   3.489   2.842   4.067
   51LEU      O  824   3.384   2.799   4.120
   52ILE      N  825   3.597   2.771   4.032
   52ILE      H  826   3.684   2.818   4.012
   52ILE     CA  827   3.609   2.627   4.062
   52ILE     HA  828   3.519   2.572   4.033
   52ILE     CB  829   3.724   2.568   3.968
   52ILE     HB  830   3.734   2.461   3.986
   52ILE    CG1  831   3.861   2.632   3.988
   52ILE   HG11  832   3.871   2.734   3.951
   52ILE   HG12  833   3.884   2.638   4.095
   52ILE    CG2  834   3.687   2.581   3.822
   52ILE   HG21  835   3.704   2.686   3.801
   52ILE   HG22  836   3.744   2.514   3.756
   52ILE   HG23  837   3.581   2.566   3.804
   52ILE     CD  838   3.974   2.549   3.926
   52ILE    HD1  839   3.954   2.498   3.832
   52ILE    HD2  840   4.064   2.604   3.899
   52ILE    HD3  841   4.001   2.462   3.985
   52ILE      C  842   3.647   2.606   4.212
   52ILE      O  843   3.620   2.504   4.270
   53THR      N  844   3.700   2.703   4.282
   53THR      H  845   3.731   2.786   4.234
   53THR     CA  846   3.743   2.687   4.421
   53THR     HA  847   3.759   2.584   4.454
   53THR     CB  848   3.875   2.775   4.438
   53THR     HB  849   3.855   2.876   4.404
   53THR    OG1  850   3.984   2.721   4.358
   53THR    HG1  851   3.965   2.736   4.267
   53THR    CG2  852   3.920   2.773   4.579
   53THR   HG21  853   3.873   2.839   4.652
   53THR   HG22  854   3.923   2.673   4.622
   53THR   HG23  855   4.014   2.828   4.582
   53THR      C  856   3.636   2.735   4.522
   53THR      O  857   3.613   2.669   4.627
   54ASN      N  858   3.581   2.857   4.504
   54ASN      H  859   3.591   2.903   4.415
   54ASN     CA  860   3.493   2.918   4.609
   54ASN     HA  861   3.514   2.870   4.704
   54ASN     CB  862   3.518   3.076   4.593
   54ASN    HB1  863   3.624   3.097   4.607
   54ASN    HB2  864   3.490   3.119   4.497
   54ASN     CG  865   3.449   3.162   4.701
   54ASN    OD1  866   3.357   3.114   4.771
   54ASN    ND2  867   3.486   3.290   4.723
   54ASN   HD21  868   3.575   3.321   4.687
   54ASN   HD22  869   3.434   3.364   4.767
   54ASN      C  870   3.347   2.892   4.575
   54ASN      O  871   3.302   2.926   4.462
   55HIS      N  872   3.279   2.834   4.674
   55HIS      H  873   3.324   2.813   4.762
   55HIS     CA  874   3.131   2.805   4.670
   55HIS     HA  875   3.113   2.755   4.575
   55HIS     CB  876   3.089   2.707   4.786
   55HIS    HB1  877   3.095   2.754   4.884
   55HIS    HB2  878   2.986   2.678   4.766
   55HIS     CG  879   3.166   2.574   4.812
   55HIS    ND1  880   3.296   2.570   4.856
   55HIS    CD2  881   3.123   2.440   4.800
   55HIS    HD2  882   3.026   2.399   4.777
   55HIS    CE1  883   3.334   2.442   4.867
   55HIS    HE1  884   3.436   2.413   4.888
   55HIS    NE2  885   3.234   2.358   4.832
   55HIS    HE2  886   3.248   2.260   4.816
   55HIS      C  887   3.052   2.934   4.674
   55HIS      O  888   2.960   2.960   4.597
   56ASN      N  889   3.090   3.025   4.764
   56ASN      H  890   3.173   2.997   4.814
   56ASN     CA  891   3.026   3.149   4.787
   56ASN     HA  892   2.931   3.154   4.734
   56ASN     CB  893   3.013   3.192   4.939
   56ASN    HB1  894   3.116   3.186   4.973
   56ASN    HB2  895   2.964   3.290   4.941
   56ASN     CG  896   2.921   3.097   5.018
   56ASN    OD1  897   2.965   3.045   5.123
   56ASN    ND2  898   2.791   3.085   4.988
   56ASN   HD21  899   2.746   3.134   4.913
   56ASN   HD22  900   2.732   3.027   5.047
   56ASN      C  901   3.091   3.258   4.708
   56ASN      O  902   3.127   3.364   4.760
   57ILE      N  903   3.089   3.244   4.578
   57ILE      H  904   3.063   3.155   4.537
   57ILE     CA  905   3.143   3.340   4.486
   57ILE     HA  906   3.205   3.415   4.536
   57ILE     CB  907   3.227   3.268   4.377
   57ILE     HB  908   3.303   3.208   4.427
   57ILE    CG1  909   3.297   3.366   4.279
   57ILE   HG11  910   3.306   3.324   4.179
   57ILE   HG12  911   3.229   3.451   4.274
   57ILE    CG2  912   3.148   3.154   4.308
   57ILE   HG21  913   3.115   3.070   4.369
   57ILE   HG22  914   3.056   3.189   4.262
   57ILE   HG23  915   3.210   3.104   4.234
   57ILE     CD  916   3.434   3.420   4.317
   57ILE    HD1  917   3.467   3.500   4.252
   57ILE    HD2  918   3.431   3.451   4.421
   57ILE    HD3  919   3.509   3.340   4.322
   57ILE      C  920   3.022   3.421   4.438
   57ILE      O  921   2.939   3.369   4.368
   58LEU      N  922   3.006   3.540   4.493
   58LEU      H  923   3.088   3.569   4.544
   58LEU     CA  924   2.895   3.631   4.463
   58LEU     HA  925   2.805   3.575   4.443
   58LEU     CB  926   2.860   3.725   4.580
   58LEU    HB1  927   2.951   3.773   4.616
   58LEU    HB2  928   2.797   3.807   4.545
   58LEU     CG  929   2.788   3.659   4.702
   58LEU     HG  930   2.695   3.609   4.674
   58LEU    CD1  931   2.878   3.556   4.773
   58LEU   HD11  932   2.870   3.460   4.722
   58LEU   HD12  933   2.980   3.593   4.775
   58LEU   HD13  934   2.834   3.535   4.870
   58LEU    CD2  935   2.763   3.768   4.808
   58LEU   HD21  936   2.853   3.821   4.841
   58LEU   HD22  937   2.698   3.846   4.771
   58LEU   HD23  938   2.724   3.731   4.903
   58LEU      C  939   2.936   3.734   4.354
   58LEU      O  940   2.847   3.760   4.274
   59LYS      N  941   3.057   3.781   4.348
   59LYS      H  942   3.128   3.738   4.406
   59LYS     CA  943   3.114   3.887   4.257
   59LYS     HA  944   3.059   3.905   4.165
   59LYS     CB  945   3.103   4.027   4.323
   59LYS    HB1  946   3.003   4.027   4.365
   59LYS    HB2  947   3.169   4.036   4.409
   59LYS     CG  948   3.111   4.134   4.215
   59LYS    HG1  949   3.208   4.152   4.169
   59LYS    HG2  950   3.037   4.126   4.136
   59LYS     CD  951   3.082   4.265   4.290
   59LYS    HD1  952   2.979   4.273   4.325
   59LYS    HD2  953   3.149   4.275   4.375
   59LYS     CE  954   3.105   4.396   4.214
   59LYS    HE1  955   3.198   4.406   4.158
   59LYS    HE2  956   3.027   4.407   4.139
   59LYS     NZ  957   3.105   4.509   4.314
   59LYS    HZ1  958   3.181   4.495   4.379
   59LYS    HZ2  959   3.137   4.587   4.257
   59LYS    HZ3  960   3.015   4.533   4.351
   59LYS      C  961   3.259   3.857   4.197
   59LYS      O  962   3.348   3.928   4.225
   60PRO      N  963   3.273   3.751   4.114
   60PRO     CA  964   3.394   3.718   4.039
   60PRO     HA  965   3.474   3.718   4.114
   60PRO     CB  966   3.363   3.587   3.971
   60PRO    HB1  967   3.413   3.573   3.875
   60PRO    HB2  968   3.393   3.506   4.038
   60PRO     CG  969   3.213   3.582   3.948
   60PRO    HG1  970   3.180   3.634   3.858
   60PRO    HG2  971   3.169   3.483   3.953
   60PRO     CD  972   3.165   3.668   4.067
   60PRO    HD1  973   3.082   3.733   4.041
   60PRO    HD2  974   3.121   3.611   4.149
   60PRO      C  975   3.419   3.832   3.934
   60PRO      O  976   3.337   3.879   3.858
   61LEU      N  977   3.550   3.859   3.920
   61LEU      H  978   3.614   3.803   3.973
   61LEU     CA  979   3.604   3.934   3.803
   61LEU     HA  980   3.547   4.022   3.778
   61LEU     CB  981   3.752   3.965   3.823
   61LEU    HB1  982   3.805   3.878   3.861
   61LEU    HB2  983   3.805   3.967   3.728
   61LEU     CG  984   3.776   4.097   3.891
   61LEU     HG  985   3.883   4.103   3.868
   61LEU    CD1  986   3.707   4.227   3.840
   61LEU   HD11  987   3.727   4.241   3.733
   61LEU   HD12  988   3.600   4.212   3.854
   61LEU   HD13  989   3.742   4.309   3.903
   61LEU    CD2  990   3.762   4.093   4.043
   61LEU   HD21  991   3.657   4.069   4.061
   61LEU   HD22  992   3.824   4.024   4.099
   61LEU   HD23  993   3.788   4.192   4.081
   61LEU      C  994   3.592   3.843   3.682
   61LEU      O  995   3.629   3.727   3.700
   62ILE      N  996   3.548   3.888   3.562
   62ILE      H  997   3.540   3.989   3.564
   62ILE     CA  998   3.533   3.817   3.439
   62ILE     HA  999   3.597   3.728   3.442
   62ILE     CB 1000   3.393   3.749   3.434
   62ILE     HB 1001   3.324   3.827   3.468
   62ILE    CG1 1002   3.386   3.641   3.541
   62ILE   HG11 1003   3.483   3.593   3.552
   62ILE   HG12 1004   3.396   3.693   3.637
   62ILE    CG2 1005   3.354   3.699   3.296
   62ILE   HG21 1006   3.260   3.649   3.274
   62ILE   HG22 1007   3.343   3.783   3.227
   62ILE   HG23 1008   3.436   3.637   3.259
   62ILE     CD 1009   3.268   3.544   3.543
   62ILE    HD1 1010   3.182   3.597   3.502
   62ILE    HD2 1011   3.293   3.461   3.477
   62ILE    HD3 1012   3.248   3.507   3.644
   62ILE      C 1013   3.580   3.917   3.325
   62ILE      O 1014   3.503   3.995   3.267
   63GLY      N 1015   3.709   3.906   3.292
   63GLY      H 1016   3.770   3.839   3.338
   63GLY     CA 1017   3.773   3.973   3.182
   63GLY    HA1 1018   3.852   3.910   3.141
   63GLY    HA2 1019   3.700   3.969   3.101
   63GLY      C 1020   3.824   4.105   3.223
   63GLY      O 1021   3.821   4.196   3.133
   64GLN      N 1022   3.848   4.128   3.354
   64GLN      H 1023   3.846   4.047   3.413
   64GLN     CA 1024   3.898   4.247   3.416
   64GLN     HA 1025   3.928   4.222   3.517
   64GLN     CB 1026   4.026   4.298   3.352
   64GLN    HB1 1027   4.012   4.303   3.244
   64GLN    HB2 1028   4.040   4.396   3.398
   64GLN     CG 1029   4.151   4.206   3.376
   64GLN    HG1 1030   4.244   4.262   3.374
   64GLN    HG2 1031   4.157   4.179   3.482
   64GLN     CD 1032   4.173   4.095   3.281
   64GLN    OE1 1033   4.211   4.110   3.171
   64GLN    NE2 1034   4.135   3.977   3.323
   64GLN   HE21 1035   4.078   3.969   3.406
   64GLN   HE22 1036   4.138   3.899   3.258
   64GLN      C 1037   3.781   4.352   3.461
   64GLN      O 1038   3.806   4.449   3.532
   65LYS      N 1039   3.661   4.322   3.424
   65LYS      H 1040   3.658   4.227   3.390
   65LYS     CA 1041   3.532   4.374   3.469
   65LYS     HA 1042   3.540   4.472   3.517
   65LYS     CB 1043   3.445   4.398   3.341
   65LYS    HB1 1044   3.427   4.298   3.300
   65LYS    HB2 1045   3.346   4.439   3.360
   65LYS     CG 1046   3.502   4.493   3.235
   65LYS    HG1 1047   3.513   4.595   3.273
   65LYS    HG2 1048   3.603   4.457   3.215
   65LYS     CD 1049   3.417   4.504   3.106
   65LYS    HD1 1050   3.369   4.408   3.087
   65LYS    HD2 1051   3.339   4.579   3.114
   65LYS     CE 1052   3.492   4.548   2.982
   65LYS    HE1 1053   3.528   4.647   3.008
   65LYS    HE2 1054   3.578   4.481   2.974
   65LYS     NZ 1055   3.406   4.532   2.869
   65LYS    HZ1 1056   3.393   4.435   2.842
   65LYS    HZ2 1057   3.321   4.584   2.880
   65LYS    HZ3 1058   3.454   4.579   2.793
   65LYS      C 1059   3.468   4.274   3.561
   65LYS      O 1060   3.519   4.164   3.574
   66PHE      N 1061   3.366   4.316   3.633
   66PHE      H 1062   3.346   4.415   3.636
   66PHE     CA 1063   3.301   4.227   3.733
   66PHE     HA 1064   3.373   4.154   3.772
   66PHE     CB 1065   3.256   4.315   3.847
   66PHE    HB1 1066   3.181   4.390   3.824
   66PHE    HB2 1067   3.204   4.251   3.918
   66PHE     CG 1068   3.375   4.370   3.926
   66PHE    CD1 1069   3.434   4.289   4.027
   66PHE    HD1 1070   3.405   4.187   4.047
   66PHE    CD2 1071   3.412   4.508   3.911
   66PHE    HD2 1072   3.366   4.580   3.845
   66PHE    CE1 1073   3.545   4.335   4.102
   66PHE    HE1 1074   3.595   4.280   4.181
   66PHE    CE2 1075   3.523   4.555   3.979
   66PHE    HE2 1076   3.559   4.654   3.955
   66PHE     CZ 1077   3.594   4.466   4.073
   66PHE     HZ 1078   3.686   4.489   4.125
   66PHE      C 1079   3.177   4.170   3.676
   66PHE      O 1080   3.116   4.244   3.596
   67CYS      N 1081   3.140   4.053   3.724
   67CYS      H 1082   3.211   4.002   3.774
   67CYS     CA 1083   3.009   3.989   3.707
   67CYS     HA 1084   2.946   4.063   3.658
   67CYS     CB 1085   3.020   3.861   3.622
   67CYS    HB1 1086   3.098   3.792   3.653
   67CYS    HB2 1087   2.928   3.803   3.628
   67CYS     SG 1088   3.042   3.901   3.454
   67CYS     HG 1089   3.157   3.968   3.474
   67CYS      C 1090   2.949   3.961   3.847
   67CYS      O 1091   3.024   3.950   3.936
   68ILE      N 1092   2.813   3.951   3.859
   68ILE      H 1093   2.764   3.923   3.775
   68ILE     CA 1094   2.749   3.916   3.974
   68ILE     HA 1095   2.814   3.899   4.059
   68ILE     CB 1096   2.627   4.018   4.003
   68ILE     HB 1097   2.550   4.007   3.927
   68ILE    CG1 1098   2.670   4.164   3.994
   68ILE   HG11 1099   2.734   4.186   3.908
   68ILE   HG12 1100   2.578   4.219   3.979
   68ILE    CG2 1101   2.556   3.984   4.135
   68ILE   HG21 1102   2.481   4.057   4.166
   68ILE   HG22 1103   2.515   3.883   4.137
   68ILE   HG23 1104   2.640   3.985   4.205
   68ILE     CD 1105   2.750   4.207   4.119
   68ILE    HD1 1106   2.687   4.235   4.203
   68ILE    HD2 1107   2.822   4.136   4.159
   68ILE    HD3 1108   2.806   4.300   4.101
   68ILE      C 1109   2.695   3.778   3.938
   68ILE      O 1110   2.650   3.754   3.825
   69VAL      N 1111   2.706   3.680   4.037
   69VAL      H 1112   2.747   3.708   4.126
   69VAL     CA 1113   2.648   3.537   4.026
   69VAL     HA 1114   2.646   3.501   3.923
   69VAL     CB 1115   2.734   3.441   4.111
   69VAL     HB 1116   2.726   3.472   4.215
   69VAL    CG1 1117   2.687   3.291   4.103
   69VAL   HG11 1118   2.762   3.219   4.137
   69VAL   HG12 1119   2.600   3.279   4.168
   69VAL   HG13 1120   2.659   3.264   4.001
   69VAL    CG2 1121   2.884   3.461   4.073
   69VAL   HG21 1122   2.950   3.396   4.131
   69VAL   HG22 1123   2.913   3.428   3.973
   69VAL   HG23 1124   2.914   3.564   4.089
   69VAL      C 1125   2.505   3.543   4.081
   69VAL      O 1126   2.478   3.616   4.178
   70TYR      N 1127   2.415   3.465   4.019
   70TYR      H 1128   2.450   3.414   3.939
   70TYR     CA 1129   2.282   3.439   4.076
   70TYR     HA 1130   2.281   3.469   4.181
   70TYR     CB 1131   2.173   3.528   4.016
   70TYR    HB1 1132   2.083   3.531   4.078
   70TYR    HB2 1133   2.210   3.630   4.005
   70TYR     CG 1134   2.125   3.500   3.875
   70TYR    CD1 1135   2.180   3.568   3.766
   70TYR    HD1 1136   2.256   3.640   3.793
   70TYR    CD2 1137   2.040   3.387   3.852
   70TYR    HD2 1138   1.998   3.319   3.924
   70TYR    CE1 1139   2.147   3.523   3.631
   70TYR    HE1 1140   2.188   3.577   3.547
   70TYR    CE2 1141   2.006   3.348   3.723
   70TYR    HE2 1142   1.961   3.250   3.717
   70TYR     CZ 1143   2.060   3.416   3.615
   70TYR     OH 1144   2.047   3.367   3.490
   70TYR     HH 1145   2.025   3.275   3.482
   70TYR      C 1146   2.247   3.287   4.084
   70TYR      O 1147   2.172   3.256   4.172
   71THR      N 1148   2.312   3.197   4.012
   71THR      H 1149   2.387   3.231   3.953
   71THR     CA 1150   2.305   3.055   4.043
   71THR     HA 1151   2.270   3.049   4.146
   71THR     CB 1152   2.196   2.976   3.965
   71THR     HB 1153   2.192   2.878   4.013
   71THR    OG1 1154   2.234   2.957   3.833
   71THR    HG1 1155   2.163   2.965   3.771
   71THR    CG2 1156   2.055   3.030   3.975
   71THR   HG21 1157   1.988   2.946   3.958
   71THR   HG22 1158   2.034   3.069   4.075
   71THR   HG23 1159   2.054   3.108   3.899
   71THR      C 1160   2.448   2.997   4.035
   71THR      O 1161   2.529   3.050   3.952
   72ASN      N 1162   2.475   2.890   4.110
   72ASN      H 1163   2.408   2.857   4.177
   72ASN     CA 1164   2.602   2.826   4.116
   72ASN     HA 1165   2.644   2.835   4.015
   72ASN     CB 1166   2.707   2.894   4.213
   72ASN    HB1 1167   2.689   3.001   4.220
   72ASN    HB2 1168   2.681   2.869   4.316
   72ASN     CG 1169   2.857   2.855   4.179
   72ASN    OD1 1170   2.886   2.796   4.075
   72ASN    ND2 1171   2.953   2.889   4.267
   72ASN   HD21 1172   2.934   2.937   4.354
   72ASN   HD22 1173   3.049   2.870   4.243
   72ASN      C 1174   2.593   2.671   4.133
   72ASN      O 1175   2.572   2.622   4.244
   73SER      N 1176   2.603   2.600   4.023
   73SER      H 1177   2.620   2.643   3.933
   73SER     CA 1178   2.593   2.452   4.010
   73SER     HA 1179   2.634   2.404   4.099
   73SER     CB 1180   2.448   2.407   3.987
   73SER    HB1 1181   2.384   2.465   3.920
   73SER    HB2 1182   2.452   2.312   3.934
   73SER     OG 1183   2.381   2.389   4.115
   73SER     HG 1184   2.440   2.366   4.185
   73SER      C 1185   2.693   2.398   3.906
   73SER      O 1186   2.673   2.311   3.823
   74LEU      N 1187   2.802   2.476   3.904
   74LEU      H 1188   2.810   2.536   3.985
   74LEU     CA 1189   2.920   2.460   3.816
   74LEU     HA 1190   2.888   2.451   3.712
   74LEU     CB 1191   2.998   2.592   3.832
   74LEU    HB1 1192   2.940   2.685   3.836
   74LEU    HB2 1193   3.044   2.591   3.931
   74LEU     CG 1194   3.125   2.591   3.740
   74LEU     HG 1195   3.133   2.512   3.666
   74LEU    CD1 1196   3.118   2.714   3.651
   74LEU   HD11 1197   3.092   2.801   3.712
   74LEU   HD12 1198   3.208   2.747   3.598
   74LEU   HD13 1199   3.038   2.707   3.577
   74LEU    CD2 1200   3.254   2.591   3.825
   74LEU   HD21 1201   3.342   2.588   3.761
   74LEU   HD22 1202   3.248   2.676   3.893
   74LEU   HD23 1203   3.259   2.509   3.897
   74LEU      C 1204   2.999   2.330   3.841
   74LEU      O 1205   3.045   2.263   3.747
   75MET      N 1206   3.012   2.292   3.968
   75MET      H 1207   2.979   2.352   4.042
   75MET     CA 1208   3.097   2.180   4.009
   75MET     HA 1209   3.173   2.160   3.933
   75MET     CB 1210   3.146   2.206   4.153
   75MET    HB1 1211   3.071   2.250   4.219
   75MET    HB2 1212   3.177   2.118   4.210
   75MET     CG 1213   3.248   2.317   4.150
   75MET    HG1 1214   3.204   2.411   4.117
   75MET    HG2 1215   3.287   2.337   4.250
   75MET     SD 1216   3.392   2.301   4.041
   75MET     CE 1217   3.475   2.179   4.124
   75MET    HE1 1218   3.580   2.195   4.097
   75MET    HE2 1219   3.477   2.197   4.232
   75MET    HE3 1220   3.453   2.077   4.092
   75MET      C 1221   3.023   2.048   4.014
   75MET      O 1222   3.080   1.938   4.010
   76ASP      N 1223   2.893   2.061   4.022
   76ASP      H 1224   2.851   2.151   4.039
   76ASP     CA 1225   2.791   1.958   4.009
   76ASP     HA 1226   2.808   1.884   4.087
   76ASP     CB 1227   2.643   2.019   4.017
   76ASP    HB1 1228   2.653   2.071   4.112
   76ASP    HB2 1229   2.620   2.092   3.940
   76ASP     CG 1230   2.527   1.922   4.013
   76ASP    OD1 1231   2.497   1.870   3.903
   76ASP    OD2 1232   2.464   1.894   4.116
   76ASP      C 1233   2.804   1.882   3.876
   76ASP      O 1234   2.847   1.942   3.776
   77GLU      N 1235   2.773   1.753   3.864
   77GLU      H 1236   2.725   1.712   3.943
   77GLU     CA 1237   2.816   1.666   3.758
   77GLU     HA 1238   2.883   1.706   3.683
   77GLU     CB 1239   2.878   1.541   3.826
   77GLU    HB1 1240   2.818   1.519   3.915
   77GLU    HB2 1241   2.878   1.454   3.761
   77GLU     CG 1242   3.026   1.568   3.862
   77GLU    HG1 1243   3.046   1.661   3.915
   77GLU    HG2 1244   3.061   1.486   3.925
   77GLU     CD 1245   3.111   1.572   3.739
   77GLU    OE1 1246   3.120   1.677   3.669
   77GLU    OE2 1247   3.174   1.473   3.706
   77GLU      C 1248   2.684   1.611   3.682
   77GLU      O 1249   2.707   1.526   3.593
   78ASN      N 1250   2.563   1.660   3.704
   78ASN      H 1251   2.558   1.734   3.773
   78ASN     CA 1252   2.445   1.644   3.622
   78ASN     HA 1253   2.481   1.603   3.528
   78ASN     CB 1254   2.336   1.563   3.700
   78ASN    HB1 1255   2.251   1.548   3.634
   78ASN    HB2 1256   2.363   1.462   3.731
   78ASN     CG 1257   2.274   1.626   3.822
   78ASN    OD1 1258   2.198   1.726   3.813
   78ASN    ND2 1259   2.305   1.579   3.944
   78ASN   HD21 1260   2.372   1.506   3.963
   78ASN   HD22 1261   2.272   1.629   4.026
   78ASN      C 1262   2.395   1.781   3.574
   78ASN      O 1263   2.337   1.785   3.466
   79THR      N 1264   2.427   1.892   3.651
   79THR      H 1265   2.469   1.874   3.741
   79THR     CA 1266   2.401   2.024   3.612
   79THR     HA 1267   2.308   2.019   3.556
   79THR     CB 1268   2.367   2.112   3.733
   79THR     HB 1269   2.461   2.150   3.774
   79THR    OG1 1270   2.283   2.052   3.828
   79THR    HG1 1271   2.314   1.967   3.855
   79THR    CG2 1272   2.287   2.238   3.700
   79THR   HG21 1273   2.334   2.302   3.626
   79THR   HG22 1274   2.191   2.212   3.653
   79THR   HG23 1275   2.267   2.309   3.780
   79THR      C 1276   2.520   2.087   3.532
   79THR      O 1277   2.498   2.133   3.422
   80TYR      N 1278   2.640   2.099   3.599
   80TYR      H 1279   2.639   2.052   3.689
   80TYR     CA 1280   2.770   2.158   3.559
   80TYR     HA 1281   2.823   2.167   3.654
   80TYR     CB 1282   2.857   2.062   3.476
   80TYR    HB1 1283   2.945   2.114   3.439
   80TYR    HB2 1284   2.893   1.994   3.553
   80TYR     CG 1285   2.787   1.996   3.360
   80TYR    CD1 1286   2.750   2.055   3.239
   80TYR    HD1 1287   2.774   2.159   3.227
   80TYR    CD2 1288   2.765   1.856   3.375
   80TYR    HD2 1289   2.801   1.818   3.470
   80TYR    CE1 1290   2.680   1.983   3.141
   80TYR    HE1 1291   2.634   2.028   3.054
   80TYR    CE2 1292   2.682   1.787   3.282
   80TYR    HE2 1293   2.656   1.683   3.297
   80TYR     CZ 1294   2.642   1.849   3.164
   80TYR     OH 1295   2.596   1.775   3.059
   80TYR     HH 1296   2.603   1.683   3.083
   80TYR      C 1297   2.757   2.307   3.495
   80TYR      O 1298   2.817   2.340   3.393
   81ALA      N 1299   2.675   2.389   3.557
   81ALA      H 1300   2.630   2.361   3.643
   81ALA     CA 1301   2.647   2.533   3.516
   81ALA     HA 1302   2.734   2.565   3.458
   81ALA     CB 1303   2.529   2.543   3.421
   81ALA    HB1 1304   2.435   2.518   3.470
   81ALA    HB2 1305   2.528   2.635   3.363
   81ALA    HB3 1306   2.544   2.482   3.331
   81ALA      C 1307   2.633   2.632   3.633
   81ALA      O 1308   2.574   2.603   3.739
   82MET      N 1309   2.690   2.755   3.616
   82MET      H 1310   2.740   2.774   3.530
   82MET     CA 1311   2.676   2.877   3.697
   82MET     HA 1312   2.635   2.850   3.794
   82MET     CB 1313   2.814   2.945   3.724
   82MET    HB1 1314   2.869   2.874   3.785
   82MET    HB2 1315   2.869   2.952   3.630
   82MET     CG 1316   2.829   3.077   3.808
   82MET    HG1 1317   2.754   3.153   3.785
   82MET    HG2 1318   2.804   3.046   3.910
   82MET     SD 1319   2.991   3.152   3.815
   82MET     CE 1320   3.037   3.072   3.974
   82MET    HE1 1321   3.136   3.111   3.996
   82MET    HE2 1322   2.974   3.085   4.061
   82MET    HE3 1323   3.043   2.970   3.935
   82MET      C 1324   2.603   2.985   3.610
   82MET      O 1325   2.632   2.994   3.491
   83GLU      N 1326   2.504   3.063   3.657
   83GLU      H 1327   2.491   3.066   3.757
   83GLU     CA 1328   2.437   3.173   3.585
   83GLU     HA 1329   2.459   3.180   3.478
   83GLU     CB 1330   2.294   3.158   3.596
   83GLU    HB1 1331   2.265   3.163   3.701
   83GLU    HB2 1332   2.243   3.247   3.560
   83GLU     CG 1333   2.236   3.027   3.523
   83GLU    HG1 1334   2.263   3.032   3.418
   83GLU    HG2 1335   2.264   2.931   3.566
   83GLU     CD 1336   2.088   3.023   3.543
   83GLU    OE1 1337   2.042   2.966   3.642
   83GLU    OE2 1338   2.012   3.093   3.470
   83GLU      C 1339   2.480   3.306   3.641
   83GLU      O 1340   2.506   3.312   3.760
   84LEU      N 1341   2.507   3.409   3.555
   84LEU      H 1342   2.483   3.404   3.457
   84LEU     CA 1343   2.569   3.539   3.586
   84LEU     HA 1344   2.558   3.555   3.693
   84LEU     CB 1345   2.719   3.559   3.561
   84LEU    HB1 1346   2.741   3.565   3.454
   84LEU    HB2 1347   2.747   3.659   3.592
   84LEU     CG 1348   2.801   3.442   3.620
   84LEU     HG 1349   2.741   3.401   3.701
   84LEU    CD1 1350   2.838   3.335   3.517
   84LEU   HD11 1351   2.874   3.245   3.565
   84LEU   HD12 1352   2.748   3.296   3.468
   84LEU   HD13 1353   2.904   3.377   3.441
   84LEU    CD2 1354   2.923   3.505   3.684
   84LEU   HD21 1355   2.981   3.427   3.735
   84LEU   HD22 1356   2.979   3.547   3.601
   84LEU   HD23 1357   2.894   3.581   3.757
   84LEU      C 1358   2.497   3.656   3.516
   84LEU      O 1359   2.420   3.640   3.420
   85LEU      N 1360   2.534   3.779   3.564
   85LEU      H 1361   2.582   3.781   3.653
   85LEU     CA 1362   2.495   3.907   3.510
   85LEU     HA 1363   2.464   3.884   3.408
   85LEU     CB 1364   2.391   3.973   3.597
   85LEU    HB1 1365   2.427   3.976   3.700
   85LEU    HB2 1366   2.360   4.074   3.573
   85LEU     CG 1367   2.257   3.893   3.594
   85LEU     HG 1368   2.281   3.792   3.628
   85LEU    CD1 1369   2.162   3.961   3.694
   85LEU   HD11 1370   2.068   3.909   3.716
   85LEU   HD12 1371   2.210   3.973   3.791
   85LEU   HD13 1372   2.127   4.061   3.669
   85LEU    CD2 1373   2.183   3.866   3.460
   85LEU   HD21 1374   2.155   3.957   3.407
   85LEU   HD22 1375   2.248   3.811   3.393
   85LEU   HD23 1376   2.088   3.812   3.471
   85LEU      C 1377   2.621   3.983   3.498
   85LEU      O 1378   2.713   3.972   3.573
   86THR      N 1379   2.629   4.081   3.405
   86THR      H 1380   2.539   4.110   3.367
   86THR     CA 1381   2.736   4.179   3.404
   86THR     HA 1382   2.826   4.118   3.406
   86THR     CB 1383   2.734   4.257   3.266
   86THR     HB 1384   2.821   4.321   3.274
   86THR    OG1 1385   2.616   4.324   3.237
   86THR    HG1 1386   2.624   4.411   3.273
   86THR    CG2 1387   2.771   4.164   3.151
   86THR   HG21 1388   2.772   4.215   3.055
   86THR   HG22 1389   2.875   4.136   3.163
   86THR   HG23 1390   2.702   4.079   3.149
   86THR      C 1391   2.715   4.277   3.519
   86THR      O 1392   2.601   4.321   3.546
   87GLY      N 1393   2.832   4.310   3.586
   87GLY      H 1394   2.922   4.269   3.563
   87GLY     CA 1395   2.834   4.396   3.707
   87GLY    HA1 1396   2.740   4.395   3.763
   87GLY    HA2 1397   2.903   4.350   3.778
   87GLY      C 1398   2.861   4.538   3.666
   87GLY      O 1399   2.924   4.606   3.739
   88TYR      N 1400   2.821   4.573   3.539
   88TYR      H 1401   2.761   4.507   3.492
   88TYR     CA 1402   2.841   4.698   3.462
   88TYR     HA 1403   2.806   4.780   3.525
   88TYR     CB 1404   2.992   4.708   3.431
   88TYR    HB1 1405   3.008   4.814   3.412
   88TYR    HB2 1406   3.040   4.701   3.529
   88TYR     CG 1407   3.042   4.611   3.321
   88TYR    CD1 1408   3.072   4.480   3.366
   88TYR    HD1 1409   3.074   4.449   3.469
   88TYR    CD2 1410   3.041   4.637   3.186
   88TYR    HD2 1411   3.016   4.738   3.157
   88TYR    CE1 1412   3.083   4.375   3.273
   88TYR    HE1 1413   3.099   4.273   3.306
   88TYR    CE2 1414   3.066   4.535   3.091
   88TYR    HE2 1415   3.064   4.554   2.985
   88TYR     CZ 1416   3.091   4.399   3.133
   88TYR     OH 1417   3.095   4.296   3.043
   88TYR     HH 1418   3.117   4.326   2.956
   88TYR      C 1419   2.741   4.690   3.344
   88TYR      O 1420   2.680   4.581   3.323
   89ALA      N 1421   2.734   4.795   3.260
   89ALA      H 1422   2.782   4.877   3.295
   89ALA     CA 1423   2.662   4.803   3.125
   89ALA     HA 1424   2.683   4.902   3.086
   89ALA     CB 1425   2.714   4.691   3.034
   89ALA    HB1 1426   2.672   4.699   2.934
   89ALA    HB2 1427   2.820   4.715   3.029
   89ALA    HB3 1428   2.707   4.590   3.075
   89ALA      C 1429   2.510   4.804   3.133
   89ALA      O 1430   2.462   4.800   3.245
   90PRO      N 1431   2.429   4.799   3.022
   90PRO     CA 1432   2.297   4.726   3.031
   90PRO     HA 1433   2.231   4.787   3.094
   90PRO     CB 1434   2.244   4.732   2.882
   90PRO    HB1 1435   2.271   4.638   2.834
   90PRO    HB2 1436   2.136   4.739   2.867
   90PRO     CG 1437   2.322   4.853   2.825
   90PRO    HG1 1438   2.324   4.835   2.717
   90PRO    HG2 1439   2.267   4.947   2.835
   90PRO     CD 1440   2.452   4.863   2.896
   90PRO    HD1 1441   2.529   4.803   2.847
   90PRO    HD2 1442   2.472   4.970   2.896
   90PRO      C 1443   2.306   4.576   3.073
   90PRO      O 1444   2.384   4.503   3.013
   91VAL      N 1445   2.239   4.535   3.185
   91VAL      H 1446   2.179   4.607   3.222
   91VAL     CA 1447   2.253   4.407   3.256
   91VAL     HA 1448   2.354   4.408   3.297
   91VAL     CB 1449   2.164   4.397   3.373
   91VAL     HB 1450   2.059   4.398   3.344
   91VAL    CG1 1451   2.182   4.271   3.442
   91VAL   HG11 1452   2.287   4.248   3.460
   91VAL   HG12 1453   2.133   4.272   3.538
   91VAL   HG13 1454   2.133   4.188   3.391
   91VAL    CG2 1455   2.202   4.509   3.472
   91VAL   HG21 1456   2.205   4.607   3.425
   91VAL   HG22 1457   2.116   4.523   3.538
   91VAL   HG23 1458   2.296   4.484   3.521
   91VAL      C 1459   2.234   4.293   3.162
   91VAL      O 1460   2.125   4.241   3.142
   92SER      N 1461   2.346   4.256   3.101
   92SER      H 1462   2.427   4.316   3.107
   92SER     CA 1463   2.349   4.156   2.995
   92SER     HA 1464   2.260   4.162   2.932
   92SER     CB 1465   2.482   4.172   2.920
   92SER    HB1 1466   2.576   4.167   2.975
   92SER    HB2 1467   2.491   4.108   2.831
   92SER     OG 1468   2.496   4.295   2.851
   92SER     HG 1469   2.491   4.359   2.921
   92SER      C 1470   2.347   4.017   3.063
   92SER      O 1471   2.422   4.001   3.162
   93PRO      N 1472   2.272   3.920   3.016
   93PRO     CA 1473   2.269   3.784   3.074
   93PRO     HA 1474   2.266   3.783   3.183
   93PRO     CB 1475   2.135   3.726   3.012
   93PRO    HB1 1476   2.150   3.622   2.987
   93PRO    HB2 1477   2.055   3.728   3.086
   93PRO     CG 1478   2.102   3.800   2.885
   93PRO    HG1 1479   2.168   3.761   2.807
   93PRO    HG2 1480   1.996   3.804   2.860
   93PRO     CD 1481   2.169   3.939   2.905
   93PRO    HD1 1482   2.213   3.956   2.807
   93PRO    HD2 1483   2.094   4.015   2.927
   93PRO      C 1484   2.387   3.696   3.024
   93PRO      O 1485   2.419   3.689   2.904
   94ILE      N 1486   2.451   3.632   3.123
   94ILE      H 1487   2.414   3.636   3.216
   94ILE     CA 1488   2.570   3.554   3.111
   94ILE     HA 1489   2.585   3.533   3.005
   94ILE     CB 1490   2.706   3.624   3.171
   94ILE     HB 1491   2.674   3.656   3.270
   94ILE    CG1 1492   2.755   3.746   3.088
   94ILE   HG11 1493   2.793   3.709   2.993
   94ILE   HG12 1494   2.674   3.817   3.074
   94ILE    CG2 1495   2.821   3.521   3.184
   94ILE   HG21 1496   2.796   3.418   3.210
   94ILE   HG22 1497   2.863   3.506   3.085
   94ILE   HG23 1498   2.901   3.558   3.247
   94ILE     CD 1499   2.865   3.815   3.163
   94ILE    HD1 1500   2.895   3.895   3.095
   94ILE    HD2 1501   2.828   3.860   3.255
   94ILE    HD3 1502   2.952   3.751   3.177
   94ILE      C 1503   2.543   3.412   3.169
   94ILE      O 1504   2.475   3.409   3.272
   95VAL      N 1505   2.591   3.303   3.109
   95VAL      H 1506   2.638   3.307   3.019
   95VAL     CA 1507   2.595   3.167   3.159
   95VAL     HA 1508   2.583   3.182   3.266
   95VAL     CB 1509   2.470   3.075   3.119
   95VAL     HB 1510   2.484   3.056   3.013
   95VAL    CG1 1511   2.460   2.943   3.209
   95VAL   HG11 1512   2.552   2.886   3.192
   95VAL   HG12 1513   2.441   2.974   3.311
   95VAL   HG13 1514   2.387   2.870   3.172
   95VAL    CG2 1515   2.333   3.149   3.129
   95VAL   HG21 1516   2.300   3.185   3.227
   95VAL   HG22 1517   2.331   3.234   3.062
   95VAL   HG23 1518   2.252   3.090   3.086
   95VAL      C 1519   2.738   3.103   3.141
   95VAL      O 1520   2.804   3.128   3.039
   96ILE      N 1521   2.783   3.026   3.241
   96ILE      H 1522   2.721   3.006   3.318
   96ILE     CA 1523   2.918   2.965   3.235
   96ILE     HA 1524   2.981   2.973   3.146
   96ILE     CB 1525   3.019   3.029   3.335
   96ILE     HB 1526   2.963   3.031   3.428
   96ILE    CG1 1527   3.042   3.181   3.283
   96ILE   HG11 1528   3.081   3.176   3.181
   96ILE   HG12 1529   2.941   3.221   3.275
   96ILE    CG2 1530   3.155   2.954   3.348
   96ILE   HG21 1531   3.205   2.946   3.252
   96ILE   HG22 1532   3.211   3.007   3.425
   96ILE   HG23 1533   3.138   2.855   3.390
   96ILE     CD 1534   3.149   3.261   3.362
   96ILE    HD1 1535   3.246   3.212   3.373
   96ILE    HD2 1536   3.174   3.357   3.318
   96ILE    HD3 1537   3.112   3.285   3.462
   96ILE      C 1538   2.881   2.819   3.268
   96ILE      O 1539   2.823   2.799   3.367
   97ALA      N 1540   2.943   2.726   3.196
   97ALA      H 1541   3.016   2.754   3.133
   97ALA     CA 1542   2.936   2.577   3.213
   97ALA     HA 1543   2.894   2.568   3.313
   97ALA     CB 1544   2.837   2.510   3.120
   97ALA    HB1 1545   2.850   2.402   3.118
   97ALA    HB2 1546   2.735   2.520   3.157
   97ALA    HB3 1547   2.848   2.545   3.017
   97ALA      C 1548   3.076   2.513   3.212
   97ALA      O 1549   3.170   2.577   3.169
   98ARG      N 1550   3.085   2.393   3.260
   98ARG      H 1551   3.002   2.357   3.306
   98ARG     CA 1552   3.213   2.321   3.288
   98ARG     HA 1553   3.303   2.372   3.253
   98ARG     CB 1554   3.224   2.293   3.439
   98ARG    HB1 1555   3.236   2.390   3.488
   98ARG    HB2 1556   3.140   2.238   3.481
   98ARG     CG 1557   3.357   2.225   3.473
   98ARG    HG1 1558   3.355   2.120   3.447
   98ARG    HG2 1559   3.443   2.270   3.424
   98ARG     CD 1560   3.378   2.220   3.625
   98ARG    HD1 1561   3.476   2.189   3.662
   98ARG    HD2 1562   3.361   2.321   3.662
   98ARG     NE 1563   3.279   2.129   3.689
   98ARG     HE 1564   3.189   2.173   3.703
   98ARG     CZ 1565   3.285   1.993   3.702
   98ARG    NH1 1566   3.389   1.920   3.667
   98ARG   HH11 1567   3.483   1.956   3.675
   98ARG   HH12 1568   3.384   1.819   3.659
   98ARG    NH2 1569   3.168   1.931   3.734
   98ARG   HH21 1570   3.087   1.981   3.769
   98ARG   HH22 1571   3.155   1.831   3.743
   98ARG      C 1572   3.199   2.198   3.202
   98ARG      O 1573   3.107   2.116   3.215
   99THR      N 1574   3.298   2.171   3.119
   99THR      H 1575   3.374   2.236   3.102
   99THR     CA 1576   3.329   2.043   3.054
   99THR     HA 1577   3.231   2.005   3.024
   99THR     CB 1578   3.408   2.076   2.920
   99THR     HB 1579   3.395   1.990   2.855
   99THR    OG1 1580   3.546   2.093   2.925
   99THR    HG1 1581   3.580   2.031   2.862
   99THR    CG2 1582   3.350   2.197   2.848
   99THR   HG21 1583   3.375   2.214   2.744
   99THR   HG22 1584   3.241   2.193   2.848
   99THR   HG23 1585   3.379   2.290   2.896
   99THR      C 1586   3.399   1.948   3.148
   99THR      O 1587   3.380   1.957   3.268
  100HIS      N 1588   3.474   1.853   3.096
  100HIS      H 1589   3.482   1.841   2.996
  100HIS     CA 1590   3.559   1.782   3.177
  100HIS     HA 1591   3.529   1.771   3.282
  100HIS     CB 1592   3.579   1.640   3.130
  100HIS    HB1 1593   3.626   1.657   3.033
  100HIS    HB2 1594   3.663   1.594   3.182
  100HIS     CG 1595   3.461   1.551   3.136
  100HIS    ND1 1596   3.454   1.441   3.044
  100HIS    CD2 1597   3.354   1.536   3.228
  100HIS    HD2 1598   3.331   1.597   3.314
  100HIS    CE1 1599   3.355   1.365   3.086
  100HIS    HE1 1600   3.321   1.275   3.036
  100HIS    NE2 1601   3.282   1.429   3.179
  100HIS    HE2 1602   3.201   1.390   3.225
  100HIS      C 1603   3.692   1.858   3.195
  100HIS      O 1604   3.758   1.844   3.297
  101THR      N 1605   3.731   1.950   3.106
  101THR      H 1606   3.679   1.965   3.021
  101THR     CA 1607   3.868   2.016   3.096
  101THR     HA 1608   3.919   1.996   3.190
  101THR     CB 1609   3.955   1.951   2.991
  101THR     HB 1610   4.054   1.994   3.002
  101THR    OG1 1611   3.904   1.982   2.858
  101THR    HG1 1612   3.817   1.944   2.854
  101THR    CG2 1613   3.978   1.799   2.998
  101THR   HG21 1614   4.043   1.764   2.918
  101THR   HG22 1615   4.028   1.776   3.092
  101THR   HG23 1616   3.885   1.742   3.002
  101THR      C 1617   3.872   2.170   3.086
  101THR      O 1618   3.971   2.231   3.115
  102ALA      N 1619   3.762   2.236   3.040
  102ALA      H 1620   3.685   2.177   3.011
  102ALA     CA 1621   3.751   2.378   3.012
  102ALA     HA 1622   3.825   2.434   3.069
  102ALA     CB 1623   3.755   2.400   2.860
  102ALA    HB1 1624   3.669   2.343   2.825
  102ALA    HB2 1625   3.728   2.502   2.832
  102ALA    HB3 1626   3.837   2.355   2.804
  102ALA      C 1627   3.622   2.432   3.068
  102ALA      O 1628   3.526   2.363   3.086
  103LEU      N 1629   3.614   2.562   3.093
  103LEU      H 1630   3.693   2.621   3.075
  103LEU     CA 1631   3.491   2.638   3.112
  103LEU     HA 1632   3.415   2.568   3.145
  103LEU     CB 1633   3.510   2.750   3.223
  103LEU    HB1 1634   3.588   2.818   3.190
  103LEU    HB2 1635   3.415   2.804   3.228
  103LEU     CG 1636   3.550   2.708   3.370
  103LEU     HG 1637   3.651   2.667   3.377
  103LEU    CD1 1638   3.527   2.843   3.450
  103LEU   HD11 1639   3.425   2.879   3.438
  103LEU   HD12 1640   3.560   2.829   3.553
  103LEU   HD13 1641   3.587   2.922   3.406
  103LEU    CD2 1642   3.465   2.593   3.433
  103LEU   HD21 1643   3.363   2.627   3.446
  103LEU   HD22 1644   3.467   2.502   3.373
  103LEU   HD23 1645   3.505   2.569   3.531
  103LEU      C 1646   3.465   2.708   2.977
  103LEU      O 1647   3.560   2.753   2.915
  104ILE      N 1648   3.341   2.702   2.940
  104ILE      H 1649   3.277   2.655   3.003
  104ILE     CA 1650   3.278   2.768   2.828
  104ILE     HA 1651   3.360   2.796   2.762
  104ILE     CB 1652   3.176   2.664   2.757
  104ILE     HB 1653   3.243   2.587   2.718
  104ILE    CG1 1654   3.095   2.724   2.638
  104ILE   HG11 1655   3.010   2.779   2.677
  104ILE   HG12 1656   3.153   2.800   2.584
  104ILE    CG2 1657   3.076   2.596   2.850
  104ILE   HG21 1658   3.031   2.674   2.911
  104ILE   HG22 1659   3.006   2.540   2.789
  104ILE   HG23 1660   3.128   2.518   2.905
  104ILE     CD 1661   3.048   2.630   2.534
  104ILE    HD1 1662   2.942   2.604   2.544
  104ILE    HD2 1663   3.056   2.682   2.439
  104ILE    HD3 1664   3.103   2.536   2.525
  104ILE      C 1665   3.211   2.895   2.881
  104ILE      O 1666   3.154   2.888   2.990
  105PHE      N 1667   3.224   3.008   2.819
  105PHE      H 1668   3.285   3.002   2.739
  105PHE     CA 1669   3.190   3.141   2.859
  105PHE     HA 1670   3.133   3.148   2.952
  105PHE     CB 1671   3.317   3.237   2.879
  105PHE    HB1 1672   3.386   3.233   2.795
  105PHE    HB2 1673   3.292   3.343   2.877
  105PHE     CG 1674   3.404   3.214   3.001
  105PHE    CD1 1675   3.483   3.100   3.005
  105PHE    HD1 1676   3.496   3.036   2.919
  105PHE    CD2 1677   3.391   3.298   3.114
  105PHE    HD2 1678   3.335   3.390   3.111
  105PHE    CE1 1679   3.559   3.076   3.118
  105PHE    HE1 1680   3.629   2.994   3.112
  105PHE    CE2 1681   3.467   3.276   3.228
  105PHE    HE2 1682   3.469   3.336   3.318
  105PHE     CZ 1683   3.543   3.157   3.236
  105PHE     HZ 1684   3.595   3.139   3.329
  105PHE      C 1685   3.101   3.196   2.751
  105PHE      O 1686   3.133   3.184   2.635
  106LEU      N 1687   2.988   3.259   2.784
  106LEU      H 1688   2.976   3.287   2.880
  106LEU     CA 1689   2.875   3.286   2.694
  106LEU     HA 1690   2.924   3.316   2.601
  106LEU     CB 1691   2.779   3.166   2.668
  106LEU    HB1 1692   2.851   3.092   2.634
  106LEU    HB2 1693   2.723   3.136   2.757
  106LEU     CG 1694   2.674   3.191   2.560
  106LEU     HG 1695   2.611   3.274   2.590
  106LEU    CD1 1696   2.730   3.220   2.415
  106LEU   HD11 1697   2.761   3.323   2.396
  106LEU   HD12 1698   2.815   3.156   2.395
  106LEU   HD13 1699   2.659   3.198   2.335
  106LEU    CD2 1700   2.579   3.069   2.554
  106LEU   HD21 1701   2.522   3.061   2.646
  106LEU   HD22 1702   2.508   3.070   2.471
  106LEU   HD23 1703   2.637   2.978   2.540
  106LEU      C 1704   2.804   3.415   2.750
  106LEU      O 1705   2.743   3.407   2.856
  107MET      N 1706   2.810   3.522   2.679
  107MET      H 1707   2.851   3.524   2.587
  107MET     CA 1708   2.740   3.647   2.718
  107MET     HA 1709   2.686   3.647   2.813
  107MET     CB 1710   2.840   3.758   2.687
  107MET    HB1 1711   2.930   3.726   2.741
  107MET    HB2 1712   2.851   3.764   2.579
  107MET     CG 1713   2.791   3.894   2.732
  107MET    HG1 1714   2.692   3.907   2.687
  107MET    HG2 1715   2.775   3.902   2.839
  107MET     SD 1716   2.894   4.032   2.686
  107MET     CE 1717   3.009   4.023   2.828
  107MET    HE1 1718   3.060   4.119   2.834
  107MET    HE2 1719   2.954   4.000   2.919
  107MET    HE3 1720   3.083   3.944   2.816
  107MET      C 1721   2.628   3.653   2.613
  107MET      O 1722   2.664   3.642   2.500
  108GLY      N 1723   2.504   3.686   2.651
  108GLY      H 1724   2.483   3.704   2.748
  108GLY     CA 1725   2.393   3.707   2.558
  108GLY    HA1 1726   2.433   3.680   2.460
  108GLY    HA2 1727   2.305   3.654   2.593
  108GLY      C 1728   2.367   3.853   2.547
  108GLY      O 1729   2.385   3.919   2.646
  109LYS      N 1730   2.312   3.904   2.434
  109LYS      H 1731   2.287   3.835   2.363
  109LYS     CA 1732   2.252   4.036   2.420
  109LYS     HA 1733   2.327   4.113   2.440
  109LYS     CB 1734   2.189   4.043   2.279
  109LYS    HB1 1735   2.100   3.980   2.279
  109LYS    HB2 1736   2.144   4.140   2.258
  109LYS     CG 1737   2.272   4.009   2.159
  109LYS    HG1 1738   2.318   3.912   2.179
  109LYS    HG2 1739   2.198   3.990   2.081
  109LYS     CD 1740   2.381   4.114   2.126
  109LYS    HD1 1741   2.321   4.203   2.106
  109LYS    HD2 1742   2.449   4.136   2.208
  109LYS     CE 1743   2.463   4.076   1.996
  109LYS    HE1 1744   2.495   3.971   1.999
  109LYS    HE2 1745   2.392   4.079   1.913
  109LYS     NZ 1746   2.570   4.177   1.964
  109LYS    HZ1 1747   2.627   4.149   1.886
  109LYS    HZ2 1748   2.527   4.266   1.946
  109LYS    HZ3 1749   2.627   4.181   2.047
  109LYS      C 1750   2.143   4.076   2.522
  109LYS      O 1751   2.063   3.991   2.556
  110PRO      N 1752   2.140   4.195   2.580
  110PRO     CA 1753   2.037   4.229   2.690
  110PRO     HA 1754   2.091   4.185   2.774
  110PRO     CB 1755   2.039   4.380   2.704
  110PRO    HB1 1756   1.959   4.437   2.656
  110PRO    HB2 1757   2.023   4.406   2.809
  110PRO     CG 1758   2.182   4.419   2.667
  110PRO    HG1 1759   2.192   4.519   2.626
  110PRO    HG2 1760   2.233   4.408   2.762
  110PRO     CD 1761   2.230   4.315   2.567
  110PRO    HD1 1762   2.232   4.340   2.461
  110PRO    HD2 1763   2.332   4.283   2.584
  110PRO      C 1764   1.891   4.186   2.669
  110PRO      O 1765   1.817   4.165   2.765
  111THR      N 1766   1.845   4.181   2.546
  111THR      H 1767   1.907   4.186   2.466
  111THR     CA 1768   1.708   4.143   2.503
  111THR     HA 1769   1.634   4.192   2.567
  111THR     CB 1770   1.697   4.197   2.359
  111THR     HB 1771   1.602   4.158   2.322
  111THR    OG1 1772   1.807   4.147   2.282
  111THR    HG1 1773   1.811   4.053   2.270
  111THR    CG2 1774   1.705   4.349   2.361
  111THR   HG21 1775   1.693   4.394   2.262
  111THR   HG22 1776   1.627   4.386   2.428
  111THR   HG23 1777   1.801   4.378   2.404
  111THR      C 1778   1.670   3.995   2.503
  111THR      O 1779   1.559   3.955   2.490
  112THR      N 1780   1.774   3.906   2.512
  112THR      H 1781   1.861   3.955   2.526
  112THR     CA 1782   1.755   3.762   2.505
  112THR     HA 1783   1.684   3.742   2.425
  112THR     CB 1784   1.887   3.685   2.449
  112THR     HB 1785   1.937   3.743   2.372
  112THR    OG1 1786   1.858   3.555   2.405
  112THR    HG1 1787   1.772   3.553   2.366
  112THR    CG2 1788   2.001   3.669   2.553
  112THR   HG21 1789   2.083   3.631   2.493
  112THR   HG22 1790   2.038   3.764   2.591
  112THR   HG23 1791   1.981   3.603   2.638
  112THR      C 1792   1.704   3.705   2.639
  112THR      O 1793   1.714   3.761   2.751
  113SER      N 1794   1.649   3.581   2.629
  113SER      H 1795   1.654   3.530   2.542
  113SER     CA 1796   1.593   3.516   2.740
  113SER     HA 1797   1.564   3.587   2.817
  113SER     CB 1798   1.464   3.446   2.683
  113SER    HB1 1799   1.424   3.392   2.769
  113SER    HB2 1800   1.386   3.512   2.646
  113SER     OG 1801   1.498   3.354   2.583
  113SER     HG 1802   1.512   3.398   2.500
  113SER      C 1803   1.696   3.420   2.799
  113SER      O 1804   1.777   3.352   2.729
  114ARG      N 1805   1.699   3.424   2.932
  114ARG      H 1806   1.637   3.488   2.981
  114ARG     CA 1807   1.772   3.341   3.026
  114ARG     HA 1808   1.869   3.388   3.038
  114ARG     CB 1809   1.704   3.345   3.162
  114ARG    HB1 1810   1.705   3.450   3.192
  114ARG    HB2 1811   1.598   3.323   3.148
  114ARG     CG 1812   1.773   3.267   3.273
  114ARG    HG1 1813   1.760   3.160   3.255
  114ARG    HG2 1814   1.880   3.288   3.267
  114ARG     CD 1815   1.720   3.300   3.414
  114ARG    HD1 1816   1.759   3.397   3.445
  114ARG    HD2 1817   1.612   3.317   3.418
  114ARG     NE 1818   1.766   3.198   3.512
  114ARG     HE 1819   1.850   3.156   3.475
  114ARG     CZ 1820   1.708   3.167   3.628
  114ARG    NH1 1821   1.601   3.233   3.663
  114ARG   HH11 1822   1.561   3.308   3.609
  114ARG   HH12 1823   1.565   3.216   3.756
  114ARG    NH2 1824   1.770   3.074   3.707
  114ARG   HH21 1825   1.863   3.041   3.686
  114ARG   HH22 1826   1.736   3.050   3.799
  114ARG      C 1827   1.790   3.200   2.976
  114ARG      O 1828   1.896   3.142   2.987
  115ARG      N 1829   1.690   3.135   2.914
  115ARG      H 1830   1.603   3.187   2.910
  115ARG     CA 1831   1.687   2.994   2.866
  115ARG     HA 1832   1.726   2.932   2.948
  115ARG     CB 1833   1.547   2.957   2.845
  115ARG    HB1 1834   1.530   2.851   2.827
  115ARG    HB2 1835   1.501   2.972   2.942
  115ARG     CG 1836   1.460   3.039   2.752
  115ARG    HG1 1837   1.357   3.037   2.787
  115ARG    HG2 1838   1.484   3.145   2.754
  115ARG     CD 1839   1.465   3.000   2.605
  115ARG    HD1 1840   1.493   3.083   2.540
  115ARG    HD2 1841   1.546   2.931   2.583
  115ARG     NE 1842   1.337   2.936   2.569
  115ARG     HE 1843   1.278   2.912   2.648
  115ARG     CZ 1844   1.306   2.909   2.440
  115ARG    NH1 1845   1.387   2.941   2.339
  115ARG   HH11 1846   1.478   2.981   2.355
  115ARG   HH12 1847   1.373   2.920   2.241
  115ARG    NH2 1848   1.193   2.847   2.420
  115ARG   HH21 1849   1.141   2.818   2.502
  115ARG   HH22 1850   1.137   2.843   2.336
  115ARG      C 1851   1.762   2.972   2.736
  115ARG      O 1852   1.801   2.865   2.703
  116ASP      N 1853   1.780   3.079   2.658
  116ASP      H 1854   1.768   3.170   2.701
  116ASP     CA 1855   1.847   3.072   2.528
  116ASP     HA 1856   1.819   2.980   2.476
  116ASP     CB 1857   1.800   3.190   2.434
  116ASP    HB1 1858   1.764   3.271   2.499
  116ASP    HB2 1859   1.884   3.240   2.386
  116ASP     CG 1860   1.683   3.155   2.338
  116ASP    OD1 1861   1.634   3.045   2.335
  116ASP    OD2 1862   1.648   3.238   2.250
  116ASP      C 1863   1.998   3.079   2.538
  116ASP      O 1864   2.073   2.997   2.477
  117VAL      N 1865   2.050   3.159   2.629
  117VAL      H 1866   2.002   3.245   2.650
  117VAL     CA 1867   2.186   3.151   2.684
  117VAL     HA 1868   2.250   3.133   2.598
  117VAL     CB 1869   2.213   3.278   2.772
  117VAL     HB 1870   2.175   3.265   2.873
  117VAL    CG1 1871   2.367   3.290   2.782
  117VAL   HG11 1872   2.394   3.373   2.846
  117VAL   HG12 1873   2.421   3.201   2.816
  117VAL   HG13 1874   2.417   3.298   2.685
  117VAL    CG2 1875   2.147   3.411   2.724
  117VAL   HG21 1876   2.161   3.490   2.798
  117VAL   HG22 1877   2.198   3.451   2.637
  117VAL   HG23 1878   2.040   3.402   2.706
  117VAL      C 1879   2.206   3.016   2.753
  117VAL      O 1880   2.301   2.944   2.724
  118TYR      N 1881   2.122   2.987   2.860
  118TYR      H 1882   2.042   3.047   2.877
  118TYR     CA 1883   2.149   2.871   2.940
  118TYR     HA 1884   2.249   2.871   2.982
  118TYR     CB 1885   2.032   2.847   3.048
  118TYR    HB1 1886   2.005   2.944   3.090
  118TYR    HB2 1887   1.938   2.844   2.993
  118TYR     CG 1888   2.065   2.741   3.152
  118TYR    CD1 1889   2.013   2.604   3.143
  118TYR    HD1 1890   1.957   2.578   3.055
  118TYR    CD2 1891   2.136   2.778   3.270
  118TYR    HD2 1892   2.172   2.878   3.285
  118TYR    CE1 1893   2.051   2.512   3.239
  118TYR    HE1 1894   2.024   2.409   3.220
  118TYR    CE2 1895   2.175   2.678   3.369
  118TYR    HE2 1896   2.239   2.710   3.450
  118TYR     CZ 1897   2.133   2.548   3.348
  118TYR     OH 1898   2.180   2.457   3.431
  118TYR     HH 1899   2.192   2.490   3.519
  118TYR      C 1900   2.142   2.738   2.857
  118TYR      O 1901   2.237   2.655   2.865
  119ARG      N 1902   2.047   2.729   2.764
  119ARG      H 1903   1.979   2.802   2.749
  119ARG     CA 1904   2.032   2.610   2.681
  119ARG     HA 1905   2.038   2.527   2.751
  119ARG     CB 1906   1.907   2.610   2.593
  119ARG    HB1 1907   1.897   2.509   2.553
  119ARG    HB2 1908   1.820   2.627   2.657
  119ARG     CG 1909   1.904   2.690   2.453
  119ARG    HG1 1910   1.926   2.793   2.480
  119ARG    HG2 1911   1.971   2.638   2.386
  119ARG     CD 1912   1.767   2.696   2.380
  119ARG    HD1 1913   1.765   2.789   2.323
  119ARG    HD2 1914   1.776   2.619   2.304
  119ARG     NE 1915   1.655   2.675   2.467
  119ARG     HE 1916   1.689   2.661   2.561
  119ARG     CZ 1917   1.528   2.644   2.431
  119ARG    NH1 1918   1.492   2.627   2.303
  119ARG   HH11 1919   1.563   2.636   2.232
  119ARG   HH12 1920   1.396   2.604   2.280
  119ARG    NH2 1921   1.442   2.620   2.527
  119ARG   HH21 1922   1.465   2.619   2.625
  119ARG   HH22 1923   1.342   2.623   2.515
  119ARG      C 1924   2.148   2.590   2.589
  119ARG      O 1925   2.187   2.476   2.571
  120THR      N 1926   2.205   2.696   2.533
  120THR      H 1927   2.153   2.783   2.530
  120THR     CA 1928   2.316   2.690   2.440
  120THR     HA 1929   2.300   2.610   2.367
  120THR     CB 1930   2.314   2.824   2.355
  120THR     HB 1931   2.334   2.905   2.425
  120THR    OG1 1932   2.185   2.845   2.297
  120THR    HG1 1933   2.138   2.908   2.350
  120THR    CG2 1934   2.406   2.828   2.232
  120THR   HG21 1935   2.507   2.807   2.268
  120THR   HG22 1936   2.402   2.751   2.154
  120THR   HG23 1937   2.391   2.915   2.168
  120THR      C 1938   2.449   2.677   2.518
  120THR      O 1939   2.543   2.615   2.471
  121CYS      N 1940   2.467   2.735   2.639
  121CYS      H 1941   2.390   2.781   2.684
  121CYS     CA 1942   2.584   2.710   2.727
  121CYS     HA 1943   2.676   2.740   2.677
  121CYS     CB 1944   2.569   2.804   2.847
  121CYS    HB1 1945   2.612   2.900   2.818
  121CYS    HB2 1946   2.463   2.831   2.858
  121CYS     SG 1947   2.656   2.763   2.997
  121CYS     HG 1948   2.770   2.769   2.928
  121CYS      C 1949   2.600   2.562   2.760
  121CYS      O 1950   2.704   2.502   2.729
  122ARG      N 1951   2.483   2.501   2.804
  122ARG      H 1952   2.412   2.565   2.836
  122ARG     CA 1953   2.484   2.365   2.856
  122ARG     HA 1954   2.577   2.348   2.911
  122ARG     CB 1955   2.368   2.355   2.958
  122ARG    HB1 1956   2.360   2.437   3.029
  122ARG    HB2 1957   2.274   2.349   2.903
  122ARG     CG 1958   2.380   2.221   3.037
  122ARG    HG1 1959   2.378   2.131   2.976
  122ARG    HG2 1960   2.482   2.215   3.074
  122ARG     CD 1961   2.281   2.199   3.152
  122ARG    HD1 1962   2.296   2.275   3.229
  122ARG    HD2 1963   2.176   2.202   3.125
  122ARG     NE 1964   2.301   2.058   3.199
  122ARG     HE 1965   2.375   2.054   3.268
  122ARG     CZ 1966   2.241   1.944   3.153
  122ARG    NH1 1967   2.135   1.952   3.072
  122ARG   HH11 1968   2.088   2.035   3.039
  122ARG   HH12 1969   2.100   1.877   3.013
  122ARG    NH2 1970   2.275   1.825   3.198
  122ARG   HH21 1971   2.317   1.821   3.290
  122ARG   HH22 1972   2.237   1.736   3.169
  122ARG      C 1973   2.475   2.258   2.748
  122ARG      O 1974   2.523   2.148   2.771
  123ASP      N 1975   2.409   2.282   2.634
  123ASP      H 1976   2.349   2.363   2.630
  123ASP     CA 1977   2.403   2.208   2.510
  123ASP     HA 1978   2.345   2.117   2.520
  123ASP     CB 1979   2.324   2.295   2.410
  123ASP    HB1 1980   2.219   2.288   2.437
  123ASP    HB2 1981   2.346   2.401   2.427
  123ASP     CG 1982   2.348   2.267   2.261
  123ASP    OD1 1983   2.391   2.155   2.215
  123ASP    OD2 1984   2.332   2.349   2.171
  123ASP      C 1985   2.548   2.181   2.470
  123ASP      O 1986   2.591   2.067   2.457
  124HIS      N 1987   2.626   2.286   2.456
  124HIS      H 1988   2.592   2.379   2.476
  124HIS     CA 1989   2.765   2.264   2.411
  124HIS     HA 1990   2.771   2.210   2.317
  124HIS     CB 1991   2.820   2.409   2.379
  124HIS    HB1 1992   2.776   2.481   2.448
  124HIS    HB2 1993   2.928   2.419   2.386
  124HIS     CG 1994   2.794   2.463   2.246
  124HIS    ND1 1995   2.900   2.468   2.153
  124HIS    CD2 1996   2.681   2.514   2.184
  124HIS    HD2 1997   2.579   2.526   2.219
  124HIS    CE1 1998   2.851   2.525   2.042
  124HIS    HE1 1999   2.907   2.540   1.950
  124HIS    NE2 2000   2.723   2.557   2.058
  124HIS    HE2 2001   2.666   2.586   1.980
  124HIS      C 2002   2.859   2.197   2.516
  124HIS      O 2003   2.957   2.125   2.480
  125ALA      N 2004   2.840   2.209   2.647
  125ALA      H 2005   2.783   2.283   2.684
  125ALA     CA 2006   2.898   2.126   2.760
  125ALA     HA 2007   3.007   2.125   2.755
  125ALA     CB 2008   2.876   2.195   2.897
  125ALA    HB1 2009   2.944   2.280   2.907
  125ALA    HB2 2010   2.776   2.237   2.911
  125ALA    HB3 2011   2.891   2.124   2.978
  125ALA      C 2012   2.856   1.979   2.756
  125ALA      O 2013   2.946   1.896   2.776
  126THR      N 2014   2.732   1.938   2.735
  126THR      H 2015   2.654   2.003   2.730
  126THR     CA 2016   2.693   1.796   2.738
  126THR     HA 2017   2.721   1.757   2.835
  126THR     CB 2018   2.533   1.795   2.722
  126THR     HB 2019   2.506   1.844   2.629
  126THR    OG1 2020   2.452   1.864   2.823
  126THR    HG1 2021   2.477   1.826   2.906
  126THR    CG2 2022   2.474   1.656   2.725
  126THR   HG21 2023   2.368   1.661   2.703
  126THR   HG22 2024   2.513   1.579   2.658
  126THR   HG23 2025   2.479   1.610   2.823
  126THR      C 2026   2.759   1.718   2.618
  126THR      O 2027   2.797   1.602   2.638
  127ARG      N 2028   2.770   1.776   2.499
  127ARG      H 2029   2.734   1.870   2.495
  127ARG     CA 2030   2.838   1.706   2.387
  127ARG     HA 2031   2.792   1.608   2.382
  127ARG     CB 2032   2.796   1.779   2.257
  127ARG    HB1 2033   2.822   1.726   2.166
  127ARG    HB2 2034   2.687   1.776   2.262
  127ARG     CG 2035   2.836   1.922   2.231
  127ARG    HG1 2036   2.810   1.996   2.307
  127ARG    HG2 2037   2.943   1.930   2.245
  127ARG     CD 2038   2.797   1.968   2.089
  127ARG    HD1 2039   2.889   2.013   2.050
  127ARG    HD2 2040   2.768   1.882   2.029
  127ARG     NE 2041   2.691   2.062   2.097
  127ARG     HE 2042   2.616   2.034   2.159
  127ARG     CZ 2043   2.664   2.150   2.004
  127ARG    NH1 2044   2.752   2.182   1.908
  127ARG   HH11 2045   2.846   2.146   1.914
  127ARG   HH12 2046   2.718   2.246   1.838
  127ARG    NH2 2047   2.556   2.218   2.006
  127ARG   HH21 2048   2.482   2.205   2.074
  127ARG   HH22 2049   2.539   2.304   1.956
  127ARG      C 2050   2.993   1.702   2.396
  127ARG      O 2051   3.041   1.597   2.360
  128VAL      N 2052   3.064   1.802   2.442
  128VAL      H 2053   3.023   1.893   2.457
  128VAL     CA 2054   3.203   1.794   2.474
  128VAL     HA 2055   3.243   1.746   2.385
  128VAL     CB 2056   3.270   1.934   2.482
  128VAL     HB 2057   3.226   1.987   2.397
  128VAL    CG1 2058   3.217   2.003   2.605
  128VAL   HG11 2059   3.248   2.108   2.599
  128VAL   HG12 2060   3.109   2.011   2.618
  128VAL   HG13 2061   3.244   1.950   2.695
  128VAL    CG2 2062   3.417   1.933   2.473
  128VAL   HG21 2063   3.455   2.032   2.450
  128VAL   HG22 2064   3.456   1.901   2.570
  128VAL   HG23 2065   3.456   1.861   2.400
  128VAL      C 2066   3.234   1.690   2.588
  128VAL      O 2067   3.326   1.609   2.563
  129ARG      N 2068   3.161   1.685   2.699
  129ARG      H 2069   3.078   1.742   2.707
  129ARG     CA 2070   3.181   1.589   2.799
  129ARG     HA 2071   3.286   1.596   2.829
  129ARG     CB 2072   3.092   1.620   2.917
  129ARG    HB1 2073   2.993   1.634   2.873
  129ARG    HB2 2074   3.092   1.531   2.981
  129ARG     CG 2075   3.129   1.749   2.998
  129ARG    HG1 2076   3.222   1.726   3.048
  129ARG    HG2 2077   3.148   1.833   2.931
  129ARG     CD 2078   3.028   1.794   3.103
  129ARG    HD1 2079   2.999   1.895   3.073
  129ARG    HD2 2080   2.938   1.733   3.112
  129ARG     NE 2081   3.088   1.829   3.228
  129ARG     HE 2082   3.111   1.925   3.248
  129ARG     CZ 2083   3.092   1.751   3.332
  129ARG    NH1 2084   3.033   1.632   3.338
  129ARG   HH11 2085   2.998   1.580   3.258
  129ARG   HH12 2086   3.056   1.566   3.411
  129ARG    NH2 2087   3.154   1.797   3.438
  129ARG   HH21 2088   3.227   1.867   3.434
  129ARG   HH22 2089   3.147   1.742   3.523
  129ARG      C 2090   3.149   1.446   2.755
  129ARG      O 2091   3.206   1.353   2.810
  130ALA      N 2092   3.078   1.436   2.641
  130ALA      H 2093   3.034   1.517   2.599
  130ALA     CA 2094   3.054   1.312   2.567
  130ALA     HA 2095   3.034   1.232   2.639
  130ALA     CB 2096   2.934   1.327   2.477
  130ALA    HB1 2097   2.883   1.231   2.465
  130ALA    HB2 2098   2.852   1.393   2.507
  130ALA    HB3 2099   2.962   1.360   2.377
  130ALA      C 2100   3.181   1.262   2.490
  130ALA      O 2101   3.176   1.148   2.437
  131THR      N 2102   3.287   1.344   2.467
  131THR      H 2103   3.295   1.435   2.509
  131THR     CA 2104   3.415   1.316   2.403
  131THR     HA 2105   3.415   1.214   2.365
  131THR     CB 2106   3.438   1.417   2.290
  131THR     HB 2107   3.527   1.378   2.241
  131THR    OG1 2108   3.480   1.545   2.336
  131THR    HG1 2109   3.419   1.595   2.387
  131THR    CG2 2110   3.321   1.428   2.191
  131THR   HG21 2111   3.249   1.509   2.203
  131THR   HG22 2112   3.349   1.450   2.088
  131THR   HG23 2113   3.267   1.333   2.193
  131THR      C 2114   3.527   1.302   2.499
  131THR      O 2115   3.633   1.250   2.459
  132GLY      N 2116   3.506   1.333   2.624
  132GLY      H 2117   3.421   1.373   2.661
  132GLY     CA 2118   3.606   1.330   2.729
  132GLY    HA1 2119   3.558   1.310   2.825
  132GLY    HA2 2120   3.673   1.245   2.716
  132GLY      C 2121   3.673   1.464   2.753
  132GLY      O 2122   3.785   1.468   2.805
  133ASN      N 2123   3.616   1.575   2.711
  133ASN      H 2124   3.516   1.586   2.720
  133ASN     CA 2125   3.680   1.710   2.690
  133ASN     HA 2126   3.784   1.697   2.719
  133ASN     CB 2127   3.683   1.749   2.547
  133ASN    HB1 2128   3.588   1.729   2.497
  133ASN    HB2 2129   3.692   1.857   2.542
  133ASN     CG 2130   3.796   1.687   2.458
  133ASN    OD1 2131   3.913   1.728   2.469
  133ASN    ND2 2132   3.764   1.590   2.370
  133ASN   HD21 2133   3.669   1.565   2.345
  133ASN   HD22 2134   3.835   1.532   2.327
  133ASN      C 2135   3.604   1.804   2.778
  133ASN     O1 2136   3.492   1.766   2.817
  133ASN     O2 2137   3.662   1.893   2.833
  134UNK    C00 2138   3.896   1.706   2.088
  134UNK    C01 2139   3.786   1.797   2.106
  134UNK    C02 2140   3.875   1.578   2.041
  134UNK    C03 2141   3.799   1.940   2.139
  134UNK    C04 2142   3.654   1.750   2.084
  134UNK    C05 2143   3.748   1.528   2.033
  134UNK    C06 2144   3.688   2.023   2.161
  134UNK    C07 2145   3.549   1.844   2.080
  134UNK    C08 2146   3.640   1.615   2.058
  134UNK    C09 2147   3.710   1.387   1.980
  134UNK    C0A 2148   3.561   1.973   2.129
  134UNK    C0B 2149   3.413   1.806   2.036
  134UNK    C0C 2150   3.396   1.717   1.924
  134UNK    C0D 2151   3.267   1.663   1.899
  134UNK    C0E 2152   3.158   1.704   1.981
  134UNK    C0F 2153   3.236   1.582   1.773
  134UNK    C0G 2154   3.016   1.648   1.949
  134UNK    C0H 2155   3.180   1.785   2.094
  134UNK    C0I 2156   3.021   1.512   1.883
  134UNK    C0J 2157   2.886   1.460   1.834
  134UNK    N0K 2158   3.103   1.524   1.760
  134UNK    H0M 2159   3.104   1.443   1.699
  134UNK    C0N 2160   3.308   1.842   2.122
  134UNK    C0O 2161   3.340   1.466   1.755
  134UNK    O0P 2162   3.260   1.664   1.653
  134UNK    H0Q 2163   3.226   1.748   1.681
  134UNK    O0R 2164   4.025   1.752   2.111
  134UNK    C0S 2165   4.128   1.655   2.141
  134UNK    O0T 2166   3.919   1.993   2.161
  134UNK    H0U 2167   3.980   1.926   2.190
  134UNK    H0V 2168   3.965   1.524   2.015
  134UNK    H0W 2169   3.704   2.127   2.184
  134UNK    H0X 2170   3.540   1.574   2.056
  134UNK    H0Y 2171   3.655   1.391   1.886
  134UNK    H0Z 2172   3.636   1.338   2.042
  134UNK    H10 2173   3.797   1.321   1.970
  134UNK    H11 2174   3.478   2.043   2.121
  134UNK    H12 2175   3.483   1.703   1.861
  134UNK    H13 2176   2.957   1.719   1.891
  134UNK    H14 2177   2.964   1.633   2.044
  134UNK    H15 2178   3.096   1.812   2.157
  134UNK    H16 2179   3.063   1.431   1.944
  134UNK    H17 2180   2.830   1.418   1.918
  134UNK    H18 2181   2.908   1.385   1.759
  134UNK    H19 2182   2.825   1.536   1.784
  134UNK    H1A 2183   3.316   1.901   2.212
  134UNK    H1B 2184   3.325   1.396   1.673
  134UNK    H1C 2185   3.354   1.412   1.849
  134UNK    H1D 2186   3.430   1.517   1.722
  134UNK    H1E 2187   4.210   1.719   2.173
  134UNK    H1F 2188   4.168   1.589   2.064
  134UNK    H1G 2189   4.104   1.597   2.231
  135SOL     OW 2190   2.069   6.105   5.764
  135SOL    HW1 2191   2.030   6.187   5.733
  135SOL    HW2 2192   2.107   6.065   5.686
  135SOL     MW 2193   2.069   6.111   5.750
  136SOL     OW 2194   3.562   0.761   4.973
  136SOL    HW1 2195   3.629   0.820   5.008
  136SOL    HW2 2196   3.509   0.739   5.049
  136SOL     MW 2197   3.564   0.766   4.987
  137SOL     OW 2198   5.501   0.491   0.827
  137SOL    HW1 2199   5.531   0.421   0.769
  137SOL    HW2 2200   5.406   0.478   0.834
  137SOL     MW 2201   5.492   0.481   0.820
  138SOL     OW 2202   1.474   2.708   1.005
  138SOL    HW1 2203   1.554   2.695   0.954
  138SOL    HW2 2204   1.497   2.677   1.093
  138SOL     MW 2205   1.487   2.702   1.010
  139SOL     OW 2206   2.512   0.822   1.684
  139SOL    HW1 2207   2.490   0.775   1.765
  139SOL    HW2 2208   2.604   0.848   1.696
  139SOL     MW 2209   2.521   0.819   1.696
  140SOL     OW 2210   3.280   0.314   0.238
  140SOL    HW1 2211   3.333   0.304   0.159
  140SOL    HW2 2212   3.199   0.356   0.207
  140SOL     MW 2213   3.276   0.318   0.224
  141SOL     OW 2214   1.750   4.564   5.934
  141SOL    HW1 2215   1.738   4.567   6.029
  141SOL    HW2 2216   1.683   4.622   5.899
  141SOL     MW 2217   1.740   4.572   5.941
  142SOL     OW 2218   1.839   2.241   0.487
  142SOL    HW1 2219   1.852   2.176   0.418
  142SOL    HW2 2220   1.767   2.295   0.456
  142SOL     MW 2221   1.832   2.239   0.474
  143SOL     OW 2222   1.392   2.624   1.268
  143SOL    HW1 2223   1.314   2.576   1.294
  143SOL    HW2 2224   1.462   2.589   1.324
  143SOL     MW 2225   1.391   2.613   1.278
  144SOL     OW 2226   5.772   1.507   6.065
  144SOL    HW1 2227   5.729   1.453   6.132
  144SOL    HW2 2228   5.784   1.447   5.991
  144SOL     MW 2229   5.768   1.492   6.064
  145SOL     OW 2230   1.791   0.997   4.649
  145SOL    HW1 2231   1.723   1.007   4.582
  145SOL    HW2 2232   1.746   1.016   4.732
  145SOL     MW 2233   1.777   1.001   4.651
  146SOL     OW 2234   2.227   2.454   1.197
  146SOL    HW1 2235   2.208   2.443   1.104
  146SOL    HW2 2236   2.300   2.394   1.214
  146SOL     MW 2237   2.234   2.445   1.188
  147SOL     OW 2238   0.621   5.182   1.249
  147SOL    HW1 2239   0.676   5.129   1.191
  147SOL    HW2 2240   0.626   5.137   1.334
  147SOL     MW 2241   0.629   5.169   1.253
  148SOL     OW 2242   1.974   0.460   5.601
  148SOL    HW1 2243   2.013   0.521   5.538
  148SOL    HW2 2244   1.958   0.513   5.679
  148SOL     MW 2245   1.977   0.475   5.603
  149SOL     OW 2246   0.809   0.812   0.827
  149SOL    HW1 2247   0.736   0.762   0.863
  149SOL    HW2 2248   0.875   0.811   0.896
  149SOL     MW 2249   0.808   0.806   0.841
  150SOL     OW 2250   5.396   0.122   1.065
  150SOL    HW1 2251   5.443   0.162   1.138
  150SOL    HW2 2252   5.457   0.056   1.031
  150SOL     MW 2253   5.410   0.118   1.070
  151SOL     OW 2254   4.927   2.496   0.640
  151SOL    HW1 2255   4.874   2.557   0.692
  151SOL    HW2 2256   4.872   2.474   0.565
  151SOL     MW 2257   4.913   2.501   0.637
  152SOL     OW 2258   1.719   1.902   4.622
  152SOL    HW1 2259   1.796   1.882   4.674
  152SOL    HW2 2260   1.751   1.964   4.556
  152SOL     MW 2261   1.733   1.907   4.620
  153SOL     OW 2262   0.328   1.734   1.954
  153SOL    HW1 2263   0.394   1.705   2.016
  153SOL    HW2 2264   0.376   1.789   1.892
  153SOL     MW 2265   0.342   1.737   1.954
  154SOL     OW 2266   5.297   1.523   0.577
  154SOL    HW1 2267   5.344   1.594   0.533
  154SOL    HW2 2268   5.275   1.559   0.663
  154SOL     MW 2269   5.300   1.537   0.582
  155SOL     OW 2270   2.691   2.331   1.661
  155SOL    HW1 2271   2.663   2.421   1.649
  155SOL    HW2 2272   2.782   2.330   1.633
  155SOL     MW 2273   2.699   2.342   1.656
  156SOL     OW 2274   0.622   1.316   0.211
  156SOL    HW1 2275   0.662   1.307   0.297
  156SOL    HW2 2276   0.535   1.352   0.229
  156SOL     MW 2277   0.616   1.319   0.224
  157SOL     OW 2278   2.069   4.572   1.058
  157SOL    HW1 2279   2.055   4.513   0.985
  157SOL    HW2 2280   1.981   4.599   1.085
  157SOL     MW 2281   2.056   4.568   1.052
  158SOL     OW 2282   1.721   5.945   5.577
  158SOL    HW1 2283   1.765   6.016   5.529
  158SOL    HW2 2284   1.674   5.896   5.510
  158SOL     MW 2285   1.721   5.948   5.562
  159SOL     OW 2286   5.662   0.356   2.103
  159SOL    HW1 2287   5.711   0.349   2.185
  159SOL    HW2 2288   5.709   0.422   2.053
  159SOL     MW 2289   5.674   0.363   2.107
  160SOL     OW 2290   4.180   0.466   4.522
  160SOL    HW1 2291   4.219   0.552   4.538
  160SOL    HW2 2292   4.223   0.434   4.443
  160SOL     MW 2293   4.190   0.473   4.514
  161SOL     OW 2294   3.559   4.578   6.078
  161SOL    HW1 2295   3.643   4.556   6.120
  161SOL    HW2 2296   3.584   4.606   5.990
  161SOL     MW 2297   3.573   4.579   6.072
  162SOL     OW 2298   3.105   5.950   0.121
  162SOL    HW1 2299   3.195   5.978   0.106
  162SOL    HW2 2300   3.076   6.004   0.195
  162SOL     MW 2301   3.113   5.960   0.129
  163SOL     OW 2302   1.507   4.936   2.191
  163SOL    HW1 2303   1.455   4.999   2.241
  163SOL    HW2 2304   1.522   4.864   2.251
  163SOL     MW 2305   1.502   4.935   2.205
  164SOL     OW 2306   0.249   2.287   4.177
  164SOL    HW1 2307   0.298   2.324   4.251
  164SOL    HW2 2308   0.223   2.363   4.125
  164SOL     MW 2309   0.252   2.302   4.180
  165SOL     OW 2310   0.647   0.526   2.367
  165SOL    HW1 2311   0.573   0.472   2.395
  165SOL    HW2 2312   0.633   0.610   2.411
  165SOL     MW 2313   0.636   0.530   2.376
  166SOL     OW 2314   3.219   5.204   0.084
  166SOL    HW1 2315   3.180   5.278   0.131
  166SOL    HW2 2316   3.162   5.191   0.008
  166SOL     MW 2317   3.207   5.211   0.080
  167SOL     OW 2318   5.534   2.907   0.177
  167SOL    HW1 2319   5.516   2.990   0.132
  167SOL    HW2 2320   5.629   2.900   0.177
  167SOL     MW 2321   5.544   2.917   0.171
  168SOL     OW 2322   1.063   2.802   4.902
  168SOL    HW1 2323   1.083   2.793   4.995
  168SOL    HW2 2324   1.057   2.712   4.870
  168SOL     MW 2325   1.064   2.789   4.910
  169SOL     OW 2326   3.154   5.657   0.498
  169SOL    HW1 2327   3.218   5.596   0.536
  169SOL    HW2 2328   3.152   5.635   0.405
  169SOL     MW 2329   3.162   5.646   0.491
  170SOL     OW 2330   0.422   0.002   3.226
  170SOL    HW1 2331   0.423  -0.024   3.318
  170SOL    HW2 2332   0.372   0.083   3.223
  170SOL     MW 2333   0.416   0.009   3.237
  171SOL     OW 2334   5.162   4.424   5.622
  171SOL    HW1 2335   5.255   4.438   5.636
  171SOL    HW2 2336   5.124   4.428   5.710
  171SOL     MW 2337   5.169   4.427   5.635
  172SOL     OW 2338   0.876   4.623   1.857
  172SOL    HW1 2339   0.860   4.639   1.950
  172SOL    HW2 2340   0.791   4.600   1.821
  172SOL     MW 2341   0.863   4.622   1.864
  173SOL     OW 2342   5.569   2.322   1.033
  173SOL    HW1 2343   5.515   2.278   1.099
  173SOL    HW2 2344   5.518   2.400   1.010
  173SOL     MW 2345   5.555   2.327   1.039
  174SOL     OW 2346   1.826   0.223   5.128
  174SOL    HW1 2347   1.738   0.255   5.147
  174SOL    HW2 2348   1.818   0.128   5.130
  174SOL     MW 2349   1.814   0.215   5.130
  175SOL     OW 2350   1.725   1.537   6.109
  175SOL    HW1 2351   1.807   1.569   6.148
  175SOL    HW2 2352   1.734   1.556   6.016
  175SOL     MW 2353   1.737   1.544   6.102
  176SOL     OW 2354   0.241   0.726   4.039
  176SOL    HW1 2355   0.183   0.773   4.100
  176SOL    HW2 2356   0.224   0.634   4.056
  176SOL     MW 2357   0.231   0.720   4.049
  177SOL     OW 2358   1.058   5.283   0.796
  177SOL    HW1 2359   1.135   5.229   0.781
  177SOL    HW2 2360   1.072   5.323   0.882
  177SOL     MW 2361   1.070   5.282   0.805
  178SOL     OW 2362   1.774   5.297   1.562
  178SOL    HW1 2363   1.684   5.324   1.574
  178SOL    HW2 2364   1.794   5.242   1.638
  178SOL     MW 2365   1.765   5.293   1.573
  179SOL     OW 2366   0.167   0.009   2.290
  179SOL    HW1 2367   0.120  -0.074   2.300
  179SOL    HW2 2368   0.115   0.072   2.339
  179SOL     MW 2369   0.154   0.007   2.297
  180SOL     OW 2370   0.762   5.071   5.640
  180SOL    HW1 2371   0.835   5.113   5.595
  180SOL    HW2 2372   0.789   5.068   5.732
  180SOL     MW 2373   0.775   5.076   5.646
  181SOL     OW 2374   1.321   1.242   5.343
  181SOL    HW1 2375   1.389   1.192   5.299
  181SOL    HW2 2376   1.336   1.227   5.436
  181SOL     MW 2377   1.332   1.234   5.349
  182SOL     OW 2378   2.027   2.421   0.406
  182SOL    HW1 2379   2.019   2.491   0.471
  182SOL    HW2 2380   1.968   2.352   0.437
  182SOL     MW 2381   2.018   2.421   0.418
  183SOL     OW 2382   2.109   6.050   5.240
  183SOL    HW1 2383   2.071   6.131   5.273
  183SOL    HW2 2384   2.178   6.078   5.181
  183SOL     MW 2385   2.113   6.064   5.237
  184SOL     OW 2386   0.359   2.145   4.861
  184SOL    HW1 2387   0.387   2.200   4.788
  184SOL    HW2 2388   0.440   2.120   4.905
  184SOL     MW 2389   0.373   2.149   4.857
  185SOL     OW 2390   3.074   5.713   0.798
  185SOL    HW1 2391   3.074   5.792   0.743
  185SOL    HW2 2392   3.075   5.641   0.735
  185SOL     MW 2393   3.074   5.714   0.783
  186SOL     OW 2394   5.619   5.520   6.092
  186SOL    HW1 2395   5.543   5.469   6.065
  186SOL    HW2 2396   5.693   5.460   6.081
  186SOL     MW 2397   5.619   5.506   6.087
  187SOL     OW 2398   1.680   2.447   4.715
  187SOL    HW1 2399   1.672   2.533   4.673
  187SOL    HW2 2400   1.591   2.414   4.718
  187SOL     MW 2401   1.668   2.454   4.710
  188SOL     OW 2402   5.989   0.687   3.642
  188SOL    HW1 2403   5.954   0.751   3.704
  188SOL    HW2 2404   6.074   0.722   3.616
  188SOL     MW 2405   5.996   0.700   3.647
  189SOL     OW 2406   1.179   2.885   0.825
  189SOL    HW1 2407   1.178   2.892   0.921
  189SOL    HW2 2408   1.101   2.833   0.804
  189SOL     MW 2409   1.169   2.879   0.835
  190SOL     OW 2410   2.796   0.674   1.229
  190SOL    HW1 2411   2.729   0.700   1.292
  190SOL    HW2 2412   2.755   0.687   1.143
  190SOL     MW 2413   2.782   0.679   1.226
  191SOL     OW 2414   0.738   1.592   5.323
  191SOL    HW1 2415   0.788   1.519   5.359
  191SOL    HW2 2416   0.658   1.553   5.289
  191SOL     MW 2417   0.734   1.578   5.323
  192SOL     OW 2418   3.048   1.783   4.294
  192SOL    HW1 2419   3.115   1.789   4.226
  192SOL    HW2 2420   3.096   1.799   4.375
  192SOL     MW 2421   3.063   1.786   4.296
  193SOL     OW 2422   0.563   6.026   1.178
  193SOL    HW1 2423   0.495   6.019   1.245
  193SOL    HW2 2424   0.626   5.957   1.200
  193SOL     MW 2425   0.563   6.016   1.190
  194SOL     OW 2426   1.007   1.955   0.337
  194SOL    HW1 2427   0.916   1.932   0.319
  194SOL    HW2 2428   1.058   1.893   0.285
  194SOL     MW 2429   1.002   1.944   0.328
  195SOL     OW 2430   5.947   0.313   5.768
  195SOL    HW1 2431   5.955   0.224   5.736
  195SOL    HW2 2432   6.024   0.326   5.823
  195SOL     MW 2433   5.958   0.303   5.771
  196SOL     OW 2434   0.649   3.889   4.106
  196SOL    HW1 2435   0.682   3.961   4.053
  196SOL    HW2 2436   0.684   3.810   4.065
  196SOL     MW 2437   0.657   3.888   4.094
  197SOL     OW 2438   1.168   1.185   4.273
  197SOL    HW1 2439   1.216   1.103   4.272
  197SOL    HW2 2440   1.093   1.170   4.215
  197SOL     MW 2441   1.164   1.173   4.265
  198SOL     OW 2442   0.106   0.851   1.256
  198SOL    HW1 2443   0.152   0.934   1.254
  198SOL    HW2 2444   0.171   0.787   1.226
  198SOL     MW 2445   0.120   0.853   1.252
  199SOL     OW 2446   0.329   1.132   0.861
  199SOL    HW1 2447   0.363   1.049   0.893
  199SOL    HW2 2448   0.236   1.131   0.885
  199SOL     MW 2449   0.322   1.122   0.868
  200SOL     OW 2450   1.741   0.210   0.317
  200SOL    HW1 2451   1.685   0.207   0.240
  200SOL    HW2 2452   1.733   0.123   0.357
  200SOL     MW 2453   1.733   0.199   0.313
  201SOL     OW 2454   0.852   5.957   6.047
  201SOL    HW1 2455   0.806   6.039   6.031
  201SOL    HW2 2456   0.900   5.972   6.128
  201SOL     MW 2457   0.852   5.970   6.055
  202SOL     OW 2458   1.220   1.701   2.313
  202SOL    HW1 2459   1.271   1.682   2.392
  202SOL    HW2 2460   1.171   1.781   2.334
  202SOL     MW 2461   1.220   1.709   2.326
  203SOL     OW 2462   4.515   5.778   1.284
  203SOL    HW1 2463   4.573   5.838   1.237
  203SOL    HW2 2464   4.572   5.705   1.310
  203SOL     MW 2465   4.530   5.776   1.281
  204SOL     OW 2466   1.138   1.423   1.107
  204SOL    HW1 2467   1.181   1.358   1.050
  204SOL    HW2 2468   1.048   1.393   1.113
  204SOL     MW 2469   1.132   1.411   1.100
  205SOL     OW 2470   5.307   0.236   0.592
  205SOL    HW1 2471   5.400   0.258   0.586
  205SOL    HW2 2472   5.271   0.304   0.649
  205SOL     MW 2473   5.315   0.248   0.599
  206SOL     OW 2474   3.411   5.659   0.759
  206SOL    HW1 2475   3.451   5.608   0.829
  206SOL    HW2 2476   3.418   5.604   0.681
  206SOL     MW 2477   3.417   5.646   0.758
  207SOL     OW 2478   0.525   2.321   0.026
  207SOL    HW1 2479   0.593   2.254   0.016
  207SOL    HW2 2480   0.457   2.278   0.078
  207SOL     MW 2481   0.525   2.307   0.032
  208SOL     OW 2482   1.458   0.157   4.842
  208SOL    HW1 2483   1.445   0.197   4.755
  208SOL    HW2 2484   1.370   0.139   4.874
  208SOL     MW 2485   1.445   0.160   4.835
  209SOL     OW 2486   2.188   0.582   1.608
  209SOL    HW1 2487   2.157   0.651   1.666
  209SOL    HW2 2488   2.121   0.513   1.614
  209SOL     MW 2489   2.176   0.582   1.616
  210SOL     OW 2490   0.864   1.625   2.127
  210SOL    HW1 2491   0.851   1.672   2.209
  210SOL    HW2 2492   0.934   1.672   2.083
  210SOL     MW 2493   0.871   1.637   2.132
  211SOL     OW 2494   5.206   0.698   6.091
  211SOL    HW1 2495   5.120   0.716   6.128
  211SOL    HW2 2496   5.258   0.668   6.165
  211SOL     MW 2497   5.202   0.696   6.105
  212SOL     OW 2498   2.190   1.670   1.936
  212SOL    HW1 2499   2.193   1.593   1.878
  212SOL    HW2 2500   2.234   1.641   2.016
  212SOL     MW 2501   2.196   1.656   1.939
  213SOL     OW 2502   1.382   2.049   2.703
  213SOL    HW1 2503   1.347   2.111   2.766
  213SOL    HW2 2504   1.324   1.973   2.709
  213SOL     MW 2505   1.370   2.047   2.712
  214SOL     OW 2506   4.761   5.787   1.804
  214SOL    HW1 2507   4.693   5.804   1.868
  214SOL    HW2 2508   4.735   5.838   1.727
  214SOL     MW 2509   4.749   5.796   1.802
  215SOL     OW 2510   0.126   4.773   2.016
  215SOL    HW1 2511   0.151   4.855   2.058
  215SOL    HW2 2512   0.158   4.781   1.926
  215SOL     MW 2513   0.133   4.784   2.010
  216SOL     OW 2514   2.013   5.716   1.776
  216SOL    HW1 2515   1.998   5.777   1.848
  216SOL    HW2 2516   2.102   5.734   1.747
  216SOL     MW 2517   2.022   5.726   1.781
  217SOL     OW 2518   0.963   0.572   1.422
  217SOL    HW1 2519   1.044   0.544   1.465
  217SOL    HW2 2520   0.909   0.493   1.418
  217SOL     MW 2521   0.966   0.558   1.427
  218SOL     OW 2522   5.806   5.558   0.277
  218SOL    HW1 2523   5.799   5.562   0.182
  218SOL    HW2 2524   5.850   5.640   0.301
  218SOL     MW 2525   5.811   5.569   0.268
  219SOL     OW 2526   5.843   0.461   1.331
  219SOL    HW1 2527   5.811   0.398   1.266
  219SOL    HW2 2528   5.775   0.528   1.334
  219SOL     MW 2529   5.830   0.461   1.323
  220SOL     OW 2530   0.481   0.550   4.568
  220SOL    HW1 2531   0.563   0.593   4.544
  220SOL    HW2 2532   0.502   0.503   4.649
  220SOL     MW 2533   0.495   0.549   4.576
  221SOL     OW 2534   0.154   0.127   1.463
  221SOL    HW1 2535   0.237   0.088   1.436
  221SOL    HW2 2536   0.169   0.154   1.554
  221SOL     MW 2537   0.167   0.125   1.471
  222SOL     OW 2538   0.663   2.751   0.893
  222SOL    HW1 2539   0.573   2.777   0.910
  222SOL    HW2 2540   0.657   2.683   0.826
  222SOL     MW 2541   0.651   2.745   0.886
  223SOL     OW 2542   1.247   3.777   5.891
  223SOL    HW1 2543   1.305   3.774   5.967
  223SOL    HW2 2544   1.245   3.687   5.859
  223SOL     MW 2545   1.254   3.765   5.897
  224SOL     OW 2546   5.228   5.156   2.154
  224SOL    HW1 2547   5.213   5.065   2.129
  224SOL    HW2 2548   5.191   5.207   2.082
  224SOL     MW 2549   5.221   5.151   2.142
  225SOL     OW 2550   0.693   1.437   2.940
  225SOL    HW1 2551   0.625   1.434   2.874
  225SOL    HW2 2552   0.753   1.366   2.917
  225SOL     MW 2553   0.692   1.428   2.929
  226SOL     OW 2554   1.810   2.089   1.528
  226SOL    HW1 2555   1.734   2.041   1.497
  226SOL    HW2 2556   1.816   2.067   1.621
  226SOL     MW 2557   1.801   2.080   1.536
  227SOL     OW 2558   1.876   5.688   0.525
  227SOL    HW1 2559   1.938   5.636   0.473
  227SOL    HW2 2560   1.793   5.681   0.477
  227SOL     MW 2561   1.873   5.680   0.512
  228SOL     OW 2562   5.522   5.936   0.149
  228SOL    HW1 2563   5.584   5.896   0.089
  228SOL    HW2 2564   5.528   5.883   0.229
  228SOL     MW 2565   5.531   5.924   0.152
  229SOL     OW 2566   1.499   0.314   1.131
  229SOL    HW1 2567   1.587   0.277   1.134
  229SOL    HW2 2568   1.444   0.241   1.101
  229SOL     MW 2569   1.503   0.300   1.127
  230SOL     OW 2570   1.992   2.963   0.098
  230SOL    HW1 2571   2.046   3.042   0.106
  230SOL    HW2 2572   1.903   2.995   0.087
  230SOL     MW 2573   1.988   2.977   0.098
  231SOL     OW 2574   5.142   0.899   2.497
  231SOL    HW1 2575   5.108   0.986   2.519
  231SOL    HW2 2576   5.139   0.851   2.580
  231SOL     MW 2577   5.137   0.904   2.511
  232SOL     OW 2578   1.244   0.946   0.376
  232SOL    HW1 2579   1.275   1.035   0.360
  232SOL    HW2 2580   1.227   0.910   0.289
  232SOL     MW 2581   1.245   0.953   0.363
  233SOL     OW 2582   1.821   0.622   1.531
  233SOL    HW1 2583   1.836   0.530   1.552
  233SOL    HW2 2584   1.726   0.629   1.520
  233SOL     MW 2585   1.811   0.611   1.532
  234SOL     OW 2586   0.006   0.563   0.363
  234SOL    HW1 2587  -0.063   0.605   0.312
  234SOL    HW2 2588   0.023   0.625   0.435
  234SOL     MW 2589  -0.001   0.577   0.366
  235SOL     OW 2590   0.368   5.783   0.548
  235SOL    HW1 2591   0.322   5.835   0.482
  235SOL    HW2 2592   0.393   5.703   0.502
  235SOL     MW 2593   0.366   5.780   0.533
  236SOL     OW 2594   5.987   5.594   1.113
  236SOL    HW1 2595   6.062   5.621   1.060
  236SOL    HW2 2596   5.981   5.660   1.182
  236SOL     MW 2597   5.996   5.606   1.115
  237SOL     OW 2598   0.487   0.242   5.689
  237SOL    HW1 2599   0.536   0.281   5.617
  237SOL    HW2 2600   0.548   0.180   5.729
  237SOL     MW 2601   0.501   0.239   5.685
  238SOL     OW 2602   0.601   4.216   2.497
  238SOL    HW1 2603   0.555   4.160   2.435
  238SOL    HW2 2604   0.694   4.197   2.482
  238SOL     MW 2605   0.607   4.206   2.487
  239SOL     OW 2606   1.337   1.174   5.608
  239SOL    HW1 2607   1.243   1.170   5.626
  239SOL    HW2 2608   1.371   1.232   5.676
  239SOL     MW 2609   1.329   1.181   5.619
  240SOL     OW 2610   1.363   1.445   4.469
  240SOL    HW1 2611   1.318   1.420   4.388
  240SOL    HW2 2612   1.294   1.473   4.528
  240SOL     MW 2613   1.349   1.445   4.466
  241SOL     OW 2614   1.635   5.030   5.558
  241SOL    HW1 2615   1.614   4.939   5.579
  241SOL    HW2 2616   1.579   5.081   5.616
  241SOL     MW 2617   1.625   5.025   5.568
  242SOL     OW 2618   5.043   1.999   2.417
  242SOL    HW1 2619   5.028   1.910   2.386
  242SOL    HW2 2620   5.048   1.992   2.512
  242SOL     MW 2621   5.041   1.987   2.425
  243SOL     OW 2622   0.777   0.996   0.636
  243SOL    HW1 2623   0.861   0.995   0.590
  243SOL    HW2 2624   0.784   0.925   0.700
  243SOL     MW 2625   0.789   0.987   0.638
  244SOL     OW 2626   2.036   1.609   0.907
  244SOL    HW1 2627   2.069   1.692   0.873
  244SOL    HW2 2628   1.952   1.631   0.948
  244SOL     MW 2629   2.030   1.622   0.908
  245SOL     OW 2630   2.658   1.247   5.622
  245SOL    HW1 2631   2.696   1.227   5.708
  245SOL    HW2 2632   2.730   1.284   5.572
  245SOL     MW 2633   2.672   1.249   5.627
  246SOL     OW 2634   0.871   0.455   0.596
  246SOL    HW1 2635   0.793   0.505   0.570
  246SOL    HW2 2636   0.939   0.521   0.608
  246SOL     MW 2637   0.870   0.470   0.594
  247SOL     OW 2638   1.471   2.546   1.959
  247SOL    HW1 2639   1.546   2.593   1.995
  247SOL    HW2 2640   1.459   2.471   2.016
  247SOL     MW 2641   1.479   2.543   1.971
  248SOL     OW 2642   5.266   4.575   2.496
  248SOL    HW1 2643   5.254   4.549   2.404
  248SOL    HW2 2644   5.361   4.576   2.508
  248SOL     MW 2645   5.277   4.572   2.485
  249SOL     OW 2646   0.470   0.718   0.773
  249SOL    HW1 2647   0.456   0.791   0.833
  249SOL    HW2 2648   0.427   0.746   0.692
  249SOL     MW 2649   0.463   0.731   0.770
  250SOL     OW 2650   1.136   5.145   4.707
  250SOL    HW1 2651   1.071   5.165   4.640
  250SOL    HW2 2652   1.092   5.167   4.790
  250SOL     MW 2653   1.122   5.150   4.709
  251SOL     OW 2654   2.870   1.600   4.225
  251SOL    HW1 2655   2.914   1.678   4.259
  251SOL    HW2 2656   2.805   1.634   4.164
  251SOL     MW 2657   2.868   1.614   4.222
  252SOL     OW 2658   0.941   4.025   5.636
  252SOL    HW1 2659   1.018   4.079   5.648
  252SOL    HW2 2660   0.890   4.039   5.716
  252SOL     MW 2661   0.944   4.034   5.648
  253SOL     OW 2662   2.489   0.534   6.065
  253SOL    HW1 2663   2.406   0.544   6.112
  253SOL    HW2 2664   2.464   0.496   5.980
  253SOL     MW 2665   2.475   0.530   6.060
  254SOL     OW 2666   1.101   2.725   5.872
  254SOL    HW1 2667   1.081   2.806   5.824
  254SOL    HW2 2668   1.174   2.749   5.930
  254SOL     MW 2669   1.108   2.739   5.873
  255SOL     OW 2670   5.403   0.510   1.836
  255SOL    HW1 2671   5.384   0.464   1.918
  255SOL    HW2 2672   5.486   0.474   1.806
  255SOL     MW 2673   5.411   0.500   1.843
  256SOL     OW 2674   0.751   0.738   5.593
  256SOL    HW1 2675   0.822   0.754   5.531
  256SOL    HW2 2676   0.794   0.699   5.669
  256SOL     MW 2677   0.766   0.735   5.595
  257SOL     OW 2678   5.055   0.231   0.779
  257SOL    HW1 2679   5.020   0.152   0.738
  257SOL    HW2 2680   5.086   0.202   0.865
  257SOL     MW 2681   5.054   0.218   0.785
  258SOL     OW 2682   2.502   1.065   5.391
  258SOL    HW1 2683   2.579   1.018   5.423
  258SOL    HW2 2684   2.481   1.126   5.462
  258SOL     MW 2685   2.509   1.067   5.404
  259SOL     OW 2686   1.842   0.462   0.349
  259SOL    HW1 2687   1.862   0.469   0.442
  259SOL    HW2 2688   1.796   0.379   0.340
  259SOL     MW 2689   1.839   0.452   0.359
  260SOL     OW 2690   0.839   1.576   5.784
  260SOL    HW1 2691   0.903   1.524   5.736
  260SOL    HW2 2692   0.780   1.610   5.716
  260SOL     MW 2693   0.840   1.574   5.769
  261SOL     OW 2694   0.879   0.919   4.935
  261SOL    HW1 2695   0.824   0.900   5.011
  261SOL    HW2 2696   0.823   0.971   4.877
  261SOL     MW 2697   0.865   0.923   4.937
  262SOL     OW 2698   0.509   1.340   0.756
  262SOL    HW1 2699   0.573   1.330   0.826
  262SOL    HW2 2700   0.451   1.265   0.765
  262SOL     MW 2701   0.510   1.329   0.766
  263SOL     OW 2702   0.285   1.709   0.334
  263SOL    HW1 2703   0.213   1.688   0.274
  263SOL    HW2 2704   0.242   1.754   0.407
  263SOL     MW 2705   0.270   1.712   0.336
  264SOL     OW 2706   5.659   1.118   4.050
  264SOL    HW1 2707   5.659   1.029   4.014
  264SOL    HW2 2708   5.644   1.174   3.973
  264SOL     MW 2709   5.657   1.114   4.035
  265SOL     OW 2710   1.960   2.097   0.264
  265SOL    HW1 2711   1.942   2.003   0.263
  265SOL    HW2 2712   1.994   2.116   0.177
  265SOL     MW 2713   1.962   2.088   0.253
  266SOL     OW 2714   0.969   0.765   1.050
  266SOL    HW1 2715   0.946   0.734   1.138
  266SOL    HW2 2716   1.001   0.688   1.005
  266SOL     MW 2717   0.970   0.751   1.056
  267SOL     OW 2718   1.336   5.394   2.899
  267SOL    HW1 2719   1.313   5.322   2.840
  267SOL    HW2 2720   1.255   5.443   2.910
  267SOL     MW 2721   1.323   5.391   2.893
  268SOL     OW 2722   2.152   0.937   4.852
  268SOL    HW1 2723   2.087   0.890   4.799
  268SOL    HW2 2724   2.236   0.906   4.819
  268SOL     MW 2725   2.154   0.927   4.841
  269SOL     OW 2726   1.635   0.592   5.251
  269SOL    HW1 2727   1.590   0.533   5.190
  269SOL    HW2 2728   1.636   0.544   5.334
  269SOL     MW 2729   1.629   0.578   5.254
  270SOL     OW 2730   0.886   2.613   6.025
  270SOL    HW1 2731   0.868   2.693   6.074
  270SOL    HW2 2732   0.960   2.635   5.968
  270SOL     MW 2733   0.893   2.626   6.024
  271SOL     OW 2734   1.612   2.660   0.700
  271SOL    HW1 2735   1.624   2.748   0.736
  271SOL    HW2 2736   1.545   2.671   0.632
  271SOL     MW 2737   1.605   2.673   0.696
  272SOL     OW 2738   2.542   5.631   1.343
  272SOL    HW1 2739   2.528   5.672   1.257
  272SOL    HW2 2740   2.492   5.686   1.404
  272SOL     MW 2741   2.534   5.643   1.340
  273SOL     OW 2742   2.672   0.908   4.855
  273SOL    HW1 2743   2.715   0.904   4.770
  273SOL    HW2 2744   2.599   0.846   4.848
  273SOL     MW 2745   2.668   0.900   4.843
  274SOL     OW 2746   0.866   0.355   5.629
  274SOL    HW1 2747   0.925   0.371   5.703
  274SOL    HW2 2748   0.821   0.274   5.652
  274SOL     MW 2749   0.868   0.346   5.642
  275SOL     OW 2750   0.471   6.046   6.053
  275SOL    HW1 2751   0.431   6.047   5.966
  275SOL    HW2 2752   0.530   5.971   6.052
  275SOL     MW 2753   0.473   6.037   6.042
  276SOL     OW 2754   1.118   4.341   1.797
  276SOL    HW1 2755   1.188   4.332   1.732
  276SOL    HW2 2756   1.131   4.427   1.835
  276SOL     MW 2757   1.128   4.351   1.793
  277SOL     OW 2758   0.777   0.902   4.093
  277SOL    HW1 2759   0.862   0.866   4.117
  277SOL    HW2 2760   0.774   0.897   3.997
  277SOL     MW 2761   0.788   0.897   4.084
  278SOL     OW 2762   0.108   0.048   4.747
  278SOL    HW1 2763   0.182   0.108   4.741
  278SOL    HW2 2764   0.148  -0.040   4.749
  278SOL     MW 2765   0.122   0.044   4.747
  279SOL     OW 2766   1.476   5.194   0.126
  279SOL    HW1 2767   1.460   5.277   0.081
  279SOL    HW2 2768   1.488   5.218   0.218
  279SOL     MW 2769   1.475   5.207   0.132
  280SOL     OW 2770   5.589   0.866   1.971
  280SOL    HW1 2771   5.498   0.852   1.947
  280SOL    HW2 2772   5.635   0.875   1.887
  280SOL     MW 2773   5.583   0.865   1.957
  281SOL     OW 2774   5.778   5.292   1.951
  281SOL    HW1 2775   5.691   5.257   1.931
  281SOL    HW2 2776   5.802   5.343   1.873
  281SOL     MW 2777   5.770   5.294   1.938
  282SOL     OW 2778   1.297   3.444   0.939
  282SOL    HW1 2779   1.380   3.479   0.973
  282SOL    HW2 2780   1.311   3.350   0.936
  282SOL     MW 2781   1.309   3.437   0.943
  283SOL     OW 2782   2.548   1.407   2.391
  283SOL    HW1 2783   2.513   1.495   2.377
  283SOL    HW2 2784   2.547   1.394   2.485
  283SOL     MW 2785   2.543   1.416   2.401
  284SOL     OW 2786   1.773   0.601   2.198
  284SOL    HW1 2787   1.784   0.588   2.104
  284SOL    HW2 2788   1.785   0.514   2.236
  284SOL     MW 2789   1.776   0.588   2.191
  285SOL     OW 2790   1.327   5.942   1.461
  285SOL    HW1 2791   1.362   5.981   1.381
  285SOL    HW2 2792   1.313   6.017   1.520
  285SOL     MW 2793   1.330   5.957   1.458
  286SOL     OW 2794   2.243   0.549   0.118
  286SOL    HW1 2795   2.205   0.462   0.134
  286SOL    HW2 2796   2.268   0.581   0.204
  286SOL     MW 2797   2.241   0.542   0.131
  287SOL     OW 2798   3.015   0.788   4.977
  287SOL    HW1 2799   2.991   0.879   4.992
  287SOL    HW2 2800   2.948   0.755   4.917
  287SOL     MW 2801   3.003   0.795   4.972
  288SOL     OW 2802   0.048   0.485   4.809
  288SOL    HW1 2803  -0.044   0.510   4.798
  288SOL    HW2 2804   0.076   0.456   4.723
  288SOL     MW 2805   0.040   0.484   4.797
  289SOL     OW 2806   4.835   1.406   1.835
  289SOL    HW1 2807   4.774   1.391   1.762
  289SOL    HW2 2808   4.784   1.456   1.898
  289SOL     MW 2809   4.820   1.410   1.834
  290SOL     OW 2810   4.553   1.797   5.179
  290SOL    HW1 2811   4.463   1.826   5.190
  290SOL    HW2 2812   4.546   1.715   5.129
  290SOL     MW 2813   4.541   1.790   5.174
  291SOL     OW 2814   0.976   6.075   1.233
  291SOL    HW1 2815   0.896   6.105   1.190
  291SOL    HW2 2816   1.046   6.128   1.195
  291SOL     MW 2817   0.975   6.086   1.223
  292SOL     OW 2818   0.363   2.378   1.479
  292SOL    HW1 2819   0.457   2.389   1.466
  292SOL    HW2 2820   0.334   2.325   1.405
  292SOL     MW 2821   0.371   2.373   1.468
  293SOL     OW 2822   1.099   5.057   1.014
  293SOL    HW1 2823   1.064   5.119   0.951
  293SOL    HW2 2824   1.063   4.972   0.988
  293SOL     MW 2825   1.090   5.054   1.003
  294SOL     OW 2826   6.009   2.037   1.800
  294SOL    HW1 2827   5.999   1.943   1.789
  294SOL    HW2 2828   5.923   2.073   1.778
  294SOL     MW 2829   5.997   2.030   1.796
  295SOL     OW 2830   0.032   0.429   0.026
  295SOL    HW1 2831   0.093   0.399   0.094
  295SOL    HW2 2832  -0.054   0.421   0.065
  295SOL     MW 2833   0.029   0.424   0.039
  296SOL     OW 2834   1.176   0.470   1.620
  296SOL    HW1 2835   1.131   0.484   1.703
  296SOL    HW2 2836   1.135   0.393   1.583
  296SOL     MW 2837   1.165   0.462   1.626
  297SOL     OW 2838   5.101   0.191   3.910
  297SOL    HW1 2839   5.043   0.224   3.842
  297SOL    HW2 2840   5.188   0.195   3.871
  297SOL     MW 2841   5.105   0.196   3.896
  298SOL     OW 2842   5.779   1.361   5.801
  298SOL    HW1 2843   5.874   1.367   5.791
  298SOL    HW2 2844   5.765   1.281   5.852
  298SOL     MW 2845   5.789   1.352   5.807
  299SOL     OW 2846   1.680   2.651   2.058
  299SOL    HW1 2847   1.762   2.629   2.015
  299SOL    HW2 2848   1.680   2.747   2.061
  299SOL     MW 2849   1.690   2.661   2.053
  300SOL     OW 2850   5.946   0.314   1.575
  300SOL    HW1 2851   5.890   0.362   1.513
  300SOL    HW2 2852   6.029   0.361   1.574
  300SOL     MW 2853   5.949   0.326   1.567
  301SOL     OW 2854   5.775   2.232   2.373
  301SOL    HW1 2855   5.825   2.271   2.301
  301SOL    HW2 2856   5.786   2.137   2.360
  301SOL     MW 2857   5.783   2.225   2.362
  302SOL     OW 2858   1.706   2.780   5.700
  302SOL    HW1 2859   1.689   2.871   5.677
  302SOL    HW2 2860   1.724   2.781   5.794
  302SOL     MW 2861   1.706   2.792   5.709
  303SOL     OW 2862   3.348   0.967   1.091
  303SOL    HW1 2863   3.288   0.926   1.028
  303SOL    HW2 2864   3.435   0.941   1.060
  303SOL     MW 2865   3.352   0.959   1.079
  304SOL     OW 2866   2.433   2.290   1.200
  304SOL    HW1 2867   2.508   2.328   1.245
  304SOL    HW2 2868   2.446   2.312   1.107
  304SOL     MW 2869   2.444   2.297   1.194
  305SOL     OW 2870   0.154   0.378   1.351
  305SOL    HW1 2871   0.115   0.443   1.410
  305SOL    HW2 2872   0.153   0.297   1.403
  305SOL     MW 2873   0.149   0.376   1.365
  306SOL     OW 2874   1.939   1.114   0.226
  306SOL    HW1 2875   2.034   1.108   0.230
  306SOL    HW2 2876   1.914   1.055   0.155
  306SOL     MW 2877   1.948   1.106   0.217
  307SOL     OW 2878   3.806   6.038   5.857
  307SOL    HW1 2879   3.788   5.989   5.937
  307SOL    HW2 2880   3.783   6.128   5.879
  307SOL     MW 2881   3.801   6.044   5.870
  308SOL     OW 2882   1.273   0.526   5.579
  308SOL    HW1 2883   1.214   0.590   5.617
  308SOL    HW2 2884   1.247   0.520   5.487
  308SOL     MW 2885   1.262   0.533   5.572
  309SOL     OW 2886   3.494   5.744   0.330
  309SOL    HW1 2887   3.438   5.689   0.275
  309SOL    HW2 2888   3.537   5.804   0.268
  309SOL     MW 2889   3.492   5.745   0.315
  310SOL     OW 2890   1.811   5.758   2.011
  310SOL    HW1 2891   1.896   5.713   2.014
  310SOL    HW2 2892   1.757   5.701   1.956
  310SOL     MW 2893   1.815   5.745   2.004
  311SOL     OW 2894   2.822   3.155   0.486
  311SOL    HW1 2895   2.885   3.090   0.457
  311SOL    HW2 2896   2.768   3.173   0.409
  311SOL     MW 2897   2.823   3.149   0.473
  312SOL     OW 2898   0.487   2.190   2.299
  312SOL    HW1 2899   0.446   2.275   2.314
  312SOL    HW2 2900   0.415   2.134   2.268
  312SOL     MW 2901   0.472   2.194   2.297
  313SOL     OW 2902   0.275   0.667   1.058
  313SOL    HW1 2903   0.245   0.621   0.980
  313SOL    HW2 2904   0.303   0.598   1.118
  313SOL     MW 2905   0.275   0.652   1.055
  314SOL     OW 2906   4.339   5.437   1.910
  314SOL    HW1 2907   4.253   5.404   1.887
  314SOL    HW2 2908   4.329   5.469   2.000
  314SOL     MW 2909   4.327   5.437   1.919
  315SOL     OW 2910   5.986   5.903   2.154
  315SOL    HW1 2911   6.013   5.872   2.067
  315SOL    HW2 2912   5.944   5.827   2.194
  315SOL     MW 2913   5.984   5.889   2.148
  316SOL     OW 2914   1.417   5.795   0.600
  316SOL    HW1 2915   1.394   5.734   0.670
  316SOL    HW2 2916   1.334   5.820   0.561
  316SOL     MW 2917   1.404   5.790   0.604
  317SOL     OW 2918   1.711   2.406   0.288
  317SOL    HW1 2919   1.722   2.388   0.194
  317SOL    HW2 2920   1.711   2.502   0.294
  317SOL     MW 2921   1.712   2.416   0.276
  318SOL     OW 2922   1.297   2.257   0.969
  318SOL    HW1 2923   1.217   2.262   0.915
  318SOL    HW2 2924   1.316   2.348   0.992
  318SOL     MW 2925   1.289   2.270   0.965
  319SOL     OW 2926   5.907   0.652   5.966
  319SOL    HW1 2927   5.956   0.721   5.921
  319SOL    HW2 2928   5.880   0.593   5.896
  319SOL     MW 2929   5.910   0.654   5.951
  320SOL     OW 2930   0.924   5.339   0.376
  320SOL    HW1 2931   0.839   5.296   0.368
  320SOL    HW2 2932   0.932   5.391   0.296
  320SOL     MW 2933   0.914   5.340   0.365
  321SOL     OW 2934   6.098   1.053   3.876
  321SOL    HW1 2935   6.134   1.135   3.909
  321SOL    HW2 2936   6.173   1.005   3.842
  321SOL     MW 2937   6.112   1.057   3.876
  322SOL     OW 2938   1.025   4.579   0.159
  322SOL    HW1 2939   1.102   4.533   0.125
  322SOL    HW2 2940   1.004   4.533   0.240
  322SOL     MW 2941   1.032   4.567   0.165
  323SOL     OW 2942   0.279   0.047   5.397
  323SOL    HW1 2943   0.352   0.090   5.353
  323SOL    HW2 2944   0.266  -0.035   5.347
  323SOL     MW 2945   0.287   0.042   5.385
  324SOL     OW 2946   0.150   1.619   0.095
  324SOL    HW1 2947   0.146   1.657   0.007
  324SOL    HW2 2948   0.066   1.575   0.107
  324SOL     MW 2949   0.139   1.618   0.085
  325SOL     OW 2950   0.309   1.223   0.178
  325SOL    HW1 2951   0.214   1.233   0.170
  325SOL    HW2 2952   0.345   1.298   0.132
  325SOL     MW 2953   0.301   1.234   0.171
  326SOL     OW 2954   2.888   2.807   0.585
  326SOL    HW1 2955   2.978   2.838   0.574
  326SOL    HW2 2956   2.898   2.717   0.616
  326SOL     MW 2957   2.901   2.799   0.588
  327SOL     OW 2958   0.819   1.260   0.050
  327SOL    HW1 2959   0.828   1.331  -0.013
  327SOL    HW2 2960   0.754   1.292   0.113
  327SOL     MW 2961   0.812   1.273   0.050
  328SOL     OW 2962   0.061   0.904   1.684
  328SOL    HW1 2963   0.156   0.906   1.677
  328SOL    HW2 2964   0.043   0.919   1.777
  328SOL     MW 2965   0.071   0.906   1.695
  329SOL     OW 2966   1.311   1.180   0.238
  329SOL    HW1 2967   1.242   1.226   0.190
  329SOL    HW2 2968   1.319   1.228   0.321
  329SOL     MW 2969   1.303   1.192   0.243
  330SOL     OW 2970   1.795   5.247   3.283
  330SOL    HW1 2971   1.744   5.269   3.205
  330SOL    HW2 2972   1.883   5.228   3.250
  330SOL     MW 2973   1.799   5.247   3.269
  331SOL     OW 2974   0.180   0.367   0.459
  331SOL    HW1 2975   0.239   0.326   0.395
  331SOL    HW2 2976   0.115   0.413   0.405
  331SOL     MW 2977   0.179   0.368   0.444
  332SOL     OW 2978   0.504   0.993   5.191
  332SOL    HW1 2979   0.591   1.009   5.156
  332SOL    HW2 2980   0.491   1.063   5.256
  332SOL     MW 2981   0.513   1.004   5.195
  333SOL     OW 2982   2.029   2.577   0.193
  333SOL    HW1 2983   2.043   2.518   0.119
  333SOL    HW2 2984   2.015   2.519   0.267
  333SOL     MW 2985   2.029   2.562   0.193
  334SOL     OW 2986   1.875   5.104   5.451
  334SOL    HW1 2987   1.842   5.173   5.394
  334SOL    HW2 2988   1.802   5.085   5.510
  334SOL     MW 2989   1.861   5.110   5.451
  335SOL     OW 2990   1.844   2.012   2.381
  335SOL    HW1 2991   1.749   2.010   2.397
  335SOL    HW2 2992   1.871   2.099   2.409
  335SOL     MW 2993   1.835   2.023   2.387
  336SOL     OW 2994   1.283   5.590   3.468
  336SOL    HW1 2995   1.215   5.546   3.417
  336SOL    HW2 2996   1.245   5.675   3.489
  336SOL     MW 2997   1.269   5.595   3.465
  337SOL     OW 2998   3.389   0.365   0.488
  337SOL    HW1 2999   3.317   0.396   0.542
  337SOL    HW2 3000   3.349   0.347   0.403
  337SOL     MW 3001   3.374   0.366   0.484
  338SOL     OW 3002   1.453   1.818   3.324
  338SOL    HW1 3003   1.367   1.809   3.365
  338SOL    HW2 3004   1.508   1.754   3.368
  338SOL     MW 3005   1.449   1.809   3.335
  339SOL     OW 3006   5.603   2.112   0.347
  339SOL    HW1 3007   5.609   2.104   0.252
  339SOL    HW2 3008   5.677   2.061   0.381
  339SOL     MW 3009   5.613   2.104   0.339
  340SOL     OW 3010   1.049   0.642   0.627
  340SOL    HW1 3011   1.097   0.645   0.709
  340SOL    HW2 3012   1.115   0.625   0.560
  340SOL     MW 3013   1.063   0.641   0.629
  341SOL     OW 3014   0.876   0.600   5.796
  341SOL    HW1 3015   0.952   0.556   5.835
  341SOL    HW2 3016   0.815   0.609   5.869
  341SOL     MW 3017   0.878   0.595   5.811
  342SOL     OW 3018   4.490   0.748   0.694
  342SOL    HW1 3019   4.508   0.662   0.734
  342SOL    HW2 3020   4.486   0.730   0.600
  342SOL     MW 3021   4.492   0.734   0.687
  343SOL     OW 3022   5.677   5.626   1.875
  343SOL    HW1 3023   5.608   5.563   1.895
  343SOL    HW2 3024   5.642   5.677   1.801
  343SOL     MW 3025   5.664   5.624   1.868
  344SOL     OW 3026   2.913   1.736   1.284
  344SOL    HW1 3027   2.934   1.645   1.263
  344SOL    HW2 3028   2.944   1.747   1.374
  344SOL     MW 3029   2.920   1.725   1.293
  345SOL     OW 3030   6.047   2.427   1.152
  345SOL    HW1 3031   6.114   2.469   1.098
  345SOL    HW2 3032   5.965   2.465   1.121
  345SOL     MW 3033   6.045   2.437   1.141
  346SOL     OW 3034   1.196   1.115   1.910
  346SOL    HW1 3035   1.143   1.144   1.835
  346SOL    HW2 3036   1.222   1.196   1.953
  346SOL     MW 3037   1.192   1.129   1.906
  347SOL     OW 3038   1.374   5.265   1.351
  347SOL    HW1 3039   1.308   5.314   1.399
  347SOL    HW2 3040   1.444   5.328   1.334
  347SOL     MW 3041   1.375   5.279   1.355
  348SOL     OW 3042   5.967   1.633   1.377
  348SOL    HW1 3043   5.932   1.546   1.393
  348SOL    HW2 3044   5.997   1.630   1.286
  348SOL     MW 3045   5.967   1.622   1.367
  349SOL     OW 3046   5.496   2.580   0.208
  349SOL    HW1 3047   5.529   2.660   0.251
  349SOL    HW2 3048   5.574   2.540   0.170
  349SOL     MW 3049   5.511   2.585   0.209
  350SOL     OW 3050   1.051   0.729   4.440
  350SOL    HW1 3051   1.122   0.669   4.419
  350SOL    HW2 3052   1.062   0.747   4.534
  350SOL     MW 3053   1.062   0.724   4.450
  351SOL     OW 3054   0.889   3.407   5.147
  351SOL    HW1 3055   0.897   3.469   5.220
  351SOL    HW2 3056   0.970   3.357   5.148
  351SOL     MW 3057   0.900   3.409   5.156
  352SOL     OW 3058   1.211   6.035   0.858
  352SOL    HW1 3059   1.149   5.982   0.808
  352SOL    HW2 3060   1.156   6.097   0.906
  352SOL     MW 3061   1.196   6.036   0.858
  353SOL     OW 3062   5.229   5.008   0.881
  353SOL    HW1 3063   5.302   4.974   0.829
  353SOL    HW2 3064   5.153   4.956   0.853
  353SOL     MW 3065   5.229   4.997   0.871
  354SOL     OW 3066   0.489   0.297   0.684
  354SOL    HW1 3067   0.483   0.213   0.637
  354SOL    HW2 3068   0.578   0.297   0.721
  354SOL     MW 3069   0.500   0.286   0.682
  355SOL     OW 3070   1.170   2.631   3.700
  355SOL    HW1 3071   1.249   2.685   3.696
  355SOL    HW2 3072   1.118   2.669   3.771
  355SOL     MW 3073   1.173   2.642   3.709
  356SOL     OW 3074   2.735   0.986   2.445
  356SOL    HW1 3075   2.809   0.975   2.505
  356SOL    HW2 3076   2.774   1.024   2.365
  356SOL     MW 3077   2.750   0.990   2.442
  357SOL     OW 3078   2.070   1.369   4.277
  357SOL    HW1 3079   2.024   1.348   4.359
  357SOL    HW2 3080   2.067   1.288   4.226
  357SOL     MW 3081   2.064   1.356   4.281
  358SOL     OW 3082   5.596   0.352   3.498
  358SOL    HW1 3083   5.617   0.271   3.545
  358SOL    HW2 3084   5.655   0.417   3.535
  358SOL     MW 3085   5.606   0.350   3.509
  359SOL     OW 3086   2.854   1.084   1.322
  359SOL    HW1 3087   2.932   1.037   1.292
  359SOL    HW2 3088   2.868   1.096   1.415
  359SOL     MW 3089   2.866   1.079   1.330
  360SOL     OW 3090   4.995   1.110   1.857
  360SOL    HW1 3091   5.013   1.039   1.795
  360SOL    HW2 3092   5.082   1.145   1.879
  360SOL     MW 3093   5.009   1.106   1.852
  361SOL     OW 3094   1.921   1.157   2.543
  361SOL    HW1 3095   2.007   1.121   2.523
  361SOL    HW2 3096   1.860   1.089   2.515
  361SOL     MW 3097   1.924   1.144   2.537
  362SOL     OW 3098   5.812   5.816   2.457
  362SOL    HW1 3099   5.890   5.761   2.464
  362SOL    HW2 3100   5.759   5.773   2.390
  362SOL     MW 3101   5.815   5.803   2.449
  363SOL     OW 3102   0.151   5.718   5.972
  363SOL    HW1 3103   0.108   5.752   6.051
  363SOL    HW2 3104   0.147   5.791   5.911
  363SOL     MW 3105   0.145   5.732   5.975
  364SOL     OW 3106   1.809   1.893   3.266
  364SOL    HW1 3107   1.876   1.844   3.314
  364SOL    HW2 3108   1.830   1.877   3.174
  364SOL     MW 3109   1.820   1.884   3.260
  365SOL     OW 3110   1.653   1.624   2.410
  365SOL    HW1 3111   1.728   1.585   2.454
  365SOL    HW2 3112   1.671   1.611   2.317
  365SOL     MW 3113   1.665   1.617   2.403
  366SOL     OW 3114   6.013   2.229   3.388
  366SOL    HW1 3115   6.043   2.307   3.341
  366SOL    HW2 3116   6.031   2.248   3.480
  366SOL     MW 3117   6.019   2.241   3.394
  367SOL     OW 3118   1.167   1.414   3.131
  367SOL    HW1 3119   1.237   1.357   3.098
  367SOL    HW2 3120   1.179   1.414   3.226
  367SOL     MW 3121   1.177   1.407   3.139
  368SOL     OW 3122   2.358   2.869   1.883
  368SOL    HW1 3123   2.404   2.785   1.876
  368SOL    HW2 3124   2.326   2.872   1.973
  368SOL     MW 3125   2.360   2.858   1.893
  369SOL     OW 3126   1.252   1.876   1.070
  369SOL    HW1 3127   1.231   1.797   1.020
  369SOL    HW2 3128   1.175   1.932   1.060
  369SOL     MW 3129   1.240   1.873   1.063
  370SOL     OW 3130   0.209   0.143   5.714
  370SOL    HW1 3131   0.301   0.170   5.708
  370SOL    HW2 3132   0.175   0.192   5.788
  370SOL     MW 3133   0.216   0.153   5.722
  371SOL     OW 3134   5.390   1.897   3.285
  371SOL    HW1 3135   5.406   1.951   3.362
  371SOL    HW2 3136   5.449   1.822   3.296
  371SOL     MW 3137   5.400   1.894   3.296
  372SOL     OW 3138   1.229   1.796   3.494
  372SOL    HW1 3139   1.191   1.793   3.582
  372SOL    HW2 3140   1.153   1.798   3.435
  372SOL     MW 3141   1.214   1.796   3.498
  373SOL     OW 3142   1.643   4.206   1.897
  373SOL    HW1 3143   1.601   4.252   1.970
  373SOL    HW2 3144   1.574   4.152   1.860
  373SOL     MW 3145   1.629   4.205   1.902
  374SOL     OW 3146   2.645   0.428   3.883
  374SOL    HW1 3147   2.712   0.367   3.852
  374SOL    HW2 3148   2.693   0.508   3.903
  374SOL     MW 3149   2.660   0.431   3.882
  375SOL     OW 3150   0.853   0.822   2.256
  375SOL    HW1 3151   0.899   0.890   2.206
  375SOL    HW2 3152   0.785   0.870   2.304
  375SOL     MW 3153   0.850   0.837   2.255
  376SOL     OW 3154   2.125   1.689   1.516
  376SOL    HW1 3155   2.069   1.678   1.593
  376SOL    HW2 3156   2.093   1.624   1.453
  376SOL     MW 3157   2.114   1.679   1.518
  377SOL     OW 3158   1.385   4.570   0.896
  377SOL    HW1 3159   1.314   4.602   0.840
  377SOL    HW2 3160   1.417   4.647   0.942
  377SOL     MW 3161   1.380   4.584   0.895
  378SOL     OW 3162   5.824   4.676   0.616
  378SOL    HW1 3163   5.745   4.721   0.586
  378SOL    HW2 3164   5.813   4.586   0.588
  378SOL     MW 3165   5.813   4.671   0.609
  379SOL     OW 3166   0.077   5.350   4.846
  379SOL    HW1 3167   0.062   5.443   4.828
  379SOL    HW2 3168   0.170   5.338   4.827
  379SOL     MW 3169   0.087   5.361   4.841
  380SOL     OW 3170   3.294   1.796   4.091
  380SOL    HW1 3171   3.234   1.859   4.053
  380SOL    HW2 3172   3.363   1.787   4.025
  380SOL     MW 3173   3.295   1.803   4.078
  381SOL     OW 3174   1.382   1.151   2.241
  381SOL    HW1 3175   1.368   1.211   2.168
  381SOL    HW2 3176   1.332   1.189   2.313
  381SOL     MW 3177   1.374   1.164   2.241
  382SOL     OW 3178   2.956   0.988   3.478
  382SOL    HW1 3179   3.031   0.928   3.483
  382SOL    HW2 3180   2.956   1.033   3.562
  382SOL     MW 3181   2.966   0.986   3.489
  383SOL     OW 3182   2.203   5.763   2.120
  383SOL    HW1 3183   2.222   5.818   2.195
  383SOL    HW2 3184   2.155   5.820   2.059
  383SOL     MW 3185   2.199   5.777   2.122
  384SOL     OW 3186   2.982   1.382   0.239
  384SOL    HW1 3187   2.912   1.447   0.235
  384SOL    HW2 3188   2.976   1.347   0.328
  384SOL     MW 3189   2.972   1.386   0.250
  385SOL     OW 3190  -0.002   1.285   2.740
  385SOL    HW1 3191   0.006   1.373   2.777
  385SOL    HW2 3192   0.083   1.268   2.700
  385SOL     MW 3193   0.010   1.294   2.739
  386SOL     OW 3194   3.833   1.007   4.904
  386SOL    HW1 3195   3.818   0.992   4.810
  386SOL    HW2 3196   3.920   1.045   4.908
  386SOL     MW 3197   3.842   1.010   4.892
  387SOL     OW 3198   1.412   0.748   1.749
  387SOL    HW1 3199   1.354   0.731   1.823
  387SOL    HW2 3200   1.354   0.776   1.678
  387SOL     MW 3201   1.397   0.750   1.750
  388SOL     OW 3202   3.238   0.748   2.281
  388SOL    HW1 3203   3.229   0.805   2.205
  388SOL    HW2 3204   3.250   0.809   2.355
  388SOL     MW 3205   3.239   0.763   2.281
  389SOL     OW 3206   1.756   1.886   2.696
  389SOL    HW1 3207   1.667   1.861   2.672
  389SOL    HW2 3208   1.756   1.887   2.792
  389SOL     MW 3209   1.744   1.883   2.706
  390SOL     OW 3210   2.564   0.523   3.328
  390SOL    HW1 3211   2.610   0.543   3.246
  390SOL    HW2 3212   2.634   0.517   3.393
  390SOL     MW 3213   2.579   0.525   3.326
  391SOL     OW 3214   0.507   0.434   3.413
  391SOL    HW1 3215   0.600   0.413   3.406
  391SOL    HW2 3216   0.475   0.432   3.323
  391SOL     MW 3217   0.515   0.431   3.401
  392SOL     OW 3218   1.295   4.166   1.251
  392SOL    HW1 3219   1.336   4.251   1.233
  392SOL    HW2 3220   1.241   4.182   1.329
  392SOL     MW 3221   1.294   4.179   1.259
  393SOL     OW 3222   0.067   0.144   1.017
  393SOL    HW1 3223   0.072   0.077   1.085
  393SOL    HW2 3224   0.156   0.150   0.982
  393SOL     MW 3225   0.079   0.136   1.021
  394SOL     OW 3226   1.335   5.657   4.662
  394SOL    HW1 3227   1.270   5.595   4.694
  394SOL    HW2 3228   1.343   5.637   4.569
  394SOL     MW 3229   1.328   5.647   4.654
  395SOL     OW 3230   3.091   5.845   1.659
  395SOL    HW1 3231   3.180   5.851   1.624
  395SOL    HW2 3232   3.035   5.845   1.581
  395SOL     MW 3233   3.096   5.846   1.645
  396SOL     OW 3234   2.208   5.880   2.702
  396SOL    HW1 3235   2.270   5.945   2.668
  396SOL    HW2 3236   2.122   5.912   2.673
  396SOL     MW 3237   2.205   5.892   2.694
  397SOL     OW 3238   1.001   5.174   3.776
  397SOL    HW1 3239   0.957   5.256   3.795
  397SOL    HW2 3240   1.090   5.200   3.750
  397SOL     MW 3241   1.007   5.188   3.775
  398SOL     OW 3242   0.870   0.250   5.330
  398SOL    HW1 3243   0.868   0.180   5.395
  398SOL    HW2 3244   0.871   0.331   5.381
  398SOL     MW 3245   0.870   0.251   5.345
  399SOL     OW 3246   2.687   5.022   3.476
  399SOL    HW1 3247   2.632   5.005   3.553
  399SOL    HW2 3248   2.693   5.118   3.473
  399SOL     MW 3249   2.681   5.032   3.485
  400SOL     OW 3250   1.143   5.763   2.127
  400SOL    HW1 3251   1.229   5.762   2.169
  400SOL    HW2 3252   1.082   5.740   2.198
  400SOL     MW 3253   1.146   5.760   2.142
  401SOL     OW 3254   3.882   5.785   2.959
  401SOL    HW1 3255   3.948   5.794   2.890
  401SOL    HW2 3256   3.911   5.710   3.011
  401SOL     MW 3257   3.894   5.777   2.957
  402SOL     OW 3258   0.036   5.509   1.914
  402SOL    HW1 3259  -0.001   5.432   1.871
  402SOL    HW2 3260  -0.040   5.563   1.936
  402SOL     MW 3261   0.021   5.506   1.911
  403SOL     OW 3262   0.578   2.942   0.293
  403SOL    HW1 3263   0.589   2.996   0.214
  403SOL    HW2 3264   0.663   2.948   0.337
  403SOL     MW 3265   0.590   2.950   0.288
  404SOL     OW 3266   1.882   5.441   1.357
  404SOL    HW1 3267   1.846   5.442   1.446
  404SOL    HW2 3268   1.852   5.523   1.318
  404SOL     MW 3269   1.874   5.452   1.363
  405SOL     OW 3270   0.320   2.464   3.258
  405SOL    HW1 3271   0.274   2.390   3.219
  405SOL    HW2 3272   0.270   2.483   3.338
  405SOL     MW 3273   0.308   2.457   3.263
  406SOL     OW 3274   2.160   1.577   3.108
  406SOL    HW1 3275   2.189   1.502   3.057
  406SOL    HW2 3276   2.064   1.570   3.108
  406SOL     MW 3277   2.151   1.566   3.101
  407SOL     OW 3278   6.028   0.159   1.821
  407SOL    HW1 3279   6.023   0.208   1.739
  407SOL    HW2 3280   6.121   0.135   1.828
  407SOL     MW 3281   6.039   0.163   1.811
  408SOL     OW 3282   2.366   0.615   5.034
  408SOL    HW1 3283   2.294   0.591   4.976
  408SOL    HW2 3284   2.336   0.695   5.078
  408SOL     MW 3285   2.353   0.622   5.032
  409SOL     OW 3286   2.338   5.550   4.870
  409SOL    HW1 3287   2.348   5.626   4.928
  409SOL    HW2 3288   2.422   5.545   4.824
  409SOL     MW 3289   2.350   5.559   4.872
  410SOL     OW 3290   1.670   1.079   1.256
  410SOL    HW1 3291   1.636   1.088   1.167
  410SOL    HW2 3292   1.762   1.105   1.248
  410SOL     MW 3293   1.678   1.084   1.244
  411SOL     OW 3294   0.802   0.187   3.999
  411SOL    HW1 3295   0.752   0.191   4.080
  411SOL    HW2 3296   0.801   0.278   3.966
  411SOL     MW 3297   0.795   0.199   4.005
  412SOL     OW 3298   5.890   1.127   0.778
  412SOL    HW1 3299   5.883   1.221   0.761
  412SOL    HW2 3300   5.800   1.095   0.770
  412SOL     MW 3301   5.878   1.135   0.774
  413SOL     OW 3302   5.474   1.772   2.983
  413SOL    HW1 3303   5.447   1.861   3.005
  413SOL    HW2 3304   5.570   1.777   2.976
  413SOL     MW 3305   5.483   1.784   2.985
  414SOL     OW 3306   1.007   3.116   2.391
  414SOL    HW1 3307   1.025   3.110   2.485
  414SOL    HW2 3308   0.912   3.120   2.384
  414SOL     MW 3309   0.997   3.116   2.402
  415SOL     OW 3310   5.761   2.042   3.515
  415SOL    HW1 3311   5.679   1.995   3.529
  415SOL    HW2 3312   5.814   1.982   3.463
  415SOL     MW 3313   5.757   2.028   3.510
  416SOL     OW 3314   5.479   4.169   4.372
  416SOL    HW1 3315   5.549   4.232   4.355
  416SOL    HW2 3316   5.446   4.193   4.459
  416SOL     MW 3317   5.483   4.180   4.381
  417SOL     OW 3318   5.973   1.176   2.149
  417SOL    HW1 3319   5.940   1.093   2.113
  417SOL    HW2 3320   6.057   1.153   2.189
  417SOL     MW 3321   5.980   1.162   2.149
  418SOL     OW 3322   1.018   5.026   2.651
  418SOL    HW1 3323   0.949   5.043   2.586
  418SOL    HW2 3324   1.066   4.951   2.615
  418SOL     MW 3325   1.015   5.018   2.638
  419SOL     OW 3326   5.126   4.537   5.940
  419SOL    HW1 3327   5.211   4.517   5.900
  419SOL    HW2 3328   5.082   4.452   5.946
  419SOL     MW 3329   5.131   4.523   5.936
  420SOL     OW 3330   4.302   6.051   2.056
  420SOL    HW1 3331   4.342   6.132   2.088
  420SOL    HW2 3332   4.210   6.059   2.082
  420SOL     MW 3333   4.295   6.062   2.064
  421SOL     OW 3334   1.904   0.287   4.647
  421SOL    HW1 3335   1.842   0.244   4.589
  421SOL    HW2 3336   1.870   0.271   4.735
  421SOL     MW 3337   1.892   0.280   4.651
  422SOL     OW 3338   1.166   5.941   4.540
  422SOL    HW1 3339   1.208   5.883   4.477
  422SOL    HW2 3340   1.167   6.027   4.498
  422SOL     MW 3341   1.171   5.945   4.526
  423SOL     OW 3342   0.750   2.086   1.234
  423SOL    HW1 3343   0.657   2.065   1.239
  423SOL    HW2 3344   0.764   2.150   1.304
  423SOL     MW 3345   0.740   2.092   1.244
  424SOL     OW 3346   1.015   2.353   2.836
  424SOL    HW1 3347   0.987   2.304   2.759
  424SOL    HW2 3348   1.104   2.323   2.853
  424SOL     MW 3349   1.023   2.343   2.828
  425SOL     OW 3350   1.674   2.103   1.124
  425SOL    HW1 3351   1.597   2.094   1.068
  425SOL    HW2 3352   1.658   2.044   1.198
  425SOL     MW 3353   1.662   2.095   1.126
  426SOL     OW 3354   5.754   5.200   4.012
  426SOL    HW1 3355   5.709   5.237   3.936
  426SOL    HW2 3356   5.684   5.158   4.063
  426SOL     MW 3357   5.739   5.199   4.009
  427SOL     OW 3358   5.719   1.486   2.989
  427SOL    HW1 3359   5.683   1.487   2.900
  427SOL    HW2 3360   5.644   1.465   3.044
  427SOL     MW 3361   5.705   1.484   2.985
  428SOL     OW 3362   0.086   1.150   0.967
  428SOL    HW1 3363   0.090   1.129   1.060
  428SOL    HW2 3364   0.004   1.111   0.937
  428SOL     MW 3365   0.076   1.142   0.975
  429SOL     OW 3366   5.995   4.180   2.583
  429SOL    HW1 3367   5.959   4.223   2.660
  429SOL    HW2 3368   6.088   4.198   2.586
  429SOL     MW 3369   6.002   4.187   2.593
  430SOL     OW 3370   1.444   0.459   3.548
  430SOL    HW1 3371   1.392   0.432   3.623
  430SOL    HW2 3372   1.500   0.529   3.580
  430SOL     MW 3373   1.445   0.464   3.561
  431SOL     OW 3374   2.121   1.190   1.582
  431SOL    HW1 3375   2.157   1.188   1.493
  431SOL    HW2 3376   2.058   1.262   1.581
  431SOL     MW 3377   2.117   1.199   1.570
  432SOL     OW 3378   1.221   6.024   4.136
  432SOL    HW1 3379   1.199   5.931   4.139
  432SOL    HW2 3380   1.317   6.025   4.136
  432SOL     MW 3381   1.231   6.012   4.137
  433SOL     OW 3382   0.076   0.551   3.412
  433SOL    HW1 3383   0.147   0.611   3.391
  433SOL    HW2 3384   0.071   0.491   3.338
  433SOL     MW 3385   0.084   0.551   3.400
  434SOL     OW 3386   1.830   1.346   2.721
  434SOL    HW1 3387   1.863   1.284   2.656
  434SOL    HW2 3388   1.907   1.394   2.750
  434SOL     MW 3389   1.844   1.344   2.716
  435SOL     OW 3390   0.426   3.498   3.087
  435SOL    HW1 3391   0.383   3.461   3.010
  435SOL    HW2 3392   0.464   3.580   3.056
  435SOL     MW 3393   0.425   3.503   3.073
  436SOL     OW 3394   0.178   1.885   0.983
  436SOL    HW1 3395   0.171   1.798   0.945
  436SOL    HW2 3396   0.254   1.879   1.041
  436SOL     MW 3397   0.187   1.873   0.986
  437SOL     OW 3398   0.210   2.910   2.720
  437SOL    HW1 3399   0.159   2.949   2.649
  437SOL    HW2 3400   0.209   2.977   2.789
  437SOL     MW 3401   0.203   2.924   2.720
  438SOL     OW 3402   2.120   1.995   4.267
  438SOL    HW1 3403   2.038   2.039   4.245
  438SOL    HW2 3404   2.138   1.940   4.190
  438SOL     MW 3405   2.112   1.994   4.254
  439SOL     OW 3406   0.828   0.493   3.664
  439SOL    HW1 3407   0.913   0.451   3.654
  439SOL    HW2 3408   0.800   0.472   3.753
  439SOL     MW 3409   0.835   0.485   3.674
  440SOL     OW 3410   5.267   2.221   4.468
  440SOL    HW1 3411   5.332   2.255   4.530
  440SOL    HW2 3412   5.319   2.174   4.403
  440SOL     MW 3413   5.282   2.219   4.468
  441SOL     OW 3414  -0.002   3.617   3.597
  441SOL    HW1 3415   0.007   3.711   3.583
  441SOL    HW2 3416   0.027   3.603   3.687
  441SOL     MW 3417   0.003   3.627   3.606
  442SOL     OW 3418   0.054   0.026   3.407
  442SOL    HW1 3419   0.121  -0.043   3.406
  442SOL    HW2 3420   0.087   0.091   3.469
  442SOL     MW 3421   0.067   0.026   3.415
  443SOL     OW 3422   0.708   4.878   1.829
  443SOL    HW1 3423   0.628   4.829   1.848
  443SOL    HW2 3424   0.678   4.967   1.812
  443SOL     MW 3425   0.694   4.883   1.829
  444SOL     OW 3426   0.291   1.197   5.812
  444SOL    HW1 3427   0.377   1.181   5.852
  444SOL    HW2 3428   0.232   1.140   5.860
  444SOL     MW 3429   0.295   1.187   5.823
  445SOL     OW 3430   3.070   0.902   1.013
  445SOL    HW1 3431   3.028   0.922   1.097
  445SOL    HW2 3432   3.000   0.905   0.949
  445SOL     MW 3433   3.056   0.905   1.016
  446SOL     OW 3434   1.315   0.072   1.573
  446SOL    HW1 3435   1.404   0.095   1.546
  446SOL    HW2 3436   1.317   0.076   1.668
  446SOL     MW 3437   1.327   0.076   1.582
  447SOL     OW 3438   0.275   5.070   1.864
  447SOL    HW1 3439   0.295   4.981   1.835
  447SOL    HW2 3440   0.179   5.075   1.861
  447SOL     MW 3441   0.265   5.059   1.860
  448SOL     OW 3442   0.696   1.379   3.819
  448SOL    HW1 3443   0.712   1.347   3.730
  448SOL    HW2 3444   0.693   1.474   3.810
  448SOL     MW 3445   0.697   1.387   3.806
  449SOL     OW 3446   1.906   0.757   4.096
  449SOL    HW1 3447   1.823   0.714   4.080
  449SOL    HW2 3448   1.884   0.833   4.150
  449SOL     MW 3449   1.893   0.762   4.101
  450SOL     OW 3450   1.376   2.300   3.329
  450SOL    HW1 3451   1.374   2.396   3.328
  450SOL    HW2 3452   1.317   2.277   3.401
  450SOL     MW 3453   1.368   2.310   3.338
  451SOL     OW 3454   5.694   1.747   0.492
  451SOL    HW1 3455   5.751   1.821   0.469
  451SOL    HW2 3456   5.697   1.744   0.588
  451SOL     MW 3457   5.702   1.756   0.502
  452SOL     OW 3458   1.896   2.073   0.992
  452SOL    HW1 3459   1.893   2.146   0.930
  452SOL    HW2 3460   1.825   2.090   1.054
  452SOL     MW 3461   1.887   2.084   0.992
  453SOL     OW 3462   5.139   2.674   4.642
  453SOL    HW1 3463   5.144   2.730   4.719
  453SOL    HW2 3464   5.096   2.594   4.672
  453SOL     MW 3465   5.134   2.671   4.656
  454SOL     OW 3466   2.244   5.029   2.104
  454SOL    HW1 3467   2.272   5.058   2.017
  454SOL    HW2 3468   2.167   5.083   2.123
  454SOL     MW 3469   2.238   5.040   2.095
  455SOL     OW 3470   2.210   0.987   4.108
  455SOL    HW1 3471   2.260   1.051   4.056
  455SOL    HW2 3472   2.124   1.027   4.119
  455SOL     MW 3473   2.205   1.000   4.103
  456SOL     OW 3474   0.620   1.959   3.720
  456SOL    HW1 3475   0.705   1.921   3.740
  456SOL    HW2 3476   0.581   1.978   3.805
  456SOL     MW 3477   0.626   1.957   3.733
  457SOL     OW 3478   0.804   0.096   3.392
  457SOL    HW1 3479   0.745   0.076   3.465
  457SOL    HW2 3480   0.804   0.191   3.388
  457SOL     MW 3481   0.796   0.106   3.401
  458SOL     OW 3482   5.327   1.302   0.423
  458SOL    HW1 3483   5.333   1.387   0.465
  458SOL    HW2 3484   5.409   1.258   0.445
  458SOL     MW 3485   5.338   1.307   0.431
  459SOL     OW 3486   0.164   2.484   4.902
  459SOL    HW1 3487   0.180   2.568   4.860
  459SOL    HW2 3488   0.250   2.453   4.930
  459SOL     MW 3489   0.177   2.490   4.900
  460SOL     OW 3490   1.036   0.962   2.095
  460SOL    HW1 3491   0.976   0.932   2.026
  460SOL    HW2 3492   1.117   0.985   2.049
  460SOL     MW 3493   1.039   0.962   2.081
  461SOL     OW 3494   0.628   1.224   2.428
  461SOL    HW1 3495   0.619   1.136   2.391
  461SOL    HW2 3496   0.670   1.211   2.513
  461SOL     MW 3497   0.632   1.211   2.434
  462SOL     OW 3498   2.180   1.429   3.361
  462SOL    HW1 3499   2.132   1.354   3.328
  462SOL    HW2 3500   2.189   1.487   3.285
  462SOL     MW 3501   2.175   1.427   3.347
  463SOL     OW 3502   0.498   4.771   1.962
  463SOL    HW1 3503   0.437   4.709   2.003
  463SOL    HW2 3504   0.505   4.843   2.025
  463SOL     MW 3505   0.491   4.772   1.975
  464SOL     OW 3506   3.073   0.713   3.772
  464SOL    HW1 3507   3.163   0.691   3.750
  464SOL    HW2 3508   3.080   0.780   3.839
  464SOL     MW 3509   3.085   0.719   3.778
  465SOL     OW 3510   0.230   4.527   1.407
  465SOL    HW1 3511   0.280   4.608   1.422
  465SOL    HW2 3512   0.193   4.537   1.320
  465SOL     MW 3513   0.232   4.539   1.398
  466SOL     OW 3514   1.307   0.318   4.591
  466SOL    HW1 3515   1.266   0.344   4.673
  466SOL    HW2 3516   1.251   0.248   4.557
  466SOL     MW 3517   1.294   0.312   4.597
  467SOL     OW 3518   5.637   5.320   3.807
  467SOL    HW1 3519   5.711   5.364   3.766
  467SOL    HW2 3520   5.568   5.387   3.810
  467SOL     MW 3521   5.637   5.334   3.802
  468SOL     OW 3522   2.209   0.283   5.835
  468SOL    HW1 3523   2.205   0.300   5.929
  468SOL    HW2 3524   2.132   0.229   5.817
  468SOL     MW 3525   2.199   0.278   5.845
  469SOL     OW 3526   5.824   1.736   3.133
  469SOL    HW1 3527   5.834   1.799   3.062
  469SOL    HW2 3528   5.797   1.655   3.091
  469SOL     MW 3529   5.822   1.734   3.119
  470SOL     OW 3530   4.724   0.167   3.234
  470SOL    HW1 3531   4.655   0.104   3.255
  470SOL    HW2 3532   4.721   0.174   3.138
  470SOL     MW 3533   4.715   0.160   3.224
  471SOL     OW 3534   1.336   4.548   1.348
  471SOL    HW1 3535   1.295   4.633   1.335
  471SOL    HW2 3536   1.332   4.507   1.261
  471SOL     MW 3537   1.330   4.553   1.335
  472SOL     OW 3538   1.030   5.467   0.155
  472SOL    HW1 3539   1.119   5.465   0.190
  472SOL    HW2 3540   1.012   5.560   0.141
  472SOL     MW 3541   1.039   5.478   0.157
  473SOL     OW 3542   1.512   5.928   2.903
  473SOL    HW1 3543   1.439   5.951   2.960
  473SOL    HW2 3544   1.498   5.836   2.881
  473SOL     MW 3545   1.501   5.919   2.907
  474SOL     OW 3546   2.068   6.071   3.552
  474SOL    HW1 3547   2.022   6.154   3.544
  474SOL    HW2 3548   2.054   6.044   3.642
  474SOL     MW 3549   2.060   6.078   3.562
  475SOL     OW 3550   0.261   1.516   5.285
  475SOL    HW1 3551   0.227   1.480   5.203
  475SOL    HW2 3552   0.348   1.476   5.294
  475SOL     MW 3553   0.268   1.506   5.276
  476SOL     OW 3554   1.239   2.228   2.201
  476SOL    HW1 3555   1.253   2.182   2.284
  476SOL    HW2 3556   1.166   2.181   2.160
  476SOL     MW 3557   1.231   2.216   2.207
  477SOL     OW 3558   1.221   0.824   3.835
  477SOL    HW1 3559   1.300   0.795   3.789
  477SOL    HW2 3560   1.197   0.751   3.892
  477SOL     MW 3561   1.228   0.811   3.836
  478SOL     OW 3562   0.634   5.198   2.152
  478SOL    HW1 3563   0.629   5.259   2.226
  478SOL    HW2 3564   0.603   5.250   2.077
  478SOL     MW 3565   0.629   5.213   2.152
  479SOL     OW 3566   0.934   5.738   1.641
  479SOL    HW1 3567   0.953   5.661   1.695
  479SOL    HW2 3568   0.972   5.716   1.556
  479SOL     MW 3569   0.942   5.725   1.637
  480SOL     OW 3570   2.038   5.185   3.232
  480SOL    HW1 3571   2.052   5.160   3.141
  480SOL    HW2 3572   2.074   5.112   3.283
  480SOL     MW 3573   2.044   5.172   3.227
  481SOL     OW 3574   1.178   2.854   2.820
  481SOL    HW1 3575   1.159   2.767   2.854
  481SOL    HW2 3576   1.203   2.905   2.897
  481SOL     MW 3577   1.179   2.849   2.834
  482SOL     OW 3578   1.275   0.675   2.019
  482SOL    HW1 3579   1.343   0.618   2.056
  482SOL    HW2 3580   1.295   0.762   2.055
  482SOL     MW 3581   1.287   0.679   2.028
  483SOL     OW 3582   5.752   6.084   2.478
  483SOL    HW1 3583   5.657   6.071   2.478
  483SOL    HW2 3584   5.788   5.996   2.488
  483SOL     MW 3585   5.744   6.071   2.479
  484SOL     OW 3586   1.355   0.895   2.149
  484SOL    HW1 3587   1.334   0.988   2.161
  484SOL    HW2 3588   1.400   0.870   2.230
  484SOL     MW 3589   1.358   0.904   2.161
  485SOL     OW 3590   2.579   5.465   2.494
  485SOL    HW1 3591   2.508   5.420   2.448
  485SOL    HW2 3592   2.622   5.396   2.544
  485SOL     MW 3593   2.575   5.450   2.495
  486SOL     OW 3594   0.077   5.548   3.349
  486SOL    HW1 3595   0.078   5.542   3.253
  486SOL    HW2 3596   0.063   5.458   3.378
  486SOL     MW 3597   0.075   5.536   3.340
  487SOL     OW 3598   0.228   0.217   2.675
  487SOL    HW1 3599   0.317   0.191   2.652
  487SOL    HW2 3600   0.202   0.278   2.607
  487SOL     MW 3601   0.236   0.221   2.664
  488SOL     OW 3602   1.059   5.506   2.980
  488SOL    HW1 3603   1.090   5.571   3.043
  488SOL    HW2 3604   1.005   5.447   3.032
  488SOL     MW 3605   1.056   5.507   2.995
  489SOL     OW 3606   2.183   1.100   4.570
  489SOL    HW1 3607   2.230   1.088   4.487
  489SOL    HW2 3608   2.124   1.174   4.553
  489SOL     MW 3609   2.181   1.108   4.557
  490SOL     OW 3610   2.655   1.924   5.267
  490SOL    HW1 3611   2.635   2.006   5.312
  490SOL    HW2 3612   2.571   1.894   5.233
  490SOL     MW 3613   2.642   1.930   5.269
  491SOL     OW 3614   0.376   4.592   2.558
  491SOL    HW1 3615   0.453   4.554   2.516
  491SOL    HW2 3616   0.378   4.684   2.531
  491SOL     MW 3617   0.386   4.599   2.549
  492SOL     OW 3618   3.370   0.517   3.895
  492SOL    HW1 3619   3.373   0.481   3.984
  492SOL    HW2 3620   3.346   0.443   3.840
  492SOL     MW 3621   3.367   0.503   3.900
  493SOL     OW 3622   1.170   2.656   4.527
  493SOL    HW1 3623   1.237   2.683   4.590
  493SOL    HW2 3624   1.128   2.580   4.568
  493SOL     MW 3625   1.173   2.650   4.541
  494SOL     OW 3626   1.887   5.831   1.385
  494SOL    HW1 3627   1.864   5.917   1.349
  494SOL    HW2 3628   1.977   5.840   1.414
  494SOL     MW 3629   1.895   5.843   1.384
  495SOL     OW 3630   2.411   1.652   2.404
  495SOL    HW1 3631   2.335   1.608   2.367
  495SOL    HW2 3632   2.426   1.727   2.347
  495SOL     MW 3633   2.403   1.656   2.392
  496SOL     OW 3634   0.438   3.016   4.287
  496SOL    HW1 3635   0.484   3.099   4.282
  496SOL    HW2 3636   0.462   2.969   4.207
  496SOL     MW 3637   0.447   3.020   4.276
  497SOL     OW 3638   0.913   0.572   2.672
  497SOL    HW1 3639   0.862   0.507   2.623
  497SOL    HW2 3640   1.004   0.549   2.655
  497SOL     MW 3641   0.918   0.561   2.663
  498SOL     OW 3642   5.947   2.891   1.783
  498SOL    HW1 3643   5.944   2.825   1.853
  498SOL    HW2 3644   5.979   2.843   1.707
  498SOL     MW 3645   5.951   2.876   1.782
  499SOL     OW 3646   1.670   2.373   3.958
  499SOL    HW1 3647   1.708   2.454   3.922
  499SOL    HW2 3648   1.610   2.403   4.026
  499SOL     MW 3649   1.667   2.387   3.962
  500SOL     OW 3650   2.030   5.419   0.958
  500SOL    HW1 3651   2.021   5.384   1.047
  500SOL    HW2 3652   1.945   5.403   0.917
  500SOL     MW 3653   2.018   5.412   0.964
  501SOL     OW 3654   1.325   0.111   3.616
  501SOL    HW1 3655   1.353   0.025   3.648
  501SOL    HW2 3656   1.387   0.132   3.546
  501SOL     MW 3657   1.337   0.103   3.611
  502SOL     OW 3658   2.394   1.086   3.030
  502SOL    HW1 3659   2.465   1.142   3.059
  502SOL    HW2 3660   2.402   1.007   3.085
  502SOL     MW 3661   2.404   1.083   3.041
  503SOL     OW 3662   1.507   0.575   2.899
  503SOL    HW1 3663   1.460   0.553   2.819
  503SOL    HW2 3664   1.463   0.654   2.932
  503SOL     MW 3665   1.495   0.583   2.893
  504SOL     OW 3666   0.516   5.754   2.518
  504SOL    HW1 3667   0.595   5.705   2.498
  504SOL    HW2 3668   0.461   5.693   2.567
  504SOL     MW 3669   0.519   5.740   2.521
  505SOL     OW 3670   1.985   1.552   3.487
  505SOL    HW1 3671   2.053   1.508   3.437
  505SOL    HW2 3672   1.903   1.514   3.455
  505SOL     MW 3673   1.983   1.542   3.477
  506SOL     OW 3674   5.410   2.766   5.939
  506SOL    HW1 3675   5.403   2.701   5.869
  506SOL    HW2 3676   5.376   2.721   6.017
  506SOL     MW 3677   5.405   2.752   5.940
  507SOL     OW 3678   1.181   0.860   0.143
  507SOL    HW1 3679   1.209   0.914   0.069
  507SOL    HW2 3680   1.088   0.881   0.153
  507SOL     MW 3681   1.173   0.870   0.135
  508SOL     OW 3682   1.451   5.258   3.327
  508SOL    HW1 3683   1.443   5.230   3.235
  508SOL    HW2 3684   1.361   5.268   3.357
  508SOL     MW 3685   1.439   5.256   3.319
  509SOL     OW 3686   1.388   1.349   2.583
  509SOL    HW1 3687   1.411   1.260   2.610
  509SOL    HW2 3688   1.326   1.336   2.510
  509SOL     MW 3689   1.383   1.336   2.577
  510SOL     OW 3690   5.359   1.838   1.602
  510SOL    HW1 3691   5.309   1.757   1.615
  510SOL    HW2 3692   5.450   1.814   1.623
  510SOL     MW 3693   5.365   1.825   1.606
  511SOL     OW 3694   0.800   0.121   2.725
  511SOL    HW1 3695   0.842   0.143   2.641
  511SOL    HW2 3696   0.813   0.027   2.735
  511SOL     MW 3697   0.807   0.112   2.715
  512SOL     OW 3698   1.088   5.905   1.802
  512SOL    HW1 3699   1.140   5.827   1.817
  512SOL    HW2 3700   1.040   5.886   1.721
  512SOL     MW 3701   1.088   5.893   1.793
  513SOL     OW 3702   5.152   1.628   5.621
  513SOL    HW1 3703   5.102   1.569   5.564
  513SOL    HW2 3704   5.090   1.651   5.690
  513SOL     MW 3705   5.137   1.623   5.623
  514SOL     OW 3706   1.911   0.101   2.727
  514SOL    HW1 3707   1.990   0.141   2.690
  514SOL    HW2 3708   1.922   0.007   2.713
  514SOL     MW 3709   1.923   0.094   2.721
  515SOL     OW 3710   1.308   0.769   3.017
  515SOL    HW1 3711   1.262   0.817   2.949
  515SOL    HW2 3712   1.239   0.722   3.064
  515SOL     MW 3713   1.293   0.769   3.015
  516SOL     OW 3714   1.673   5.509   2.488
  516SOL    HW1 3715   1.745   5.465   2.535
  516SOL    HW2 3716   1.706   5.521   2.399
  516SOL     MW 3717   1.687   5.505   2.483
  517SOL     OW 3718   0.326   3.187   3.894
  517SOL    HW1 3719   0.340   3.106   3.942
  517SOL    HW2 3720   0.337   3.163   3.802
  517SOL     MW 3721   0.329   3.174   3.888
  518SOL     OW 3722   0.105   1.933   2.518
  518SOL    HW1 3723   0.092   1.966   2.429
  518SOL    HW2 3724   0.200   1.931   2.529
  518SOL     MW 3725   0.115   1.937   2.508
  519SOL     OW 3726   2.053   1.189   3.302
  519SOL    HW1 3727   2.021   1.194   3.212
  519SOL    HW2 3728   2.106   1.109   3.304
  519SOL     MW 3729   2.056   1.179   3.291
  520SOL     OW 3730   1.237   0.295   0.230
  520SOL    HW1 3731   1.166   0.337   0.181
  520SOL    HW2 3732   1.303   0.364   0.241
  520SOL     MW 3733   1.236   0.309   0.225
  521SOL     OW 3734   0.289   1.817   5.632
  521SOL    HW1 3735   0.285   1.892   5.691
  521SOL    HW2 3736   0.198   1.794   5.616
  521SOL     MW 3737   0.277   1.824   5.637
  522SOL     OW 3738   2.228   1.402   2.717
  522SOL    HW1 3739   2.318   1.370   2.713
  522SOL    HW2 3740   2.203   1.416   2.626
  522SOL     MW 3741   2.236   1.399   2.705
  523SOL     OW 3742   1.272   0.528   1.375
  523SOL    HW1 3743   1.363   0.498   1.378
  523SOL    HW2 3744   1.236   0.508   1.462
  523SOL     MW 3745   1.279   0.521   1.386
  524SOL     OW 3746   0.427   5.299   1.968
  524SOL    HW1 3747   0.368   5.225   1.952
  524SOL    HW2 3748   0.382   5.374   1.929
  524SOL     MW 3749   0.413   5.299   1.961
  525SOL     OW 3750   0.923   2.204   2.626
  525SOL    HW1 3751   0.959   2.123   2.662
  525SOL    HW2 3752   0.829   2.191   2.627
  525SOL     MW 3753   0.916   2.192   2.631
  526SOL     OW 3754   5.549   1.629   6.021
  526SOL    HW1 3755   5.510   1.561   5.966
  526SOL    HW2 3756   5.643   1.608   6.022
  526SOL     MW 3757   5.556   1.618   6.014
  527SOL     OW 3758   1.756   5.560   2.211
  527SOL    HW1 3759   1.751   5.633   2.149
  527SOL    HW2 3760   1.850   5.540   2.217
  527SOL     MW 3761   1.768   5.567   2.204
  528SOL     OW 3762   5.671   0.254   4.368
  528SOL    HW1 3763   5.634   0.329   4.321
  528SOL    HW2 3764   5.608   0.235   4.437
  528SOL     MW 3765   5.659   0.261   4.371
  529SOL     OW 3766   0.288   5.528   1.864
  529SOL    HW1 3767   0.196   5.538   1.888
  529SOL    HW2 3768   0.287   5.499   1.773
  529SOL     MW 3769   0.276   5.526   1.856
  530SOL     OW 3770   0.208   1.583   2.616
  530SOL    HW1 3771   0.236   1.672   2.594
  530SOL    HW2 3772   0.128   1.595   2.667
  530SOL     MW 3773   0.201   1.596   2.619
  531SOL     OW 3774   1.732   5.008   3.398
  531SOL    HW1 3775   1.642   5.026   3.425
  531SOL    HW2 3776   1.769   5.095   3.380
  531SOL     MW 3777   1.725   5.022   3.399
  532SOL     OW 3778   0.545   6.033   1.710
  532SOL    HW1 3779   0.565   6.061   1.799
  532SOL    HW2 3780   0.591   5.949   1.700
  532SOL     MW 3781   0.553   6.026   1.720
  533SOL     OW 3782   0.250   0.385   2.231
  533SOL    HW1 3783   0.189   0.388   2.158
  533SOL    HW2 3784   0.313   0.317   2.207
  533SOL     MW 3785   0.251   0.377   2.219
  534SOL     OW 3786   0.757   0.920   3.795
  534SOL    HW1 3787   0.666   0.936   3.819
  534SOL    HW2 3788   0.753   0.883   3.707
  534SOL     MW 3789   0.745   0.918   3.787
  535SOL     OW 3790   1.025   1.978   2.734
  535SOL    HW1 3791   0.991   1.999   2.821
  535SOL    HW2 3792   1.086   1.906   2.748
  535SOL     MW 3793   1.028   1.971   2.747
  536SOL     OW 3794   1.619   0.529   1.713
  536SOL    HW1 3795   1.568   0.605   1.743
  536SOL    HW2 3796   1.554   0.458   1.706
  536SOL     MW 3797   1.604   0.529   1.716
  537SOL     OW 3798   0.805   3.387   2.658
  537SOL    HW1 3799   0.897   3.362   2.663
  537SOL    HW2 3800   0.763   3.339   2.729
  537SOL     MW 3801   0.811   3.378   2.668
  538SOL     OW 3802   2.754   0.673   4.119
  538SOL    HW1 3803   2.691   0.601   4.121
  538SOL    HW2 3804   2.789   0.677   4.208
  538SOL     MW 3805   2.750   0.664   4.130
  539SOL     OW 3806   2.051   0.812   1.140
  539SOL    HW1 3807   1.984   0.881   1.140
  539SOL    HW2 3808   2.093   0.821   1.225
  539SOL     MW 3809   2.047   0.822   1.151
  540SOL     OW 3810   2.598   5.080   4.114
  540SOL    HW1 3811   2.523   5.022   4.101
  540SOL    HW2 3812   2.643   5.081   4.030
  540SOL     MW 3813   2.594   5.073   4.102
  541SOL     OW 3814   5.284   5.868   2.852
  541SOL    HW1 3815   5.280   5.773   2.843
  541SOL    HW2 3816   5.310   5.899   2.765
  541SOL     MW 3817   5.287   5.860   2.840
  542SOL     OW 3818   0.461   0.699   3.866
  542SOL    HW1 3819   0.481   0.786   3.832
  542SOL    HW2 3820   0.399   0.715   3.938
  542SOL     MW 3821   0.456   0.712   3.871
  543SOL     OW 3822   1.865   0.357   2.357
  543SOL    HW1 3823   1.898   0.412   2.428
  543SOL    HW2 3824   1.810   0.292   2.401
  543SOL     MW 3825   1.862   0.355   2.372
  544SOL     OW 3826   0.639   2.475   0.766
  544SOL    HW1 3827   0.560   2.422   0.756
  544SOL    HW2 3828   0.685   2.466   0.683
  544SOL     MW 3829   0.635   2.467   0.754
  545SOL     OW 3830   2.230   0.573   3.822
  545SOL    HW1 3831   2.277   0.628   3.885
  545SOL    HW2 3832   2.292   0.559   3.751
  545SOL     MW 3833   2.244   0.578   3.821
  546SOL     OW 3834   5.995   5.108   3.310
  546SOL    HW1 3835   6.046   5.152   3.242
  546SOL    HW2 3836   6.052   5.106   3.386
  546SOL     MW 3837   6.009   5.113   3.311
  547SOL     OW 3838   1.146   0.063   3.072
  547SOL    HW1 3839   1.120   0.114   2.995
  547SOL    HW2 3840   1.204   0.122   3.121
  547SOL     MW 3841   1.150   0.077   3.069
  548SOL     OW 3842   0.888   1.306   1.996
  548SOL    HW1 3843   0.962   1.335   2.050
  548SOL    HW2 3844   0.818   1.290   2.059
  548SOL     MW 3845   0.889   1.308   2.011
  549SOL     OW 3846   1.644   1.610   0.385
  549SOL    HW1 3847   1.629   1.556   0.463
  549SOL    HW2 3848   1.604   1.561   0.314
  549SOL     MW 3849   1.637   1.597   0.386
  550SOL     OW 3850   0.897   5.691   2.301
  550SOL    HW1 3851   0.879   5.656   2.388
  550SOL    HW2 3852   0.842   5.639   2.243
  550SOL     MW 3853   0.888   5.680   2.305
  551SOL     OW 3854   0.304   0.234   0.871
  551SOL    HW1 3855   0.379   0.250   0.814
  551SOL    HW2 3856   0.282   0.320   0.908
  551SOL     MW 3857   0.311   0.247   0.869
  552SOL     OW 3858   0.387   1.833   2.550
  552SOL    HW1 3859   0.423   1.832   2.461
  552SOL    HW2 3860   0.419   1.915   2.588
  552SOL     MW 3861   0.396   1.844   2.544
  553SOL     OW 3862   1.507   6.044   1.976
  553SOL    HW1 3863   1.602   6.041   1.960
  553SOL    HW2 3864   1.477   5.955   1.956
  553SOL     MW 3865   1.515   6.032   1.972
  554SOL     OW 3866   0.623   5.692   0.226
  554SOL    HW1 3867   0.542   5.739   0.206
  554SOL    HW2 3868   0.639   5.638   0.149
  554SOL     MW 3869   0.615   5.691   0.214
  555SOL     OW 3870   5.488   1.136   3.362
  555SOL    HW1 3871   5.564   1.143   3.304
  555SOL    HW2 3872   5.497   1.050   3.403
  555SOL     MW 3873   5.499   1.126   3.360
  556SOL     OW 3874   1.024   1.257   3.912
  556SOL    HW1 3875   1.110   1.216   3.900
  556SOL    HW2 3876   0.977   1.239   3.830
  556SOL     MW 3877   1.029   1.249   3.900
  557SOL     OW 3878   0.232   2.817   2.364
  557SOL    HW1 3879   0.210   2.909   2.380
  557SOL    HW2 3880   0.314   2.821   2.315
  557SOL     MW 3881   0.239   2.830   2.360
  558SOL     OW 3882   0.011   3.778   0.793
  558SOL    HW1 3883   0.089   3.773   0.738
  558SOL    HW2 3884   0.042   3.759   0.881
  558SOL     MW 3885   0.025   3.775   0.797
  559SOL     OW 3886   5.490   5.612   1.475
  559SOL    HW1 3887   5.507   5.546   1.542
  559SOL    HW2 3888   5.403   5.590   1.441
  559SOL     MW 3889   5.481   5.600   1.479
  560SOL     OW 3890   0.332   5.642   2.136
  560SOL    HW1 3891   0.377   5.571   2.182
  560SOL    HW2 3892   0.316   5.607   2.048
  560SOL     MW 3893   0.336   5.628   2.131
  561SOL     OW 3894   0.936   5.794   3.305
  561SOL    HW1 3895   0.927   5.883   3.271
  561SOL    HW2 3896   0.847   5.758   3.303
  561SOL     MW 3897   0.923   5.801   3.301
  562SOL     OW 3898   0.762   0.382   3.426
  562SOL    HW1 3899   0.790   0.429   3.347
  562SOL    HW2 3900   0.780   0.443   3.498
  562SOL     MW 3901   0.768   0.395   3.425
  563SOL     OW 3902   3.166   0.467   1.385
  563SOL    HW1 3903   3.085   0.509   1.358
  563SOL    HW2 3904   3.210   0.531   1.441
  563SOL     MW 3905   3.162   0.480   1.389
  564SOL     OW 3906   1.442   4.006   1.004
  564SOL    HW1 3907   1.502   4.079   0.992
  564SOL    HW2 3908   1.361   4.045   1.038
  564SOL     MW 3909   1.439   4.020   1.007
  565SOL     OW 3910   2.324   5.922   1.101
  565SOL    HW1 3911   2.401   5.944   1.153
  565SOL    HW2 3912   2.324   5.827   1.097
  565SOL     MW 3913   2.334   5.913   1.107
  566SOL     OW 3914   2.687   0.938   3.185
  566SOL    HW1 3915   2.686   0.904   3.095
  566SOL    HW2 3916   2.777   0.923   3.215
  566SOL     MW 3917   2.698   0.932   3.177
  567SOL     OW 3918   2.363   5.037   4.447
  567SOL    HW1 3919   2.325   5.107   4.393
  567SOL    HW2 3920   2.376   5.078   4.533
  567SOL     MW 3921   2.360   5.052   4.451
  568SOL     OW 3922   0.108   1.413   5.960
  568SOL    HW1 3923   0.074   1.385   6.045
  568SOL    HW2 3924   0.176   1.349   5.939
  568SOL     MW 3925   0.112   1.401   5.968
  569SOL     OW 3926   5.534   1.347   4.917
  569SOL    HW1 3927   5.604   1.398   4.958
  569SOL    HW2 3928   5.532   1.377   4.826
  569SOL     MW 3929   5.543   1.358   4.911
  570SOL     OW 3930   1.132   3.718   4.759
  570SOL    HW1 3931   1.110   3.801   4.800
  570SOL    HW2 3932   1.070   3.656   4.796
  570SOL     MW 3933   1.122   3.721   4.769
  571SOL     OW 3934   4.153   0.207   6.085
  571SOL    HW1 3935   4.144   0.251   6.169
  571SOL    HW2 3936   4.243   0.174   6.084
  571SOL     MW 3937   4.164   0.208   6.095
  572SOL     OW 3938   3.523   0.955   2.642
  572SOL    HW1 3939   3.468   0.979   2.716
  572SOL    HW2 3940   3.583   1.029   2.632
  572SOL     MW 3941   3.524   0.967   2.650
  573SOL     OW 3942   5.616   1.696   4.076
  573SOL    HW1 3943   5.668   1.714   4.154
  573SOL    HW2 3944   5.678   1.658   4.014
  573SOL     MW 3945   5.631   1.694   4.078
  574SOL     OW 3946   0.296   0.211   4.694
  574SOL    HW1 3947   0.377   0.172   4.661
  574SOL    HW2 3948   0.320   0.302   4.715
  574SOL     MW 3949   0.309   0.218   4.693
  575SOL     OW 3950   1.004   1.185   4.593
  575SOL    HW1 3951   0.920   1.141   4.586
  575SOL    HW2 3952   1.042   1.178   4.506
  575SOL     MW 3953   0.998   1.178   4.581
  576SOL     OW 3954   4.742   5.804   4.225
  576SOL    HW1 3955   4.784   5.890   4.235
  576SOL    HW2 3956   4.662   5.811   4.278
  576SOL     MW 3957   4.737   5.816   4.233
  577SOL     OW 3958   1.683   0.527   4.829
  577SOL    HW1 3959   1.688   0.615   4.865
  577SOL    HW2 3960   1.646   0.538   4.741
  577SOL     MW 3961   1.679   0.540   4.822
  578SOL     OW 3962   5.115   1.485   3.858
  578SOL    HW1 3963   5.154   1.423   3.920
  578SOL    HW2 3964   5.113   1.568   3.905
  578SOL     MW 3965   5.120   1.488   3.872
  579SOL     OW 3966   0.602   3.467   1.232
  579SOL    HW1 3967   0.686   3.451   1.275
  579SOL    HW2 3968   0.609   3.419   1.149
  579SOL     MW 3969   0.614   3.458   1.227
  580SOL     OW 3970   0.239   0.659   4.521
  580SOL    HW1 3971   0.324   0.617   4.534
  580SOL    HW2 3972   0.175   0.590   4.535
  580SOL     MW 3973   0.241   0.645   4.525
  581SOL     OW 3974   0.318   0.504   5.352
  581SOL    HW1 3975   0.301   0.495   5.258
  581SOL    HW2 3976   0.398   0.556   5.357
  581SOL     MW 3977   0.326   0.510   5.340
  582SOL     OW 3978   5.494   5.630   4.144
  582SOL    HW1 3979   5.561   5.616   4.078
  582SOL    HW2 3980   5.412   5.631   4.094
  582SOL     MW 3981   5.492   5.629   4.129
  583SOL     OW 3982   4.209   1.476   5.476
  583SOL    HW1 3983   4.170   1.428   5.549
  583SOL    HW2 3984   4.304   1.474   5.494
  583SOL     MW 3985   4.217   1.470   5.488
  584SOL     OW 3986   0.726   0.728   4.650
  584SOL    HW1 3987   0.765   0.669   4.715
  584SOL    HW2 3988   0.764   0.699   4.566
  584SOL     MW 3989   0.736   0.716   4.647
  585SOL     OW 3990   4.955   1.491   3.404
  585SOL    HW1 3991   5.008   1.475   3.327
  585SOL    HW2 3992   5.008   1.461   3.478
  585SOL     MW 3993   4.968   1.485   3.404
  586SOL     OW 3994   1.326   1.408   3.387
  586SOL    HW1 3995   1.263   1.424   3.457
  586SOL    HW2 3996   1.344   1.314   3.393
  586SOL     MW 3997   1.320   1.398   3.397
  587SOL     OW 3998   4.125   0.601   4.859
  587SOL    HW1 3999   4.196   0.630   4.917
  587SOL    HW2 4000   4.046   0.638   4.898
  587SOL     MW 4001   4.124   0.609   4.872
  588SOL     OW 4002   5.798   2.488   3.660
  588SOL    HW1 4003   5.737   2.443   3.718
  588SOL    HW2 4004   5.876   2.433   3.661
  588SOL     MW 4005   5.800   2.475   3.667
  589SOL     OW 4006   1.844   1.256   6.101
  589SOL    HW1 4007   1.804   1.341   6.118
  589SOL    HW2 4008   1.843   1.212   6.186
  589SOL     MW 4009   1.839   1.261   6.114
  590SOL     OW 4010   0.270   0.466   5.630
  590SOL    HW1 4011   0.291   0.459   5.536
  590SOL    HW2 4012   0.308   0.387   5.669
  590SOL     MW 4013   0.277   0.455   5.623
  591SOL     OW 4014   0.015   1.567   3.481
  591SOL    HW1 4015  -0.052   1.512   3.440
  591SOL    HW2 4016   0.087   1.568   3.419
  591SOL     MW 4017   0.015   1.560   3.468
  592SOL     OW 4018   1.801   1.345   3.694
  592SOL    HW1 4019   1.877   1.294   3.666
  592SOL    HW2 4020   1.726   1.302   3.652
  592SOL     MW 4021   1.801   1.333   3.685
  593SOL     OW 4022   0.683   1.891   4.774
  593SOL    HW1 4023   0.647   1.810   4.812
  593SOL    HW2 4024   0.774   1.869   4.753
  593SOL     MW 4025   0.690   1.878   4.777
  594SOL     OW 4026   5.077   1.060   3.937
  594SOL    HW1 4027   5.061   1.037   3.845
  594SOL    HW2 4028   4.990   1.057   3.977
  594SOL     MW 4029   5.064   1.057   3.930
  595SOL     OW 4030   2.870   1.344   5.471
  595SOL    HW1 4031   2.863   1.264   5.419
  595SOL    HW2 4032   2.808   1.404   5.429
  595SOL     MW 4033   2.861   1.341   5.459
  596SOL     OW 4034   4.423   1.578   3.889
  596SOL    HW1 4035   4.456   1.538   3.969
  596SOL    HW2 4036   4.501   1.606   3.842
  596SOL     MW 4037   4.437   1.576   3.893
  597SOL     OW 4038   0.672   2.375   5.049
  597SOL    HW1 4039   0.577   2.369   5.038
  597SOL    HW2 4040   0.704   2.288   5.026
  597SOL     MW 4041   0.664   2.363   5.045
  598SOL     OW 4042   5.902   0.715   5.529
  598SOL    HW1 4043   5.903   0.806   5.558
  598SOL    HW2 4044   5.994   0.693   5.514
  598SOL     MW 4045   5.914   0.723   5.531
  599SOL     OW 4046   1.372   5.171   4.341
  599SOL    HW1 4047   1.281   5.151   4.322
  599SOL    HW2 4048   1.416   5.086   4.344
  599SOL     MW 4049   1.366   5.157   4.339
  600SOL     OW 4050   1.853   0.256   6.037
  600SOL    HW1 4051   1.887   0.240   5.948
  600SOL    HW2 4052   1.931   0.276   6.089
  600SOL     MW 4053   1.868   0.257   6.032
  601SOL     OW 4054   0.976   1.917   5.604
  601SOL    HW1 4055   0.950   1.880   5.689
  601SOL    HW2 4056   1.046   1.858   5.574
  601SOL     MW 4057   0.982   1.904   5.611
  602SOL     OW 4058   0.538   4.545   6.015
  602SOL    HW1 4059   0.471   4.479   5.997
  602SOL    HW2 4060   0.610   4.496   6.054
  602SOL     MW 4061   0.538   4.530   6.018
  603SOL     OW 4062   4.078   2.379   4.255
  603SOL    HW1 4063   4.012   2.326   4.298
  603SOL    HW2 4064   4.111   2.439   4.323
  603SOL     MW 4065   4.074   2.380   4.269
  604SOL     OW 4066   2.846   6.051   4.264
  604SOL    HW1 4067   2.830   6.049   4.359
  604SOL    HW2 4068   2.935   6.018   4.255
  604SOL     MW 4069   2.855   6.046   4.275
  605SOL     OW 4070   1.807   1.470   5.217
  605SOL    HW1 4071   1.747   1.396   5.219
  605SOL    HW2 4072   1.750   1.546   5.206
  605SOL     MW 4073   1.792   1.470   5.216
  606SOL     OW 4074   1.597   5.631   5.510
  606SOL    HW1 4075   1.582   5.706   5.453
  606SOL    HW2 4076   1.675   5.654   5.560
  606SOL     MW 4077   1.605   5.643   5.509
  607SOL     OW 4078   3.800   0.464   3.823
  607SOL    HW1 4079   3.781   0.467   3.916
  607SOL    HW2 4080   3.748   0.534   3.785
  607SOL     MW 4081   3.791   0.473   3.830
  608SOL     OW 4082   1.271   5.779   4.334
  608SOL    HW1 4083   1.347   5.722   4.325
  608SOL    HW2 4084   1.197   5.719   4.344
  608SOL     MW 4085   1.271   5.764   4.334
  609SOL     OW 4086   1.440   0.677   4.667
  609SOL    HW1 4087   1.413   0.768   4.655
  609SOL    HW2 4088   1.510   0.665   4.603
  609SOL     MW 4089   1.445   0.687   4.657
  610SOL     OW 4090   0.556   5.645   4.443
  610SOL    HW1 4091   0.470   5.665   4.407
  610SOL    HW2 4092   0.538   5.593   4.521
  610SOL     MW 4093   0.543   5.641   4.449
  611SOL     OW 4094   2.551   0.896   3.864
  611SOL    HW1 4095   2.488   0.968   3.863
  611SOL    HW2 4096   2.576   0.885   3.772
  611SOL     MW 4097   2.546   0.904   3.852
  612SOL     OW 4098   2.455   1.193   3.531
  612SOL    HW1 4099   2.474   1.154   3.446
  612SOL    HW2 4100   2.537   1.184   3.580
  612SOL     MW 4101   2.468   1.187   3.526
  613SOL     OW 4102   0.047   1.373   5.367
  613SOL    HW1 4103   0.113   1.441   5.361
  613SOL    HW2 4104  -0.035   1.416   5.342
  613SOL     MW 4105   0.045   1.387   5.363
  614SOL     OW 4106   1.678   0.127   3.112
  614SOL    HW1 4107   1.632   0.209   3.127
  614SOL    HW2 4108   1.726   0.141   3.031
  614SOL     MW 4109   1.678   0.139   3.104
  615SOL     OW 4110   1.720   0.198   4.466
  615SOL    HW1 4111   1.765   0.138   4.407
  615SOL    HW2 4112   1.728   0.283   4.422
  615SOL     MW 4113   1.727   0.201   4.453
  616SOL     OW 4114   0.380   5.858   4.022
  616SOL    HW1 4115   0.344   5.920   3.959
  616SOL    HW2 4116   0.380   5.905   4.105
  616SOL     MW 4117   0.376   5.872   4.025
  617SOL     OW 4118   6.082   0.478   4.316
  617SOL    HW1 4119   6.062   0.570   4.297
  617SOL    HW2 4120   5.999   0.441   4.345
  617SOL     MW 4121   6.069   0.485   4.317
  618SOL     OW 4122   0.610   0.478   4.832
  618SOL    HW1 4123   0.605   0.383   4.825
  618SOL    HW2 4124   0.543   0.502   4.895
  618SOL     MW 4125   0.601   0.469   4.839
  619SOL     OW 4126   5.340   0.455   2.513
  619SOL    HW1 4127   5.417   0.481   2.464
  619SOL    HW2 4128   5.343   0.359   2.514
  619SOL     MW 4129   5.350   0.446   2.507
  620SOL     OW 4130   5.738   1.751   5.471
  620SOL    HW1 4131   5.780   1.829   5.507
  620SOL    HW2 4132   5.730   1.692   5.546
  620SOL     MW 4133   5.742   1.753   5.485
  621SOL     OW 4134   5.999   1.389   4.762
  621SOL    HW1 4135   6.013   1.436   4.680
  621SOL    HW2 4136   5.939   1.445   4.812
  621SOL     MW 4137   5.993   1.402   4.758
  622SOL     OW 4138   1.813   0.473   3.290
  622SOL    HW1 4139   1.831   0.515   3.374
  622SOL    HW2 4140   1.772   0.541   3.237
  622SOL     MW 4141   1.810   0.487   3.294
  623SOL     OW 4142   3.387   1.072   3.762
  623SOL    HW1 4143   3.309   1.126   3.752
  623SOL    HW2 4144   3.396   1.060   3.857
  623SOL     MW 4145   3.378   1.078   3.773
  624SOL     OW 4146   1.497   0.810   3.332
  624SOL    HW1 4147   1.425   0.868   3.356
  624SOL    HW2 4148   1.485   0.794   3.239
  624SOL     MW 4149   1.487   0.815   3.323
  625SOL     OW 4150   2.097   3.603   4.972
  625SOL    HW1 4151   2.153   3.638   5.042
  625SOL    HW2 4152   2.150   3.534   4.932
  625SOL     MW 4153   2.111   3.599   4.976
  626SOL     OW 4154   0.097   1.620   4.852
  626SOL    HW1 4155   0.002   1.626   4.847
  626SOL    HW2 4156   0.127   1.709   4.834
  626SOL     MW 4157   0.089   1.632   4.849
  627SOL     OW 4158   4.905   1.203   3.657
  627SOL    HW1 4159   4.948   1.286   3.640
  627SOL    HW2 4160   4.972   1.137   3.642
  627SOL     MW 4161   4.919   1.205   3.653
  628SOL     OW 4162   2.086   0.743   4.420
  628SOL    HW1 4163   2.071   0.747   4.326
  628SOL    HW2 4164   2.085   0.649   4.441
  628SOL     MW 4165   2.084   0.731   4.411
  629SOL     OW 4166   5.460   4.971   1.991
  629SOL    HW1 4167   5.460   4.984   2.086
  629SOL    HW2 4168   5.454   5.060   1.955
  629SOL     MW 4169   5.459   4.984   1.999
  630SOL     OW 4170   5.849   2.741   3.752
  630SOL    HW1 4171   5.789   2.790   3.695
  630SOL    HW2 4172   5.837   2.650   3.726
  630SOL     MW 4173   5.840   2.736   3.741
  631SOL     OW 4174   5.539   0.629   3.997
  631SOL    HW1 4175   5.448   0.651   4.018
  631SOL    HW2 4176   5.570   0.704   3.946
  631SOL     MW 4177   5.531   0.642   3.994
  632SOL     OW 4178   0.056   0.018   6.013
  632SOL    HW1 4179   0.061   0.057   6.100
  632SOL    HW2 4180   0.117  -0.057   6.016
  632SOL     MW 4181   0.064   0.013   6.025
  633SOL     OW 4182   4.786   2.222   3.869
  633SOL    HW1 4183   4.725   2.154   3.838
  633SOL    HW2 4184   4.849   2.231   3.798
  633SOL     MW 4185   4.786   2.215   3.856
  634SOL     OW 4186   5.077   5.980   0.920
  634SOL    HW1 4187   5.154   5.945   0.964
  634SOL    HW2 4188   5.100   5.978   0.827
  634SOL     MW 4189   5.090   5.975   0.914
  635SOL     OW 4190   0.701   3.282   0.315
  635SOL    HW1 4191   0.757   3.209   0.343
  635SOL    HW2 4192   0.743   3.359   0.354
  635SOL     MW 4193   0.714   3.282   0.324
  636SOL     OW 4194   5.796   0.451   5.282
  636SOL    HW1 4195   5.852   0.504   5.225
  636SOL    HW2 4196   5.854   0.382   5.315
  636SOL     MW 4197   5.811   0.449   5.279
  637SOL     OW 4198   6.008   3.359   3.920
  637SOL    HW1 4199   5.967   3.390   4.001
  637SOL    HW2 4200   6.049   3.437   3.883
  637SOL     MW 4201   6.008   3.373   3.926
  638SOL     OW 4202   1.781   5.648   3.588
  638SOL    HW1 4203   1.723   5.591   3.538
  638SOL    HW2 4204   1.858   5.660   3.531
  638SOL     MW 4205   1.784   5.642   3.574
  639SOL     OW 4206   5.921   5.729   2.829
  639SOL    HW1 4207   5.833   5.693   2.839
  639SOL    HW2 4208   5.908   5.824   2.829
  639SOL     MW 4209   5.908   5.737   2.830
  640SOL     OW 4210   1.473   2.165   4.200
  640SOL    HW1 4211   1.496   2.212   4.280
  640SOL    HW2 4212   1.553   2.118   4.176
  640SOL     MW 4213   1.486   2.165   4.208
  641SOL     OW 4214   0.810   1.829   1.148
  641SOL    HW1 4215   0.737   1.772   1.170
  641SOL    HW2 4216   0.797   1.907   1.202
  641SOL     MW 4217   0.799   1.832   1.158
  642SOL     OW 4218   1.623   1.957   4.069
  642SOL    HW1 4219   1.542   1.920   4.034
  642SOL    HW2 4220   1.671   1.882   4.104
  642SOL     MW 4221   1.619   1.943   4.069
  643SOL     OW 4222   5.730   2.644   4.856
  643SOL    HW1 4223   5.704   2.737   4.853
  643SOL    HW2 4224   5.753   2.623   4.765
  643SOL     MW 4225   5.729   2.653   4.844
  644SOL     OW 4226   2.066   1.931   3.692
  644SOL    HW1 4227   2.108   1.849   3.719
  644SOL    HW2 4228   2.122   2.000   3.728
  644SOL     MW 4229   2.079   1.929   3.700
  645SOL     OW 4230   0.729   5.876   4.478
  645SOL    HW1 4231   0.685   5.927   4.546
  645SOL    HW2 4232   0.671   5.802   4.462
  645SOL     MW 4233   0.716   5.873   4.485
  646SOL     OW 4234   0.251   0.562   3.722
  646SOL    HW1 4235   0.201   0.626   3.672
  646SOL    HW2 4236   0.327   0.611   3.755
  646SOL     MW 4237   0.255   0.577   3.720
  647SOL     OW 4238   2.731   5.458   2.988
  647SOL    HW1 4239   2.656   5.399   2.997
  647SOL    HW2 4240   2.697   5.533   2.939
  647SOL     MW 4241   2.717   5.460   2.983
  648SOL     OW 4242   0.486   0.802   4.812
  648SOL    HW1 4243   0.555   0.764   4.758
  648SOL    HW2 4244   0.404   0.770   4.773
  648SOL     MW 4245   0.484   0.793   4.800
  649SOL     OW 4246   6.041   6.044   4.568
  649SOL    HW1 4247   6.081   6.107   4.627
  649SOL    HW2 4248   5.964   6.013   4.615
  649SOL     MW 4249   6.036   6.048   4.581
  650SOL     OW 4250   5.585   0.369   5.596
  650SOL    HW1 4251   5.601   0.299   5.533
  650SOL    HW2 4252   5.672   0.399   5.622
  650SOL     MW 4253   5.598   0.364   5.592
  651SOL     OW 4254   5.581   4.522   3.223
  651SOL    HW1 4255   5.614   4.547   3.309
  651SOL    HW2 4256   5.571   4.427   3.228
  651SOL     MW 4257   5.584   4.513   3.234
  652SOL     OW 4258   0.369   5.765   3.147
  652SOL    HW1 4259   0.345   5.678   3.181
  652SOL    HW2 4260   0.461   5.756   3.123
  652SOL     MW 4261   0.377   5.752   3.148
  653SOL     OW 4262   1.485   6.104   4.454
  653SOL    HW1 4263   1.555   6.169   4.448
  653SOL    HW2 4264   1.414   6.150   4.499
  653SOL     MW 4265   1.485   6.118   4.459
  654SOL     OW 4266   1.472   4.236   4.118
  654SOL    HW1 4267   1.505   4.268   4.033
  654SOL    HW2 4268   1.410   4.168   4.095
  654SOL     MW 4269   1.469   4.232   4.104
  655SOL     OW 4270   2.240   0.949   6.062
  655SOL    HW1 4271   2.264   0.924   5.973
  655SOL    HW2 4272   2.259   1.042   6.067
  655SOL     MW 4273   2.246   0.958   6.051
  656SOL     OW 4274   4.947   4.763   0.537
  656SOL    HW1 4275   4.998   4.724   0.466
  656SOL    HW2 4276   4.945   4.857   0.516
  656SOL     MW 4277   4.953   4.770   0.525
  657SOL     OW 4278   5.917   0.538   4.720
  657SOL    HW1 4279   5.842   0.586   4.754
  657SOL    HW2 4280   5.896   0.522   4.628
  657SOL     MW 4281   5.905   0.542   4.713
  658SOL     OW 4282   0.512   1.498   5.959
  658SOL    HW1 4283   0.585   1.544   6.000
  658SOL    HW2 4284   0.502   1.540   5.874
  658SOL     MW 4285   0.520   1.509   5.953
  659SOL     OW 4286   5.546   5.455   4.392
  659SOL    HW1 4287   5.510   5.518   4.454
  659SOL    HW2 4288   5.544   5.499   4.307
  659SOL     MW 4289   5.541   5.469   4.389
  660SOL     OW 4290   4.597   0.903   3.735
  660SOL    HW1 4291   4.689   0.901   3.761
  660SOL    HW2 4292   4.598   0.884   3.641
  660SOL     MW 4293   4.609   0.900   3.726
  661SOL     OW 4294   2.463   3.790   0.169
  661SOL    HW1 4295   2.456   3.766   0.261
  661SOL    HW2 4296   2.547   3.752   0.140
  661SOL     MW 4297   2.473   3.782   0.177
  662SOL     OW 4298   2.309   2.055   0.006
  662SOL    HW1 4299   2.351   2.126  -0.042
  662SOL    HW2 4300   2.345   2.062   0.095
  662SOL     MW 4301   2.319   2.065   0.011
  663SOL     OW 4302   1.817   5.564   4.683
  663SOL    HW1 4303   1.886   5.616   4.724
  663SOL    HW2 4304   1.776   5.624   4.620
  663SOL     MW 4305   1.820   5.578   4.680
  664SOL     OW 4306   0.572   1.005   0.443
  664SOL    HW1 4307   0.637   0.999   0.513
  664SOL    HW2 4308   0.520   1.082   0.465
  664SOL     MW 4309   0.574   1.014   0.455
  665SOL     OW 4310   2.582   1.641   4.988
  665SOL    HW1 4311   2.492   1.624   4.962
  665SOL    HW2 4312   2.624   1.673   4.908
  665SOL     MW 4313   2.576   1.643   4.974
  666SOL     OW 4314   0.065   2.978   5.601
  666SOL    HW1 4315   0.099   2.897   5.562
  666SOL    HW2 4316  -0.029   2.962   5.611
  666SOL     MW 4317   0.057   2.965   5.597
  667SOL     OW 4318   5.515   0.178   5.934
  667SOL    HW1 4319   5.470   0.257   5.964
  667SOL    HW2 4320   5.494   0.112   6.001
  667SOL     MW 4321   5.507   0.179   5.946
  668SOL     OW 4322   0.378   1.714   3.963
  668SOL    HW1 4323   0.452   1.724   4.023
  668SOL    HW2 4324   0.313   1.777   3.995
  668SOL     MW 4325   0.379   1.724   3.975
  669SOL     OW 4326   5.585   0.278   5.327
  669SOL    HW1 4327   5.652   0.346   5.329
  669SOL    HW2 4328   5.502   0.326   5.326
  669SOL     MW 4329   5.583   0.293   5.327
  670SOL     OW 4330   0.992   4.378   2.528
  670SOL    HW1 4331   1.071   4.394   2.580
  670SOL    HW2 4332   1.023   4.331   2.451
  670SOL     MW 4333   1.006   4.374   2.525
  671SOL     OW 4334   2.582   4.997   5.057
  671SOL    HW1 4335   2.601   4.938   5.130
  671SOL    HW2 4336   2.519   4.950   5.004
  671SOL     MW 4337   2.576   4.984   5.060
  672SOL     OW 4338   0.830   0.608   4.870
  672SOL    HW1 4339   0.753   0.551   4.871
  672SOL    HW2 4340   0.841   0.635   4.961
  672SOL     MW 4341   0.821   0.604   4.881
  673SOL     OW 4342   1.712   1.222   4.987
  673SOL    HW1 4343   1.740   1.195   5.074
  673SOL    HW2 4344   1.792   1.247   4.942
  673SOL     MW 4345   1.726   1.221   4.992
  674SOL     OW 4346   5.610   3.890   4.916
  674SOL    HW1 4347   5.545   3.938   4.865
  674SOL    HW2 4348   5.603   3.926   5.004
  674SOL     MW 4349   5.601   3.901   4.920
  675SOL     OW 4350   0.718   5.902   4.069
  675SOL    HW1 4351   0.671   5.970   4.117
  675SOL    HW2 4352   0.654   5.868   4.006
  675SOL     MW 4353   0.704   5.906   4.067
  676SOL     OW 4354   1.612   0.825   6.027
  676SOL    HW1 4355   1.559   0.764   6.078
  676SOL    HW2 4356   1.549   0.872   5.972
  676SOL     MW 4357   1.597   0.823   6.026
  677SOL     OW 4358   1.892   3.266   4.240
  677SOL    HW1 4359   1.871   3.176   4.266
  677SOL    HW2 4360   1.982   3.261   4.207
  677SOL     MW 4361   1.901   3.254   4.239
  678SOL     OW 4362   0.964   5.870   5.405
  678SOL    HW1 4363   1.055   5.859   5.377
  678SOL    HW2 4364   0.958   5.820   5.486
  678SOL     MW 4365   0.975   5.862   5.412
  679SOL     OW 4366   0.805   2.278   4.653
  679SOL    HW1 4367   0.817   2.302   4.745
  679SOL    HW2 4368   0.883   2.312   4.609
  679SOL     MW 4369   0.816   2.286   4.659
  680SOL     OW 4370   6.043   4.790   5.714
  680SOL    HW1 4371   6.018   4.848   5.642
  680SOL    HW2 4372   6.134   4.812   5.733
  680SOL     MW 4373   6.051   4.800   5.708
  681SOL     OW 4374   2.775   1.253   3.370
  681SOL    HW1 4375   2.810   1.167   3.392
  681SOL    HW2 4376   2.755   1.293   3.454
  681SOL     MW 4377   2.777   1.247   3.383
  682SOL     OW 4378   6.066   1.028   0.072
  682SOL    HW1 4379   6.128   0.958   0.089
  682SOL    HW2 4380   5.994   0.986   0.024
  682SOL     MW 4381   6.064   1.014   0.068
  683SOL     OW 4382   5.294   3.569   5.153
  683SOL    HW1 4383   5.374   3.526   5.123
  683SOL    HW2 4384   5.272   3.523   5.234
  683SOL     MW 4385   5.302   3.557   5.160
  684SOL     OW 4386   2.542   0.323   1.313
  684SOL    HW1 4387   2.496   0.404   1.334
  684SOL    HW2 4388   2.635   0.348   1.309
  684SOL     MW 4389   2.548   0.336   1.315
  685SOL     OW 4390   4.362   5.669   3.183
  685SOL    HW1 4391   4.366   5.615   3.263
  685SOL    HW2 4392   4.452   5.693   3.165
  685SOL     MW 4393   4.374   5.665   3.191
  686SOL     OW 4394   5.517   1.003   4.600
  686SOL    HW1 4395   5.549   0.922   4.560
  686SOL    HW2 4396   5.591   1.036   4.651
  686SOL     MW 4397   5.531   0.997   4.601
  687SOL     OW 4398   0.891   0.033   5.519
  687SOL    HW1 4399   0.915  -0.044   5.466
  687SOL    HW2 4400   0.973   0.060   5.561
  687SOL     MW 4401   0.905   0.026   5.518
  688SOL     OW 4402   0.967   1.124   3.622
  688SOL    HW1 4403   1.035   1.156   3.562
  688SOL    HW2 4404   0.964   1.029   3.607
  688SOL     MW 4405   0.975   1.116   3.612
  689SOL     OW 4406   4.783   5.883   2.769
  689SOL    HW1 4407   4.741   5.797   2.761
  689SOL    HW2 4408   4.855   5.880   2.705
  689SOL     MW 4409   4.787   5.871   2.759
  690SOL     OW 4410   0.941   0.953   1.708
  690SOL    HW1 4411   1.030   0.917   1.713
  690SOL    HW2 4412   0.899   0.925   1.789
  690SOL     MW 4413   0.947   0.945   1.719
  691SOL     OW 4414   2.510   0.357   2.888
  691SOL    HW1 4415   2.534   0.450   2.882
  691SOL    HW2 4416   2.572   0.321   2.951
  691SOL     MW 4417   2.521   0.364   2.895
  692SOL     OW 4418   5.869   3.202   4.665
  692SOL    HW1 4419   5.940   3.257   4.697
  692SOL    HW2 4420   5.803   3.263   4.633
  692SOL     MW 4421   5.870   3.217   4.665
  693SOL     OW 4422   2.531   5.732   3.948
  693SOL    HW1 4423   2.512   5.792   4.021
  693SOL    HW2 4424   2.461   5.749   3.884
  693SOL     MW 4425   2.520   5.742   3.949
  694SOL     OW 4426   5.914   4.631   4.543
  694SOL    HW1 4427   5.957   4.716   4.544
  694SOL    HW2 4428   5.839   4.643   4.485
  694SOL     MW 4429   5.910   4.643   4.536
  695SOL     OW 4430   1.732   5.375   4.434
  695SOL    HW1 4431   1.707   5.454   4.482
  695SOL    HW2 4432   1.796   5.332   4.491
  695SOL     MW 4433   1.737   5.380   4.447
  696SOL     OW 4434   2.185   2.242   4.041
  696SOL    HW1 4435   2.210   2.183   3.970
  696SOL    HW2 4436   2.266   2.288   4.063
  696SOL     MW 4437   2.199   2.240   4.035
  697SOL     OW 4438   1.428   2.776   5.804
  697SOL    HW1 4439   1.435   2.838   5.877
  697SOL    HW2 4440   1.518   2.762   5.776
  697SOL     MW 4441   1.440   2.782   5.810
  698SOL     OW 4442   0.168   4.345   4.316
  698SOL    HW1 4443   0.081   4.381   4.335
  698SOL    HW2 4444   0.225   4.385   4.381
  698SOL     MW 4445   0.164   4.355   4.327
  699SOL     OW 4446   0.822   4.205   4.262
  699SOL    HW1 4447   0.731   4.207   4.292
  699SOL    HW2 4448   0.817   4.215   4.167
  699SOL     MW 4449   0.810   4.206   4.254
  700SOL     OW 4450   2.087   3.656   4.358
  700SOL    HW1 4451   2.021   3.673   4.426
  700SOL    HW2 4452   2.037   3.624   4.283
  700SOL     MW 4453   2.072   3.654   4.357
  701SOL     OW 4454   0.542   3.753   3.775
  701SOL    HW1 4455   0.535   3.695   3.699
  701SOL    HW2 4456   0.457   3.746   3.817
  701SOL     MW 4457   0.530   3.744   3.770
  702SOL     OW 4458   5.325   1.533   5.009
  702SOL    HW1 4459   5.251   1.476   4.987
  702SOL    HW2 4460   5.402   1.480   4.990
  702SOL     MW 4461   5.325   1.519   5.004
  703SOL     OW 4462   2.017   2.050   4.676
  703SOL    HW1 4463   1.964   2.121   4.713
  703SOL    HW2 4464   2.004   1.977   4.735
  703SOL     MW 4465   2.009   2.050   4.688
  704SOL     OW 4466   3.697   1.930   4.539
  704SOL    HW1 4467   3.737   1.843   4.543
  704SOL    HW2 4468   3.694   1.959   4.631
  704SOL     MW 4469   3.702   1.923   4.551
  705SOL     OW 4470   2.454   0.224   3.586
  705SOL    HW1 4471   2.380   0.165   3.578
  705SOL    HW2 4472   2.512   0.182   3.650
  705SOL     MW 4473   2.452   0.211   3.593
  706SOL     OW 4474   0.341   1.522   3.568
  706SOL    HW1 4475   0.349   1.504   3.475
  706SOL    HW2 4476   0.325   1.436   3.607
  706SOL     MW 4477   0.340   1.508   3.561
  707SOL     OW 4478   0.284   5.393   5.890
  707SOL    HW1 4479   0.272   5.318   5.831
  707SOL    HW2 4480   0.195   5.413   5.921
  707SOL     MW 4481   0.271   5.386   5.886
  708SOL     OW 4482   2.036   5.452   5.303
  708SOL    HW1 4483   2.053   5.442   5.209
  708SOL    HW2 4484   2.104   5.399   5.344
  708SOL     MW 4485   2.047   5.444   5.296
  709SOL     OW 4486   0.405   1.906   1.131
  709SOL    HW1 4487   0.452   1.965   1.073
  709SOL    HW2 4488   0.412   1.947   1.218
  709SOL     MW 4489   0.412   1.919   1.135
  710SOL     OW 4490   4.983   0.419   4.582
  710SOL    HW1 4491   4.998   0.434   4.676
  710SOL    HW2 4492   4.897   0.376   4.578
  710SOL     MW 4493   4.974   0.415   4.594
  711SOL     OW 4494   0.881   5.797   3.869
  711SOL    HW1 4495   0.824   5.839   3.934
  711SOL    HW2 4496   0.842   5.818   3.785
  711SOL     MW 4497   0.869   5.805   3.867
  712SOL     OW 4498   1.292   5.833   0.991
  712SOL    HW1 4499   1.224   5.819   1.057
  712SOL    HW2 4500   1.263   5.911   0.943
  712SOL     MW 4501   1.279   5.841   0.993
  713SOL     OW 4502   0.652   5.777   5.701
  713SOL    HW1 4503   0.634   5.850   5.642
  713SOL    HW2 4504   0.590   5.709   5.675
  713SOL     MW 4505   0.642   5.778   5.690
  714SOL     OW 4506   0.839   1.297   0.655
  714SOL    HW1 4507   0.783   1.250   0.717
  714SOL    HW2 4508   0.803   1.386   0.653
  714SOL     MW 4509   0.827   1.302   0.663
  715SOL     OW 4510   2.225   3.188   5.654
  715SOL    HW1 4511   2.261   3.232   5.731
  715SOL    HW2 4512   2.140   3.231   5.640
  715SOL     MW 4513   2.219   3.199   5.662
  716SOL     OW 4514   5.886   0.354   0.110
  716SOL    HW1 4515   5.825   0.291   0.072
  716SOL    HW2 4516   5.838   0.437   0.112
  716SOL     MW 4517   5.872   0.357   0.105
  717SOL     OW 4518   0.252   2.007   5.186
  717SOL    HW1 4519   0.297   2.075   5.235
  717SOL    HW2 4520   0.247   1.933   5.247
  717SOL     MW 4521   0.257   2.006   5.200
  718SOL     OW 4522   0.001   2.464   3.883
  718SOL    HW1 4523   0.078   2.460   3.940
  718SOL    HW2 4524  -0.043   2.545   3.909
  718SOL     MW 4525   0.006   2.474   3.894
  719SOL     OW 4526   1.581   2.961   5.003
  719SOL    HW1 4527   1.676   2.973   5.006
  719SOL    HW2 4528   1.568   2.867   5.013
  719SOL     MW 4529   1.592   2.951   5.005
  720SOL     OW 4530   0.419   4.797   0.565
  720SOL    HW1 4531   0.431   4.832   0.654
  720SOL    HW2 4532   0.340   4.840   0.533
  720SOL     MW 4533   0.411   4.807   0.572
  721SOL     OW 4534   0.661   0.213   4.263
  721SOL    HW1 4535   0.571   0.233   4.289
  721SOL    HW2 4536   0.664   0.117   4.261
  721SOL     MW 4537   0.650   0.203   4.266
  722SOL     OW 4538   1.927   1.238   4.503
  722SOL    HW1 4539   1.903   1.171   4.566
  722SOL    HW2 4540   1.895   1.319   4.541
  722SOL     MW 4541   1.920   1.240   4.516
  723SOL     OW 4542   0.238   1.870   4.132
  723SOL    HW1 4543   0.147   1.842   4.122
  723SOL    HW2 4544   0.233   1.952   4.181
  723SOL     MW 4545   0.225   1.877   4.137
  724SOL     OW 4546   1.394   1.307   3.775
  724SOL    HW1 4547   1.469   1.248   3.780
  724SOL    HW2 4548   1.409   1.371   3.845
  724SOL     MW 4549   1.405   1.308   3.785
  725SOL     OW 4550   2.340   0.486   4.279
  725SOL    HW1 4551   2.333   0.402   4.234
  725SOL    HW2 4552   2.259   0.531   4.256
  725SOL     MW 4553   2.329   0.481   4.270
  726SOL     OW 4554   6.046   1.889   3.841
  726SOL    HW1 4555   6.119   1.946   3.820
  726SOL    HW2 4556   6.080   1.800   3.830
  726SOL     MW 4557   6.059   1.885   3.837
  727SOL     OW 4558   1.307   0.951   4.251
  727SOL    HW1 4559   1.385   0.949   4.196
  727SOL    HW2 4560   1.243   0.897   4.205
  727SOL     MW 4561   1.309   0.944   4.238
  728SOL     OW 4562   5.845   0.447   4.028
  728SOL    HW1 4563   5.872   0.413   4.113
  728SOL    HW2 4564   5.837   0.370   3.972
  728SOL     MW 4565   5.848   0.433   4.032
  729SOL     OW 4566   0.881   3.064   1.003
  729SOL    HW1 4567   0.908   3.143   0.956
  729SOL    HW2 4568   0.786   3.069   1.008
  729SOL     MW 4569   0.873   3.075   0.998
  730SOL     OW 4570   1.293   5.460   3.698
  730SOL    HW1 4571   1.306   5.539   3.751
  730SOL    HW2 4572   1.303   5.491   3.607
  730SOL     MW 4573   1.296   5.474   3.693
  731SOL     OW 4574   2.347   0.723   4.519
  731SOL    HW1 4575   2.274   0.740   4.460
  731SOL    HW2 4576   2.357   0.803   4.570
  731SOL     MW 4577   2.339   0.735   4.518
  732SOL     OW 4578   1.072   0.813   3.584
  732SOL    HW1 4579   1.065   0.798   3.678
  732SOL    HW2 4580   1.152   0.865   3.574
  732SOL     MW 4581   1.082   0.818   3.595
  733SOL     OW 4582   6.021   1.945   4.723
  733SOL    HW1 4583   6.111   1.974   4.733
  733SOL    HW2 4584   5.968   2.017   4.759
  733SOL     MW 4585   6.025   1.958   4.729
  734SOL     OW 4586   0.365   0.329   4.032
  734SOL    HW1 4587   0.287   0.380   4.055
  734SOL    HW2 4588   0.433   0.394   4.017
  734SOL     MW 4589   0.364   0.343   4.033
  735SOL     OW 4590   1.600   1.110   3.830
  735SOL    HW1 4591   1.656   1.134   3.903
  735SOL    HW2 4592   1.658   1.068   3.767
  735SOL     MW 4593   1.615   1.108   3.831
  736SOL     OW 4594   0.512   5.519   4.702
  736SOL    HW1 4595   0.571   5.534   4.776
  736SOL    HW2 4596   0.450   5.453   4.733
  736SOL     MW 4597   0.512   5.513   4.715
  737SOL     OW 4598   1.072   5.769   4.907
  737SOL    HW1 4599   1.078   5.785   5.001
  737SOL    HW2 4600   0.992   5.814   4.880
  737SOL     MW 4601   1.063   5.777   4.916
  738SOL     OW 4602   0.786   1.016   4.636
  738SOL    HW1 4603   0.808   0.923   4.644
  738SOL    HW2 4604   0.709   1.018   4.578
  738SOL     MW 4605   0.779   1.004   4.629
  739SOL     OW 4606   1.026   2.028   3.645
  739SOL    HW1 4607   1.034   2.067   3.732
  739SOL    HW2 4608   1.042   1.935   3.659
  739SOL     MW 4609   1.029   2.021   3.658
  740SOL     OW 4610   1.362   5.461   2.089
  740SOL    HW1 4611   1.294   5.422   2.143
  740SOL    HW2 4612   1.373   5.550   2.125
  740SOL     MW 4613   1.355   5.468   2.101
  741SOL     OW 4614   0.909   1.853   5.850
  741SOL    HW1 4615   0.907   1.874   5.944
  741SOL    HW2 4616   0.894   1.758   5.847
  741SOL     MW 4617   0.907   1.843   5.862
  742SOL     OW 4618   4.680   0.630   3.913
  742SOL    HW1 4619   4.745   0.693   3.884
  742SOL    HW2 4620   4.598   0.678   3.914
  742SOL     MW 4621   4.678   0.644   3.910
  743SOL     OW 4622   2.195   1.089   2.514
  743SOL    HW1 4623   2.260   1.112   2.447
  743SOL    HW2 4624   2.175   0.997   2.498
  743SOL     MW 4625   2.201   1.081   2.503
  744SOL     OW 4626   5.348   0.126   3.571
  744SOL    HW1 4627   5.417   0.099   3.509
  744SOL    HW2 4628   5.266   0.110   3.523
  744SOL     MW 4629   5.346   0.121   3.557
  745SOL     OW 4630   5.737   1.467   2.535
  745SOL    HW1 4631   5.787   1.393   2.568
  745SOL    HW2 4632   5.677   1.429   2.471
  745SOL     MW 4633   5.736   1.453   2.531
  746SOL     OW 4634   1.577   5.629   5.956
  746SOL    HW1 4635   1.501   5.622   5.899
  746SOL    HW2 4636   1.647   5.583   5.909
  746SOL     MW 4637   1.576   5.622   5.943
  747SOL     OW 4638   2.832   1.252   4.407
  747SOL    HW1 4639   2.824   1.280   4.498
  747SOL    HW2 4640   2.758   1.293   4.362
  747SOL     MW 4641   2.821   1.261   4.413
  748SOL     OW 4642   5.263   4.939   3.067
  748SOL    HW1 4643   5.284   4.871   3.130
  748SOL    HW2 4644   5.305   5.018   3.100
  748SOL     MW 4645   5.271   4.941   3.079
  749SOL     OW 4646   1.194   1.038   4.757
  749SOL    HW1 4647   1.142   1.098   4.703
  749SOL    HW2 4648   1.276   1.026   4.708
  749SOL     MW 4649   1.198   1.044   4.743
  750SOL     OW 4650   5.423   1.140   2.359
  750SOL    HW1 4651   5.373   1.064   2.389
  750SOL    HW2 4652   5.359   1.211   2.357
  750SOL     MW 4653   5.408   1.139   2.363
  751SOL     OW 4654   0.896   0.348   4.318
  751SOL    HW1 4655   0.960   0.289   4.278
  751SOL    HW2 4656   0.811   0.308   4.298
  751SOL     MW 4657   0.893   0.335   4.310
  752SOL     OW 4658   5.848   5.400   2.485
  752SOL    HW1 4659   5.886   5.405   2.398
  752SOL    HW2 4660   5.775   5.462   2.484
  752SOL     MW 4661   5.844   5.409   2.474
  753SOL     OW 4662   6.066   5.726   3.622
  753SOL    HW1 4663   6.149   5.713   3.668
  753SOL    HW2 4664   6.086   5.706   3.531
  753SOL     MW 4665   6.079   5.722   3.616
  754SOL     OW 4666   5.290   5.649   0.047
  754SOL    HW1 4667   5.330   5.679   0.128
  754SOL    HW2 4668   5.260   5.560   0.067
  754SOL     MW 4669   5.292   5.641   0.060
  755SOL     OW 4670   1.036   1.477   4.115
  755SOL    HW1 4671   0.976   1.552   4.106
  755SOL    HW2 4672   1.015   1.420   4.042
  755SOL     MW 4673   1.026   1.479   4.105
  756SOL     OW 4674   0.626   3.149   3.089
  756SOL    HW1 4675   0.699   3.147   3.151
  756SOL    HW2 4676   0.555   3.104   3.134
  756SOL     MW 4677   0.627   3.143   3.103
  757SOL     OW 4678   5.700   5.640   3.980
  757SOL    HW1 4679   5.769   5.620   4.044
  757SOL    HW2 4680   5.694   5.735   3.981
  757SOL     MW 4681   5.708   5.649   3.988
  758SOL     OW 4682   5.520   0.814   5.323
  758SOL    HW1 4683   5.475   0.799   5.239
  758SOL    HW2 4684   5.613   0.805   5.302
  758SOL     MW 4685   5.526   0.811   5.309
  759SOL     OW 4686   1.148   3.783   2.017
  759SOL    HW1 4687   1.174   3.763   1.927
  759SOL    HW2 4688   1.057   3.754   2.024
  759SOL     MW 4689   1.140   3.776   2.007
  760SOL     OW 4690   3.166   1.216   3.776
  760SOL    HW1 4691   3.178   1.303   3.738
  760SOL    HW2 4692   3.153   1.231   3.870
  760SOL     MW 4693   3.166   1.229   3.783
  761SOL     OW 4694   0.333   1.480   4.318
  761SOL    HW1 4695   0.425   1.504   4.304
  761SOL    HW2 4696   0.330   1.386   4.299
  761SOL     MW 4697   0.344   1.471   4.314
  762SOL     OW 4698   1.212   0.108   4.967
  762SOL    HW1 4699   1.226   0.023   4.925
  762SOL    HW2 4700   1.154   0.089   5.040
  762SOL     MW 4701   1.207   0.095   4.971
  763SOL     OW 4702   0.708   2.424   3.524
  763SOL    HW1 4703   0.693   2.368   3.448
  763SOL    HW2 4704   0.668   2.377   3.597
  763SOL     MW 4705   0.701   2.411   3.524
  764SOL     OW 4706   5.253   2.982   2.427
  764SOL    HW1 4707   5.246   3.071   2.392
  764SOL    HW2 4708   5.311   2.990   2.503
  764SOL     MW 4709   5.260   2.995   2.432
  765SOL     OW 4710   5.457   2.203   3.638
  765SOL    HW1 4711   5.381   2.260   3.644
  765SOL    HW2 4712   5.427   2.119   3.672
  765SOL     MW 4713   5.444   2.200   3.643
  766SOL     OW 4714   1.491   1.510   3.180
  766SOL    HW1 4715   1.418   1.559   3.142
  766SOL    HW2 4716   1.461   1.488   3.268
  766SOL     MW 4717   1.478   1.513   3.186
  767SOL     OW 4718   1.221   0.790   5.228
  767SOL    HW1 4719   1.190   0.880   5.239
  767SOL    HW2 4720   1.287   0.779   5.296
  767SOL     MW 4721   1.225   0.800   5.238
  768SOL     OW 4722   5.645   1.063   5.578
  768SOL    HW1 4723   5.584   1.105   5.639
  768SOL    HW2 4724   5.593   0.996   5.534
  768SOL     MW 4725   5.631   1.060   5.580
  769SOL     OW 4726   0.442   5.413   3.029
  769SOL    HW1 4727   0.360   5.430   3.076
  769SOL    HW2 4728   0.436   5.321   3.004
  769SOL     MW 4729   0.431   5.404   3.032
  770SOL     OW 4730   1.485   5.649   2.883
  770SOL    HW1 4731   1.538   5.627   2.959
  770SOL    HW2 4732   1.426   5.573   2.872
  770SOL     MW 4733   1.484   5.636   2.891
  771SOL     OW 4734   4.763   5.531   0.703
  771SOL    HW1 4735   4.818   5.553   0.779
  771SOL    HW2 4736   4.709   5.457   0.734
  771SOL     MW 4737   4.763   5.524   0.717
  772SOL     OW 4738   0.863   1.734   0.086
  772SOL    HW1 4739   0.889   1.676   0.158
  772SOL    HW2 4740   0.791   1.786   0.123
  772SOL     MW 4741   0.857   1.733   0.100
  773SOL     OW 4742   0.694   3.092   2.548
  773SOL    HW1 4743   0.725   3.100   2.638
  773SOL    HW2 4744   0.620   3.153   2.543
  773SOL     MW 4745   0.688   3.101   2.559
  774SOL     OW 4746   2.041   6.071   3.826
  774SOL    HW1 4747   1.962   6.081   3.879
  774SOL    HW2 4748   2.071   6.161   3.811
  774SOL     MW 4749   2.035   6.084   3.831
  775SOL     OW 4750   3.707   0.365   2.981
  775SOL    HW1 4751   3.637   0.425   2.955
  775SOL    HW2 4752   3.780   0.422   3.007
  775SOL     MW 4753   3.707   0.380   2.981
  776SOL     OW 4754   3.975   1.274   5.404
  776SOL    HW1 4755   3.906   1.312   5.350
  776SOL    HW2 4756   3.950   1.182   5.412
  776SOL     MW 4757   3.963   1.267   5.398
  777SOL     OW 4758   1.248   1.545   5.333
  777SOL    HW1 4759   1.311   1.495   5.282
  777SOL    HW2 4760   1.163   1.517   5.301
  777SOL     MW 4761   1.245   1.535   5.323
  778SOL     OW 4762   0.618   6.058   4.256
  778SOL    HW1 4763   0.674   6.009   4.316
  778SOL    HW2 4764   0.535   6.066   4.303
  778SOL     MW 4765   0.614   6.053   4.270
  779SOL     OW 4766   1.151   0.107   4.503
  779SOL    HW1 4767   1.121   0.101   4.412
  779SOL    HW2 4768   1.070   0.110   4.554
  779SOL     MW 4769   1.137   0.107   4.498
  780SOL     OW 4770   5.407   5.532   3.816
  780SOL    HW1 4771   5.316   5.504   3.826
  780SOL    HW2 4772   5.402   5.625   3.795
  780SOL     MW 4773   5.394   5.540   3.814
  781SOL     OW 4774   2.036   0.776   3.386
  781SOL    HW1 4775   2.116   0.730   3.412
  781SOL    HW2 4776   2.026   0.845   3.452
  781SOL     MW 4777   2.045   0.779   3.398
  782SOL     OW 4778   3.005   0.322   2.535
  782SOL    HW1 4779   3.048   0.397   2.493
  782SOL    HW2 4780   2.968   0.357   2.615
  782SOL     MW 4781   3.006   0.336   2.540
  783SOL     OW 4782   2.590   4.867   5.319
  783SOL    HW1 4783   2.553   4.931   5.379
  783SOL    HW2 4784   2.632   4.802   5.376
  783SOL     MW 4785   2.591   4.866   5.334
  784SOL     OW 4786   5.708   5.906   6.054
  784SOL    HW1 4787   5.696   5.828   5.999
  784SOL    HW2 4788   5.733   5.975   5.993
  784SOL     MW 4789   5.710   5.905   6.039
  785SOL     OW 4790   0.390   5.817   0.222
  785SOL    HW1 4791   0.374   5.829   0.129
  785SOL    HW2 4792   0.349   5.733   0.243
  785SOL     MW 4793   0.383   5.808   0.213
  786SOL     OW 4794   2.112   1.398   0.390
  786SOL    HW1 4795   2.090   1.474   0.443
  786SOL    HW2 4796   2.028   1.369   0.354
  786SOL     MW 4797   2.099   1.404   0.392
  787SOL     OW 4798   0.759  -0.001   5.052
  787SOL    HW1 4799   0.741   0.090   5.074
  787SOL    HW2 4800   0.742  -0.050   5.133
  787SOL     MW 4801   0.755   0.004   5.065
  788SOL     OW 4802   4.265   5.855   1.859
  788SOL    HW1 4803   4.292   5.773   1.902
  788SOL    HW2 4804   4.285   5.923   1.923
  788SOL     MW 4805   4.271   5.853   1.873
  789SOL     OW 4806   5.110   3.629   4.736
  789SOL    HW1 4807   5.064   3.549   4.712
  789SOL    HW2 4808   5.043   3.698   4.728
  789SOL     MW 4809   5.096   3.628   4.732
  790SOL     OW 4810   1.102   1.907   3.972
  790SOL    HW1 4811   1.107   1.875   4.062
  790SOL    HW2 4812   1.188   1.885   3.935
  790SOL     MW 4813   1.114   1.900   3.979
  791SOL     OW 4814   0.443   0.996   3.369
  791SOL    HW1 4815   0.458   1.015   3.461
  791SOL    HW2 4816   0.355   1.029   3.351
  791SOL     MW 4817   0.434   1.003   3.378
  792SOL     OW 4818   0.597   0.641   5.878
  792SOL    HW1 4819   0.602   0.693   5.958
  792SOL    HW2 4820   0.553   0.560   5.904
  792SOL     MW 4821   0.592   0.637   5.892
  793SOL     OW 4822   1.969   2.722   4.559
  793SOL    HW1 4823   2.024   2.792   4.525
  793SOL    HW2 4824   2.028   2.668   4.612
  793SOL     MW 4825   1.984   2.724   4.562
  794SOL     OW 4826   2.014   5.836   4.028
  794SOL    HW1 4827   2.065   5.917   4.036
  794SOL    HW2 4828   1.941   5.858   3.970
  794SOL     MW 4829   2.011   5.849   4.021
  795SOL     OW 4830   0.136   4.626   0.048
  795SOL    HW1 4831   0.085   4.622  -0.033
  795SOL    HW2 4832   0.071   4.619   0.118
  795SOL     MW 4833   0.121   4.624   0.047
  796SOL     OW 4834   1.105   1.606   0.703
  796SOL    HW1 4835   1.086   1.674   0.638
  796SOL    HW2 4836   1.115   1.526   0.652
  796SOL     MW 4837   1.104   1.605   0.688
  797SOL     OW 4838   4.666   0.873   4.324
  797SOL    HW1 4839   4.712   0.946   4.283
  797SOL    HW2 4840   4.734   0.806   4.336
  797SOL     MW 4841   4.681   0.874   4.321
  798SOL     OW 4842   5.780   2.183   4.014
  798SOL    HW1 4843   5.810   2.134   3.938
  798SOL    HW2 4844   5.854   2.238   4.038
  798SOL     MW 4845   5.793   2.183   4.008
  799SOL     OW 4846   0.413   0.896   0.962
  799SOL    HW1 4847   0.354   0.825   0.986
  799SOL    HW2 4848   0.487   0.887   1.022
  799SOL     MW 4849   0.415   0.886   0.973
  800SOL     OW 4850   1.254   4.758   0.143
  800SOL    HW1 4851   1.264   4.797   0.230
  800SOL    HW2 4852   1.213   4.674   0.159
  800SOL     MW 4853   1.250   4.753   0.156
  801SOL     OW 4854   0.141   5.964   4.435
  801SOL    HW1 4855   0.094   5.961   4.352
  801SOL    HW2 4856   0.081   6.008   4.495
  801SOL     MW 4857   0.127   5.970   4.432
  802SOL     OW 4858   0.561   1.289   4.985
  802SOL    HW1 4859   0.500   1.219   4.963
  802SOL    HW2 4860   0.630   1.246   5.035
  802SOL     MW 4861   0.562   1.275   4.988
  803SOL     OW 4862   1.321   0.235   5.790
  803SOL    HW1 4863   1.341   0.150   5.829
  803SOL    HW2 4864   1.400   0.287   5.805
  803SOL     MW 4865   1.334   0.231   5.797
  804SOL     OW 4866   0.869   1.712   4.082
  804SOL    HW1 4867   0.778   1.721   4.111
  804SOL    HW2 4868   0.918   1.771   4.140
  804SOL     MW 4869   0.864   1.721   4.093
  805SOL     OW 4870   5.670   1.402   0.165
  805SOL    HW1 4871   5.721   1.427   0.242
  805SOL    HW2 4872   5.581   1.433   0.183
  805SOL     MW 4873   5.665   1.409   0.177
  806SOL     OW 4874   1.025   1.381   5.684
  806SOL    HW1 4875   1.073   1.373   5.767
  806SOL    HW2 4876   1.017   1.291   5.652
  806SOL     MW 4877   1.030   1.369   5.690
  807SOL     OW 4878   6.037   1.215   5.562
  807SOL    HW1 4879   5.954   1.222   5.516
  807SOL    HW2 4880   6.104   1.226   5.494
  807SOL     MW 4881   6.035   1.217   5.548
  808SOL     OW 4882   5.782   1.742   4.590
  808SOL    HW1 4883   5.744   1.812   4.537
  808SOL    HW2 4884   5.716   1.673   4.589
  808SOL     MW 4885   5.768   1.743   4.583
  809SOL     OW 4886   5.420   1.149   0.134
  809SOL    HW1 4887   5.345   1.120   0.083
  809SOL    HW2 4888   5.382   1.199   0.207
  809SOL     MW 4889   5.405   1.152   0.137
  810SOL     OW 4890   5.250   1.952   5.147
  810SOL    HW1 4891   5.171   1.964   5.095
  810SOL    HW2 4892   5.305   2.028   5.125
  810SOL     MW 4893   5.247   1.964   5.137
  811SOL     OW 4894   5.813   5.442   2.178
  811SOL    HW1 4895   5.825   5.388   2.100
  811SOL    HW2 4896   5.721   5.466   2.177
  811SOL     MW 4897   5.803   5.438   2.168
  812SOL     OW 4898   0.933   0.516   5.396
  812SOL    HW1 4899   0.922   0.497   5.489
  812SOL    HW2 4900   0.945   0.611   5.392
  812SOL     MW 4901   0.933   0.526   5.407
  813SOL     OW 4902   0.722   5.281   5.330
  813SOL    HW1 4903   0.679   5.363   5.352
  813SOL    HW2 4904   0.675   5.215   5.380
  813SOL     MW 4905   0.711   5.283   5.340
  814SOL     OW 4906   3.573   2.165   5.918
  814SOL    HW1 4907   3.599   2.243   5.869
  814SOL    HW2 4908   3.572   2.095   5.852
  814SOL     MW 4909   3.576   2.166   5.903
  815SOL     OW 4910   0.483   1.744   0.147
  815SOL    HW1 4911   0.469   1.650   0.145
  815SOL    HW2 4912   0.409   1.778   0.198
  815SOL     MW 4913   0.471   1.737   0.153
  816SOL     OW 4914   4.584   4.885   0.424
  816SOL    HW1 4915   4.615   4.809   0.473
  816SOL    HW2 4916   4.497   4.859   0.392
  816SOL     MW 4917   4.576   4.872   0.426
  817SOL     OW 4918   0.176   1.181   5.202
  817SOL    HW1 4919   0.107   1.228   5.248
  817SOL    HW2 4920   0.256   1.203   5.249
  817SOL     MW 4921   0.177   1.190   5.214
  818SOL     OW 4922   0.408   0.857   5.834
  818SOL    HW1 4923   0.465   0.928   5.803
  818SOL    HW2 4924   0.468   0.789   5.864
  818SOL     MW 4925   0.423   0.858   5.834
  819SOL     OW 4926   5.043   4.705   0.067
  819SOL    HW1 4927   5.055   4.664   0.153
  819SOL    HW2 4928   5.060   4.635   0.005
  819SOL     MW 4929   5.047   4.691   0.070
  820SOL     OW 4930   5.973   1.802   5.120
  820SOL    HW1 4931   5.966   1.769   5.031
  820SOL    HW2 4932   6.011   1.889   5.111
  820SOL     MW 4933   5.977   1.809   5.108
  821SOL     OW 4934   0.067   5.694   0.918
  821SOL    HW1 4935   0.140   5.658   0.968
  821SOL    HW2 4936   0.098   5.693   0.827
  821SOL     MW 4937   0.080   5.689   0.912
  822SOL     OW 4938   0.038   1.072   4.496
  822SOL    HW1 4939  -0.051   1.037   4.498
  822SOL    HW2 4940   0.026   1.165   4.477
  822SOL     MW 4941   0.025   1.079   4.494
  823SOL     OW 4942   0.115   1.760   5.249
  823SOL    HW1 4943   0.045   1.752   5.185
  823SOL    HW2 4944   0.161   1.676   5.246
  823SOL     MW 4945   0.112   1.749   5.240
  824SOL     OW 4946   0.950   1.421   4.728
  824SOL    HW1 4947   0.963   1.352   4.663
  824SOL    HW2 4948   0.856   1.419   4.747
  824SOL     MW 4949   0.939   1.412   4.722
  825SOL     OW 4950   5.793   5.253   0.575
  825SOL    HW1 4951   5.778   5.159   0.568
  825SOL    HW2 4952   5.833   5.277   0.491
  825SOL     MW 4953   5.796   5.244   0.563
  826SOL     OW 4954   1.998   0.655   6.085
  826SOL    HW1 4955   2.009   0.748   6.104
  826SOL    HW2 4956   2.067   0.612   6.136
  826SOL     MW 4957   2.008   0.661   6.094
  827SOL     OW 4958   1.935   4.346   5.925
  827SOL    HW1 4959   1.874   4.420   5.928
  827SOL    HW2 4960   2.011   4.375   5.976
  827SOL     MW 4961   1.937   4.359   5.932
  828SOL     OW 4962   0.813   0.610   4.421
  828SOL    HW1 4963   0.839   0.521   4.397
  828SOL    HW2 4964   0.891   0.663   4.405
  828SOL     MW 4965   0.826   0.606   4.416
  829SOL     OW 4966   6.041   1.474   4.177
  829SOL    HW1 4967   6.124   1.493   4.133
  829SOL    HW2 4968   6.032   1.379   4.173
  829SOL     MW 4969   6.050   1.465   4.171
  830SOL     OW 4970   0.068   1.655   0.867
  830SOL    HW1 4971   0.101   1.568   0.843
  830SOL    HW2 4972  -0.023   1.655   0.836
  830SOL     MW 4973   0.061   1.644   0.860
  831SOL     OW 4974   1.754   0.932   3.683
  831SOL    HW1 4975   1.839   0.959   3.648
  831SOL    HW2 4976   1.712   0.885   3.611
  831SOL     MW 4977   1.760   0.930   3.669
  832SOL     OW 4978   4.845   0.514   3.070
  832SOL    HW1 4979   4.919   0.573   3.081
  832SOL    HW2 4980   4.794   0.552   2.999
  832SOL     MW 4981   4.848   0.527   3.062
  833SOL     OW 4982   2.371   2.101   4.301
  833SOL    HW1 4983   2.390   2.063   4.215
  833SOL    HW2 4984   2.277   2.084   4.314
  833SOL     MW 4985   2.361   2.094   4.292
  834SOL     OW 4986   5.884   0.968   5.611
  834SOL    HW1 4987   5.797   1.007   5.598
  834SOL    HW2 4988   5.945   1.037   5.586
  834SOL     MW 4989   5.880   0.982   5.606
  835SOL     OW 4990   2.385   4.417   5.366
  835SOL    HW1 4991   2.480   4.417   5.376
  835SOL    HW2 4992   2.355   4.488   5.423
  835SOL     MW 4993   2.393   4.426   5.375
  836SOL     OW 4994   1.252   1.106   3.923
  836SOL    HW1 4995   1.313   1.153   3.866
  836SOL    HW2 4996   1.242   1.020   3.883
  836SOL     MW 4997   1.259   1.101   3.911
  837SOL     OW 4998   4.878   0.926   4.580
  837SOL    HW1 4999   4.914   0.861   4.640
  837SOL    HW2 5000   4.837   0.991   4.636
  837SOL     MW 5001   4.877   0.926   4.595
  838SOL     OW 5002   1.689   0.638   0.507
  838SOL    HW1 5003   1.749   0.707   0.479
  838SOL    HW2 5004   1.602   0.673   0.489
  838SOL     MW 5005   1.685   0.651   0.501
  839SOL     OW 5006   1.123   2.218   0.694
  839SOL    HW1 5007   1.216   2.209   0.677
  839SOL    HW2 5008   1.081   2.195   0.612
  839SOL     MW 5009   1.129   2.214   0.682
  840SOL     OW 5010   1.745   2.813   5.960
  840SOL    HW1 5011   1.840   2.805   5.971
  840SOL    HW2 5012   1.709   2.753   6.026
  840SOL     MW 5013   1.753   2.804   5.970
  841SOL     OW 5014   0.379   5.848   0.861
  841SOL    HW1 5015   0.446   5.895   0.811
  841SOL    HW2 5016   0.306   5.839   0.800
  841SOL     MW 5017   0.378   5.853   0.847
  842SOL     OW 5018   1.483   3.496   0.252
  842SOL    HW1 5019   1.402   3.445   0.246
  842SOL    HW2 5020   1.459   3.572   0.305
  842SOL     MW 5021   1.470   3.500   0.258
  843SOL     OW 5022   4.740   2.767   3.535
  843SOL    HW1 5023   4.761   2.673   3.529
  843SOL    HW2 5024   4.724   2.793   3.444
  843SOL     MW 5025   4.740   2.758   3.522
  844SOL     OW 5026   1.540   1.721   5.904
  844SOL    HW1 5027   1.603   1.678   5.846
  844SOL    HW2 5028   1.467   1.659   5.909
  844SOL     MW 5029   1.538   1.708   5.897
  845SOL     OW 5030   1.929   0.902   0.854
  845SOL    HW1 5031   2.014   0.858   0.859
  845SOL    HW2 5032   1.908   0.904   0.761
  845SOL     MW 5033   1.937   0.897   0.843
  846SOL     OW 5034   0.580   3.255   1.713
  846SOL    HW1 5035   0.643   3.287   1.648
  846SOL    HW2 5036   0.610   3.167   1.733
  846SOL     MW 5037   0.592   3.248   1.707
  847SOL     OW 5038   5.098   2.228   1.643
  847SOL    HW1 5039   5.063   2.260   1.560
  847SOL    HW2 5040   5.035   2.161   1.671
  847SOL     MW 5041   5.086   2.223   1.636
  848SOL     OW 5042   1.921   2.661   0.571
  848SOL    HW1 5043   1.826   2.658   0.558
  848SOL    HW2 5044   1.944   2.752   0.554
  848SOL     MW 5045   1.912   2.672   0.567
  849SOL     OW 5046   1.010   3.421   5.960
  849SOL    HW1 5047   1.099   3.441   5.933
  849SOL    HW2 5048   1.007   3.326   5.969
  849SOL     MW 5049   1.021   3.411   5.958
  850SOL     OW 5050   1.082   2.014   1.424
  850SOL    HW1 5051   1.038   1.929   1.431
  850SOL    HW2 5052   1.067   2.042   1.334
  850SOL     MW 5053   1.074   2.007   1.413
  851SOL     OW 5054   6.000   2.459   0.431
  851SOL    HW1 5055   5.978   2.532   0.373
  851SOL    HW2 5056   5.924   2.449   0.488
  851SOL     MW 5057   5.988   2.467   0.431
  852SOL     OW 5058   5.164   3.677   6.008
  852SOL    HW1 5059   5.106   3.727   5.952
  852SOL    HW2 5060   5.251   3.688   5.969
  852SOL     MW 5061   5.168   3.685   5.996
  853SOL     OW 5062   0.689   2.321   2.050
  853SOL    HW1 5063   0.595   2.335   2.044
  853SOL    HW2 5064   0.703   2.282   2.136
  853SOL     MW 5065   0.679   2.318   2.060
  854SOL     OW 5066   0.671   1.256   0.987
  854SOL    HW1 5067   0.726   1.178   0.998
  854SOL    HW2 5068   0.597   1.241   1.046
  854SOL     MW 5069   0.668   1.244   0.996
  855SOL     OW 5070   1.295   4.130   5.957
  855SOL    HW1 5071   1.239   4.208   5.952
  855SOL    HW2 5072   1.307   4.104   5.866
  855SOL     MW 5073   1.289   4.137   5.945
  856SOL     OW 5074   0.630   2.377   2.510
  856SOL    HW1 5075   0.641   2.282   2.507
  856SOL    HW2 5076   0.719   2.412   2.501
  856SOL     MW 5077   0.643   2.369   2.508
  857SOL     OW 5078   1.702   3.825   0.155
  857SOL    HW1 5079   1.627   3.843   0.212
  857SOL    HW2 5080   1.752   3.758   0.201
  857SOL     MW 5081   1.699   3.819   0.168
  858SOL     OW 5082   6.012   4.283   0.974
  858SOL    HW1 5083   5.984   4.193   0.954
  858SOL    HW2 5084   6.107   4.282   0.963
  858SOL     MW 5085   6.020   4.271   0.970
  859SOL     OW 5086   6.059   0.829   5.849
  859SOL    HW1 5087   6.001   0.873   5.786
  859SOL    HW2 5088   6.112   0.770   5.796
  859SOL     MW 5089   6.058   0.827   5.834
  860SOL     OW 5090   1.274   2.989   1.576
  860SOL    HW1 5091   1.234   3.018   1.494
  860SOL    HW2 5092   1.366   2.973   1.553
  860SOL     MW 5093   1.281   2.991   1.563
  861SOL     OW 5094   0.012   2.334   1.404
  861SOL    HW1 5095  -0.015   2.371   1.320
  861SOL    HW2 5096  -0.049   2.262   1.419
  861SOL     MW 5097   0.001   2.329   1.395
  862SOL     OW 5098   0.815   4.817   5.569
  862SOL    HW1 5099   0.785   4.904   5.596
  862SOL    HW2 5100   0.878   4.834   5.499
  862SOL     MW 5101   0.819   4.830   5.563
  863SOL     OW 5102   0.140   1.493   2.150
  863SOL    HW1 5103   0.177   1.475   2.237
  863SOL    HW2 5104   0.050   1.462   2.155
  863SOL     MW 5105   0.133   1.487   2.162
  864SOL     OW 5106   2.121   2.142   1.100
  864SOL    HW1 5107   2.121   2.187   1.184
  864SOL    HW2 5108   2.028   2.131   1.078
  864SOL     MW 5109   2.109   2.146   1.108
  865SOL     OW 5110   1.181   1.146   2.479
  865SOL    HW1 5111   1.095   1.157   2.437
  865SOL    HW2 5112   1.171   1.186   2.565
  865SOL     MW 5113   1.169   1.152   2.484
  866SOL     OW 5114   0.034   3.192   0.696
  866SOL    HW1 5115   0.083   3.112   0.675
  866SOL    HW2 5116   0.085   3.263   0.658
  866SOL     MW 5117   0.047   3.190   0.688
  867SOL     OW 5118   1.321   1.506   1.292
  867SOL    HW1 5119   1.246   1.472   1.243
  867SOL    HW2 5120   1.368   1.428   1.320
  867SOL     MW 5121   1.317   1.492   1.289
  868SOL     OW 5122   2.464   2.531   5.475
  868SOL    HW1 5123   2.429   2.620   5.481
  868SOL    HW2 5124   2.528   2.526   5.546
  868SOL     MW 5125   2.468   2.542   5.485
  869SOL     OW 5126   2.800   1.791   0.680
  869SOL    HW1 5127   2.834   1.701   0.689
  869SOL    HW2 5128   2.813   1.813   0.588
  869SOL     MW 5129   2.806   1.782   0.670
  870SOL     OW 5130   1.673   1.955   0.209
  870SOL    HW1 5131   1.622   1.881   0.177
  870SOL    HW2 5132   1.735   1.917   0.270
  870SOL     MW 5133   1.674   1.941   0.213
  871SOL     OW 5134   1.833   1.363   0.293
  871SOL    HW1 5135   1.856   1.271   0.295
  871SOL    HW2 5136   1.739   1.365   0.278
  871SOL     MW 5137   1.824   1.352   0.291
  872SOL     OW 5138   2.613   4.070   0.151
  872SOL    HW1 5139   2.592   4.016   0.227
  872SOL    HW2 5140   2.707   4.089   0.160
  872SOL     MW 5141   2.622   4.066   0.162
  873SOL     OW 5142   2.301   3.898   5.372
  873SOL    HW1 5143   2.349   3.828   5.416
  873SOL    HW2 5144   2.255   3.943   5.442
  873SOL     MW 5145   2.302   3.895   5.387
  874SOL     OW 5146   5.879   3.305   2.531
  874SOL    HW1 5147   5.968   3.336   2.540
  874SOL    HW2 5148   5.857   3.318   2.439
  874SOL     MW 5149   5.887   3.310   2.521
  875SOL     OW 5150   1.687   4.457   5.404
  875SOL    HW1 5151   1.680   4.363   5.388
  875SOL    HW2 5152   1.744   4.464   5.481
  875SOL     MW 5153   1.694   4.446   5.411
  876SOL     OW 5154   0.928   2.747   1.888
  876SOL    HW1 5155   0.964   2.716   1.805
  876SOL    HW2 5156   0.833   2.733   1.879
  876SOL     MW 5157   0.920   2.741   1.876
  877SOL     OW 5158   2.618   2.492   5.702
  877SOL    HW1 5159   2.639   2.410   5.747
  877SOL    HW2 5160   2.661   2.560   5.754
  877SOL     MW 5161   2.626   2.491   5.715
  878SOL     OW 5162   2.852   1.888   0.420
  878SOL    HW1 5163   2.878   1.974   0.453
  878SOL    HW2 5164   2.918   1.867   0.353
  878SOL     MW 5165   2.864   1.896   0.416
  879SOL     OW 5166   3.150   2.557   0.678
  879SOL    HW1 5167   3.143   2.644   0.717
  879SOL    HW2 5168   3.194   2.504   0.744
  879SOL     MW 5169   3.155   2.561   0.691
  880SOL     OW 5170   0.831   1.761   2.346
  880SOL    HW1 5171   0.866   1.804   2.423
  880SOL    HW2 5172   0.794   1.832   2.293
  880SOL     MW 5173   0.830   1.776   2.349
  881SOL     OW 5174   1.011   3.315   2.014
  881SOL    HW1 5175   1.102   3.319   1.987
  881SOL    HW2 5176   1.014   3.329   2.109
  881SOL     MW 5177   1.023   3.317   2.023
  882SOL     OW 5178   2.885   2.529   0.689
  882SOL    HW1 5179   2.888   2.469   0.763
  882SOL    HW2 5180   2.974   2.531   0.654
  882SOL     MW 5181   2.897   2.522   0.694
  883SOL     OW 5182   5.457   2.306   1.899
  883SOL    HW1 5183   5.449   2.390   1.946
  883SOL    HW2 5184   5.382   2.254   1.931
  883SOL     MW 5185   5.446   2.310   1.909
  884SOL     OW 5186   1.416   1.629   1.829
  884SOL    HW1 5187   1.414   1.611   1.735
  884SOL    HW2 5188   1.447   1.547   1.869
  884SOL     MW 5189   1.420   1.616   1.822
  885SOL     OW 5190   5.318   3.013   5.411
  885SOL    HW1 5191   5.396   3.067   5.418
  885SOL    HW2 5192   5.299   2.986   5.501
  885SOL     MW 5193   5.325   3.016   5.423
  886SOL     OW 5194   1.681   4.452   0.450
  886SOL    HW1 5195   1.668   4.398   0.528
  886SOL    HW2 5196   1.751   4.408   0.402
  886SOL     MW 5197   1.689   4.440   0.454
  887SOL     OW 5198   2.050   2.144   6.117
  887SOL    HW1 5199   2.143   2.127   6.132
  887SOL    HW2 5200   2.049   2.220   6.059
  887SOL     MW 5201   2.062   2.151   6.111
  888SOL     OW 5202   1.606   2.379   1.706
  888SOL    HW1 5203   1.687   2.424   1.731
  888SOL    HW2 5204   1.546   2.395   1.779
  888SOL     MW 5205   1.609   2.387   1.719
  889SOL     OW 5206   2.689   0.036   0.049
  889SOL    HW1 5207   2.665   0.013  -0.041
  889SOL    HW2 5208   2.683  -0.048   0.097
  889SOL     MW 5209   2.685   0.023   0.044
  890SOL     OW 5210   1.995   3.066   1.152
  890SOL    HW1 5211   2.066   3.128   1.170
  890SOL    HW2 5212   1.997   3.055   1.057
  890SOL     MW 5213   2.005   3.073   1.142
  891SOL     OW 5214   1.608   2.299   1.303
  891SOL    HW1 5215   1.596   2.255   1.387
  891SOL    HW2 5216   1.616   2.228   1.239
  891SOL     MW 5217   1.607   2.285   1.305
  892SOL     OW 5218   2.569   2.612   1.060
  892SOL    HW1 5219   2.567   2.519   1.037
  892SOL    HW2 5220   2.530   2.617   1.147
  892SOL     MW 5221   2.564   2.601   1.068
  893SOL     OW 5222   1.826   0.922   0.021
  893SOL    HW1 5223   1.839   0.844   0.075
  893SOL    HW2 5224   1.740   0.911  -0.018
  893SOL     MW 5225   1.817   0.910   0.023
  894SOL     OW 5226   2.189   2.925   1.437
  894SOL    HW1 5227   2.184   2.836   1.402
  894SOL    HW2 5228   2.261   2.922   1.500
  894SOL     MW 5229   2.198   2.914   1.441
  895SOL     OW 5230   2.993   2.339   4.537
  895SOL    HW1 5231   2.932   2.401   4.497
  895SOL    HW2 5232   3.079   2.369   4.506
  895SOL     MW 5233   2.997   2.351   4.528
  896SOL     OW 5234   0.022   0.596   2.605
  896SOL    HW1 5235   0.072   0.525   2.565
  896SOL    HW2 5236  -0.059   0.554   2.635
  896SOL     MW 5237   0.018   0.581   2.604
  897SOL     OW 5238   0.766   3.383   4.794
  897SOL    HW1 5239   0.777   3.291   4.770
  897SOL    HW2 5240   0.689   3.383   4.850
  897SOL     MW 5241   0.758   3.371   4.798
  898SOL     OW 5242   2.673   3.187   0.253
  898SOL    HW1 5243   2.597   3.133   0.273
  898SOL    HW2 5244   2.707   3.152   0.171
  898SOL     MW 5245   2.667   3.176   0.245
  899SOL     OW 5246   0.160   3.328   5.466
  899SOL    HW1 5247   0.096   3.266   5.433
  899SOL    HW2 5248   0.217   3.277   5.524
  899SOL     MW 5249   0.159   3.314   5.469
  900SOL     OW 5250   1.743   2.681   0.259
  900SOL    HW1 5251   1.817   2.653   0.204
  900SOL    HW2 5252   1.778   2.755   0.309
  900SOL     MW 5253   1.757   2.687   0.258
  901SOL     OW 5254   0.714   2.551   5.794
  901SOL    HW1 5255   0.712   2.647   5.799
  901SOL    HW2 5256   0.783   2.526   5.856
  901SOL     MW 5257   0.723   2.560   5.803
  902SOL     OW 5258   0.828   3.354   1.546
  902SOL    HW1 5259   0.813   3.326   1.455
  902SOL    HW2 5260   0.913   3.316   1.569
  902SOL     MW 5261   0.837   3.346   1.537
  903SOL     OW 5262   2.627   3.713   1.505
  903SOL    HW1 5263   2.625   3.686   1.596
  903SOL    HW2 5264   2.672   3.643   1.459
  903SOL     MW 5265   2.632   3.701   1.511
  904SOL     OW 5266   5.686   5.590   5.022
  904SOL    HW1 5267   5.687   5.545   5.106
  904SOL    HW2 5268   5.698   5.520   4.958
  904SOL     MW 5269   5.688   5.575   5.024
  905SOL     OW 5270   5.001   2.240   3.386
  905SOL    HW1 5271   5.024   2.265   3.476
  905SOL    HW2 5272   4.959   2.155   3.395
  905SOL     MW 5273   4.998   2.232   3.399
  906SOL     OW 5274   0.535   4.045   5.545
  906SOL    HW1 5275   0.568   3.960   5.573
  906SOL    HW2 5276   0.603   4.079   5.487
  906SOL     MW 5277   0.548   4.039   5.542
  907SOL     OW 5278   5.246   0.246   1.629
  907SOL    HW1 5279   5.242   0.186   1.554
  907SOL    HW2 5280   5.340   0.261   1.642
  907SOL     MW 5281   5.258   0.240   1.621
  908SOL     OW 5282   1.178   0.566   0.924
  908SOL    HW1 5283   1.248   0.603   0.979
  908SOL    HW2 5284   1.188   0.471   0.934
  908SOL     MW 5285   1.188   0.558   0.933
  909SOL     OW 5286   0.437   4.202   1.752
  909SOL    HW1 5287   0.357   4.170   1.795
  909SOL    HW2 5288   0.427   4.297   1.751
  909SOL     MW 5289   0.425   4.210   1.757
  910SOL     OW 5290   5.868   5.290   4.230
  910SOL    HW1 5291   5.843   5.382   4.221
  910SOL    HW2 5292   5.830   5.247   4.154
  910SOL     MW 5293   5.860   5.296   4.219
  911SOL     OW 5294   5.468   3.387   5.577
  911SOL    HW1 5295   5.530   3.390   5.504
  911SOL    HW2 5296   5.388   3.426   5.542
  911SOL     MW 5297   5.466   3.393   5.563
  912SOL     OW 5298   0.333   2.715   3.042
  912SOL    HW1 5299   0.349   2.765   3.123
  912SOL    HW2 5300   0.384   2.635   3.052
  912SOL     MW 5301   0.341   2.711   3.054
  913SOL     OW 5302   2.072   1.515   5.718
  913SOL    HW1 5303   2.067   1.610   5.708
  913SOL    HW2 5304   2.152   1.491   5.671
  913SOL     MW 5305   2.082   1.524   5.711
  914SOL     OW 5306   1.678   4.667   5.000
  914SOL    HW1 5307   1.737   4.620   5.058
  914SOL    HW2 5308   1.692   4.760   5.022
  914SOL     MW 5309   1.687   4.673   5.010
  915SOL     OW 5310   1.815   5.311   4.978
  915SOL    HW1 5311   1.826   5.406   4.971
  915SOL    HW2 5312   1.794   5.296   5.070
  915SOL     MW 5313   1.814   5.321   4.989
  916SOL     OW 5314   0.543   2.722   2.600
  916SOL    HW1 5315   0.453   2.741   2.627
  916SOL    HW2 5316   0.555   2.772   2.519
  916SOL     MW 5317   0.533   2.731   2.593
  917SOL     OW 5318   0.231   3.156   5.931
  917SOL    HW1 5319   0.236   3.060   5.935
  917SOL    HW2 5320   0.268   3.179   5.846
  917SOL     MW 5321   0.236   3.147   5.921
  918SOL     OW 5322   1.066   2.113   1.167
  918SOL    HW1 5323   0.988   2.116   1.111
  918SOL    HW2 5324   1.113   2.193   1.145
  918SOL     MW 5325   1.062   2.124   1.157
  919SOL     OW 5326   3.145   4.082   0.080
  919SOL    HW1 5327   3.161   4.135   0.002
  919SOL    HW2 5328   3.206   4.115   0.146
  919SOL     MW 5329   3.155   4.093   0.079
  920SOL     OW 5330   1.471   2.289   2.059
  920SOL    HW1 5331   1.396   2.253   2.107
  920SOL    HW2 5332   1.485   2.229   1.987
  920SOL     MW 5333   1.463   2.277   2.056
  921SOL     OW 5334   2.586   1.874   4.349
  921SOL    HW1 5335   2.515   1.909   4.404
  921SOL    HW2 5336   2.546   1.863   4.262
  921SOL     MW 5337   2.571   1.877   4.345
  922SOL     OW 5338   2.469   0.826   2.369
  922SOL    HW1 5339   2.546   0.863   2.412
  922SOL    HW2 5340   2.467   0.867   2.283
  922SOL     MW 5341   2.478   0.836   2.364
  923SOL     OW 5342   1.270   2.542   0.978
  923SOL    HW1 5343   1.343   2.604   0.982
  923SOL    HW2 5344   1.194   2.596   0.956
  923SOL     MW 5345   1.270   2.557   0.976
  924SOL     OW 5346   1.056   2.518   2.024
  924SOL    HW1 5347   1.048   2.429   1.988
  924SOL    HW2 5348   0.979   2.564   1.991
  924SOL     MW 5349   1.045   2.512   2.015
  925SOL     OW 5350   3.225   3.930   1.097
  925SOL    HW1 5351   3.264   3.861   1.150
  925SOL    HW2 5352   3.195   3.995   1.161
  925SOL     MW 5353   3.226   3.929   1.112
  926SOL     OW 5354   1.343   2.078   2.408
  926SOL    HW1 5355   1.350   2.089   2.503
  926SOL    HW2 5356   1.278   2.009   2.396
  926SOL     MW 5357   1.336   2.071   2.418
  927SOL     OW 5358   0.507   0.805   2.110
  927SOL    HW1 5359   0.416   0.779   2.123
  927SOL    HW2 5360   0.502   0.888   2.064
  927SOL     MW 5361   0.495   0.812   2.106
  928SOL     OW 5362   2.428   1.608   0.880
  928SOL    HW1 5363   2.401   1.643   0.965
  928SOL    HW2 5364   2.425   1.684   0.821
  928SOL     MW 5365   2.424   1.622   0.883
  929SOL     OW 5366   0.187   2.867   5.907
  929SOL    HW1 5367   0.224   2.871   5.818
  929SOL    HW2 5368   0.264   2.861   5.964
  929SOL     MW 5369   0.202   2.867   5.903
  930SOL     OW 5370   2.422   1.875   0.783
  930SOL    HW1 5371   2.433   1.950   0.724
  930SOL    HW2 5372   2.392   1.913   0.865
  930SOL     MW 5373   2.420   1.889   0.786
  931SOL     OW 5374   3.601   3.453   0.940
  931SOL    HW1 5375   3.527   3.407   0.900
  931SOL    HW2 5376   3.603   3.421   1.030
  931SOL     MW 5377   3.592   3.443   0.947
  932SOL     OW 5378   1.316   5.384   5.391
  932SOL    HW1 5379   1.243   5.421   5.342
  932SOL    HW2 5380   1.284   5.378   5.481
  932SOL     MW 5381   1.302   5.388   5.396
  933SOL     OW 5382   2.740   1.254   0.668
  933SOL    HW1 5383   2.812   1.231   0.610
  933SOL    HW2 5384   2.686   1.315   0.616
  933SOL     MW 5385   2.742   1.259   0.654
  934SOL     OW 5386   2.145   2.587   4.695
  934SOL    HW1 5387   2.197   2.538   4.758
  934SOL    HW2 5388   2.209   2.637   4.643
  934SOL     MW 5389   2.160   2.587   4.696
  935SOL     OW 5390   0.563   2.123   1.633
  935SOL    HW1 5391   0.514   2.187   1.684
  935SOL    HW2 5392   0.615   2.176   1.572
  935SOL     MW 5393   0.563   2.138   1.632
  936SOL     OW 5394   0.448   4.136   2.264
  936SOL    HW1 5395   0.424   4.052   2.227
  936SOL    HW2 5396   0.534   4.156   2.226
  936SOL     MW 5397   0.456   4.128   2.254
  937SOL     OW 5398   0.972   1.435   4.381
  937SOL    HW1 5399   0.931   1.353   4.407
  937SOL    HW2 5400   0.984   1.427   4.287
  937SOL     MW 5401   0.968   1.424   4.372
  938SOL     OW 5402   0.190   2.756   1.130
  938SOL    HW1 5403   0.126   2.802   1.184
  938SOL    HW2 5404   0.138   2.714   1.061
  938SOL     MW 5405   0.175   2.756   1.128
  939SOL     OW 5406   1.102   5.162   0.463
  939SOL    HW1 5407   1.048   5.233   0.429
  939SOL    HW2 5408   1.152   5.202   0.534
  939SOL     MW 5409   1.102   5.176   0.468
  940SOL     OW 5410   0.470   3.666   1.982
  940SOL    HW1 5411   0.546   3.622   1.946
  940SOL    HW2 5412   0.450   3.735   1.918
  940SOL     MW 5413   0.477   3.669   1.969
  941SOL     OW 5414   2.138   1.413   2.466
  941SOL    HW1 5415   2.138   1.318   2.453
  941SOL    HW2 5416   2.046   1.436   2.478
  941SOL     MW 5417   2.126   1.404   2.466
  942SOL     OW 5418   5.682   3.500   1.517
  942SOL    HW1 5419   5.630   3.424   1.543
  942SOL    HW2 5420   5.702   3.545   1.599
  942SOL     MW 5421   5.678   3.496   1.531
  943SOL     OW 5422   1.565   4.237   5.982
  943SOL    HW1 5423   1.478   4.202   5.961
  943SOL    HW2 5424   1.586   4.197   6.066
  943SOL     MW 5425   1.556   4.227   5.990
  944SOL     OW 5426   1.612   2.174   0.064
  944SOL    HW1 5427   1.631   2.115   0.137
  944SOL    HW2 5428   1.517   2.190   0.071
  944SOL     MW 5429   1.602   2.169   0.074
  945SOL     OW 5430   4.531   2.776   2.194
  945SOL    HW1 5431   4.465   2.751   2.130
  945SOL    HW2 5432   4.586   2.698   2.203
  945SOL     MW 5433   4.530   2.763   2.187
  946SOL     OW 5434   2.057   3.480   0.764
  946SOL    HW1 5435   2.062   3.426   0.685
  946SOL    HW2 5436   2.014   3.424   0.829
  946SOL     MW 5437   2.052   3.466   0.762
  947SOL     OW 5438   1.174   4.007   0.383
  947SOL    HW1 5439   1.107   3.949   0.420
  947SOL    HW2 5440   1.164   3.998   0.289
  947SOL     MW 5441   1.164   3.998   0.376
  948SOL     OW 5442   0.641   0.812   1.083
  948SOL    HW1 5443   0.697   0.888   1.072
  948SOL    HW2 5444   0.626   0.808   1.178
  948SOL     MW 5445   0.646   0.821   1.094
  949SOL     OW 5446   0.823   1.526   6.046
  949SOL    HW1 5447   0.868   1.533   5.962
  949SOL    HW2 5448   0.838   1.611   6.088
  949SOL     MW 5449   0.831   1.538   6.041
  950SOL     OW 5450   5.381   2.140   2.510
  950SOL    HW1 5451   5.428   2.076   2.563
  950SOL    HW2 5452   5.429   2.142   2.427
  950SOL     MW 5453   5.393   2.132   2.506
  951SOL     OW 5454   5.621   2.142   2.070
  951SOL    HW1 5455   5.657   2.067   2.022
  951SOL    HW2 5456   5.572   2.191   2.005
  951SOL     MW 5457   5.619   2.139   2.056
  952SOL     OW 5458   0.761   1.906   0.884
  952SOL    HW1 5459   0.673   1.884   0.853
  952SOL    HW2 5460   0.768   1.866   0.970
  952SOL     MW 5461   0.751   1.898   0.891
  953SOL     OW 5462   0.833   4.745   0.347
  953SOL    HW1 5463   0.756   4.797   0.369
  953SOL    HW2 5464   0.876   4.795   0.277
  953SOL     MW 5465   0.829   4.758   0.341
  954SOL     OW 5466   3.119   4.835   5.178
  954SOL    HW1 5467   3.139   4.929   5.174
  954SOL    HW2 5468   3.203   4.794   5.197
  954SOL     MW 5469   3.133   4.842   5.180
  955SOL     OW 5470   3.174   3.810   5.010
  955SOL    HW1 5471   3.131   3.855   5.083
  955SOL    HW2 5472   3.204   3.727   5.047
  955SOL     MW 5473   3.172   3.805   5.024
  956SOL     OW 5474   0.614   2.663   1.463
  956SOL    HW1 5475   0.691   2.718   1.478
  956SOL    HW2 5476   0.648   2.574   1.466
  956SOL     MW 5477   0.628   2.659   1.465
  957SOL     OW 5478   1.316   1.931   1.513
  957SOL    HW1 5479   1.330   1.870   1.440
  957SOL    HW2 5480   1.226   1.961   1.501
  957SOL     MW 5481   1.306   1.927   1.502
  958SOL     OW 5482   0.918   3.884   0.400
  958SOL    HW1 5483   0.890   3.856   0.313
  958SOL    HW2 5484   0.888   3.975   0.407
  958SOL     MW 5485   0.910   3.892   0.390
  959SOL     OW 5486   1.587   3.778   4.525
  959SOL    HW1 5487   1.556   3.868   4.527
  959SOL    HW2 5488   1.529   3.732   4.586
  959SOL     MW 5489   1.575   3.783   4.533
  960SOL     OW 5490   0.404   1.479   1.188
  960SOL    HW1 5491   0.319   1.519   1.207
  960SOL    HW2 5492   0.461   1.552   1.167
  960SOL     MW 5493   0.400   1.493   1.188
  961SOL     OW 5494   1.938   3.306   0.346
  961SOL    HW1 5495   1.847   3.326   0.367
  961SOL    HW2 5496   1.934   3.230   0.288
  961SOL     MW 5497   1.926   3.299   0.341
  962SOL     OW 5498   1.575   3.293   4.477
  962SOL    HW1 5499   1.662   3.325   4.499
  962SOL    HW2 5500   1.558   3.328   4.390
  962SOL     MW 5501   1.584   3.302   4.469
  963SOL     OW 5502   0.136   1.695   5.953
  963SOL    HW1 5503   0.137   1.604   5.925
  963SOL    HW2 5504   0.224   1.728   5.931
  963SOL     MW 5505   0.148   1.688   5.947
  964SOL     OW 5506   1.056   0.861   2.450
  964SOL    HW1 5507   1.049   0.948   2.412
  964SOL    HW2 5508   1.011   0.804   2.388
  964SOL     MW 5509   1.049   0.865   2.437
  965SOL     OW 5510   2.537   1.341   3.195
  965SOL    HW1 5511   2.612   1.290   3.224
  965SOL    HW2 5512   2.470   1.324   3.262
  965SOL     MW 5513   2.538   1.332   3.207
  966SOL     OW 5514   0.402   1.484   0.132
  966SOL    HW1 5515   0.432   1.467   0.043
  966SOL    HW2 5516   0.307   1.489   0.125
  966SOL     MW 5517   0.394   1.483   0.120
  967SOL     OW 5518   4.763   5.521   4.801
  967SOL    HW1 5519   4.852   5.485   4.796
  967SOL    HW2 5520   4.707   5.448   4.773
  967SOL     MW 5521   4.768   5.507   4.796
  968SOL     OW 5522   0.047   3.404   4.485
  968SOL    HW1 5523   0.005   3.484   4.455
  968SOL    HW2 5524   0.036   3.405   4.580
  968SOL     MW 5525   0.040   3.414   4.494
  969SOL     OW 5526   1.594   0.654   0.784
  969SOL    HW1 5527   1.618   0.687   0.697
  969SOL    HW2 5528   1.547   0.572   0.766
  969SOL     MW 5529   1.591   0.648   0.771
  970SOL     OW 5530   0.634   2.543   4.578
  970SOL    HW1 5531   0.674   2.510   4.498
  970SOL    HW2 5532   0.709   2.564   4.635
  970SOL     MW 5533   0.649   2.542   4.575
  971SOL     OW 5534   1.347   4.413   5.419
  971SOL    HW1 5535   1.415   4.421   5.352
  971SOL    HW2 5536   1.307   4.500   5.423
  971SOL     MW 5537   1.351   4.425   5.411
  972SOL     OW 5538   3.064   4.592   5.728
  972SOL    HW1 5539   3.078   4.551   5.643
  972SOL    HW2 5540   2.982   4.640   5.719
  972SOL     MW 5541   3.056   4.593   5.716
  973SOL     OW 5542   0.035   5.674   1.398
  973SOL    HW1 5543   0.030   5.761   1.358
  973SOL    HW2 5544   0.128   5.662   1.417
  973SOL     MW 5545   0.046   5.684   1.395
  974SOL     OW 5546   2.759   3.538   0.692
  974SOL    HW1 5547   2.666   3.541   0.669
  974SOL    HW2 5548   2.778   3.625   0.726
  974SOL     MW 5549   2.749   3.549   0.693
  975SOL     OW 5550   0.230   1.474   5.676
  975SOL    HW1 5551   0.241   1.410   5.747
  975SOL    HW2 5552   0.155   1.440   5.625
  975SOL     MW 5553   0.221   1.461   5.678
  976SOL     OW 5554   0.393   3.176   0.773
  976SOL    HW1 5555   0.327   3.161   0.841
  976SOL    HW2 5556   0.416   3.088   0.742
  976SOL     MW 5557   0.387   3.163   0.778
  977SOL     OW 5558   0.008   2.898   1.269
  977SOL    HW1 5559   0.036   2.988   1.252
  977SOL    HW2 5560  -0.086   2.905   1.289
  977SOL     MW 5561  -0.001   2.910   1.270
  978SOL     OW 5562   1.394   1.779   1.290
  978SOL    HW1 5563   1.370   1.687   1.297
  978SOL    HW2 5564   1.363   1.806   1.204
  978SOL     MW 5565   1.387   1.771   1.280
  979SOL     OW 5566   2.443   0.719   3.474
  979SOL    HW1 5567   2.495   0.660   3.419
  979SOL    HW2 5568   2.356   0.679   3.477
  979SOL     MW 5569   2.439   0.706   3.467
  980SOL     OW 5570   5.603   2.392   0.440
  980SOL    HW1 5571   5.549   2.452   0.389
  980SOL    HW2 5572   5.582   2.305   0.406
  980SOL     MW 5573   5.594   2.388   0.429
  981SOL     OW 5574   1.885   3.046   5.410
  981SOL    HW1 5575   1.800   3.083   5.386
  981SOL    HW2 5576   1.882   3.038   5.505
  981SOL     MW 5577   1.874   3.050   5.419
  982SOL     OW 5578   3.292   3.554   5.125
  982SOL    HW1 5579   3.231   3.500   5.174
  982SOL    HW2 5580   3.373   3.551   5.176
  982SOL     MW 5581   3.295   3.546   5.138
  983SOL     OW 5582   0.814   3.446   0.531
  983SOL    HW1 5583   0.772   3.447   0.617
  983SOL    HW2 5584   0.895   3.396   0.544
  983SOL     MW 5585   0.819   3.439   0.543
  984SOL     OW 5586   2.243   1.054   1.049
  984SOL    HW1 5587   2.278   1.142   1.068
  984SOL    HW2 5588   2.201   1.028   1.131
  984SOL     MW 5589   2.242   1.062   1.062
  985SOL     OW 5590   1.673   3.102   1.141
  985SOL    HW1 5591   1.668   3.090   1.236
  985SOL    HW2 5592   1.752   3.055   1.115
  985SOL     MW 5593   1.683   3.094   1.150
  986SOL     OW 5594   0.927   2.680   4.352
  986SOL    HW1 5595   0.954   2.733   4.277
  986SOL    HW2 5596   1.007   2.671   4.405
  986SOL     MW 5597   0.941   2.685   4.349
  987SOL     OW 5598   5.706   1.739   0.769
  987SOL    HW1 5599   5.720   1.690   0.850
  987SOL    HW2 5600   5.753   1.821   0.783
  987SOL     MW 5601   5.714   1.743   0.781
  988SOL     OW 5602   1.529   5.243   5.717
  988SOL    HW1 5603   1.603   5.298   5.745
  988SOL    HW2 5604   1.491   5.211   5.799
  988SOL     MW 5605   1.534   5.246   5.731
  989SOL     OW 5606   1.756   3.614   5.463
  989SOL    HW1 5607   1.847   3.604   5.437
  989SOL    HW2 5608   1.712   3.645   5.384
  989SOL     MW 5609   1.762   3.617   5.450
  990SOL     OW 5610   0.956   5.105   1.813
  990SOL    HW1 5611   1.017   5.171   1.844
  990SOL    HW2 5612   0.976   5.027   1.864
  990SOL     MW 5613   0.966   5.104   1.823
  991SOL     OW 5614   1.455   2.436   0.773
  991SOL    HW1 5615   1.529   2.494   0.755
  991SOL    HW2 5616   1.422   2.464   0.859
  991SOL     MW 5617   1.460   2.447   0.782
  992SOL     OW 5618   1.562   4.880   0.803
  992SOL    HW1 5619   1.645   4.833   0.798
  992SOL    HW2 5620   1.522   4.851   0.885
  992SOL     MW 5621   1.567   4.870   0.813
  993SOL     OW 5622   1.509   2.110   1.863
  993SOL    HW1 5623   1.433   2.055   1.845
  993SOL    HW2 5624   1.531   2.150   1.779
  993SOL     MW 5625   1.502   2.108   1.850
  994SOL     OW 5626   1.855   0.624   3.506
  994SOL    HW1 5627   1.907   0.691   3.460
  994SOL    HW2 5628   1.913   0.593   3.575
  994SOL     MW 5629   1.869   0.629   3.509
  995SOL     OW 5630   2.181   4.576   1.581
  995SOL    HW1 5631   2.094   4.605   1.607
  995SOL    HW2 5632   2.191   4.607   1.491
  995SOL     MW 5633   2.171   4.583   1.572
  996SOL     OW 5634   0.524   5.956   5.536
  996SOL    HW1 5635   0.509   6.036   5.587
  996SOL    HW2 5636   0.538   5.987   5.446
  996SOL     MW 5637   0.524   5.970   5.531
  997SOL     OW 5638   1.594   4.352   1.577
  997SOL    HW1 5639   1.656   4.362   1.649
  997SOL    HW2 5640   1.591   4.439   1.536
  997SOL     MW 5641   1.602   4.365   1.581
  998SOL     OW 5642   5.590   1.562   4.659
  998SOL    HW1 5643   5.508   1.600   4.626
  998SOL    HW2 5644   5.607   1.488   4.601
  998SOL     MW 5645   5.581   1.557   4.647
  999SOL     OW 5646   5.631   1.332   0.714
  999SOL    HW1 5647   5.645   1.288   0.797
  999SOL    HW2 5648   5.547   1.299   0.683
  999SOL     MW 5649   5.622   1.322   0.720
 1000SOL     OW 5650   5.350   2.505   5.782
 1000SOL    HW1 5651   5.295   2.465   5.849
 1000SOL    HW2 5652   5.439   2.481   5.808
 1000SOL     MW 5653   5.355   2.497   5.794
 1001SOL     OW 5654   6.059   1.829   5.818
 1001SOL    HW1 5655   6.112   1.908   5.815
 1001SOL    HW2 5656   6.114   1.765   5.862
 1001SOL     MW 5657   6.073   1.831   5.823
 1002SOL     OW 5658   0.619   4.719   4.953
 1002SOL    HW1 5659   0.620   4.646   4.891
 1002SOL    HW2 5660   0.528   4.726   4.982
 1002SOL     MW 5661   0.608   4.711   4.949
 1003SOL     OW 5662   0.825   4.282   1.075
 1003SOL    HW1 5663   0.853   4.320   1.159
 1003SOL    HW2 5664   0.893   4.218   1.054
 1003SOL     MW 5665   0.837   4.278   1.083
 1004SOL     OW 5666   1.856   4.188   0.816
 1004SOL    HW1 5667   1.883   4.172   0.726
 1004SOL    HW2 5668   1.896   4.116   0.866
 1004SOL     MW 5669   1.865   4.176   0.811
 1005SOL     OW 5670   0.275   1.561   1.754
 1005SOL    HW1 5671   0.286   1.620   1.829
 1005SOL    HW2 5672   0.184   1.534   1.759
 1005SOL     MW 5673   0.265   1.565   1.764
 1006SOL     OW 5674   1.677   3.391   1.156
 1006SOL    HW1 5675   1.721   3.425   1.234
 1006SOL    HW2 5676   1.682   3.296   1.166
 1006SOL     MW 5677   1.683   3.383   1.168
 1007SOL     OW 5678   5.180   1.274   2.714
 1007SOL    HW1 5679   5.273   1.265   2.738
 1007SOL    HW2 5680   5.162   1.367   2.723
 1007SOL     MW 5681   5.190   1.285   2.718
 1008SOL     OW 5682   3.119   0.758   2.649
 1008SOL    HW1 5683   3.122   0.670   2.612
 1008SOL    HW2 5684   3.159   0.814   2.583
 1008SOL     MW 5685   3.124   0.754   2.636
 1009SOL     OW 5686   0.628   2.430   5.306
 1009SOL    HW1 5687   0.627   2.345   5.350
 1009SOL    HW2 5688   0.636   2.409   5.213
 1009SOL     MW 5689   0.629   2.417   5.300
 1010SOL     OW 5690   5.145   1.023   1.382
 1010SOL    HW1 5691   5.074   1.032   1.319
 1010SOL    HW2 5692   5.164   1.113   1.410
 1010SOL     MW 5693   5.138   1.036   1.377
 1011SOL     OW 5694   5.837   4.319   2.767
 1011SOL    HW1 5695   5.813   4.333   2.859
 1011SOL    HW2 5696   5.764   4.267   2.732
 1011SOL     MW 5697   5.825   4.314   2.775
 1012SOL     OW 5698   1.322   0.978   0.861
 1012SOL    HW1 5699   1.389   0.938   0.916
 1012SOL    HW2 5700   1.303   0.912   0.793
 1012SOL     MW 5701   1.328   0.964   0.859
 1013SOL     OW 5702   5.714   2.516   0.067
 1013SOL    HW1 5703   5.803   2.480   0.059
 1013SOL    HW2 5704   5.700   2.561  -0.016
 1013SOL     MW 5705   5.724   2.517   0.055
 1014SOL     OW 5706   3.772   5.814   0.777
 1014SOL    HW1 5707   3.711   5.806   0.703
 1014SOL    HW2 5708   3.810   5.726   0.785
 1014SOL     MW 5709   3.769   5.801   0.769
 1015SOL     OW 5710   5.660   2.303   5.589
 1015SOL    HW1 5711   5.632   2.248   5.516
 1015SOL    HW2 5712   5.706   2.377   5.548
 1015SOL     MW 5713   5.663   2.306   5.574
 1016SOL     OW 5714   1.088   2.406   0.311
 1016SOL    HW1 5715   1.088   2.483   0.366
 1016SOL    HW2 5716   1.054   2.437   0.227
 1016SOL     MW 5717   1.083   2.420   0.307
 1017SOL     OW 5718   0.188   3.993   3.483
 1017SOL    HW1 5719   0.184   3.946   3.400
 1017SOL    HW2 5720   0.135   4.071   3.470
 1017SOL     MW 5721   0.181   3.997   3.471
 1018SOL     OW 5722   1.061   0.789   4.756
 1018SOL    HW1 5723   1.099   0.875   4.742
 1018SOL    HW2 5724   0.993   0.803   4.822
 1018SOL     MW 5725   1.057   0.802   4.763
 1019SOL     OW 5726   2.571   3.466   5.425
 1019SOL    HW1 5727   2.662   3.450   5.401
 1019SOL    HW2 5728   2.530   3.380   5.426
 1019SOL     MW 5729   2.577   3.453   5.422
 1020SOL     OW 5730   4.808   2.747   1.039
 1020SOL    HW1 5731   4.824   2.841   1.043
 1020SOL    HW2 5732   4.896   2.708   1.044
 1020SOL     MW 5733   4.822   2.754   1.040
 1021SOL     OW 5734   0.838   1.841   3.824
 1021SOL    HW1 5735   0.796   1.758   3.802
 1021SOL    HW2 5736   0.857   1.835   3.917
 1021SOL     MW 5737   0.835   1.830   3.833
 1022SOL     OW 5738   1.247   2.705   1.952
 1022SOL    HW1 5739   1.172   2.650   1.973
 1022SOL    HW2 5740   1.320   2.644   1.941
 1022SOL     MW 5741   1.247   2.690   1.953
 1023SOL     OW 5742   1.161   0.523   2.571
 1023SOL    HW1 5743   1.168   0.527   2.476
 1023SOL    HW2 5744   1.242   0.561   2.603
 1023SOL     MW 5745   1.172   0.528   2.563
 1024SOL     OW 5746   6.036   3.873   3.737
 1024SOL    HW1 5747   6.027   3.940   3.670
 1024SOL    HW2 5748   5.946   3.852   3.763
 1024SOL     MW 5749   6.023   3.879   3.732
 1025SOL     OW 5750   0.364   2.023   0.288
 1025SOL    HW1 5751   0.287   2.066   0.327
 1025SOL    HW2 5752   0.343   2.019   0.194
 1025SOL     MW 5753   0.351   2.028   0.281
 1026SOL     OW 5754   1.181   2.235   6.065
 1026SOL    HW1 5755   1.221   2.260   6.148
 1026SOL    HW2 5756   1.254   2.209   6.009
 1026SOL     MW 5757   1.195   2.235   6.068
 1027SOL     OW 5758   1.551   3.875   4.893
 1027SOL    HW1 5759   1.470   3.854   4.938
 1027SOL    HW2 5760   1.581   3.792   4.856
 1027SOL     MW 5761   1.544   3.862   4.894
 1028SOL     OW 5762   5.324   2.320   0.225
 1028SOL    HW1 5763   5.321   2.279   0.138
 1028SOL    HW2 5764   5.291   2.252   0.284
 1028SOL     MW 5765   5.319   2.306   0.221
 1029SOL     OW 5766   0.624   3.447   1.897
 1029SOL    HW1 5767   0.615   3.373   1.837
 1029SOL    HW2 5768   0.712   3.482   1.879
 1029SOL     MW 5769   0.634   3.442   1.887
 1030SOL     OW 5770   2.819   2.402   0.960
 1030SOL    HW1 5771   2.866   2.320   0.945
 1030SOL    HW2 5772   2.871   2.449   1.025
 1030SOL     MW 5773   2.832   2.397   0.966
 1031SOL     OW 5774   4.952   3.771   0.456
 1031SOL    HW1 5775   4.958   3.679   0.481
 1031SOL    HW2 5776   5.018   3.814   0.510
 1031SOL     MW 5777   4.962   3.765   0.466
 1032SOL     OW 5778   2.219   1.924   1.410
 1032SOL    HW1 5779   2.303   1.965   1.432
 1032SOL    HW2 5780   2.218   1.843   1.460
 1032SOL     MW 5781   2.229   1.919   1.419
 1033SOL     OW 5782   1.292   2.229   2.917
 1033SOL    HW1 5783   1.350   2.289   2.963
 1033SOL    HW2 5784   1.263   2.167   2.984
 1033SOL     MW 5785   1.295   2.229   2.931
 1034SOL     OW 5786   2.013   2.765   6.028
 1034SOL    HW1 5787   2.103   2.732   6.031
 1034SOL    HW2 5788   2.006   2.823   6.104
 1034SOL     MW 5789   2.024   2.768   6.038
 1035SOL     OW 5790   1.516   1.288   6.089
 1035SOL    HW1 5791   1.452   1.238   6.038
 1035SOL    HW2 5792   1.601   1.261   6.055
 1035SOL     MW 5793   1.518   1.278   6.078
 1036SOL     OW 5794   6.002   2.748   2.910
 1036SOL    HW1 5795   6.027   2.706   2.828
 1036SOL    HW2 5796   5.972   2.675   2.965
 1036SOL     MW 5797   6.001   2.733   2.907
 1037SOL     OW 5798   1.563   1.413   0.228
 1037SOL    HW1 5799   1.544   1.354   0.155
 1037SOL    HW2 5800   1.484   1.413   0.281
 1037SOL     MW 5801   1.551   1.405   0.226
 1038SOL     OW 5802   2.982   3.359   6.076
 1038SOL    HW1 5803   2.991   3.440   6.026
 1038SOL    HW2 5804   3.071   3.325   6.084
 1038SOL     MW 5805   2.994   3.365   6.071
 1039SOL     OW 5806   2.462   3.023   4.505
 1039SOL    HW1 5807   2.556   3.025   4.525
 1039SOL    HW2 5808   2.446   3.104   4.457
 1039SOL     MW 5809   2.472   3.034   4.501
 1040SOL     OW 5810   1.153   1.834   0.108
 1040SOL    HW1 5811   1.220   1.794   0.163
 1040SOL    HW2 5812   1.087   1.767   0.097
 1040SOL     MW 5813   1.153   1.820   0.114
 1041SOL     OW 5814   2.013   3.782   0.093
 1041SOL    HW1 5815   2.096   3.830   0.094
 1041SOL    HW2 5816   1.999   3.755   0.183
 1041SOL     MW 5817   2.022   3.785   0.105
 1042SOL     OW 5818   5.034   2.634   5.085
 1042SOL    HW1 5819   4.943   2.663   5.082
 1042SOL    HW2 5820   5.059   2.642   5.177
 1042SOL     MW 5821   5.025   2.638   5.096
 1043SOL     OW 5822   1.700   3.120   6.012
 1043SOL    HW1 5823   1.652   3.166   6.081
 1043SOL    HW2 5824   1.646   3.043   5.993
 1043SOL     MW 5825   1.687   3.116   6.019
 1044SOL     OW 5826   3.630   3.012   1.486
 1044SOL    HW1 5827   3.575   3.090   1.493
 1044SOL    HW2 5828   3.583   2.945   1.536
 1044SOL     MW 5829   3.617   3.013   1.493
 1045SOL     OW 5830   1.927   2.896   1.654
 1045SOL    HW1 5831   1.872   2.856   1.588
 1045SOL    HW2 5832   1.972   2.967   1.608
 1045SOL     MW 5833   1.926   2.900   1.640
 1046SOL     OW 5834   5.987   4.621   1.726
 1046SOL    HW1 5835   5.944   4.611   1.641
 1046SOL    HW2 5836   6.079   4.601   1.709
 1046SOL     MW 5837   5.993   4.617   1.713
 1047SOL     OW 5838   1.105   1.056   5.303
 1047SOL    HW1 5839   1.089   1.052   5.208
 1047SOL    HW2 5840   1.179   1.115   5.312
 1047SOL     MW 5841   1.112   1.063   5.292
 1048SOL     OW 5842   0.808   2.787   1.175
 1048SOL    HW1 5843   0.802   2.696   1.206
 1048SOL    HW2 5844   0.766   2.784   1.088
 1048SOL     MW 5845   0.802   2.775   1.168
 1049SOL     OW 5846   0.130   2.761   0.330
 1049SOL    HW1 5847   0.224   2.779   0.337
 1049SOL    HW2 5848   0.089   2.848   0.326
 1049SOL     MW 5849   0.137   2.774   0.330
 1050SOL     OW 5850   2.670   1.762   1.629
 1050SOL    HW1 5851   2.764   1.746   1.639
 1050SOL    HW2 5852   2.657   1.851   1.661
 1050SOL     MW 5853   2.680   1.771   1.635
 1051SOL     OW 5854   0.138   5.542   5.660
 1051SOL    HW1 5855   0.158   5.486   5.585
 1051SOL    HW2 5856   0.196   5.509   5.730
 1051SOL     MW 5857   0.148   5.530   5.659
 1052SOL     OW 5858   0.598   0.805   6.101
 1052SOL    HW1 5859   0.632   0.806   6.191
 1052SOL    HW2 5860   0.541   0.882   6.097
 1052SOL     MW 5861   0.595   0.815   6.112
 1053SOL     OW 5862   0.710   0.062   6.054
 1053SOL    HW1 5863   0.730   0.127   6.122
 1053SOL    HW2 5864   0.615   0.050   6.061
 1053SOL     MW 5865   0.700   0.069   6.064
 1054SOL     OW 5866   3.590   3.308   1.157
 1054SOL    HW1 5867   3.499   3.328   1.177
 1054SOL    HW2 5868   3.639   3.340   1.232
 1054SOL     MW 5869   3.584   3.315   1.169
 1055SOL     OW 5870   0.601   3.052   1.016
 1055SOL    HW1 5871   0.530   2.996   0.985
 1055SOL    HW2 5872   0.616   3.023   1.106
 1055SOL     MW 5873   0.594   3.041   1.024
 1056SOL     OW 5874   4.792   2.449   5.354
 1056SOL    HW1 5875   4.812   2.542   5.352
 1056SOL    HW2 5876   4.868   2.407   5.314
 1056SOL     MW 5877   4.804   2.455   5.348
 1057SOL     OW 5878   1.547   2.958   1.612
 1057SOL    HW1 5879   1.575   2.928   1.525
 1057SOL    HW2 5880   1.543   2.879   1.665
 1057SOL     MW 5881   1.550   2.944   1.607
 1058SOL     OW 5882   4.821   0.168   5.547
 1058SOL    HW1 5883   4.730   0.200   5.547
 1058SOL    HW2 5884   4.844   0.164   5.640
 1058SOL     MW 5885   4.812   0.172   5.559
 1059SOL     OW 5886   0.620   2.827   5.831
 1059SOL    HW1 5887   0.684   2.878   5.880
 1059SOL    HW2 5888   0.625   2.859   5.741
 1059SOL     MW 5889   0.629   2.838   5.826
 1060SOL     OW 5890   2.368   2.906   1.255
 1060SOL    HW1 5891   2.407   2.821   1.275
 1060SOL    HW2 5892   2.304   2.920   1.324
 1060SOL     MW 5893   2.365   2.897   1.266
 1061SOL     OW 5894   2.216   1.513   2.215
 1061SOL    HW1 5895   2.128   1.510   2.178
 1061SOL    HW2 5896   2.208   1.471   2.300
 1061SOL     MW 5897   2.204   1.508   2.221
 1062SOL     OW 5898   0.556   3.114   5.416
 1062SOL    HW1 5899   0.638   3.125   5.367
 1062SOL    HW2 5900   0.576   3.045   5.479
 1062SOL     MW 5901   0.569   3.106   5.417
 1063SOL     OW 5902   5.868   0.794   2.670
 1063SOL    HW1 5903   5.843   0.882   2.697
 1063SOL    HW2 5904   5.964   0.794   2.675
 1063SOL     MW 5905   5.877   0.805   2.674
 1064SOL     OW 5906   5.173   2.796   4.895
 1064SOL    HW1 5907   5.257   2.835   4.918
 1064SOL    HW2 5908   5.158   2.731   4.964
 1064SOL     MW 5909   5.182   2.792   4.907
 1065SOL     OW 5910   1.439   3.734   5.667
 1065SOL    HW1 5911   1.395   3.792   5.730
 1065SOL    HW2 5912   1.482   3.668   5.722
 1065SOL     MW 5913   1.439   3.733   5.682
 1066SOL     OW 5914   5.564   1.384   2.360
 1066SOL    HW1 5915   5.587   1.373   2.267
 1066SOL    HW2 5916   5.529   1.299   2.386
 1066SOL     MW 5917   5.563   1.372   2.351
 1067SOL     OW 5918   0.162   4.175   2.611
 1067SOL    HW1 5919   0.168   4.169   2.516
 1067SOL    HW2 5920   0.253   4.172   2.641
 1067SOL     MW 5921   0.174   4.174   2.603
 1068SOL     OW 5922   1.259   2.523   2.215
 1068SOL    HW1 5923   1.256   2.428   2.206
 1068SOL    HW2 5924   1.189   2.555   2.158
 1068SOL     MW 5925   1.249   2.515   2.206
 1069SOL     OW 5926   0.963   2.005   4.996
 1069SOL    HW1 5927   0.936   1.942   5.062
 1069SOL    HW2 5928   1.054   1.982   4.977
 1069SOL     MW 5929   0.971   1.994   5.002
 1070SOL     OW 5930   0.102   3.059   2.527
 1070SOL    HW1 5931   0.117   3.110   2.447
 1070SOL    HW2 5932   0.008   3.047   2.531
 1070SOL     MW 5933   0.092   3.064   2.517
 1071SOL     OW 5934   0.508   1.644   2.154
 1071SOL    HW1 5935   0.598   1.663   2.126
 1071SOL    HW2 5936   0.515   1.561   2.202
 1071SOL     MW 5937   0.521   1.635   2.157
 1072SOL     OW 5938   0.950   2.519   4.042
 1072SOL    HW1 5939   0.918   2.610   4.047
 1072SOL    HW2 5940   1.042   2.528   4.015
 1072SOL     MW 5941   0.958   2.532   4.039
 1073SOL     OW 5942   0.812   2.765   4.600
 1073SOL    HW1 5943   0.718   2.782   4.607
 1073SOL    HW2 5944   0.823   2.728   4.512
 1073SOL     MW 5945   0.801   2.763   4.590
 1074SOL     OW 5946   1.467   2.173   1.493
 1074SOL    HW1 5947   1.406   2.220   1.550
 1074SOL    HW2 5948   1.430   2.085   1.484
 1074SOL     MW 5949   1.454   2.168   1.499
 1075SOL     OW 5950   0.787   3.142   0.099
 1075SOL    HW1 5951   0.790   3.223   0.150
 1075SOL    HW2 5952   0.695   3.131   0.076
 1075SOL     MW 5953   0.776   3.151   0.103
 1076SOL     OW 5954   2.086   1.947   1.784
 1076SOL    HW1 5955   1.995   1.966   1.807
 1076SOL    HW2 5956   2.083   1.862   1.740
 1076SOL     MW 5957   2.074   1.939   1.781
 1077SOL     OW 5958   1.635   2.845   3.192
 1077SOL    HW1 5959   1.665   2.887   3.273
 1077SOL    HW2 5960   1.540   2.837   3.203
 1077SOL     MW 5961   1.627   2.849   3.204
 1078SOL     OW 5962   1.349   3.590   3.321
 1078SOL    HW1 5963   1.374   3.683   3.325
 1078SOL    HW2 5964   1.254   3.590   3.320
 1078SOL     MW 5965   1.340   3.602   3.322
 1079SOL     OW 5966   1.474   4.869   1.916
 1079SOL    HW1 5967   1.560   4.895   1.882
 1079SOL    HW2 5968   1.490   4.848   2.008
 1079SOL     MW 5969   1.488   4.870   1.923
 1080SOL     OW 5970   1.294   4.203   1.933
 1080SOL    HW1 5971   1.226   4.262   1.899
 1080SOL    HW2 5972   1.315   4.146   1.859
 1080SOL     MW 5973   1.288   4.204   1.919
 1081SOL     OW 5974   1.298   0.759   1.255
 1081SOL    HW1 5975   1.373   0.803   1.294
 1081SOL    HW2 5976   1.281   0.685   1.313
 1081SOL     MW 5977   1.305   0.755   1.267
 1082SOL     OW 5978   2.138   2.662   1.349
 1082SOL    HW1 5979   2.090   2.624   1.423
 1082SOL    HW2 5980   2.164   2.586   1.297
 1082SOL     MW 5981   2.135   2.647   1.352
 1083SOL     OW 5982   1.375   2.578   3.376
 1083SOL    HW1 5983   1.281   2.571   3.397
 1083SOL    HW2 5984   1.418   2.572   3.461
 1083SOL     MW 5985   1.368   2.576   3.390
 1084SOL     OW 5986   1.085   3.434   2.673
 1084SOL    HW1 5987   1.139   3.375   2.620
 1084SOL    HW2 5988   1.140   3.457   2.747
 1084SOL     MW 5989   1.099   3.429   2.676
 1085SOL     OW 5990   2.297   4.104   0.587
 1085SOL    HW1 5991   2.388   4.074   0.595
 1085SOL    HW2 5992   2.288   4.171   0.654
 1085SOL     MW 5993   2.307   4.109   0.596
 1086SOL     OW 5994   1.485   3.841   3.251
 1086SOL    HW1 5995   1.535   3.923   3.246
 1086SOL    HW2 5996   1.545   3.774   3.218
 1086SOL     MW 5997   1.499   3.843   3.246
 1087SOL     OW 5998   0.423   0.661   1.894
 1087SOL    HW1 5999   0.475   0.716   1.835
 1087SOL    HW2 6000   0.460   0.677   1.980
 1087SOL     MW 6001   0.434   0.670   1.897
 1088SOL     OW 6002   0.029   5.311   3.486
 1088SOL    HW1 6003   0.050   5.360   3.565
 1088SOL    HW2 6004   0.111   5.267   3.463
 1088SOL     MW 6005   0.042   5.311   3.493
 1089SOL     OW 6006   5.261   4.389   3.318
 1089SOL    HW1 6007   5.188   4.434   3.275
 1089SOL    HW2 6008   5.305   4.343   3.247
 1089SOL     MW 6009   5.257   4.389   3.303
 1090SOL     OW 6010   2.817   1.113   2.206
 1090SOL    HW1 6011   2.812   1.055   2.130
 1090SOL    HW2 6012   2.793   1.199   2.172
 1090SOL     MW 6013   2.813   1.116   2.192
 1091SOL     OW 6014   0.120   2.385   4.622
 1091SOL    HW1 6015   0.136   2.465   4.672
 1091SOL    HW2 6016   0.199   2.375   4.568
 1091SOL     MW 6017   0.132   2.394   4.621
 1092SOL     OW 6018   0.113   2.928   1.997
 1092SOL    HW1 6019   0.090   2.837   2.016
 1092SOL    HW2 6020   0.088   2.940   1.905
 1092SOL     MW 6021   0.107   2.918   1.988
 1093SOL     OW 6022   2.224   1.898   2.701
 1093SOL    HW1 6023   2.302   1.895   2.756
 1093SOL    HW2 6024   2.253   1.944   2.622
 1093SOL     MW 6025   2.238   1.904   2.698
 1094SOL     OW 6026   5.898   4.348   2.004
 1094SOL    HW1 6027   5.958   4.340   2.078
 1094SOL    HW2 6028   5.831   4.281   2.019
 1094SOL     MW 6029   5.897   4.338   2.015
 1095SOL     OW 6030   1.754   5.198   0.846
 1095SOL    HW1 6031   1.752   5.291   0.822
 1095SOL    HW2 6032   1.683   5.189   0.909
 1095SOL     MW 6033   1.744   5.209   0.851
 1096SOL     OW 6034   0.558   1.695   1.075
 1096SOL    HW1 6035   0.501   1.771   1.079
 1096SOL    HW2 6036   0.563   1.673   0.981
 1096SOL     MW 6037   0.552   1.702   1.063
 1097SOL     OW 6038   2.944   2.127   0.524
 1097SOL    HW1 6039   2.910   2.207   0.485
 1097SOL    HW2 6040   2.952   2.148   0.618
 1097SOL     MW 6041   2.941   2.140   0.531
 1098SOL     OW 6042   0.564   2.777   2.899
 1098SOL    HW1 6043   0.568   2.762   2.805
 1098SOL    HW2 6044   0.471   2.791   2.917
 1098SOL     MW 6045   0.553   2.777   2.890
 1099SOL     OW 6046   1.094   0.113   3.467
 1099SOL    HW1 6047   1.156   0.070   3.526
 1099SOL    HW2 6048   1.026   0.048   3.452
 1099SOL     MW 6049   1.094   0.099   3.473
 1100SOL     OW 6050   5.179   2.019   3.494
 1100SOL    HW1 6051   5.210   2.086   3.433
 1100SOL    HW2 6052   5.173   2.064   3.578
 1100SOL     MW 6053   5.182   2.033   3.497
 1101SOL     OW 6054   0.544   3.423   3.303
 1101SOL    HW1 6055   0.492   3.443   3.225
 1101SOL    HW2 6056   0.533   3.500   3.359
 1101SOL     MW 6057   0.536   3.436   3.300
 1102SOL     OW 6058   0.764   2.108   5.604
 1102SOL    HW1 6059   0.819   2.183   5.627
 1102SOL    HW2 6060   0.825   2.044   5.568
 1102SOL     MW 6061   0.779   2.110   5.602
 1103SOL     OW 6062   2.047   2.579   1.978
 1103SOL    HW1 6063   1.996   2.553   1.901
 1103SOL    HW2 6064   2.043   2.504   2.037
 1103SOL     MW 6065   2.040   2.566   1.976
 1104SOL     OW 6066   1.680   1.846   3.575
 1104SOL    HW1 6067   1.643   1.916   3.521
 1104SOL    HW2 6068   1.772   1.842   3.549
 1104SOL     MW 6069   1.687   1.855   3.565
 1105SOL     OW 6070   0.830   2.702   2.277
 1105SOL    HW1 6071   0.897   2.749   2.228
 1105SOL    HW2 6072   0.775   2.661   2.210
 1105SOL     MW 6073   0.831   2.703   2.262
 1106SOL     OW 6074   3.317   4.452   1.998
 1106SOL    HW1 6075   3.356   4.380   2.048
 1106SOL    HW2 6076   3.381   4.471   1.929
 1106SOL     MW 6077   3.330   4.445   1.995
 1107SOL     OW 6078   0.872   0.462   3.936
 1107SOL    HW1 6079   0.806   0.516   3.979
 1107SOL    HW2 6080   0.950   0.519   3.933
 1107SOL     MW 6081   0.874   0.476   3.941
 1108SOL     OW 6082   2.407   2.552   5.880
 1108SOL    HW1 6083   2.430   2.519   5.967
 1108SOL    HW2 6084   2.475   2.514   5.823
 1108SOL     MW 6085   2.419   2.543   5.884
 1109SOL     OW 6086   1.050   2.856   3.551
 1109SOL    HW1 6087   1.084   2.781   3.501
 1109SOL    HW2 6088   1.033   2.821   3.638
 1109SOL     MW 6089   1.052   2.842   3.555
 1110SOL     OW 6090   0.131   4.635   0.766
 1110SOL    HW1 6091   0.151   4.728   0.753
 1110SOL    HW2 6092   0.216   4.593   0.776
 1110SOL     MW 6093   0.144   4.642   0.766
 1111SOL     OW 6094   5.217   1.727   3.149
 1111SOL    HW1 6095   5.205   1.769   3.064
 1111SOL    HW2 6096   5.266   1.791   3.200
 1111SOL     MW 6097   5.222   1.741   3.144
 1112SOL     OW 6098   0.515   3.110   2.294
 1112SOL    HW1 6099   0.514   3.165   2.372
 1112SOL    HW2 6100   0.547   3.025   2.324
 1112SOL     MW 6101   0.519   3.106   2.308
 1113SOL     OW 6102   1.473   2.076   3.186
 1113SOL    HW1 6103   1.482   2.005   3.249
 1113SOL    HW2 6104   1.484   2.156   3.238
 1113SOL     MW 6105   1.476   2.077   3.201
 1114SOL     OW 6106   5.651   3.645   2.588
 1114SOL    HW1 6107   5.714   3.672   2.654
 1114SOL    HW2 6108   5.659   3.711   2.519
 1114SOL     MW 6109   5.660   3.657   2.587
 1115SOL     OW 6110   5.933   3.626   2.275
 1115SOL    HW1 6111   5.926   3.708   2.226
 1115SOL    HW2 6112   5.918   3.651   2.366
 1115SOL     MW 6113   5.930   3.640   2.281
 1116SOL     OW 6114   0.023   1.985   3.107
 1116SOL    HW1 6115   0.017   1.987   3.203
 1116SOL    HW2 6116   0.057   1.897   3.088
 1116SOL     MW 6117   0.027   1.974   3.117
 1117SOL     OW 6118   5.155   4.251   3.860
 1117SOL    HW1 6119   5.100   4.274   3.786
 1117SOL    HW2 6120   5.116   4.171   3.895
 1117SOL     MW 6121   5.143   4.243   3.855
 1118SOL     OW 6122   1.194   3.140   1.108
 1118SOL    HW1 6123   1.140   3.062   1.093
 1118SOL    HW2 6124   1.284   3.107   1.108
 1118SOL     MW 6125   1.199   3.126   1.106
 1119SOL     OW 6126   1.744   1.492   3.365
 1119SOL    HW1 6127   1.673   1.535   3.412
 1119SOL    HW2 6128   1.722   1.503   3.272
 1119SOL     MW 6129   1.732   1.499   3.359
 1120SOL     OW 6130   1.781   4.950   4.661
 1120SOL    HW1 6131   1.757   4.858   4.673
 1120SOL    HW2 6132   1.727   4.997   4.725
 1120SOL     MW 6133   1.771   4.945   4.671
 1121SOL     OW 6134   0.318   4.605   4.037
 1121SOL    HW1 6135   0.314   4.510   4.053
 1121SOL    HW2 6136   0.370   4.613   3.957
 1121SOL     MW 6137   0.324   4.594   4.028
 1122SOL     OW 6138   0.371   2.052   2.043
 1122SOL    HW1 6139   0.392   2.002   1.965
 1122SOL    HW2 6140   0.408   2.139   2.027
 1122SOL     MW 6141   0.379   2.057   2.031
 1123SOL     OW 6142   1.565   4.530   2.643
 1123SOL    HW1 6143   1.539   4.586   2.715
 1123SOL    HW2 6144   1.600   4.451   2.684
 1123SOL     MW 6145   1.566   4.527   2.657
 1124SOL     OW 6146   2.567   1.563   2.018
 1124SOL    HW1 6147   2.543   1.655   2.029
 1124SOL    HW2 6148   2.484   1.516   2.025
 1124SOL     MW 6149   2.553   1.569   2.020
 1125SOL     OW 6150   1.893   2.162   4.208
 1125SOL    HW1 6151   1.865   2.136   4.120
 1125SOL    HW2 6152   1.906   2.256   4.203
 1125SOL     MW 6153   1.891   2.170   4.196
 1126SOL     OW 6154   5.736   2.678   3.310
 1126SOL    HW1 6155   5.742   2.584   3.321
 1126SOL    HW2 6156   5.673   2.706   3.377
 1126SOL     MW 6157   5.729   2.670   3.320
 1127SOL     OW 6158   0.896   2.373   2.274
 1127SOL    HW1 6159   0.845   2.427   2.215
 1127SOL    HW2 6160   0.987   2.399   2.259
 1127SOL     MW 6161   0.901   2.383   2.265
 1128SOL     OW 6162   3.071   5.204   2.906
 1128SOL    HW1 6163   3.154   5.180   2.947
 1128SOL    HW2 6164   3.022   5.122   2.903
 1128SOL     MW 6165   3.075   5.191   2.911
 1129SOL     OW 6166   0.703   1.651   3.694
 1129SOL    HW1 6167   0.716   1.610   3.609
 1129SOL    HW2 6168   0.613   1.684   3.691
 1129SOL     MW 6169   0.693   1.650   3.683
 1130SOL     OW 6170   1.392   4.381   2.336
 1130SOL    HW1 6171   1.313   4.424   2.304
 1130SOL    HW2 6172   1.375   4.287   2.325
 1130SOL     MW 6173   1.380   4.374   2.331
 1131SOL     OW 6174   1.719   2.770   3.626
 1131SOL    HW1 6175   1.800   2.749   3.672
 1131SOL    HW2 6176   1.738   2.850   3.578
 1131SOL     MW 6177   1.732   2.778   3.626
 1132SOL     OW 6178   0.698   3.091   3.727
 1132SOL    HW1 6179   0.683   3.161   3.663
 1132SOL    HW2 6180   0.681   3.133   3.811
 1132SOL     MW 6181   0.694   3.106   3.729
 1133SOL     OW 6182   1.596   2.531   1.433
 1133SOL    HW1 6183   1.561   2.495   1.515
 1133SOL    HW2 6184   1.608   2.455   1.376
 1133SOL     MW 6185   1.593   2.517   1.437
 1134SOL     OW 6186   0.318   5.198   2.327
 1134SOL    HW1 6187   0.344   5.287   2.304
 1134SOL    HW2 6188   0.355   5.184   2.414
 1134SOL     MW 6189   0.326   5.207   2.336
 1135SOL     OW 6190   1.014   3.203   2.951
 1135SOL    HW1 6191   1.052   3.121   2.980
 1135SOL    HW2 6192   1.075   3.270   2.982
 1135SOL     MW 6193   1.027   3.201   2.959
 1136SOL     OW 6194   1.421   3.855   4.174
 1136SOL    HW1 6195   1.437   3.772   4.218
 1136SOL    HW2 6196   1.380   3.910   4.241
 1136SOL     MW 6197   1.418   3.852   4.188
 1137SOL     OW 6198   1.024   4.414   0.706
 1137SOL    HW1 6199   0.976   4.393   0.625
 1137SOL    HW2 6200   1.067   4.332   0.730
 1137SOL     MW 6201   1.023   4.401   0.699
 1138SOL     OW 6202   2.049   1.780   2.868
 1138SOL    HW1 6203   1.971   1.834   2.882
 1138SOL    HW2 6204   2.098   1.826   2.800
 1138SOL     MW 6205   2.045   1.793   2.861
 1139SOL     OW 6206   0.681   2.114   2.522
 1139SOL    HW1 6207   0.590   2.085   2.517
 1139SOL    HW2 6208   0.719   2.091   2.437
 1139SOL     MW 6209   0.674   2.107   2.511
 1140SOL     OW 6210   6.094   2.448   3.250
 1140SOL    HW1 6211   6.031   2.517   3.229
 1140SOL    HW2 6212   6.136   2.428   3.167
 1140SOL     MW 6213   6.091   2.454   3.237
 1141SOL     OW 6214   4.414   4.789   5.079
 1141SOL    HW1 6215   4.505   4.791   5.107
 1141SOL    HW2 6216   4.402   4.701   5.044
 1141SOL     MW 6217   4.424   4.778   5.078
 1142SOL     OW 6218   0.150   1.399   0.807
 1142SOL    HW1 6219   0.244   1.384   0.799
 1142SOL    HW2 6220   0.120   1.329   0.864
 1142SOL     MW 6221   0.158   1.388   0.813
 1143SOL     OW 6222   2.101   0.556   1.870
 1143SOL    HW1 6223   2.070   0.466   1.880
 1143SOL    HW2 6224   2.044   0.608   1.928
 1143SOL     MW 6225   2.090   0.551   1.879
 1144SOL     OW 6226   0.963   1.420   2.280
 1144SOL    HW1 6227   0.952   1.442   2.373
 1144SOL    HW2 6228   0.935   1.500   2.234
 1144SOL     MW 6229   0.958   1.433   2.286
 1145SOL     OW 6230   0.075   2.072   4.352
 1145SOL    HW1 6231   0.075   2.113   4.266
 1145SOL    HW2 6232  -0.015   2.043   4.365
 1145SOL     MW 6233   0.063   2.074   4.343
 1146SOL     OW 6234   4.475   2.967   4.533
 1146SOL    HW1 6235   4.433   2.881   4.531
 1146SOL    HW2 6236   4.409   3.027   4.497
 1146SOL     MW 6237   4.461   2.964   4.528
 1147SOL     OW 6238   1.433   1.920   4.573
 1147SOL    HW1 6239   1.418   1.951   4.484
 1147SOL    HW2 6240   1.528   1.906   4.578
 1147SOL     MW 6241   1.443   1.922   4.562
 1148SOL     OW 6242   0.638   2.035   3.445
 1148SOL    HW1 6243   0.728   2.011   3.427
 1148SOL    HW2 6244   0.623   2.005   3.535
 1148SOL     MW 6245   0.647   2.028   3.454
 1149SOL     OW 6246   5.825   4.999   3.835
 1149SOL    HW1 6247   5.805   5.060   3.906
 1149SOL    HW2 6248   5.816   4.912   3.875
 1149SOL     MW 6249   5.821   4.996   3.849
 1150SOL     OW 6250   1.153   2.518   1.378
 1150SOL    HW1 6251   1.075   2.554   1.336
 1150SOL    HW2 6252   1.119   2.462   1.448
 1150SOL     MW 6253   1.139   2.516   1.382
 1151SOL     OW 6254   1.350   3.181   5.927
 1151SOL    HW1 6255   1.398   3.243   5.982
 1151SOL    HW2 6256   1.402   3.175   5.846
 1151SOL     MW 6257   1.363   3.188   5.923
 1152SOL     OW 6258   0.429   1.743   3.702
 1152SOL    HW1 6259   0.415   1.725   3.795
 1152SOL    HW2 6260   0.402   1.662   3.658
 1152SOL     MW 6261   0.424   1.730   3.708
 1153SOL     OW 6262   1.859   2.257   2.030
 1153SOL    HW1 6263   1.875   2.165   2.052
 1153SOL    HW2 6264   1.804   2.289   2.102
 1153SOL     MW 6265   1.854   2.249   2.042
 1154SOL     OW 6266   1.212   2.080   3.115
 1154SOL    HW1 6267   1.165   2.147   3.165
 1154SOL    HW2 6268   1.302   2.087   3.146
 1154SOL     MW 6269   1.218   2.090   3.125
 1155SOL     OW 6270   1.739   5.568   4.052
 1155SOL    HW1 6271   1.805   5.565   3.983
 1155SOL    HW2 6272   1.784   5.608   4.127
 1155SOL     MW 6273   1.753   5.573   4.053
 1156SOL     OW 6274   1.984   2.472   0.794
 1156SOL    HW1 6275   2.067   2.454   0.838
 1156SOL    HW2 6276   2.003   2.545   0.735
 1156SOL     MW 6277   1.997   2.479   0.792
 1157SOL     OW 6278   5.852   3.105   1.962
 1157SOL    HW1 6279   5.915   3.055   1.911
 1157SOL    HW2 6280   5.856   3.193   1.925
 1157SOL     MW 6281   5.860   3.110   1.951
 1158SOL     OW 6282   1.757   3.989   3.203
 1158SOL    HW1 6283   1.802   4.051   3.260
 1158SOL    HW2 6284   1.785   4.012   3.115
 1158SOL     MW 6285   1.766   4.000   3.199
 1159SOL     OW 6286   1.742   4.819   3.942
 1159SOL    HW1 6287   1.784   4.833   3.857
 1159SOL    HW2 6288   1.734   4.906   3.980
 1159SOL     MW 6289   1.746   4.832   3.936
 1160SOL     OW 6290   1.991   3.973   0.933
 1160SOL    HW1 6291   2.070   3.993   0.883
 1160SOL    HW2 6292   1.993   4.036   1.005
 1160SOL     MW 6293   2.002   3.984   0.936
 1161SOL     OW 6294   6.008   2.422   4.332
 1161SOL    HW1 6295   5.994   2.358   4.401
 1161SOL    HW2 6296   5.987   2.375   4.251
 1161SOL     MW 6297   6.003   2.408   4.330
 1162SOL     OW 6298   0.335   2.514   4.015
 1162SOL    HW1 6299   0.359   2.559   4.096
 1162SOL    HW2 6300   0.322   2.585   3.952
 1162SOL     MW 6301   0.336   2.529   4.017
 1163SOL     OW 6302   0.213   1.090   1.205
 1163SOL    HW1 6303   0.299   1.115   1.173
 1163SOL    HW2 6304   0.196   1.150   1.278
 1163SOL     MW 6305   0.221   1.100   1.210
 1164SOL     OW 6306   0.328   2.466   3.664
 1164SOL    HW1 6307   0.392   2.532   3.689
 1164SOL    HW2 6308   0.257   2.516   3.624
 1164SOL     MW 6309   0.327   2.481   3.662
 1165SOL     OW 6310   1.918   1.759   1.900
 1165SOL    HW1 6311   2.006   1.731   1.926
 1165SOL    HW2 6312   1.906   1.843   1.944
 1165SOL     MW 6313   1.928   1.766   1.909
 1166SOL     OW 6314   1.339   1.865   2.003
 1166SOL    HW1 6315   1.370   1.790   1.952
 1166SOL    HW2 6316   1.296   1.921   1.939
 1166SOL     MW 6317   1.338   1.863   1.988
 1167SOL     OW 6318   0.674   4.951   4.039
 1167SOL    HW1 6319   0.673   4.886   4.109
 1167SOL    HW2 6320   0.767   4.974   4.029
 1167SOL     MW 6321   0.686   4.946   4.047
 1168SOL     OW 6322   1.204   3.077   1.848
 1168SOL    HW1 6323   1.227   3.071   1.755
 1168SOL    HW2 6324   1.109   3.067   1.850
 1168SOL     MW 6325   1.195   3.075   1.836
 1169SOL     OW 6326   0.873   1.444   1.061
 1169SOL    HW1 6327   0.873   1.515   0.997
 1169SOL    HW2 6328   0.789   1.400   1.049
 1169SOL     MW 6329   0.863   1.447   1.051
 1170SOL     OW 6330   1.346   3.297   3.311
 1170SOL    HW1 6331   1.265   3.281   3.360
 1170SOL    HW2 6332   1.352   3.392   3.305
 1170SOL     MW 6333   1.336   3.307   3.316
 1171SOL     OW 6334   2.676   2.044   1.031
 1171SOL    HW1 6335   2.699   2.018   1.120
 1171SOL    HW2 6336   2.580   2.039   1.028
 1171SOL     MW 6337   2.667   2.040   1.042
 1172SOL     OW 6338   5.856   0.449   4.455
 1172SOL    HW1 6339   5.819   0.534   4.433
 1172SOL    HW2 6340   5.784   0.388   4.442
 1172SOL     MW 6341   5.842   0.452   4.451
 1173SOL     OW 6342   1.028   1.865   1.719
 1173SOL    HW1 6343   0.940   1.899   1.703
 1173SOL    HW2 6344   1.028   1.778   1.680
 1173SOL     MW 6345   1.017   1.858   1.712
 1174SOL     OW 6346   1.849   2.886   3.404
 1174SOL    HW1 6347   1.888   2.834   3.334
 1174SOL    HW2 6348   1.923   2.927   3.448
 1174SOL     MW 6349   1.864   2.885   3.400
 1175SOL     OW 6350   0.682   1.257   1.713
 1175SOL    HW1 6351   0.704   1.294   1.798
 1175SOL    HW2 6352   0.601   1.301   1.687
 1175SOL     MW 6353   0.675   1.267   1.720
 1176SOL     OW 6354   4.957   4.393   2.963
 1176SOL    HW1 6355   4.901   4.339   3.020
 1176SOL    HW2 6356   4.904   4.409   2.886
 1176SOL     MW 6357   4.943   4.388   2.961
 1177SOL     OW 6358   1.474   2.502   4.102
 1177SOL    HW1 6359   1.414   2.557   4.052
 1177SOL    HW2 6360   1.459   2.528   4.193
 1177SOL     MW 6361   1.464   2.512   4.108
 1178SOL     OW 6362   0.225   1.498   4.035
 1178SOL    HW1 6363   0.291   1.507   4.103
 1178SOL    HW2 6364   0.245   1.568   3.973
 1178SOL     MW 6365   0.236   1.508   4.036
 1179SOL     OW 6366   6.071   2.552   5.746
 1179SOL    HW1 6367   6.124   2.508   5.680
 1179SOL    HW2 6368   6.119   2.539   5.828
 1179SOL     MW 6369   6.084   2.544   5.748
 1180SOL     OW 6370   0.757   3.283   2.905
 1180SOL    HW1 6371   0.710   3.235   2.973
 1180SOL    HW2 6372   0.850   3.266   2.923
 1180SOL     MW 6373   0.763   3.275   2.916
 1181SOL     OW 6374   2.580   4.037   5.004
 1181SOL    HW1 6375   2.512   3.983   4.965
 1181SOL    HW2 6376   2.564   4.032   5.098
 1181SOL     MW 6377   2.569   4.029   5.011
 1182SOL     OW 6378   2.867   4.065   5.098
 1182SOL    HW1 6379   2.860   4.136   5.162
 1182SOL    HW2 6380   2.778   4.032   5.090
 1182SOL     MW 6381   2.855   4.070   5.105
 1183SOL     OW 6382   5.571   1.344   2.067
 1183SOL    HW1 6383   5.583   1.258   2.106
 1183SOL    HW2 6384   5.480   1.367   2.086
 1183SOL     MW 6385   5.561   1.336   2.074
 1184SOL     OW 6386   1.936   6.093   2.981
 1184SOL    HW1 6387   1.949   6.143   2.900
 1184SOL    HW2 6388   2.004   6.026   2.979
 1184SOL     MW 6389   1.946   6.091   2.970
 1185SOL     OW 6390   2.178   2.572   3.684
 1185SOL    HW1 6391   2.124   2.546   3.758
 1185SOL    HW2 6392   2.248   2.625   3.723
 1185SOL     MW 6393   2.180   2.575   3.698
 1186SOL     OW 6394   0.926   3.764   3.614
 1186SOL    HW1 6395   0.948   3.737   3.703
 1186SOL    HW2 6396   0.911   3.858   3.620
 1186SOL     MW 6397   0.927   3.772   3.626
 1187SOL     OW 6398   5.679   2.901   4.885
 1187SOL    HW1 6399   5.742   2.965   4.918
 1187SOL    HW2 6400   5.627   2.949   4.821
 1187SOL     MW 6401   5.680   2.915   4.881
 1188SOL     OW 6402   0.906   2.263   4.915
 1188SOL    HW1 6403   0.960   2.307   4.980
 1188SOL    HW2 6404   0.923   2.170   4.928
 1188SOL     MW 6405   0.915   2.257   4.925
 1189SOL     OW 6406   2.875   0.180   3.548
 1189SOL    HW1 6407   2.909   0.269   3.563
 1189SOL    HW2 6408   2.806   0.192   3.483
 1189SOL     MW 6409   2.871   0.193   3.541
 1190SOL     OW 6410   0.425   1.927   3.284
 1190SOL    HW1 6411   0.356   1.912   3.349
 1190SOL    HW2 6412   0.496   1.968   3.334
 1190SOL     MW 6413   0.425   1.930   3.299
 1191SOL     OW 6414   1.145   2.092   4.733
 1191SOL    HW1 6415   1.086   2.166   4.740
 1191SOL    HW2 6416   1.219   2.124   4.682
 1191SOL     MW 6417   1.147   2.105   4.727
 1192SOL     OW 6418   5.541   2.739   4.450
 1192SOL    HW1 6419   5.497   2.702   4.374
 1192SOL    HW2 6420   5.625   2.694   4.454
 1192SOL     MW 6421   5.546   2.729   4.441
 1193SOL     OW 6422   0.077   2.715   0.591
 1193SOL    HW1 6423   0.084   2.730   0.497
 1193SOL    HW2 6424   0.165   2.686   0.617
 1193SOL     MW 6425   0.089   2.713   0.582
 1194SOL     OW 6426   1.314   1.989   4.325
 1194SOL    HW1 6427   1.375   2.032   4.265
 1194SOL    HW2 6428   1.270   2.061   4.370
 1194SOL     MW 6429   1.316   2.004   4.323
 1195SOL     OW 6430   4.401   2.251   1.573
 1195SOL    HW1 6431   4.461   2.190   1.615
 1195SOL    HW2 6432   4.380   2.314   1.642
 1195SOL     MW 6433   4.406   2.251   1.587
 1196SOL     OW 6434   0.461   2.868   1.343
 1196SOL    HW1 6435   0.371   2.859   1.373
 1196SOL    HW2 6436   0.501   2.783   1.362
 1196SOL     MW 6437   0.455   2.856   1.349
 1197SOL     OW 6438   2.061   1.510   1.335
 1197SOL    HW1 6439   1.971   1.485   1.313
 1197SOL    HW2 6440   2.115   1.466   1.270
 1197SOL     MW 6441   2.056   1.501   1.324
 1198SOL     OW 6442   5.717   4.769   3.891
 1198SOL    HW1 6443   5.772   4.704   3.936
 1198SOL    HW2 6444   5.659   4.716   3.835
 1198SOL     MW 6445   5.716   4.754   3.890
 1199SOL     OW 6446   1.673   3.311   0.396
 1199SOL    HW1 6447   1.627   3.382   0.352
 1199SOL    HW2 6448   1.639   3.313   0.486
 1199SOL     MW 6449   1.663   3.320   0.402
 1200SOL     OW 6450   1.474   3.198   1.906
 1200SOL    HW1 6451   1.515   3.231   1.826
 1200SOL    HW2 6452   1.391   3.160   1.876
 1200SOL     MW 6453   1.468   3.197   1.892
 1201SOL     OW 6454   1.430   3.654   2.188
 1201SOL    HW1 6455   1.349   3.603   2.188
 1201SOL    HW2 6456   1.403   3.742   2.216
 1201SOL     MW 6457   1.416   3.659   2.192
 1202SOL     OW 6458   1.570   4.220   0.860
 1202SOL    HW1 6459   1.582   4.315   0.857
 1202SOL    HW2 6460   1.646   4.185   0.812
 1202SOL     MW 6461   1.582   4.228   0.853
 1203SOL     OW 6462   5.163   1.547   2.500
 1203SOL    HW1 6463   5.152   1.545   2.595
 1203SOL    HW2 6464   5.224   1.619   2.484
 1203SOL     MW 6465   5.169   1.556   2.510
 1204SOL     OW 6466   0.110   3.910   5.579
 1204SOL    HW1 6467   0.161   3.979   5.537
 1204SOL    HW2 6468   0.065   3.866   5.506
 1204SOL     MW 6469   0.111   3.913   5.564
 1205SOL     OW 6470   1.140   3.648   4.213
 1205SOL    HW1 6471   1.120   3.741   4.199
 1205SOL    HW2 6472   1.089   3.624   4.291
 1205SOL     MW 6473   1.131   3.657   4.221
 1206SOL     OW 6474   1.182   1.649   0.959
 1206SOL    HW1 6475   1.153   1.627   0.871
 1206SOL    HW2 6476   1.191   1.565   1.004
 1206SOL     MW 6477   1.180   1.636   0.953
 1207SOL     OW 6478   4.304   1.202   3.108
 1207SOL    HW1 6479   4.278   1.243   3.190
 1207SOL    HW2 6480   4.354   1.270   3.062
 1207SOL     MW 6481   4.307   1.216   3.113
 1208SOL     OW 6482   1.181   3.078   4.385
 1208SOL    HW1 6483   1.146   3.166   4.402
 1208SOL    HW2 6484   1.129   3.021   4.442
 1208SOL     MW 6485   1.170   3.082   4.395
 1209SOL     OW 6486   0.308   2.261   3.498
 1209SOL    HW1 6487   0.399   2.236   3.513
 1209SOL    HW2 6488   0.299   2.347   3.539
 1209SOL     MW 6489   0.318   2.269   3.505
 1210SOL     OW 6490   1.347   4.284   4.362
 1210SOL    HW1 6491   1.403   4.290   4.284
 1210SOL    HW2 6492   1.355   4.369   4.404
 1210SOL     MW 6493   1.355   4.295   4.358
 1211SOL     OW 6494   0.498   4.970   2.147
 1211SOL    HW1 6495   0.407   5.000   2.148
 1211SOL    HW2 6496   0.550   5.050   2.145
 1211SOL     MW 6497   0.493   4.984   2.147
 1212SOL     OW 6498   2.252   2.290   1.517
 1212SOL    HW1 6499   2.190   2.278   1.445
 1212SOL    HW2 6500   2.305   2.365   1.490
 1212SOL     MW 6501   2.250   2.298   1.505
 1213SOL     OW 6502   0.470   1.246   0.502
 1213SOL    HW1 6503   0.423   1.320   0.463
 1213SOL    HW2 6504   0.489   1.275   0.591
 1213SOL     MW 6505   0.466   1.259   0.509
 1214SOL     OW 6506   4.972   3.656   3.136
 1214SOL    HW1 6507   4.967   3.703   3.219
 1214SOL    HW2 6508   4.909   3.585   3.145
 1214SOL     MW 6509   4.963   3.653   3.148
 1215SOL     OW 6510   2.454   1.848   1.976
 1215SOL    HW1 6511   2.380   1.796   1.947
 1215SOL    HW2 6512   2.468   1.912   1.906
 1215SOL     MW 6513   2.447   1.850   1.963
 1216SOL     OW 6514   1.976   2.261   3.410
 1216SOL    HW1 6515   2.050   2.319   3.394
 1216SOL    HW2 6516   1.930   2.302   3.484
 1216SOL     MW 6517   1.979   2.274   3.418
 1217SOL     OW 6518   0.525   3.434   4.255
 1217SOL    HW1 6519   0.545   3.449   4.162
 1217SOL    HW2 6520   0.432   3.408   4.255
 1217SOL     MW 6521   0.515   3.433   4.243
 1218SOL     OW 6522   1.084   1.393   1.558
 1218SOL    HW1 6523   1.068   1.317   1.614
 1218SOL    HW2 6524   1.179   1.405   1.559
 1218SOL     MW 6525   1.094   1.385   1.565
 1219SOL     OW 6526   5.557   3.757   3.769
 1219SOL    HW1 6527   5.578   3.708   3.849
 1219SOL    HW2 6528   5.552   3.848   3.797
 1219SOL     MW 6529   5.559   3.762   3.783
 1220SOL     OW 6530   0.824   2.605   3.323
 1220SOL    HW1 6531   0.867   2.542   3.265
 1220SOL    HW2 6532   0.759   2.553   3.371
 1220SOL     MW 6533   0.821   2.590   3.322
 1221SOL     OW 6534   0.094   1.780   2.116
 1221SOL    HW1 6535   0.158   1.770   2.045
 1221SOL    HW2 6536   0.097   1.696   2.162
 1221SOL     MW 6537   0.103   1.768   2.112
 1222SOL     OW 6538   0.969   4.822   5.359
 1222SOL    HW1 6539   1.016   4.899   5.327
 1222SOL    HW2 6540   0.947   4.773   5.280
 1222SOL     MW 6541   0.972   4.826   5.345
 1223SOL     OW 6542   5.118   3.305   3.591
 1223SOL    HW1 6543   5.169   3.386   3.602
 1223SOL    HW2 6544   5.145   3.249   3.663
 1223SOL     MW 6545   5.128   3.308   3.601
 1224SOL     OW 6546   0.828   4.757   0.738
 1224SOL    HW1 6547   0.895   4.741   0.672
 1224SOL    HW2 6548   0.767   4.684   0.729
 1224SOL     MW 6549   0.829   4.745   0.729
 1225SOL     OW 6550   1.807   0.973   2.051
 1225SOL    HW1 6551   1.739   0.938   1.995
 1225SOL    HW2 6552   1.760   1.011   2.125
 1225SOL     MW 6553   1.792   0.973   2.054
 1226SOL     OW 6554   0.926   1.292   3.166
 1226SOL    HW1 6555   1.012   1.333   3.149
 1226SOL    HW2 6556   0.868   1.366   3.182
 1226SOL     MW 6557   0.930   1.307   3.165
 1227SOL     OW 6558   5.142   1.539   2.776
 1227SOL    HW1 6559   5.071   1.580   2.826
 1227SOL    HW2 6560   5.218   1.545   2.834
 1227SOL     MW 6561   5.143   1.545   2.790
 1228SOL     OW 6562   4.774   2.406   1.017
 1228SOL    HW1 6563   4.760   2.377   1.107
 1228SOL    HW2 6564   4.855   2.458   1.021
 1228SOL     MW 6565   4.783   2.409   1.029
 1229SOL     OW 6566   2.230   2.857   5.248
 1229SOL    HW1 6567   2.247   2.793   5.179
 1229SOL    HW2 6568   2.294   2.835   5.317
 1229SOL     MW 6569   2.241   2.846   5.248
 1230SOL     OW 6570   4.578   1.940   4.852
 1230SOL    HW1 6571   4.507   1.877   4.861
 1230SOL    HW2 6572   4.547   2.019   4.897
 1230SOL     MW 6573   4.565   1.942   4.859
 1231SOL     OW 6574   0.986   1.932   3.027
 1231SOL    HW1 6575   0.935   1.981   3.091
 1231SOL    HW2 6576   1.076   1.961   3.040
 1231SOL     MW 6577   0.991   1.942   3.037
 1232SOL     OW 6578   1.493   3.540   1.950
 1232SOL    HW1 6579   1.463   3.609   2.010
 1232SOL    HW2 6580   1.484   3.579   1.863
 1232SOL     MW 6581   1.488   3.554   1.947
 1233SOL     OW 6582   1.637   1.515   1.553
 1233SOL    HW1 6583   1.713   1.572   1.564
 1233SOL    HW2 6584   1.659   1.461   1.477
 1233SOL     MW 6585   1.649   1.516   1.544
 1234SOL     OW 6586   2.632   0.920   2.895
 1234SOL    HW1 6587   2.704   0.908   2.834
 1234SOL    HW2 6588   2.568   0.974   2.847
 1234SOL     MW 6589   2.633   0.926   2.881
 1235SOL     OW 6590   0.146   3.064   1.741
 1235SOL    HW1 6591   0.155   3.022   1.656
 1235SOL    HW2 6592   0.079   3.131   1.728
 1235SOL     MW 6593   0.139   3.067   1.729
 1236SOL     OW 6594   1.037   0.908   5.855
 1236SOL    HW1 6595   0.983   0.859   5.916
 1236SOL    HW2 6596   1.122   0.914   5.897
 1236SOL     MW 6597   1.041   0.902   5.868
 1237SOL     OW 6598   1.817   1.883   2.996
 1237SOL    HW1 6599   1.797   1.796   3.029
 1237SOL    HW2 6600   1.734   1.930   3.001
 1237SOL     MW 6601   1.804   1.878   3.001
 1238SOL     OW 6602   1.209   2.528   3.007
 1238SOL    HW1 6603   1.290   2.480   3.022
 1238SOL    HW2 6604   1.140   2.462   3.016
 1238SOL     MW 6605   1.211   2.513   3.010
 1239SOL     OW 6606   2.006   2.169   2.932
 1239SOL    HW1 6607   1.911   2.171   2.919
 1239SOL    HW2 6608   2.042   2.176   2.844
 1239SOL     MW 6609   1.998   2.170   2.919
 1240SOL     OW 6610   0.030   0.507   1.560
 1240SOL    HW1 6611   0.003   0.588   1.516
 1240SOL    HW2 6612   0.098   0.534   1.621
 1240SOL     MW 6613   0.035   0.521   1.562
 1241SOL     OW 6614   1.313   3.467   0.675
 1241SOL    HW1 6615   1.281   3.554   0.652
 1241SOL    HW2 6616   1.289   3.455   0.766
 1241SOL     MW 6617   1.306   3.476   0.683
 1242SOL     OW 6618   0.817   2.030   3.236
 1242SOL    HW1 6619   0.733   2.044   3.192
 1242SOL    HW2 6620   0.868   2.108   3.216
 1242SOL     MW 6621   0.812   2.042   3.228
 1243SOL     OW 6622   5.586   3.040   1.903
 1243SOL    HW1 6623   5.656   3.046   1.969
 1243SOL    HW2 6624   5.554   3.130   1.895
 1243SOL     MW 6625   5.591   3.052   1.911
 1244SOL     OW 6626   1.233   2.294   1.689
 1244SOL    HW1 6627   1.149   2.321   1.652
 1244SOL    HW2 6628   1.276   2.376   1.713
 1244SOL     MW 6629   1.228   2.308   1.688
 1245SOL     OW 6630   1.581   2.523   2.735
 1245SOL    HW1 6631   1.648   2.551   2.798
 1245SOL    HW2 6632   1.614   2.440   2.701
 1245SOL     MW 6633   1.594   2.516   2.739
 1246SOL     OW 6634   0.013   1.987   3.383
 1246SOL    HW1 6635  -0.019   2.073   3.410
 1246SOL    HW2 6636   0.092   1.973   3.435
 1246SOL     MW 6637   0.019   1.996   3.393
 1247SOL     OW 6638   5.835   3.881   4.161
 1247SOL    HW1 6639   5.814   3.919   4.247
 1247SOL    HW2 6640   5.824   3.954   4.100
 1247SOL     MW 6641   5.831   3.895   4.164
 1248SOL     OW 6642   0.740   5.924   2.319
 1248SOL    HW1 6643   0.755   5.985   2.246
 1248SOL    HW2 6644   0.793   5.848   2.297
 1248SOL     MW 6645   0.749   5.922   2.307
 1249SOL     OW 6646   5.522   4.825   3.554
 1249SOL    HW1 6647   5.456   4.873   3.505
 1249SOL    HW2 6648   5.589   4.889   3.574
 1249SOL     MW 6649   5.522   4.839   3.550
 1250SOL     OW 6650   2.360   1.387   2.033
 1250SOL    HW1 6651   2.302   1.425   2.099
 1250SOL    HW2 6652   2.312   1.311   2.000
 1250SOL     MW 6653   2.347   1.382   2.037
 1251SOL     OW 6654   0.101   4.790   2.611
 1251SOL    HW1 6655   0.073   4.736   2.685
 1251SOL    HW2 6656   0.084   4.736   2.534
 1251SOL     MW 6657   0.095   4.776   2.611
 1252SOL     OW 6658   1.577   3.486   2.350
 1252SOL    HW1 6659   1.586   3.398   2.313
 1252SOL    HW2 6660   1.520   3.532   2.288
 1252SOL     MW 6661   1.571   3.481   2.337
 1253SOL     OW 6662   1.057   3.175   5.442
 1253SOL    HW1 6663   1.125   3.237   5.470
 1253SOL    HW2 6664   1.093   3.134   5.364
 1253SOL     MW 6665   1.071   3.178   5.436
 1254SOL     OW 6666   2.803   2.602   4.499
 1254SOL    HW1 6667   2.731   2.608   4.436
 1254SOL    HW2 6668   2.793   2.679   4.555
 1254SOL     MW 6669   2.792   2.613   4.498
 1255SOL     OW 6670   1.208   2.101   5.643
 1255SOL    HW1 6671   1.129   2.047   5.637
 1255SOL    HW2 6672   1.274   2.043   5.680
 1255SOL     MW 6673   1.207   2.087   5.647
 1256SOL     OW 6674   6.064   3.834   2.667
 1256SOL    HW1 6675   5.970   3.836   2.688
 1256SOL    HW2 6676   6.073   3.892   2.592
 1256SOL     MW 6677   6.053   3.841   2.660
 1257SOL     OW 6678   2.418   4.337   3.778
 1257SOL    HW1 6679   2.453   4.426   3.763
 1257SOL    HW2 6680   2.452   4.286   3.705
 1257SOL     MW 6681   2.427   4.342   3.767
 1258SOL     OW 6682   2.834   3.366   5.355
 1258SOL    HW1 6683   2.903   3.399   5.411
 1258SOL    HW2 6684   2.835   3.424   5.279
 1258SOL     MW 6685   2.843   3.378   5.352
 1259SOL     OW 6686   0.834   1.745   2.739
 1259SOL    HW1 6687   0.802   1.733   2.828
 1259SOL    HW2 6688   0.898   1.817   2.746
 1259SOL     MW 6689   0.838   1.753   2.751
 1260SOL     OW 6690   0.749   1.258   3.525
 1260SOL    HW1 6691   0.836   1.226   3.550
 1260SOL    HW2 6692   0.760   1.353   3.520
 1260SOL     MW 6693   0.762   1.266   3.528
 1261SOL     OW 6694   5.323   5.679   5.455
 1261SOL    HW1 6695   5.267   5.694   5.531
 1261SOL    HW2 6696   5.411   5.701   5.486
 1261SOL     MW 6697   5.327   5.684   5.469
 1262SOL     OW 6698   2.511   2.853   4.967
 1262SOL    HW1 6699   2.430   2.806   4.948
 1262SOL    HW2 6700   2.578   2.803   4.921
 1262SOL     MW 6701   2.509   2.841   4.959
 1263SOL     OW 6702   1.238   3.014   4.732
 1263SOL    HW1 6703   1.209   2.947   4.794
 1263SOL    HW2 6704   1.328   2.990   4.710
 1263SOL     MW 6705   1.245   3.002   4.737
 1264SOL     OW 6706   0.395   2.822   6.076
 1264SOL    HW1 6707   0.421   2.762   6.146
 1264SOL    HW2 6708   0.472   2.827   6.019
 1264SOL     MW 6709   0.408   2.815   6.078
 1265SOL     OW 6710   1.270   1.810   2.786
 1265SOL    HW1 6711   1.285   1.783   2.876
 1265SOL    HW2 6712   1.312   1.741   2.733
 1265SOL     MW 6713   1.277   1.798   2.791
 1266SOL     OW 6714   0.070   4.259   3.566
 1266SOL    HW1 6715   0.122   4.257   3.647
 1266SOL    HW2 6716   0.116   4.323   3.511
 1266SOL     MW 6717   0.083   4.267   3.569
 1267SOL     OW 6718   5.278   1.470   4.523
 1267SOL    HW1 6719   5.234   1.530   4.464
 1267SOL    HW2 6720   5.318   1.526   4.590
 1267SOL     MW 6721   5.277   1.485   4.524
 1268SOL     OW 6722   4.841   0.682   4.357
 1268SOL    HW1 6723   4.934   0.670   4.373
 1268SOL    HW2 6724   4.814   0.602   4.312
 1268SOL     MW 6725   4.849   0.671   4.353
 1269SOL     OW 6726   5.899   4.639   4.093
 1269SOL    HW1 6727   5.959   4.708   4.120
 1269SOL    HW2 6728   5.951   4.558   4.100
 1269SOL     MW 6729   5.913   4.637   4.098
 1270SOL     OW 6730   1.202   2.499   3.959
 1270SOL    HW1 6731   1.269   2.431   3.962
 1270SOL    HW2 6732   1.205   2.531   3.869
 1270SOL     MW 6733   1.211   2.495   3.948
 1271SOL     OW 6734   0.530   1.739   0.526
 1271SOL    HW1 6735   0.578   1.804   0.475
 1271SOL    HW2 6736   0.471   1.698   0.463
 1271SOL     MW 6737   0.529   1.742   0.511
 1272SOL     OW 6738   1.036   1.430   5.214
 1272SOL    HW1 6739   0.957   1.421   5.268
 1272SOL    HW2 6740   1.032   1.357   5.153
 1272SOL     MW 6741   1.026   1.419   5.213
 1273SOL     OW 6742   5.669   2.015   4.187
 1273SOL    HW1 6743   5.721   1.937   4.172
 1273SOL    HW2 6744   5.688   2.073   4.114
 1273SOL     MW 6745   5.678   2.013   4.176
 1274SOL     OW 6746   5.407   1.737   5.152
 1274SOL    HW1 6747   5.336   1.801   5.165
 1274SOL    HW2 6748   5.370   1.675   5.089
 1274SOL     MW 6749   5.393   1.737   5.145
 1275SOL     OW 6750   2.312   2.173   4.607
 1275SOL    HW1 6751   2.311   2.158   4.701
 1275SOL    HW2 6752   2.221   2.170   4.580
 1275SOL     MW 6753   2.301   2.171   4.616
 1276SOL     OW 6754   5.546   1.917   3.920
 1276SOL    HW1 6755   5.563   1.826   3.944
 1276SOL    HW2 6756   5.513   1.958   4.000
 1276SOL     MW 6757   5.544   1.911   3.933
 1277SOL     OW 6758   5.537   1.911   3.632
 1277SOL    HW1 6759   5.500   1.824   3.616
 1277SOL    HW2 6760   5.547   1.915   3.727
 1277SOL     MW 6761   5.533   1.900   3.642
 1278SOL     OW 6762   0.310   3.724   2.806
 1278SOL    HW1 6763   0.231   3.769   2.836
 1278SOL    HW2 6764   0.301   3.722   2.710
 1278SOL     MW 6765   0.299   3.730   2.797
 1279SOL     OW 6766   1.207   1.578   3.872
 1279SOL    HW1 6767   1.163   1.613   3.950
 1279SOL    HW2 6768   1.296   1.557   3.903
 1279SOL     MW 6769   1.213   1.580   3.886
 1280SOL     OW 6770   0.486   1.920   4.359
 1280SOL    HW1 6771   0.402   1.902   4.400
 1280SOL    HW2 6772   0.524   1.991   4.411
 1280SOL     MW 6773   0.480   1.927   4.371
 1281SOL     OW 6774   1.512   1.305   5.769
 1281SOL    HW1 6775   1.525   1.352   5.686
 1281SOL    HW2 6776   1.595   1.260   5.784
 1281SOL     MW 6777   1.524   1.306   5.760
 1282SOL     OW 6778   1.471   3.757   3.715
 1282SOL    HW1 6779   1.519   3.694   3.661
 1282SOL    HW2 6780   1.443   3.707   3.791
 1282SOL     MW 6781   1.474   3.743   3.718
 1283SOL     OW 6782   0.691   3.211   5.096
 1283SOL    HW1 6783   0.767   3.268   5.104
 1283SOL    HW2 6784   0.621   3.267   5.065
 1283SOL     MW 6785   0.692   3.225   5.093
 1284SOL     OW 6786   0.064   3.551   4.915
 1284SOL    HW1 6787   0.012   3.594   4.983
 1284SOL    HW2 6788   0.102   3.623   4.865
 1284SOL     MW 6789   0.062   3.566   4.917
 1285SOL     OW 6790   2.561   2.295   4.344
 1285SOL    HW1 6791   2.533   2.342   4.423
 1285SOL    HW2 6792   2.518   2.209   4.351
 1285SOL     MW 6793   2.552   2.290   4.355
 1286SOL     OW 6794   1.814   2.603   3.935
 1286SOL    HW1 6795   1.874   2.651   3.878
 1286SOL    HW2 6796   1.781   2.668   3.996
 1286SOL     MW 6797   1.817   2.617   3.936
 1287SOL     OW 6798   2.063   3.535   6.090
 1287SOL    HW1 6799   2.066   3.630   6.105
 1287SOL    HW2 6800   2.002   3.525   6.016
 1287SOL     MW 6801   2.055   3.546   6.082
 1288SOL     OW 6802   1.616   3.662   5.244
 1288SOL    HW1 6803   1.567   3.744   5.252
 1288SOL    HW2 6804   1.672   3.676   5.167
 1288SOL     MW 6805   1.617   3.674   5.235
 1289SOL     OW 6806   6.019   2.974   3.652
 1289SOL    HW1 6807   6.018   3.069   3.642
 1289SOL    HW2 6808   5.932   2.946   3.623
 1289SOL     MW 6809   6.007   2.982   3.647
 1290SOL     OW 6810   2.083   1.451   4.987
 1290SOL    HW1 6811   2.071   1.356   4.975
 1290SOL    HW2 6812   2.045   1.469   5.073
 1290SOL     MW 6813   2.077   1.441   4.997
 1291SOL     OW 6814   0.678   5.111   4.293
 1291SOL    HW1 6815   0.750   5.049   4.307
 1291SOL    HW2 6816   0.611   5.058   4.249
 1291SOL     MW 6817   0.679   5.096   4.289
 1292SOL     OW 6818   4.363   2.162   6.000
 1292SOL    HW1 6819   4.384   2.078   5.959
 1292SOL    HW2 6820   4.300   2.140   6.069
 1292SOL     MW 6821   4.357   2.148   6.004
 1293SOL     OW 6822   2.531   5.228   4.947
 1293SOL    HW1 6823   2.537   5.153   5.006
 1293SOL    HW2 6824   2.565   5.302   4.998
 1293SOL     MW 6825   2.536   5.228   4.961
 1294SOL     OW 6826   2.416   3.881   4.826
 1294SOL    HW1 6827   2.444   3.790   4.834
 1294SOL    HW2 6828   2.341   3.889   4.885
 1294SOL     MW 6829   2.410   3.871   4.835
 1295SOL     OW 6830   5.832   2.907   3.988
 1295SOL    HW1 6831   5.918   2.948   3.985
 1295SOL    HW2 6832   5.832   2.846   3.914
 1295SOL     MW 6833   5.843   2.904   3.978
 1296SOL     OW 6834   2.168   0.688   0.529
 1296SOL    HW1 6835   2.243   0.677   0.471
 1296SOL    HW2 6836   2.190   0.763   0.584
 1296SOL     MW 6837   2.181   0.696   0.529
 1297SOL     OW 6838   1.872   1.831   5.094
 1297SOL    HW1 6839   1.931   1.759   5.117
 1297SOL    HW2 6840   1.840   1.863   5.178
 1297SOL     MW 6841   1.875   1.826   5.108
 1298SOL     OW 6842   2.575   3.238   5.895
 1298SOL    HW1 6843   2.481   3.253   5.891
 1298SOL    HW2 6844   2.610   3.282   5.818
 1298SOL     MW 6845   2.567   3.245   5.885
 1299SOL     OW 6846   2.213   2.935   5.678
 1299SOL    HW1 6847   2.277   2.908   5.744
 1299SOL    HW2 6848   2.230   3.028   5.665
 1299SOL     MW 6849   2.224   2.943   5.685
 1300SOL     OW 6850   4.042   3.097   6.067
 1300SOL    HW1 6851   3.952   3.079   6.039
 1300SOL    HW2 6852   4.077   3.154   5.998
 1300SOL     MW 6853   4.035   3.102   6.055
 1301SOL     OW 6854   0.742   2.204   5.902
 1301SOL    HW1 6855   0.671   2.268   5.906
 1301SOL    HW2 6856   0.704   2.128   5.859
 1301SOL     MW 6857   0.728   2.202   5.897
 1302SOL     OW 6858   1.754   2.493   4.416
 1302SOL    HW1 6859   1.826   2.461   4.471
 1302SOL    HW2 6860   1.750   2.587   4.436
 1302SOL     MW 6861   1.763   2.501   4.426
 1303SOL     OW 6862   1.325   0.447   3.270
 1303SOL    HW1 6863   1.334   0.465   3.363
 1303SOL    HW2 6864   1.337   0.352   3.263
 1303SOL     MW 6865   1.328   0.437   3.281
 1304SOL     OW 6866   1.362   2.256   3.948
 1304SOL    HW1 6867   1.425   2.273   3.878
 1304SOL    HW2 6868   1.410   2.203   4.011
 1304SOL     MW 6869   1.376   2.251   3.947
 1305SOL     OW 6870   5.035   4.540   4.736
 1305SOL    HW1 6871   5.117   4.589   4.744
 1305SOL    HW2 6872   5.057   4.451   4.763
 1305SOL     MW 6873   5.048   4.535   4.740
 1306SOL     OW 6874   1.159   2.965   5.257
 1306SOL    HW1 6875   1.191   2.884   5.296
 1306SOL    HW2 6876   1.237   3.016   5.239
 1306SOL     MW 6877   1.173   2.961   5.260
 1307SOL     OW 6878   1.332   3.398   4.558
 1307SOL    HW1 6879   1.369   3.479   4.594
 1307SOL    HW2 6880   1.408   3.343   4.541
 1307SOL     MW 6881   1.346   3.402   4.560
 1308SOL     OW 6882   0.582   2.820   4.386
 1308SOL    HW1 6883   0.522   2.888   4.355
 1308SOL    HW2 6884   0.642   2.806   4.314
 1308SOL     MW 6885   0.582   2.827   4.373
 1309SOL     OW 6886   5.829   3.527   2.949
 1309SOL    HW1 6887   5.801   3.530   3.040
 1309SOL    HW2 6888   5.839   3.434   2.930
 1309SOL     MW 6889   5.827   3.516   2.958
 1310SOL     OW 6890   2.654   1.748   5.467
 1310SOL    HW1 6891   2.662   1.779   5.377
 1310SOL    HW2 6892   2.688   1.820   5.521
 1310SOL     MW 6893   2.660   1.761   5.463
 1311SOL     OW 6894   5.271   4.677   4.705
 1311SOL    HW1 6895   5.339   4.741   4.731
 1311SOL    HW2 6896   5.302   4.642   4.622
 1311SOL     MW 6897   5.284   4.681   4.698
 1312SOL     OW 6898   0.835   2.988   5.962
 1312SOL    HW1 6899   0.789   3.072   5.964
 1312SOL    HW2 6900   0.905   3.000   5.899
 1312SOL     MW 6901   0.838   3.000   5.954
 1313SOL     OW 6902   4.348   3.052   5.503
 1313SOL    HW1 6903   4.426   3.039   5.448
 1313SOL    HW2 6904   4.313   2.963   5.515
 1313SOL     MW 6905   4.354   3.039   5.498
 1314SOL     OW 6906   5.698   2.364   4.508
 1314SOL    HW1 6907   5.767   2.301   4.526
 1314SOL    HW2 6908   5.686   2.360   4.413
 1314SOL     MW 6909   5.705   2.356   4.498
 1315SOL     OW 6910   0.555   3.217   5.700
 1315SOL    HW1 6911   0.487   3.250   5.641
 1315SOL    HW2 6912   0.633   3.209   5.646
 1315SOL     MW 6913   0.556   3.220   5.686
 1316SOL     OW 6914   0.549   3.792   3.260
 1316SOL    HW1 6915   0.530   3.884   3.273
 1316SOL    HW2 6916   0.549   3.781   3.164
 1316SOL     MW 6917   0.547   3.802   3.249
 1317SOL     OW 6918   2.974   0.296   5.040
 1317SOL    HW1 6919   3.062   0.321   5.012
 1317SOL    HW2 6920   2.930   0.268   4.959
 1317SOL     MW 6921   2.979   0.296   5.026
 1318SOL     OW 6922   5.324   4.581   4.438
 1318SOL    HW1 6923   5.302   4.488   4.439
 1318SOL    HW2 6924   5.243   4.624   4.411
 1318SOL     MW 6925   5.310   4.575   4.435
 1319SOL     OW 6926   6.006   3.994   3.265
 1319SOL    HW1 6927   6.001   4.018   3.357
 1319SOL    HW2 6928   5.969   3.906   3.261
 1319SOL     MW 6929   6.001   3.986   3.276
 1320SOL     OW 6930   6.004   3.271   5.792
 1320SOL    HW1 6931   5.966   3.260   5.879
 1320SOL    HW2 6932   6.051   3.189   5.775
 1320SOL     MW 6933   6.005   3.259   5.801
 1321SOL     OW 6934   1.354   4.025   3.972
 1321SOL    HW1 6935   1.325   3.960   3.907
 1321SOL    HW2 6936   1.376   3.973   4.049
 1321SOL     MW 6937   1.353   4.010   3.974
 1322SOL     OW 6938   0.923   2.424   0.097
 1322SOL    HW1 6939   0.909   2.472   0.016
 1322SOL    HW2 6940   0.863   2.349   0.092
 1322SOL     MW 6941   0.913   2.420   0.086
 1323SOL     OW 6942   1.369   3.128   5.122
 1323SOL    HW1 6943   1.431   3.093   5.057
 1323SOL    HW2 6944   1.423   3.150   5.198
 1323SOL     MW 6945   1.384   3.126   5.123
 1324SOL     OW 6946   5.108   4.794   5.600
 1324SOL    HW1 6947   5.062   4.766   5.679
 1324SOL    HW2 6948   5.201   4.785   5.622
 1324SOL     MW 6949   5.114   4.789   5.613
 1325SOL     OW 6950   5.493   4.373   2.747
 1325SOL    HW1 6951   5.509   4.451   2.800
 1325SOL    HW2 6952   5.455   4.310   2.808
 1325SOL     MW 6953   5.490   4.375   2.761
 1326SOL     OW 6954   1.545   1.130   4.763
 1326SOL    HW1 6955   1.506   1.186   4.696
 1326SOL    HW2 6956   1.608   1.187   4.808
 1326SOL     MW 6957   1.548   1.145   4.760
 1327SOL     OW 6958   0.646   2.672   1.739
 1327SOL    HW1 6959   0.706   2.599   1.754
 1327SOL    HW2 6960   0.609   2.656   1.653
 1327SOL     MW 6961   0.649   2.660   1.730
 1328SOL     OW 6962   0.206   4.919   4.936
 1328SOL    HW1 6963   0.269   4.979   4.976
 1328SOL    HW2 6964   0.127   4.971   4.927
 1328SOL     MW 6965   0.204   4.933   4.940
 1329SOL     OW 6966   0.110   1.676   4.349
 1329SOL    HW1 6967   0.037   1.660   4.290
 1329SOL    HW2 6968   0.180   1.620   4.316
 1329SOL     MW 6969   0.110   1.666   4.337
 1330SOL     OW 6970   1.884   2.992   4.311
 1330SOL    HW1 6971   1.960   2.979   4.368
 1330SOL    HW2 6972   1.809   2.987   4.369
 1330SOL     MW 6973   1.884   2.990   4.326
 1331SOL     OW 6974   2.116   2.647   4.066
 1331SOL    HW1 6975   2.051   2.577   4.073
 1331SOL    HW2 6976   2.146   2.644   3.975
 1331SOL     MW 6977   2.112   2.638   4.055
 1332SOL     OW 6978   2.821   4.016   6.007
 1332SOL    HW1 6979   2.837   4.044   6.097
 1332SOL    HW2 6980   2.902   3.972   5.981
 1332SOL     MW 6981   2.833   4.014   6.015
 1333SOL     OW 6982   3.354   5.329   3.928
 1333SOL    HW1 6983   3.429   5.342   3.985
 1333SOL    HW2 6984   3.286   5.293   3.985
 1333SOL     MW 6985   3.355   5.326   3.943
 1334SOL     OW 6986   1.730   2.158   5.225
 1334SOL    HW1 6987   1.707   2.071   5.193
 1334SOL    HW2 6988   1.650   2.210   5.212
 1334SOL     MW 6989   1.717   2.153   5.219
 1335SOL     OW 6990   1.806   2.535   5.611
 1335SOL    HW1 6991   1.753   2.606   5.649
 1335SOL    HW2 6992   1.835   2.570   5.527
 1335SOL     MW 6993   1.803   2.549   5.605
 1336SOL     OW 6994   1.666   5.906   4.164
 1336SOL    HW1 6995   1.580   5.921   4.123
 1336SOL    HW2 6996   1.657   5.822   4.209
 1336SOL     MW 6997   1.654   5.897   4.165
 1337SOL     OW 6998   5.895   3.264   3.694
 1337SOL    HW1 6999   5.946   3.317   3.756
 1337SOL    HW2 7000   5.846   3.203   3.749
 1337SOL     MW 7001   5.896   3.263   3.709
 1338SOL     OW 7002   1.677   3.045   4.500
 1338SOL    HW1 7003   1.648   3.136   4.493
 1338SOL    HW2 7004   1.629   3.010   4.575
 1338SOL     MW 7005   1.667   3.052   4.509
 1339SOL     OW 7006   0.535   3.412   4.908
 1339SOL    HW1 7007   0.504   3.451   4.826
 1339SOL    HW2 7008   0.479   3.335   4.921
 1339SOL     MW 7009   0.524   3.407   4.899
 1340SOL     OW 7010   3.490   2.094   5.634
 1340SOL    HW1 7011   3.547   2.068   5.562
 1340SOL    HW2 7012   3.411   2.040   5.622
 1340SOL     MW 7013   3.487   2.083   5.623
 1341SOL     OW 7014   5.745   4.542   5.045
 1341SOL    HW1 7015   5.662   4.584   5.071
 1341SOL    HW2 7016   5.750   4.556   4.951
 1341SOL     MW 7017   5.735   4.549   5.036
 1342SOL     OW 7018   0.870   2.995   4.258
 1342SOL    HW1 7019   0.853   3.078   4.215
 1342SOL    HW2 7020   0.913   3.019   4.340
 1342SOL     MW 7021   0.873   3.009   4.263
 1343SOL     OW 7022   5.312   3.874   5.176
 1343SOL    HW1 7023   5.305   3.779   5.176
 1343SOL    HW2 7024   5.406   3.891   5.172
 1343SOL     MW 7025   5.323   3.864   5.175
 1344SOL     OW 7026   0.597   1.913   5.230
 1344SOL    HW1 7027   0.670   1.856   5.204
 1344SOL    HW2 7028   0.555   1.867   5.302
 1344SOL     MW 7029   0.601   1.900   5.236
 1345SOL     OW 7030   4.916   2.527   3.715
 1345SOL    HW1 7031   4.959   2.571   3.789
 1345SOL    HW2 7032   4.943   2.435   3.723
 1345SOL     MW 7033   4.925   2.521   3.726
 1346SOL     OW 7034   1.280   1.415   4.213
 1346SOL    HW1 7035   1.202   1.465   4.190
 1346SOL    HW2 7036   1.247   1.327   4.232
 1346SOL     MW 7037   1.265   1.410   4.213
 1347SOL     OW 7038   2.644   3.781   5.199
 1347SOL    HW1 7039   2.599   3.748   5.121
 1347SOL    HW2 7040   2.591   3.751   5.273
 1347SOL     MW 7041   2.632   3.773   5.199
 1348SOL     OW 7042   1.921   1.274   5.586
 1348SOL    HW1 7043   1.906   1.213   5.513
 1348SOL    HW2 7044   1.887   1.358   5.554
 1348SOL     MW 7045   1.915   1.277   5.572
 1349SOL     OW 7046   0.085   3.479   5.704
 1349SOL    HW1 7047   0.132   3.471   5.620
 1349SOL    HW2 7048   0.028   3.402   5.706
 1349SOL     MW 7049   0.084   3.468   5.693
 1350SOL     OW 7050   1.514   2.331   5.176
 1350SOL    HW1 7051   1.420   2.318   5.182
 1350SOL    HW2 7052   1.530   2.415   5.220
 1350SOL     MW 7053   1.504   2.340   5.182
 1351SOL     OW 7054   5.415   2.579   4.266
 1351SOL    HW1 7055   5.452   2.494   4.242
 1351SOL    HW2 7056   5.351   2.559   4.335
 1351SOL     MW 7057   5.412   2.566   4.272
 1352SOL     OW 7058   5.276   3.237   4.262
 1352SOL    HW1 7059   5.235   3.287   4.332
 1352SOL    HW2 7060   5.303   3.155   4.303
 1352SOL     MW 7061   5.274   3.233   4.276
 1353SOL     OW 7062   1.395   2.585   0.142
 1353SOL    HW1 7063   1.409   2.629   0.226
 1353SOL    HW2 7064   1.310   2.617   0.111
 1353SOL     MW 7065   1.386   2.595   0.149
 1354SOL     OW 7066   0.245   3.382   0.011
 1354SOL    HW1 7067   0.252   3.343  -0.076
 1354SOL    HW2 7068   0.196   3.317   0.062
 1354SOL     MW 7069   0.239   3.368   0.006
 1355SOL     OW 7070   1.375   3.509   4.933
 1355SOL    HW1 7071   1.334   3.596   4.937
 1355SOL    HW2 7072   1.306   3.452   4.898
 1355SOL     MW 7073   1.361   3.513   4.929
 1356SOL     OW 7074   1.850   4.181   3.911
 1356SOL    HW1 7075   1.911   4.245   3.947
 1356SOL    HW2 7076   1.883   4.097   3.943
 1356SOL     MW 7077   1.862   4.178   3.919
 1357SOL     OW 7078   4.217   3.242   5.903
 1357SOL    HW1 7079   4.229   3.264   5.810
 1357SOL    HW2 7080   4.300   3.267   5.944
 1357SOL     MW 7081   4.229   3.248   5.896
 1358SOL     OW 7082   0.283   6.033   5.833
 1358SOL    HW1 7083   0.242   5.964   5.782
 1358SOL    HW2 7084   0.259   6.114   5.787
 1358SOL     MW 7085   0.274   6.035   5.821
 1359SOL     OW 7086   0.974   2.749   3.818
 1359SOL    HW1 7087   0.892   2.716   3.783
 1359SOL    HW2 7088   0.951   2.788   3.902
 1359SOL     MW 7089   0.961   2.750   3.824
 1360SOL     OW 7090   1.897   3.164   5.852
 1360SOL    HW1 7091   1.847   3.138   5.929
 1360SOL    HW2 7092   1.908   3.084   5.801
 1360SOL     MW 7093   1.892   3.151   5.855
 1361SOL     OW 7094   1.808   3.898   0.476
 1361SOL    HW1 7095   1.763   3.960   0.419
 1361SOL    HW2 7096   1.746   3.883   0.549
 1361SOL     MW 7097   1.794   3.904   0.478
 1362SOL     OW 7098   2.355   3.280   0.499
 1362SOL    HW1 7099   2.264   3.270   0.524
 1362SOL    HW2 7100   2.400   3.205   0.538
 1362SOL     MW 7101   2.349   3.269   0.507
 1363SOL     OW 7102   5.767   3.501   0.821
 1363SOL    HW1 7103   5.776   3.501   0.917
 1363SOL    HW2 7104   5.769   3.593   0.797
 1363SOL     MW 7105   5.768   3.513   0.830
 1364SOL     OW 7106   0.731   2.141   4.225
 1364SOL    HW1 7107   0.662   2.131   4.159
 1364SOL    HW2 7108   0.790   2.067   4.209
 1364SOL     MW 7109   0.730   2.130   4.214
 1365SOL     OW 7110   1.938   0.338   3.069
 1365SOL    HW1 7111   1.888   0.383   3.137
 1365SOL    HW2 7112   1.998   0.281   3.117
 1365SOL     MW 7113   1.939   0.336   3.084
 1366SOL     OW 7114   0.640   1.647   4.916
 1366SOL    HW1 7115   0.633   1.561   4.876
 1366SOL    HW2 7116   0.588   1.639   4.997
 1366SOL     MW 7117   0.632   1.635   4.921
 1367SOL     OW 7118   0.630   3.307   3.549
 1367SOL    HW1 7119   0.666   3.390   3.579
 1367SOL    HW2 7120   0.576   3.329   3.473
 1367SOL     MW 7121   0.628   3.320   3.543
 1368SOL     OW 7122   5.112   1.184   4.715
 1368SOL    HW1 7123   5.193   1.189   4.665
 1368SOL    HW2 7124   5.135   1.216   4.802
 1368SOL     MW 7125   5.125   1.189   4.720
 1369SOL     OW 7126   1.841   2.580   5.335
 1369SOL    HW1 7127   1.878   2.537   5.257
 1369SOL    HW2 7128   1.893   2.659   5.346
 1369SOL     MW 7129   1.852   2.584   5.326
 1370SOL     OW 7130   1.908   3.057   4.685
 1370SOL    HW1 7131   1.842   3.055   4.615
 1370SOL    HW2 7132   1.981   3.106   4.648
 1370SOL     MW 7133   1.909   3.063   4.671
 1371SOL     OW 7134   5.625   0.601   1.107
 1371SOL    HW1 7135   5.561   0.669   1.129
 1371SOL    HW2 7136   5.586   0.555   1.032
 1371SOL     MW 7137   5.612   0.604   1.100
 1372SOL     OW 7138   0.949   2.994   4.523
 1372SOL    HW1 7139   0.909   3.049   4.590
 1372SOL    HW2 7140   0.903   2.910   4.530
 1372SOL     MW 7141   0.938   2.990   4.532
 1373SOL     OW 7142   1.724   1.153   5.861
 1373SOL    HW1 7143   1.763   1.073   5.825
 1373SOL    HW2 7144   1.792   1.189   5.919
 1373SOL     MW 7145   1.738   1.147   5.864
 1374SOL     OW 7146   5.616   1.923   4.476
 1374SOL    HW1 7147   5.604   2.000   4.532
 1374SOL    HW2 7148   5.628   1.959   4.388
 1374SOL     MW 7149   5.616   1.937   4.472
 1375SOL     OW 7150   1.391   3.060   3.452
 1375SOL    HW1 7151   1.381   3.124   3.382
 1375SOL    HW2 7152   1.397   2.976   3.407
 1375SOL     MW 7153   1.391   3.057   3.438
 1376SOL     OW 7154   0.583   1.790   4.110
 1376SOL    HW1 7155   0.597   1.714   4.166
 1376SOL    HW2 7156   0.542   1.855   4.167
 1376SOL     MW 7157   0.580   1.789   4.124
 1377SOL     OW 7158   1.878   2.287   2.398
 1377SOL    HW1 7159   1.961   2.325   2.370
 1377SOL    HW2 7160   1.817   2.310   2.328
 1377SOL     MW 7161   1.881   2.294   2.386
 1378SOL     OW 7162   2.899   4.142   0.109
 1378SOL    HW1 7163   2.992   4.131   0.091
 1378SOL    HW2 7164   2.887   4.104   0.196
 1378SOL     MW 7165   2.909   4.136   0.118
 1379SOL     OW 7166   5.380   4.093   5.364
 1379SOL    HW1 7167   5.290   4.124   5.373
 1379SOL    HW2 7168   5.374   4.019   5.303
 1379SOL     MW 7169   5.368   4.088   5.358
 1380SOL     OW 7170   0.211   3.690   4.702
 1380SOL    HW1 7171   0.259   3.609   4.683
 1380SOL    HW2 7172   0.274   3.742   4.753
 1380SOL     MW 7173   0.225   3.686   4.706
 1381SOL     OW 7174   4.177   5.874   4.735
 1381SOL    HW1 7175   4.183   5.897   4.643
 1381SOL    HW2 7176   4.098   5.821   4.742
 1381SOL     MW 7177   4.168   5.870   4.724
 1382SOL     OW 7178   1.394   3.593   3.025
 1382SOL    HW1 7179   1.386   3.594   3.120
 1382SOL    HW2 7180   1.398   3.685   3.000
 1382SOL     MW 7181   1.393   3.605   3.034
 1383SOL     OW 7182   0.279   3.427   4.008
 1383SOL    HW1 7183   0.228   3.404   4.085
 1383SOL    HW2 7184   0.287   3.346   3.958
 1383SOL     MW 7185   0.274   3.414   4.011
 1384SOL     OW 7186   0.088   5.374   0.093
 1384SOL    HW1 7187   0.029   5.306   0.061
 1384SOL    HW2 7188   0.176   5.343   0.069
 1384SOL     MW 7189   0.092   5.361   0.086
 1385SOL     OW 7190   5.225   1.054   6.088
 1385SOL    HW1 7191   5.162   1.086   6.025
 1385SOL    HW2 7192   5.228   0.959   6.075
 1385SOL     MW 7193   5.217   1.046   6.078
 1386SOL     OW 7194   0.356   2.217   3.790
 1386SOL    HW1 7195   0.411   2.221   3.868
 1386SOL    HW2 7196   0.353   2.307   3.758
 1386SOL     MW 7197   0.363   2.229   3.796
 1387SOL     OW 7198   4.252   1.630   4.662
 1387SOL    HW1 7199   4.266   1.681   4.582
 1387SOL    HW2 7200   4.340   1.603   4.689
 1387SOL     MW 7201   4.265   1.633   4.655
 1388SOL     OW 7202   3.061   3.931   5.221
 1388SOL    HW1 7203   3.033   3.879   5.296
 1388SOL    HW2 7204   2.980   3.966   5.185
 1388SOL     MW 7205   3.047   3.929   5.226
 1389SOL     OW 7206   1.661   2.719   4.645
 1389SOL    HW1 7207   1.757   2.724   4.639
 1389SOL    HW2 7208   1.631   2.735   4.556
 1389SOL     MW 7209   1.670   2.722   4.633
 1390SOL     OW 7210   1.333   4.505   3.896
 1390SOL    HW1 7211   1.313   4.527   3.987
 1390SOL    HW2 7212   1.248   4.506   3.852
 1390SOL     MW 7213   1.320   4.508   3.902
 1391SOL     OW 7214   0.478   2.226   4.033
 1391SOL    HW1 7215   0.403   2.263   4.079
 1391SOL    HW2 7216   0.543   2.296   4.032
 1391SOL     MW 7217   0.477   2.240   4.039
 1392SOL     OW 7218   2.612   3.413   4.966
 1392SOL    HW1 7219   2.691   3.428   5.019
 1392SOL    HW2 7220   2.639   3.352   4.898
 1392SOL     MW 7221   2.626   3.407   4.964
 1393SOL     OW 7222   0.273   2.459   5.750
 1393SOL    HW1 7223   0.363   2.438   5.776
 1393SOL    HW2 7224   0.273   2.453   5.654
 1393SOL     MW 7225   0.285   2.456   5.741
 1394SOL     OW 7226   5.882   3.437   4.898
 1394SOL    HW1 7227   5.968   3.404   4.869
 1394SOL    HW2 7228   5.901   3.520   4.941
 1394SOL     MW 7229   5.896   3.443   4.899
 1395SOL     OW 7230   2.006   2.392   4.534
 1395SOL    HW1 7231   2.067   2.462   4.558
 1395SOL    HW2 7232   2.051   2.343   4.465
 1395SOL     MW 7233   2.020   2.395   4.528
 1396SOL     OW 7234   2.220   2.482   5.271
 1396SOL    HW1 7235   2.214   2.458   5.364
 1396SOL    HW2 7236   2.128   2.487   5.243
 1396SOL     MW 7237   2.207   2.480   5.279
 1397SOL     OW 7238   5.375   4.477   5.792
 1397SOL    HW1 7239   5.419   4.393   5.778
 1397SOL    HW2 7240   5.437   4.542   5.760
 1397SOL     MW 7241   5.388   4.475   5.786
 1398SOL     OW 7242   0.592   0.015   3.913
 1398SOL    HW1 7243   0.528   0.074   3.874
 1398SOL    HW2 7244   0.658   0.072   3.953
 1398SOL     MW 7245   0.593   0.030   3.913
 1399SOL     OW 7246   1.366   3.533   3.887
 1399SOL    HW1 7247   1.370   3.453   3.834
 1399SOL    HW2 7248   1.300   3.516   3.953
 1399SOL     MW 7249   1.358   3.521   3.889
 1400SOL     OW 7250   2.819   3.802   0.785
 1400SOL    HW1 7251   2.837   3.856   0.708
 1400SOL    HW2 7252   2.896   3.814   0.840
 1400SOL     MW 7253   2.831   3.811   0.782
 1401SOL     OW 7254   5.139   4.414   5.034
 1401SOL    HW1 7255   5.132   4.473   5.109
 1401SOL    HW2 7256   5.139   4.326   5.072
 1401SOL     MW 7257   5.138   4.411   5.048
 1402SOL     OW 7258   0.917   3.925   4.328
 1402SOL    HW1 7259   0.934   4.016   4.354
 1402SOL    HW2 7260   0.824   3.912   4.348
 1402SOL     MW 7261   0.907   3.935   4.334
 1403SOL     OW 7262   0.716   4.057   3.107
 1403SOL    HW1 7263   0.783   4.003   3.066
 1403SOL    HW2 7264   0.663   4.089   3.034
 1403SOL     MW 7265   0.718   4.054   3.092
 1404SOL     OW 7266   0.899   4.043   2.431
 1404SOL    HW1 7267   0.911   4.053   2.525
 1404SOL    HW2 7268   0.899   3.948   2.417
 1404SOL     MW 7269   0.901   4.032   2.441
 1405SOL     OW 7270   2.154   0.640   4.174
 1405SOL    HW1 7271   2.078   0.675   4.127
 1405SOL    HW2 7272   2.229   0.684   4.133
 1405SOL     MW 7273   2.154   0.650   4.162
 1406SOL     OW 7274   0.104   2.676   2.169
 1406SOL    HW1 7275   0.129   2.588   2.197
 1406SOL    HW2 7276   0.140   2.733   2.237
 1406SOL     MW 7277   0.112   2.672   2.181
 1407SOL     OW 7278   1.099   1.932   2.309
 1407SOL    HW1 7279   1.036   1.999   2.338
 1407SOL    HW2 7280   1.059   1.896   2.229
 1407SOL     MW 7281   1.086   1.936   2.302
 1408SOL     OW 7282   0.811   3.509   3.660
 1408SOL    HW1 7283   0.877   3.480   3.724
 1408SOL    HW2 7284   0.847   3.590   3.624
 1408SOL     MW 7285   0.824   3.516   3.664
 1409SOL     OW 7286   0.505   4.440   3.073
 1409SOL    HW1 7287   0.558   4.475   3.001
 1409SOL    HW2 7288   0.415   4.456   3.047
 1409SOL     MW 7289   0.500   4.447   3.061
 1410SOL     OW 7290   5.378   2.013   3.036
 1410SOL    HW1 7291   5.368   2.021   3.130
 1410SOL    HW2 7292   5.368   2.103   3.003
 1410SOL     MW 7293   5.376   2.026   3.044
 1411SOL     OW 7294   5.244   5.839   5.229
 1411SOL    HW1 7295   5.292   5.775   5.282
 1411SOL    HW2 7296   5.161   5.796   5.210
 1411SOL     MW 7297   5.240   5.826   5.233
 1412SOL     OW 7298   1.552   1.595   3.531
 1412SOL    HW1 7299   1.567   1.684   3.562
 1412SOL    HW2 7300   1.466   1.572   3.564
 1412SOL     MW 7301   1.543   1.603   3.539
 1413SOL     OW 7302   5.466   3.452   4.174
 1413SOL    HW1 7303   5.439   3.398   4.248
 1413SOL    HW2 7304   5.445   3.542   4.201
 1413SOL     MW 7305   5.460   3.457   4.187
 1414SOL     OW 7306   1.448   2.042   0.993
 1414SOL    HW1 7307   1.398   2.122   0.980
 1414SOL    HW2 7308   1.386   1.981   1.032
 1414SOL     MW 7309   1.434   2.044   0.996
 1415SOL     OW 7310   4.236   5.935   4.008
 1415SOL    HW1 7311   4.188   6.016   4.024
 1415SOL    HW2 7312   4.328   5.960   4.011
 1415SOL     MW 7313   4.242   5.949   4.010
 1416SOL     OW 7314   3.588   2.535   0.151
 1416SOL    HW1 7315   3.582   2.628   0.175
 1416SOL    HW2 7316   3.680   2.522   0.129
 1416SOL     MW 7317   3.599   2.546   0.151
 1417SOL     OW 7318   5.628   2.689   3.563
 1417SOL    HW1 7319   5.559   2.649   3.617
 1417SOL    HW2 7320   5.699   2.625   3.565
 1417SOL     MW 7321   5.628   2.675   3.570
 1418SOL     OW 7322   5.236   3.499   5.397
 1418SOL    HW1 7323   5.204   3.586   5.417
 1418SOL    HW2 7324   5.162   3.441   5.417
 1418SOL     MW 7325   5.222   3.502   5.402
 1419SOL     OW 7326   5.694   5.474   5.270
 1419SOL    HW1 7327   5.696   5.385   5.305
 1419SOL    HW2 7328   5.781   5.509   5.289
 1419SOL     MW 7329   5.705   5.467   5.277
 1420SOL     OW 7330   0.483   2.603   4.234
 1420SOL    HW1 7331   0.534   2.531   4.272
 1420SOL    HW2 7332   0.549   2.670   4.212
 1420SOL     MW 7333   0.498   2.603   4.236
 1421SOL     OW 7334   0.083   2.936   4.639
 1421SOL    HW1 7335   0.049   2.925   4.551
 1421SOL    HW2 7336   0.169   2.976   4.626
 1421SOL     MW 7337   0.090   2.940   4.626
 1422SOL     OW 7338   1.533   2.966   4.726
 1422SOL    HW1 7339   1.545   2.959   4.821
 1422SOL    HW2 7340   1.558   2.880   4.693
 1422SOL     MW 7341   1.538   2.954   4.734
 1423SOL     OW 7342   3.286   3.854   5.662
 1423SOL    HW1 7343   3.372   3.862   5.702
 1423SOL    HW2 7344   3.303   3.844   5.568
 1423SOL     MW 7345   3.299   3.854   5.655
 1424SOL     OW 7346   1.547   2.558   5.346
 1424SOL    HW1 7347   1.642   2.573   5.348
 1424SOL    HW2 7348   1.525   2.534   5.436
 1424SOL     MW 7349   1.556   2.557   5.358
 1425SOL     OW 7350   0.495   2.961   3.444
 1425SOL    HW1 7351   0.459   3.022   3.509
 1425SOL    HW2 7352   0.586   2.949   3.470
 1425SOL     MW 7353   0.502   2.967   3.456
 1426SOL     OW 7354   0.494   3.750   2.992
 1426SOL    HW1 7355   0.411   3.742   2.944
 1426SOL    HW2 7356   0.544   3.814   2.942
 1426SOL     MW 7357   0.489   3.758   2.980
 1427SOL     OW 7358   5.921   1.133   4.710
 1427SOL    HW1 7359   5.852   1.125   4.776
 1427SOL    HW2 7360   5.952   1.223   4.717
 1427SOL     MW 7361   5.916   1.143   4.719
 1428SOL     OW 7362   2.332   2.705   3.856
 1428SOL    HW1 7363   2.416   2.673   3.821
 1428SOL    HW2 7364   2.333   2.799   3.836
 1428SOL     MW 7365   2.343   2.713   3.849
 1429SOL     OW 7366   0.018   2.188   1.057
 1429SOL    HW1 7367  -0.012   2.269   1.098
 1429SOL    HW2 7368   0.028   2.210   0.965
 1429SOL     MW 7369   0.016   2.201   1.051
 1430SOL     OW 7370   0.313   4.852   2.466
 1430SOL    HW1 7371   0.239   4.858   2.526
 1430SOL    HW2 7372   0.274   4.868   2.379
 1430SOL     MW 7373   0.299   4.855   2.462
 1431SOL     OW 7374   0.065   4.628   4.325
 1431SOL    HW1 7375   0.155   4.636   4.294
 1431SOL    HW2 7376   0.021   4.706   4.291
 1431SOL     MW 7377   0.071   4.639   4.317
 1432SOL     OW 7378   1.782   1.590   5.818
 1432SOL    HW1 7379   1.847   1.537   5.773
 1432SOL    HW2 7380   1.832   1.645   5.878
 1432SOL     MW 7381   1.796   1.590   5.820
 1433SOL     OW 7382   2.472   1.081   2.778
 1433SOL    HW1 7383   2.424   1.010   2.736
 1433SOL    HW2 7384   2.437   1.085   2.866
 1433SOL     MW 7385   2.462   1.072   2.784
 1434SOL     OW 7386   1.939   3.993   4.797
 1434SOL    HW1 7387   1.943   4.075   4.747
 1434SOL    HW2 7388   1.858   4.000   4.848
 1434SOL     MW 7389   1.929   4.005   4.797
 1435SOL     OW 7390   5.386   2.109   4.244
 1435SOL    HW1 7391   5.360   2.020   4.221
 1435SOL    HW2 7392   5.482   2.109   4.237
 1435SOL     MW 7393   5.395   2.098   4.240
 1436SOL     OW 7394   0.308   4.770   4.724
 1436SOL    HW1 7395   0.293   4.845   4.782
 1436SOL    HW2 7396   0.220   4.743   4.697
 1436SOL     MW 7397   0.294   4.776   4.728
 1437SOL     OW 7398   5.684   5.880   3.839
 1437SOL    HW1 7399   5.634   5.959   3.822
 1437SOL    HW2 7400   5.654   5.818   3.772
 1437SOL     MW 7401   5.674   5.882   3.828
 1438SOL     OW 7402   5.442   3.339   3.326
 1438SOL    HW1 7403   5.469   3.370   3.413
 1438SOL    HW2 7404   5.380   3.406   3.295
 1438SOL     MW 7405   5.437   3.352   3.333
 1439SOL     OW 7406   2.399   1.848   5.223
 1439SOL    HW1 7407   2.329   1.830   5.285
 1439SOL    HW2 7408   2.367   1.811   5.140
 1439SOL     MW 7409   2.386   1.841   5.220
 1440SOL     OW 7410   0.805   2.535   0.548
 1440SOL    HW1 7411   0.883   2.590   0.540
 1440SOL    HW2 7412   0.791   2.500   0.460
 1440SOL     MW 7413   0.813   2.537   0.536
 1441SOL     OW 7414   1.812   3.273   4.874
 1441SOL    HW1 7415   1.824   3.198   4.816
 1441SOL    HW2 7416   1.864   3.343   4.835
 1441SOL     MW 7417   1.820   3.273   4.862
 1442SOL     OW 7418   5.647   0.112   4.016
 1442SOL    HW1 7419   5.741   0.099   4.006
 1442SOL    HW2 7420   5.633   0.119   4.110
 1442SOL     MW 7421   5.657   0.111   4.027
 1443SOL     OW 7422   1.240   3.376   0.196
 1443SOL    HW1 7423   1.192   3.458   0.185
 1443SOL    HW2 7424   1.186   3.311   0.153
 1443SOL     MW 7425   1.227   3.379   0.189
 1444SOL     OW 7426   5.843   1.512   3.949
 1444SOL    HW1 7427   5.911   1.541   3.888
 1444SOL    HW2 7428   5.880   1.529   4.036
 1444SOL     MW 7429   5.856   1.518   3.952
 1445SOL     OW 7430   1.793   2.600   4.959
 1445SOL    HW1 7431   1.764   2.538   4.892
 1445SOL    HW2 7432   1.843   2.666   4.911
 1445SOL     MW 7433   1.796   2.600   4.944
 1446SOL     OW 7434   1.820   0.935   5.752
 1446SOL    HW1 7435   1.905   0.961   5.716
 1446SOL    HW2 7436   1.838   0.854   5.799
 1446SOL     MW 7437   1.833   0.928   5.754
 1447SOL     OW 7438   1.439   2.447   5.567
 1447SOL    HW1 7439   1.412   2.369   5.518
 1447SOL    HW2 7440   1.358   2.481   5.603
 1447SOL     MW 7441   1.425   2.441   5.565
 1448SOL     OW 7442   1.294   1.742   4.761
 1448SOL    HW1 7443   1.324   1.812   4.703
 1448SOL    HW2 7444   1.256   1.677   4.702
 1448SOL     MW 7445   1.293   1.743   4.746
 1449SOL     OW 7446   0.205   4.476   2.301
 1449SOL    HW1 7447   0.284   4.490   2.353
 1449SOL    HW2 7448   0.140   4.534   2.340
 1449SOL     MW 7449   0.207   4.485   2.313
 1450SOL     OW 7450   1.134   4.496   4.185
 1450SOL    HW1 7451   1.163   4.410   4.218
 1450SOL    HW2 7452   1.069   4.475   4.118
 1450SOL     MW 7453   1.129   4.482   4.180
 1451SOL     OW 7454   1.401   1.991   3.845
 1451SOL    HW1 7455   1.418   1.897   3.843
 1451SOL    HW2 7456   1.443   2.025   3.766
 1451SOL     MW 7457   1.408   1.983   3.835
 1452SOL     OW 7458   2.437   0.234   5.298
 1452SOL    HW1 7459   2.375   0.306   5.286
 1452SOL    HW2 7460   2.487   0.232   5.217
 1452SOL     MW 7461   2.436   0.243   5.286
 1453SOL     OW 7462   3.031   1.891   0.206
 1453SOL    HW1 7463   3.083   1.820   0.170
 1453SOL    HW2 7464   3.092   1.964   0.213
 1453SOL     MW 7465   3.045   1.892   0.202
 1454SOL     OW 7466   2.467   1.894   2.227
 1454SOL    HW1 7467   2.421   1.968   2.265
 1454SOL    HW2 7468   2.443   1.895   2.134
 1454SOL     MW 7469   2.458   1.903   2.220
 1455SOL     OW 7470   6.102   3.591   3.874
 1455SOL    HW1 7471   6.077   3.676   3.910
 1455SOL    HW2 7472   6.189   3.574   3.910
 1455SOL     MW 7473   6.110   3.600   3.883
 1456SOL     OW 7474   0.808   2.436   0.982
 1456SOL    HW1 7475   0.770   2.477   0.904
 1456SOL    HW2 7476   0.851   2.357   0.949
 1456SOL     MW 7477   0.809   2.431   0.968
 1457SOL     OW 7478   2.946   2.673   5.246
 1457SOL    HW1 7479   3.020   2.627   5.207
 1457SOL    HW2 7480   2.982   2.758   5.273
 1457SOL     MW 7481   2.960   2.678   5.245
 1458SOL     OW 7482   1.151   2.617   0.018
 1458SOL    HW1 7483   1.154   2.543  -0.042
 1458SOL    HW2 7484   1.064   2.654   0.006
 1458SOL     MW 7485   1.140   2.612   0.009
 1459SOL     OW 7486   0.482   0.497   6.099
 1459SOL    HW1 7487   0.520   0.540   6.176
 1459SOL    HW2 7488   0.501   0.404   6.113
 1459SOL     MW 7489   0.490   0.490   6.111
 1460SOL     OW 7490   0.989   6.021   3.617
 1460SOL    HW1 7491   0.918   5.959   3.601
 1460SOL    HW2 7492   0.976   6.050   3.708
 1460SOL     MW 7493   0.978   6.017   3.627
 1461SOL     OW 7494   0.845   2.991   5.177
 1461SOL    HW1 7495   0.800   2.915   5.214
 1461SOL    HW2 7496   0.776   3.052   5.154
 1461SOL     MW 7497   0.831   2.989   5.179
 1462SOL     OW 7498   3.850   0.739   5.639
 1462SOL    HW1 7499   3.901   0.778   5.568
 1462SOL    HW2 7500   3.803   0.667   5.599
 1462SOL     MW 7501   3.851   0.735   5.625
 1463SOL     OW 7502   5.386   0.777   1.083
 1463SOL    HW1 7503   5.369   0.793   1.176
 1463SOL    HW2 7504   5.376   0.862   1.041
 1463SOL     MW 7505   5.382   0.790   1.090
 1464SOL     OW 7506   0.270   4.372   0.068
 1464SOL    HW1 7507   0.247   4.463   0.054
 1464SOL    HW2 7508   0.358   4.374   0.104
 1464SOL     MW 7509   0.278   4.384   0.071
 1465SOL     OW 7510   5.631   3.616   4.505
 1465SOL    HW1 7511   5.572   3.605   4.579
 1465SOL    HW2 7512   5.612   3.703   4.471
 1465SOL     MW 7513   5.621   3.625   4.510
 1466SOL     OW 7514   0.344   3.308   4.523
 1466SOL    HW1 7515   0.434   3.294   4.495
 1466SOL    HW2 7516   0.294   3.319   4.442
 1466SOL     MW 7517   0.349   3.307   4.509
 1467SOL     OW 7518   6.077   3.732   5.420
 1467SOL    HW1 7519   6.099   3.664   5.484
 1467SOL    HW2 7520   6.111   3.698   5.337
 1467SOL     MW 7521   6.084   3.719   5.417
 1468SOL     OW 7522   5.406   2.185   5.185
 1468SOL    HW1 7523   5.482   2.147   5.229
 1468SOL    HW2 7524   5.339   2.193   5.253
 1468SOL     MW 7525   5.407   2.182   5.199
 1469SOL     OW 7526   0.778   1.986   1.700
 1469SOL    HW1 7527   0.718   2.047   1.658
 1469SOL    HW2 7528   0.730   1.903   1.702
 1469SOL     MW 7529   0.764   1.983   1.695
 1470SOL     OW 7530   5.146   2.824   0.873
 1470SOL    HW1 7531   5.146   2.860   0.962
 1470SOL    HW2 7532   5.229   2.777   0.867
 1470SOL     MW 7533   5.157   2.823   0.884
 1471SOL     OW 7534   5.669   3.128   5.308
 1471SOL    HW1 7535   5.759   3.098   5.296
 1471SOL    HW2 7536   5.638   3.078   5.384
 1471SOL     MW 7537   5.676   3.118   5.316
 1472SOL     OW 7538   0.248   1.906   4.479
 1472SOL    HW1 7539   0.218   1.848   4.409
 1472SOL    HW2 7540   0.219   1.993   4.452
 1472SOL     MW 7541   0.241   1.910   4.466
 1473SOL     OW 7542   5.077   3.105   4.561
 1473SOL    HW1 7543   5.066   3.022   4.515
 1473SOL    HW2 7544   5.079   3.080   4.654
 1473SOL     MW 7545   5.076   3.091   4.567
 1474SOL     OW 7546   0.934   0.594   5.131
 1474SOL    HW1 7547   1.029   0.603   5.123
 1474SOL    HW2 7548   0.921   0.546   5.213
 1474SOL     MW 7549   0.945   0.589   5.140
 1475SOL     OW 7550   2.147   3.791   4.691
 1475SOL    HW1 7551   2.100   3.847   4.752
 1475SOL    HW2 7552   2.194   3.852   4.634
 1475SOL     MW 7553   2.147   3.806   4.692
 1476SOL     OW 7554   2.846   3.999   0.360
 1476SOL    HW1 7555   2.884   3.919   0.326
 1476SOL    HW2 7556   2.754   3.978   0.373
 1476SOL     MW 7557   2.839   3.986   0.357
 1477SOL     OW 7558   4.550   3.117   4.869
 1477SOL    HW1 7559   4.491   3.042   4.854
 1477SOL    HW2 7560   4.495   3.180   4.915
 1477SOL     MW 7561   4.535   3.115   4.873
 1478SOL     OW 7562   1.417   2.972   1.096
 1478SOL    HW1 7563   1.503   3.011   1.113
 1478SOL    HW2 7564   1.435   2.902   1.033
 1478SOL     MW 7565   1.431   2.968   1.090
 1479SOL     OW 7566   0.882   3.626   5.823
 1479SOL    HW1 7567   0.942   3.558   5.852
 1479SOL    HW2 7568   0.795   3.592   5.842
 1479SOL     MW 7569   0.879   3.613   5.829
 1480SOL     OW 7570   1.167   4.992   5.215
 1480SOL    HW1 7571   1.226   4.917   5.225
 1480SOL    HW2 7572   1.195   5.054   5.282
 1480SOL     MW 7573   1.178   4.990   5.225
 1481SOL     OW 7574   0.507   3.409   0.119
 1481SOL    HW1 7575   0.484   3.459   0.197
 1481SOL    HW2 7576   0.426   3.405   0.068
 1481SOL     MW 7577   0.493   3.415   0.122
 1482SOL     OW 7578   5.708   3.139   3.842
 1482SOL    HW1 7579   5.733   3.066   3.899
 1482SOL    HW2 7580   5.667   3.202   3.900
 1482SOL     MW 7581   5.706   3.138   3.857
 1483SOL     OW 7582   5.095   2.817   4.412
 1483SOL    HW1 7583   5.023   2.770   4.371
 1483SOL    HW2 7584   5.128   2.758   4.480
 1483SOL     MW 7585   5.090   2.804   4.415
 1484SOL     OW 7586   1.798   2.221   4.796
 1484SOL    HW1 7587   1.768   2.302   4.754
 1484SOL    HW2 7588   1.719   2.171   4.813
 1484SOL     MW 7589   1.784   2.225   4.793
 1485SOL     OW 7590   0.027   2.543   0.174
 1485SOL    HW1 7591   0.032   2.614   0.110
 1485SOL    HW2 7592   0.059   2.581   0.255
 1485SOL     MW 7593   0.032   2.557   0.176
 1486SOL     OW 7594   2.224   3.113   5.139
 1486SOL    HW1 7595   2.155   3.156   5.189
 1486SOL    HW2 7596   2.220   3.021   5.167
 1486SOL     MW 7597   2.214   3.107   5.149
 1487SOL     OW 7598   2.396   2.763   4.603
 1487SOL    HW1 7599   2.434   2.848   4.581
 1487SOL    HW2 7600   2.467   2.701   4.590
 1487SOL     MW 7601   2.410   2.766   4.598
 1488SOL     OW 7602   4.986   2.213   4.410
 1488SOL    HW1 7603   5.081   2.196   4.413
 1488SOL    HW2 7604   4.947   2.127   4.426
 1488SOL     MW 7605   4.993   2.200   4.412
 1489SOL     OW 7606   5.521   4.000   5.847
 1489SOL    HW1 7607   5.610   4.035   5.841
 1489SOL    HW2 7608   5.480   4.048   5.919
 1489SOL     MW 7609   5.527   4.011   5.855
 1490SOL     OW 7610   1.728   2.223   2.942
 1490SOL    HW1 7611   1.739   2.247   3.034
 1490SOL    HW2 7612   1.662   2.153   2.943
 1490SOL     MW 7613   1.721   2.217   2.954
 1491SOL     OW 7614   0.833   1.051   1.094
 1491SOL    HW1 7615   0.923   1.048   1.061
 1491SOL    HW2 7616   0.838   1.106   1.172
 1491SOL     MW 7617   0.845   1.058   1.100
 1492SOL     OW 7618   6.002   4.951   5.489
 1492SOL    HW1 7619   6.027   4.948   5.396
 1492SOL    HW2 7620   6.012   5.043   5.513
 1492SOL     MW 7621   6.007   4.962   5.480
 1493SOL     OW 7622   5.079   1.386   5.484
 1493SOL    HW1 7623   5.070   1.449   5.412
 1493SOL    HW2 7624   5.173   1.382   5.500
 1493SOL     MW 7625   5.090   1.394   5.477
 1494SOL     OW 7626   1.683   0.698   1.250
 1494SOL    HW1 7627   1.689   0.715   1.156
 1494SOL    HW2 7628   1.773   0.704   1.282
 1494SOL     MW 7629   1.695   0.701   1.242
 1495SOL     OW 7630   4.931   0.931   5.797
 1495SOL    HW1 7631   4.946   0.884   5.715
 1495SOL    HW2 7632   4.870   1.001   5.775
 1495SOL     MW 7633   4.925   0.934   5.784
 1496SOL     OW 7634   5.821   2.683   5.732
 1496SOL    HW1 7635   5.896   2.649   5.781
 1496SOL    HW2 7636   5.834   2.778   5.732
 1496SOL     MW 7637   5.832   2.691   5.738
 1497SOL     OW 7638   1.556   0.925   4.091
 1497SOL    HW1 7639   1.530   0.833   4.084
 1497SOL    HW2 7640   1.543   0.961   4.003
 1497SOL     MW 7641   1.551   0.918   4.079
 1498SOL     OW 7642   0.411   1.190   5.353
 1498SOL    HW1 7643   0.427   1.281   5.377
 1498SOL    HW2 7644   0.379   1.149   5.433
 1498SOL     MW 7645   0.409   1.196   5.366
 1499SOL     OW 7646   0.012   2.270   5.263
 1499SOL    HW1 7647   0.028   2.190   5.211
 1499SOL    HW2 7648   0.083   2.329   5.239
 1499SOL     MW 7649   0.023   2.267   5.253
 1500SOL     OW 7650   1.372   0.971   4.537
 1500SOL    HW1 7651   1.358   0.949   4.445
 1500SOL    HW2 7652   1.460   1.007   4.541
 1500SOL     MW 7653   1.381   0.973   4.526
 1501SOL     OW 7654   1.630   1.436   4.146
 1501SOL    HW1 7655   1.597   1.500   4.210
 1501SOL    HW2 7656   1.720   1.462   4.130
 1501SOL     MW 7657   1.637   1.448   4.152
 1502SOL     OW 7658   2.555   2.017   1.731
 1502SOL    HW1 7659   2.514   2.018   1.644
 1502SOL    HW2 7660   2.644   2.047   1.716
 1502SOL     MW 7661   2.561   2.021   1.718
 1503SOL     OW 7662   5.805   0.943   0.429
 1503SOL    HW1 7663   5.717   0.980   0.436
 1503SOL    HW2 7664   5.856   1.010   0.383
 1503SOL     MW 7665   5.800   0.956   0.424
 1504SOL     OW 7666   5.699   3.674   4.035
 1504SOL    HW1 7667   5.632   3.663   4.102
 1504SOL    HW2 7668   5.747   3.753   4.062
 1504SOL     MW 7669   5.697   3.683   4.047
 1505SOL     OW 7670   3.990   3.133   4.606
 1505SOL    HW1 7671   3.966   3.105   4.694
 1505SOL    HW2 7672   3.926   3.201   4.584
 1505SOL     MW 7673   3.978   3.138   4.614
 1506SOL     OW 7674   4.530   3.110   0.463
 1506SOL    HW1 7675   4.462   3.056   0.421
 1506SOL    HW2 7676   4.536   3.188   0.407
 1506SOL     MW 7677   4.522   3.113   0.450
 1507SOL     OW 7678   0.085   1.070   5.923
 1507SOL    HW1 7679   0.094   1.048   6.015
 1507SOL    HW2 7680   0.049   0.990   5.883
 1507SOL     MW 7681   0.082   1.057   5.929
 1508SOL     OW 7682   1.419   4.273   0.328
 1508SOL    HW1 7683   1.324   4.265   0.324
 1508SOL    HW2 7684   1.441   4.334   0.258
 1508SOL     MW 7685   1.410   4.280   0.319
 1509SOL     OW 7686   2.319   1.080   1.740
 1509SOL    HW1 7687   2.238   1.102   1.694
 1509SOL    HW2 7688   2.348   0.998   1.702
 1509SOL     MW 7689   2.312   1.072   1.730
 1510SOL     OW 7690   1.315   3.760   5.038
 1510SOL    HW1 7691   1.275   3.719   5.114
 1510SOL    HW2 7692   1.250   3.825   5.009
 1510SOL     MW 7693   1.301   3.763   5.044
 1511SOL     OW 7694   5.610   3.976   5.175
 1511SOL    HW1 7695   5.622   4.064   5.210
 1511SOL    HW2 7696   5.673   3.922   5.223
 1511SOL     MW 7697   5.619   3.980   5.185
 1512SOL     OW 7698   0.960   1.859   4.688
 1512SOL    HW1 7699   1.022   1.931   4.682
 1512SOL    HW2 7700   0.969   1.812   4.605
 1512SOL     MW 7701   0.969   1.862   4.676
 1513SOL     OW 7702   2.220   4.231   5.449
 1513SOL    HW1 7703   2.292   4.281   5.410
 1513SOL    HW2 7704   2.157   4.219   5.378
 1513SOL     MW 7705   2.221   4.236   5.435
 1514SOL     OW 7706   1.666   3.058   5.596
 1514SOL    HW1 7707   1.611   3.023   5.526
 1514SOL    HW2 7708   1.680   3.149   5.572
 1514SOL     MW 7709   1.661   3.065   5.584
 1515SOL     OW 7710   5.377   1.738   4.589
 1515SOL    HW1 7711   5.433   1.814   4.574
 1515SOL    HW2 7712   5.301   1.773   4.635
 1515SOL     MW 7713   5.374   1.752   4.593
 1516SOL     OW 7714   5.065   3.044   4.825
 1516SOL    HW1 7715   4.976   3.062   4.853
 1516SOL    HW2 7716   5.084   2.957   4.861
 1516SOL     MW 7717   5.056   3.035   4.833
 1517SOL     OW 7718   0.793   3.721   0.597
 1517SOL    HW1 7719   0.826   3.775   0.525
 1517SOL    HW2 7720   0.801   3.631   0.565
 1517SOL     MW 7721   0.798   3.716   0.584
 1518SOL     OW 7722   4.425   3.529   5.141
 1518SOL    HW1 7723   4.412   3.606   5.196
 1518SOL    HW2 7724   4.383   3.552   5.058
 1518SOL     MW 7725   4.418   3.542   5.138
 1519SOL     OW 7726   5.121   4.022   5.953
 1519SOL    HW1 7727   5.097   3.968   5.877
 1519SOL    HW2 7728   5.123   3.960   6.026
 1519SOL     MW 7729   5.118   4.007   5.952
 1520SOL     OW 7730   1.158   3.652   1.057
 1520SOL    HW1 7731   1.203   3.572   1.031
 1520SOL    HW2 7732   1.093   3.666   0.988
 1520SOL     MW 7733   1.155   3.644   1.045
 1521SOL     OW 7734   5.639   2.353   4.262
 1521SOL    HW1 7735   5.661   2.303   4.183
 1521SOL    HW2 7736   5.693   2.432   4.256
 1521SOL     MW 7737   5.649   2.357   4.251
 1522SOL     OW 7738   3.441   1.198   0.888
 1522SOL    HW1 7739   3.430   1.103   0.899
 1522SOL    HW2 7740   3.528   1.207   0.850
 1522SOL     MW 7741   3.451   1.187   0.885
 1523SOL     OW 7742   5.375   1.466   5.820
 1523SOL    HW1 7743   5.378   1.385   5.870
 1523SOL    HW2 7744   5.282   1.485   5.811
 1523SOL     MW 7745   5.363   1.458   5.825
 1524SOL     OW 7746   2.177   4.562   4.165
 1524SOL    HW1 7747   2.238   4.489   4.178
 1524SOL    HW2 7748   2.234   4.638   4.151
 1524SOL     MW 7749   2.192   4.562   4.165
 1525SOL     OW 7750   5.188   2.859   5.728
 1525SOL    HW1 7751   5.128   2.933   5.726
 1525SOL    HW2 7752   5.271   2.896   5.756
 1525SOL     MW 7753   5.191   2.873   5.732
 1526SOL     OW 7754   1.338   2.224   4.577
 1526SOL    HW1 7755   1.353   2.267   4.662
 1526SOL    HW2 7756   1.419   2.237   4.529
 1526SOL     MW 7757   1.350   2.231   4.582
 1527SOL     OW 7758   5.540   4.910   5.219
 1527SOL    HW1 7759   5.578   4.901   5.306
 1527SOL    HW2 7760   5.517   4.821   5.194
 1527SOL     MW 7761   5.542   4.897   5.227
 1528SOL     OW 7762   5.986   2.333   4.087
 1528SOL    HW1 7763   6.013   2.398   4.022
 1528SOL    HW2 7764   6.026   2.251   4.058
 1528SOL     MW 7765   5.994   2.331   4.075
 1529SOL     OW 7766   2.115   6.068   1.406
 1529SOL    HW1 7767   2.065   6.148   1.391
 1529SOL    HW2 7768   2.201   6.086   1.368
 1529SOL     MW 7769   2.120   6.080   1.400
 1530SOL     OW 7770   1.775   4.622   2.146
 1530SOL    HW1 7771   1.845   4.557   2.140
 1530SOL    HW2 7772   1.811   4.692   2.200
 1530SOL     MW 7773   1.788   4.622   2.152
 1531SOL     OW 7774   1.093   4.810   1.867
 1531SOL    HW1 7775   1.123   4.837   1.780
 1531SOL    HW2 7776   1.014   4.759   1.851
 1531SOL     MW 7777   1.087   4.807   1.854
 1532SOL     OW 7778   1.181   4.355   5.958
 1532SOL    HW1 7779   1.236   4.417   5.910
 1532SOL    HW2 7780   1.099   4.354   5.909
 1532SOL     MW 7781   1.177   4.363   5.945
 1533SOL     OW 7782   0.778   4.215   5.458
 1533SOL    HW1 7783   0.797   4.205   5.365
 1533SOL    HW2 7784   0.844   4.162   5.502
 1533SOL     MW 7785   0.789   4.207   5.452
 1534SOL     OW 7786   1.486   4.588   1.886
 1534SOL    HW1 7787   1.535   4.539   1.952
 1534SOL    HW2 7788   1.518   4.678   1.894
 1534SOL     MW 7789   1.496   4.593   1.896
 1535SOL     OW 7790   0.536   4.621   5.725
 1535SOL    HW1 7791   0.533   4.665   5.640
 1535SOL    HW2 7792   0.623   4.581   5.728
 1535SOL     MW 7793   0.547   4.621   5.714
 1536SOL     OW 7794   1.128   4.220   5.360
 1536SOL    HW1 7795   1.197   4.287   5.359
 1536SOL    HW2 7796   1.054   4.262   5.317
 1536SOL     MW 7797   1.127   4.234   5.354
 1537SOL     OW 7798   6.050   4.042   0.825
 1537SOL    HW1 7799   6.118   4.075   0.767
 1537SOL    HW2 7800   6.044   3.948   0.806
 1537SOL     MW 7801   6.058   4.034   0.815
 1538SOL     OW 7802   1.378   4.398   0.568
 1538SOL    HW1 7803   1.357   4.310   0.598
 1538SOL    HW2 7804   1.419   4.385   0.482
 1538SOL     MW 7805   1.381   4.385   0.561
 1539SOL     OW 7806   1.863   5.936   5.819
 1539SOL    HW1 7807   1.947   5.979   5.803
 1539SOL    HW2 7808   1.821   5.935   5.733
 1539SOL     MW 7809   1.869   5.941   5.806
 1540SOL     OW 7810   0.248   4.778   3.723
 1540SOL    HW1 7811   0.257   4.799   3.816
 1540SOL    HW2 7812   0.200   4.695   3.722
 1540SOL     MW 7813   0.243   4.770   3.735
 1541SOL     OW 7814   4.725   4.420   0.408
 1541SOL    HW1 7815   4.779   4.348   0.377
 1541SOL    HW2 7816   4.671   4.382   0.477
 1541SOL     MW 7817   4.725   4.406   0.413
 1542SOL     OW 7818   0.890   4.938   1.387
 1542SOL    HW1 7819   0.845   4.868   1.434
 1542SOL    HW2 7820   0.974   4.901   1.363
 1542SOL     MW 7821   0.895   4.925   1.390
 1543SOL     OW 7822   3.037   5.551   6.106
 1543SOL    HW1 7823   3.121   5.579   6.069
 1543SOL    HW2 7824   3.034   5.593   6.192
 1543SOL     MW 7825   3.048   5.560   6.112
 1544SOL     OW 7826   1.494   4.762   1.041
 1544SOL    HW1 7827   1.462   4.790   1.126
 1544SOL    HW2 7828   1.590   4.770   1.048
 1544SOL     MW 7829   1.502   4.767   1.052
 1545SOL     OW 7830   0.937   2.222   0.878
 1545SOL    HW1 7831   0.994   2.224   0.801
 1545SOL    HW2 7832   0.866   2.163   0.854
 1545SOL     MW 7833   0.935   2.215   0.865
 1546SOL     OW 7834   4.544   5.638   0.607
 1546SOL    HW1 7835   4.481   5.566   0.616
 1546SOL    HW2 7836   4.622   5.606   0.653
 1546SOL     MW 7837   4.546   5.624   0.614
 1547SOL     OW 7838   5.272   5.370   1.021
 1547SOL    HW1 7839   5.353   5.362   1.071
 1547SOL    HW2 7840   5.229   5.285   1.029
 1547SOL     MW 7841   5.277   5.358   1.028
 1548SOL     OW 7842   5.750   0.336   0.858
 1548SOL    HW1 7843   5.771   0.411   0.913
 1548SOL    HW2 7844   5.834   0.291   0.845
 1548SOL     MW 7845   5.763   0.340   0.864
 1549SOL     OW 7846   5.517   3.920   1.579
 1549SOL    HW1 7847   5.448   3.986   1.581
 1549SOL    HW2 7848   5.562   3.930   1.663
 1549SOL     MW 7849   5.514   3.930   1.590
 1550SOL     OW 7850   2.363   3.567   5.684
 1550SOL    HW1 7851   2.421   3.554   5.759
 1550SOL    HW2 7852   2.276   3.577   5.722
 1550SOL     MW 7853   2.360   3.567   5.698
 1551SOL     OW 7854   1.668   3.187   1.705
 1551SOL    HW1 7855   1.753   3.227   1.685
 1551SOL    HW2 7856   1.672   3.101   1.664
 1551SOL     MW 7857   1.680   3.181   1.697
 1552SOL     OW 7858   0.022   4.072   5.150
 1552SOL    HW1 7859  -0.031   4.032   5.218
 1552SOL    HW2 7860  -0.003   4.026   5.070
 1552SOL     MW 7861   0.012   4.061   5.148
 1553SOL     OW 7862   3.471   5.274   0.059
 1553SOL    HW1 7863   3.497   5.305   0.146
 1553SOL    HW2 7864   3.381   5.245   0.069
 1553SOL     MW 7865   3.463   5.274   0.071
 1554SOL     OW 7866   0.586   6.073   4.836
 1554SOL    HW1 7867   0.506   6.072   4.887
 1554SOL    HW2 7868   0.656   6.087   4.900
 1554SOL     MW 7869   0.585   6.075   4.851
 1555SOL     OW 7870   2.683   2.292   5.867
 1555SOL    HW1 7871   2.728   2.207   5.863
 1555SOL    HW2 7872   2.749   2.352   5.900
 1555SOL     MW 7873   2.697   2.289   5.871
 1556SOL     OW 7874   1.531   0.603   0.045
 1556SOL    HW1 7875   1.543   0.542  -0.028
 1556SOL    HW2 7876   1.620   0.630   0.068
 1556SOL     MW 7877   1.544   0.599   0.038
 1557SOL     OW 7878   2.038   5.967   1.040
 1557SOL    HW1 7879   2.033   5.983   0.946
 1557SOL    HW2 7880   2.131   5.963   1.059
 1557SOL     MW 7881   2.049   5.968   1.030
 1558SOL     OW 7882   0.468   3.903   1.580
 1558SOL    HW1 7883   0.481   3.811   1.555
 1558SOL    HW2 7884   0.467   3.950   1.496
 1558SOL     MW 7885   0.470   3.897   1.566
 1559SOL     OW 7886   1.358   4.849   1.260
 1559SOL    HW1 7887   1.369   4.929   1.209
 1559SOL    HW2 7888   1.423   4.855   1.330
 1559SOL     MW 7889   1.368   4.860   1.262
 1560SOL     OW 7890   0.372   3.915   0.027
 1560SOL    HW1 7891   0.397   4.002  -0.004
 1560SOL    HW2 7892   0.278   3.910   0.010
 1560SOL     MW 7893   0.363   3.926   0.021
 1561SOL     OW 7894   0.798   5.072   1.076
 1561SOL    HW1 7895   0.892   5.081   1.090
 1561SOL    HW2 7896   0.789   5.046   0.984
 1561SOL     MW 7897   0.809   5.070   1.066
 1562SOL     OW 7898   0.205   3.181   2.295
 1562SOL    HW1 7899   0.299   3.167   2.280
 1562SOL    HW2 7900   0.165   3.167   2.209
 1562SOL     MW 7901   0.212   3.177   2.282
 1563SOL     OW 7902   4.745   1.363   5.410
 1563SOL    HW1 7903   4.660   1.394   5.440
 1563SOL    HW2 7904   4.794   1.442   5.389
 1563SOL     MW 7905   4.741   1.377   5.411
 1564SOL     OW 7906   2.212   2.631   1.714
 1564SOL    HW1 7907   2.144   2.695   1.695
 1564SOL    HW2 7908   2.212   2.622   1.810
 1564SOL     MW 7909   2.204   2.638   1.724
 1565SOL     OW 7910   0.019   5.447   5.430
 1565SOL    HW1 7911   0.051   5.438   5.340
 1565SOL    HW2 7912   0.027   5.359   5.467
 1565SOL     MW 7913   0.024   5.435   5.423
 1566SOL     OW 7914   1.356   5.659   1.516
 1566SOL    HW1 7915   1.350   5.753   1.528
 1566SOL    HW2 7916   1.398   5.648   1.430
 1566SOL     MW 7917   1.361   5.669   1.506
 1567SOL     OW 7918   3.996   0.029   4.972
 1567SOL    HW1 7919   3.973   0.103   5.028
 1567SOL    HW2 7920   4.087   0.009   4.995
 1567SOL     MW 7921   4.005   0.036   4.982
 1568SOL     OW 7922   0.943   3.300   0.896
 1568SOL    HW1 7923   0.899   3.380   0.924
 1568SOL    HW2 7924   1.015   3.330   0.841
 1568SOL     MW 7925   0.946   3.314   0.892
 1569SOL     OW 7926   3.341   4.515   0.281
 1569SOL    HW1 7927   3.368   4.606   0.294
 1569SOL    HW2 7928   3.368   4.494   0.192
 1569SOL     MW 7929   3.348   4.524   0.272
 1570SOL     OW 7930   1.209   4.778   5.767
 1570SOL    HW1 7931   1.265   4.703   5.788
 1570SOL    HW2 7932   1.122   4.741   5.753
 1570SOL     MW 7933   1.205   4.764   5.767
 1571SOL     OW 7934   6.063   4.853   4.177
 1571SOL    HW1 7935   6.067   4.942   4.213
 1571SOL    HW2 7936   6.098   4.862   4.088
 1571SOL     MW 7937   6.068   4.866   4.170
 1572SOL     OW 7938   0.227   3.365   0.547
 1572SOL    HW1 7939   0.276   3.396   0.623
 1572SOL    HW2 7940   0.294   3.327   0.489
 1572SOL     MW 7941   0.242   3.364   0.549
 1573SOL     OW 7942   3.221   0.182   4.737
 1573SOL    HW1 7943   3.225   0.227   4.821
 1573SOL    HW2 7944   3.297   0.215   4.688
 1573SOL     MW 7945   3.231   0.192   4.741
 1574SOL     OW 7946   2.836   3.837   1.346
 1574SOL    HW1 7947   2.827   3.799   1.434
 1574SOL    HW2 7948   2.884   3.771   1.296
 1574SOL     MW 7949   2.841   3.824   1.351
 1575SOL     OW 7950   0.999   0.788   5.414
 1575SOL    HW1 7951   1.066   0.788   5.481
 1575SOL    HW2 7952   1.047   0.788   5.331
 1575SOL     MW 7953   1.013   0.788   5.412
 1576SOL     OW 7954   1.919   4.119   0.562
 1576SOL    HW1 7955   1.872   4.036   0.554
 1576SOL    HW2 7956   1.996   4.109   0.506
 1576SOL     MW 7957   1.923   4.107   0.554
 1577SOL     OW 7958   1.376   2.236   0.599
 1577SOL    HW1 7959   1.415   2.285   0.672
 1577SOL    HW2 7960   1.405   2.282   0.521
 1577SOL     MW 7961   1.385   2.248   0.598
 1578SOL     OW 7962   3.055   4.865   1.105
 1578SOL    HW1 7963   3.026   4.952   1.077
 1578SOL    HW2 7964   3.151   4.869   1.098
 1578SOL     MW 7965   3.064   4.877   1.101
 1579SOL     OW 7966   1.912   4.216   4.632
 1579SOL    HW1 7967   1.947   4.302   4.606
 1579SOL    HW2 7968   1.859   4.189   4.557
 1579SOL     MW 7969   1.910   4.223   4.619
 1580SOL     OW 7970   1.557   5.243   1.020
 1580SOL    HW1 7971   1.603   5.237   1.103
 1580SOL    HW2 7972   1.486   5.178   1.027
 1580SOL     MW 7973   1.554   5.234   1.031
 1581SOL     OW 7974   4.988   2.219   5.582
 1581SOL    HW1 7975   4.954   2.227   5.671
 1581SOL    HW2 7976   4.945   2.141   5.547
 1581SOL     MW 7977   4.978   2.210   5.589
 1582SOL     OW 7978   0.612   3.787   5.248
 1582SOL    HW1 7979   0.701   3.823   5.243
 1582SOL    HW2 7980   0.558   3.861   5.275
 1582SOL     MW 7981   0.617   3.801   5.251
 1583SOL     OW 7982   5.845   0.002   1.940
 1583SOL    HW1 7983   5.860   0.012   2.034
 1583SOL    HW2 7984   5.897   0.071   1.900
 1583SOL     MW 7985   5.853   0.012   1.947
 1584SOL     OW 7986   6.038   5.834   4.921
 1584SOL    HW1 7987   6.054   5.894   4.994
 1584SOL    HW2 7988   5.960   5.870   4.878
 1584SOL     MW 7989   6.030   5.846   4.925
 1585SOL     OW 7990   1.517   4.387   0.082
 1585SOL    HW1 7991   1.432   4.426   0.062
 1585SOL    HW2 7992   1.549   4.356  -0.003
 1585SOL     MW 7993   1.510   4.388   0.069
 1586SOL     OW 7994   1.386   1.315   1.024
 1586SOL    HW1 7995   1.430   1.362   1.095
 1586SOL    HW2 7996   1.446   1.244   1.001
 1586SOL     MW 7997   1.399   1.312   1.030
 1587SOL     OW 7998   1.350   4.312   5.063
 1587SOL    HW1 7999   1.391   4.233   5.100
 1587SOL    HW2 8000   1.283   4.278   5.004
 1587SOL     MW 8001   1.346   4.297   5.060
 1588SOL     OW 8002   0.657   6.045   3.640
 1588SOL    HW1 8003   0.631   6.059   3.731
 1588SOL    HW2 8004   0.690   5.955   3.639
 1588SOL     MW 8005   0.658   6.035   3.652
 1589SOL     OW 8006   1.870   0.896   0.598
 1589SOL    HW1 8007   1.935   0.887   0.528
 1589SOL    HW2 8008   1.804   0.956   0.563
 1589SOL     MW 8009   1.870   0.903   0.585
 1590SOL     OW 8010   0.320   2.502   5.473
 1590SOL    HW1 8011   0.305   2.420   5.426
 1590SOL    HW2 8012   0.249   2.560   5.444
 1590SOL     MW 8013   0.309   2.499   5.463
 1591SOL     OW 8014   1.485   4.342   2.069
 1591SOL    HW1 8015   1.409   4.294   2.038
 1591SOL    HW2 8016   1.465   4.364   2.160
 1591SOL     MW 8017   1.473   4.338   2.077
 1592SOL     OW 8018   0.824   5.550   6.038
 1592SOL    HW1 8019   0.899   5.497   6.009
 1592SOL    HW2 8020   0.768   5.558   5.961
 1592SOL     MW 8021   0.826   5.544   6.024
 1593SOL     OW 8022   1.862   5.786   0.146
 1593SOL    HW1 8023   1.801   5.728   0.191
 1593SOL    HW2 8024   1.811   5.823   0.074
 1593SOL     MW 8025   1.848   5.784   0.143
 1594SOL     OW 8026   1.562   4.101   0.113
 1594SOL    HW1 8027   1.648   4.108   0.154
 1594SOL    HW2 8028   1.509   4.166   0.159
 1594SOL     MW 8029   1.566   4.110   0.124
 1595SOL     OW 8030   4.345   4.794   5.684
 1595SOL    HW1 8031   4.287   4.727   5.720
 1595SOL    HW2 8032   4.285   4.858   5.644
 1595SOL     MW 8033   4.330   4.794   5.683
 1596SOL     OW 8034   0.604   4.377   0.762
 1596SOL    HW1 8035   0.672   4.324   0.720
 1596SOL    HW2 8036   0.621   4.466   0.733
 1596SOL     MW 8037   0.615   4.381   0.753
 1597SOL     OW 8038   1.484   1.114   2.565
 1597SOL    HW1 8039   1.548   1.068   2.620
 1597SOL    HW2 8040   1.536   1.177   2.515
 1597SOL     MW 8041   1.499   1.116   2.566
 1598SOL     OW 8042   5.552   5.298   1.140
 1598SOL    HW1 8043   5.580   5.384   1.109
 1598SOL    HW2 8044   5.599   5.235   1.085
 1598SOL     MW 8045   5.562   5.301   1.129
 1599SOL     OW 8046   1.348   3.947   2.057
 1599SOL    HW1 8047   1.318   4.032   2.087
 1599SOL    HW2 8048   1.270   3.892   2.058
 1599SOL     MW 8049   1.334   3.951   2.061
 1600SOL     OW 8050   1.219   4.004   5.223
 1600SOL    HW1 8051   1.198   4.085   5.270
 1600SOL    HW2 8052   1.150   3.997   5.156
 1600SOL     MW 8053   1.207   4.013   5.220
 1601SOL     OW 8054   0.351   0.722   1.403
 1601SOL    HW1 8055   0.435   0.765   1.386
 1601SOL    HW2 8056   0.322   0.758   1.487
 1601SOL     MW 8057   0.358   0.732   1.412
 1602SOL     OW 8058   1.259   3.734   0.642
 1602SOL    HW1 8059   1.317   3.726   0.566
 1602SOL    HW2 8060   1.296   3.806   0.693
 1602SOL     MW 8061   1.271   3.742   0.639
 1603SOL     OW 8062   2.427   5.315   0.351
 1603SOL    HW1 8063   2.507   5.262   0.344
 1603SOL    HW2 8064   2.451   5.387   0.409
 1603SOL     MW 8065   2.441   5.317   0.358
 1604SOL     OW 8066   0.690   3.505   5.438
 1604SOL    HW1 8067   0.774   3.520   5.394
 1604SOL    HW2 8068   0.625   3.504   5.368
 1604SOL     MW 8069   0.693   3.507   5.424
 1605SOL     OW 8070   0.841   4.911   4.397
 1605SOL    HW1 8071   0.842   4.880   4.488
 1605SOL    HW2 8072   0.869   4.835   4.346
 1605SOL     MW 8073   0.845   4.897   4.402
 1606SOL     OW 8074   5.699   4.902   3.154
 1606SOL    HW1 8075   5.611   4.865   3.142
 1606SOL    HW2 8076   5.728   4.867   3.238
 1606SOL     MW 8077   5.691   4.893   3.163
 1607SOL     OW 8078   2.413   5.013   1.019
 1607SOL    HW1 8079   2.320   5.037   1.011
 1607SOL    HW2 8080   2.442   5.002   0.928
 1607SOL     MW 8081   2.405   5.015   1.006
 1608SOL     OW 8082   0.354   6.050   5.025
 1608SOL    HW1 8083   0.338   6.141   5.052
 1608SOL    HW2 8084   0.308   5.998   5.091
 1608SOL     MW 8085   0.346   6.055   5.037
 1609SOL     OW 8086   1.871   3.526   5.909
 1609SOL    HW1 8087   1.806   3.459   5.890
 1609SOL    HW2 8088   1.820   3.606   5.923
 1609SOL     MW 8089   1.856   3.528   5.908
 1610SOL     OW 8090   1.176   4.644   0.763
 1610SOL    HW1 8091   1.135   4.559   0.750
 1610SOL    HW2 8092   1.148   4.696   0.688
 1610SOL     MW 8093   1.167   4.640   0.751
 1611SOL     OW 8094   0.984   5.452   1.304
 1611SOL    HW1 8095   0.899   5.413   1.325
 1611SOL    HW2 8096   1.040   5.431   1.378
 1611SOL     MW 8097   0.980   5.445   1.316
 1612SOL     OW 8098   4.965   5.513   2.101
 1612SOL    HW1 8099   5.034   5.459   2.061
 1612SOL    HW2 8100   4.966   5.594   2.050
 1612SOL     MW 8101   4.974   5.517   2.089
 1613SOL     OW 8102   4.485   4.137   5.411
 1613SOL    HW1 8103   4.445   4.079   5.345
 1613SOL    HW2 8104   4.439   4.221   5.400
 1613SOL     MW 8105   4.474   4.140   5.401
 1614SOL     OW 8106   1.279   5.120   0.719
 1614SOL    HW1 8107   1.248   5.037   0.681
 1614SOL    HW2 8108   1.374   5.113   0.718
 1614SOL     MW 8109   1.287   5.108   0.714
 1615SOL     OW 8110   1.706   6.064   0.407
 1615SOL    HW1 8111   1.665   6.094   0.489
 1615SOL    HW2 8112   1.701   5.969   0.412
 1615SOL     MW 8113   1.700   6.056   0.418
 1616SOL     OW 8114   1.082   3.636   3.429
 1616SOL    HW1 8115   1.005   3.629   3.372
 1616SOL    HW2 8116   1.047   3.667   3.512
 1616SOL     MW 8117   1.067   3.639   3.432
 1617SOL     OW 8118   4.905   5.739   1.263
 1617SOL    HW1 8119   4.987   5.787   1.274
 1617SOL    HW2 8120   4.932   5.650   1.241
 1617SOL     MW 8121   4.919   5.734   1.262
 1618SOL     OW 8122   1.230   3.807   1.412
 1618SOL    HW1 8123   1.237   3.712   1.407
 1618SOL    HW2 8124   1.163   3.829   1.348
 1618SOL     MW 8125   1.222   3.798   1.403
 1619SOL     OW 8126   0.275   0.549   1.687
 1619SOL    HW1 8127   0.358   0.522   1.648
 1619SOL    HW2 8128   0.298   0.576   1.776
 1619SOL     MW 8129   0.289   0.549   1.694
 1620SOL     OW 8130   1.383   5.969   3.705
 1620SOL    HW1 8131   1.336   5.938   3.628
 1620SOL    HW2 8132   1.471   5.932   3.695
 1620SOL     MW 8133   1.388   5.960   3.694
 1621SOL     OW 8134   0.073   3.502   5.256
 1621SOL    HW1 8135   0.153   3.546   5.226
 1621SOL    HW2 8136   0.101   3.447   5.329
 1621SOL     MW 8137   0.087   3.501   5.261
 1622SOL     OW 8138   1.813   5.267   2.639
 1622SOL    HW1 8139   1.850   5.317   2.712
 1622SOL    HW2 8140   1.726   5.241   2.668
 1622SOL     MW 8141   1.807   5.270   2.652
 1623SOL     OW 8142   5.528   4.464   4.654
 1623SOL    HW1 8143   5.600   4.516   4.688
 1623SOL    HW2 8144   5.490   4.516   4.584
 1623SOL     MW 8145   5.532   4.477   4.650
 1624SOL     OW 8146   5.555   2.793   1.086
 1624SOL    HW1 8147   5.619   2.813   1.017
 1624SOL    HW2 8148   5.547   2.876   1.134
 1624SOL     MW 8149   5.562   2.806   1.083
 1625SOL     OW 8150   5.567   4.550   2.503
 1625SOL    HW1 8151   5.624   4.625   2.483
 1625SOL    HW2 8152   5.569   4.545   2.599
 1625SOL     MW 8153   5.575   4.559   2.513
 1626SOL     OW 8154   0.592   3.798   5.923
 1626SOL    HW1 8155   0.625   3.802   5.833
 1626SOL    HW2 8156   0.503   3.834   5.916
 1626SOL     MW 8157   0.585   3.803   5.910
 1627SOL     OW 8158   0.480   3.880   2.580
 1627SOL    HW1 8159   0.399   3.833   2.559
 1627SOL    HW2 8160   0.537   3.863   2.505
 1627SOL     MW 8161   0.477   3.872   2.568
 1628SOL     OW 8162   0.246   6.052   0.364
 1628SOL    HW1 8163   0.250   6.138   0.321
 1628SOL    HW2 8164   0.310   6.000   0.316
 1628SOL     MW 8165   0.255   6.057   0.352
 1629SOL     OW 8166   5.339   5.028   4.336
 1629SOL    HW1 8167   5.322   5.119   4.360
 1629SOL    HW2 8168   5.390   4.992   4.409
 1629SOL     MW 8169   5.343   5.035   4.348
 1630SOL     OW 8170   0.162   3.996   1.598
 1630SOL    HW1 8171   0.234   4.036   1.551
 1630SOL    HW2 8172   0.159   3.906   1.566
 1630SOL     MW 8173   0.171   3.989   1.588
 1631SOL     OW 8174   1.604   3.785   1.118
 1631SOL    HW1 8175   1.552   3.853   1.076
 1631SOL    HW2 8176   1.578   3.788   1.210
 1631SOL     MW 8177   1.594   3.794   1.125
 1632SOL     OW 8178   4.132   4.147   1.550
 1632SOL    HW1 8179   4.146   4.193   1.467
 1632SOL    HW2 8180   4.081   4.070   1.527
 1632SOL     MW 8181   4.127   4.143   1.537
 1633SOL     OW 8182   1.268   4.619   0.463
 1633SOL    HW1 8183   1.274   4.539   0.516
 1633SOL    HW2 8184   1.355   4.630   0.426
 1633SOL     MW 8185   1.280   4.610   0.465
 1634SOL     OW 8186   3.238   3.646   0.518
 1634SOL    HW1 8187   3.189   3.582   0.467
 1634SOL    HW2 8188   3.228   3.728   0.469
 1634SOL     MW 8189   3.231   3.648   0.505
 1635SOL     OW 8190   1.968   4.749   5.870
 1635SOL    HW1 8191   1.896   4.698   5.907
 1635SOL    HW2 8192   1.987   4.707   5.786
 1635SOL     MW 8193   1.961   4.737   5.864
 1636SOL     OW 8194   2.158   4.780   0.881
 1636SOL    HW1 8195   2.251   4.762   0.897
 1636SOL    HW2 8196   2.111   4.724   0.943
 1636SOL     MW 8197   2.164   4.770   0.891
 1637SOL     OW 8198   1.008   4.790   0.958
 1637SOL    HW1 8199   1.073   4.746   0.902
 1637SOL    HW2 8200   0.924   4.764   0.921
 1637SOL     MW 8201   1.006   4.781   0.946
 1638SOL     OW 8202   0.172   0.872   0.094
 1638SOL    HW1 8203   0.174   0.779   0.074
 1638SOL    HW2 8204   0.262   0.901   0.079
 1638SOL     MW 8205   0.184   0.864   0.090
 1639SOL     OW 8206   0.899   2.461   3.086
 1639SOL    HW1 8207   0.808   2.488   3.075
 1639SOL    HW2 8208   0.925   2.427   3.000
 1639SOL     MW 8209   0.891   2.460   3.074
 1640SOL     OW 8210   1.777   0.146   2.483
 1640SOL    HW1 8211   1.710   0.079   2.494
 1640SOL    HW2 8212   1.841   0.128   2.552
 1640SOL     MW 8213   1.776   0.135   2.493
 1641SOL     OW 8214   0.062   3.586   1.895
 1641SOL    HW1 8215  -0.009   3.525   1.919
 1641SOL    HW2 8216   0.141   3.546   1.932
 1641SOL     MW 8217   0.063   3.573   1.903
 1642SOL     OW 8218   5.348   4.281   4.582
 1642SOL    HW1 8219   5.268   4.293   4.633
 1642SOL    HW2 8220   5.413   4.334   4.629
 1642SOL     MW 8221   5.346   4.290   4.595
 1643SOL     OW 8222   6.030   5.867   3.180
 1643SOL    HW1 8223   6.057   5.957   3.161
 1643SOL    HW2 8224   6.087   5.813   3.126
 1643SOL     MW 8225   6.041   5.871   3.171
 1644SOL     OW 8226   1.119   4.451   1.046
 1644SOL    HW1 8227   1.158   4.372   1.009
 1644SOL    HW2 8228   1.040   4.465   0.994
 1644SOL     MW 8229   1.114   4.443   1.035
 1645SOL     OW 8230   1.178   5.011   5.608
 1645SOL    HW1 8231   1.258   5.020   5.556
 1645SOL    HW2 8232   1.182   4.922   5.643
 1645SOL     MW 8233   1.189   5.001   5.606
 1646SOL     OW 8234   0.342   4.724   4.271
 1646SOL    HW1 8235   0.360   4.818   4.262
 1646SOL    HW2 8236   0.332   4.693   4.181
 1646SOL     MW 8237   0.343   4.732   4.258
 1647SOL     OW 8238   5.530   2.566   1.938
 1647SOL    HW1 8239   5.529   2.570   2.033
 1647SOL    HW2 8240   5.458   2.624   1.911
 1647SOL     MW 8241   5.520   2.574   1.947
 1648SOL     OW 8242   1.494   4.285   3.318
 1648SOL    HW1 8243   1.500   4.206   3.373
 1648SOL    HW2 8244   1.584   4.313   3.306
 1648SOL     MW 8245   1.506   4.278   3.324
 1649SOL     OW 8246   1.664   5.591   0.219
 1649SOL    HW1 8247   1.734   5.526   0.220
 1649SOL    HW2 8248   1.588   5.546   0.183
 1649SOL     MW 8249   1.664   5.577   0.215
 1650SOL     OW 8250   5.750   0.167   6.078
 1650SOL    HW1 8251   5.670   0.200   6.036
 1650SOL    HW2 8252   5.780   0.097   6.020
 1650SOL     MW 8253   5.743   0.163   6.065
 1651SOL     OW 8254   0.868   4.496   0.914
 1651SOL    HW1 8255   0.861   4.413   0.962
 1651SOL    HW2 8256   0.911   4.473   0.832
 1651SOL     MW 8257   0.873   4.482   0.910
 1652SOL     OW 8258   0.790   3.028   0.702
 1652SOL    HW1 8259   0.697   3.030   0.679
 1652SOL    HW2 8260   0.791   3.039   0.797
 1652SOL     MW 8261   0.778   3.030   0.711
 1653SOL     OW 8262   1.757   3.351   5.550
 1653SOL    HW1 8263   1.762   3.443   5.522
 1653SOL    HW2 8264   1.847   3.320   5.546
 1653SOL     MW 8265   1.769   3.359   5.546
 1654SOL     OW 8266   0.181   5.245   1.253
 1654SOL    HW1 8267   0.144   5.198   1.328
 1654SOL    HW2 8268   0.231   5.317   1.291
 1654SOL     MW 8269   0.183   5.248   1.267
 1655SOL     OW 8270   1.656   4.775   2.552
 1655SOL    HW1 8271   1.629   4.683   2.557
 1655SOL    HW2 8272   1.718   4.778   2.480
 1655SOL     MW 8273   1.660   4.763   2.544
 1656SOL     OW 8274   1.604   3.845   0.663
 1656SOL    HW1 8275   1.646   3.814   0.743
 1656SOL    HW2 8276   1.519   3.878   0.692
 1656SOL     MW 8277   1.598   3.845   0.677
 1657SOL     OW 8278   1.212   1.345   2.062
 1657SOL    HW1 8279   1.296   1.382   2.035
 1657SOL    HW2 8280   1.205   1.366   2.155
 1657SOL     MW 8281   1.222   1.353   2.070
 1658SOL     OW 8282   1.462   4.003   1.800
 1658SOL    HW1 8283   1.382   3.981   1.752
 1658SOL    HW2 8284   1.444   3.977   1.890
 1658SOL     MW 8285   1.450   3.997   1.805
 1659SOL     OW 8286   0.872   4.024   0.756
 1659SOL    HW1 8287   0.907   3.935   0.751
 1659SOL    HW2 8288   0.778   4.013   0.770
 1659SOL     MW 8289   0.865   4.011   0.757
 1660SOL     OW 8290   1.470   3.676   0.460
 1660SOL    HW1 8291   1.479   3.739   0.389
 1660SOL    HW2 8292   1.552   3.681   0.509
 1660SOL     MW 8293   1.482   3.684   0.457
 1661SOL     OW 8294   1.356   5.091   1.128
 1661SOL    HW1 8295   1.267   5.083   1.093
 1661SOL    HW2 8296   1.349   5.159   1.196
 1661SOL     MW 8297   1.344   5.099   1.133
 1662SOL     OW 8298   2.208   2.155   0.662
 1662SOL    HW1 8299   2.235   2.240   0.629
 1662SOL    HW2 8300   2.124   2.171   0.704
 1662SOL     MW 8301   2.201   2.168   0.663
 1663SOL     OW 8302   4.227   3.674   6.027
 1663SOL    HW1 8303   4.184   3.633   6.102
 1663SOL    HW2 8304   4.164   3.664   5.955
 1663SOL     MW 8305   4.213   3.668   6.028
 1664SOL     OW 8306   1.340   5.105   1.832
 1664SOL    HW1 8307   1.299   5.052   1.763
 1664SOL    HW2 8308   1.407   5.048   1.869
 1664SOL     MW 8309   1.343   5.091   1.828
 1665SOL     OW 8310   0.293   4.827   1.768
 1665SOL    HW1 8311   0.304   4.803   1.676
 1665SOL    HW2 8312   0.364   4.781   1.813
 1665SOL     MW 8313   0.304   4.818   1.762
 1666SOL     OW 8314   3.175   4.192   1.191
 1666SOL    HW1 8315   3.116   4.194   1.116
 1666SOL    HW2 8316   3.231   4.269   1.180
 1666SOL     MW 8317   3.175   4.202   1.180
 1667SOL     OW 8318   1.907   4.571   1.717
 1667SOL    HW1 8319   1.874   4.481   1.720
 1667SOL    HW2 8320   1.834   4.622   1.681
 1667SOL     MW 8321   1.893   4.566   1.713
 1668SOL     OW 8322   5.056   4.087   1.859
 1668SOL    HW1 8323   4.989   4.155   1.845
 1668SOL    HW2 8324   5.117   4.126   1.921
 1668SOL     MW 8325   5.055   4.101   1.865
 1669SOL     OW 8326   1.714   5.761   0.994
 1669SOL    HW1 8327   1.673   5.799   0.917
 1669SOL    HW2 8328   1.801   5.733   0.963
 1669SOL     MW 8329   1.720   5.762   0.980
 1670SOL     OW 8330   5.776   3.758   5.634
 1670SOL    HW1 8331   5.761   3.852   5.627
 1670SOL    HW2 8332   5.856   3.750   5.686
 1670SOL     MW 8333   5.784   3.769   5.640
 1671SOL     OW 8334   5.523   4.464   0.634
 1671SOL    HW1 8335   5.519   4.552   0.673
 1671SOL    HW2 8336   5.491   4.406   0.703
 1671SOL     MW 8337   5.518   4.468   0.648
 1672SOL     OW 8338   0.016   1.396   0.565
 1672SOL    HW1 8339   0.042   1.379   0.655
 1672SOL    HW2 8340  -0.022   1.314   0.535
 1672SOL     MW 8341   0.014   1.384   0.572
 1673SOL     OW 8342   0.379   5.498   5.169
 1673SOL    HW1 8343   0.391   5.582   5.124
 1673SOL    HW2 8344   0.284   5.492   5.183
 1673SOL     MW 8345   0.368   5.508   5.165
 1674SOL     OW 8346   5.541   3.619   5.674
 1674SOL    HW1 8347   5.518   3.535   5.632
 1674SOL    HW2 8348   5.634   3.630   5.656
 1674SOL     MW 8349   5.550   3.609   5.666
 1675SOL     OW 8350   1.675   2.285   2.236
 1675SOL    HW1 8351   1.594   2.293   2.185
 1675SOL    HW2 8352   1.651   2.228   2.309
 1675SOL     MW 8353   1.661   2.279   2.239
 1676SOL     OW 8354   3.334   4.455   4.452
 1676SOL    HW1 8355   3.389   4.516   4.501
 1676SOL    HW2 8356   3.290   4.404   4.519
 1676SOL     MW 8357   3.336   4.457   4.467
 1677SOL     OW 8358   0.778   0.343   1.438
 1677SOL    HW1 8359   0.713   0.274   1.428
 1677SOL    HW2 8360   0.844   0.306   1.497
 1677SOL     MW 8361   0.778   0.329   1.445
 1678SOL     OW 8362   0.968   4.372   2.069
 1678SOL    HW1 8363   0.882   4.412   2.080
 1678SOL    HW2 8364   0.973   4.351   1.975
 1678SOL     MW 8365   0.958   4.375   2.058
 1679SOL     OW 8366   0.449   5.094   5.945
 1679SOL    HW1 8367   0.403   5.112   5.863
 1679SOL    HW2 8368   0.439   5.000   5.958
 1679SOL     MW 8369   0.442   5.084   5.936
 1680SOL     OW 8370   1.967   5.701   0.926
 1680SOL    HW1 8371   1.983   5.617   0.969
 1680SOL    HW2 8372   2.005   5.766   0.984
 1680SOL     MW 8373   1.974   5.698   0.939
 1681SOL     OW 8374   1.263   3.261   0.478
 1681SOL    HW1 8375   1.223   3.307   0.405
 1681SOL    HW2 8376   1.275   3.327   0.546
 1681SOL     MW 8377   1.259   3.275   0.477
 1682SOL     OW 8378   4.571   5.589   5.007
 1682SOL    HW1 8379   4.609   5.660   5.059
 1682SOL    HW2 8380   4.637   5.569   4.941
 1682SOL     MW 8381   4.584   5.596   5.005
 1683SOL     OW 8382   1.669   5.613   5.135
 1683SOL    HW1 8383   1.651   5.591   5.044
 1683SOL    HW2 8384   1.602   5.565   5.185
 1683SOL     MW 8385   1.658   5.604   5.130
 1684SOL     OW 8386   1.995   4.797   0.663
 1684SOL    HW1 8387   1.908   4.766   0.690
 1684SOL    HW2 8388   2.048   4.791   0.743
 1684SOL     MW 8389   1.991   4.792   0.677
 1685SOL     OW 8390   1.345   1.389   0.416
 1685SOL    HW1 8391   1.264   1.382   0.466
 1685SOL    HW2 8392   1.408   1.427   0.478
 1685SOL     MW 8393   1.343   1.393   0.430
 1686SOL     OW 8394   5.958   5.000   0.902
 1686SOL    HW1 8395   5.980   4.926   0.845
 1686SOL    HW2 8396   6.015   5.071   0.872
 1686SOL     MW 8397   5.968   5.000   0.891
 1687SOL     OW 8398   2.284   4.794   1.723
 1687SOL    HW1 8399   2.256   4.790   1.814
 1687SOL    HW2 8400   2.260   4.708   1.687
 1687SOL     MW 8401   2.277   4.782   1.730
 1688SOL     OW 8402   2.452   4.765   6.035
 1688SOL    HW1 8403   2.367   4.731   6.063
 1688SOL    HW2 8404   2.436   4.800   5.947
 1688SOL     MW 8405   2.439   4.765   6.027
 1689SOL     OW 8406   1.940   4.369   2.136
 1689SOL    HW1 8407   1.894   4.298   2.182
 1689SOL    HW2 8408   1.991   4.411   2.205
 1689SOL     MW 8409   1.941   4.365   2.151
 1690SOL     OW 8410   4.631   1.739   3.383
 1690SOL    HW1 8411   4.592   1.751   3.296
 1690SOL    HW2 8412   4.725   1.735   3.367
 1690SOL     MW 8413   4.638   1.740   3.369
 1691SOL     OW 8414   1.969   4.412   1.392
 1691SOL    HW1 8415   1.962   4.495   1.440
 1691SOL    HW2 8416   2.049   4.420   1.341
 1691SOL     MW 8417   1.978   4.424   1.392
 1692SOL     OW 8418   1.837   5.806   5.184
 1692SOL    HW1 8419   1.781   5.731   5.163
 1692SOL    HW2 8420   1.869   5.789   5.272
 1692SOL     MW 8421   1.834   5.794   5.193
 1693SOL     OW 8422   6.006   4.725   2.172
 1693SOL    HW1 8423   6.077   4.731   2.108
 1693SOL    HW2 8424   5.953   4.652   2.142
 1693SOL     MW 8425   6.009   4.717   2.160
 1694SOL     OW 8426   4.496   5.195   2.487
 1694SOL    HW1 8427   4.565   5.142   2.447
 1694SOL    HW2 8428   4.464   5.250   2.415
 1694SOL     MW 8429   4.501   5.195   2.472
 1695SOL     OW 8430   0.050   4.272   1.403
 1695SOL    HW1 8431   0.113   4.218   1.355
 1695SOL    HW2 8432   0.026   4.341   1.341
 1695SOL     MW 8433   0.055   4.274   1.389
 1696SOL     OW 8434   4.306   5.132   0.494
 1696SOL    HW1 8435   4.234   5.091   0.542
 1696SOL    HW2 8436   4.268   5.155   0.409
 1696SOL     MW 8437   4.292   5.130   0.489
 1697SOL     OW 8438   0.676   5.200   0.321
 1697SOL    HW1 8439   0.589   5.228   0.293
 1697SOL    HW2 8440   0.717   5.165   0.242
 1697SOL     MW 8441   0.670   5.199   0.307
 1698SOL     OW 8442   3.833   5.034   0.775
 1698SOL    HW1 8443   3.800   4.983   0.849
 1698SOL    HW2 8444   3.793   5.120   0.784
 1698SOL     MW 8445   3.824   5.038   0.786
 1699SOL     OW 8446   1.381   0.096   5.369
 1699SOL    HW1 8447   1.366   0.039   5.294
 1699SOL    HW2 8448   1.299   0.093   5.419
 1699SOL     MW 8449   1.369   0.089   5.366
 1700SOL     OW 8450   0.573   3.323   0.985
 1700SOL    HW1 8451   0.482   3.353   0.989
 1700SOL    HW2 8452   0.568   3.228   0.995
 1700SOL     MW 8453   0.561   3.315   0.987
 1701SOL     OW 8454   0.244   4.001   0.458
 1701SOL    HW1 8455   0.178   3.935   0.478
 1701SOL    HW2 8456   0.214   4.079   0.503
 1701SOL     MW 8457   0.232   4.002   0.466
 1702SOL     OW 8458   3.452   5.904   3.385
 1702SOL    HW1 8459   3.464   5.932   3.476
 1702SOL    HW2 8460   3.464   5.809   3.387
 1702SOL     MW 8461   3.455   5.895   3.397
 1703SOL     OW 8462   0.800   4.498   5.423
 1703SOL    HW1 8463   0.892   4.506   5.401
 1703SOL    HW2 8464   0.782   4.404   5.422
 1703SOL     MW 8465   0.809   4.487   5.420
 1704SOL     OW 8466   1.170   0.029   0.213
 1704SOL    HW1 8467   1.223  -0.016   0.278
 1704SOL    HW2 8468   1.190   0.122   0.225
 1704SOL     MW 8469   1.179   0.035   0.223
 1705SOL     OW 8470   0.870   3.081   0.410
 1705SOL    HW1 8471   0.933   3.010   0.398
 1705SOL    HW2 8472   0.853   3.082   0.504
 1705SOL     MW 8473   0.876   3.072   0.421
 1706SOL     OW 8474   0.798   3.297   2.341
 1706SOL    HW1 8475   0.784   3.324   2.432
 1706SOL    HW2 8476   0.710   3.292   2.304
 1706SOL     MW 8477   0.785   3.300   2.348
 1707SOL     OW 8478   1.205   5.979   4.817
 1707SOL    HW1 8479   1.200   5.964   4.723
 1707SOL    HW2 8480   1.147   5.912   4.855
 1707SOL     MW 8481   1.197   5.968   4.810
 1708SOL     OW 8482   5.482   2.371   1.367
 1708SOL    HW1 8483   5.436   2.356   1.450
 1708SOL    HW2 8484   5.569   2.402   1.392
 1708SOL     MW 8485   5.487   2.373   1.381
 1709SOL     OW 8486   0.598   4.239   3.834
 1709SOL    HW1 8487   0.621   4.314   3.779
 1709SOL    HW2 8488   0.520   4.267   3.882
 1709SOL     MW 8489   0.591   4.252   3.833
 1710SOL     OW 8490   5.610  -0.004   5.757
 1710SOL    HW1 8491   5.616   0.037   5.671
 1710SOL    HW2 8492   5.569   0.063   5.813
 1710SOL     MW 8493   5.606   0.010   5.753
 1711SOL     OW 8494   0.453   4.458   0.970
 1711SOL    HW1 8495   0.512   4.449   0.895
 1711SOL    HW2 8496   0.510   4.451   1.046
 1711SOL     MW 8497   0.468   4.456   0.970
 1712SOL     OW 8498   1.908   2.214   0.766
 1712SOL    HW1 8499   1.916   2.308   0.780
 1712SOL    HW2 8500   1.842   2.206   0.697
 1712SOL     MW 8501   1.901   2.225   0.759
 1713SOL     OW 8502   2.303   4.247   1.403
 1713SOL    HW1 8503   2.283   4.341   1.399
 1713SOL    HW2 8504   2.265   4.218   1.486
 1713SOL     MW 8505   2.296   4.255   1.413
 1714SOL     OW 8506   6.027   4.276   0.508
 1714SOL    HW1 8507   5.946   4.262   0.557
 1714SOL    HW2 8508   6.006   4.248   0.419
 1714SOL     MW 8509   6.014   4.270   0.503
 1715SOL     OW 8510   3.304   4.067   0.853
 1715SOL    HW1 8511   3.334   3.989   0.806
 1715SOL    HW2 8512   3.292   4.036   0.943
 1715SOL     MW 8513   3.307   4.053   0.859
 1716SOL     OW 8514   1.727   5.078   2.125
 1716SOL    HW1 8515   1.695   5.164   2.150
 1716SOL    HW2 8516   1.655   5.019   2.148
 1716SOL     MW 8517   1.713   5.081   2.131
 1717SOL     OW 8518   5.381   0.019   3.996
 1717SOL    HW1 8519   5.461   0.032   4.046
 1717SOL    HW2 8520   5.313   0.063   4.048
 1717SOL     MW 8521   5.382   0.026   4.009
 1718SOL     OW 8522   0.938   3.606   5.335
 1718SOL    HW1 8523   1.027   3.622   5.302
 1718SOL    HW2 8524   0.936   3.651   5.420
 1718SOL     MW 8525   0.949   3.614   5.342
 1719SOL     OW 8526   5.489   3.092   1.095
 1719SOL    HW1 8527   5.423   3.112   1.161
 1719SOL    HW2 8528   5.439   3.078   1.014
 1719SOL     MW 8529   5.474   3.093   1.093
 1720SOL     OW 8530   2.745   3.800   5.573
 1720SOL    HW1 8531   2.743   3.818   5.667
 1720SOL    HW2 8532   2.764   3.885   5.533
 1720SOL     MW 8533   2.747   3.813   5.580
 1721SOL     OW 8534   1.028   4.739   0.534
 1721SOL    HW1 8535   1.108   4.720   0.487
 1721SOL    HW2 8536   0.966   4.767   0.467
 1721SOL     MW 8537   1.030   4.740   0.520
 1722SOL     OW 8538   2.133   4.284   1.601
 1722SOL    HW1 8539   2.072   4.271   1.529
 1722SOL    HW2 8540   2.141   4.380   1.608
 1722SOL     MW 8541   2.127   4.295   1.593
 1723SOL     OW 8542   2.095   3.575   5.764
 1723SOL    HW1 8543   2.023   3.554   5.824
 1723SOL    HW2 8544   2.077   3.665   5.736
 1723SOL     MW 8545   2.083   3.584   5.768
 1724SOL     OW 8546   3.784   2.290   0.549
 1724SOL    HW1 8547   3.722   2.323   0.483
 1724SOL    HW2 8548   3.801   2.365   0.606
 1724SOL     MW 8549   3.778   2.304   0.548
 1725SOL     OW 8550   2.795   5.483   5.987
 1725SOL    HW1 8551   2.760   5.402   6.025
 1725SOL    HW2 8552   2.872   5.503   6.040
 1725SOL     MW 8553   2.800   5.475   5.999
 1726SOL     OW 8554   5.760   3.726   1.182
 1726SOL    HW1 8555   5.761   3.631   1.170
 1726SOL    HW2 8556   5.696   3.740   1.251
 1726SOL     MW 8557   5.752   3.715   1.190
 1727SOL     OW 8558   2.449   2.094   1.437
 1727SOL    HW1 8559   2.401   2.158   1.489
 1727SOL    HW2 8560   2.485   2.145   1.364
 1727SOL     MW 8561   2.448   2.109   1.434
 1728SOL     OW 8562   1.786   3.480   1.399
 1728SOL    HW1 8563   1.860   3.452   1.452
 1728SOL    HW2 8564   1.814   3.564   1.361
 1728SOL     MW 8565   1.799   3.488   1.401
 1729SOL     OW 8566   1.367   5.652   0.822
 1729SOL    HW1 8567   1.282   5.621   0.789
 1729SOL    HW2 8568   1.345   5.720   0.885
 1729SOL     MW 8569   1.353   5.656   0.826
 1730SOL     OW 8570   0.044   0.058   5.039
 1730SOL    HW1 8571   0.057   0.150   5.063
 1730SOL    HW2 8572   0.074   0.052   4.949
 1730SOL     MW 8573   0.050   0.069   5.031
 1731SOL     OW 8574   1.678   3.779   5.961
 1731SOL    HW1 8575   1.756   3.811   6.007
 1731SOL    HW2 8576   1.706   3.774   5.869
 1731SOL     MW 8577   1.692   3.783   5.955
 1732SOL     OW 8578   5.160   2.964   1.105
 1732SOL    HW1 8579   5.214   2.927   1.174
 1732SOL    HW2 8580   5.183   3.057   1.103
 1732SOL     MW 8581   5.170   2.972   1.113
 1733SOL     OW 8582   0.922   5.675   5.619
 1733SOL    HW1 8583   0.841   5.714   5.650
 1733SOL    HW2 8584   0.914   5.582   5.642
 1733SOL     MW 8585   0.911   5.668   5.626
 1734SOL     OW 8586   1.632   3.852   1.632
 1734SOL    HW1 8587   1.614   3.883   1.543
 1734SOL    HW2 8588   1.594   3.918   1.689
 1734SOL     MW 8589   1.625   3.864   1.628
 1735SOL     OW 8590   0.944   3.721   5.579
 1735SOL    HW1 8591   0.920   3.672   5.657
 1735SOL    HW2 8592   0.930   3.813   5.603
 1735SOL     MW 8593   0.939   3.727   5.592
 1736SOL     OW 8594   5.518   2.524   1.659
 1736SOL    HW1 8595   5.562   2.537   1.743
 1736SOL    HW2 8596   5.485   2.611   1.636
 1736SOL     MW 8597   5.520   2.537   1.666
 1737SOL     OW 8598   6.039   4.360   2.227
 1737SOL    HW1 8599   5.981   4.404   2.289
 1737SOL    HW2 8600   6.125   4.400   2.243
 1737SOL     MW 8601   6.043   4.371   2.237
 1738SOL     OW 8602   1.937   5.683   3.357
 1738SOL    HW1 8603   1.910   5.770   3.386
 1738SOL    HW2 8604   2.029   5.692   3.333
 1738SOL     MW 8605   1.945   5.695   3.357
 1739SOL     OW 8606   1.854   3.751   3.670
 1739SOL    HW1 8607   1.949   3.765   3.678
 1739SOL    HW2 8608   1.828   3.800   3.593
 1739SOL     MW 8609   1.863   3.759   3.661
 1740SOL     OW 8610   3.897   3.925   1.258
 1740SOL    HW1 8611   3.897   4.011   1.216
 1740SOL    HW2 8612   3.815   3.884   1.229
 1740SOL     MW 8613   3.886   3.931   1.249
 1741SOL     OW 8614   0.247   2.737   4.742
 1741SOL    HW1 8615   0.289   2.691   4.670
 1741SOL    HW2 8616   0.184   2.796   4.700
 1741SOL     MW 8617   0.244   2.739   4.727
 1742SOL     OW 8618   1.606   6.098   2.691
 1742SOL    HW1 8619   1.563   6.045   2.757
 1742SOL    HW2 8620   1.628   6.180   2.737
 1742SOL     MW 8621   1.603   6.102   2.705
 1743SOL     OW 8622   1.378   5.458   1.014
 1743SOL    HW1 8623   1.385   5.531   0.952
 1743SOL    HW2 8624   1.447   5.398   0.988
 1743SOL     MW 8625   1.388   5.460   1.003
 1744SOL     OW 8626   3.967   4.443   1.205
 1744SOL    HW1 8627   3.873   4.433   1.215
 1744SOL    HW2 8628   3.982   4.443   1.110
 1744SOL     MW 8629   3.957   4.441   1.194
 1745SOL     OW 8630   1.677   3.704   3.099
 1745SOL    HW1 8631   1.746   3.714   3.164
 1745SOL    HW2 8632   1.679   3.786   3.049
 1745SOL     MW 8633   1.686   3.716   3.101
 1746SOL     OW 8634   0.719   4.160   2.135
 1746SOL    HW1 8635   0.740   4.253   2.142
 1746SOL    HW2 8636   0.707   4.146   2.041
 1746SOL     MW 8637   0.720   4.171   2.123
 1747SOL     OW 8638   1.535   3.550   0.993
 1747SOL    HW1 8639   1.571   3.632   1.026
 1747SOL    HW2 8640   1.576   3.482   1.048
 1747SOL     MW 8641   1.545   3.552   1.004
 1748SOL     OW 8642   1.790   1.260   3.972
 1748SOL    HW1 8643   1.767   1.327   3.907
 1748SOL    HW2 8644   1.737   1.282   4.049
 1748SOL     MW 8645   1.780   1.272   3.973
 1749SOL     OW 8646   5.727   4.750   2.402
 1749SOL    HW1 8647   5.790   4.779   2.336
 1749SOL    HW2 8648   5.773   4.762   2.485
 1749SOL     MW 8649   5.741   4.755   2.404
 1750SOL     OW 8650   5.967   3.049   1.528
 1750SOL    HW1 8651   6.024   3.116   1.566
 1750SOL    HW2 8652   6.016   2.968   1.539
 1750SOL     MW 8653   5.981   3.047   1.534
 1751SOL     OW 8654   0.105   4.410   1.695
 1751SOL    HW1 8655   0.060   4.335   1.735
 1751SOL    HW2 8656   0.105   4.391   1.602
 1751SOL     MW 8657   0.099   4.398   1.688
 1752SOL     OW 8658   1.059   4.660   1.208
 1752SOL    HW1 8659   1.109   4.592   1.163
 1752SOL    HW2 8660   1.023   4.715   1.138
 1752SOL     MW 8661   1.061   4.659   1.193
 1753SOL     OW 8662   1.062   2.653   0.460
 1753SOL    HW1 8663   1.082   2.635   0.552
 1753SOL    HW2 8664   1.077   2.747   0.450
 1753SOL     MW 8665   1.067   2.663   0.471
 1754SOL     OW 8666   2.169   4.842   4.412
 1754SOL    HW1 8667   2.224   4.764   4.419
 1754SOL    HW2 8668   2.230   4.915   4.412
 1754SOL     MW 8669   2.184   4.842   4.413
 1755SOL     OW 8670   3.995   5.580   3.086
 1755SOL    HW1 8671   3.944   5.590   3.166
 1755SOL    HW2 8672   3.954   5.506   3.041
 1755SOL     MW 8673   3.983   5.572   3.091
 1756SOL     OW 8674   0.179   3.778   2.316
 1756SOL    HW1 8675   0.156   3.693   2.278
 1756SOL    HW2 8676   0.098   3.829   2.312
 1756SOL     MW 8677   0.166   3.774   2.311
 1757SOL     OW 8678   0.533   3.644   3.468
 1757SOL    HW1 8679   0.544   3.715   3.404
 1757SOL    HW2 8680   0.438   3.636   3.478
 1757SOL     MW 8681   0.522   3.652   3.461
 1758SOL     OW 8682   0.755   4.337   3.147
 1758SOL    HW1 8683   0.749   4.242   3.136
 1758SOL    HW2 8684   0.665   4.368   3.138
 1758SOL     MW 8685   0.743   4.329   3.144
 1759SOL     OW 8686   0.663   5.756   3.114
 1759SOL    HW1 8687   0.688   5.829   3.058
 1759SOL    HW2 8688   0.679   5.678   3.061
 1759SOL     MW 8689   0.668   5.755   3.100
 1760SOL     OW 8690   5.769   4.252   3.791
 1760SOL    HW1 8691   5.863   4.243   3.806
 1760SOL    HW2 8692   5.758   4.230   3.699
 1760SOL     MW 8693   5.780   4.248   3.781
 1761SOL     OW 8694   0.021   4.083   4.041
 1761SOL    HW1 8695   0.067   4.100   4.123
 1761SOL    HW2 8696   0.017   3.987   4.036
 1761SOL     MW 8697   0.027   4.073   4.051
 1762SOL     OW 8698   1.102   0.295   2.148
 1762SOL    HW1 8699   1.085   0.220   2.205
 1762SOL    HW2 8700   1.147   0.358   2.204
 1762SOL     MW 8701   1.105   0.293   2.163
 1763SOL     OW 8702   0.978   5.470   1.712
 1763SOL    HW1 8703   0.945   5.405   1.649
 1763SOL    HW2 8704   1.006   5.418   1.787
 1763SOL     MW 8705   0.977   5.455   1.713
 1764SOL     OW 8706   5.517   5.320   4.996
 1764SOL    HW1 8707   5.451   5.337   5.063
 1764SOL    HW2 8708   5.572   5.252   5.033
 1764SOL     MW 8709   5.516   5.314   5.009
 1765SOL     OW 8710   5.804   0.110   2.881
 1765SOL    HW1 8711   5.837   0.020   2.873
 1765SOL    HW2 8712   5.881   0.161   2.905
 1765SOL     MW 8713   5.818   0.105   2.883
 1766SOL     OW 8714   4.994   5.247   3.132
 1766SOL    HW1 8715   4.916   5.264   3.184
 1766SOL    HW2 8716   5.063   5.299   3.174
 1766SOL     MW 8717   4.993   5.256   3.144
 1767SOL     OW 8718   0.831   2.684   0.256
 1767SOL    HW1 8719   0.840   2.756   0.194
 1767SOL    HW2 8720   0.920   2.649   0.265
 1767SOL     MW 8721   0.843   2.689   0.249
 1768SOL     OW 8722   5.128   0.393   2.807
 1768SOL    HW1 8723   5.171   0.368   2.726
 1768SOL    HW2 8724   5.158   0.328   2.871
 1768SOL     MW 8725   5.137   0.381   2.805
 1769SOL     OW 8726   1.122   3.058   2.170
 1769SOL    HW1 8727   1.060   3.106   2.115
 1769SOL    HW2 8728   1.086   3.067   2.259
 1769SOL     MW 8729   1.109   3.065   2.175
 1770SOL     OW 8730   1.893   3.911   2.185
 1770SOL    HW1 8731   1.879   3.958   2.102
 1770SOL    HW2 8732   1.810   3.866   2.200
 1770SOL     MW 8733   1.880   3.912   2.176
 1771SOL     OW 8734   0.168   5.411   4.524
 1771SOL    HW1 8735   0.221   5.453   4.593
 1771SOL    HW2 8736   0.180   5.317   4.539
 1771SOL     MW 8737   0.177   5.404   4.535
 1772SOL     OW 8738   4.227   0.814   3.898
 1772SOL    HW1 8739   4.163   0.771   3.956
 1772SOL    HW2 8740   4.174   0.851   3.828
 1772SOL     MW 8741   4.212   0.813   3.897
 1773SOL     OW 8742   5.693   5.536   5.713
 1773SOL    HW1 8743   5.633   5.588   5.660
 1773SOL    HW2 8744   5.778   5.580   5.702
 1773SOL     MW 8745   5.696   5.548   5.705
 1774SOL     OW 8746   0.050   4.691   2.918
 1774SOL    HW1 8747   0.137   4.669   2.951
 1774SOL    HW2 8748  -0.005   4.617   2.944
 1774SOL     MW 8749   0.055   4.679   2.926
 1775SOL     OW 8750   0.220   4.075   1.855
 1775SOL    HW1 8751   0.133   4.102   1.885
 1775SOL    HW2 8752   0.206   4.042   1.767
 1775SOL     MW 8753   0.207   4.074   1.848
 1776SOL     OW 8754   1.116   3.058   1.360
 1776SOL    HW1 8755   1.148   3.080   1.272
 1776SOL    HW2 8756   1.099   2.964   1.357
 1776SOL     MW 8757   1.118   3.049   1.348
 1777SOL     OW 8758   1.702   6.055   1.274
 1777SOL    HW1 8759   1.631   6.006   1.232
 1777SOL    HW2 8760   1.762   6.076   1.203
 1777SOL     MW 8761   1.701   6.052   1.259
 1778SOL     OW 8762   4.840   5.170   2.703
 1778SOL    HW1 8763   4.914   5.167   2.763
 1778SOL    HW2 8764   4.766   5.141   2.755
 1778SOL     MW 8765   4.840   5.166   2.717
 1779SOL     OW 8766   5.649   5.771   2.223
 1779SOL    HW1 8767   5.596   5.849   2.209
 1779SOL    HW2 8768   5.619   5.709   2.156
 1779SOL     MW 8769   5.639   5.773   2.212
 1780SOL     OW 8770   4.636   5.196   4.153
 1780SOL    HW1 8771   4.578   5.124   4.178
 1780SOL    HW2 8772   4.585   5.275   4.168
 1780SOL     MW 8773   4.622   5.197   4.158
 1781SOL     OW 8774   0.721   1.749   2.993
 1781SOL    HW1 8775   0.725   1.844   2.988
 1781SOL    HW2 8776   0.628   1.728   2.995
 1781SOL     MW 8777   0.710   1.758   2.993
 1782SOL     OW 8778   2.944   5.792   1.445
 1782SOL    HW1 8779   3.012   5.821   1.383
 1782SOL    HW2 8780   2.925   5.702   1.419
 1782SOL     MW 8781   2.950   5.785   1.433
 1783SOL     OW 8782   0.661   0.588   0.954
 1783SOL    HW1 8783   0.586   0.601   0.896
 1783SOL    HW2 8784   0.667   0.669   1.005
 1783SOL     MW 8785   0.652   0.600   0.953
 1784SOL     OW 8786   3.016   0.338   4.630
 1784SOL    HW1 8787   3.053   0.409   4.682
 1784SOL    HW2 8788   3.071   0.263   4.648
 1784SOL     MW 8789   3.028   0.338   4.639
 1785SOL     OW 8790   1.182   4.010   3.096
 1785SOL    HW1 8791   1.169   3.978   3.186
 1785SOL    HW2 8792   1.172   4.105   3.103
 1785SOL     MW 8793   1.179   4.018   3.108
 1786SOL     OW 8794   1.489   3.238   1.490
 1786SOL    HW1 8795   1.416   3.263   1.546
 1786SOL    HW2 8796   1.550   3.193   1.549
 1786SOL     MW 8797   1.488   3.235   1.505
 1787SOL     OW 8798   1.870   4.445   3.673
 1787SOL    HW1 8799   1.955   4.402   3.681
 1787SOL    HW2 8800   1.806   4.374   3.680
 1787SOL     MW 8801   1.872   4.431   3.675
 1788SOL     OW 8802   0.719   5.467   4.870
 1788SOL    HW1 8803   0.785   5.435   4.932
 1788SOL    HW2 8804   0.723   5.405   4.797
 1788SOL     MW 8805   0.728   5.455   4.868
 1789SOL     OW 8806   5.688   2.923   2.466
 1789SOL    HW1 8807   5.658   2.920   2.557
 1789SOL    HW2 8808   5.776   2.959   2.471
 1789SOL     MW 8809   5.695   2.927   2.479
 1790SOL     OW 8810   0.847   0.087   1.789
 1790SOL    HW1 8811   0.927   0.132   1.816
 1790SOL    HW2 8812   0.876   0.024   1.723
 1790SOL     MW 8813   0.861   0.084   1.784
 1791SOL     OW 8814   1.893   3.638   3.279
 1791SOL    HW1 8815   1.933   3.688   3.350
 1791SOL    HW2 8816   1.965   3.586   3.243
 1791SOL     MW 8817   1.907   3.638   3.283
 1792SOL     OW 8818   6.010   5.869   1.258
 1792SOL    HW1 8819   6.052   5.907   1.181
 1792SOL    HW2 8820   6.043   5.920   1.331
 1792SOL     MW 8821   6.019   5.880   1.257
 1793SOL     OW 8822   5.974   5.764   4.349
 1793SOL    HW1 8823   5.908   5.785   4.416
 1793SOL    HW2 8824   6.025   5.692   4.388
 1793SOL     MW 8825   5.972   5.757   4.363
 1794SOL     OW 8826   0.930   4.937   2.887
 1794SOL    HW1 8827   0.837   4.957   2.902
 1794SOL    HW2 8828   0.950   4.981   2.805
 1794SOL     MW 8829   0.920   4.945   2.879
 1795SOL     OW 8830   1.754   5.145   3.750
 1795SOL    HW1 8831   1.821   5.210   3.726
 1795SOL    HW2 8832   1.674   5.196   3.760
 1795SOL     MW 8833   1.752   5.160   3.748
 1796SOL     OW 8834   2.624   4.769   0.323
 1796SOL    HW1 8835   2.585   4.799   0.405
 1796SOL    HW2 8836   2.573   4.813   0.255
 1796SOL     MW 8837   2.613   4.778   0.325
 1797SOL     OW 8838   1.769   0.605   2.802
 1797SOL    HW1 8839   1.776   0.607   2.897
 1797SOL    HW2 8840   1.676   0.595   2.784
 1797SOL     MW 8841   1.758   0.604   2.812
 1798SOL     OW 8842   4.262   0.005   2.981
 1798SOL    HW1 8843   4.287  -0.075   3.028
 1798SOL    HW2 8844   4.344   0.046   2.955
 1798SOL     MW 8845   4.275   0.001   2.983
 1799SOL     OW 8846   2.319   5.242   2.831
 1799SOL    HW1 8847   2.307   5.332   2.799
 1799SOL    HW2 8848   2.325   5.189   2.751
 1799SOL     MW 8849   2.318   5.247   2.816
 1800SOL     OW 8850   0.945   5.378   4.975
 1800SOL    HW1 8851   1.008   5.445   4.951
 1800SOL    HW2 8852   0.996   5.298   4.983
 1800SOL     MW 8853   0.959   5.377   4.973
 1801SOL     OW 8854   0.437   2.620   0.158
 1801SOL    HW1 8855   0.508   2.565   0.191
 1801SOL    HW2 8856   0.427   2.688   0.225
 1801SOL     MW 8857   0.445   2.622   0.171
 1802SOL     OW 8858   1.431   3.777   6.091
 1802SOL    HW1 8859   1.406   3.803   6.180
 1802SOL    HW2 8860   1.521   3.805   6.082
 1802SOL     MW 8861   1.439   3.784   6.101
 1803SOL     OW 8862   5.094   2.409   3.205
 1803SOL    HW1 8863   5.031   2.366   3.263
 1803SOL    HW2 8864   5.101   2.351   3.129
 1803SOL     MW 8865   5.087   2.396   3.203
 1804SOL     OW 8866   0.303   3.667   2.546
 1804SOL    HW1 8867   0.248   3.700   2.475
 1804SOL    HW2 8868   0.363   3.605   2.503
 1804SOL     MW 8869   0.304   3.663   2.531
 1805SOL     OW 8870   0.151   0.899   4.768
 1805SOL    HW1 8871   0.058   0.883   4.756
 1805SOL    HW2 8872   0.155   0.971   4.831
 1805SOL     MW 8873   0.140   0.906   4.775
 1806SOL     OW 8874   1.202   4.501   2.971
 1806SOL    HW1 8875   1.252   4.429   3.010
 1806SOL    HW2 8876   1.115   4.493   3.010
 1806SOL     MW 8877   1.197   4.491   2.981
 1807SOL     OW 8878   0.503   4.879   2.740
 1807SOL    HW1 8879   0.474   4.828   2.817
 1807SOL    HW2 8880   0.566   4.822   2.697
 1807SOL     MW 8881   0.507   4.865   2.745
 1808SOL     OW 8882   0.792   4.355   2.736
 1808SOL    HW1 8883   0.864   4.382   2.679
 1808SOL    HW2 8884   0.803   4.260   2.746
 1808SOL     MW 8885   0.803   4.346   2.730
 1809SOL     OW 8886   5.090   5.317   5.163
 1809SOL    HW1 8887   5.058   5.327   5.252
[truncated: 940,307 more chars]
