# Supplementary material for: Identifying potential monkeypox virus inhibitors: an in silico study targeting the A42R protein
Source: Front Cell Infect Microbiol. 2024 Mar 4;14:1351737. doi: 10.3389/fcimb.2024.1351737 (PMC10945028; doi:10.3389/fcimb.2024.1351737)
Supplement: Supplementary file 2 [file DataSheet_2.zip › Supplementary_Files/ZINC000095486204/frame#01.gro]

Generated by trjconv : Protein in water t= 25000.00000
29782
    1MET      N    1   3.622   3.434   1.084
    1MET     H1    2   3.553   3.489   1.035
    1MET     H2    3   3.655   3.491   1.160
    1MET     H3    4   3.697   3.438   1.017
    1MET     CA    5   3.581   3.300   1.130
    1MET     HA    6   3.527   3.255   1.047
    1MET     CB    7   3.699   3.215   1.174
    1MET    HB1    8   3.793   3.257   1.138
    1MET    HB2    9   3.713   3.224   1.281
    1MET     CG   10   3.704   3.065   1.135
    1MET    HG1   11   3.622   3.021   1.191
    1MET    HG2   12   3.686   3.066   1.027
    1MET     SD   13   3.860   2.986   1.158
    1MET     CE   14   3.815   2.823   1.106
    1MET    HE1   15   3.907   2.768   1.130
    1MET    HE2   16   3.726   2.781   1.153
    1MET    HE3   17   3.790   2.812   1.001
    1MET      C   18   3.484   3.301   1.241
    1MET      O   19   3.475   3.403   1.310
    2ALA      N   20   3.405   3.201   1.257
    2ALA      H   21   3.421   3.115   1.206
    2ALA     CA   22   3.297   3.186   1.355
    2ALA     HA   23   3.313   3.242   1.447
    2ALA     CB   24   3.168   3.244   1.299
    2ALA    HB1   25   3.119   3.181   1.224
    2ALA    HB2   26   3.098   3.263   1.380
    2ALA    HB3   27   3.183   3.342   1.254
    2ALA      C   28   3.280   3.046   1.418
    2ALA      O   29   3.170   2.991   1.438
    3GLU      N   30   3.395   2.977   1.436
    3GLU      H   31   3.478   3.033   1.429
    3GLU     CA   32   3.403   2.835   1.478
    3GLU     HA   33   3.330   2.780   1.420
    3GLU     CB   34   3.548   2.801   1.431
    3GLU    HB1   35   3.559   2.837   1.328
    3GLU    HB2   36   3.619   2.861   1.489
    3GLU     CG   37   3.605   2.661   1.434
    3GLU    HG1   38   3.713   2.660   1.423
    3GLU    HG2   39   3.597   2.623   1.536
    3GLU     CD   40   3.531   2.551   1.344
    3GLU    OE1   41   3.423   2.589   1.287
    3GLU    OE2   42   3.574   2.439   1.332
    3GLU      C   43   3.383   2.813   1.629
    3GLU      O   44   3.331   2.709   1.668
    4TRP      N   45   3.417   2.916   1.712
    4TRP      H   46   3.461   2.996   1.667
    4TRP     CA   47   3.382   2.934   1.853
    4TRP     HA   48   3.410   2.843   1.906
    4TRP     CB   49   3.453   3.055   1.914
    4TRP    HB1   50   3.437   3.138   1.845
    4TRP    HB2   51   3.396   3.085   2.002
    4TRP     CG   52   3.595   3.040   1.936
    4TRP    CD1   53   3.689   3.111   1.864
    4TRP    HD1   54   3.670   3.180   1.783
    4TRP    CD2   55   3.665   2.962   2.035
    4TRP    NE1   56   3.808   3.086   1.924
    4TRP    HE1   57   3.898   3.120   1.895
    4TRP    CE2   58   3.802   2.987   2.023
    4TRP    CE3   59   3.631   2.871   2.137
    4TRP    HE3   60   3.529   2.845   2.161
    4TRP    CZ2   61   3.903   2.928   2.112
    4TRP    HZ2   62   4.008   2.946   2.097
    4TRP    CZ3   63   3.721   2.797   2.212
    4TRP    HZ3   64   3.697   2.727   2.291
    4TRP    CH2   65   3.855   2.835   2.207
    4TRP    HH2   66   3.932   2.794   2.271
    4TRP      C   67   3.232   2.950   1.875
    4TRP      O   68   3.186   2.916   1.984
    5HIS      N   69   3.156   2.998   1.772
    5HIS      H   70   3.206   3.030   1.690
    5HIS     CA   71   3.019   3.048   1.795
    5HIS     HA   72   3.007   3.091   1.894
    5HIS     CB   73   2.977   3.150   1.687
    5HIS    HB1   74   2.994   3.108   1.588
    5HIS    HB2   75   2.869   3.164   1.699
    5HIS     CG   76   3.055   3.280   1.689
    5HIS    ND1   77   3.190   3.289   1.666
    5HIS    CD2   78   3.004   3.403   1.719
    5HIS    HD2   79   2.906   3.444   1.739
    5HIS    CE1   80   3.213   3.416   1.667
    5HIS    HE1   81   3.312   3.452   1.642
    5HIS    NE2   82   3.113   3.494   1.707
    5HIS    HE2   83   3.115   3.595   1.718
    5HIS      C   84   2.922   2.928   1.800
    5HIS      O   85   2.807   2.937   1.850
    6LYS      N   86   2.976   2.808   1.771
    6LYS      H   87   3.073   2.801   1.746
    6LYS     CA   88   2.896   2.678   1.762
    6LYS     HA   89   2.808   2.689   1.698
    6LYS     CB   90   2.975   2.573   1.685
    6LYS    HB1   91   3.061   2.556   1.750
    6LYS    HB2   92   2.921   2.478   1.679
    6LYS     CG   93   3.006   2.624   1.539
    6LYS    HG1   94   2.907   2.627   1.494
    6LYS    HG2   95   3.051   2.723   1.540
    6LYS     CD   96   3.087   2.518   1.462
    6LYS    HD1   97   3.181   2.508   1.516
    6LYS    HD2   98   3.030   2.426   1.475
    6LYS     CE   99   3.118   2.553   1.321
    6LYS    HE1  100   3.022   2.569   1.271
    6LYS    HE2  101   3.177   2.644   1.329
    6LYS     NZ  102   3.200   2.444   1.250
    6LYS    HZ1  103   3.206   2.354   1.294
    6LYS    HZ2  104   3.161   2.418   1.160
    6LYS    HZ3  105   3.295   2.477   1.248
    6LYS      C  106   2.861   2.615   1.898
    6LYS      O  107   2.767   2.540   1.908
    7ILE      N  108   2.945   2.646   1.996
    7ILE      H  109   3.009   2.719   1.968
    7ILE     CA  110   2.925   2.616   2.134
    7ILE     HA  111   2.899   2.512   2.148
    7ILE     CB  112   3.050   2.645   2.220
    7ILE     HB  113   3.080   2.746   2.193
    7ILE    CG1  114   3.165   2.552   2.173
    7ILE   HG11  115   3.158   2.459   2.231
    7ILE   HG12  116   3.165   2.529   2.067
    7ILE    CG2  117   3.032   2.631   2.372
    7ILE   HG21  118   3.127   2.596   2.411
    7ILE   HG22  119   2.990   2.718   2.422
    7ILE   HG23  120   2.967   2.545   2.392
    7ILE     CD  121   3.309   2.622   2.195
    7ILE    HD1  122   3.319   2.710   2.132
    7ILE    HD2  123   3.318   2.656   2.298
    7ILE    HD3  124   3.376   2.539   2.174
    7ILE      C  125   2.817   2.712   2.188
    7ILE      O  126   2.713   2.665   2.243
    8ILE      N  127   2.831   2.846   2.158
    8ILE      H  128   2.908   2.866   2.095
    8ILE     CA  129   2.745   2.957   2.198
    8ILE     HA  130   2.742   2.949   2.306
    8ILE     CB  131   2.811   3.089   2.163
    8ILE     HB  132   2.864   3.074   2.069
    8ILE    CG1  133   2.915   3.133   2.272
    8ILE   HG11  134   3.007   3.074   2.270
    8ILE   HG12  135   2.956   3.230   2.244
    8ILE    CG2  136   2.732   3.210   2.130
    8ILE   HG21  137   2.676   3.235   2.220
    8ILE   HG22  138   2.791   3.298   2.106
    8ILE   HG23  139   2.653   3.194   2.057
    8ILE     CD  140   2.858   3.136   2.418
    8ILE    HD1  141   2.760   3.181   2.434
    8ILE    HD2  142   2.862   3.036   2.461
    8ILE    HD3  143   2.937   3.196   2.463
    8ILE      C  144   2.607   2.936   2.141
    8ILE      O  145   2.511   2.972   2.208
    9GLU      N  146   2.588   2.884   2.014
    9GLU      H  147   2.673   2.884   1.960
    9GLU     CA  148   2.472   2.829   1.950
    9GLU     HA  149   2.413   2.917   1.924
    9GLU     CB  150   2.510   2.769   1.813
    9GLU    HB1  151   2.577   2.843   1.769
    9GLU    HB2  152   2.566   2.677   1.831
    9GLU     CG  153   2.404   2.748   1.701
    9GLU    HG1  154   2.325   2.820   1.722
    9GLU    HG2  155   2.437   2.774   1.601
    9GLU     CD  156   2.337   2.612   1.704
    9GLU    OE1  157   2.288   2.571   1.599
    9GLU    OE2  158   2.333   2.546   1.804
    9GLU      C  159   2.392   2.732   2.039
    9GLU      O  160   2.278   2.753   2.073
   10ASP      N  161   2.463   2.625   2.082
   10ASP      H  162   2.563   2.621   2.067
   10ASP     CA  163   2.406   2.512   2.157
   10ASP     HA  164   2.320   2.471   2.104
   10ASP     CB  165   2.514   2.407   2.179
   10ASP    HB1  166   2.573   2.395   2.088
   10ASP    HB2  167   2.578   2.443   2.260
   10ASP     CG  168   2.440   2.273   2.195
   10ASP    OD1  169   2.457   2.219   2.307
   10ASP    OD2  170   2.369   2.227   2.104
   10ASP      C  171   2.362   2.560   2.296
   10ASP      O  172   2.258   2.521   2.346
   11ILE      N  173   2.439   2.650   2.364
   11ILE      H  174   2.535   2.665   2.334
   11ILE     CA  175   2.405   2.713   2.489
   11ILE     HA  176   2.369   2.640   2.562
   11ILE     CB  177   2.526   2.790   2.550
   11ILE     HB  178   2.573   2.860   2.480
   11ILE    CG1  179   2.635   2.683   2.590
   11ILE   HG11  180   2.608   2.621   2.675
   11ILE   HG12  181   2.651   2.621   2.502
   11ILE    CG2  182   2.474   2.878   2.664
   11ILE   HG21  183   2.409   2.958   2.629
   11ILE   HG22  184   2.423   2.815   2.736
   11ILE   HG23  185   2.555   2.923   2.722
   11ILE     CD  186   2.774   2.750   2.630
   11ILE    HD1  187   2.846   2.680   2.674
   11ILE    HD2  188   2.821   2.793   2.541
   11ILE    HD3  189   2.758   2.835   2.697
   11ILE      C  190   2.278   2.798   2.460
   11ILE      O  191   2.176   2.768   2.520
   12SER      N  192   2.291   2.898   2.371
   12SER      H  193   2.381   2.909   2.328
   12SER     CA  194   2.185   3.000   2.360
   12SER     HA  195   2.164   3.027   2.464
   12SER     CB  196   2.244   3.112   2.282
   12SER    HB1  197   2.174   3.192   2.304
   12SER    HB2  198   2.336   3.148   2.329
   12SER     OG  199   2.270   3.092   2.139
   12SER     HG  200   2.341   3.031   2.134
   12SER      C  201   2.043   2.963   2.325
   12SER      O  202   1.950   3.038   2.341
   13LYS      N  203   2.022   2.849   2.258
   13LYS      H  204   2.104   2.792   2.242
   13LYS     CA  205   1.895   2.787   2.219
   13LYS     HA  206   1.827   2.872   2.210
   13LYS     CB  207   1.927   2.707   2.089
   13LYS    HB1  208   1.832   2.696   2.037
   13LYS    HB2  209   2.003   2.766   2.037
   13LYS     CG  210   1.991   2.572   2.088
   13LYS    HG1  211   2.084   2.589   2.142
   13LYS    HG2  212   1.930   2.495   2.135
   13LYS     CD  213   2.025   2.533   1.950
   13LYS    HD1  214   1.938   2.536   1.883
   13LYS    HD2  215   2.099   2.594   1.897
   13LYS     CE  216   2.079   2.390   1.949
   13LYS    HE1  217   2.147   2.360   2.029
   13LYS    HE2  218   2.008   2.308   1.946
   13LYS     NZ  219   2.144   2.374   1.815
   13LYS    HZ1  220   2.091   2.408   1.735
   13LYS    HZ2  221   2.226   2.432   1.811
   13LYS    HZ3  222   2.163   2.276   1.802
   13LYS      C  223   1.827   2.695   2.319
   13LYS      O  224   1.716   2.650   2.292
   14ASN      N  225   1.887   2.667   2.436
   14ASN      H  226   1.974   2.718   2.449
   14ASN     CA  227   1.821   2.621   2.562
   14ASN     HA  228   1.754   2.541   2.531
   14ASN     CB  229   1.930   2.545   2.644
   14ASN    HB1  230   2.021   2.530   2.586
   14ASN    HB2  231   1.974   2.599   2.728
   14ASN     CG  232   1.879   2.416   2.693
   14ASN    OD1  233   1.803   2.406   2.791
   14ASN    ND2  234   1.924   2.313   2.624
   14ASN   HD21  235   1.989   2.333   2.549
   14ASN   HD22  236   1.892   2.220   2.645
   14ASN      C  237   1.778   2.743   2.651
   14ASN      O  238   1.853   2.840   2.683
   15ASN      N  239   1.651   2.734   2.698
   15ASN      H  240   1.601   2.651   2.672
   15ASN     CA  241   1.593   2.825   2.798
   15ASN     HA  242   1.595   2.930   2.770
   15ASN     CB  243   1.446   2.793   2.812
   15ASN    HB1  244   1.404   2.875   2.869
   15ASN    HB2  245   1.394   2.795   2.716
   15ASN     CG  246   1.408   2.659   2.876
   15ASN    OD1  247   1.486   2.596   2.950
   15ASN    ND2  248   1.286   2.612   2.867
   15ASN   HD21  249   1.214   2.677   2.839
   15ASN   HD22  250   1.252   2.534   2.922
   15ASN      C  251   1.655   2.823   2.939
   15ASN      O  252   1.625   2.916   3.008
   16LYS      N  253   1.733   2.721   2.978
   16LYS      H  254   1.726   2.637   2.922
   16LYS     CA  255   1.774   2.701   3.115
   16LYS     HA  256   1.696   2.746   3.176
   16LYS     CB  257   1.788   2.549   3.146
   16LYS    HB1  258   1.769   2.534   3.252
   16LYS    HB2  259   1.716   2.492   3.087
   16LYS     CG  260   1.924   2.483   3.112
   16LYS    HG1  261   1.940   2.496   3.005
   16LYS    HG2  262   2.001   2.536   3.168
   16LYS     CD  263   1.942   2.333   3.149
   16LYS    HD1  264   1.948   2.322   3.257
   16LYS    HD2  265   1.854   2.283   3.110
   16LYS     CE  266   2.067   2.268   3.078
   16LYS    HE1  267   2.056   2.278   2.970
   16LYS    HE2  268   2.162   2.301   3.122
   16LYS     NZ  269   2.085   2.120   3.102
   16LYS    HZ1  270   2.099   2.114   3.202
   16LYS    HZ2  271   2.002   2.070   3.075
   16LYS    HZ3  272   2.166   2.069   3.070
   16LYS      C  273   1.904   2.781   3.150
   16LYS      O  274   1.940   2.796   3.266
   17PHE      N  275   1.973   2.835   3.048
   17PHE      H  276   1.936   2.816   2.956
   17PHE     CA  277   2.102   2.908   3.058
   17PHE     HA  278   2.147   2.886   3.155
   17PHE     CB  279   2.185   2.871   2.933
   17PHE    HB1  280   2.130   2.898   2.842
   17PHE    HB2  281   2.275   2.929   2.949
   17PHE     CG  282   2.220   2.716   2.946
   17PHE    CD1  283   2.275   2.666   3.065
   17PHE    HD1  284   2.285   2.725   3.155
   17PHE    CD2  285   2.206   2.634   2.833
   17PHE    HD2  286   2.169   2.685   2.745
   17PHE    CE1  287   2.313   2.527   3.073
   17PHE    HE1  288   2.349   2.481   3.164
   17PHE    CE2  289   2.247   2.501   2.837
   17PHE    HE2  290   2.243   2.434   2.753
   17PHE     CZ  291   2.306   2.452   2.956
   17PHE     HZ  292   2.337   2.349   2.961
   17PHE      C  293   2.068   3.058   3.057
   17PHE      O  294   1.953   3.107   3.051
   18GLU      N  295   2.170   3.149   3.064
   18GLU      H  296   2.259   3.103   3.078
   18GLU     CA  297   2.155   3.291   3.102
   18GLU     HA  298   2.055   3.319   3.068
   18GLU     CB  299   2.159   3.309   3.260
   18GLU    HB1  300   2.218   3.226   3.301
   18GLU    HB2  301   2.208   3.402   3.290
   18GLU     CG  302   2.019   3.290   3.326
   18GLU    HG1  303   1.971   3.204   3.280
   18GLU    HG2  304   2.025   3.274   3.433
   18GLU     CD  305   1.915   3.397   3.287
   18GLU    OE1  306   1.945   3.515   3.275
   18GLU    OE2  307   1.797   3.356   3.264
   18GLU      C  308   2.256   3.376   3.025
   18GLU      O  309   2.235   3.394   2.899
   19ASP      N  310   2.365   3.428   3.086
   19ASP      H  311   2.375   3.420   3.186
   19ASP     CA  312   2.471   3.495   3.007
   19ASP     HA  313   2.436   3.539   2.913
   19ASP     CB  314   2.548   3.613   3.079
   19ASP    HB1  315   2.611   3.573   3.159
   19ASP    HB2  316   2.622   3.663   3.016
   19ASP     CG  317   2.449   3.715   3.139
   19ASP    OD1  318   2.464   3.833   3.114
   19ASP    OD2  319   2.364   3.676   3.218
   19ASP      C  320   2.573   3.394   2.980
   19ASP      O  321   2.595   3.292   3.043
   20ALA      N  322   2.647   3.410   2.874
   20ALA      H  323   2.640   3.493   2.817
   20ALA     CA  324   2.764   3.322   2.832
   20ALA     HA  325   2.817   3.304   2.926
   20ALA     CB  326   2.732   3.191   2.772
   20ALA    HB1  327   2.823   3.146   2.733
   20ALA    HB2  328   2.673   3.128   2.837
   20ALA    HB3  329   2.675   3.197   2.679
   20ALA      C  330   2.866   3.407   2.748
   20ALA      O  331   2.816   3.503   2.686
   21ALA      N  332   2.991   3.368   2.749
   21ALA      H  333   3.022   3.288   2.802
   21ALA     CA  334   3.094   3.421   2.662
   21ALA     HA  335   3.049   3.451   2.568
   21ALA     CB  336   3.141   3.562   2.694
   21ALA    HB1  337   3.068   3.643   2.697
   21ALA    HB2  338   3.199   3.563   2.787
   21ALA    HB3  339   3.215   3.603   2.625
   21ALA      C  340   3.204   3.324   2.648
   21ALA      O  341   3.233   3.240   2.735
   22ILE      N  342   3.283   3.333   2.543
   22ILE      H  343   3.250   3.402   2.477
   22ILE     CA  344   3.412   3.272   2.520
   22ILE     HA  345   3.445   3.210   2.603
   22ILE     CB  346   3.400   3.195   2.389
   22ILE     HB  347   3.371   3.256   2.303
   22ILE    CG1  348   3.284   3.090   2.401
   22ILE   HG11  349   3.273   3.055   2.504
   22ILE   HG12  350   3.191   3.141   2.379
   22ILE    CG2  351   3.536   3.130   2.361
   22ILE   HG21  352   3.621   3.196   2.380
   22ILE   HG22  353   3.557   3.038   2.416
   22ILE   HG23  354   3.541   3.113   2.253
   22ILE     CD  355   3.287   2.962   2.314
   22ILE    HD1  356   3.202   2.897   2.337
   22ILE    HD2  357   3.278   2.985   2.208
   22ILE    HD3  358   3.370   2.892   2.315
   22ILE      C  359   3.498   3.403   2.511
   22ILE      O  360   3.474   3.492   2.430
   23VAL      N  361   3.600   3.419   2.594
   23VAL      H  362   3.606   3.339   2.656
   23VAL     CA  363   3.684   3.534   2.592
   23VAL     HA  364   3.681   3.589   2.499
   23VAL     CB  365   3.653   3.633   2.708
   23VAL     HB  366   3.688   3.597   2.805
   23VAL    CG1  367   3.725   3.768   2.685
   23VAL   HG11  368   3.701   3.827   2.596
   23VAL   HG12  369   3.701   3.833   2.768
   23VAL   HG13  370   3.833   3.761   2.672
   23VAL    CG2  371   3.506   3.653   2.726
   23VAL   HG21  372   3.489   3.740   2.789
   23VAL   HG22  373   3.455   3.679   2.634
   23VAL   HG23  374   3.456   3.571   2.778
   23VAL      C  375   3.828   3.482   2.580
   23VAL      O  376   3.858   3.390   2.657
   24ASP      N  377   3.919   3.546   2.504
   24ASP      H  378   3.890   3.633   2.460
   24ASP     CA  379   4.065   3.530   2.512
   24ASP     HA  380   4.089   3.424   2.502
   24ASP     CB  381   4.137   3.605   2.395
   24ASP    HB1  382   4.112   3.543   2.308
   24ASP    HB2  383   4.086   3.699   2.374
   24ASP     CG  384   4.291   3.619   2.399
   24ASP    OD1  385   4.359   3.514   2.421
   24ASP    OD2  386   4.337   3.734   2.387
   24ASP      C  387   4.117   3.583   2.642
   24ASP      O  388   4.060   3.676   2.698
   25TYR      N  389   4.228   3.523   2.696
   25TYR      H  390   4.273   3.447   2.648
   25TYR     CA  391   4.306   3.566   2.809
   25TYR     HA  392   4.270   3.665   2.835
   25TYR     CB  393   4.270   3.472   2.930
   25TYR    HB1  394   4.309   3.518   3.021
   25TYR    HB2  395   4.162   3.472   2.943
   25TYR     CG  396   4.313   3.326   2.904
   25TYR    CD1  397   4.230   3.231   2.830
   25TYR    HD1  398   4.137   3.256   2.782
   25TYR    CD2  399   4.433   3.281   2.963
   25TYR    HD2  400   4.487   3.357   3.018
   25TYR    CE1  401   4.269   3.098   2.828
   25TYR    HE1  402   4.210   3.031   2.767
   25TYR    CE2  403   4.474   3.145   2.957
   25TYR    HE2  404   4.557   3.112   3.017
   25TYR     CZ  405   4.383   3.051   2.899
   25TYR     OH  406   4.417   2.923   2.891
   25TYR     HH  407   4.373   2.873   2.824
   25TYR      C  408   4.456   3.577   2.790
   25TYR      O  409   4.523   3.612   2.892
   26LYS      N  410   4.509   3.576   2.667
   26LYS      H  411   4.453   3.556   2.586
   26LYS     CA  412   4.658   3.573   2.650
   26LYS     HA  413   4.696   3.656   2.710
   26LYS     CB  414   4.724   3.447   2.704
   26LYS    HB1  415   4.829   3.458   2.677
   26LYS    HB2  416   4.707   3.437   2.811
   26LYS     CG  417   4.677   3.312   2.646
   26LYS    HG1  418   4.569   3.303   2.658
   26LYS    HG2  419   4.689   3.310   2.538
   26LYS     CD  420   4.745   3.193   2.707
   26LYS    HD1  421   4.853   3.193   2.691
   26LYS    HD2  422   4.737   3.174   2.814
   26LYS     CE  423   4.696   3.069   2.638
   26LYS    HE1  424   4.588   3.068   2.654
   26LYS    HE2  425   4.713   3.072   2.530
   26LYS     NZ  426   4.762   2.947   2.683
   26LYS    HZ1  427   4.711   2.894   2.753
   26LYS    HZ2  428   4.779   2.891   2.600
   26LYS    HZ3  429   4.851   2.970   2.725
   26LYS      C  430   4.707   3.625   2.517
   26LYS      O  431   4.812   3.589   2.474
   27THR      N  432   4.628   3.712   2.447
   27THR      H  433   4.531   3.732   2.469
   27THR     CA  434   4.675   3.775   2.317
   27THR     HA  435   4.783   3.784   2.317
   27THR     CB  436   4.650   3.680   2.196
   27THR     HB  437   4.698   3.724   2.109
   27THR    OG1  438   4.510   3.662   2.172
   27THR    HG1  439   4.470   3.609   2.239
   27THR    CG2  440   4.716   3.541   2.201
   27THR   HG21  441   4.698   3.485   2.109
   27THR   HG22  442   4.825   3.548   2.210
   27THR   HG23  443   4.660   3.495   2.283
   27THR      C  444   4.642   3.924   2.289
   27THR      O  445   4.726   4.001   2.254
   28THR      N  446   4.514   3.962   2.312
   28THR      H  447   4.451   3.889   2.343
   28THR     CA  448   4.448   4.097   2.299
   28THR     HA  449   4.507   4.172   2.352
   28THR     CB  450   4.431   4.134   2.139
   28THR     HB  451   4.531   4.121   2.099
   28THR    OG1  452   4.379   4.265   2.128
   28THR    HG1  453   4.452   4.321   2.149
   28THR    CG2  454   4.338   4.039   2.071
   28THR   HG21  455   4.233   4.069   2.083
   28THR   HG22  456   4.376   4.031   1.969
   28THR   HG23  457   4.346   3.938   2.111
   28THR      C  458   4.324   4.103   2.389
   28THR      O  459   4.268   4.207   2.421
   29LYS      N  460   4.272   3.987   2.428
   29LYS      H  461   4.322   3.902   2.405
   29LYS     CA  462   4.185   3.975   2.544
   29LYS     HA  463   4.169   3.867   2.545
   29LYS     CB  464   4.242   4.015   2.684
   29LYS    HB1  465   4.264   4.122   2.683
   29LYS    HB2  466   4.166   4.022   2.761
   29LYS     CG  467   4.360   3.928   2.742
   29LYS    HG1  468   4.343   3.894   2.844
   29LYS    HG2  469   4.363   3.839   2.680
   29LYS     CD  470   4.501   3.996   2.731
   29LYS    HD1  471   4.525   4.006   2.625
   29LYS    HD2  472   4.489   4.097   2.769
   29LYS     CE  473   4.614   3.936   2.813
   29LYS    HE1  474   4.598   3.905   2.916
   29LYS    HE2  475   4.640   3.844   2.760
   29LYS     NZ  476   4.724   4.036   2.814
   29LYS    HZ1  477   4.700   4.125   2.854
   29LYS    HZ2  478   4.795   3.998   2.874
   29LYS    HZ3  479   4.751   4.062   2.720
   29LYS      C  480   4.040   4.006   2.514
   29LYS      O  481   3.957   4.056   2.598
   30ASN      N  482   3.998   3.985   2.385
   30ASN      H  483   4.068   3.943   2.325
   30ASN     CA  484   3.877   4.010   2.314
   30ASN     HA  485   3.829   4.100   2.352
   30ASN     CB  486   3.894   4.022   2.161
   30ASN    HB1  487   3.807   4.062   2.109
   30ASN    HB2  488   3.966   4.100   2.133
   30ASN     CG  489   3.948   3.895   2.090
   30ASN    OD1  490   4.065   3.866   2.089
   30ASN    ND2  491   3.858   3.816   2.035
   30ASN   HD21  492   3.763   3.848   2.045
   30ASN   HD22  493   3.869   3.727   1.989
   30ASN      C  494   3.781   3.891   2.342
   30ASN      O  495   3.822   3.780   2.379
   31VAL      N  496   3.650   3.918   2.315
   31VAL      H  497   3.627   4.007   2.273
   31VAL     CA  498   3.542   3.828   2.320
   31VAL     HA  499   3.547   3.756   2.402
   31VAL     CB  500   3.404   3.909   2.316
   31VAL     HB  501   3.408   3.969   2.224
   31VAL    CG1  502   3.280   3.816   2.308
   31VAL   HG11  503   3.264   3.780   2.206
   31VAL   HG12  504   3.310   3.726   2.361
   31VAL   HG13  505   3.185   3.840   2.355
   31VAL    CG2  506   3.387   3.993   2.446
   31VAL   HG21  507   3.348   3.929   2.525
   31VAL   HG22  508   3.480   4.041   2.476
   31VAL   HG23  509   3.312   4.071   2.433
   31VAL      C  510   3.548   3.752   2.187
   31VAL      O  511   3.550   3.810   2.075
   32LEU      N  512   3.561   3.619   2.203
   32LEU      H  513   3.554   3.582   2.297
   32LEU     CA  514   3.577   3.530   2.090
   32LEU     HA  515   3.626   3.581   2.007
   32LEU     CB  516   3.658   3.416   2.144
   32LEU    HB1  517   3.615   3.387   2.239
   32LEU    HB2  518   3.652   3.330   2.076
   32LEU     CG  519   3.812   3.444   2.165
   32LEU     HG  520   3.816   3.532   2.230
   32LEU    CD1  521   3.874   3.325   2.243
   32LEU   HD11  522   3.976   3.347   2.275
   32LEU   HD12  523   3.809   3.311   2.329
   32LEU   HD13  524   3.871   3.233   2.185
   32LEU    CD2  525   3.891   3.467   2.042
   32LEU   HD21  526   3.906   3.389   1.967
   32LEU   HD22  527   3.864   3.560   1.991
   32LEU   HD23  528   3.993   3.494   2.070
   32LEU      C  529   3.452   3.482   2.024
   32LEU      O  530   3.463   3.430   1.915
   33ALA      N  531   3.341   3.511   2.089
   33ALA      H  532   3.348   3.534   2.187
   33ALA     CA  533   3.204   3.468   2.069
   33ALA     HA  534   3.169   3.527   1.985
   33ALA     CB  535   3.190   3.323   2.031
   33ALA    HB1  536   3.225   3.290   1.933
   33ALA    HB2  537   3.223   3.250   2.104
   33ALA    HB3  538   3.084   3.297   2.028
   33ALA      C  539   3.133   3.498   2.194
   33ALA      O  540   3.197   3.491   2.297
   34ALA      N  541   3.005   3.527   2.187
   34ALA      H  542   2.959   3.562   2.104
   34ALA     CA  543   2.922   3.549   2.307
   34ALA     HA  544   2.914   3.453   2.358
   34ALA     CB  545   2.965   3.668   2.389
   34ALA    HB1  546   3.052   3.643   2.450
   34ALA    HB2  547   2.986   3.759   2.331
   34ALA    HB3  548   2.887   3.689   2.462
   34ALA      C  549   2.775   3.563   2.256
   34ALA      O  550   2.750   3.580   2.134
   35ILE      N  551   2.681   3.553   2.350
   35ILE      H  552   2.719   3.567   2.443
   35ILE     CA  553   2.540   3.581   2.320
   35ILE     HA  554   2.507   3.529   2.230
   35ILE     CB  555   2.459   3.522   2.435
   35ILE     HB  556   2.467   3.580   2.527
   35ILE    CG1  557   2.498   3.381   2.471
   35ILE   HG11  558   2.488   3.313   2.387
   35ILE   HG12  559   2.604   3.383   2.499
   35ILE    CG2  560   2.302   3.527   2.406
   35ILE   HG21  561   2.271   3.630   2.389
   35ILE   HG22  562   2.278   3.473   2.314
   35ILE   HG23  563   2.236   3.484   2.482
   35ILE     CD  564   2.429   3.301   2.581
   35ILE    HD1  565   2.321   3.294   2.569
   35ILE    HD2  566   2.477   3.205   2.595
   35ILE    HD3  567   2.455   3.355   2.672
   35ILE      C  568   2.523   3.735   2.324
   35ILE      O  569   2.563   3.791   2.423
   36PRO      N  570   2.444   3.798   2.235
   36PRO     CA  571   2.429   3.945   2.228
   36PRO     HA  572   2.528   3.988   2.238
   36PRO     CB  573   2.373   3.971   2.089
   36PRO    HB1  574   2.313   4.061   2.076
   36PRO    HB2  575   2.461   3.989   2.026
   36PRO     CG  576   2.312   3.846   2.044
   36PRO    HG1  577   2.205   3.852   2.063
   36PRO    HG2  578   2.322   3.837   1.936
   36PRO     CD  579   2.378   3.732   2.125
   36PRO    HD1  580   2.316   3.646   2.150
   36PRO    HD2  581   2.458   3.688   2.065
   36PRO      C  582   2.348   4.012   2.342
   36PRO      O  583   2.247   3.952   2.383
   37ASN      N  584   2.387   4.134   2.387
   37ASN      H  585   2.481   4.159   2.357
   37ASN     CA  586   2.323   4.218   2.488
   37ASN     HA  587   2.373   4.314   2.476
   37ASN     CB  588   2.172   4.249   2.462
   37ASN    HB1  589   2.110   4.162   2.441
   37ASN    HB2  590   2.128   4.303   2.545
   37ASN     CG  591   2.154   4.359   2.356
   37ASN    OD1  592   2.200   4.475   2.378
   37ASN    ND2  593   2.109   4.325   2.237
   37ASN   HD21  594   2.091   4.229   2.214
   37ASN   HD22  595   2.120   4.392   2.162
   37ASN      C  596   2.350   4.182   2.630
   37ASN      O  597   2.303   4.245   2.724
   38ARG      N  598   2.422   4.073   2.650
   38ARG      H  599   2.452   4.021   2.569
   38ARG     CA  600   2.449   4.015   2.785
   38ARG     HA  601   2.370   4.041   2.855
   38ARG     CB  602   2.465   3.861   2.775
   38ARG    HB1  603   2.549   3.837   2.710
   38ARG    HB2  604   2.494   3.804   2.864
   38ARG     CG  605   2.346   3.787   2.709
   38ARG    HG1  606   2.340   3.811   2.603
   38ARG    HG2  607   2.378   3.683   2.697
   38ARG     CD  608   2.209   3.786   2.783
   38ARG    HD1  609   2.145   3.874   2.786
   38ARG    HD2  610   2.141   3.713   2.739
   38ARG     NE  611   2.211   3.744   2.924
   38ARG     HE  612   2.291   3.777   2.975
   38ARG     CZ  613   2.116   3.678   2.992
   38ARG    NH1  614   2.009   3.638   2.927
   38ARG   HH11  615   1.987   3.690   2.842
   38ARG   HH12  616   1.932   3.605   2.983
   38ARG    NH2  617   2.119   3.648   3.122
   38ARG   HH21  618   2.206   3.663   3.171
   38ARG   HH22  619   2.046   3.594   3.166
   38ARG      C  620   2.582   4.071   2.844
   38ARG      O  621   2.661   4.143   2.782
   39THR      N  622   2.611   4.043   2.976
   39THR      H  623   2.548   3.984   3.027
   39THR     CA  624   2.717   4.107   3.064
   39THR     HA  625   2.720   4.213   3.041
   39THR     CB  626   2.674   4.092   3.213
   39THR     HB  627   2.750   4.116   3.287
   39THR    OG1  628   2.649   3.956   3.239
   39THR    HG1  629   2.572   3.921   3.197
   39THR    CG2  630   2.561   4.175   3.260
   39THR   HG21  631   2.480   4.147   3.192
   39THR   HG22  632   2.533   4.168   3.365
   39THR   HG23  633   2.581   4.281   3.249
   39THR      C  634   2.857   4.053   3.033
   39THR      O  635   2.951   4.134   3.013
   40PHE      N  636   2.873   3.920   3.014
   40PHE      H  637   2.795   3.857   3.032
   40PHE     CA  638   2.997   3.843   2.986
   40PHE     HA  639   3.068   3.871   3.064
   40PHE     CB  640   2.971   3.690   3.005
   40PHE    HB1  641   2.906   3.646   2.929
   40PHE    HB2  642   3.070   3.646   2.998
   40PHE     CG  643   2.914   3.646   3.138
   40PHE    CD1  644   2.913   3.722   3.254
   40PHE    HD1  645   2.932   3.828   3.253
   40PHE    CD2  646   2.874   3.509   3.143
   40PHE    HD2  647   2.887   3.453   3.052
   40PHE    CE1  648   2.864   3.672   3.375
   40PHE    HE1  649   2.872   3.732   3.465
   40PHE    CE2  650   2.833   3.455   3.268
   40PHE    HE2  651   2.816   3.350   3.281
   40PHE     CZ  652   2.823   3.537   3.385
   40PHE     HZ  653   2.802   3.498   3.483
   40PHE      C  654   3.044   3.881   2.843
   40PHE      O  655   3.163   3.872   2.812
   41ALA      N  656   2.954   3.926   2.750
   41ALA      H  657   2.866   3.960   2.787
   41ALA     CA  658   2.986   3.973   2.615
   41ALA     HA  659   3.067   3.915   2.572
   41ALA     CB  660   2.847   3.963   2.533
   41ALA    HB1  661   2.777   4.034   2.577
   41ALA    HB2  662   2.856   3.990   2.428
   41ALA    HB3  663   2.798   3.866   2.538
   41ALA      C  664   3.037   4.116   2.604
   41ALA      O  665   3.057   4.156   2.492
   42LYS      N  666   3.057   4.180   2.719
   42LYS      H  667   3.050   4.135   2.809
   42LYS     CA  668   3.116   4.311   2.733
   42LYS     HA  669   3.178   4.333   2.647
   42LYS     CB  670   3.002   4.423   2.731
   42LYS    HB1  671   3.060   4.515   2.731
   42LYS    HB2  672   2.970   4.426   2.627
   42LYS     CG  673   2.893   4.427   2.842
   42LYS    HG1  674   2.828   4.340   2.852
   42LYS    HG2  675   2.942   4.422   2.940
   42LYS     CD  676   2.790   4.539   2.826
   42LYS    HD1  677   2.818   4.638   2.862
   42LYS    HD2  678   2.764   4.548   2.720
   42LYS     CE  679   2.651   4.508   2.892
   42LYS    HE1  680   2.603   4.427   2.838
   42LYS    HE2  681   2.656   4.459   2.989
   42LYS     NZ  682   2.568   4.634   2.911
   42LYS    HZ1  683   2.604   4.697   2.982
   42LYS    HZ2  684   2.558   4.685   2.825
   42LYS    HZ3  685   2.479   4.608   2.951
   42LYS      C  686   3.206   4.325   2.862
   42LYS      O  687   3.190   4.420   2.936
   43ILE      N  688   3.293   4.228   2.888
   43ILE      H  689   3.316   4.167   2.811
   43ILE     CA  690   3.394   4.233   3.001
   43ILE     HA  691   3.348   4.282   3.087
   43ILE     CB  692   3.433   4.084   3.026
   43ILE     HB  693   3.431   4.027   2.933
   43ILE    CG1  694   3.326   4.027   3.116
   43ILE   HG11  695   3.330   4.075   3.214
   43ILE   HG12  696   3.232   4.057   3.072
   43ILE    CG2  697   3.572   4.058   3.084
   43ILE   HG21  698   3.606   3.962   3.122
   43ILE   HG22  699   3.650   4.083   3.013
   43ILE   HG23  700   3.580   4.129   3.166
   43ILE     CD  701   3.335   3.871   3.135
   43ILE    HD1  702   3.298   3.820   3.046
   43ILE    HD2  703   3.430   3.829   3.169
   43ILE    HD3  704   3.262   3.842   3.211
   43ILE      C  705   3.517   4.316   2.949
   43ILE      O  706   3.538   4.313   2.832
   44ASN      N  707   3.582   4.399   3.027
   44ASN      H  708   3.577   4.375   3.125
   44ASN     CA  709   3.700   4.475   2.991
   44ASN     HA  710   3.679   4.521   2.894
   44ASN     CB  711   3.746   4.583   3.092
   44ASN    HB1  712   3.840   4.630   3.062
   44ASN    HB2  713   3.679   4.669   3.089
   44ASN     CG  714   3.769   4.541   3.242
   44ASN    OD1  715   3.878   4.508   3.284
   44ASN    ND2  716   3.661   4.537   3.323
   44ASN   HD21  717   3.569   4.570   3.296
   44ASN   HD22  718   3.681   4.509   3.418
   44ASN      C  719   3.822   4.382   2.983
   44ASN      O  720   3.830   4.288   3.062
   45PRO      N  721   3.921   4.400   2.893
   45PRO     CA  722   4.024   4.303   2.872
   45PRO     HA  723   3.978   4.205   2.860
   45PRO     CB  724   4.077   4.348   2.734
   45PRO    HB1  725   4.183   4.324   2.729
   45PRO    HB2  726   4.029   4.295   2.651
   45PRO     CG  727   4.066   4.498   2.731
   45PRO    HG1  728   4.149   4.540   2.787
   45PRO    HG2  729   4.073   4.542   2.631
   45PRO     CD  730   3.936   4.520   2.814
   45PRO    HD1  731   3.956   4.605   2.880
   45PRO    HD2  732   3.849   4.542   2.752
   45PRO      C  733   4.130   4.298   2.996
   45PRO      O  734   4.234   4.232   2.986
   46GLY      N  735   4.108   4.364   3.105
   46GLY      H  736   4.019   4.410   3.106
   46GLY     CA  737   4.190   4.358   3.223
   46GLY    HA1  738   4.288   4.312   3.209
   46GLY    HA2  739   4.201   4.464   3.246
   46GLY      C  740   4.111   4.289   3.341
   46GLY      O  741   4.164   4.283   3.451
   47GLU      N  742   3.990   4.229   3.311
   47GLU      H  743   3.945   4.235   3.221
   47GLU     CA  744   3.911   4.165   3.412
   47GLU     HA  745   3.938   4.215   3.505
   47GLU     CB  746   3.762   4.183   3.383
   47GLU    HB1  747   3.742   4.282   3.342
   47GLU    HB2  748   3.718   4.114   3.311
   47GLU     CG  749   3.683   4.172   3.519
   47GLU    HG1  750   3.582   4.140   3.495
   47GLU    HG2  751   3.715   4.089   3.582
   47GLU     CD  752   3.692   4.294   3.607
   47GLU    OE1  753   3.616   4.387   3.573
   47GLU    OE2  754   3.758   4.282   3.711
   47GLU      C  755   3.930   4.010   3.413
   47GLU      O  756   3.922   3.946   3.515
   48VAL      N  757   3.960   3.945   3.297
   48VAL      H  758   3.951   3.995   3.210
   48VAL     CA  759   3.992   3.801   3.290
   48VAL     HA  760   3.915   3.735   3.328
   48VAL     CB  761   3.996   3.757   3.136
   48VAL     HB  762   4.029   3.653   3.131
   48VAL    CG1  763   3.854   3.772   3.061
   48VAL   HG11  764   3.826   3.876   3.042
   48VAL   HG12  765   3.842   3.724   2.964
   48VAL   HG13  766   3.773   3.731   3.123
   48VAL    CG2  767   4.103   3.823   3.047
   48VAL   HG21  768   4.085   3.796   2.943
   48VAL   HG22  769   4.093   3.932   3.047
   48VAL   HG23  770   4.202   3.790   3.077
   48VAL      C  771   4.124   3.757   3.348
   48VAL      O  772   4.136   3.645   3.398
   49ILE      N  773   4.218   3.848   3.343
   49ILE      H  774   4.189   3.941   3.317
   49ILE     CA  775   4.353   3.830   3.397
   49ILE     HA  776   4.396   3.745   3.344
   49ILE     CB  777   4.442   3.953   3.350
   49ILE     HB  778   4.399   4.041   3.397
   49ILE    CG1  779   4.443   3.970   3.192
   49ILE   HG11  780   4.496   3.888   3.144
   49ILE   HG12  781   4.338   3.967   3.163
   49ILE    CG2  782   4.590   3.937   3.404
   49ILE   HG21  783   4.597   3.937   3.512
   49ILE   HG22  784   4.630   3.844   3.365
   49ILE   HG23  785   4.655   4.011   3.359
   49ILE     CD  786   4.507   4.101   3.150
   49ILE    HD1  787   4.615   4.088   3.147
   49ILE    HD2  788   4.481   4.115   3.045
   49ILE    HD3  789   4.482   4.186   3.214
   49ILE      C  790   4.360   3.796   3.550
   49ILE      O  791   4.417   3.694   3.576
   50PRO      N  792   4.308   3.873   3.648
   50PRO     CA  793   4.299   3.832   3.791
   50PRO     HA  794   4.394   3.841   3.843
   50PRO     CB  795   4.203   3.933   3.847
   50PRO    HB1  796   4.103   3.890   3.848
   50PRO    HB2  797   4.225   3.955   3.951
   50PRO     CG  798   4.211   4.061   3.767
   50PRO    HG1  799   4.116   4.114   3.760
   50PRO    HG2  800   4.285   4.128   3.811
   50PRO     CD  801   4.260   4.008   3.628
   50PRO    HD1  802   4.177   4.012   3.557
   50PRO    HD2  803   4.327   4.083   3.587
   50PRO      C  804   4.255   3.691   3.828
   50PRO      O  805   4.304   3.629   3.923
   51LEU      N  806   4.150   3.645   3.762
   51LEU      H  807   4.110   3.718   3.704
   51LEU     CA  808   4.071   3.523   3.785
   51LEU     HA  809   4.022   3.525   3.883
   51LEU     CB  810   3.959   3.523   3.677
   51LEU    HB1  811   3.999   3.520   3.575
   51LEU    HB2  812   3.904   3.429   3.690
   51LEU     CG  813   3.859   3.638   3.667
   51LEU     HG  814   3.909   3.728   3.630
   51LEU    CD1  815   3.748   3.616   3.572
   51LEU   HD11  816   3.772   3.603   3.466
   51LEU   HD12  817   3.684   3.532   3.599
   51LEU   HD13  818   3.676   3.696   3.587
   51LEU    CD2  819   3.803   3.670   3.807
   51LEU   HD21  820   3.778   3.583   3.867
   51LEU   HD22  821   3.888   3.706   3.865
   51LEU   HD23  822   3.720   3.741   3.809
   51LEU      C  823   4.158   3.397   3.775
   51LEU      O  824   4.138   3.307   3.855
   52ILE      N  825   4.261   3.406   3.689
   52ILE      H  826   4.258   3.474   3.614
   52ILE     CA  827   4.371   3.310   3.670
   52ILE     HA  828   4.369   3.236   3.750
   52ILE     CB  829   4.347   3.240   3.538
   52ILE     HB  830   4.439   3.190   3.506
   52ILE    CG1  831   4.292   3.338   3.427
   52ILE   HG11  832   4.185   3.344   3.442
   52ILE   HG12  833   4.331   3.440   3.438
   52ILE    CG2  834   4.254   3.118   3.553
   52ILE   HG21  835   4.303   3.052   3.624
   52ILE   HG22  836   4.157   3.148   3.593
   52ILE   HG23  837   4.233   3.062   3.462
   52ILE     CD  838   4.320   3.279   3.283
   52ILE    HD1  839   4.274   3.334   3.201
   52ILE    HD2  840   4.427   3.300   3.275
   52ILE    HD3  841   4.300   3.172   3.274
   52ILE      C  842   4.510   3.377   3.684
   52ILE      O  843   4.597   3.329   3.614
   53THR      N  844   4.524   3.473   3.780
   53THR      H  845   4.441   3.499   3.831
   53THR     CA  846   4.656   3.516   3.823
   53THR     HA  847   4.717   3.427   3.809
   53THR     CB  848   4.720   3.628   3.738
   53THR     HB  849   4.805   3.673   3.791
   53THR    OG1  850   4.613   3.725   3.736
   53THR    HG1  851   4.547   3.678   3.687
   53THR    CG2  852   4.767   3.601   3.591
   53THR   HG21  853   4.678   3.590   3.529
   53THR   HG22  854   4.826   3.685   3.556
   53THR   HG23  855   4.834   3.515   3.588
   53THR      C  856   4.656   3.539   3.976
   53THR      O  857   4.757   3.513   4.037
   54ASN      N  858   4.548   3.577   4.037
   54ASN      H  859   4.475   3.611   3.976
   54ASN     CA  860   4.534   3.582   4.177
   54ASN     HA  861   4.634   3.579   4.220
   54ASN     CB  862   4.464   3.715   4.223
   54ASN    HB1  863   4.492   3.798   4.157
   54ASN    HB2  864   4.359   3.688   4.216
   54ASN     CG  865   4.495   3.755   4.371
   54ASN    OD1  866   4.439   3.686   4.459
   54ASN    ND2  867   4.565   3.860   4.394
   54ASN   HD21  868   4.604   3.911   4.316
   54ASN   HD22  869   4.584   3.881   4.491
   54ASN      C  870   4.477   3.454   4.227
   54ASN      O  871   4.378   3.404   4.179
   55HIS      N  872   4.523   3.396   4.339
   55HIS      H  873   4.598   3.438   4.393
   55HIS     CA  874   4.488   3.271   4.406
   55HIS     HA  875   4.470   3.193   4.332
   55HIS     CB  876   4.612   3.219   4.484
   55HIS    HB1  877   4.579   3.124   4.526
   55HIS    HB2  878   4.689   3.181   4.417
   55HIS     CG  879   4.671   3.298   4.597
   55HIS    ND1  880   4.726   3.422   4.569
   55HIS    CD2  881   4.678   3.275   4.733
   55HIS    HD2  882   4.642   3.188   4.786
   55HIS    CE1  883   4.755   3.473   4.689
   55HIS    HE1  884   4.801   3.569   4.708
   55HIS    NE2  885   4.727   3.393   4.785
   55HIS    HE2  886   4.747   3.398   4.884
   55HIS      C  887   4.370   3.291   4.502
   55HIS      O  888   4.321   3.193   4.557
   56ASN      N  889   4.328   3.414   4.521
   56ASN      H  890   4.387   3.487   4.484
   56ASN     CA  891   4.259   3.460   4.642
   56ASN     HA  892   4.197   3.385   4.691
   56ASN     CB  893   4.372   3.516   4.746
   56ASN    HB1  894   4.467   3.462   4.749
   56ASN    HB2  895   4.408   3.615   4.718
   56ASN     CG  896   4.330   3.511   4.893
   56ASN    OD1  897   4.277   3.406   4.932
   56ASN    ND2  898   4.360   3.618   4.965
   56ASN   HD21  899   4.412   3.700   4.936
   56ASN   HD22  900   4.332   3.632   5.061
   56ASN      C  901   4.145   3.555   4.610
   56ASN      O  902   4.113   3.640   4.690
   57ILE      N  903   4.080   3.530   4.493
   57ILE      H  904   4.108   3.450   4.439
   57ILE     CA  905   3.970   3.608   4.446
   57ILE     HA  906   3.980   3.712   4.479
   57ILE     CB  907   3.979   3.602   4.290
   57ILE     HB  908   4.080   3.618   4.252
   57ILE    CG1  909   3.909   3.728   4.223
   57ILE   HG11  910   3.840   3.689   4.149
   57ILE   HG12  911   3.834   3.778   4.285
   57ILE    CG2  912   3.947   3.461   4.226
   57ILE   HG21  913   3.839   3.446   4.225
   57ILE   HG22  914   3.975   3.457   4.121
   57ILE   HG23  915   3.985   3.378   4.286
   57ILE     CD  916   3.996   3.823   4.148
   57ILE    HD1  917   4.049   3.785   4.060
   57ILE    HD2  918   3.939   3.914   4.126
   57ILE    HD3  919   4.063   3.876   4.215
   57ILE      C  920   3.840   3.544   4.504
   57ILE      O  921   3.823   3.424   4.502
   58LEU      N  922   3.755   3.621   4.573
   58LEU      H  923   3.788   3.715   4.587
   58LEU     CA  924   3.634   3.571   4.644
   58LEU     HA  925   3.628   3.462   4.647
   58LEU     CB  926   3.649   3.616   4.792
   58LEU    HB1  927   3.753   3.598   4.822
   58LEU    HB2  928   3.641   3.724   4.806
   58LEU     CG  929   3.553   3.545   4.890
   58LEU     HG  930   3.455   3.540   4.843
   58LEU    CD1  931   3.576   3.388   4.919
   58LEU   HD11  932   3.498   3.362   4.991
   58LEU   HD12  933   3.556   3.335   4.826
   58LEU   HD13  934   3.675   3.375   4.964
   58LEU    CD2  935   3.541   3.623   5.022
   58LEU   HD21  936   3.642   3.659   5.037
   58LEU   HD22  937   3.473   3.707   5.008
   58LEU   HD23  938   3.494   3.567   5.103
   58LEU      C  939   3.510   3.629   4.572
   58LEU      O  940   3.407   3.562   4.554
   59LYS      N  941   3.524   3.756   4.531
   59LYS      H  942   3.614   3.800   4.542
   59LYS     CA  943   3.410   3.845   4.496
   59LYS     HA  944   3.319   3.787   4.480
   59LYS     CB  945   3.378   3.934   4.616
   59LYS    HB1  946   3.468   3.977   4.662
   59LYS    HB2  947   3.329   4.026   4.584
   59LYS     CG  948   3.287   3.859   4.717
   59LYS    HG1  949   3.191   3.839   4.671
   59LYS    HG2  950   3.329   3.760   4.737
   59LYS     CD  951   3.261   3.946   4.844
   59LYS    HD1  952   3.352   3.975   4.897
   59LYS    HD2  953   3.206   4.032   4.808
   59LYS     CE  954   3.168   3.864   4.933
   59LYS    HE1  955   3.068   3.870   4.891
   59LYS    HE2  956   3.186   3.756   4.939
   59LYS     NZ  957   3.151   3.926   5.063
   59LYS    HZ1  958   3.113   4.018   5.044
   59LYS    HZ2  959   3.089   3.877   5.125
   59LYS    HZ3  960   3.241   3.929   5.109
   59LYS      C  961   3.448   3.914   4.366
   59LYS      O  962   3.489   4.032   4.372
   60PRO      N  963   3.430   3.854   4.247
   60PRO     CA  964   3.451   3.924   4.122
   60PRO     HA  965   3.526   4.001   4.137
   60PRO     CB  966   3.497   3.807   4.028
   60PRO    HB1  967   3.480   3.819   3.921
   60PRO    HB2  968   3.603   3.784   4.030
   60PRO     CG  969   3.417   3.687   4.072
   60PRO    HG1  970   3.313   3.691   4.040
   60PRO    HG2  971   3.463   3.595   4.035
   60PRO     CD  972   3.419   3.706   4.225
   60PRO    HD1  973   3.329   3.665   4.271
   60PRO    HD2  974   3.513   3.668   4.266
   60PRO      C  975   3.320   3.981   4.061
   60PRO      O  976   3.217   3.933   4.089
   61LEU      N  977   3.333   4.079   3.975
   61LEU      H  978   3.424   4.119   3.955
   61LEU     CA  979   3.224   4.153   3.902
   61LEU     HA  980   3.140   4.086   3.922
   61LEU     CB  981   3.209   4.298   3.957
   61LEU    HB1  982   3.307   4.339   3.931
   61LEU    HB2  983   3.144   4.355   3.892
   61LEU     CG  984   3.172   4.315   4.102
   61LEU     HG  985   3.129   4.224   4.142
   61LEU    CD1  986   3.282   4.349   4.198
   61LEU   HD11  987   3.355   4.269   4.210
   61LEU   HD12  988   3.342   4.430   4.159
   61LEU   HD13  989   3.258   4.369   4.303
   61LEU    CD2  990   3.062   4.416   4.121
   61LEU   HD21  991   2.969   4.376   4.080
   61LEU   HD22  992   3.054   4.443   4.226
   61LEU   HD23  993   3.087   4.504   4.062
   61LEU      C  994   3.235   4.143   3.750
   61LEU      O  995   3.245   4.243   3.680
   62ILE      N  996   3.244   4.024   3.687
   62ILE      H  997   3.232   3.957   3.763
   62ILE     CA  998   3.261   3.981   3.550
   62ILE     HA  999   3.355   4.029   3.523
   62ILE     CB 1000   3.276   3.823   3.540
   62ILE     HB 1001   3.288   3.792   3.436
   62ILE    CG1 1002   3.152   3.754   3.603
   62ILE   HG11 1003   3.145   3.782   3.708
   62ILE   HG12 1004   3.061   3.784   3.551
   62ILE    CG2 1005   3.412   3.790   3.608
   62ILE   HG21 1006   3.422   3.842   3.703
   62ILE   HG22 1007   3.415   3.688   3.645
   62ILE   HG23 1008   3.491   3.809   3.536
   62ILE     CD 1009   3.154   3.596   3.591
   62ILE    HD1 1010   3.199   3.566   3.497
   62ILE    HD2 1011   3.210   3.545   3.670
   62ILE    HD3 1012   3.055   3.550   3.590
   62ILE      C 1013   3.153   4.041   3.462
   62ILE      O 1014   3.036   3.991   3.452
   63GLY      N 1015   3.178   4.158   3.404
   63GLY      H 1016   3.259   4.215   3.422
   63GLY     CA 1017   3.081   4.210   3.307
   63GLY    HA1 1018   3.136   4.254   3.224
   63GLY    HA2 1019   3.016   4.131   3.268
   63GLY      C 1020   3.000   4.326   3.368
   63GLY      O 1021   2.918   4.389   3.308
   64GLN      N 1022   3.024   4.348   3.503
   64GLN      H 1023   3.093   4.294   3.554
   64GLN     CA 1024   2.943   4.423   3.599
   64GLN     HA 1025   3.016   4.446   3.676
   64GLN     CB 1026   2.909   4.568   3.556
   64GLN    HB1 1027   2.828   4.567   3.482
   64GLN    HB2 1028   2.858   4.621   3.636
   64GLN     CG 1029   3.028   4.648   3.509
   64GLN    HG1 1030   3.096   4.580   3.459
   64GLN    HG2 1031   3.003   4.735   3.448
   64GLN     CD 1032   3.100   4.717   3.626
   64GLN    OE1 1033   3.193   4.794   3.603
   64GLN    NE2 1034   3.058   4.704   3.753
   64GLN   HE21 1035   2.988   4.637   3.782
   64GLN   HE22 1036   3.112   4.742   3.830
   64GLN      C 1037   2.828   4.341   3.670
   64GLN      O 1038   2.755   4.398   3.751
   65LYS      N 1039   2.810   4.210   3.643
   65LYS      H 1040   2.877   4.167   3.581
   65LYS     CA 1041   2.723   4.113   3.714
   65LYS     HA 1042   2.643   4.177   3.750
   65LYS     CB 1043   2.667   4.008   3.618
   65LYS    HB1 1044   2.594   4.060   3.555
   65LYS    HB2 1045   2.740   3.950   3.561
   65LYS     CG 1046   2.572   3.901   3.686
   65LYS    HG1 1047   2.632   3.823   3.733
   65LYS    HG2 1048   2.504   3.949   3.758
   65LYS     CD 1049   2.493   3.819   3.581
   65LYS    HD1 1050   2.556   3.786   3.499
   65LYS    HD2 1051   2.469   3.728   3.634
   65LYS     CE 1052   2.368   3.883   3.510
   65LYS    HE1 1053   2.313   3.931   3.591
   65LYS    HE2 1054   2.399   3.959   3.439
   65LYS     NZ 1055   2.290   3.787   3.433
   65LYS    HZ1 1056   2.351   3.750   3.363
   65LYS    HZ2 1057   2.249   3.711   3.486
   65LYS    HZ3 1058   2.219   3.837   3.382
   65LYS      C 1059   2.807   4.060   3.824
   65LYS      O 1060   2.916   4.003   3.809
   66PHE      N 1061   2.773   4.085   3.951
   66PHE      H 1062   2.675   4.101   3.968
   66PHE     CA 1063   2.852   4.056   4.069
   66PHE     HA 1064   2.961   4.059   4.069
   66PHE     CB 1065   2.802   4.147   4.187
   66PHE    HB1 1066   2.820   4.253   4.171
   66PHE    HB2 1067   2.696   4.130   4.174
   66PHE     CG 1068   2.849   4.116   4.326
   66PHE    CD1 1069   2.972   4.048   4.352
   66PHE    HD1 1070   3.047   4.016   4.281
   66PHE    CD2 1071   2.762   4.157   4.431
   66PHE    HD2 1072   2.673   4.212   4.402
   66PHE    CE1 1073   3.008   4.020   4.483
   66PHE    HE1 1074   3.100   3.969   4.505
   66PHE    CE2 1075   2.795   4.132   4.566
   66PHE    HE2 1076   2.737   4.173   4.648
   66PHE     CZ 1077   2.920   4.072   4.584
   66PHE     HZ 1078   2.965   4.048   4.680
   66PHE      C 1079   2.813   3.908   4.096
   66PHE      O 1080   2.694   3.873   4.098
   67CYS      N 1081   2.905   3.821   4.121
   67CYS      H 1082   2.997   3.862   4.130
   67CYS     CA 1083   2.902   3.685   4.171
   67CYS     HA 1084   2.808   3.673   4.225
   67CYS     CB 1085   2.907   3.579   4.057
   67CYS    HB1 1086   2.908   3.475   4.090
   67CYS    HB2 1087   2.816   3.602   4.003
   67CYS     SG 1088   3.054   3.614   3.954
   67CYS     HG 1089   3.083   3.732   4.010
   67CYS      C 1090   3.006   3.659   4.281
   67CYS      O 1091   3.091   3.742   4.309
   68ILE      N 1092   2.992   3.544   4.345
   68ILE      H 1093   2.914   3.481   4.328
   68ILE     CA 1094   3.072   3.506   4.465
   68ILE     HA 1095   3.160   3.569   4.473
   68ILE     CB 1096   2.985   3.504   4.599
   68ILE     HB 1097   2.926   3.413   4.607
   68ILE    CG1 1098   2.889   3.623   4.611
   68ILE   HG11 1099   2.948   3.714   4.604
   68ILE   HG12 1100   2.820   3.628   4.527
   68ILE    CG2 1101   3.084   3.502   4.717
   68ILE   HG21 1102   3.023   3.491   4.807
   68ILE   HG22 1103   3.152   3.417   4.720
   68ILE   HG23 1104   3.145   3.592   4.725
   68ILE     CD 1105   2.807   3.613   4.740
   68ILE    HD1 1106   2.704   3.644   4.727
   68ILE    HD2 1107   2.811   3.512   4.779
   68ILE    HD3 1108   2.859   3.668   4.818
   68ILE      C 1109   3.119   3.363   4.424
   68ILE      O 1110   3.032   3.278   4.406
   69VAL      N 1111   3.251   3.339   4.440
   69VAL      H 1112   3.303   3.413   4.485
   69VAL     CA 1113   3.315   3.210   4.425
   69VAL     HA 1114   3.274   3.149   4.344
   69VAL     CB 1115   3.470   3.248   4.427
   69VAL     HB 1116   3.493   3.313   4.512
   69VAL    CG1 1117   3.564   3.128   4.426
   69VAL   HG11 1118   3.525   3.051   4.359
   69VAL   HG12 1119   3.670   3.149   4.413
   69VAL   HG13 1120   3.567   3.080   4.524
   69VAL    CG2 1121   3.503   3.339   4.307
   69VAL   HG21 1122   3.476   3.284   4.216
   69VAL   HG22 1123   3.441   3.429   4.307
   69VAL   HG23 1124   3.604   3.378   4.313
   69VAL      C 1125   3.297   3.131   4.557
   69VAL      O 1126   3.269   3.193   4.663
   70TYR      N 1127   3.299   2.993   4.543
   70TYR      H 1128   3.300   2.950   4.451
   70TYR     CA 1129   3.305   2.900   4.662
   70TYR     HA 1130   3.338   2.951   4.752
   70TYR     CB 1131   3.161   2.855   4.692
   70TYR    HB1 1132   3.146   2.776   4.766
   70TYR    HB2 1133   3.103   2.944   4.720
   70TYR     CG 1134   3.089   2.801   4.566
   70TYR    CD1 1135   3.095   2.661   4.539
   70TYR    HD1 1136   3.171   2.603   4.590
   70TYR    CD2 1137   2.996   2.884   4.493
   70TYR    HD2 1138   2.985   2.991   4.502
   70TYR    CE1 1139   3.011   2.601   4.444
   70TYR    HE1 1140   3.023   2.496   4.421
   70TYR    CE2 1141   2.907   2.819   4.396
   70TYR    HE2 1142   2.836   2.879   4.341
   70TYR     CZ 1143   2.907   2.679   4.379
   70TYR     OH 1144   2.817   2.621   4.290
   70TYR     HH 1145   2.876   2.579   4.230
   70TYR      C 1146   3.406   2.788   4.638
   70TYR      O 1147   3.458   2.737   4.738
   71THR      N 1148   3.439   2.762   4.512
   71THR      H 1149   3.398   2.813   4.435
   71THR     CA 1150   3.549   2.669   4.477
   71THR     HA 1151   3.622   2.695   4.553
   71THR     CB 1152   3.506   2.521   4.498
   71THR     HB 1153   3.468   2.509   4.600
   71THR    OG1 1154   3.605   2.430   4.481
   71THR    HG1 1155   3.670   2.442   4.549
   71THR    CG2 1156   3.398   2.483   4.401
   71THR   HG21 1157   3.372   2.377   4.404
   71THR   HG22 1158   3.302   2.530   4.419
   71THR   HG23 1159   3.431   2.500   4.298
   71THR      C 1160   3.607   2.703   4.340
   71THR      O 1161   3.538   2.758   4.258
   72ASN      N 1162   3.739   2.672   4.323
   72ASN      H 1163   3.789   2.622   4.396
   72ASN     CA 1164   3.821   2.725   4.217
   72ASN     HA 1165   3.756   2.742   4.131
   72ASN     CB 1166   3.881   2.853   4.271
   72ASN    HB1 1167   3.806   2.927   4.300
   72ASN    HB2 1168   3.933   2.831   4.364
   72ASN     CG 1169   3.968   2.939   4.178
   72ASN    OD1 1170   3.972   2.918   4.056
   72ASN    ND2 1171   4.048   3.026   4.238
   72ASN   HD21 1172   4.020   3.054   4.331
   72ASN   HD22 1173   4.109   3.087   4.186
   72ASN      C 1174   3.924   2.622   4.177
   72ASN      O 1175   3.973   2.546   4.257
   73SER      N 1176   3.945   2.615   4.043
   73SER      H 1177   3.890   2.668   3.977
   73SER     CA 1178   4.047   2.543   3.980
   73SER     HA 1179   4.129   2.543   4.052
   73SER     CB 1180   4.018   2.395   3.980
   73SER    HB1 1181   4.107   2.334   3.968
   73SER    HB2 1182   3.993   2.366   4.082
   73SER     OG 1183   3.916   2.367   3.884
   73SER     HG 1184   3.854   2.435   3.901
   73SER      C 1185   4.082   2.614   3.845
   73SER      O 1186   4.139   2.546   3.761
   74LEU      N 1187   4.058   2.744   3.829
   74LEU      H 1188   4.047   2.798   3.914
   74LEU     CA 1189   4.078   2.815   3.701
   74LEU     HA 1190   4.024   2.763   3.621
   74LEU     CB 1191   4.011   2.953   3.715
   74LEU    HB1 1192   3.934   2.944   3.792
   74LEU    HB2 1193   4.083   3.024   3.755
   74LEU     CG 1194   3.939   3.009   3.585
   74LEU     HG 1195   4.009   3.018   3.502
   74LEU    CD1 1196   3.829   2.905   3.535
   74LEU   HD11 1197   3.877   2.823   3.481
   74LEU   HD12 1198   3.757   2.865   3.605
   74LEU   HD13 1199   3.760   2.948   3.463
   74LEU    CD2 1200   3.875   3.155   3.617
   74LEU   HD21 1201   3.806   3.164   3.701
   74LEU   HD22 1202   3.956   3.227   3.632
   74LEU   HD23 1203   3.812   3.196   3.538
   74LEU      C 1204   4.233   2.814   3.654
   74LEU      O 1205   4.268   2.814   3.536
   75MET      N 1206   4.323   2.808   3.752
   75MET      H 1207   4.296   2.774   3.843
   75MET     CA 1208   4.471   2.819   3.731
   75MET     HA 1209   4.485   2.862   3.632
   75MET     CB 1210   4.508   2.915   3.848
   75MET    HB1 1211   4.427   2.988   3.859
   75MET    HB2 1212   4.525   2.859   3.940
   75MET     CG 1213   4.639   2.994   3.819
   75MET    HG1 1214   4.725   2.928   3.819
   75MET    HG2 1215   4.636   3.031   3.716
   75MET     SD 1216   4.674   3.137   3.935
   75MET     CE 1217   4.843   3.187   3.879
   75MET    HE1 1218   4.879   3.279   3.925
   75MET    HE2 1219   4.913   3.108   3.905
   75MET    HE3 1220   4.843   3.198   3.770
   75MET      C 1221   4.542   2.681   3.726
   75MET      O 1222   4.663   2.667   3.721
   76ASP      N 1223   4.459   2.576   3.747
   76ASP      H 1224   4.360   2.597   3.750
   76ASP     CA 1225   4.491   2.433   3.740
   76ASP     HA 1226   4.600   2.427   3.748
   76ASP     CB 1227   4.405   2.345   3.840
   76ASP    HB1 1228   4.449   2.354   3.939
   76ASP    HB2 1229   4.310   2.399   3.848
   76ASP     CG 1230   4.376   2.196   3.824
   76ASP    OD1 1231   4.284   2.174   3.741
   76ASP    OD2 1232   4.448   2.110   3.881
   76ASP      C 1233   4.458   2.392   3.593
   76ASP      O 1234   4.389   2.463   3.516
   77GLU      N 1235   4.500   2.271   3.550
   77GLU      H 1236   4.544   2.220   3.626
   77GLU     CA 1237   4.494   2.220   3.415
   77GLU     HA 1238   4.427   2.290   3.365
   77GLU     CB 1239   4.639   2.230   3.362
   77GLU    HB1 1240   4.669   2.334   3.357
   77GLU    HB2 1241   4.713   2.183   3.427
   77GLU     CG 1242   4.678   2.191   3.222
   77GLU    HG1 1243   4.777   2.231   3.200
   77GLU    HG2 1244   4.706   2.087   3.208
   77GLU     CD 1245   4.585   2.230   3.111
   77GLU    OE1 1246   4.529   2.341   3.116
   77GLU    OE2 1247   4.570   2.150   3.015
   77GLU      C 1248   4.428   2.076   3.408
   77GLU      O 1249   4.449   2.002   3.308
   78ASN      N 1250   4.361   2.036   3.511
   78ASN      H 1251   4.328   2.105   3.578
   78ASN     CA 1252   4.308   1.899   3.518
   78ASN     HA 1253   4.304   1.854   3.419
   78ASN     CB 1254   4.388   1.812   3.620
   78ASN    HB1 1255   4.496   1.815   3.606
   78ASN    HB2 1256   4.370   1.843   3.723
   78ASN     CG 1257   4.378   1.665   3.610
   78ASN    OD1 1258   4.409   1.614   3.505
   78ASN    ND2 1259   4.346   1.587   3.711
   78ASN   HD21 1260   4.322   1.636   3.796
   78ASN   HD22 1261   4.361   1.488   3.706
   78ASN      C 1262   4.167   1.900   3.565
   78ASN      O 1263   4.099   1.807   3.526
   79THR      N 1264   4.115   2.003   3.636
   79THR      H 1265   4.178   2.061   3.690
   79THR     CA 1266   3.971   2.031   3.647
   79THR     HA 1267   3.909   1.963   3.589
   79THR     CB 1268   3.918   2.008   3.791
   79THR     HB 1269   3.813   2.035   3.779
   79THR    OG1 1270   3.981   2.091   3.886
   79THR    HG1 1271   3.964   2.181   3.861
   79THR    CG2 1272   3.919   1.859   3.849
   79THR   HG21 1273   3.843   1.790   3.814
   79THR   HG22 1274   4.020   1.819   3.838
   79THR   HG23 1275   3.894   1.860   3.955
   79THR      C 1276   3.936   2.170   3.578
   79THR      O 1277   3.825   2.191   3.533
   80TYR      N 1278   4.035   2.263   3.579
   80TYR      H 1279   4.116   2.230   3.630
   80TYR     CA 1280   4.045   2.385   3.494
   80TYR     HA 1281   4.134   2.429   3.539
   80TYR     CB 1282   4.082   2.339   3.345
   80TYR    HB1 1283   4.095   2.423   3.276
   80TYR    HB2 1284   4.187   2.309   3.348
   80TYR     CG 1285   3.992   2.247   3.263
   80TYR    CD1 1286   3.870   2.291   3.220
   80TYR    HD1 1287   3.839   2.393   3.235
   80TYR    CD2 1288   4.026   2.116   3.260
   80TYR    HD2 1289   4.115   2.074   3.304
   80TYR    CE1 1290   3.787   2.200   3.161
   80TYR    HE1 1291   3.685   2.232   3.143
   80TYR    CE2 1292   3.938   2.022   3.201
   80TYR    HE2 1293   3.962   1.917   3.192
   80TYR     CZ 1294   3.819   2.061   3.145
   80TYR     OH 1295   3.734   1.977   3.080
   80TYR     HH 1296   3.776   1.899   3.047
   80TYR      C 1297   3.930   2.489   3.508
   80TYR      O 1298   3.915   2.574   3.424
   81ALA      N 1299   3.853   2.487   3.618
   81ALA      H 1300   3.886   2.427   3.693
   81ALA     CA 1301   3.711   2.540   3.630
   81ALA     HA 1302   3.699   2.616   3.553
   81ALA     CB 1303   3.607   2.434   3.600
   81ALA    HB1 1304   3.504   2.471   3.598
   81ALA    HB2 1305   3.639   2.391   3.506
   81ALA    HB3 1306   3.602   2.352   3.672
   81ALA      C 1307   3.673   2.603   3.763
   81ALA      O 1308   3.712   2.551   3.866
   82MET      N 1309   3.591   2.708   3.767
   82MET      H 1310   3.555   2.742   3.679
   82MET     CA 1311   3.557   2.789   3.882
   82MET     HA 1312   3.602   2.748   3.973
   82MET     CB 1313   3.622   2.933   3.862
   82MET    HB1 1314   3.730   2.924   3.860
   82MET    HB2 1315   3.593   2.973   3.764
   82MET     CG 1316   3.581   3.038   3.968
   82MET    HG1 1317   3.472   3.041   3.967
   82MET    HG2 1318   3.604   3.004   4.068
   82MET     SD 1319   3.631   3.212   3.928
   82MET     CE 1320   3.802   3.210   3.984
   82MET    HE1 1321   3.799   3.188   4.091
   82MET    HE2 1322   3.862   3.144   3.921
   82MET    HE3 1323   3.847   3.310   3.983
   82MET      C 1324   3.409   2.786   3.893
   82MET      O 1325   3.342   2.806   3.792
   83GLU      N 1326   3.359   2.752   4.006
   83GLU      H 1327   3.428   2.730   4.076
   83GLU     CA 1328   3.221   2.750   4.032
   83GLU     HA 1329   3.155   2.749   3.946
   83GLU     CB 1330   3.181   2.631   4.126
   83GLU    HB1 1331   3.248   2.620   4.211
   83GLU    HB2 1332   3.095   2.667   4.182
   83GLU     CG 1333   3.162   2.501   4.057
   83GLU    HG1 1334   3.123   2.525   3.958
   83GLU    HG2 1335   3.256   2.446   4.055
   83GLU     CD 1336   3.064   2.416   4.136
   83GLU    OE1 1337   3.108   2.301   4.176
   83GLU    OE2 1338   2.949   2.455   4.149
   83GLU      C 1339   3.186   2.882   4.101
   83GLU      O 1340   3.259   2.914   4.194
   84LEU      N 1341   3.075   2.951   4.070
   84LEU      H 1342   3.026   2.916   3.989
   84LEU     CA 1343   3.032   3.076   4.130
   84LEU     HA 1344   3.074   3.084   4.230
   84LEU     CB 1345   3.082   3.195   4.056
   84LEU    HB1 1346   3.011   3.224   3.978
   84LEU    HB2 1347   3.080   3.276   4.128
   84LEU     CG 1348   3.219   3.201   3.992
   84LEU     HG 1349   3.296   3.146   4.046
   84LEU    CD1 1350   3.217   3.148   3.849
   84LEU   HD11 1351   3.176   3.216   3.775
   84LEU   HD12 1352   3.316   3.129   3.807
   84LEU   HD13 1353   3.163   3.053   3.844
   84LEU    CD2 1354   3.276   3.354   3.994
   84LEU   HD21 1355   3.220   3.413   3.923
   84LEU   HD22 1356   3.262   3.402   4.091
   84LEU   HD23 1357   3.382   3.352   3.969
   84LEU      C 1358   2.883   3.077   4.144
   84LEU      O 1359   2.813   2.989   4.092
   85LEU      N 1360   2.829   3.174   4.217
   85LEU      H 1361   2.890   3.234   4.271
   85LEU     CA 1362   2.684   3.211   4.231
   85LEU     HA 1363   2.633   3.199   4.136
   85LEU     CB 1364   2.611   3.107   4.318
   85LEU    HB1 1365   2.506   3.131   4.333
   85LEU    HB2 1366   2.610   3.017   4.256
   85LEU     CG 1367   2.681   3.089   4.454
   85LEU     HG 1368   2.788   3.072   4.446
   85LEU    CD1 1369   2.675   3.219   4.535
   85LEU   HD11 1370   2.673   3.204   4.643
   85LEU   HD12 1371   2.750   3.293   4.507
   85LEU   HD13 1372   2.577   3.263   4.515
   85LEU    CD2 1373   2.626   2.962   4.518
   85LEU   HD21 1374   2.637   2.871   4.460
   85LEU   HD22 1375   2.664   2.963   4.620
   85LEU   HD23 1376   2.517   2.970   4.520
   85LEU      C 1377   2.654   3.361   4.255
   85LEU      O 1378   2.749   3.430   4.287
   86THR      N 1379   2.531   3.406   4.228
   86THR      H 1380   2.455   3.341   4.215
   86THR     CA 1381   2.485   3.549   4.241
   86THR     HA 1382   2.555   3.624   4.205
   86THR     CB 1383   2.354   3.567   4.164
   86THR     HB 1384   2.305   3.662   4.184
   86THR    OG1 1385   2.259   3.458   4.192
   86THR    HG1 1386   2.221   3.471   4.277
   86THR    CG2 1387   2.383   3.580   4.013
   86THR   HG21 1388   2.291   3.594   3.956
   86THR   HG22 1389   2.441   3.671   3.997
   86THR   HG23 1390   2.434   3.494   3.970
   86THR      C 1391   2.470   3.577   4.392
   86THR      O 1392   2.451   3.488   4.479
   87GLY      N 1393   2.476   3.701   4.432
   87GLY      H 1394   2.481   3.772   4.361
   87GLY     CA 1395   2.477   3.752   4.579
   87GLY    HA1 1396   2.448   3.678   4.653
   87GLY    HA2 1397   2.581   3.782   4.593
   87GLY      C 1398   2.372   3.869   4.596
   87GLY      O 1399   2.343   3.910   4.703
   88TYR      N 1400   2.324   3.923   4.486
   88TYR      H 1401   2.348   3.889   4.394
   88TYR     CA 1402   2.201   4.014   4.487
   88TYR     HA 1403   2.138   3.991   4.573
   88TYR     CB 1404   2.244   4.155   4.508
   88TYR    HB1 1405   2.156   4.219   4.508
   88TYR    HB2 1406   2.288   4.179   4.605
   88TYR     CG 1407   2.342   4.219   4.404
   88TYR    CD1 1408   2.425   4.328   4.458
   88TYR    HD1 1409   2.405   4.370   4.556
   88TYR    CD2 1410   2.349   4.176   4.270
   88TYR    HD2 1411   2.287   4.094   4.235
   88TYR    CE1 1412   2.501   4.402   4.373
   88TYR    HE1 1413   2.557   4.484   4.417
   88TYR    CE2 1414   2.441   4.251   4.185
   88TYR    HE2 1415   2.450   4.225   4.081
   88TYR     CZ 1416   2.514   4.365   4.239
   88TYR     OH 1417   2.589   4.435   4.151
   88TYR     HH 1418   2.664   4.468   4.199
   88TYR      C 1419   2.096   3.988   4.372
   88TYR      O 1420   2.023   4.076   4.324
   89ALA      N 1421   2.070   3.860   4.339
   89ALA      H 1422   2.104   3.787   4.399
   89ALA     CA 1423   1.976   3.798   4.249
   89ALA     HA 1424   1.880   3.847   4.266
   89ALA     CB 1425   2.030   3.805   4.105
   89ALA    HB1 1426   2.132   3.769   4.096
   89ALA    HB2 1427   1.973   3.772   4.019
   89ALA    HB3 1428   2.034   3.912   4.082
   89ALA      C 1429   1.953   3.659   4.299
   89ALA      O 1430   2.040   3.605   4.364
   90PRO      N 1431   1.849   3.580   4.268
   90PRO     CA 1432   1.818   3.452   4.325
   90PRO     HA 1433   1.822   3.451   4.434
   90PRO     CB 1434   1.669   3.418   4.279
   90PRO    HB1 1435   1.644   3.313   4.263
   90PRO    HB2 1436   1.591   3.448   4.350
   90PRO     CG 1437   1.657   3.502   4.155
   90PRO    HG1 1438   1.695   3.452   4.067
   90PRO    HG2 1439   1.552   3.528   4.144
   90PRO     CD 1440   1.751   3.621   4.171
   90PRO    HD1 1441   1.810   3.635   4.081
   90PRO    HD2 1442   1.691   3.705   4.208
   90PRO      C 1443   1.923   3.354   4.269
   90PRO      O 1444   1.959   3.366   4.152
   91VAL      N 1445   1.972   3.267   4.355
   91VAL      H 1446   1.915   3.257   4.437
   91VAL     CA 1447   2.101   3.194   4.345
   91VAL     HA 1448   2.179   3.270   4.342
   91VAL     CB 1449   2.131   3.112   4.474
   91VAL     HB 1450   2.042   3.054   4.499
   91VAL    CG1 1451   2.248   3.019   4.465
   91VAL   HG11 1452   2.337   3.064   4.421
   91VAL   HG12 1453   2.279   2.970   4.558
   91VAL   HG13 1454   2.211   2.927   4.419
   91VAL    CG2 1455   2.145   3.205   4.596
   91VAL   HG21 1456   2.157   3.146   4.686
   91VAL   HG22 1457   2.236   3.266   4.593
   91VAL   HG23 1458   2.067   3.277   4.622
   91VAL      C 1459   2.110   3.116   4.213
   91VAL      O 1460   2.056   3.008   4.204
   92SER      N 1461   2.172   3.174   4.108
   92SER      H 1462   2.213   3.266   4.119
   92SER     CA 1463   2.197   3.121   3.973
   92SER     HA 1464   2.118   3.050   3.948
   92SER     CB 1465   2.193   3.245   3.888
   92SER    HB1 1466   2.268   3.318   3.919
   92SER    HB2 1467   2.198   3.218   3.783
   92SER     OG 1468   2.066   3.308   3.882
   92SER     HG 1469   2.034   3.313   3.971
   92SER      C 1470   2.335   3.059   3.968
   92SER      O 1471   2.428   3.133   3.999
   93PRO      N 1472   2.347   2.928   3.946
   93PRO     CA 1473   2.471   2.860   3.920
   93PRO     HA 1474   2.531   2.878   4.009
   93PRO     CB 1475   2.438   2.715   3.896
   93PRO    HB1 1476   2.432   2.695   3.789
   93PRO    HB2 1477   2.523   2.657   3.931
   93PRO     CG 1478   2.306   2.693   3.966
   93PRO    HG1 1479   2.243   2.624   3.910
   93PRO    HG2 1480   2.326   2.650   4.063
   93PRO     CD 1481   2.242   2.829   3.974
   93PRO    HD1 1482   2.172   2.844   3.891
   93PRO    HD2 1483   2.190   2.847   4.068
   93PRO      C 1484   2.548   2.920   3.803
   93PRO      O 1485   2.495   2.951   3.697
   94ILE      N 1486   2.675   2.943   3.820
   94ILE      H 1487   2.709   2.916   3.911
   94ILE     CA 1488   2.769   2.994   3.726
   94ILE     HA 1489   2.717   2.990   3.631
   94ILE     CB 1490   2.804   3.142   3.764
   94ILE     HB 1491   2.837   3.126   3.867
   94ILE    CG1 1492   2.687   3.242   3.772
   94ILE   HG11 1493   2.661   3.253   3.667
   94ILE   HG12 1494   2.593   3.203   3.813
   94ILE    CG2 1495   2.921   3.203   3.679
   94ILE   HG21 1496   2.958   3.295   3.725
   94ILE   HG22 1497   3.003   3.139   3.644
   94ILE   HG23 1498   2.881   3.242   3.585
   94ILE     CD 1499   2.717   3.384   3.819
   94ILE    HD1 1500   2.754   3.388   3.921
   94ILE    HD2 1501   2.788   3.435   3.755
   94ILE    HD3 1502   2.629   3.448   3.811
   94ILE      C 1503   2.883   2.906   3.724
   94ILE      O 1504   2.914   2.845   3.826
   95VAL      N 1505   2.945   2.898   3.605
   95VAL      H 1506   2.924   2.961   3.529
   95VAL     CA 1507   3.072   2.826   3.587
   95VAL     HA 1508   3.131   2.831   3.678
   95VAL     CB 1509   3.053   2.669   3.572
   95VAL     HB 1510   3.003   2.640   3.664
   95VAL    CG1 1511   2.956   2.646   3.450
   95VAL   HG11 1512   2.920   2.544   3.444
   95VAL   HG12 1513   2.869   2.702   3.485
   95VAL   HG13 1514   2.994   2.690   3.358
   95VAL    CG2 1515   3.184   2.596   3.551
   95VAL   HG21 1516   3.256   2.608   3.632
   95VAL   HG22 1517   3.181   2.488   3.542
   95VAL   HG23 1518   3.221   2.634   3.456
   95VAL      C 1519   3.158   2.891   3.480
   95VAL      O 1520   3.105   2.924   3.374
   96ILE      N 1521   3.288   2.903   3.502
   96ILE      H 1522   3.330   2.875   3.589
   96ILE     CA 1523   3.376   2.937   3.399
   96ILE     HA 1524   3.331   2.949   3.300
   96ILE     CB 1525   3.461   3.057   3.448
   96ILE     HB 1526   3.510   3.032   3.541
   96ILE    CG1 1527   3.365   3.177   3.473
   96ILE   HG11 1528   3.325   3.211   3.378
   96ILE   HG12 1529   3.283   3.144   3.536
   96ILE    CG2 1530   3.557   3.113   3.339
   96ILE   HG21 1531   3.624   3.185   3.387
   96ILE   HG22 1532   3.618   3.032   3.298
   96ILE   HG23 1533   3.503   3.165   3.261
   96ILE     CD 1534   3.441   3.293   3.532
   96ILE    HD1 1535   3.525   3.338   3.481
   96ILE    HD2 1536   3.367   3.368   3.560
   96ILE    HD3 1537   3.484   3.270   3.629
   96ILE      C 1538   3.474   2.820   3.385
   96ILE      O 1539   3.517   2.765   3.487
   97ALA      N 1540   3.503   2.760   3.267
   97ALA      H 1541   3.464   2.808   3.187
   97ALA     CA 1542   3.599   2.659   3.238
   97ALA     HA 1543   3.639   2.622   3.332
   97ALA     CB 1544   3.523   2.542   3.167
   97ALA    HB1 1545   3.594   2.466   3.135
   97ALA    HB2 1546   3.448   2.501   3.235
   97ALA    HB3 1547   3.473   2.578   3.077
   97ALA      C 1548   3.709   2.708   3.138
   97ALA      O 1549   3.667   2.766   3.039
   98ARG      N 1550   3.836   2.675   3.158
   98ARG      H 1551   3.859   2.632   3.246
   98ARG     CA 1552   3.947   2.720   3.075
   98ARG     HA 1553   3.915   2.803   3.012
   98ARG     CB 1554   4.051   2.773   3.175
   98ARG    HB1 1555   3.998   2.833   3.248
   98ARG    HB2 1556   4.087   2.694   3.241
   98ARG     CG 1557   4.171   2.854   3.117
   98ARG    HG1 1558   4.201   2.793   3.032
   98ARG    HG2 1559   4.135   2.951   3.081
   98ARG     CD 1560   4.282   2.879   3.220
   98ARG    HD1 1561   4.348   2.945   3.164
   98ARG    HD2 1562   4.228   2.925   3.304
   98ARG     NE 1563   4.340   2.755   3.261
   98ARG     HE 1564   4.320   2.735   3.358
   98ARG     CZ 1565   4.422   2.672   3.193
   98ARG    NH1 1566   4.469   2.701   3.077
   98ARG   HH11 1567   4.442   2.780   3.020
   98ARG   HH12 1568   4.553   2.655   3.045
   98ARG    NH2 1569   4.450   2.553   3.248
   98ARG   HH21 1570   4.436   2.534   3.346
   98ARG   HH22 1571   4.485   2.480   3.188
   98ARG      C 1572   4.012   2.615   2.988
   98ARG      O 1573   4.043   2.502   3.025
   99THR      N 1574   4.024   2.647   2.862
   99THR      H 1575   3.997   2.740   2.831
   99THR     CA 1576   4.092   2.573   2.762
   99THR     HA 1577   4.131   2.477   2.796
   99THR     CB 1578   3.987   2.552   2.647
   99THR     HB 1579   4.035   2.474   2.589
   99THR    OG1 1580   3.968   2.669   2.563
   99THR    HG1 1581   4.019   2.653   2.485
   99THR    CG2 1582   3.850   2.499   2.695
   99THR   HG21 1583   3.849   2.397   2.733
   99THR   HG22 1584   3.804   2.575   2.758
   99THR   HG23 1585   3.798   2.505   2.599
   99THR      C 1586   4.219   2.646   2.726
   99THR      O 1587   4.256   2.750   2.785
  100HIS      N 1588   4.309   2.591   2.642
  100HIS      H 1589   4.276   2.528   2.570
  100HIS     CA 1590   4.444   2.636   2.611
  100HIS     HA 1591   4.494   2.658   2.705
  100HIS     CB 1592   4.513   2.523   2.532
  100HIS    HB1 1593   4.456   2.492   2.445
  100HIS    HB2 1594   4.599   2.573   2.486
  100HIS     CG 1595   4.570   2.399   2.613
  100HIS    ND1 1596   4.637   2.294   2.551
  100HIS    CD2 1597   4.539   2.358   2.745
  100HIS    HD2 1598   4.492   2.423   2.818
  100HIS    CE1 1599   4.651   2.205   2.651
  100HIS    HE1 1600   4.686   2.103   2.648
  100HIS    NE2 1601   4.586   2.234   2.768
  100HIS    HE2 1602   4.585   2.191   2.859
  100HIS      C 1603   4.442   2.769   2.537
  100HIS      O 1604   4.543   2.837   2.544
  101THR      N 1605   4.330   2.812   2.482
  101THR      H 1606   4.254   2.746   2.479
  101THR     CA 1607   4.314   2.945   2.421
  101THR     HA 1608   4.381   3.007   2.481
  101THR     CB 1609   4.334   2.927   2.269
  101THR     HB 1610   4.324   3.024   2.219
  101THR    OG1 1611   4.237   2.836   2.218
  101THR    HG1 1612   4.230   2.765   2.280
  101THR    CG2 1613   4.474   2.876   2.225
  101THR   HG21 1614   4.470   2.880   2.116
  101THR   HG22 1615   4.554   2.946   2.247
  101THR   HG23 1616   4.504   2.780   2.266
  101THR      C 1617   4.185   3.021   2.460
  101THR      O 1618   4.173   3.129   2.406
  102ALA      N 1619   4.089   2.972   2.543
  102ALA      H 1620   4.096   2.877   2.578
  102ALA     CA 1621   3.970   3.049   2.585
  102ALA     HA 1622   4.003   3.153   2.590
  102ALA     CB 1623   3.862   3.038   2.478
  102ALA    HB1 1624   3.914   3.065   2.386
  102ALA    HB2 1625   3.824   2.936   2.475
  102ALA    HB3 1626   3.784   3.108   2.510
  102ALA      C 1627   3.921   3.019   2.729
  102ALA      O 1628   3.934   2.903   2.777
  103LEU      N 1629   3.867   3.110   2.803
  103LEU      H 1630   3.866   3.198   2.753
  103LEU     CA 1631   3.781   3.089   2.919
  103LEU     HA 1632   3.798   2.996   2.974
  103LEU     CB 1633   3.800   3.203   3.017
  103LEU    HB1 1634   3.778   3.293   2.960
  103LEU    HB2 1635   3.710   3.203   3.080
  103LEU     CG 1636   3.920   3.208   3.117
  103LEU     HG 1637   4.010   3.192   3.058
  103LEU    CD1 1638   3.942   3.344   3.185
  103LEU   HD11 1639   3.951   3.427   3.116
  103LEU   HD12 1640   3.848   3.365   3.237
  103LEU   HD13 1641   4.017   3.347   3.264
  103LEU    CD2 1642   3.916   3.091   3.214
  103LEU   HD21 1643   3.874   3.001   3.170
  103LEU   HD22 1644   4.013   3.064   3.255
  103LEU   HD23 1645   3.855   3.120   3.299
  103LEU      C 1646   3.635   3.090   2.859
  103LEU      O 1647   3.604   3.194   2.797
  104ILE      N 1648   3.561   2.982   2.880
  104ILE      H 1649   3.600   2.906   2.933
  104ILE     CA 1650   3.424   2.956   2.845
  104ILE     HA 1651   3.386   3.027   2.771
  104ILE     CB 1652   3.416   2.813   2.784
  104ILE     HB 1653   3.444   2.747   2.867
  104ILE    CG1 1654   3.522   2.787   2.676
  104ILE   HG11 1655   3.475   2.837   2.592
  104ILE   HG12 1656   3.620   2.828   2.697
  104ILE    CG2 1657   3.274   2.775   2.735
  104ILE   HG21 1658   3.198   2.785   2.813
  104ILE   HG22 1659   3.242   2.832   2.649
  104ILE   HG23 1660   3.274   2.670   2.706
  104ILE     CD 1661   3.531   2.636   2.646
  104ILE    HD1 1662   3.451   2.589   2.589
  104ILE    HD2 1663   3.621   2.633   2.583
  104ILE    HD3 1664   3.545   2.567   2.729
  104ILE      C 1665   3.340   2.985   2.979
  104ILE      O 1666   3.354   2.921   3.077
  105PHE      N 1667   3.272   3.099   2.980
  105PHE      H 1668   3.279   3.146   2.890
  105PHE     CA 1669   3.181   3.158   3.088
  105PHE     HA 1670   3.216   3.127   3.186
  105PHE     CB 1671   3.178   3.311   3.076
  105PHE    HB1 1672   3.161   3.326   2.969
  105PHE    HB2 1673   3.095   3.342   3.140
  105PHE     CG 1674   3.304   3.395   3.100
  105PHE    CD1 1675   3.408   3.403   3.009
  105PHE    HD1 1676   3.406   3.349   2.915
  105PHE    CD2 1677   3.309   3.476   3.221
  105PHE    HD2 1678   3.236   3.479   3.301
  105PHE    CE1 1679   3.522   3.478   3.041
  105PHE    HE1 1680   3.609   3.482   2.976
  105PHE    CE2 1681   3.420   3.555   3.246
  105PHE    HE2 1682   3.417   3.609   3.340
  105PHE     CZ 1683   3.525   3.547   3.162
  105PHE     HZ 1684   3.624   3.580   3.190
  105PHE      C 1685   3.042   3.105   3.055
  105PHE      O 1686   2.998   3.132   2.946
  106LEU      N 1687   2.972   3.034   3.146
  106LEU      H 1688   3.017   3.012   3.233
  106LEU     CA 1689   2.837   2.996   3.136
  106LEU     HA 1690   2.780   3.050   3.061
  106LEU     CB 1691   2.834   2.845   3.108
  106LEU    HB1 1692   2.894   2.831   3.018
  106LEU    HB2 1693   2.872   2.787   3.192
  106LEU     CG 1694   2.687   2.783   3.098
  106LEU     HG 1695   2.626   2.805   3.186
  106LEU    CD1 1696   2.605   2.840   2.988
  106LEU   HD11 1697   2.564   2.941   2.997
  106LEU   HD12 1698   2.666   2.829   2.899
  106LEU   HD13 1699   2.531   2.761   2.977
  106LEU    CD2 1700   2.702   2.632   3.097
  106LEU   HD21 1701   2.773   2.602   3.174
  106LEU   HD22 1702   2.611   2.572   3.109
  106LEU   HD23 1703   2.751   2.606   3.003
  106LEU      C 1704   2.762   3.018   3.269
  106LEU      O 1705   2.812   2.988   3.381
  107MET      N 1706   2.638   3.075   3.253
  107MET      H 1707   2.611   3.089   3.156
  107MET     CA 1708   2.540   3.095   3.359
  107MET     HA 1709   2.592   3.064   3.450
  107MET     CB 1710   2.507   3.246   3.368
  107MET    HB1 1711   2.595   3.310   3.372
  107MET    HB2 1712   2.461   3.292   3.280
  107MET     CG 1713   2.421   3.289   3.489
  107MET    HG1 1714   2.318   3.254   3.482
  107MET    HG2 1715   2.448   3.234   3.579
  107MET     SD 1716   2.422   3.462   3.515
  107MET     CE 1717   2.335   3.461   3.675
  107MET    HE1 1718   2.231   3.438   3.652
  107MET    HE2 1719   2.388   3.386   3.734
  107MET    HE3 1720   2.339   3.562   3.716
  107MET      C 1721   2.415   3.000   3.342
  107MET      O 1722   2.381   2.974   3.227
  108GLY      N 1723   2.347   2.947   3.449
  108GLY      H 1724   2.393   2.963   3.538
  108GLY     CA 1725   2.224   2.874   3.446
  108GLY    HA1 1726   2.183   2.859   3.346
  108GLY    HA2 1727   2.248   2.778   3.492
  108GLY      C 1728   2.120   2.940   3.537
  108GLY      O 1729   2.158   3.009   3.633
  109LYS      N 1730   1.988   2.921   3.515
  109LYS      H 1731   1.967   2.863   3.434
  109LYS     CA 1732   1.876   2.982   3.586
  109LYS     HA 1733   1.893   3.090   3.593
  109LYS     CB 1734   1.744   2.960   3.507
  109LYS    HB1 1735   1.735   2.855   3.479
  109LYS    HB2 1736   1.663   2.968   3.579
  109LYS     CG 1737   1.724   3.047   3.386
  109LYS    HG1 1738   1.738   3.152   3.411
  109LYS    HG2 1739   1.800   3.025   3.311
  109LYS     CD 1740   1.590   3.032   3.314
  109LYS    HD1 1741   1.590   2.926   3.290
  109LYS    HD2 1742   1.520   3.040   3.397
  109LYS     CE 1743   1.562   3.133   3.210
  109LYS    HE1 1744   1.475   3.089   3.162
  109LYS    HE2 1745   1.537   3.226   3.262
  109LYS     NZ 1746   1.668   3.172   3.122
  109LYS    HZ1 1747   1.703   3.092   3.070
  109LYS    HZ2 1748   1.622   3.237   3.060
  109LYS    HZ3 1749   1.739   3.215   3.179
  109LYS      C 1750   1.863   2.931   3.735
  109LYS      O 1751   1.913   2.816   3.753
  110PRO      N 1752   1.821   3.013   3.832
  110PRO     CA 1753   1.819   2.976   3.974
  110PRO     HA 1754   1.922   2.994   4.005
  110PRO     CB 1755   1.730   3.081   4.035
  110PRO    HB1 1756   1.625   3.049   4.039
  110PRO    HB2 1757   1.777   3.116   4.127
  110PRO     CG 1758   1.733   3.195   3.941
  110PRO    HG1 1759   1.644   3.257   3.942
  110PRO    HG2 1760   1.815   3.260   3.971
  110PRO     CD 1761   1.760   3.143   3.805
  110PRO    HD1 1762   1.668   3.119   3.753
  110PRO    HD2 1763   1.820   3.211   3.745
  110PRO      C 1764   1.780   2.837   4.016
  110PRO      O 1765   1.833   2.783   4.113
  111THR      N 1766   1.685   2.769   3.945
  111THR      H 1767   1.645   2.808   3.862
  111THR     CA 1768   1.641   2.633   3.981
  111THR     HA 1769   1.671   2.612   4.084
  111THR     CB 1770   1.483   2.630   3.992
  111THR     HB 1771   1.454   2.538   4.044
  111THR    OG1 1772   1.430   2.623   3.857
  111THR    HG1 1773   1.463   2.547   3.812
  111THR    CG2 1774   1.419   2.757   4.069
  111THR   HG21 1775   1.441   2.747   4.175
  111THR   HG22 1776   1.462   2.854   4.044
  111THR   HG23 1777   1.310   2.758   4.062
  111THR      C 1778   1.705   2.523   3.901
  111THR      O 1779   1.660   2.406   3.908
  112THR      N 1780   1.808   2.554   3.819
  112THR      H 1781   1.831   2.652   3.808
  112THR     CA 1782   1.903   2.459   3.760
  112THR     HA 1783   1.833   2.386   3.720
  112THR     CB 1784   1.985   2.513   3.640
  112THR     HB 1785   2.048   2.428   3.610
  112THR    OG1 1786   2.070   2.616   3.688
  112THR    HG1 1787   2.022   2.688   3.727
  112THR    CG2 1788   1.901   2.561   3.517
  112THR   HG21 1789   1.831   2.483   3.486
  112THR   HG22 1790   1.844   2.650   3.545
  112THR   HG23 1791   1.964   2.587   3.432
  112THR      C 1792   1.999   2.391   3.863
  112THR      O 1793   2.035   2.440   3.968
  113SER      N 1794   2.033   2.266   3.834
  113SER      H 1795   2.022   2.228   3.742
  113SER     CA 1796   2.120   2.184   3.923
  113SER     HA 1797   2.095   2.191   4.029
  113SER     CB 1798   2.100   2.036   3.881
  113SER    HB1 1799   2.002   2.014   3.924
  113SER    HB2 1800   2.111   2.023   3.774
  113SER     OG 1801   2.193   1.949   3.929
  113SER     HG 1802   2.173   1.944   4.022
  113SER      C 1803   2.267   2.221   3.892
  113SER      O 1804   2.308   2.211   3.776
  114ARG      N 1805   2.346   2.271   3.993
  114ARG      H 1806   2.298   2.291   4.080
  114ARG     CA 1807   2.491   2.301   3.970
  114ARG     HA 1808   2.492   2.391   3.908
  114ARG     CB 1809   2.557   2.369   4.092
  114ARG    HB1 1810   2.659   2.389   4.060
  114ARG    HB2 1811   2.516   2.469   4.099
  114ARG     CG 1812   2.558   2.281   4.220
  114ARG    HG1 1813   2.453   2.275   4.246
  114ARG    HG2 1814   2.604   2.184   4.203
  114ARG     CD 1815   2.641   2.353   4.327
  114ARG    HD1 1816   2.620   2.460   4.319
  114ARG    HD2 1817   2.592   2.326   4.420
  114ARG     NE 1818   2.780   2.320   4.324
  114ARG     HE 1819   2.840   2.372   4.262
  114ARG     CZ 1820   2.847   2.237   4.406
  114ARG    NH1 1821   2.786   2.172   4.506
  114ARG   HH11 1822   2.693   2.195   4.539
  114ARG   HH12 1823   2.832   2.095   4.552
  114ARG    NH2 1824   2.975   2.222   4.376
  114ARG   HH21 1825   3.028   2.260   4.300
  114ARG   HH22 1826   3.028   2.147   4.418
  114ARG      C 1827   2.579   2.199   3.904
  114ARG      O 1828   2.657   2.233   3.816
  115ARG      N 1829   2.551   2.075   3.924
  115ARG      H 1830   2.467   2.056   3.976
  115ARG     CA 1831   2.627   1.966   3.865
  115ARG     HA 1832   2.735   1.975   3.878
  115ARG     CB 1833   2.591   1.844   3.955
  115ARG    HB1 1834   2.598   1.878   4.058
  115ARG    HB2 1835   2.485   1.825   3.938
  115ARG     CG 1836   2.687   1.717   3.946
  115ARG    HG1 1837   2.714   1.685   3.846
  115ARG    HG2 1838   2.783   1.746   3.989
  115ARG     CD 1839   2.641   1.597   4.028
  115ARG    HD1 1840   2.535   1.571   4.029
  115ARG    HD2 1841   2.691   1.512   3.982
  115ARG     NE 1842   2.692   1.604   4.163
  115ARG     HE 1843   2.733   1.695   4.180
  115ARG     CZ 1844   2.695   1.512   4.262
  115ARG    NH1 1845   2.629   1.394   4.261
  115ARG   HH11 1846   2.582   1.383   4.172
  115ARG   HH12 1847   2.614   1.333   4.340
  115ARG    NH2 1848   2.764   1.538   4.377
  115ARG   HH21 1849   2.813   1.626   4.377
  115ARG   HH22 1850   2.805   1.459   4.425
  115ARG      C 1851   2.592   1.940   3.717
  115ARG      O 1852   2.683   1.905   3.639
  116ASP      N 1853   2.475   1.983   3.664
  116ASP      H 1854   2.413   2.019   3.735
  116ASP     CA 1855   2.436   1.989   3.522
  116ASP     HA 1856   2.462   1.894   3.475
  116ASP     CB 1857   2.282   2.005   3.514
  116ASP    HB1 1858   2.227   1.936   3.578
  116ASP    HB2 1859   2.254   2.103   3.553
  116ASP     CG 1860   2.223   2.014   3.372
  116ASP    OD1 1861   2.256   1.934   3.279
  116ASP    OD2 1862   2.131   2.099   3.352
  116ASP      C 1863   2.507   2.107   3.451
  116ASP      O 1864   2.558   2.091   3.340
  117VAL      N 1865   2.506   2.225   3.508
  117VAL      H 1866   2.453   2.240   3.592
  117VAL     CA 1867   2.573   2.347   3.465
  117VAL     HA 1868   2.533   2.355   3.364
  117VAL     CB 1869   2.528   2.455   3.566
  117VAL     HB 1870   2.548   2.418   3.666
  117VAL    CG1 1871   2.602   2.579   3.546
  117VAL   HG11 1872   2.553   2.638   3.623
  117VAL   HG12 1873   2.709   2.577   3.569
  117VAL   HG13 1874   2.583   2.633   3.454
  117VAL    CG2 1875   2.380   2.485   3.556
  117VAL   HG21 1876   2.319   2.397   3.574
  117VAL   HG22 1877   2.341   2.562   3.622
  117VAL   HG23 1878   2.347   2.511   3.455
  117VAL      C 1879   2.722   2.338   3.450
  117VAL      O 1880   2.779   2.380   3.349
  118TYR      N 1881   2.787   2.270   3.548
  118TYR      H 1882   2.732   2.232   3.623
  118TYR     CA 1883   2.928   2.228   3.542
  118TYR     HA 1884   2.986   2.318   3.520
  118TYR     CB 1885   2.968   2.178   3.685
  118TYR    HB1 1886   2.935   2.251   3.759
  118TYR    HB2 1887   2.909   2.088   3.703
  118TYR     CG 1888   3.117   2.153   3.713
  118TYR    CD1 1889   3.177   2.037   3.683
  118TYR    HD1 1890   3.119   1.961   3.631
  118TYR    CD2 1891   3.196   2.256   3.774
  118TYR    HD2 1892   3.151   2.354   3.789
  118TYR    CE1 1893   3.312   2.012   3.714
  118TYR    HE1 1894   3.352   1.921   3.671
  118TYR    CE2 1895   3.327   2.230   3.817
  118TYR    HE2 1896   3.389   2.302   3.869
  118TYR     CZ 1897   3.387   2.112   3.780
  118TYR     OH 1898   3.509   2.094   3.840
  118TYR     HH 1899   3.534   2.170   3.890
  118TYR      C 1900   2.960   2.124   3.432
  118TYR      O 1901   3.049   2.153   3.347
  119ARG      N 1902   2.883   2.016   3.423
  119ARG      H 1903   2.805   2.001   3.487
  119ARG     CA 1904   2.901   1.909   3.334
  119ARG     HA 1905   3.004   1.873   3.330
  119ARG     CB 1906   2.792   1.803   3.354
  119ARG    HB1 1907   2.807   1.767   3.456
  119ARG    HB2 1908   2.694   1.852   3.355
  119ARG     CG 1909   2.794   1.677   3.273
  119ARG    HG1 1910   2.796   1.694   3.165
  119ARG    HG2 1911   2.891   1.634   3.299
  119ARG     CD 1912   2.681   1.581   3.307
  119ARG    HD1 1913   2.675   1.505   3.229
  119ARG    HD2 1914   2.705   1.535   3.403
  119ARG     NE 1915   2.551   1.647   3.311
  119ARG     HE 1916   2.538   1.713   3.236
  119ARG     CZ 1917   2.448   1.623   3.395
  119ARG    NH1 1918   2.445   1.542   3.500
  119ARG   HH11 1919   2.532   1.494   3.519
  119ARG   HH12 1920   2.382   1.560   3.577
  119ARG    NH2 1921   2.338   1.693   3.383
  119ARG   HH21 1922   2.323   1.777   3.330
  119ARG   HH22 1923   2.253   1.682   3.437
  119ARG      C 1924   2.885   1.957   3.189
  119ARG      O 1925   2.969   1.913   3.104
  120THR      N 1926   2.782   2.039   3.157
  120THR      H 1927   2.724   2.071   3.234
  120THR     CA 1928   2.778   2.116   3.025
  120THR     HA 1929   2.766   2.049   2.940
  120THR     CB 1930   2.652   2.212   3.031
  120THR     HB 1931   2.676   2.296   3.097
  120THR    OG1 1932   2.537   2.144   3.066
  120THR    HG1 1933   2.530   2.134   3.160
  120THR    CG2 1934   2.616   2.288   2.905
  120THR   HG21 1935   2.710   2.338   2.880
  120THR   HG22 1936   2.578   2.226   2.823
  120THR   HG23 1937   2.550   2.370   2.929
  120THR      C 1938   2.909   2.193   2.993
  120THR      O 1939   2.964   2.175   2.885
  121CYS      N 1940   2.962   2.262   3.095
  121CYS      H 1941   2.926   2.240   3.186
  121CYS     CA 1942   3.085   2.346   3.085
  121CYS     HA 1943   3.063   2.406   2.997
  121CYS     CB 1944   3.093   2.437   3.208
  121CYS    HB1 1945   2.995   2.468   3.243
  121CYS    HB2 1946   3.138   2.389   3.296
  121CYS     SG 1947   3.186   2.587   3.174
  121CYS     HG 1948   3.127   2.645   3.278
  121CYS      C 1949   3.206   2.260   3.048
  121CYS      O 1950   3.288   2.292   2.962
  122ARG      N 1951   3.215   2.154   3.125
  122ARG      H 1952   3.154   2.143   3.205
  122ARG     CA 1953   3.328   2.068   3.111
  122ARG     HA 1954   3.421   2.123   3.102
  122ARG     CB 1955   3.328   1.974   3.234
  122ARG    HB1 1956   3.327   2.030   3.328
  122ARG    HB2 1957   3.229   1.929   3.239
  122ARG     CG 1958   3.456   1.881   3.253
  122ARG    HG1 1959   3.463   1.824   3.161
  122ARG    HG2 1960   3.545   1.943   3.264
  122ARG     CD 1961   3.446   1.775   3.361
  122ARG    HD1 1962   3.434   1.832   3.453
  122ARG    HD2 1963   3.357   1.715   3.345
  122ARG     NE 1964   3.565   1.689   3.370
  122ARG     HE 1965   3.619   1.712   3.452
  122ARG     CZ 1966   3.599   1.602   3.276
  122ARG    NH1 1967   3.509   1.571   3.188
  122ARG   HH11 1968   3.411   1.591   3.195
  122ARG   HH12 1969   3.533   1.508   3.113
  122ARG    NH2 1970   3.716   1.549   3.273
  122ARG   HH21 1971   3.788   1.572   3.340
  122ARG   HH22 1972   3.738   1.471   3.213
  122ARG      C 1973   3.321   1.982   2.985
  122ARG      O 1974   3.427   1.963   2.929
  123ASP      N 1975   3.200   1.940   2.937
  123ASP      H 1976   3.117   1.959   2.990
  123ASP     CA 1977   3.182   1.875   2.802
  123ASP     HA 1978   3.259   1.798   2.811
  123ASP     CB 1979   3.050   1.801   2.791
  123ASP    HB1 1980   3.053   1.702   2.838
  123ASP    HB2 1981   2.973   1.864   2.837
  123ASP     CG 1982   2.999   1.767   2.655
  123ASP    OD1 1983   2.874   1.781   2.635
  123ASP    OD2 1984   3.077   1.723   2.567
  123ASP      C 1985   3.229   1.963   2.685
  123ASP      O 1986   3.311   1.927   2.603
  124HIS      N 1987   3.183   2.086   2.688
  124HIS      H 1988   3.142   2.109   2.777
  124HIS     CA 1989   3.215   2.185   2.590
  124HIS     HA 1990   3.200   2.163   2.484
  124HIS     CB 1991   3.119   2.303   2.636
  124HIS    HB1 1992   3.117   2.293   2.744
  124HIS    HB2 1993   3.167   2.400   2.619
  124HIS     CG 1994   2.986   2.324   2.579
  124HIS    ND1 1995   2.939   2.262   2.460
  124HIS    CD2 1996   2.883   2.390   2.647
  124HIS    HD2 1997   2.881   2.422   2.750
  124HIS    CE1 1998   2.812   2.306   2.450
  124HIS    HE1 1999   2.743   2.283   2.370
  124HIS    NE2 2000   2.777   2.387   2.552
  124HIS    HE2 2001   2.682   2.417   2.567
  124HIS      C 2002   3.358   2.231   2.597
  124HIS      O 2003   3.418   2.256   2.488
  125ALA      N 2004   3.426   2.248   2.713
  125ALA      H 2005   3.378   2.259   2.801
  125ALA     CA 2006   3.573   2.269   2.726
  125ALA     HA 2007   3.585   2.358   2.664
  125ALA     CB 2008   3.605   2.294   2.875
  125ALA    HB1 2009   3.564   2.390   2.905
  125ALA    HB2 2010   3.570   2.218   2.945
  125ALA    HB3 2011   3.713   2.297   2.890
  125ALA      C 2012   3.653   2.152   2.668
  125ALA      O 2013   3.750   2.177   2.600
  126THR      N 2014   3.608   2.029   2.701
  126THR      H 2015   3.530   2.019   2.764
  126THR     CA 2016   3.670   1.905   2.659
  126THR     HA 2017   3.774   1.909   2.691
  126THR     CB 2018   3.598   1.787   2.731
  126THR     HB 2019   3.490   1.796   2.736
  126THR    OG1 2020   3.637   1.796   2.862
  126THR    HG1 2021   3.568   1.843   2.907
  126THR    CG2 2022   3.650   1.647   2.692
  126THR   HG21 2023   3.759   1.651   2.693
  126THR   HG22 2024   3.611   1.571   2.759
  126THR   HG23 2025   3.614   1.629   2.590
  126THR      C 2026   3.663   1.887   2.508
  126THR      O 2027   3.762   1.830   2.449
  127ARG      N 2028   3.555   1.924   2.444
  127ARG      H 2029   3.480   1.952   2.506
  127ARG     CA 2030   3.544   1.926   2.302
  127ARG     HA 2031   3.587   1.841   2.251
  127ARG     CB 2032   3.394   1.932   2.267
  127ARG    HB1 2033   3.348   2.014   2.322
  127ARG    HB2 2034   3.390   1.961   2.162
  127ARG     CG 2035   3.328   1.799   2.308
  127ARG    HG1 2036   3.378   1.706   2.280
  127ARG    HG2 2037   3.314   1.786   2.415
  127ARG     CD 2038   3.187   1.796   2.243
  127ARG    HD1 2039   3.192   1.853   2.150
  127ARG    HD2 2040   3.167   1.697   2.200
  127ARG     NE 2041   3.077   1.837   2.331
  127ARG     HE 2042   3.089   1.802   2.425
  127ARG     CZ 2043   2.960   1.896   2.304
  127ARG    NH1 2044   2.940   1.940   2.181
  127ARG   HH11 2045   3.019   1.946   2.119
  127ARG   HH12 2046   2.850   1.986   2.169
  127ARG    NH2 2047   2.860   1.902   2.395
  127ARG   HH21 2048   2.869   1.852   2.482
  127ARG   HH22 2049   2.770   1.944   2.378
  127ARG      C 2050   3.629   2.036   2.231
  127ARG      O 2051   3.675   2.003   2.118
  128VAL      N 2052   3.661   2.149   2.294
  128VAL      H 2053   3.597   2.178   2.366
  128VAL     CA 2054   3.764   2.245   2.254
  128VAL     HA 2055   3.766   2.267   2.148
  128VAL     CB 2056   3.731   2.373   2.330
  128VAL     HB 2057   3.717   2.348   2.435
  128VAL    CG1 2058   3.848   2.472   2.321
  128VAL   HG11 2059   3.937   2.437   2.373
  128VAL   HG12 2060   3.884   2.492   2.220
  128VAL   HG13 2061   3.823   2.566   2.371
  128VAL    CG2 2062   3.603   2.443   2.277
  128VAL   HG21 2063   3.560   2.518   2.343
  128VAL   HG22 2064   3.615   2.485   2.177
  128VAL   HG23 2065   3.521   2.372   2.267
  128VAL      C 2066   3.908   2.196   2.293
  128VAL      O 2067   3.997   2.219   2.208
  129ARG      N 2068   3.936   2.122   2.401
  129ARG      H 2069   3.867   2.109   2.473
  129ARG     CA 2070   4.063   2.067   2.434
  129ARG     HA 2071   4.131   2.150   2.418
  129ARG     CB 2072   4.073   2.033   2.589
  129ARG    HB1 2073   3.982   1.978   2.614
  129ARG    HB2 2074   4.165   1.975   2.599
  129ARG     CG 2075   4.078   2.156   2.679
  129ARG    HG1 2076   4.183   2.183   2.667
  129ARG    HG2 2077   4.013   2.239   2.650
  129ARG     CD 2078   4.048   2.128   2.824
  129ARG    HD1 2079   3.946   2.103   2.851
  129ARG    HD2 2080   4.101   2.036   2.849
  129ARG     NE 2081   4.103   2.231   2.919
  129ARG     HE 2082   4.047   2.312   2.938
  129ARG     CZ 2083   4.226   2.233   2.974
  129ARG    NH1 2084   4.306   2.126   2.963
  129ARG   HH11 2085   4.276   2.043   2.914
  129ARG   HH12 2086   4.400   2.134   2.996
  129ARG    NH2 2087   4.261   2.338   3.045
  129ARG   HH21 2088   4.202   2.419   3.054
  129ARG   HH22 2089   4.354   2.347   3.083
  129ARG      C 2090   4.096   1.945   2.350
  129ARG      O 2091   4.214   1.916   2.323
  130ALA      N 2092   3.993   1.875   2.294
  130ALA      H 2093   3.899   1.900   2.323
  130ALA     CA 2094   4.006   1.776   2.188
  130ALA     HA 2095   4.078   1.705   2.228
  130ALA     CB 2096   3.870   1.707   2.184
  130ALA    HB1 2097   3.856   1.631   2.260
  130ALA    HB2 2098   3.781   1.768   2.202
  130ALA    HB3 2099   3.862   1.658   2.087
  130ALA      C 2100   4.055   1.833   2.054
  130ALA      O 2101   4.129   1.762   1.984
  131THR      N 2102   4.032   1.962   2.019
  131THR      H 2103   3.950   2.004   2.061
  131THR     CA 2104   4.093   2.022   1.894
  131THR     HA 2105   4.102   1.941   1.823
  131THR     CB 2106   4.001   2.132   1.836
  131THR     HB 2107   4.056   2.177   1.753
  131THR    OG1 2108   3.973   2.238   1.930
  131THR    HG1 2109   3.976   2.191   2.012
  131THR    CG2 2110   3.865   2.068   1.800
  131THR   HG21 2111   3.809   2.140   1.740
  131THR   HG22 2112   3.883   1.977   1.744
  131THR   HG23 2113   3.789   2.057   1.877
  131THR      C 2114   4.230   2.080   1.921
  131THR      O 2115   4.312   2.106   1.832
  132GLY      N 2116   4.252   2.119   2.051
  132GLY      H 2117   4.168   2.114   2.107
  132GLY     CA 2118   4.388   2.159   2.109
  132GLY    HA1 2119   4.402   2.088   2.191
  132GLY    HA2 2120   4.467   2.153   2.035
  132GLY      C 2121   4.388   2.299   2.162
  132GLY      O 2122   4.496   2.356   2.174
  133ASN      N 2123   4.272   2.356   2.191
  133ASN      H 2124   4.194   2.292   2.201
  133ASN     CA 2125   4.245   2.501   2.204
  133ASN     HA 2126   4.332   2.561   2.179
  133ASN     CB 2127   4.137   2.537   2.093
  133ASN    HB1 2128   4.058   2.461   2.097
  133ASN    HB2 2129   4.087   2.632   2.107
  133ASN     CG 2130   4.194   2.546   1.942
  133ASN    OD1 2131   4.282   2.625   1.914
  133ASN    ND2 2132   4.137   2.465   1.859
  133ASN   HD21 2133   4.060   2.405   1.881
  133ASN   HD22 2134   4.166   2.473   1.762
  133ASN      C 2135   4.198   2.529   2.350
  133ASN     O1 2136   4.226   2.443   2.435
  133ASN     O2 2137   4.148   2.639   2.378
  134UNK    C00 2138   4.123   2.662   1.537
  134UNK    C01 2139   3.992   2.680   1.602
  134UNK    C02 2140   4.179   2.536   1.509
  134UNK    C03 2141   3.931   2.805   1.633
  134UNK    C04 2142   3.917   2.562   1.633
  134UNK    C05 2143   4.097   2.426   1.528
  134UNK    C06 2144   3.806   2.815   1.700
  134UNK    C07 2145   3.795   2.576   1.709
  134UNK    C08 2146   3.974   2.437   1.593
  134UNK    C09 2147   4.142   2.288   1.486
  134UNK    C0A 2148   3.736   2.700   1.745
  134UNK    C0B 2149   3.717   2.458   1.739
  134UNK    C0C 2150   3.656   2.387   1.636
  134UNK    C0D 2151   3.562   2.285   1.664
  134UNK    C0E 2152   3.535   2.251   1.796
  134UNK    C0F 2153   3.508   2.207   1.547
  134UNK    C0G 2154   3.447   2.131   1.826
  134UNK    C0H 2155   3.592   2.323   1.902
  134UNK    C0I 2156   3.462   2.037   1.714
  134UNK    C0J 2157   3.383   1.917   1.748
  134UNK    N0K 2158   3.416   2.099   1.589
  134UNK    H0M 2159   3.411   2.032   1.514
  134UNK    C0N 2160   3.680   2.430   1.875
  134UNK    C0O 2161   3.616   2.149   1.453
  134UNK    O0P 2162   3.419   2.297   1.488
  134UNK    H0Q 2163   3.476   2.364   1.453
  134UNK    O0R 2164   4.199   2.776   1.511
  134UNK    C0S 2165   4.294   2.794   1.625
  134UNK    O0T 2166   3.989   2.923   1.595
  134UNK    H0U 2167   4.077   2.908   1.564
  134UNK    H0V 2168   4.274   2.528   1.458
  134UNK    H0W 2169   3.770   2.913   1.729
  134UNK    H0X 2170   3.917   2.347   1.611
  134UNK    H0Y 2171   4.123   2.211   1.561
  134UNK    H0Z 2172   4.249   2.281   1.464
  134UNK    H10 2173   4.106   2.262   1.387
  134UNK    H11 2174   3.646   2.699   1.804
  134UNK    H12 2175   3.686   2.409   1.534
  134UNK    H13 2176   3.345   2.168   1.839
  134UNK    H14 2177   3.467   2.095   1.927
  134UNK    H15 2178   3.581   2.289   2.004
  134UNK    H16 2179   3.569   2.018   1.709
  134UNK    H17 2180   3.432   1.879   1.837
  134UNK    H18 2181   3.379   1.832   1.679
  134UNK    H19 2182   3.278   1.946   1.760
  134UNK    H1A 2183   3.724   2.482   1.959
  134UNK    H1B 2184   3.673   2.069   1.498
  134UNK    H1C 2185   3.695   2.220   1.427
  134UNK    H1D 2186   3.565   2.104   1.367
  134UNK    H1E 2187   4.356   2.710   1.655
  134UNK    H1F 2188   4.232   2.830   1.707
  134UNK    H1G 2189   4.368   2.871   1.607
  135SOL     OW 2190   4.160   0.156   3.788
  135SOL    HW1 2191   4.250   0.181   3.808
  135SOL    HW2 2192   4.106   0.218   3.837
  135SOL     MW 2193   4.164   0.167   3.797
  136SOL     OW 2194   2.140   1.157   1.571
  136SOL    HW1 2195   2.049   1.153   1.541
  136SOL    HW2 2196   2.139   1.113   1.656
  136SOL     MW 2197   2.128   1.151   1.578
  137SOL     OW 2198   1.370   3.509   4.741
  137SOL    HW1 2199   1.339   3.586   4.788
  137SOL    HW2 2200   1.294   3.451   4.738
  137SOL     MW 2201   1.356   3.512   4.746
  138SOL     OW 2202   4.889   2.099   1.191
  138SOL    HW1 2203   4.817   2.073   1.248
  138SOL    HW2 2204   4.964   2.048   1.221
  138SOL     MW 2205   4.889   2.089   1.202
  139SOL     OW 2206   3.141   0.544   0.561
  139SOL    HW1 2207   3.152   0.469   0.619
  139SOL    HW2 2208   3.046   0.558   0.558
  139SOL     MW 2209   3.130   0.536   0.568
  140SOL     OW 2210   3.829   4.277   1.061
  140SOL    HW1 2211   3.761   4.327   1.016
  140SOL    HW2 2212   3.892   4.255   0.992
  140SOL     MW 2213   3.828   4.280   1.047
  141SOL     OW 2214   1.665   0.949   5.284
  141SOL    HW1 2215   1.613   0.959   5.364
  141SOL    HW2 2216   1.755   0.965   5.311
  141SOL     MW 2217   1.670   0.953   5.298
  142SOL     OW 2218   4.681   5.200   0.193
  142SOL    HW1 2219   4.676   5.179   0.100
  142SOL    HW2 2220   4.774   5.199   0.213
  142SOL     MW 2221   4.692   5.197   0.183
  143SOL     OW 2222   1.414   5.397   0.304
  143SOL    HW1 2223   1.418   5.397   0.400
  143SOL    HW2 2224   1.502   5.371   0.276
  143SOL     MW 2225   1.426   5.394   0.313
  144SOL     OW 2226   3.216   0.271   0.337
  144SOL    HW1 2227   3.300   0.314   0.319
  144SOL    HW2 2228   3.163   0.339   0.379
  144SOL     MW 2229   3.220   0.286   0.340
  145SOL     OW 2230   1.158   5.714   1.766
  145SOL    HW1 2231   1.097   5.654   1.723
  145SOL    HW2 2232   1.128   5.717   1.857
  145SOL     MW 2233   1.146   5.706   1.772
  146SOL     OW 2234   0.768   5.507   4.901
  146SOL    HW1 2235   0.855   5.525   4.938
  146SOL    HW2 2236   0.750   5.581   4.844
  146SOL     MW 2237   0.777   5.519   4.899
  147SOL     OW 2238   1.391   0.714   2.588
  147SOL    HW1 2239   1.306   0.749   2.563
  147SOL    HW2 2240   1.447   0.791   2.600
  147SOL     MW 2241   1.388   0.728   2.587
  148SOL     OW 2242   1.602   2.617   4.926
  148SOL    HW1 2243   1.607   2.712   4.913
  148SOL    HW2 2244   1.598   2.606   5.021
  148SOL     MW 2245   1.602   2.628   4.936
  149SOL     OW 2246   2.111   4.649   0.094
  149SOL    HW1 2247   2.204   4.650   0.071
  149SOL    HW2 2248   2.072   4.717   0.040
  149SOL     MW 2249   2.118   4.657   0.084
  150SOL     OW 2250   5.909   2.645   1.215
  150SOL    HW1 2251   5.888   2.639   1.308
  150SOL    HW2 2252   5.946   2.732   1.205
  150SOL     MW 2253   5.911   2.655   1.226
  151SOL     OW 2254   1.465   2.456   1.570
  151SOL    HW1 2255   1.545   2.407   1.588
  151SOL    HW2 2256   1.492   2.548   1.573
  151SOL     MW 2257   1.479   2.461   1.572
  152SOL     OW 2258   0.772   1.535   1.392
  152SOL    HW1 2259   0.778   1.439   1.391
  152SOL    HW2 2260   0.692   1.554   1.344
  152SOL     MW 2261   0.763   1.525   1.386
  153SOL     OW 2262   4.723   5.127   1.229
  153SOL    HW1 2263   4.790   5.131   1.161
  153SOL    HW2 2264   4.682   5.042   1.218
  153SOL     MW 2265   4.726   5.117   1.219
  154SOL     OW 2266   0.122   1.215   1.789
  154SOL    HW1 2267   0.044   1.161   1.801
  154SOL    HW2 2268   0.089   1.300   1.762
  154SOL     MW 2269   0.108   1.219   1.787
  155SOL     OW 2270   1.799   1.670   4.670
  155SOL    HW1 2271   1.860   1.732   4.630
  155SOL    HW2 2272   1.814   1.679   4.764
  155SOL     MW 2273   1.809   1.680   4.677
  156SOL     OW 2274   1.205   0.827   3.717
  156SOL    HW1 2275   1.239   0.806   3.629
  156SOL    HW2 2276   1.125   0.876   3.700
  156SOL     MW 2277   1.199   0.831   3.703
  157SOL     OW 2278   4.977   6.024   1.206
  157SOL    HW1 2279   4.888   6.014   1.240
  157SOL    HW2 2280   5.034   5.997   1.278
  157SOL     MW 2281   4.973   6.019   1.219
  158SOL     OW 2282   4.780   3.123   2.267
  158SOL    HW1 2283   4.696   3.141   2.310
  158SOL    HW2 2284   4.839   3.098   2.338
  158SOL     MW 2285   4.777   3.122   2.282
  159SOL     OW 2286   5.973   2.887   5.632
  159SOL    HW1 2287   5.996   2.980   5.631
  159SOL    HW2 2288   6.012   2.852   5.552
  159SOL     MW 2289   5.981   2.894   5.622
  160SOL     OW 2290   5.035   2.887   3.038
  160SOL    HW1 2291   5.079   2.803   3.027
  160SOL    HW2 2292   5.073   2.924   3.118
  160SOL     MW 2293   5.045   2.881   3.047
  161SOL     OW 2294   5.047   3.776   1.171
  161SOL    HW1 2295   5.019   3.757   1.261
  161SOL    HW2 2296   5.108   3.705   1.149
  161SOL     MW 2297   5.051   3.764   1.180
  162SOL     OW 2298   1.095   4.394   5.141
  162SOL    HW1 2299   1.144   4.328   5.092
  162SOL    HW2 2300   1.024   4.344   5.182
  162SOL     MW 2301   1.092   4.379   5.140
  163SOL     OW 2302   0.364   2.937   4.350
  163SOL    HW1 2303   0.323   2.860   4.309
  163SOL    HW2 2304   0.324   2.942   4.437
  163SOL     MW 2305   0.354   2.928   4.356
  164SOL     OW 2306   4.381   5.553   2.199
  164SOL    HW1 2307   4.419   5.524   2.282
  164SOL    HW2 2308   4.338   5.475   2.164
  164SOL     MW 2309   4.381   5.539   2.205
  165SOL     OW 2310   5.484   4.106   3.961
  165SOL    HW1 2311   5.422   4.039   3.931
  165SOL    HW2 2312   5.459   4.185   3.912
  165SOL     MW 2313   5.473   4.107   3.951
  166SOL     OW 2314   3.589   1.181   4.161
  166SOL    HW1 2315   3.612   1.259   4.111
  166SOL    HW2 2316   3.511   1.147   4.118
  166SOL     MW 2317   3.582   1.187   4.150
  167SOL     OW 2318   5.990   5.305   4.629
  167SOL    HW1 2319   5.994   5.227   4.573
  167SOL    HW2 2320   6.079   5.315   4.663
  167SOL     MW 2321   6.002   5.296   4.626
  168SOL     OW 2322   0.650   5.080   2.227
  168SOL    HW1 2323   0.578   5.045   2.281
  168SOL    HW2 2324   0.608   5.109   2.146
  168SOL     MW 2325   0.635   5.079   2.224
  169SOL     OW 2326   5.759   2.891   0.194
  169SOL    HW1 2327   5.832   2.899   0.132
  169SOL    HW2 2328   5.681   2.892   0.139
  169SOL     MW 2329   5.759   2.892   0.179
  170SOL     OW 2330   2.396   0.611   4.092
  170SOL    HW1 2331   2.487   0.609   4.120
  170SOL    HW2 2332   2.361   0.693   4.127
  170SOL     MW 2333   2.403   0.621   4.100
  171SOL     OW 2334   5.817   4.798   4.500
  171SOL    HW1 2335   5.778   4.782   4.414
  171SOL    HW2 2336   5.761   4.748   4.560
  171SOL     MW 2337   5.805   4.790   4.497
  172SOL     OW 2338   4.252   2.413   5.421
  172SOL    HW1 2339   4.189   2.407   5.492
  172SOL    HW2 2340   4.241   2.502   5.386
  172SOL     MW 2341   4.243   2.424   5.426
  173SOL     OW 2342   1.701   4.743   4.985
  173SOL    HW1 2343   1.760   4.668   4.977
  173SOL    HW2 2344   1.750   4.815   4.944
  173SOL     MW 2345   1.715   4.743   4.979
  174SOL     OW 2346   3.668   0.054   2.510
  174SOL    HW1 2347   3.655   0.130   2.454
  174SOL    HW2 2348   3.762   0.037   2.505
  174SOL     MW 2349   3.678   0.062   2.502
  175SOL     OW 2350   0.267   4.569   5.716
  175SOL    HW1 2351   0.330   4.634   5.748
  175SOL    HW2 2352   0.300   4.544   5.629
  175SOL     MW 2353   0.279   4.574   5.709
  176SOL     OW 2354   6.024   5.585   3.132
  176SOL    HW1 2355   6.022   5.599   3.226
  176SOL    HW2 2356   6.099   5.526   3.117
  176SOL     MW 2357   6.034   5.579   3.142
  177SOL     OW 2358   5.627   4.159   2.271
  177SOL    HW1 2359   5.666   4.110   2.199
  177SOL    HW2 2360   5.701   4.196   2.318
  177SOL     MW 2361   5.641   4.158   2.268
  178SOL     OW 2362   0.301   5.280   1.943
  178SOL    HW1 2363   0.229   5.274   2.006
  178SOL    HW2 2364   0.366   5.218   1.975
  178SOL     MW 2365   0.300   5.271   1.955
  179SOL     OW 2366   2.268   1.646   0.870
  179SOL    HW1 2367   2.186   1.690   0.892
  179SOL    HW2 2368   2.335   1.700   0.911
  179SOL     MW 2369   2.266   1.658   0.878
  180SOL     OW 2370   5.263   2.567   1.977
  180SOL    HW1 2371   5.238   2.571   1.884
  180SOL    HW2 2372   5.306   2.651   1.993
  180SOL     MW 2373   5.265   2.578   1.967
  181SOL     OW 2374   0.250   0.118   2.614
  181SOL    HW1 2375   0.192   0.171   2.668
  181SOL    HW2 2376   0.214   0.030   2.619
  181SOL     MW 2377   0.238   0.114   2.621
  182SOL     OW 2378   4.825   4.083   2.564
  182SOL    HW1 2379   4.790   4.155   2.512
  182SOL    HW2 2380   4.877   4.033   2.501
  182SOL     MW 2381   4.827   4.086   2.549
  183SOL     OW 2382   1.582   2.226   4.098
  183SOL    HW1 2383   1.593   2.281   4.021
  183SOL    HW2 2384   1.624   2.275   4.169
  183SOL     MW 2385   1.589   2.239   4.097
  184SOL     OW 2386   5.168   0.768   4.127
  184SOL    HW1 2387   5.082   0.743   4.160
  184SOL    HW2 2388   5.150   0.826   4.053
  184SOL     MW 2389   5.155   0.772   4.122
  185SOL     OW 2390   1.328   1.829   0.307
  185SOL    HW1 2391   1.354   1.737   0.307
  185SOL    HW2 2392   1.243   1.830   0.262
  185SOL     MW 2393   1.321   1.818   0.301
  186SOL     OW 2394   0.538   2.240   4.848
  186SOL    HW1 2395   0.538   2.307   4.917
  186SOL    HW2 2396   0.447   2.236   4.819
  186SOL     MW 2397   0.527   2.248   4.853
  187SOL     OW 2398   2.152   3.764   3.744
  187SOL    HW1 2399   2.094   3.691   3.766
  187SOL    HW2 2400   2.095   3.828   3.702
  187SOL     MW 2401   2.137   3.763   3.742
  188SOL     OW 2402   4.849   4.516   4.582
  188SOL    HW1 2403   4.845   4.584   4.514
  188SOL    HW2 2404   4.764   4.473   4.577
  188SOL     MW 2405   4.838   4.519   4.573
  189SOL     OW 2406   1.437   0.062   5.576
  189SOL    HW1 2407   1.394   0.134   5.529
  189SOL    HW2 2408   1.487   0.106   5.645
  189SOL     MW 2409   1.438   0.077   5.579
  190SOL     OW 2410   4.056   5.942   3.346
  190SOL    HW1 2411   4.056   6.003   3.420
  190SOL    HW2 2412   4.011   5.989   3.276
  190SOL     MW 2413   4.050   5.956   3.347
  191SOL     OW 2414   1.479   5.013   4.962
  191SOL    HW1 2415   1.489   4.948   5.033
  191SOL    HW2 2416   1.410   5.071   4.993
  191SOL     MW 2417   1.471   5.012   4.975
  192SOL     OW 2418   0.775   0.498   4.865
  192SOL    HW1 2419   0.857   0.548   4.861
  192SOL    HW2 2420   0.726   0.538   4.936
  192SOL     MW 2421   0.780   0.510   4.873
  193SOL     OW 2422   2.169   2.286   0.456
  193SOL    HW1 2423   2.170   2.280   0.551
  193SOL    HW2 2424   2.188   2.378   0.437
  193SOL     MW 2425   2.171   2.297   0.466
  194SOL     OW 2426   2.252   3.949   3.197
  194SOL    HW1 2427   2.333   3.915   3.159
  194SOL    HW2 2428   2.259   4.044   3.184
  194SOL     MW 2429   2.264   3.957   3.190
  195SOL     OW 2430   1.458   3.959   3.471
  195SOL    HW1 2431   1.543   3.918   3.453
  195SOL    HW2 2432   1.396   3.911   3.417
  195SOL     MW 2433   1.461   3.948   3.462
  196SOL     OW 2434   5.408   4.144   4.628
  196SOL    HW1 2435   5.446   4.113   4.545
  196SOL    HW2 2436   5.453   4.226   4.646
  196SOL     MW 2437   5.418   4.150   4.620
  197SOL     OW 2438   2.895   1.602   1.976
  197SOL    HW1 2439   2.808   1.591   2.016
  197SOL    HW2 2440   2.885   1.568   1.888
  197SOL     MW 2441   2.883   1.597   1.970
  198SOL     OW 2442   5.331   5.188   2.636
  198SOL    HW1 2443   5.248   5.167   2.594
  198SOL    HW2 2444   5.393   5.126   2.598
  198SOL     MW 2445   5.328   5.177   2.626
  199SOL     OW 2446   1.717   4.002   3.550
  199SOL    HW1 2447   1.688   4.068   3.613
  199SOL    HW2 2448   1.716   4.048   3.466
  199SOL     MW 2449   1.713   4.016   3.547
  200SOL     OW 2450   4.864   3.409   1.639
  200SOL    HW1 2451   4.783   3.372   1.672
  200SOL    HW2 2452   4.851   3.415   1.544
  200SOL     MW 2453   4.852   3.405   1.631
  201SOL     OW 2454   3.741   2.872   5.992
  201SOL    HW1 2455   3.816   2.823   5.959
  201SOL    HW2 2456   3.699   2.909   5.914
  201SOL     MW 2457   3.745   2.871   5.978
  202SOL     OW 2458   6.002   0.928   2.355
  202SOL    HW1 2459   6.023   0.879   2.434
  202SOL    HW2 2460   5.916   0.967   2.373
  202SOL     MW 2461   5.994   0.927   2.367
  203SOL     OW 2462   4.331   5.030   4.831
  203SOL    HW1 2463   4.384   5.042   4.910
  203SOL    HW2 2464   4.286   4.947   4.845
  203SOL     MW 2465   4.332   5.021   4.843
  204SOL     OW 2466   4.339   5.282   2.452
  204SOL    HW1 2467   4.286   5.205   2.470
  204SOL    HW2 2468   4.425   5.247   2.427
  204SOL     MW 2469   4.343   5.268   2.451
  205SOL     OW 2470   4.753   5.857   2.050
  205SOL    HW1 2471   4.721   5.909   1.975
  205SOL    HW2 2472   4.681   5.862   2.114
  205SOL     MW 2473   4.739   5.865   2.049
  206SOL     OW 2474   4.894   0.521   0.703
  206SOL    HW1 2475   4.886   0.533   0.608
  206SOL    HW2 2476   4.809   0.547   0.738
  206SOL     MW 2477   4.882   0.526   0.695
  207SOL     OW 2478   2.767   1.319   5.369
  207SOL    HW1 2479   2.773   1.286   5.459
  207SOL    HW2 2480   2.793   1.411   5.375
  207SOL     MW 2481   2.771   1.327   5.381
  208SOL     OW 2482   2.556   0.765   3.453
  208SOL    HW1 2483   2.636   0.788   3.500
  208SOL    HW2 2484   2.582   0.755   3.362
  208SOL     MW 2485   2.569   0.767   3.448
  209SOL     OW 2486   3.396   4.827   3.437
  209SOL    HW1 2487   3.323   4.828   3.499
  209SOL    HW2 2488   3.473   4.810   3.491
  209SOL     MW 2489   3.396   4.825   3.452
  210SOL     OW 2490   2.466   4.641   1.502
  210SOL    HW1 2491   2.411   4.597   1.567
  210SOL    HW2 2492   2.548   4.658   1.547
  210SOL     MW 2493   2.469   4.638   1.516
  211SOL     OW 2494   0.695   5.863   4.962
  211SOL    HW1 2495   0.727   5.802   4.897
  211SOL    HW2 2496   0.616   5.901   4.924
  211SOL     MW 2497   0.689   5.860   4.949
  212SOL     OW 2498   5.175   1.940   3.483
  212SOL    HW1 2499   5.188   1.861   3.431
  212SOL    HW2 2500   5.099   1.982   3.443
  212SOL     MW 2501   5.167   1.935   3.471
  213SOL     OW 2502   2.263   4.096   5.341
  213SOL    HW1 2503   2.198   4.155   5.302
  213SOL    HW2 2504   2.230   4.078   5.429
  213SOL     MW 2505   2.250   4.101   5.347
  214SOL     OW 2506   1.924   2.254   0.825
  214SOL    HW1 2507   1.869   2.271   0.749
  214SOL    HW2 2508   1.915   2.160   0.840
  214SOL     MW 2509   1.916   2.244   0.817
  215SOL     OW 2510   1.351   0.278   2.219
  215SOL    HW1 2511   1.409   0.349   2.247
  215SOL    HW2 2512   1.408   0.202   2.210
  215SOL     MW 2513   1.366   0.277   2.221
  216SOL     OW 2514   6.061   2.137   0.690
  216SOL    HW1 2515   6.139   2.084   0.701
  216SOL    HW2 2516   5.991   2.074   0.673
  216SOL     MW 2517   6.062   2.122   0.689
  217SOL     OW 2518   4.154   1.620   4.415
  217SOL    HW1 2519   4.079   1.606   4.357
  217SOL    HW2 2520   4.216   1.670   4.363
  217SOL     MW 2521   4.152   1.624   4.401
  218SOL     OW 2522   5.631   4.316   4.604
  218SOL    HW1 2523   5.678   4.288   4.682
  218SOL    HW2 2524   5.683   4.285   4.531
  218SOL     MW 2525   5.643   4.309   4.605
  219SOL     OW 2526   2.478   5.384   0.873
  219SOL    HW1 2527   2.388   5.375   0.904
  219SOL    HW2 2528   2.520   5.440   0.938
  219SOL     MW 2529   2.472   5.390   0.886
  220SOL     OW 2530   2.067   5.416   3.844
  220SOL    HW1 2531   2.006   5.455   3.780
  220SOL    HW2 2532   2.153   5.423   3.803
  220SOL     MW 2533   2.070   5.422   3.831
  221SOL     OW 2534   2.402   4.791   1.111
  221SOL    HW1 2535   2.480   4.738   1.093
  221SOL    HW2 2536   2.378   4.768   1.201
  221SOL     MW 2537   2.409   4.781   1.120
  222SOL     OW 2538   2.264   5.031   1.093
  222SOL    HW1 2539   2.291   4.940   1.102
  222SOL    HW2 2540   2.289   5.072   1.176
  222SOL     MW 2541   2.271   5.025   1.105
  223SOL     OW 2542   1.443   5.899   4.084
  223SOL    HW1 2543   1.534   5.883   4.108
  223SOL    HW2 2544   1.398   5.817   4.105
  223SOL     MW 2545   1.449   5.886   4.090
  224SOL     OW 2546   2.875   1.277   1.072
  224SOL    HW1 2547   2.828   1.318   1.145
  224SOL    HW2 2548   2.904   1.351   1.018
  224SOL     MW 2549   2.873   1.292   1.074
  225SOL     OW 2550   1.542   2.883   4.331
  225SOL    HW1 2551   1.467   2.929   4.292
  225SOL    HW2 2552   1.506   2.835   4.405
  225SOL     MW 2553   1.528   2.883   4.335
  226SOL     OW 2554   3.988   3.672   4.959
  226SOL    HW1 2555   3.961   3.592   5.004
  226SOL    HW2 2556   4.036   3.641   4.882
  226SOL     MW 2557   3.990   3.658   4.955
  227SOL     OW 2558   4.318   5.039   6.008
  227SOL    HW1 2559   4.290   5.075   6.093
  227SOL    HW2 2560   4.313   5.114   5.948
  227SOL     MW 2561   4.314   5.053   6.011
  228SOL     OW 2562   1.692   3.272   5.179
  228SOL    HW1 2563   1.619   3.288   5.119
  228SOL    HW2 2564   1.736   3.357   5.187
  228SOL     MW 2565   1.688   3.285   5.172
  229SOL     OW 2566   3.014   5.268   0.184
  229SOL    HW1 2567   3.043   5.204   0.119
  229SOL    HW2 2568   2.920   5.251   0.195
  229SOL     MW 2569   3.006   5.258   0.177
  230SOL     OW 2570   3.022   5.846   4.461
  230SOL    HW1 2571   3.036   5.796   4.542
  230SOL    HW2 2572   3.110   5.861   4.427
  230SOL     MW 2573   3.035   5.842   4.467
  231SOL     OW 2574   5.309   4.476   0.992
  231SOL    HW1 2575   5.264   4.558   1.014
  231SOL    HW2 2576   5.257   4.408   1.035
  231SOL     MW 2577   5.297   4.478   1.000
  232SOL     OW 2578   4.324   0.371   4.862
  232SOL    HW1 2579   4.398   0.310   4.861
  232SOL    HW2 2580   4.279   0.355   4.779
  232SOL     MW 2581   4.328   0.361   4.851
  233SOL     OW 2582   2.161   5.278   4.047
  233SOL    HW1 2583   2.194   5.203   3.997
  233SOL    HW2 2584   2.100   5.321   3.987
  233SOL     MW 2585   2.157   5.274   4.033
  234SOL     OW 2586   5.554   0.339   2.008
  234SOL    HW1 2587   5.626   0.329   2.071
  234SOL    HW2 2588   5.510   0.419   2.034
  234SOL     MW 2589   5.558   0.348   2.020
  235SOL     OW 2590   2.275   4.995   3.344
  235SOL    HW1 2591   2.253   4.918   3.292
  235SOL    HW2 2592   2.200   5.054   3.333
  235SOL     MW 2593   2.262   4.993   3.336
  236SOL     OW 2594   0.098   4.227   4.584
  236SOL    HW1 2595   0.105   4.286   4.659
  236SOL    HW2 2596   0.103   4.284   4.507
  236SOL     MW 2597   0.099   4.242   4.584
  237SOL     OW 2598   4.240   0.755   2.716
  237SOL    HW1 2599   4.185   0.689   2.674
  237SOL    HW2 2600   4.191   0.782   2.794
  237SOL     MW 2601   4.227   0.750   2.721
  238SOL     OW 2602   3.724   4.824   0.282
  238SOL    HW1 2603   3.691   4.773   0.356
  238SOL    HW2 2604   3.678   4.908   0.289
  238SOL     MW 2605   3.714   4.828   0.293
  239SOL     OW 2606   1.439   1.008   1.852
  239SOL    HW1 2607   1.376   1.080   1.852
  239SOL    HW2 2608   1.461   0.996   1.944
  239SOL     MW 2609   1.433   1.016   1.863
  240SOL     OW 2610   3.321   3.875   1.964
  240SOL    HW1 2611   3.245   3.825   1.994
  240SOL    HW2 2612   3.395   3.837   2.012
  240SOL     MW 2613   3.321   3.864   1.974
  241SOL     OW 2614   0.728   4.222   4.831
  241SOL    HW1 2615   0.653   4.164   4.842
  241SOL    HW2 2616   0.779   4.211   4.911
  241SOL     MW 2617   0.725   4.213   4.843
  242SOL     OW 2618   2.991   5.410   0.581
  242SOL    HW1 2619   2.950   5.330   0.613
  242SOL    HW2 2620   2.918   5.469   0.564
  242SOL     MW 2621   2.976   5.408   0.583
  243SOL     OW 2622   5.210   4.536   0.038
  243SOL    HW1 2623   5.257   4.533  -0.045
  243SOL    HW2 2624   5.244   4.461   0.088
  243SOL     MW 2625   5.220   4.526   0.034
  244SOL     OW 2626   6.047   4.657   1.828
  244SOL    HW1 2627   5.977   4.670   1.892
  244SOL    HW2 2628   6.007   4.608   1.757
  244SOL     MW 2629   6.033   4.653   1.827
  245SOL     OW 2630   4.526   1.356   4.189
  245SOL    HW1 2631   4.599   1.294   4.203
  245SOL    HW2 2632   4.457   1.325   4.247
  245SOL     MW 2633   4.527   1.344   4.198
  246SOL     OW 2634   5.842   1.154   1.533
  246SOL    HW1 2635   5.824   1.223   1.596
  246SOL    HW2 2636   5.781   1.083   1.555
  246SOL     MW 2637   5.832   1.154   1.544
  247SOL     OW 2638   5.688   0.418   1.783
  247SOL    HW1 2639   5.650   0.397   1.868
  247SOL    HW2 2640   5.612   0.421   1.724
  247SOL     MW 2641   5.673   0.416   1.786
  248SOL     OW 2642   1.417   1.580   1.633
  248SOL    HW1 2643   1.381   1.668   1.642
  248SOL    HW2 2644   1.370   1.542   1.560
  248SOL     MW 2645   1.406   1.587   1.625
  249SOL     OW 2646   5.213   3.906   1.984
  249SOL    HW1 2647   5.209   3.990   2.028
  249SOL    HW2 2648   5.184   3.843   2.050
  249SOL     MW 2649   5.209   3.908   1.998
  250SOL     OW 2650   0.657   3.991   2.008
  250SOL    HW1 2651   0.699   4.066   1.967
  250SOL    HW2 2652   0.615   3.944   1.935
  250SOL     MW 2653   0.657   3.995   1.993
  251SOL     OW 2654   3.249   2.801   0.131
  251SOL    HW1 2655   3.332   2.846   0.146
  251SOL    HW2 2656   3.199   2.862   0.077
  251SOL     MW 2657   3.253   2.814   0.126
  252SOL     OW 2658   1.733   4.650   3.757
  252SOL    HW1 2659   1.717   4.703   3.835
  252SOL    HW2 2660   1.656   4.594   3.750
  252SOL     MW 2661   1.721   4.650   3.766
  253SOL     OW 2662   1.809   4.183   4.189
  253SOL    HW1 2663   1.881   4.145   4.238
  253SOL    HW2 2664   1.850   4.251   4.135
  253SOL     MW 2665   1.823   4.187   4.188
  254SOL     OW 2666   0.536   4.195   5.618
  254SOL    HW1 2667   0.497   4.117   5.578
  254SOL    HW2 2668   0.588   4.161   5.690
  254SOL     MW 2669   0.537   4.181   5.622
  255SOL     OW 2670   2.432   1.277   1.603
  255SOL    HW1 2671   2.515   1.264   1.556
  255SOL    HW2 2672   2.388   1.346   1.554
  255SOL     MW 2673   2.437   1.284   1.591
  256SOL     OW 2674   4.492   3.921   0.781
  256SOL    HW1 2675   4.545   3.983   0.732
  256SOL    HW2 2676   4.469   3.968   0.862
  256SOL     MW 2677   4.496   3.935   0.785
  257SOL     OW 2678   5.074   2.232   3.134
  257SOL    HW1 2679   5.133   2.178   3.081
  257SOL    HW2 2680   5.132   2.292   3.181
  257SOL     MW 2681   5.089   2.232   3.133
  258SOL     OW 2682   0.247   0.807   3.514
  258SOL    HW1 2683   0.290   0.890   3.535
  258SOL    HW2 2684   0.257   0.755   3.593
  258SOL     MW 2685   0.254   0.811   3.527
  259SOL     OW 2686   4.435   0.599   4.824
  259SOL    HW1 2687   4.389   0.521   4.856
  259SOL    HW2 2688   4.493   0.565   4.755
  259SOL     MW 2689   4.436   0.584   4.819
  260SOL     OW 2690   4.916   1.994   0.809
  260SOL    HW1 2691   4.898   2.065   0.871
  260SOL    HW2 2692   4.868   2.019   0.731
  260SOL     MW 2693   4.907   2.006   0.807
  261SOL     OW 2694   1.092   2.188   2.512
  261SOL    HW1 2695   1.131   2.101   2.504
  261SOL    HW2 2696   1.153   2.236   2.570
  261SOL     MW 2697   1.105   2.183   2.518
  262SOL     OW 2698   1.371   5.167   0.066
  262SOL    HW1 2699   1.392   5.085   0.112
  262SOL    HW2 2700   1.361   5.231   0.136
  262SOL     MW 2701   1.372   5.165   0.081
  263SOL     OW 2702   4.901   3.766   5.825
  263SOL    HW1 2703   4.810   3.745   5.844
  263SOL    HW2 2704   4.899   3.859   5.799
  263SOL     MW 2705   4.889   3.776   5.824
  264SOL     OW 2706   1.181   0.470   4.049
  264SOL    HW1 2707   1.098   0.516   4.052
  264SOL    HW2 2708   1.246   0.539   4.032
  264SOL     MW 2709   1.179   0.485   4.047
  265SOL     OW 2710   4.660   0.372   2.000
  265SOL    HW1 2711   4.611   0.333   1.927
  265SOL    HW2 2712   4.710   0.299   2.037
  265SOL     MW 2713   4.660   0.357   1.995
  266SOL     OW 2714   4.539   4.574   1.820
  266SOL    HW1 2715   4.623   4.621   1.815
  266SOL    HW2 2716   4.473   4.642   1.828
  266SOL     MW 2717   4.542   4.589   1.820
  267SOL     OW 2718   2.552   2.226   4.650
  267SOL    HW1 2719   2.587   2.287   4.716
  267SOL    HW2 2720   2.535   2.146   4.698
  267SOL     MW 2721   2.554   2.224   4.665
  268SOL     OW 2722   4.756   0.490   5.742
  268SOL    HW1 2723   4.728   0.447   5.661
  268SOL    HW2 2724   4.760   0.419   5.806
  268SOL     MW 2725   4.753   0.475   5.740
  269SOL     OW 2726   0.340   5.216   1.640
  269SOL    HW1 2727   0.306   5.300   1.608
  269SOL    HW2 2728   0.334   5.224   1.736
  269SOL     MW 2729   0.335   5.228   1.648
  270SOL     OW 2730   4.708   5.814   1.073
  270SOL    HW1 2731   4.703   5.879   1.144
  270SOL    HW2 2732   4.800   5.789   1.071
  270SOL     MW 2733   4.719   5.819   1.082
  271SOL     OW 2734   1.716   3.934   5.859
  271SOL    HW1 2735   1.623   3.911   5.857
  271SOL    HW2 2736   1.716   4.030   5.868
  271SOL     MW 2737   1.704   3.943   5.860
  272SOL     OW 2738   5.415   1.763   5.370
  272SOL    HW1 2739   5.478   1.807   5.427
  272SOL    HW2 2740   5.361   1.712   5.430
  272SOL     MW 2741   5.416   1.762   5.385
  273SOL     OW 2742   4.593   4.361   5.131
  273SOL    HW1 2743   4.514   4.415   5.139
  273SOL    HW2 2744   4.642   4.378   5.211
  273SOL     MW 2745   4.589   4.370   5.142
  274SOL     OW 2746   6.078   5.788   6.034
  274SOL    HW1 2747   5.997   5.754   6.072
  274SOL    HW2 2748   6.102   5.724   5.968
  274SOL     MW 2749   6.071   5.776   6.031
  275SOL     OW 2750   4.164   4.593   4.005
  275SOL    HW1 2751   4.164   4.680   4.044
  275SOL    HW2 2752   4.072   4.570   3.995
  275SOL     MW 2753   4.153   4.601   4.009
  276SOL     OW 2754   5.588   3.816   1.764
  276SOL    HW1 2755   5.513   3.768   1.797
  276SOL    HW2 2756   5.615   3.768   1.686
  276SOL     MW 2757   5.582   3.804   1.759
  277SOL     OW 2758   5.015   2.321   5.161
  277SOL    HW1 2759   5.093   2.351   5.114
  277SOL    HW2 2760   5.043   2.311   5.252
  277SOL     MW 2761   5.028   2.324   5.166
  278SOL     OW 2762   3.550   4.551   2.643
  278SOL    HW1 2763   3.469   4.590   2.677
  278SOL    HW2 2764   3.551   4.462   2.678
  278SOL     MW 2765   3.540   4.545   2.652
  279SOL     OW 2766   4.485   1.647   1.692
  279SOL    HW1 2767   4.519   1.735   1.712
  279SOL    HW2 2768   4.523   1.591   1.760
  279SOL     MW 2769   4.494   1.651   1.703
  280SOL     OW 2770   3.350   0.180   1.094
  280SOL    HW1 2771   3.411   0.253   1.102
  280SOL    HW2 2772   3.394   0.119   1.034
  280SOL     MW 2773   3.364   0.181   1.088
  281SOL     OW 2774   4.149   5.233   1.694
  281SOL    HW1 2775   4.133   5.201   1.783
  281SOL    HW2 2776   4.062   5.249   1.659
  281SOL     MW 2777   4.136   5.231   1.701
  282SOL     OW 2778   5.419   2.285   4.336
  282SOL    HW1 2779   5.475   2.312   4.409
  282SOL    HW2 2780   5.426   2.190   4.335
  282SOL     MW 2781   5.427   2.276   4.345
  283SOL     OW 2782   5.503   5.066   5.075
  283SOL    HW1 2783   5.438   5.027   5.017
  283SOL    HW2 2784   5.500   5.012   5.154
  283SOL     MW 2785   5.495   5.054   5.078
  284SOL     OW 2786   0.879   4.394   0.359
  284SOL    HW1 2787   0.895   4.395   0.265
  284SOL    HW2 2788   0.958   4.433   0.398
  284SOL     MW 2789   0.891   4.399   0.352
  285SOL     OW 2790   0.349   0.471   2.594
  285SOL    HW1 2791   0.405   0.459   2.671
  285SOL    HW2 2792   0.374   0.400   2.535
  285SOL     MW 2793   0.359   0.460   2.596
  286SOL     OW 2794   4.761   3.857   1.150
  286SOL    HW1 2795   4.840   3.829   1.196
  286SOL    HW2 2796   4.720   3.776   1.121
  286SOL     MW 2797   4.766   3.843   1.152
  287SOL     OW 2798   5.975   4.431   4.742
  287SOL    HW1 2799   6.020   4.488   4.680
  287SOL    HW2 2800   5.943   4.358   4.690
  287SOL     MW 2801   5.977   4.429   4.728
  288SOL     OW 2802   0.344   0.241   1.868
  288SOL    HW1 2803   0.361   0.214   1.778
  288SOL    HW2 2804   0.405   0.190   1.920
  288SOL     MW 2805   0.354   0.231   1.863
  289SOL     OW 2806   1.794   4.884   3.429
  289SOL    HW1 2807   1.858   4.862   3.497
  289SOL    HW2 2808   1.746   4.802   3.414
  289SOL     MW 2809   1.796   4.870   3.435
  290SOL     OW 2810   0.934   3.869   2.337
  290SOL    HW1 2811   0.909   3.952   2.297
  290SOL    HW2 2812   0.913   3.803   2.271
  290SOL     MW 2813   0.928   3.871   2.324
  291SOL     OW 2814   3.847   1.544   4.534
  291SOL    HW1 2815   3.833   1.629   4.575
  291SOL    HW2 2816   3.866   1.564   4.443
  291SOL     MW 2817   3.847   1.557   4.528
  292SOL     OW 2818   1.632   2.564   0.297
  292SOL    HW1 2819   1.679   2.574   0.380
  292SOL    HW2 2820   1.614   2.654   0.269
  292SOL     MW 2821   1.636   2.577   0.304
  293SOL     OW 2822   1.997   1.963   5.124
  293SOL    HW1 2823   2.071   1.912   5.091
  293SOL    HW2 2824   1.926   1.945   5.062
  293SOL     MW 2825   1.998   1.954   5.111
  294SOL     OW 2826   1.487   4.623   1.179
  294SOL    HW1 2827   1.450   4.637   1.267
  294SOL    HW2 2828   1.576   4.656   1.185
  294SOL     MW 2829   1.493   4.629   1.191
  295SOL     OW 2830   2.237   2.670   5.469
  295SOL    HW1 2831   2.301   2.737   5.494
  295SOL    HW2 2832   2.237   2.672   5.373
  295SOL     MW 2833   2.245   2.679   5.460
  296SOL     OW 2834   2.424   0.962   5.886
  296SOL    HW1 2835   2.459   0.915   5.963
  296SOL    HW2 2836   2.453   0.909   5.812
  296SOL     MW 2837   2.433   0.949   5.887
  297SOL     OW 2838   6.054   1.406   2.378
  297SOL    HW1 2839   5.963   1.376   2.385
  297SOL    HW2 2840   6.105   1.325   2.377
  297SOL     MW 2841   6.049   1.391   2.379
  298SOL     OW 2842   3.927   3.252   4.708
  298SOL    HW1 2843   3.893   3.313   4.642
  298SOL    HW2 2844   3.954   3.308   4.781
  298SOL     MW 2845   3.926   3.267   4.709
  299SOL     OW 2846   1.893   5.565   3.699
  299SOL    HW1 2847   1.879   5.573   3.605
  299SOL    HW2 2848   1.876   5.652   3.733
  299SOL     MW 2849   1.889   5.577   3.691
  300SOL     OW 2850   5.960   1.945   4.857
  300SOL    HW1 2851   5.970   1.864   4.807
  300SOL    HW2 2852   6.032   1.944   4.920
  300SOL     MW 2853   5.970   1.934   4.858
  301SOL     OW 2854   4.781   5.890   4.856
  301SOL    HW1 2855   4.695   5.868   4.891
  301SOL    HW2 2856   4.837   5.818   4.883
  301SOL     MW 2857   4.777   5.878   4.864
  302SOL     OW 2858   3.205   5.497   2.788
  302SOL    HW1 2859   3.217   5.581   2.744
  302SOL    HW2 2860   3.175   5.438   2.718
  302SOL     MW 2861   3.202   5.500   2.773
  303SOL     OW 2862   0.171   5.087   5.791
  303SOL    HW1 2863   0.108   5.024   5.826
  303SOL    HW2 2864   0.118   5.160   5.759
  303SOL     MW 2865   0.156   5.088   5.791
  304SOL     OW 2866   2.277   4.794   1.375
  304SOL    HW1 2867   2.189   4.758   1.385
  304SOL    HW2 2868   2.330   4.747   1.439
  304SOL     MW 2869   2.273   4.783   1.384
  305SOL     OW 2870   1.485   1.982   1.073
  305SOL    HW1 2871   1.498   1.902   1.020
  305SOL    HW2 2872   1.553   2.042   1.041
  305SOL     MW 2873   1.496   1.979   1.062
  306SOL     OW 2874   1.832   5.945   4.509
  306SOL    HW1 2875   1.852   6.010   4.441
  306SOL    HW2 2876   1.917   5.909   4.534
  306SOL     MW 2877   1.845   5.949   4.503
  307SOL     OW 2878   3.856   3.424   5.160
  307SOL    HW1 2879   3.770   3.383   5.164
  307SOL    HW2 2880   3.860   3.478   5.239
  307SOL     MW 2881   3.846   3.425   5.171
  308SOL     OW 2882   1.368   1.578   0.112
  308SOL    HW1 2883   1.354   1.560   0.205
  308SOL    HW2 2884   1.431   1.512   0.084
  308SOL     MW 2885   1.374   1.567   0.121
  309SOL     OW 2886   5.506   5.940   1.638
  309SOL    HW1 2887   5.410   5.934   1.632
  309SOL    HW2 2888   5.536   5.854   1.608
  309SOL     MW 2889   5.497   5.928   1.633
  310SOL     OW 2890   3.017   3.404   5.927
  310SOL    HW1 2891   2.956   3.421   5.999
  310SOL    HW2 2892   3.004   3.311   5.906
  310SOL     MW 2893   3.008   3.394   5.933
  311SOL     OW 2894   2.337   3.729   1.366
  311SOL    HW1 2895   2.427   3.761   1.371
  311SOL    HW2 2896   2.345   3.636   1.345
  311SOL     MW 2897   2.349   3.722   1.364
  312SOL     OW 2898   0.701   0.792   1.632
  312SOL    HW1 2899   0.612   0.794   1.595
  312SOL    HW2 2900   0.756   0.762   1.560
  312SOL     MW 2901   0.696   0.789   1.618
  313SOL     OW 2902   1.030   1.341   4.739
  313SOL    HW1 2903   0.943   1.331   4.699
  313SOL    HW2 2904   1.051   1.433   4.727
  313SOL     MW 2905   1.021   1.351   4.733
  314SOL     OW 2906   5.054   1.246   1.243
  314SOL    HW1 2907   5.036   1.193   1.321
  314SOL    HW2 2908   5.030   1.335   1.268
  314SOL     MW 2909   5.048   1.250   1.256
  315SOL     OW 2910   2.154   3.237   5.909
  315SOL    HW1 2911   2.129   3.219   5.818
  315SOL    HW2 2912   2.121   3.161   5.958
  315SOL     MW 2913   2.147   3.225   5.904
  316SOL     OW 2914   4.254   5.248   5.820
  316SOL    HW1 2915   4.234   5.342   5.821
  316SOL    HW2 2916   4.295   5.233   5.735
  316SOL     MW 2917   4.257   5.258   5.810
  317SOL     OW 2918   6.094   4.585   2.212
  317SOL    HW1 2919   6.059   4.669   2.182
  317SOL    HW2 2920   6.096   4.592   2.307
  317SOL     MW 2921   6.090   4.597   2.220
  318SOL     OW 2922   1.836   0.293   0.453
  318SOL    HW1 2923   1.804   0.266   0.367
  318SOL    HW2 2924   1.803   0.227   0.514
  318SOL     MW 2925   1.827   0.281   0.450
  319SOL     OW 2926   3.400   5.445   1.960
  319SOL    HW1 2927   3.446   5.526   1.983
  319SOL    HW2 2928   3.365   5.462   1.872
  319SOL     MW 2929   3.402   5.457   1.952
  320SOL     OW 2930   2.644   0.344   1.150
  320SOL    HW1 2931   2.589   0.293   1.210
  320SOL    HW2 2932   2.650   0.290   1.072
  320SOL     MW 2933   2.638   0.330   1.148
  321SOL     OW 2934   0.097   2.755   0.538
  321SOL    HW1 2935   0.027   2.768   0.602
  321SOL    HW2 2936   0.056   2.768   0.453
  321SOL     MW 2937   0.083   2.758   0.536
  322SOL     OW 2938   5.969   5.042   4.541
  322SOL    HW1 2939   5.976   5.004   4.628
  322SOL    HW2 2940   5.908   4.985   4.494
  322SOL     MW 2941   5.962   5.030   4.546
  323SOL     OW 2942   3.373   1.336   3.557
  323SOL    HW1 2943   3.404   1.383   3.634
  323SOL    HW2 2944   3.295   1.289   3.586
  323SOL     MW 2945   3.367   1.336   3.570
  324SOL     OW 2946   1.128   4.323   4.654
  324SOL    HW1 2947   1.035   4.330   4.634
  324SOL    HW2 2948   1.171   4.376   4.586
  324SOL     MW 2949   1.122   4.331   4.643
  325SOL     OW 2950   0.454   3.341   4.914
  325SOL    HW1 2951   0.479   3.433   4.923
  325SOL    HW2 2952   0.498   3.312   4.835
  325SOL     MW 2953   0.463   3.349   4.905
  326SOL     OW 2954   5.767   0.589   3.775
  326SOL    HW1 2955   5.761   0.498   3.806
  326SOL    HW2 2956   5.854   0.618   3.803
  326SOL     MW 2957   5.777   0.581   3.783
  327SOL     OW 2958   4.214   0.237   5.513
  327SOL    HW1 2959   4.195   0.288   5.435
  327SOL    HW2 2960   4.209   0.300   5.585
  327SOL     MW 2961   4.211   0.251   5.512
  328SOL     OW 2962   5.911   4.560   2.893
  328SOL    HW1 2963   5.937   4.503   2.965
  328SOL    HW2 2964   5.826   4.526   2.865
  328SOL     MW 2965   5.903   4.549   2.899
  329SOL     OW 2966   3.718   2.329   4.253
  329SOL    HW1 2967   3.811   2.337   4.277
  329SOL    HW2 2968   3.671   2.375   4.323
  329SOL     MW 2969   3.724   2.336   4.265
  330SOL     OW 2970   1.846   0.639   5.013
  330SOL    HW1 2971   1.933   0.660   5.046
  330SOL    HW2 2972   1.823   0.714   4.957
  330SOL     MW 2973   1.854   0.651   5.010
  331SOL     OW 2974   4.714   4.286   2.889
  331SOL    HW1 2975   4.742   4.330   2.808
  331SOL    HW2 2976   4.778   4.313   2.954
  331SOL     MW 2977   4.726   4.295   2.887
  332SOL     OW 2978   0.457   4.303   4.672
  332SOL    HW1 2979   0.444   4.363   4.598
  332SOL    HW2 2980   0.413   4.222   4.645
  332SOL     MW 2981   0.450   4.300   4.659
  333SOL     OW 2982   5.746   2.444   1.963
  333SOL    HW1 2983   5.782   2.355   1.970
  333SOL    HW2 2984   5.672   2.444   2.023
  333SOL     MW 2985   5.741   2.433   1.972
  334SOL     OW 2986   1.350   4.335   1.748
  334SOL    HW1 2987   1.327   4.320   1.656
  334SOL    HW2 2988   1.302   4.414   1.773
  334SOL     MW 2989   1.341   4.343   1.739
  335SOL     OW 2990   3.531   0.026   0.267
  335SOL    HW1 2991   3.568   0.041   0.354
  335SOL    HW2 2992   3.537  -0.068   0.254
  335SOL     MW 2993   3.536   0.016   0.276
  336SOL     OW 2994   3.044   0.776   5.654
  336SOL    HW1 2995   2.997   0.733   5.583
  336SOL    HW2 2996   2.979   0.782   5.725
  336SOL     MW 2997   3.029   0.771   5.654
  337SOL     OW 2998   4.106   5.043   0.483
  337SOL    HW1 2999   4.059   5.099   0.421
  337SOL    HW2 3000   4.165   5.103   0.530
  337SOL     MW 3001   4.108   5.058   0.481
  338SOL     OW 3002   4.872   4.685   2.730
  338SOL    HW1 3003   4.927   4.764   2.734
  338SOL    HW2 3004   4.928   4.619   2.690
  338SOL     MW 3005   4.886   4.687   2.725
  339SOL     OW 3006   2.315   2.072   2.887
  339SOL    HW1 3007   2.402   2.065   2.928
  339SOL    HW2 3008   2.300   1.985   2.850
  339SOL     MW 3009   2.324   2.060   2.887
  340SOL     OW 3010   0.280   1.711   0.727
  340SOL    HW1 3011   0.367   1.744   0.749
  340SOL    HW2 3012   0.255   1.658   0.802
  340SOL     MW 3013   0.288   1.708   0.740
  341SOL     OW 3014   2.123   3.486   2.051
  341SOL    HW1 3015   2.079   3.433   1.984
  341SOL    HW2 3016   2.065   3.561   2.064
  341SOL     MW 3017   2.110   3.489   2.044
  342SOL     OW 3018   5.429   1.476   2.248
  342SOL    HW1 3019   5.423   1.418   2.172
  342SOL    HW2 3020   5.414   1.418   2.323
  342SOL     MW 3021   5.426   1.461   2.248
  343SOL     OW 3022   5.359   3.004   0.425
  343SOL    HW1 3023   5.453   2.991   0.423
  343SOL    HW2 3024   5.335   3.001   0.517
  343SOL     MW 3025   5.368   3.002   0.436
  344SOL     OW 3026   0.510   3.868   5.165
  344SOL    HW1 3027   0.415   3.881   5.176
  344SOL    HW2 3028   0.523   3.872   5.070
  344SOL     MW 3029   0.499   3.870   5.154
  345SOL     OW 3030   4.616   0.636   5.063
  345SOL    HW1 3031   4.689   0.692   5.036
  345SOL    HW2 3032   4.586   0.596   4.981
  345SOL     MW 3033   4.621   0.638   5.049
  346SOL     OW 3034   1.816   4.233   5.034
  346SOL    HW1 3035   1.733   4.203   5.069
  346SOL    HW2 3036   1.794   4.312   4.984
  346SOL     MW 3037   1.803   4.239   5.032
  347SOL     OW 3038   1.106   2.046   2.975
  347SOL    HW1 3039   1.163   2.026   3.049
  347SOL    HW2 3040   1.020   2.014   3.002
  347SOL     MW 3041   1.102   2.039   2.988
  348SOL     OW 3042   3.037   1.337   3.479
  348SOL    HW1 3043   3.111   1.344   3.418
  348SOL    HW2 3044   2.970   1.289   3.430
  348SOL     MW 3045   3.038   1.332   3.465
  349SOL     OW 3046   0.927   1.501   0.227
  349SOL    HW1 3047   0.929   1.537   0.316
  349SOL    HW2 3048   0.972   1.416   0.235
  349SOL     MW 3049   0.933   1.494   0.240
  350SOL     OW 3050   6.073   0.458   1.399
  350SOL    HW1 3051   6.023   0.377   1.412
  350SOL    HW2 3052   6.019   0.510   1.340
  350SOL     MW 3053   6.060   0.454   1.393
  351SOL     OW 3054   5.148   5.584   4.605
  351SOL    HW1 3055   5.211   5.560   4.537
  351SOL    HW2 3056   5.188   5.658   4.650
  351SOL     MW 3057   5.162   5.590   4.602
  352SOL     OW 3058   2.357   0.301   5.648
  352SOL    HW1 3059   2.366   0.395   5.635
  352SOL    HW2 3060   2.382   0.287   5.739
  352SOL     MW 3061   2.361   0.311   5.658
  353SOL     OW 3062   6.030   5.836   3.879
  353SOL    HW1 3063   6.052   5.887   3.801
  353SOL    HW2 3064   6.089   5.869   3.947
  353SOL     MW 3065   6.040   5.847   3.878
  354SOL     OW 3066   5.123   5.987   1.437
  354SOL    HW1 3067   5.149   5.922   1.502
  354SOL    HW2 3068   5.200   5.998   1.381
  354SOL     MW 3069   5.136   5.980   1.438
  355SOL     OW 3070   1.038   0.196   3.455
  355SOL    HW1 3071   0.992   0.182   3.372
  355SOL    HW2 3072   1.041   0.109   3.496
  355SOL     MW 3073   1.033   0.183   3.450
  356SOL     OW 3074   2.903   4.403   0.448
  356SOL    HW1 3075   2.901   4.485   0.400
  356SOL    HW2 3076   2.996   4.379   0.451
  356SOL     MW 3077   2.915   4.410   0.442
  357SOL     OW 3078   1.454   5.260   2.918
  357SOL    HW1 3079   1.407   5.320   2.976
  357SOL    HW2 3080   1.541   5.254   2.956
  357SOL     MW 3081   1.459   5.267   2.930
  358SOL     OW 3082   4.058   3.911   4.694
  358SOL    HW1 3083   4.059   3.957   4.778
  358SOL    HW2 3084   4.105   3.829   4.711
  358SOL     MW 3085   4.064   3.906   4.707
  359SOL     OW 3086   1.588   1.725   4.404
  359SOL    HW1 3087   1.580   1.782   4.480
  359SOL    HW2 3088   1.572   1.783   4.329
  359SOL     MW 3089   1.585   1.740   4.404
  360SOL     OW 3090   1.475   2.880   5.519
  360SOL    HW1 3091   1.440   2.806   5.469
  360SOL    HW2 3092   1.402   2.942   5.525
  360SOL     MW 3093   1.461   2.878   5.513
  361SOL     OW 3094   3.768   2.731   0.678
  361SOL    HW1 3095   3.823   2.793   0.725
  361SOL    HW2 3096   3.702   2.786   0.635
  361SOL     MW 3097   3.767   2.746   0.679
  362SOL     OW 3098   6.109   4.869   3.061
  362SOL    HW1 3099   6.203   4.873   3.044
  362SOL    HW2 3100   6.091   4.775   3.072
  362SOL     MW 3101   6.119   4.857   3.060
  363SOL     OW 3102   6.106   3.522   1.362
  363SOL    HW1 3103   6.185   3.564   1.397
  363SOL    HW2 3104   6.102   3.551   1.271
  363SOL     MW 3105   6.115   3.531   1.355
  364SOL     OW 3106   2.343   1.993   2.399
  364SOL    HW1 3107   2.380   2.068   2.352
  364SOL    HW2 3108   2.416   1.961   2.453
  364SOL     MW 3109   2.357   1.999   2.400
  365SOL     OW 3110   1.622   0.223   4.479
  365SOL    HW1 3111   1.600   0.312   4.506
  365SOL    HW2 3112   1.709   0.231   4.441
  365SOL     MW 3113   1.631   0.235   4.478
  366SOL     OW 3114   1.661   4.977   0.307
  366SOL    HW1 3115   1.725   5.029   0.259
  366SOL    HW2 3116   1.695   4.974   0.396
  366SOL     MW 3117   1.673   4.984   0.312
  367SOL     OW 3118   2.627   0.579   2.163
  367SOL    HW1 3119   2.534   0.585   2.141
  367SOL    HW2 3120   2.671   0.570   2.078
  367SOL     MW 3121   2.621   0.578   2.149
  368SOL     OW 3122   5.321   4.682   5.709
  368SOL    HW1 3123   5.345   4.762   5.754
  368SOL    HW2 3124   5.401   4.655   5.664
  368SOL     MW 3125   5.334   4.688   5.709
  369SOL     OW 3126   2.620   4.953   2.327
  369SOL    HW1 3127   2.648   4.926   2.415
  369SOL    HW2 3128   2.527   4.974   2.337
  369SOL     MW 3129   2.612   4.952   2.340
  370SOL     OW 3130   4.364   1.500   4.565
  370SOL    HW1 3131   4.442   1.528   4.516
  370SOL    HW2 3132   4.291   1.539   4.516
  370SOL     MW 3133   4.364   1.508   4.552
  371SOL     OW 3134   1.351   5.633   4.854
  371SOL    HW1 3135   1.274   5.623   4.798
  371SOL    HW2 3136   1.318   5.671   4.935
  371SOL     MW 3137   1.337   5.636   4.857
  372SOL     OW 3138   0.843   2.201   4.214
  372SOL    HW1 3139   0.871   2.187   4.123
  372SOL    HW2 3140   0.840   2.297   4.223
  372SOL     MW 3141   0.847   2.212   4.204
  373SOL     OW 3142   5.249   2.258   0.536
  373SOL    HW1 3143   5.184   2.284   0.600
  373SOL    HW2 3144   5.273   2.168   0.561
  373SOL     MW 3145   5.244   2.250   0.547
  374SOL     OW 3146   0.618   2.074   1.636
  374SOL    HW1 3147   0.599   2.021   1.559
  374SOL    HW2 3148   0.674   2.019   1.690
  374SOL     MW 3149   0.623   2.060   1.633
  375SOL     OW 3150   1.119   2.209   4.710
  375SOL    HW1 3151   1.166   2.195   4.792
  375SOL    HW2 3152   1.062   2.133   4.701
  375SOL     MW 3153   1.117   2.198   4.719
  376SOL     OW 3154   1.824   5.529   4.677
  376SOL    HW1 3155   1.771   5.606   4.700
  376SOL    HW2 3156   1.774   5.455   4.711
  376SOL     MW 3157   1.811   5.530   4.685
  377SOL     OW 3158   4.338   2.228   5.082
  377SOL    HW1 3159   4.254   2.203   5.043
  377SOL    HW2 3160   4.396   2.242   5.007
  377SOL     MW 3161   4.335   2.227   5.067
  378SOL     OW 3162   5.042   3.474   3.828
  378SOL    HW1 3163   5.036   3.430   3.913
  378SOL    HW2 3164   5.103   3.546   3.843
  378SOL     MW 3165   5.049   3.477   3.841
  379SOL     OW 3166   1.104   5.650   4.764
  379SOL    HW1 3167   1.092   5.742   4.789
  379SOL    HW2 3168   1.084   5.648   4.670
  379SOL     MW 3169   1.100   5.662   4.755
  380SOL     OW 3170   1.304   3.055   5.133
  380SOL    HW1 3171   1.340   3.054   5.044
  380SOL    HW2 3172   1.303   2.963   5.159
  380SOL     MW 3173   1.308   3.043   5.125
  381SOL     OW 3174   0.679   2.043   4.391
  381SOL    HW1 3175   0.729   2.092   4.325
  381SOL    HW2 3176   0.737   2.036   4.466
  381SOL     MW 3177   0.693   2.048   4.392
  382SOL     OW 3178   0.434   1.690   3.265
  382SOL    HW1 3179   0.508   1.728   3.218
  382SOL    HW2 3180   0.446   1.596   3.259
  382SOL     MW 3181   0.445   1.683   3.258
  383SOL     OW 3182   4.795   4.981   2.111
  383SOL    HW1 3183   4.779   4.922   2.037
  383SOL    HW2 3184   4.890   4.990   2.115
  383SOL     MW 3185   4.805   4.975   2.102
  384SOL     OW 3186   4.155   3.864   5.527
  384SOL    HW1 3187   4.072   3.883   5.570
  384SOL    HW2 3188   4.130   3.822   5.444
  384SOL     MW 3189   4.141   3.861   5.522
  385SOL     OW 3190   3.914   1.578   4.855
  385SOL    HW1 3191   3.960   1.626   4.787
  385SOL    HW2 3192   3.895   1.644   4.922
  385SOL     MW 3193   3.917   1.593   4.855
  386SOL     OW 3194   4.127   4.505   4.576
  386SOL    HW1 3195   4.202   4.453   4.605
  386SOL    HW2 3196   4.098   4.462   4.495
  386SOL     MW 3197   4.133   4.493   4.569
  387SOL     OW 3198   0.760   4.282   2.561
  387SOL    HW1 3199   0.842   4.319   2.593
  387SOL    HW2 3200   0.752   4.198   2.607
  387SOL     MW 3201   0.769   4.276   2.571
  388SOL     OW 3202   0.202   0.122   1.454
  388SOL    HW1 3203   0.248   0.203   1.475
  388SOL    HW2 3204   0.110   0.142   1.468
  388SOL     MW 3205   0.196   0.135   1.458
  389SOL     OW 3206   5.141   5.243   4.556
  389SOL    HW1 3207   5.067   5.273   4.504
  389SOL    HW2 3208   5.170   5.163   4.512
  389SOL     MW 3209   5.135   5.236   4.544
  390SOL     OW 3210   2.798   0.931   1.409
  390SOL    HW1 3211   2.756   1.016   1.395
  390SOL    HW2 3212   2.768   0.877   1.337
  390SOL     MW 3213   2.789   0.935   1.398
  391SOL     OW 3214   2.081   5.716   4.840
  391SOL    HW1 3215   2.001   5.707   4.892
  391SOL    HW2 3216   2.134   5.779   4.889
  391SOL     MW 3217   2.077   5.723   4.853
  392SOL     OW 3218   4.657   0.715   2.538
  392SOL    HW1 3219   4.589   0.781   2.545
  392SOL    HW2 3220   4.635   0.665   2.459
  392SOL     MW 3221   4.646   0.717   2.529
  393SOL     OW 3222   1.391   3.636   3.545
  393SOL    HW1 3223   1.461   3.695   3.517
  393SOL    HW2 3224   1.369   3.586   3.466
  393SOL     MW 3225   1.397   3.637   3.531
  394SOL     OW 3226   1.595   3.440   3.411
  394SOL    HW1 3227   1.540   3.475   3.341
  394SOL    HW2 3228   1.674   3.409   3.367
  394SOL     MW 3229   1.598   3.440   3.396
  395SOL     OW 3230   0.734   4.734   4.432
  395SOL    HW1 3231   0.726   4.651   4.479
  395SOL    HW2 3232   0.663   4.733   4.368
  395SOL     MW 3233   0.724   4.723   4.430
  396SOL     OW 3234   4.871   0.728   1.042
  396SOL    HW1 3235   4.936   0.789   1.075
  396SOL    HW2 3236   4.919   0.674   0.979
  396SOL     MW 3237   4.885   0.729   1.038
  397SOL     OW 3238   6.116   0.826   1.020
  397SOL    HW1 3239   6.149   0.739   1.040
  397SOL    HW2 3240   6.021   0.819   1.030
  397SOL     MW 3241   6.108   0.814   1.024
  398SOL     OW 3242   3.089   4.379   4.600
  398SOL    HW1 3243   3.163   4.324   4.626
  398SOL    HW2 3244   3.018   4.316   4.583
  398SOL     MW 3245   3.089   4.364   4.601
  399SOL     OW 3246   1.805   1.722   4.947
  399SOL    HW1 3247   1.856   1.680   5.016
  399SOL    HW2 3248   1.744   1.779   4.993
  399SOL     MW 3249   1.804   1.724   4.961
  400SOL     OW 3250   4.183   0.810   1.069
  400SOL    HW1 3251   4.217   0.866   1.138
  400SOL    HW2 3252   4.112   0.861   1.030
  400SOL     MW 3253   4.178   0.824   1.073
  401SOL     OW 3254   2.470   1.225   4.863
  401SOL    HW1 3255   2.560   1.203   4.887
  401SOL    HW2 3256   2.443   1.291   4.926
  401SOL     MW 3257   2.479   1.231   4.874
  402SOL     OW 3258   4.829   1.722   0.572
  402SOL    HW1 3259   4.777   1.737   0.492
  402SOL    HW2 3260   4.920   1.726   0.543
  402SOL     MW 3261   4.834   1.724   0.558
  403SOL     OW 3262   2.992   5.271   1.517
  403SOL    HW1 3263   3.059   5.336   1.538
  403SOL    HW2 3264   2.910   5.313   1.543
  403SOL     MW 3265   2.990   5.285   1.523
  404SOL     OW 3266   2.076   2.864   4.875
  404SOL    HW1 3267   2.132   2.822   4.809
  404SOL    HW2 3268   2.024   2.792   4.911
  404SOL     MW 3269   2.076   2.849   4.871
  405SOL     OW 3270   5.398   4.908   1.869
  405SOL    HW1 3271   5.462   4.874   1.807
  405SOL    HW2 3272   5.351   4.831   1.900
  405SOL     MW 3273   5.400   4.894   1.865
  406SOL     OW 3274   3.800   1.193   6.014
  406SOL    HW1 3275   3.869   1.258   6.028
  406SOL    HW2 3276   3.838   1.131   5.953
  406SOL     MW 3277   3.814   1.193   6.008
  407SOL     OW 3278   2.936   3.017   1.293
  407SOL    HW1 3279   3.017   3.022   1.343
  407SOL    HW2 3280   2.876   2.967   1.349
  407SOL     MW 3281   2.939   3.011   1.307
  408SOL     OW 3282   5.242   3.205   1.051
  408SOL    HW1 3283   5.218   3.199   0.959
  408SOL    HW2 3284   5.190   3.136   1.093
  408SOL     MW 3285   5.232   3.195   1.045
  409SOL     OW 3286   2.675   5.983   2.185
  409SOL    HW1 3287   2.666   5.889   2.197
  409SOL    HW2 3288   2.587   6.018   2.201
  409SOL     MW 3289   2.662   5.976   2.188
  410SOL     OW 3290   1.097   4.296   0.694
  410SOL    HW1 3291   1.017   4.347   0.700
  410SOL    HW2 3292   1.167   4.360   0.702
  410SOL     MW 3293   1.096   4.310   0.696
  411SOL     OW 3294   3.461   0.003   4.547
  411SOL    HW1 3295   3.448   0.098   4.548
  411SOL    HW2 3296   3.415  -0.028   4.625
  411SOL     MW 3297   3.453   0.011   4.557
  412SOL     OW 3298   5.620   1.394   4.946
  412SOL    HW1 3299   5.619   1.318   4.887
  412SOL    HW2 3300   5.708   1.394   4.984
  412SOL     MW 3301   5.631   1.384   4.943
  413SOL     OW 3302   0.246   2.519   1.209
  413SOL    HW1 3303   0.204   2.477   1.284
  413SOL    HW2 3304   0.290   2.596   1.246
  413SOL     MW 3305   0.246   2.523   1.223
  414SOL     OW 3306   4.318   5.931   5.283
  414SOL    HW1 3307   4.268   5.864   5.235
  414SOL    HW2 3308   4.351   5.885   5.360
  414SOL     MW 3309   4.316   5.916   5.286
  415SOL     OW 3310   0.281   0.152   4.585
  415SOL    HW1 3311   0.293   0.142   4.680
  415SOL    HW2 3312   0.370   0.149   4.549
  415SOL     MW 3313   0.294   0.150   4.593
  416SOL     OW 3314   1.705   3.394   1.529
  416SOL    HW1 3315   1.671   3.381   1.441
  416SOL    HW2 3316   1.671   3.320   1.579
  416SOL     MW 3317   1.696   3.383   1.524
  417SOL     OW 3318   1.756   1.206   0.544
  417SOL    HW1 3319   1.731   1.114   0.542
  417SOL    HW2 3320   1.849   1.206   0.521
  417SOL     MW 3321   1.765   1.194   0.541
  418SOL     OW 3322   4.069   0.513   1.744
  418SOL    HW1 3323   4.054   0.531   1.651
  418SOL    HW2 3324   4.046   0.421   1.755
  418SOL     MW 3325   4.064   0.503   1.733
  419SOL     OW 3326   4.451   3.474   6.102
  419SOL    HW1 3327   4.449   3.568   6.084
  419SOL    HW2 3328   4.381   3.461   6.167
  419SOL     MW 3329   4.442   3.485   6.108
  420SOL     OW 3330   1.162   1.889   4.681
  420SOL    HW1 3331   1.222   1.958   4.655
  420SOL    HW2 3332   1.146   1.904   4.774
  420SOL     MW 3333   1.168   1.899   4.690
  421SOL     OW 3334   0.916   5.062   3.845
  421SOL    HW1 3335   0.831   5.068   3.889
  421SOL    HW2 3336   0.896   5.034   3.756
  421SOL     MW 3337   0.903   5.059   3.840
  422SOL     OW 3338   2.469   5.775   5.281
  422SOL    HW1 3339   2.517   5.800   5.203
  422SOL    HW2 3340   2.383   5.816   5.272
  422SOL     MW 3341   2.464   5.783   5.270
  423SOL     OW 3342   4.307   1.622   5.188
  423SOL    HW1 3343   4.241   1.553   5.198
  423SOL    HW2 3344   4.291   1.658   5.100
  423SOL     MW 3345   4.296   1.618   5.178
  424SOL     OW 3346   4.065   2.354   1.097
  424SOL    HW1 3347   4.121   2.426   1.128
  424SOL    HW2 3348   3.987   2.359   1.153
  424SOL     MW 3349   4.062   2.364   1.108
  425SOL     OW 3350   0.028   1.325   5.668
  425SOL    HW1 3351  -0.027   1.262   5.621
  425SOL    HW2 3352   0.011   1.308   5.760
  425SOL     MW 3353   0.019   1.314   5.673
  426SOL     OW 3354   0.350   2.784   2.784
  426SOL    HW1 3355   0.309   2.699   2.768
  426SOL    HW2 3356   0.444   2.766   2.779
  426SOL     MW 3357   0.357   2.770   2.782
  427SOL     OW 3358   2.079   0.845   0.946
  427SOL    HW1 3359   2.130   0.841   0.865
  427SOL    HW2 3360   2.138   0.887   1.009
  427SOL     MW 3361   2.093   0.850   0.944
  428SOL     OW 3362   4.117   3.504   1.776
  428SOL    HW1 3363   4.171   3.562   1.829
  428SOL    HW2 3364   4.051   3.562   1.737
  428SOL     MW 3365   4.115   3.519   1.778
  429SOL     OW 3366   2.646   4.649   0.727
  429SOL    HW1 3367   2.634   4.675   0.636
  429SOL    HW2 3368   2.647   4.731   0.775
  429SOL     MW 3369   2.645   4.663   0.722
  430SOL     OW 3370   2.828   5.454   1.857
  430SOL    HW1 3371   2.758   5.422   1.915
  430SOL    HW2 3372   2.842   5.544   1.883
  430SOL     MW 3373   2.821   5.461   1.868
  431SOL     OW 3374   5.710   4.062   3.786
  431SOL    HW1 3375   5.643   4.051   3.854
  431SOL    HW2 3376   5.661   4.090   3.709
  431SOL     MW 3377   5.695   4.064   3.785
  432SOL     OW 3378   5.013   5.352   1.324
  432SOL    HW1 3379   4.968   5.391   1.250
  432SOL    HW2 3380   5.105   5.374   1.312
  432SOL     MW 3381   5.019   5.360   1.313
  433SOL     OW 3382   5.592   3.700   5.467
  433SOL    HW1 3383   5.669   3.737   5.425
  433SOL    HW2 3384   5.550   3.774   5.511
  433SOL     MW 3385   5.596   3.714   5.467
  434SOL     OW 3386   5.308   5.979   4.561
  434SOL    HW1 3387   5.296   5.953   4.469
  434SOL    HW2 3388   5.365   5.911   4.598
  434SOL     MW 3389   5.314   5.967   4.554
  435SOL     OW 3390   5.606   3.026   4.618
  435SOL    HW1 3391   5.649   3.040   4.703
  435SOL    HW2 3392   5.672   3.054   4.554
  435SOL     MW 3393   5.620   3.031   4.620
  436SOL     OW 3394   2.659   2.871   5.114
  436SOL    HW1 3395   2.629   2.781   5.101
  436SOL    HW2 3396   2.641   2.889   5.206
  436SOL     MW 3397   2.653   2.862   5.124
  437SOL     OW 3398   5.844   0.731   0.953
  437SOL    HW1 3399   5.820   0.722   0.861
  437SOL    HW2 3400   5.763   0.757   0.997
  437SOL     MW 3401   5.830   0.733   0.947
  438SOL     OW 3402   3.134   0.767   3.063
  438SOL    HW1 3403   3.087   0.765   3.146
  438SOL    HW2 3404   3.100   0.844   3.018
  438SOL     MW 3405   3.124   0.777   3.068
  439SOL     OW 3406   0.236   0.838   2.913
  439SOL    HW1 3407   0.152   0.813   2.875
  439SOL    HW2 3408   0.214   0.875   2.999
  439SOL     MW 3409   0.222   0.839   2.919
  440SOL     OW 3410   5.938   4.927   1.085
  440SOL    HW1 3411   5.874   4.928   1.014
  440SOL    HW2 3412   6.021   4.949   1.043
  440SOL     MW 3413   5.940   4.930   1.071
  441SOL     OW 3414   1.197   5.432   2.641
  441SOL    HW1 3415   1.130   5.477   2.590
  441SOL    HW2 3416   1.269   5.495   2.648
  441SOL     MW 3417   1.198   5.446   2.636
  442SOL     OW 3418   2.473   0.530   0.349
  442SOL    HW1 3419   2.537   0.484   0.403
  442SOL    HW2 3420   2.403   0.465   0.335
  442SOL     MW 3421   2.472   0.515   0.354
  443SOL     OW 3422   2.305   3.924   3.925
  443SOL    HW1 3423   2.236   3.990   3.923
  443SOL    HW2 3424   2.268   3.849   3.878
  443SOL     MW 3425   2.292   3.923   3.919
  444SOL     OW 3426   1.901   0.537   0.554
  444SOL    HW1 3427   1.967   0.500   0.613
  444SOL    HW2 3428   1.868   0.461   0.506
  444SOL     MW 3429   1.905   0.522   0.556
  445SOL     OW 3430   5.622   4.435   0.193
  445SOL    HW1 3431   5.582   4.501   0.136
  445SOL    HW2 3432   5.664   4.374   0.133
  445SOL     MW 3433   5.622   4.436   0.178
  446SOL     OW 3434   5.730   6.080   4.342
  446SOL    HW1 3435   5.794   6.151   4.342
  446SOL    HW2 3436   5.720   6.057   4.434
  446SOL     MW 3437   5.737   6.086   4.354
  447SOL     OW 3438   3.952   5.743   4.458
  447SOL    HW1 3439   3.968   5.671   4.519
  447SOL    HW2 3440   3.863   5.772   4.477
  447SOL     MW 3441   3.943   5.738   4.468
  448SOL     OW 3442   2.044   5.709   0.532
  448SOL    HW1 3443   2.108   5.702   0.603
  448SOL    HW2 3444   2.090   5.676   0.455
  448SOL     MW 3445   2.058   5.704   0.531
  449SOL     OW 3446   1.384   2.454   5.951
  449SOL    HW1 3447   1.426   2.386   5.898
  449SOL    HW2 3448   1.311   2.484   5.896
  449SOL     MW 3449   1.380   2.449   5.937
  450SOL     OW 3450   1.384   0.402   2.688
  450SOL    HW1 3451   1.369   0.485   2.643
  450SOL    HW2 3452   1.334   0.338   2.637
  450SOL     MW 3453   1.376   0.405   2.676
  451SOL     OW 3454   0.260   3.051   5.295
  451SOL    HW1 3455   0.164   3.044   5.288
  451SOL    HW2 3456   0.275   3.067   5.388
  451SOL     MW 3457   0.249   3.052   5.306
  452SOL     OW 3458   2.144   5.140   2.946
  452SOL    HW1 3459   2.096   5.131   3.028
  452SOL    HW2 3460   2.083   5.184   2.887
  452SOL     MW 3461   2.130   5.145   2.949
  453SOL     OW 3462   2.848   2.422   0.291
  453SOL    HW1 3463   2.872   2.353   0.228
  453SOL    HW2 3464   2.929   2.471   0.304
  453SOL     MW 3465   2.861   2.419   0.284
  454SOL     OW 3466   1.422   5.770   3.768
  454SOL    HW1 3467   1.481   5.804   3.700
  454SOL    HW2 3468   1.481   5.730   3.832
  454SOL     MW 3469   1.437   5.769   3.768
  455SOL     OW 3470   1.478   6.076   2.863
  455SOL    HW1 3471   1.499   6.162   2.898
  455SOL    HW2 3472   1.462   6.022   2.941
  455SOL     MW 3473   1.478   6.080   2.878
  456SOL     OW 3474   5.522   0.372   1.370
  456SOL    HW1 3475   5.522   0.365   1.466
  456SOL    HW2 3476   5.433   0.350   1.345
  456SOL     MW 3477   5.511   0.368   1.379
  457SOL     OW 3478   5.112   4.217   4.041
  457SOL    HW1 3479   5.103   4.312   4.034
  457SOL    HW2 3480   5.195   4.204   4.088
  457SOL     MW 3481   5.122   4.227   4.046
  458SOL     OW 3482   3.910   3.691   1.725
  458SOL    HW1 3483   3.976   3.726   1.665
  458SOL    HW2 3484   3.867   3.769   1.760
  458SOL     MW 3485   3.913   3.706   1.722
  459SOL     OW 3486   2.052   5.289   0.802
  459SOL    HW1 3487   1.963   5.255   0.799
  459SOL    HW2 3488   2.050   5.367   0.748
  459SOL     MW 3489   2.040   5.295   0.795
  460SOL     OW 3490   3.462   1.204   1.648
  460SOL    HW1 3491   3.557   1.211   1.638
  460SOL    HW2 3492   3.434   1.144   1.579
  460SOL     MW 3493   3.470   1.198   1.638
  461SOL     OW 3494   0.050   3.884   4.698
  461SOL    HW1 3495   0.106   3.810   4.724
  461SOL    HW2 3496   0.046   3.879   4.603
  461SOL     MW 3497   0.057   3.874   4.689
  462SOL     OW 3498   2.659   0.493   3.693
  462SOL    HW1 3499   2.742   0.497   3.645
  462SOL    HW2 3500   2.598   0.451   3.632
  462SOL     MW 3501   2.662   0.488   3.679
  463SOL     OW 3502   2.320   4.723   4.649
  463SOL    HW1 3503   2.298   4.816   4.649
  463SOL    HW2 3504   2.298   4.693   4.561
  463SOL     MW 3505   2.314   4.731   4.638
  464SOL     OW 3506   3.033   3.908   1.130
  464SOL    HW1 3507   2.980   3.828   1.132
  464SOL    HW2 3508   3.120   3.881   1.157
  464SOL     MW 3509   3.037   3.895   1.134
  465SOL     OW 3510   3.384   1.291   0.091
  465SOL    HW1 3511   3.379   1.198   0.068
  465SOL    HW2 3512   3.447   1.328   0.029
  465SOL     MW 3513   3.391   1.284   0.080
  466SOL     OW 3514   3.926   1.145   1.113
  466SOL    HW1 3515   3.882   1.172   1.193
  466SOL    HW2 3516   3.860   1.155   1.045
  466SOL     MW 3517   3.912   1.150   1.114
  467SOL     OW 3518   3.560   4.439   1.062
  467SOL    HW1 3519   3.506   4.453   1.140
  467SOL    HW2 3520   3.648   4.463   1.089
  467SOL     MW 3521   3.564   4.444   1.076
  468SOL     OW 3522   2.146   5.332   5.865
  468SOL    HW1 3523   2.075   5.350   5.804
  468SOL    HW2 3524   2.156   5.413   5.915
  468SOL     MW 3525   2.138   5.345   5.863
  469SOL     OW 3526   3.396   4.119   1.310
  469SOL    HW1 3527   3.360   4.198   1.351
  469SOL    HW2 3528   3.470   4.095   1.366
  469SOL     MW 3529   3.401   4.126   1.323
  470SOL     OW 3530   3.876   0.176   4.786
  470SOL    HW1 3531   3.943   0.241   4.805
  470SOL    HW2 3532   3.884   0.111   4.856
  470SOL     MW 3533   3.885   0.176   4.797
  471SOL     OW 3534   5.854   1.340   1.210
  471SOL    HW1 3535   5.822   1.252   1.192
  471SOL    HW2 3536   5.947   1.329   1.227
  471SOL     MW 3537   5.862   1.328   1.210
  472SOL     OW 3538   3.768   0.034   1.299
  472SOL    HW1 3539   3.855   0.066   1.324
  472SOL    HW2 3540   3.717   0.037   1.380
  472SOL     MW 3541   3.773   0.039   1.312
  473SOL     OW 3542   4.492   2.486   1.789
  473SOL    HW1 3543   4.431   2.548   1.830
  473SOL    HW2 3544   4.532   2.535   1.717
  473SOL     MW 3545   4.489   2.500   1.785
  474SOL     OW 3546   4.641   5.578   1.225
  474SOL    HW1 3547   4.648   5.625   1.142
  474SOL    HW2 3548   4.549   5.553   1.230
  474SOL     MW 3549   4.630   5.581   1.215
  475SOL     OW 3550   5.774   3.365   4.800
  475SOL    HW1 3551   5.850   3.396   4.849
  475SOL    HW2 3552   5.698   3.392   4.852
  475SOL     MW 3553   5.774   3.372   4.813
  476SOL     OW 3554   6.064   3.067   0.352
  476SOL    HW1 3555   6.049   3.120   0.274
  476SOL    HW2 3556   6.138   3.109   0.396
  476SOL     MW 3557   6.072   3.079   0.348
  477SOL     OW 3558   0.609   5.960   3.642
  477SOL    HW1 3559   0.543   5.899   3.610
  477SOL    HW2 3560   0.691   5.930   3.602
  477SOL     MW 3561   0.611   5.949   3.632
  478SOL     OW 3562   5.292   5.897   6.097
  478SOL    HW1 3563   5.357   5.965   6.079
  478SOL    HW2 3564   5.328   5.818   6.056
  478SOL     MW 3565   5.305   5.895   6.089
  479SOL     OW 3566   1.339   2.260   4.918
  479SOL    HW1 3567   1.369   2.279   5.007
  479SOL    HW2 3568   1.337   2.346   4.875
  479SOL     MW 3569   1.342   2.274   4.924
  480SOL     OW 3570   5.802   1.242   3.067
  480SOL    HW1 3571   5.789   1.182   2.993
  480SOL    HW2 3572   5.871   1.201   3.119
  480SOL     MW 3573   5.809   1.229   3.064
  481SOL     OW 3574   5.070   2.441   4.472
  481SOL    HW1 3575   5.020   2.363   4.451
  481SOL    HW2 3576   5.108   2.469   4.388
  481SOL     MW 3577   5.068   2.435   4.458
  482SOL     OW 3578   1.866   4.863   0.481
  482SOL    HW1 3579   1.937   4.924   0.500
  482SOL    HW2 3580   1.853   4.815   0.563
  482SOL     MW 3581   1.873   4.864   0.494
  483SOL     OW 3582   4.391   1.103   5.709
  483SOL    HW1 3583   4.341   1.072   5.785
  483SOL    HW2 3584   4.326   1.110   5.639
  483SOL     MW 3585   4.376   1.100   5.710
  484SOL     OW 3586   5.087   3.996   1.014
  484SOL    HW1 3587   5.090   3.915   1.065
  484SOL    HW2 3588   5.130   4.061   1.068
  484SOL     MW 3589   5.093   3.994   1.027
  485SOL     OW 3590   3.148   4.589   0.162
  485SOL    HW1 3591   3.208   4.592   0.236
  485SOL    HW2 3592   3.122   4.498   0.156
  485SOL     MW 3593   3.152   4.578   0.171
  486SOL     OW 3594   4.039   5.838   6.030
  486SOL    HW1 3595   3.949   5.859   6.056
  486SOL    HW2 3596   4.041   5.743   6.026
  486SOL     MW 3597   4.027   5.829   6.033
  487SOL     OW 3598   1.819   3.188   4.592
  487SOL    HW1 3599   1.795   3.246   4.665
  487SOL    HW2 3600   1.735   3.157   4.559
  487SOL     MW 3601   1.805   3.192   4.598
  488SOL     OW 3602   2.618   0.956   4.181
  488SOL    HW1 3603   2.650   1.001   4.103
  488SOL    HW2 3604   2.531   0.924   4.156
  488SOL     MW 3605   2.611   0.958   4.168
  489SOL     OW 3606   1.028   1.467   3.694
  489SOL    HW1 3607   1.087   1.497   3.763
  489SOL    HW2 3608   0.981   1.546   3.668
  489SOL     MW 3609   1.029   1.481   3.700
  490SOL     OW 3610   2.236   4.214   3.074
  490SOL    HW1 3611   2.282   4.272   3.013
  490SOL    HW2 3612   2.145   4.213   3.043
  490SOL     MW 3613   2.230   4.221   3.062
  491SOL     OW 3614   4.466   1.536   0.410
  491SOL    HW1 3615   4.491   1.536   0.502
  491SOL    HW2 3616   4.371   1.541   0.411
  491SOL     MW 3617   4.457   1.537   0.422
  492SOL     OW 3618   5.329   4.414   2.415
  492SOL    HW1 3619   5.353   4.421   2.507
  492SOL    HW2 3620   5.253   4.356   2.415
  492SOL     MW 3621   5.322   4.408   2.427
  493SOL     OW 3622   0.804   2.073   5.495
  493SOL    HW1 3623   0.894   2.076   5.464
  493SOL    HW2 3624   0.807   2.116   5.581
  493SOL     MW 3625   0.816   2.079   5.502
  494SOL     OW 3626   4.650   2.965   4.735
  494SOL    HW1 3627   4.655   2.880   4.690
  494SOL    HW2 3628   4.556   2.984   4.739
  494SOL     MW 3629   4.638   2.956   4.730
  495SOL     OW 3630   5.247   2.155   5.828
  495SOL    HW1 3631   5.334   2.163   5.866
  495SOL    HW2 3632   5.226   2.243   5.796
  495SOL     MW 3633   5.255   2.167   5.829
  496SOL     OW 3634   4.144   0.411   4.147
  496SOL    HW1 3635   4.095   0.405   4.065
  496SOL    HW2 3636   4.089   0.365   4.212
  496SOL     MW 3637   4.130   0.404   4.145
  497SOL     OW 3638   1.236   5.060   0.974
  497SOL    HW1 3639   1.172   5.120   1.012
  497SOL    HW2 3640   1.259   5.001   1.046
  497SOL     MW 3641   1.231   5.060   0.988
  498SOL     OW 3642   0.344   4.437   3.628
  498SOL    HW1 3643   0.437   4.436   3.605
  498SOL    HW2 3644   0.320   4.530   3.627
  498SOL     MW 3645   0.353   4.449   3.625
  499SOL     OW 3646   4.267   3.217   5.500
  499SOL    HW1 3647   4.278   3.297   5.551
  499SOL    HW2 3648   4.352   3.173   5.505
  499SOL     MW 3649   4.279   3.221   5.507
  500SOL     OW 3650   4.578   5.113   5.134
  500SOL    HW1 3651   4.622   5.045   5.083
  500SOL    HW2 3652   4.642   5.139   5.201
  500SOL     MW 3653   4.592   5.108   5.136
  501SOL     OW 3654   0.918   2.596   3.709
  501SOL    HW1 3655   0.868   2.535   3.654
  501SOL    HW2 3656   0.884   2.682   3.685
  501SOL     MW 3657   0.907   2.599   3.699
  502SOL     OW 3658   1.330   0.577   0.515
  502SOL    HW1 3659   1.239   0.551   0.506
  502SOL    HW2 3660   1.328   0.672   0.523
  502SOL     MW 3661   1.318   0.586   0.515
  503SOL     OW 3662   4.666   0.080   5.836
  503SOL    HW1 3663   4.615   0.016   5.786
  503SOL    HW2 3664   4.600   0.132   5.882
  503SOL     MW 3665   4.651   0.079   5.835
  504SOL     OW 3666   3.361   2.028   5.917
  504SOL    HW1 3667   3.418   2.105   5.927
  504SOL    HW2 3668   3.296   2.037   5.987
  504SOL     MW 3669   3.360   2.039   5.927
  505SOL     OW 3670   5.573   0.937   3.574
  505SOL    HW1 3671   5.524   0.905   3.498
  505SOL    HW2 3672   5.573   1.032   3.565
  505SOL     MW 3673   5.566   0.945   3.563
  506SOL     OW 3674   4.340   3.301   2.544
  506SOL    HW1 3675   4.278   3.244   2.500
  506SOL    HW2 3676   4.346   3.378   2.487
  506SOL     MW 3677   4.333   3.304   2.531
  507SOL     OW 3678   5.221   6.102   4.066
  507SOL    HW1 3679   5.231   6.173   4.002
  507SOL    HW2 3680   5.303   6.103   4.115
  507SOL     MW 3681   5.233   6.112   4.064
  508SOL     OW 3682   0.573   2.925   0.127
  508SOL    HW1 3683   0.540   2.975   0.051
  508SOL    HW2 3684   0.498   2.873   0.156
  508SOL     MW 3685   0.559   2.925   0.121
  509SOL     OW 3686   1.098   5.968   0.855
  509SOL    HW1 3687   1.101   5.935   0.945
  509SOL    HW2 3688   1.187   5.953   0.822
  509SOL     MW 3689   1.110   5.962   0.862
  510SOL     OW 3690   3.132   5.591   1.054
  510SOL    HW1 3691   3.148   5.525   0.986
  510SOL    HW2 3692   3.052   5.562   1.098
  510SOL     MW 3693   3.123   5.579   1.051
  511SOL     OW 3694   0.470   5.584   2.326
  511SOL    HW1 3695   0.395   5.607   2.381
  511SOL    HW2 3696   0.485   5.661   2.271
  511SOL     MW 3697   0.462   5.597   2.326
  512SOL     OW 3698   0.911   1.230   4.178
  512SOL    HW1 3699   0.991   1.206   4.225
  512SOL    HW2 3700   0.841   1.181   4.221
  512SOL     MW 3701   0.912   1.221   4.189
  513SOL     OW 3702   3.718   4.295   5.287
  513SOL    HW1 3703   3.681   4.356   5.224
  513SOL    HW2 3704   3.811   4.319   5.293
  513SOL     MW 3705   3.725   4.306   5.280
  514SOL     OW 3706   5.614   3.559   4.426
  514SOL    HW1 3707   5.574   3.509   4.356
  514SOL    HW2 3708   5.560   3.540   4.503
  514SOL     MW 3709   5.602   3.550   4.427
  515SOL     OW 3710   4.734   1.120   2.922
  515SOL    HW1 3711   4.766   1.068   2.996
  515SOL    HW2 3712   4.656   1.073   2.892
  515SOL     MW 3713   4.728   1.107   2.927
  516SOL     OW 3714   1.477   3.908   1.420
  516SOL    HW1 3715   1.460   3.952   1.503
  516SOL    HW2 3716   1.546   3.845   1.440
  516SOL     MW 3717   1.484   3.906   1.433
  517SOL     OW 3718   0.574   2.055   2.019
  517SOL    HW1 3719   0.661   2.047   2.058
  517SOL    HW2 3720   0.552   2.148   2.026
  517SOL     MW 3721   0.582   2.066   2.025
  518SOL     OW 3722   1.143   0.041   0.359
  518SOL    HW1 3723   1.211   0.073   0.418
  518SOL    HW2 3724   1.187   0.031   0.274
  518SOL     MW 3725   1.157   0.043   0.355
  519SOL     OW 3726   0.829   3.734   2.129
  519SOL    HW1 3727   0.859   3.678   2.058
  519SOL    HW2 3728   0.809   3.818   2.087
  519SOL     MW 3729   0.830   3.738   2.115
  520SOL     OW 3730   5.557   1.691   2.587
  520SOL    HW1 3731   5.483   1.711   2.530
  520SOL    HW2 3732   5.573   1.598   2.575
  520SOL     MW 3733   5.550   1.682   2.578
  521SOL     OW 3734   4.813   5.111   3.310
  521SOL    HW1 3735   4.774   5.033   3.350
  521SOL    HW2 3736   4.759   5.183   3.342
  521SOL     MW 3737   4.801   5.110   3.319
  522SOL     OW 3738   4.315   2.913   4.451
  522SOL    HW1 3739   4.249   2.845   4.441
  522SOL    HW2 3740   4.300   2.973   4.378
  522SOL     MW 3741   4.305   2.912   4.440
  523SOL     OW 3742   3.429   2.683   5.951
  523SOL    HW1 3743   3.450   2.640   5.868
  523SOL    HW2 3744   3.372   2.756   5.927
  523SOL     MW 3745   3.424   2.687   5.937
  524SOL     OW 3746   5.326   0.015   5.167
  524SOL    HW1 3747   5.313   0.051   5.079
  524SOL    HW2 3748   5.418  -0.010   5.170
  524SOL     MW 3749   5.336   0.016   5.156
  525SOL     OW 3750   1.523   5.141   3.927
  525SOL    HW1 3751   1.579   5.170   3.998
  525SOL    HW2 3752   1.496   5.053   3.952
  525SOL     MW 3753   1.527   5.133   3.939
  526SOL     OW 3754   5.665   4.431   3.660
  526SOL    HW1 3755   5.714   4.392   3.587
  526SOL    HW2 3756   5.731   4.444   3.728
  526SOL     MW 3757   5.680   4.428   3.659
  527SOL     OW 3758   5.201   5.368   3.405
  527SOL    HW1 3759   5.289   5.335   3.422
  527SOL    HW2 3760   5.143   5.299   3.436
  527SOL     MW 3761   5.204   5.355   3.411
  528SOL     OW 3762   2.130   5.300   5.499
  528SOL    HW1 3763   2.068   5.255   5.441
  528SOL    HW2 3764   2.111   5.393   5.487
  528SOL     MW 3765   2.120   5.306   5.490
  529SOL     OW 3766   0.177   5.704   3.563
  529SOL    HW1 3767   0.213   5.792   3.573
  529SOL    HW2 3768   0.233   5.662   3.498
  529SOL     MW 3769   0.189   5.710   3.556
  530SOL     OW 3770   1.402   2.931   2.338
  530SOL    HW1 3771   1.413   2.946   2.431
  530SOL    HW2 3772   1.471   2.982   2.296
  530SOL     MW 3773   1.412   2.939   2.344
  531SOL     OW 3774   4.082   1.798   2.904
  531SOL    HW1 3775   4.176   1.818   2.907
  531SOL    HW2 3776   4.064   1.758   2.989
  531SOL     MW 3777   4.092   1.795   2.915
  532SOL     OW 3778   4.025   0.282   2.701
  532SOL    HW1 3779   3.995   0.254   2.615
  532SOL    HW2 3780   3.974   0.229   2.762
  532SOL     MW 3781   4.015   0.271   2.698
  533SOL     OW 3782   0.663   1.101   2.777
  533SOL    HW1 3783   0.641   1.064   2.692
  533SOL    HW2 3784   0.579   1.116   2.820
  533SOL     MW 3785   0.650   1.098   2.771
  534SOL     OW 3786   5.229   0.818   0.822
  534SOL    HW1 3787   5.261   0.820   0.733
  534SOL    HW2 3788   5.164   0.888   0.826
  534SOL     MW 3789   5.224   0.827   0.811
  535SOL     OW 3790   4.379   4.520   4.997
  535SOL    HW1 3791   4.438   4.589   4.967
  535SOL    HW2 3792   4.354   4.547   5.085
  535SOL     MW 3793   4.384   4.532   5.004
  536SOL     OW 3794   3.066   2.063   0.273
  536SOL    HW1 3795   3.036   1.973   0.286
  536SOL    HW2 3796   3.114   2.084   0.354
  536SOL     MW 3797   3.069   2.054   0.285
  537SOL     OW 3798   1.259   1.982   3.188
  537SOL    HW1 3799   1.211   1.946   3.263
  537SOL    HW2 3800   1.337   1.927   3.181
  537SOL     MW 3801   1.263   1.970   3.197
  538SOL     OW 3802   3.405   5.067   3.716
  538SOL    HW1 3803   3.499   5.055   3.728
  538SOL    HW2 3804   3.393   5.072   3.621
  538SOL     MW 3805   3.415   5.066   3.706
  539SOL     OW 3806   4.892   1.315   5.595
  539SOL    HW1 3807   4.866   1.331   5.686
  539SOL    HW2 3808   4.851   1.231   5.573
  539SOL     MW 3809   4.883   1.306   5.604
  540SOL     OW 3810   2.796   2.869   1.469
  540SOL    HW1 3811   2.758   2.808   1.406
  540SOL    HW2 3812   2.721   2.921   1.500
  540SOL     MW 3813   2.781   2.868   1.465
  541SOL     OW 3814   2.220   1.533   3.056
  541SOL    HW1 3815   2.292   1.513   2.997
  541SOL    HW2 3816   2.207   1.628   3.047
  541SOL     MW 3817   2.227   1.543   3.047
  542SOL     OW 3818   6.012   2.184   4.733
  542SOL    HW1 3819   6.019   2.090   4.750
  542SOL    HW2 3820   6.028   2.192   4.639
  542SOL     MW 3821   6.015   2.173   4.723
  543SOL     OW 3822   5.246   3.118   5.666
  543SOL    HW1 3823   5.323   3.061   5.670
  543SOL    HW2 3824   5.207   3.099   5.581
  543SOL     MW 3825   5.251   3.108   5.655
  544SOL     OW 3826   3.702   6.110   4.407
  544SOL    HW1 3827   3.756   6.169   4.461
  544SOL    HW2 3828   3.617   6.109   4.451
  544SOL     MW 3829   3.698   6.118   4.420
  545SOL     OW 3830   1.436   1.437   4.585
  545SOL    HW1 3831   1.508   1.389   4.626
  545SOL    HW2 3832   1.458   1.529   4.600
  545SOL     MW 3833   1.448   1.443   4.592
  546SOL     OW 3834   1.992   3.636   5.720
  546SOL    HW1 3835   1.973   3.597   5.805
  546SOL    HW2 3836   1.989   3.730   5.735
  546SOL     MW 3837   1.989   3.643   5.733
  547SOL     OW 3838   6.002   0.511   5.848
  547SOL    HW1 3839   6.015   0.426   5.805
  547SOL    HW2 3840   6.045   0.574   5.791
  547SOL     MW 3841   6.009   0.508   5.835
  548SOL     OW 3842   1.569   3.359   2.257
  548SOL    HW1 3843   1.644   3.418   2.252
  548SOL    HW2 3844   1.495   3.413   2.230
  548SOL     MW 3845   1.569   3.374   2.253
  549SOL     OW 3846   6.000   3.167   3.223
  549SOL    HW1 3847   5.933   3.234   3.204
  549SOL    HW2 3848   5.951   3.086   3.231
  549SOL     MW 3849   5.985   3.165   3.222
  550SOL     OW 3850   3.713   4.798   1.178
  550SOL    HW1 3851   3.711   4.719   1.124
  550SOL    HW2 3852   3.757   4.771   1.258
  550SOL     MW 3853   3.719   4.784   1.181
  551SOL     OW 3854   0.326   0.344   4.264
  551SOL    HW1 3855   0.378   0.264   4.258
  551SOL    HW2 3856   0.385   0.413   4.235
  551SOL     MW 3857   0.340   0.342   4.260
  552SOL     OW 3858   5.642   5.041   3.267
  552SOL    HW1 3859   5.712   5.027   3.330
  552SOL    HW2 3860   5.576   5.092   3.315
  552SOL     MW 3861   5.642   5.046   3.281
  553SOL     OW 3862   1.145   4.971   3.481
  553SOL    HW1 3863   1.189   4.968   3.565
  553SOL    HW2 3864   1.052   4.978   3.502
  553SOL     MW 3865   1.139   4.972   3.494
  554SOL     OW 3866   4.685   2.125   3.745
  554SOL    HW1 3867   4.604   2.115   3.796
  554SOL    HW2 3868   4.754   2.130   3.811
  554SOL     MW 3869   4.683   2.124   3.760
  555SOL     OW 3870   0.158   5.911   5.637
  555SOL    HW1 3871   0.156   5.817   5.616
  555SOL    HW2 3872   0.169   5.954   5.553
  555SOL     MW 3873   0.159   5.904   5.624
  556SOL     OW 3874   5.973   1.620   0.851
  556SOL    HW1 3875   5.893   1.616   0.798
  556SOL    HW2 3876   5.993   1.529   0.870
  556SOL     MW 3877   5.965   1.608   0.846
  557SOL     OW 3878   3.697   1.876   5.640
  557SOL    HW1 3879   3.645   1.950   5.607
  557SOL    HW2 3880   3.767   1.917   5.691
  557SOL     MW 3881   3.699   1.891   5.642
  558SOL     OW 3882   1.345   3.346   3.993
  558SOL    HW1 3883   1.424   3.384   3.954
  558SOL    HW2 3884   1.337   3.388   4.078
  558SOL     MW 3885   1.354   3.356   3.999
  559SOL     OW 3886   3.945   0.148   2.471
  559SOL    HW1 3887   3.935   0.217   2.404
  559SOL    HW2 3888   3.956   0.068   2.420
  559SOL     MW 3889   3.945   0.147   2.456
  560SOL     OW 3890   2.175   5.044   0.832
  560SOL    HW1 3891   2.217   5.050   0.918
  560SOL    HW2 3892   2.134   5.129   0.820
  560SOL     MW 3893   2.175   5.056   0.842
  561SOL     OW 3894   5.110   5.828   2.672
  561SOL    HW1 3895   5.098   5.905   2.617
  561SOL    HW2 3896   5.071   5.852   2.756
  561SOL     MW 3897   5.104   5.841   2.676
  562SOL     OW 3898   3.812   0.469   4.536
  562SOL    HW1 3899   3.777   0.427   4.615
  562SOL    HW2 3900   3.736   0.506   4.492
  562SOL     MW 3901   3.798   0.468   4.541
  563SOL     OW 3902   3.259   0.652   5.151
  563SOL    HW1 3903   3.190   0.585   5.152
  563SOL    HW2 3904   3.241   0.703   5.072
  563SOL     MW 3905   3.248   0.650   5.141
  564SOL     OW 3906   4.454   0.372   0.982
  564SOL    HW1 3907   4.495   0.456   1.005
  564SOL    HW2 3908   4.513   0.306   1.019
  564SOL     MW 3909   4.467   0.374   0.990
  565SOL     OW 3910   0.163   1.324   3.994
  565SOL    HW1 3911   0.225   1.343   3.923
  565SOL    HW2 3912   0.092   1.387   3.981
  565SOL     MW 3913   0.162   1.335   3.983
  566SOL     OW 3914   0.578   1.987   4.983
  566SOL    HW1 3915   0.593   1.937   4.902
  566SOL    HW2 3916   0.547   2.073   4.952
  566SOL     MW 3917   0.576   1.992   4.968
  567SOL     OW 3918   4.362   1.865   2.897
  567SOL    HW1 3919   4.438   1.854   2.840
  567SOL    HW2 3920   4.389   1.827   2.980
  567SOL     MW 3921   4.375   1.859   2.900
  568SOL     OW 3922   1.425   1.449   3.397
  568SOL    HW1 3923   1.401   1.420   3.309
  568SOL    HW2 3924   1.346   1.491   3.431
  568SOL     MW 3925   1.412   1.451   3.390
  569SOL     OW 3926   5.088   4.896   2.771
  569SOL    HW1 3927   5.066   4.980   2.730
  569SOL    HW2 3928   5.062   4.906   2.862
  569SOL     MW 3929   5.082   4.908   2.777
  570SOL     OW 3930   5.267   1.658   3.676
  570SOL    HW1 3931   5.176   1.632   3.663
  570SOL    HW2 3932   5.261   1.751   3.698
  570SOL     MW 3933   5.254   1.667   3.677
  571SOL     OW 3934   1.750   5.045   5.666
  571SOL    HW1 3935   1.800   4.965   5.654
  571SOL    HW2 3936   1.681   5.040   5.600
  571SOL     MW 3937   1.747   5.034   5.656
  572SOL     OW 3938   5.008   0.213   0.380
  572SOL    HW1 3939   5.060   0.163   0.443
  572SOL    HW2 3940   5.063   0.288   0.357
  572SOL     MW 3941   5.022   0.216   0.385
  573SOL     OW 3942   3.230   1.545   4.654
  573SOL    HW1 3943   3.307   1.544   4.711
  573SOL    HW2 3944   3.265   1.530   4.567
  573SOL     MW 3945   3.245   1.543   4.651
  574SOL     OW 3946   3.457   1.729   4.367
  574SOL    HW1 3947   3.481   1.732   4.459
  574SOL    HW2 3948   3.431   1.638   4.351
  574SOL     MW 3949   3.456   1.718   4.376
  575SOL     OW 3950   5.326   4.093   3.365
  575SOL    HW1 3951   5.421   4.079   3.361
  575SOL    HW2 3952   5.305   4.142   3.285
  575SOL     MW 3953   5.335   4.098   3.354
  576SOL     OW 3954   4.242   5.966   0.573
  576SOL    HW1 3955   4.312   5.947   0.635
  576SOL    HW2 3956   4.265   5.917   0.494
  576SOL     MW 3957   4.254   5.958   0.571
  577SOL     OW 3958   2.774   2.377   1.099
  577SOL    HW1 3959   2.683   2.349   1.108
  577SOL    HW2 3960   2.767   2.468   1.071
  577SOL     MW 3961   2.761   2.385   1.096
  578SOL     OW 3962   0.471   4.085   0.548
  578SOL    HW1 3963   0.530   4.146   0.504
  578SOL    HW2 3964   0.386   4.129   0.547
  578SOL     MW 3965   0.468   4.098   0.542
  579SOL     OW 3966   2.052   5.264   2.118
  579SOL    HW1 3967   1.977   5.271   2.059
  579SOL    HW2 3968   2.016   5.227   2.199
  579SOL     MW 3969   2.038   5.260   2.121
  580SOL     OW 3970   1.796   2.155   6.039
  580SOL    HW1 3971   1.777   2.062   6.055
  580SOL    HW2 3972   1.848   2.155   5.959
  580SOL     MW 3973   1.800   2.143   6.031
  581SOL     OW 3974   2.063   1.731   2.292
  581SOL    HW1 3975   2.111   1.814   2.291
  581SOL    HW2 3976   2.065   1.700   2.202
  581SOL     MW 3977   2.070   1.737   2.281
  582SOL     OW 3978   3.115   6.093   0.017
  582SOL    HW1 3979   3.062   6.160   0.059
  582SOL    HW2 3980   3.063   6.013   0.024
  582SOL     MW 3981   3.101   6.091   0.023
  583SOL     OW 3982   5.009   2.942   0.852
  583SOL    HW1 3983   5.054   2.858   0.842
  583SOL    HW2 3984   5.002   2.976   0.762
  583SOL     MW 3985   5.014   2.936   0.839
  584SOL     OW 3986   0.156   2.857   0.930
  584SOL    HW1 3987   0.133   2.815   1.013
  584SOL    HW2 3988   0.236   2.813   0.902
  584SOL     MW 3989   0.163   2.846   0.937
  585SOL     OW 3990   4.145   2.714   0.927
  585SOL    HW1 3991   4.093   2.649   0.879
  585SOL    HW2 3992   4.120   2.701   1.019
  585SOL     MW 3993   4.135   2.704   0.933
  586SOL     OW 3994   5.245   0.529   3.980
  586SOL    HW1 3995   5.322   0.497   4.027
  586SOL    HW2 3996   5.203   0.589   4.041
  586SOL     MW 3997   5.250   0.533   3.993
  587SOL     OW 3998   5.874   0.702   2.118
  587SOL    HW1 3999   5.913   0.648   2.049
  587SOL    HW2 4000   5.871   0.645   2.194
  587SOL     MW 4001   5.879   0.688   2.119
  588SOL     OW 4002   1.761   4.012   1.664
  588SOL    HW1 4003   1.809   3.963   1.731
  588SOL    HW2 4004   1.680   4.040   1.708
  588SOL     MW 4005   1.757   4.009   1.678
  589SOL     OW 4006   1.703   5.904   4.961
  589SOL    HW1 4007   1.745   5.975   5.009
  589SOL    HW2 4008   1.637   5.870   5.021
  589SOL     MW 4009   1.700   5.909   4.974
  590SOL     OW 4010   1.502   2.726   1.465
  590SOL    HW1 4011   1.498   2.674   1.385
  590SOL    HW2 4012   1.587   2.706   1.503
  590SOL     MW 4013   1.512   2.717   1.460
  591SOL     OW 4014   3.342   4.252   4.977
  591SOL    HW1 4015   3.418   4.199   4.952
  591SOL    HW2 4016   3.321   4.223   5.065
  591SOL     MW 4017   3.349   4.242   4.985
  592SOL     OW 4018   1.183   3.662   3.004
  592SOL    HW1 4019   1.264   3.623   3.039
  592SOL    HW2 4020   1.120   3.590   3.005
  592SOL     MW 4021   1.186   3.648   3.009
  593SOL     OW 4022   3.583   2.173   0.049
  593SOL    HW1 4023   3.636   2.153   0.125
  593SOL    HW2 4024   3.574   2.090   0.002
  593SOL     MW 4025   3.588   2.160   0.053
  594SOL     OW 4026   2.403   5.327   4.185
  594SOL    HW1 4027   2.362   5.303   4.268
  594SOL    HW2 4028   2.330   5.333   4.123
  594SOL     MW 4029   2.388   5.325   4.187
  595SOL     OW 4030   1.427   4.828   3.591
  595SOL    HW1 4031   1.417   4.742   3.631
  595SOL    HW2 4032   1.370   4.886   3.642
  595SOL     MW 4033   1.418   4.824   3.602
  596SOL     OW 4034   5.792   5.175   3.028
  596SOL    HW1 4035   5.804   5.270   3.025
  596SOL    HW2 4036   5.767   5.157   3.119
  596SOL     MW 4037   5.790   5.185   3.039
  597SOL     OW 4038   3.316   0.193   3.451
  597SOL    HW1 4039   3.398   0.156   3.483
  597SOL    HW2 4040   3.249   0.129   3.475
  597SOL     MW 4041   3.318   0.180   3.458
  598SOL     OW 4042   1.206   4.928   5.775
  598SOL    HW1 4043   1.289   4.887   5.798
  598SOL    HW2 4044   1.192   4.994   5.843
  598SOL     MW 4045   1.215   4.931   5.787
  599SOL     OW 4046   1.929   2.825   4.426
  599SOL    HW1 4047   1.867   2.855   4.360
  599SOL    HW2 4048   1.899   2.865   4.508
  599SOL     MW 4049   1.918   2.834   4.428
  600SOL     OW 4050   5.308   0.545   3.446
  600SOL    HW1 4051   5.214   0.541   3.428
  600SOL    HW2 4052   5.314   0.548   3.542
  600SOL     MW 4053   5.296   0.545   3.456
  601SOL     OW 4054   5.588   4.477   2.045
  601SOL    HW1 4055   5.536   4.433   2.112
  601SOL    HW2 4056   5.639   4.407   2.004
  601SOL     MW 4057   5.588   4.462   2.048
  602SOL     OW 4058   5.701   0.450   4.417
  602SOL    HW1 4059   5.701   0.485   4.506
  602SOL    HW2 4060   5.730   0.523   4.362
  602SOL     MW 4061   5.705   0.464   4.421
  603SOL     OW 4062   2.867   0.280   0.442
  603SOL    HW1 4063   2.864   0.359   0.388
  603SOL    HW2 4064   2.784   0.235   0.425
  603SOL     MW 4065   2.856   0.284   0.433
  604SOL     OW 4066   2.597   6.093   4.930
  604SOL    HW1 4067   2.678   6.065   4.887
  604SOL    HW2 4068   2.542   6.125   4.859
  604SOL     MW 4069   2.600   6.094   4.915
  605SOL     OW 4070   5.858   2.294   3.206
  605SOL    HW1 4071   5.866   2.344   3.287
  605SOL    HW2 4072   5.919   2.338   3.145
  605SOL     MW 4073   5.867   2.306   3.208
  606SOL     OW 4074   3.965   3.520   0.062
  606SOL    HW1 4075   3.940   3.491  -0.026
  606SOL    HW2 4076   3.896   3.582   0.086
  606SOL     MW 4077   3.953   3.524   0.054
  607SOL     OW 4078   0.936   0.560   1.997
  607SOL    HW1 4079   0.871   0.495   2.025
  607SOL    HW2 4080   0.884   0.627   1.952
  607SOL     MW 4081   0.921   0.560   1.995
  608SOL     OW 4082   4.144   4.076   5.311
  608SOL    HW1 4083   4.228   4.064   5.266
  608SOL    HW2 4084   4.159   4.041   5.398
  608SOL     MW 4085   4.157   4.070   5.316
  609SOL     OW 4086   4.083   5.099   4.783
  609SOL    HW1 4087   4.037   5.182   4.793
  609SOL    HW2 4088   4.175   5.122   4.795
  609SOL     MW 4089   4.089   5.113   4.786
  610SOL     OW 4090   5.448   6.019   2.052
  610SOL    HW1 4091   5.496   5.980   2.125
  610SOL    HW2 4092   5.421   6.105   2.084
  610SOL     MW 4093   5.451   6.025   2.066
  611SOL     OW 4094   4.362   1.636   0.980
  611SOL    HW1 4095   4.422   1.709   0.961
  611SOL    HW2 4096   4.279   1.663   0.941
  611SOL     MW 4097   4.359   1.649   0.972
  612SOL     OW 4098   1.112   2.859   2.305
  612SOL    HW1 4099   1.057   2.781   2.302
  612SOL    HW2 4100   1.193   2.829   2.346
  612SOL     MW 4101   1.115   2.845   2.309
  613SOL     OW 4102   0.180   1.104   5.030
  613SOL    HW1 4103   0.273   1.081   5.032
  613SOL    HW2 4104   0.144   1.068   5.111
  613SOL     MW 4105   0.188   1.097   5.040
  614SOL     OW 4106   4.158   5.947   2.775
  614SOL    HW1 4107   4.175   5.904   2.691
  614SOL    HW2 4108   4.166   6.040   2.756
  614SOL     MW 4109   4.161   5.953   2.762
  615SOL     OW 4110   5.852   2.815   4.842
  615SOL    HW1 4111   5.843   2.788   4.751
  615SOL    HW2 4112   5.795   2.892   4.850
  615SOL     MW 4113   5.844   2.822   4.832
  616SOL     OW 4114   3.291   0.055   5.968
  616SOL    HW1 4115   3.218   0.024   6.021
  616SOL    HW2 4116   3.271   0.024   5.879
  616SOL     MW 4117   3.279   0.047   5.963
  617SOL     OW 4118   2.632   0.341   5.227
  617SOL    HW1 4119   2.553   0.298   5.196
  617SOL    HW2 4120   2.663   0.391   5.152
  617SOL     MW 4121   2.626   0.342   5.213
  618SOL     OW 4122   2.413   1.607   2.206
  618SOL    HW1 4123   2.372   1.604   2.292
  618SOL    HW2 4124   2.344   1.637   2.147
  618SOL     MW 4125   2.399   1.611   2.209
  619SOL     OW 4126   5.762   0.757   0.687
  619SOL    HW1 4127   5.747   0.846   0.720
  619SOL    HW2 4128   5.786   0.770   0.595
  619SOL     MW 4129   5.763   0.770   0.679
  620SOL     OW 4130   4.631   3.271   1.937
  620SOL    HW1 4131   4.717   3.258   1.978
  620SOL    HW2 4132   4.572   3.216   1.988
  620SOL     MW 4133   4.635   3.262   1.949
  621SOL     OW 4134   4.468   3.057   5.468
  621SOL    HW1 4135   4.444   3.039   5.377
  621SOL    HW2 4136   4.563   3.070   5.465
  621SOL     MW 4137   4.477   3.057   5.456
  622SOL     OW 4138   1.043   5.603   5.878
  622SOL    HW1 4139   1.002   5.670   5.824
  622SOL    HW2 4140   1.127   5.586   5.836
  622SOL     MW 4141   1.048   5.609   5.866
  623SOL     OW 4142   0.357   1.915   3.413
  623SOL    HW1 4143   0.381   1.833   3.369
  623SOL    HW2 4144   0.261   1.916   3.409
  623SOL     MW 4145   0.348   1.904   3.407
  624SOL     OW 4146   6.111   4.485   2.728
  624SOL    HW1 4147   6.042   4.489   2.795
  624SOL    HW2 4148   6.129   4.391   2.719
  624SOL     MW 4149   6.104   4.474   2.735
  625SOL     OW 4150   0.178   4.342   4.821
  625SOL    HW1 4151   0.236   4.417   4.829
  625SOL    HW2 4152   0.227   4.270   4.860
  625SOL     MW 4153   0.192   4.342   4.827
  626SOL     OW 4154   3.819   3.574   1.244
  626SOL    HW1 4155   3.898   3.602   1.199
  626SOL    HW2 4156   3.825   3.612   1.331
  626SOL     MW 4157   3.830   3.582   1.249
  627SOL     OW 4158   4.267   0.958   2.148
  627SOL    HW1 4159   4.322   0.882   2.128
  627SOL    HW2 4160   4.200   0.959   2.079
  627SOL     MW 4161   4.266   0.949   2.137
  628SOL     OW 4162   0.250   2.951   4.607
  628SOL    HW1 4163   0.275   2.980   4.695
  628SOL    HW2 4164   0.221   2.861   4.618
  628SOL     MW 4165   0.249   2.943   4.619
  629SOL     OW 4166   3.741   4.039   3.999
  629SOL    HW1 4167   3.695   4.118   3.971
  629SOL    HW2 4168   3.790   4.011   3.922
  629SOL     MW 4169   3.741   4.045   3.986
  630SOL     OW 4170   0.769   0.934   2.343
  630SOL    HW1 4171   0.824   0.856   2.332
  630SOL    HW2 4172   0.831   1.003   2.366
  630SOL     MW 4173   0.784   0.933   2.344
  631SOL     OW 4174   3.949   2.931   0.374
  631SOL    HW1 4175   3.856   2.914   0.362
  631SOL    HW2 4176   3.990   2.845   0.370
  631SOL     MW 4177   3.942   2.918   0.372
  632SOL     OW 4178   5.194   5.008   4.463
  632SOL    HW1 4179   5.110   5.033   4.426
  632SOL    HW2 4180   5.202   4.915   4.446
  632SOL     MW 4181   5.184   5.000   4.456
  633SOL     OW 4182   4.800   3.942   2.017
  633SOL    HW1 4183   4.809   4.011   1.951
  633SOL    HW2 4184   4.785   3.989   2.099
  633SOL     MW 4185   4.800   3.957   2.019
  634SOL     OW 4186   4.016   5.509   1.397
  634SOL    HW1 4187   3.939   5.567   1.402
  634SOL    HW2 4188   4.088   5.568   1.375
  634SOL     MW 4189   4.015   5.524   1.395
  635SOL     OW 4190   0.478   1.004   4.388
  635SOL    HW1 4191   0.395   0.994   4.341
  635SOL    HW2 4192   0.529   0.927   4.364
  635SOL     MW 4193   0.474   0.993   4.379
  636SOL     OW 4194   5.844   0.942   1.253
  636SOL    HW1 4195   5.928   0.983   1.270
  636SOL    HW2 4196   5.860   0.848   1.266
  636SOL     MW 4197   5.857   0.935   1.256
  637SOL     OW 4198   4.012   4.627   2.272
  637SOL    HW1 4199   3.952   4.640   2.346
  637SOL    HW2 4200   4.014   4.532   2.259
  637SOL     MW 4201   4.005   4.616   2.280
  638SOL     OW 4202   4.220   2.090   5.520
  638SOL    HW1 4203   4.312   2.087   5.491
  638SOL    HW2 4204   4.216   2.166   5.578
  638SOL     MW 4205   4.231   2.100   5.523
  639SOL     OW 4206   2.873   4.268   5.261
  639SOL    HW1 4207   2.950   4.223   5.227
  639SOL    HW2 4208   2.908   4.343   5.309
  639SOL     MW 4209   2.887   4.272   5.263
  640SOL     OW 4210   2.984   1.834   1.912
  640SOL    HW1 4211   3.010   1.812   1.823
  640SOL    HW2 4212   2.933   1.758   1.941
  640SOL     MW 4213   2.980   1.821   1.904
  641SOL     OW 4214   2.771   5.367   2.964
  641SOL    HW1 4215   2.853   5.317   2.958
  641SOL    HW2 4216   2.767   5.416   2.882
  641SOL     MW 4217   2.781   5.367   2.953
  642SOL     OW 4218   0.562   1.128   4.148
  642SOL    HW1 4219   0.583   1.221   4.136
  642SOL    HW2 4220   0.522   1.124   4.235
  642SOL     MW 4221   0.560   1.140   4.158
  643SOL     OW 4222   5.157   3.893   2.629
  643SOL    HW1 4223   5.187   3.895   2.538
  643SOL    HW2 4224   5.226   3.846   2.676
  643SOL     MW 4225   5.170   3.887   2.624
  644SOL     OW 4226   5.794   4.265   3.243
  644SOL    HW1 4227   5.772   4.211   3.167
  644SOL    HW2 4228   5.733   4.339   3.238
  644SOL     MW 4229   5.783   4.268   3.233
  645SOL     OW 4230   3.263   1.892   4.253
  645SOL    HW1 4231   3.336   1.862   4.308
  645SOL    HW2 4232   3.264   1.832   4.179
  645SOL     MW 4233   3.273   1.880   4.251
  646SOL     OW 4234   0.257   4.052   2.693
  646SOL    HW1 4235   0.232   4.021   2.606
  646SOL    HW2 4236   0.247   3.975   2.749
  646SOL     MW 4237   0.253   4.038   2.689
  647SOL     OW 4238   0.570   4.014   2.492
  647SOL    HW1 4239   0.519   3.941   2.528
  647SOL    HW2 4240   0.505   4.068   2.446
  647SOL     MW 4241   0.555   4.012   2.491
  648SOL     OW 4242   3.337   1.475   4.417
  648SOL    HW1 4243   3.366   1.387   4.395
  648SOL    HW2 4244   3.258   1.488   4.364
  648SOL     MW 4245   3.330   1.465   4.407
  649SOL     OW 4246   2.413   4.468   0.222
  649SOL    HW1 4247   2.320   4.459   0.246
  649SOL    HW2 4248   2.460   4.454   0.305
  649SOL     MW 4249   2.407   4.465   0.236
  650SOL     OW 4250   5.287   1.611   5.768
  650SOL    HW1 4251   5.278   1.547   5.838
  650SOL    HW2 4252   5.203   1.608   5.722
  650SOL     MW 4253   5.275   1.603   5.771
  651SOL     OW 4254   2.574   5.071   4.516
  651SOL    HW1 4255   2.626   5.060   4.596
  651SOL    HW2 4256   2.526   5.153   4.529
  651SOL     MW 4257   2.575   5.080   4.528
  652SOL     OW 4258   2.351   0.986   5.331
  652SOL    HW1 4259   2.269   1.003   5.286
  652SOL    HW2 4260   2.394   0.918   5.279
  652SOL     MW 4261   2.346   0.980   5.319
  653SOL     OW 4262   0.922   0.123   1.703
  653SOL    HW1 4263   0.902   0.141   1.611
  653SOL    HW2 4264   0.994   0.183   1.724
  653SOL     MW 4265   0.928   0.133   1.694
  654SOL     OW 4266   2.594   5.139   5.293
  654SOL    HW1 4267   2.498   5.146   5.293
  654SOL    HW2 4268   2.613   5.080   5.220
  654SOL     MW 4269   2.584   5.132   5.284
  655SOL     OW 4270   4.425   1.407   0.856
  655SOL    HW1 4271   4.404   1.492   0.894
  655SOL    HW2 4272   4.342   1.359   0.858
  655SOL     MW 4273   4.411   1.411   0.861
  656SOL     OW 4274   5.809   4.317   1.421
  656SOL    HW1 4275   5.736   4.257   1.408
  656SOL    HW2 4276   5.850   4.287   1.503
  656SOL     MW 4277   5.805   4.306   1.430
  657SOL     OW 4278   5.867   5.046   3.536
  657SOL    HW1 4279   5.892   4.986   3.465
  657SOL    HW2 4280   5.920   5.019   3.611
  657SOL     MW 4281   5.877   5.035   3.536
  658SOL     OW 4282   5.837   2.772   5.114
  658SOL    HW1 4283   5.915   2.721   5.138
  658SOL    HW2 4284   5.829   2.760   5.020
  658SOL     MW 4285   5.846   2.764   5.105
  659SOL     OW 4286   5.913   4.288   1.182
  659SOL    HW1 4287   5.993   4.338   1.167
  659SOL    HW2 4288   5.885   4.313   1.270
  659SOL     MW 4289   5.920   4.297   1.191
  660SOL     OW 4290   4.260   4.942   1.005
  660SOL    HW1 4291   4.256   4.897   1.089
  660SOL    HW2 4292   4.187   4.905   0.955
  660SOL     MW 4293   4.250   4.931   1.009
  661SOL     OW 4294   1.752   4.274   1.185
  661SOL    HW1 4295   1.660   4.256   1.207
  661SOL    HW2 4296   1.801   4.208   1.234
  661SOL     MW 4297   1.746   4.263   1.194
  662SOL     OW 4298   2.269   3.701   0.132
  662SOL    HW1 4299   2.201   3.709   0.065
  662SOL    HW2 4300   2.312   3.618   0.111
  662SOL     MW 4301   2.266   3.691   0.120
  663SOL     OW 4302   0.905   3.233   4.562
  663SOL    HW1 4303   0.937   3.290   4.492
  663SOL    HW2 4304   0.816   3.211   4.536
  663SOL     MW 4305   0.898   3.238   4.550
  664SOL     OW 4306   4.014   2.463   0.859
  664SOL    HW1 4307   4.067   2.433   0.785
  664SOL    HW2 4308   4.043   2.410   0.933
  664SOL     MW 4309   4.024   2.453   0.859
  665SOL     OW 4310   0.405   1.004   1.545
  665SOL    HW1 4311   0.324   1.031   1.503
  665SOL    HW2 4312   0.410   0.909   1.529
  665SOL     MW 4313   0.396   0.995   1.538
  666SOL     OW 4314   5.828   3.863   5.541
  666SOL    HW1 4315   5.860   3.852   5.451
  666SOL    HW2 4316   5.853   3.783   5.586
  666SOL     MW 4317   5.835   3.852   5.535
  667SOL     OW 4318   2.698   1.492   2.520
  667SOL    HW1 4319   2.667   1.582   2.528
  667SOL    HW2 4320   2.790   1.501   2.495
  667SOL     MW 4321   2.706   1.505   2.518
  668SOL     OW 4322   3.981   0.745   0.365
  668SOL    HW1 4323   3.910   0.750   0.301
  668SOL    HW2 4324   3.997   0.652   0.376
  668SOL     MW 4325   3.974   0.734   0.358
  669SOL     OW 4326   4.759   2.398   5.008
  669SOL    HW1 4327   4.811   2.445   4.943
  669SOL    HW2 4328   4.824   2.359   5.067
  669SOL     MW 4329   4.774   2.399   5.007
  670SOL     OW 4330   1.219   5.439   0.126
  670SOL    HW1 4331   1.143   5.414   0.178
  670SOL    HW2 4332   1.291   5.444   0.189
  670SOL     MW 4333   1.218   5.436   0.141
  671SOL     OW 4334   2.935   3.753   0.624
  671SOL    HW1 4335   3.031   3.751   0.626
  671SOL    HW2 4336   2.909   3.692   0.693
  671SOL     MW 4337   2.944   3.745   0.633
  672SOL     OW 4338   4.330   4.752   1.792
  672SOL    HW1 4339   4.245   4.707   1.784
  672SOL    HW2 4340   4.308   4.844   1.799
  672SOL     MW 4341   4.316   4.758   1.792
  673SOL     OW 4342   4.592   4.907   2.994
  673SOL    HW1 4343   4.523   4.842   3.006
  673SOL    HW2 4344   4.612   4.903   2.901
  673SOL     MW 4345   4.586   4.898   2.984
  674SOL     OW 4346   3.160   1.404   0.870
  674SOL    HW1 4347   3.124   1.452   0.944
  674SOL    HW2 4348   3.083   1.374   0.821
  674SOL     MW 4349   3.145   1.406   0.874
  675SOL     OW 4350   2.871   0.526   3.537
  675SOL    HW1 4351   2.947   0.482   3.576
  675SOL    HW2 4352   2.896   0.618   3.531
  675SOL     MW 4353   2.884   0.532   3.541
  676SOL     OW 4354   1.115   2.943   3.813
  676SOL    HW1 4355   1.181   2.904   3.756
  676SOL    HW2 4356   1.164   3.001   3.872
  676SOL     MW 4357   1.129   2.945   3.813
  677SOL     OW 4358   0.684   2.878   5.437
  677SOL    HW1 4359   0.682   2.798   5.490
  677SOL    HW2 4360   0.697   2.846   5.347
  677SOL     MW 4361   0.686   2.863   5.432
  678SOL     OW 4362   1.651   0.050   1.099
  678SOL    HW1 4363   1.660   0.092   1.014
  678SOL    HW2 4364   1.620  -0.038   1.080
  678SOL     MW 4365   1.648   0.044   1.086
  679SOL     OW 4366   5.882   3.929   0.847
  679SOL    HW1 4367   5.926   4.004   0.888
  679SOL    HW2 4368   5.796   3.925   0.890
  679SOL     MW 4369   5.876   3.938   0.858
  680SOL     OW 4370   5.655   2.215   3.040
  680SOL    HW1 4371   5.684   2.133   3.000
  680SOL    HW2 4372   5.728   2.242   3.096
  680SOL     MW 4373   5.668   2.208   3.042
  681SOL     OW 4374   5.725   3.157   3.569
  681SOL    HW1 4375   5.787   3.090   3.542
  681SOL    HW2 4376   5.751   3.179   3.659
  681SOL     MW 4377   5.736   3.151   3.577
  682SOL     OW 4378   2.478   0.171   2.623
  682SOL    HW1 4379   2.401   0.154   2.568
  682SOL    HW2 4380   2.544   0.110   2.589
  682SOL     MW 4381   2.476   0.161   2.611
  683SOL     OW 4382   0.914   1.458   0.742
  683SOL    HW1 4383   0.885   1.511   0.668
  683SOL    HW2 4384   0.879   1.371   0.725
  683SOL     MW 4385   0.906   1.453   0.731
  684SOL     OW 4386   1.151   2.693   4.576
  684SOL    HW1 4387   1.118   2.781   4.596
  684SOL    HW2 4388   1.138   2.644   4.657
  684SOL     MW 4389   1.145   2.698   4.589
  685SOL     OW 4390   4.074   4.832   0.867
  685SOL    HW1 4391   4.105   4.750   0.905
  685SOL    HW2 4392   4.063   4.813   0.774
  685SOL     MW 4393   4.076   4.819   0.860
  686SOL     OW 4394   4.401   4.715   2.952
  686SOL    HW1 4395   4.424   4.715   2.859
  686SOL    HW2 4396   4.376   4.624   2.971
  686SOL     MW 4397   4.401   4.703   2.943
  687SOL     OW 4398   5.961   1.464   4.598
  687SOL    HW1 4399   6.035   1.430   4.547
  687SOL    HW2 4400   5.891   1.399   4.583
  687SOL     MW 4401   5.961   1.451   4.590
  688SOL     OW 4402   4.190   4.897   2.856
  688SOL    HW1 4403   4.253   4.832   2.888
  688SOL    HW2 4404   4.119   4.897   2.920
  688SOL     MW 4405   4.189   4.889   2.868
  689SOL     OW 4406   1.081   5.025   1.254
  689SOL    HW1 4407   1.138   4.949   1.265
  689SOL    HW2 4408   1.012   4.994   1.195
  689SOL     MW 4409   1.080   5.011   1.247
  690SOL     OW 4410   0.106   1.118   0.821
  690SOL    HW1 4411   0.021   1.077   0.805
  690SOL    HW2 4412   0.085   1.203   0.860
  690SOL     MW 4413   0.092   1.124   0.824
  691SOL     OW 4414   6.091   3.801   2.928
  691SOL    HW1 4415   6.026   3.731   2.919
  691SOL    HW2 4416   6.071   3.861   2.857
  691SOL     MW 4417   6.080   3.800   2.918
  692SOL     OW 4418   3.156   3.049   0.935
  692SOL    HW1 4419   3.079   3.019   0.984
  692SOL    HW2 4420   3.128   3.129   0.892
  692SOL     MW 4421   3.143   3.055   0.936
  693SOL     OW 4422   0.646   5.941   2.430
  693SOL    HW1 4423   0.718   5.927   2.491
  693SOL    HW2 4424   0.652   6.033   2.405
  693SOL     MW 4425   0.656   5.951   2.435
  694SOL     OW 4426   5.120   4.519   1.850
  694SOL    HW1 4427   5.198   4.556   1.892
  694SOL    HW2 4428   5.066   4.595   1.829
  694SOL     MW 4429   5.123   4.534   1.853
  695SOL     OW 4430   1.073   1.075   3.993
  695SOL    HW1 4431   1.008   1.129   4.039
  695SOL    HW2 4432   1.109   1.018   4.061
  695SOL     MW 4433   1.069   1.075   4.008
  696SOL     OW 4434   2.698   5.208   0.829
  696SOL    HW1 4435   2.646   5.129   0.812
  696SOL    HW2 4436   2.634   5.271   0.862
  696SOL     MW 4437   2.683   5.206   0.831
  697SOL     OW 4438   1.779   0.007   5.119
  697SOL    HW1 4439   1.776   0.029   5.026
  697SOL    HW2 4440   1.871   0.014   5.142
  697SOL     MW 4441   1.790   0.010   5.110
  698SOL     OW 4442   6.040   0.947   0.759
  698SOL    HW1 4443   6.066   0.889   0.830
  698SOL    HW2 4444   5.949   0.971   0.778
  698SOL     MW 4445   6.032   0.943   0.770
  699SOL     OW 4446   4.599   5.439   0.250
  699SOL    HW1 4447   4.622   5.346   0.248
  699SOL    HW2 4448   4.513   5.441   0.293
  699SOL     MW 4449   4.591   5.427   0.255
  700SOL     OW 4450   3.386   0.106   5.396
  700SOL    HW1 4451   3.337   0.158   5.331
  700SOL    HW2 4452   3.473   0.145   5.396
  700SOL     MW 4453   3.391   0.118   5.388
  701SOL     OW 4454   4.929   2.546   4.824
  701SOL    HW1 4455   4.923   2.593   4.742
  701SOL    HW2 4456   5.017   2.509   4.826
  701SOL     MW 4457   4.939   2.547   4.814
  702SOL     OW 4458   5.297   5.611   0.260
  702SOL    HW1 4459   5.329   5.577   0.343
  702SOL    HW2 4460   5.376   5.627   0.209
  702SOL     MW 4461   5.311   5.608   0.264
  703SOL     OW 4462   5.263   0.745   2.327
  703SOL    HW1 4463   5.284   0.831   2.364
  703SOL    HW2 4464   5.211   0.765   2.249
  703SOL     MW 4465   5.259   0.759   2.322
  704SOL     OW 4466   4.404   2.972   1.363
  704SOL    HW1 4467   4.439   2.890   1.328
  704SOL    HW2 4468   4.310   2.966   1.351
  704SOL     MW 4469   4.397   2.961   1.357
  705SOL     OW 4470   1.445   5.484   6.066
  705SOL    HW1 4471   1.366   5.495   6.120
  705SOL    HW2 4472   1.463   5.390   6.069
  705SOL     MW 4473   1.437   5.473   6.073
  706SOL     OW 4474   2.398   4.240   0.918
  706SOL    HW1 4475   2.307   4.225   0.946
  706SOL    HW2 4476   2.432   4.303   0.981
  706SOL     MW 4477   2.390   4.246   0.929
  707SOL     OW 4478   4.850   2.745   2.513
  707SOL    HW1 4479   4.816   2.700   2.436
  707SOL    HW2 4480   4.910   2.683   2.554
  707SOL     MW 4481   4.853   2.732   2.509
  708SOL     OW 4482   4.880   2.681   1.763
  708SOL    HW1 4483   4.853   2.721   1.846
  708SOL    HW2 4484   4.935   2.747   1.721
  708SOL     MW 4485   4.883   2.695   1.768
  709SOL     OW 4486   0.109   0.379   2.740
  709SOL    HW1 4487   0.124   0.409   2.830
  709SOL    HW2 4488   0.183   0.415   2.691
  709SOL     MW 4489   0.121   0.388   2.746
  710SOL     OW 4490   3.047   1.579   1.045
  710SOL    HW1 4491   3.067   1.546   1.133
  710SOL    HW2 4492   3.035   1.673   1.057
  710SOL     MW 4493   3.048   1.587   1.058
  711SOL     OW 4494   1.309   2.202   3.499
  711SOL    HW1 4495   1.338   2.224   3.411
  711SOL    HW2 4496   1.356   2.264   3.556
  711SOL     MW 4497   1.319   2.213   3.495
  712SOL     OW 4498   6.041   0.001   0.416
  712SOL    HW1 4499   6.030  -0.042   0.500
  712SOL    HW2 4500   6.131   0.033   0.417
  712SOL     MW 4501   6.051   0.000   0.427
  713SOL     OW 4502   2.960   3.537   1.434
  713SOL    HW1 4503   3.006   3.499   1.509
  713SOL    HW2 4504   2.898   3.469   1.407
  713SOL     MW 4505   2.958   3.523   1.440
  714SOL     OW 4506   3.464   0.812   5.550
  714SOL    HW1 4507   3.497   0.735   5.597
  714SOL    HW2 4508   3.380   0.783   5.514
  714SOL     MW 4509   3.458   0.798   5.551
  715SOL     OW 4510   3.341   4.002   0.171
  715SOL    HW1 4511   3.410   4.061   0.202
  715SOL    HW2 4512   3.271   4.060   0.140
  715SOL     MW 4513   3.341   4.017   0.171
  716SOL     OW 4514   1.316   4.430   6.091
  716SOL    HW1 4515   1.385   4.365   6.082
  716SOL    HW2 4516   1.308   4.443   6.185
  716SOL     MW 4517   1.324   4.423   6.102
  717SOL     OW 4518   3.259   1.750   4.033
  717SOL    HW1 4519   3.343   1.765   3.989
  717SOL    HW2 4520   3.232   1.662   4.004
  717SOL     MW 4521   3.266   1.740   4.024
  718SOL     OW 4522   0.592   4.146   5.177
  718SOL    HW1 4523   0.667   4.140   5.236
  718SOL    HW2 4524   0.563   4.056   5.165
  718SOL     MW 4525   0.598   4.134   5.183
  719SOL     OW 4526   2.422   0.058   1.706
  719SOL    HW1 4527   2.382  -0.026   1.687
  719SOL    HW2 4528   2.354   0.123   1.686
  719SOL     MW 4529   2.408   0.056   1.701
  720SOL     OW 4530   3.904   6.117   4.117
  720SOL    HW1 4531   3.813   6.146   4.112
  720SOL    HW2 4532   3.925   6.120   4.210
  720SOL     MW 4533   3.895   6.121   4.128
  721SOL     OW 4534   2.099   1.993   2.318
  721SOL    HW1 4535   2.190   1.991   2.347
  721SOL    HW2 4536   2.102   2.039   2.234
  721SOL     MW 4537   2.111   1.998   2.311
  722SOL     OW 4538   5.309   3.646   1.182
  722SOL    HW1 4539   5.347   3.703   1.249
  722SOL    HW2 4540   5.352   3.672   1.100
  722SOL     MW 4541   5.319   3.657   1.180
  723SOL     OW 4542   3.884   2.394   5.024
  723SOL    HW1 4543   3.937   2.402   5.103
  723SOL    HW2 4544   3.895   2.303   4.997
  723SOL     MW 4545   3.892   2.383   5.030
  724SOL     OW 4546   0.581   2.631   1.838
  724SOL    HW1 4547   0.524   2.702   1.865
  724SOL    HW2 4548   0.532   2.551   1.860
  724SOL     MW 4549   0.567   2.630   1.845
  725SOL     OW 4550   0.893   1.518   1.982
  725SOL    HW1 4551   0.881   1.587   1.917
  725SOL    HW2 4552   0.815   1.522   2.037
  725SOL     MW 4553   0.882   1.527   1.981
  726SOL     OW 4554   0.759   2.845   3.657
  726SOL    HW1 4555   0.789   2.915   3.714
  726SOL    HW2 4556   0.698   2.794   3.710
  726SOL     MW 4557   0.755   2.847   3.671
  727SOL     OW 4558   5.977   2.224   4.142
  727SOL    HW1 4559   5.924   2.301   4.163
  727SOL    HW2 4560   6.013   2.195   4.226
  727SOL     MW 4561   5.975   2.230   4.155
  728SOL     OW 4562   3.624   0.338   1.879
  728SOL    HW1 4563   3.658   0.373   1.796
  728SOL    HW2 4564   3.598   0.248   1.858
  728SOL     MW 4565   3.625   0.331   1.865
  729SOL     OW 4566   4.566   5.639   0.589
  729SOL    HW1 4567   4.637   5.649   0.526
  729SOL    HW2 4568   4.604   5.586   0.659
  729SOL     MW 4569   4.580   5.634   0.590
  730SOL     OW 4570   4.753   5.805   0.170
  730SOL    HW1 4571   4.727   5.765   0.253
  730SOL    HW2 4572   4.679   5.861   0.147
  730SOL     MW 4573   4.740   5.807   0.178
  731SOL     OW 4574   2.455   5.367   5.772
  731SOL    HW1 4575   2.405   5.290   5.745
  731SOL    HW2 4576   2.513   5.384   5.698
  731SOL     MW 4577   2.456   5.359   5.759
  732SOL     OW 4578   0.978   2.079   3.728
  732SOL    HW1 4579   0.913   2.063   3.659
  732SOL    HW2 4580   0.932   2.131   3.793
  732SOL     MW 4581   0.964   2.083   3.727
  733SOL     OW 4582   3.078   3.031   0.042
  733SOL    HW1 4583   3.070   3.104  -0.020
  733SOL    HW2 4584   3.104   3.073   0.124
  733SOL     MW 4585   3.080   3.046   0.044
  734SOL     OW 4586   4.911   0.345   4.096
  734SOL    HW1 4587   4.964   0.278   4.140
  734SOL    HW2 4588   4.947   0.351   4.008
  734SOL     MW 4589   4.923   0.337   4.091
  735SOL     OW 4590   2.895   5.721   1.436
  735SOL    HW1 4591   2.829   5.767   1.488
  735SOL    HW2 4592   2.975   5.771   1.448
  735SOL     MW 4593   2.896   5.733   1.444
  736SOL     OW 4594   2.116   4.471   4.803
  736SOL    HW1 4595   2.170   4.417   4.862
  736SOL    HW2 4596   2.130   4.433   4.716
  736SOL     MW 4597   2.125   4.459   4.800
  737SOL     OW 4598   4.937   1.865   4.792
  737SOL    HW1 4599   4.857   1.857   4.845
  737SOL    HW2 4600   5.007   1.875   4.857
  737SOL     MW 4601   4.935   1.865   4.807
  738SOL     OW 4602   3.479   5.826   3.838
  738SOL    HW1 4603   3.564   5.786   3.817
  738SOL    HW2 4604   3.418   5.753   3.840
  738SOL     MW 4605   3.482   5.811   3.835
  739SOL     OW 4606   0.662   0.943   2.069
  739SOL    HW1 4607   0.622   1.027   2.047
  739SOL    HW2 4608   0.697   0.956   2.157
  739SOL     MW 4609   0.661   0.956   2.078
  740SOL     OW 4610   3.458   5.945   3.379
  740SOL    HW1 4611   3.367   5.943   3.409
  740SOL    HW2 4612   3.510   5.955   3.459
  740SOL     MW 4613   3.453   5.946   3.393
  741SOL     OW 4614   0.768   0.942   4.189
  741SOL    HW1 4615   0.691   0.996   4.170
  741SOL    HW2 4616   0.811   0.932   4.104
  741SOL     MW 4617   0.764   0.948   4.175
  742SOL     OW 4618   1.686   1.719   3.982
  742SOL    HW1 4619   1.764   1.703   4.035
  742SOL    HW2 4620   1.651   1.802   4.015
  742SOL     MW 4621   1.692   1.728   3.993
  743SOL     OW 4622   0.133   4.589   1.461
  743SOL    HW1 4623   0.158   4.580   1.369
  743SOL    HW2 4624   0.042   4.617   1.459
  743SOL     MW 4625   0.125   4.592   1.449
  744SOL     OW 4626   5.313   3.635   5.286
  744SOL    HW1 4627   5.370   3.623   5.209
  744SOL    HW2 4628   5.365   3.600   5.359
  744SOL     MW 4629   5.327   3.629   5.285
  745SOL     OW 4630   3.694   2.556   0.242
  745SOL    HW1 4631   3.677   2.516   0.327
  745SOL    HW2 4632   3.612   2.543   0.193
  745SOL     MW 4633   3.681   2.549   0.246
  746SOL     OW 4634   1.771   0.495   4.276
  746SOL    HW1 4635   1.735   0.578   4.307
  746SOL    HW2 4636   1.706   0.462   4.215
  746SOL     MW 4637   1.758   0.501   4.272
  747SOL     OW 4638   3.475   4.467   1.340
  747SOL    HW1 4639   3.566   4.451   1.366
  747SOL    HW2 4640   3.424   4.408   1.394
  747SOL     MW 4641   3.480   4.458   1.350
  748SOL     OW 4642   3.021   0.744   2.641
  748SOL    HW1 4643   3.012   0.674   2.577
  748SOL    HW2 4644   3.076   0.810   2.598
  748SOL     MW 4645   3.027   0.744   2.628
  749SOL     OW 4646   0.011   3.319   5.223
  749SOL    HW1 4647  -0.024   3.360   5.302
  749SOL    HW2 4648   0.014   3.225   5.244
  749SOL     MW 4649   0.007   3.312   5.236
  750SOL     OW 4650   3.247   1.472   2.854
  750SOL    HW1 4651   3.338   1.449   2.869
  750SOL    HW2 4652   3.199   1.390   2.863
  750SOL     MW 4653   3.252   1.459   2.857
  751SOL     OW 4654   2.756   1.880   1.328
  751SOL    HW1 4655   2.765   1.898   1.234
  751SOL    HW2 4656   2.837   1.914   1.367
  751SOL     MW 4657   2.768   1.887   1.321
  752SOL     OW 4658   4.003   0.212   5.059
  752SOL    HW1 4659   4.075   0.275   5.066
  752SOL    HW2 4660   4.047   0.127   5.056
  752SOL     MW 4661   4.018   0.209   5.059
  753SOL     OW 4662   5.073   3.290   3.099
  753SOL    HW1 4663   5.078   3.291   3.003
  753SOL    HW2 4664   4.995   3.343   3.119
  753SOL     MW 4665   5.064   3.297   3.089
  754SOL     OW 4666   0.557   5.121   3.444
  754SOL    HW1 4667   0.631   5.090   3.391
  754SOL    HW2 4668   0.536   5.048   3.501
  754SOL     MW 4669   0.564   5.108   3.444
  755SOL     OW 4670   2.830   5.250   2.522
  755SOL    HW1 4671   2.834   5.211   2.434
  755SOL    HW2 4672   2.895   5.320   2.521
  755SOL     MW 4673   2.839   5.254   2.511
  756SOL     OW 4674   4.838   5.192   1.840
  756SOL    HW1 4675   4.855   5.239   1.759
  756SOL    HW2 4676   4.872   5.249   1.909
  756SOL     MW 4677   4.845   5.205   1.839
  757SOL     OW 4678   5.288   4.663   5.313
  757SOL    HW1 4679   5.227   4.628   5.378
  757SOL    HW2 4680   5.232   4.692   5.241
  757SOL     MW 4681   5.273   4.662   5.312
  758SOL     OW 4682   1.623   5.719   2.966
  758SOL    HW1 4683   1.563   5.787   2.997
  758SOL    HW2 4684   1.606   5.644   3.023
  758SOL     MW 4685   1.613   5.718   2.978
  759SOL     OW 4686   1.214   3.995   2.972
  759SOL    HW1 4687   1.120   3.976   2.968
  759SOL    HW2 4688   1.256   3.917   2.938
  759SOL     MW 4689   1.207   3.983   2.967
  760SOL     OW 4690   0.793   4.887   1.379
  760SOL    HW1 4691   0.830   4.805   1.411
  760SOL    HW2 4692   0.810   4.885   1.285
  760SOL     MW 4693   0.799   4.876   1.371
  761SOL     OW 4694   5.598   5.969   2.984
  761SOL    HW1 4695   5.510   5.937   3.005
  761SOL    HW2 4696   5.647   5.961   3.066
  761SOL     MW 4697   5.593   5.964   2.997
  762SOL     OW 4698   1.250   3.451   5.684
  762SOL    HW1 4699   1.176   3.399   5.653
  762SOL    HW2 4700   1.325   3.417   5.635
  762SOL     MW 4701   1.250   3.440   5.674
  763SOL     OW 4702   4.892   5.261   0.641
  763SOL    HW1 4703   4.859   5.238   0.554
  763SOL    HW2 4704   4.852   5.196   0.699
  763SOL     MW 4705   4.882   5.249   0.637
  764SOL     OW 4706   2.139   5.655   0.220
  764SOL    HW1 4707   2.166   5.566   0.243
  764SOL    HW2 4708   2.141   5.656   0.124
  764SOL     MW 4709   2.143   5.643   0.211
  765SOL     OW 4710   4.355   5.967   3.630
  765SOL    HW1 4711   4.412   5.897   3.597
  765SOL    HW2 4712   4.405   6.005   3.702
  765SOL     MW 4713   4.369   5.963   3.635
  766SOL     OW 4714   3.751   0.919   4.375
  766SOL    HW1 4715   3.674   0.875   4.412
  766SOL    HW2 4716   3.735   0.919   4.280
  766SOL     MW 4717   3.739   0.913   4.367
  767SOL     OW 4718   4.787   4.248   4.967
  767SOL    HW1 4719   4.708   4.258   5.019
  767SOL    HW2 4720   4.757   4.258   4.876
  767SOL     MW 4721   4.773   4.250   4.962
  768SOL     OW 4722   4.523   5.843   2.215
  768SOL    HW1 4723   4.530   5.761   2.265
  768SOL    HW2 4724   4.437   5.838   2.174
  768SOL     MW 4725   4.513   5.832   2.216
  769SOL     OW 4726   5.862   3.582   5.594
  769SOL    HW1 4727   5.920   3.588   5.670
  769SOL    HW2 4728   5.777   3.560   5.631
  769SOL     MW 4729   5.859   3.580   5.609
  770SOL     OW 4730   5.526   1.600   0.941
  770SOL    HW1 4731   5.594   1.615   1.007
  770SOL    HW2 4732   5.444   1.600   0.991
  770SOL     MW 4733   5.524   1.602   0.956
  771SOL     OW 4734   3.904   2.964   0.073
  771SOL    HW1 4735   3.831   2.937   0.018
  771SOL    HW2 4736   3.894   2.914   0.154
  771SOL     MW 4737   3.893   2.954   0.076
  772SOL     OW 4738   2.222   5.983   2.814
  772SOL    HW1 4739   2.292   6.002   2.876
  772SOL    HW2 4740   2.187   5.898   2.843
  772SOL     MW 4741   2.227   5.974   2.825
  773SOL     OW 4742   2.461   5.178   5.969
  773SOL    HW1 4743   2.467   5.252   5.908
  773SOL    HW2 4744   2.476   5.101   5.914
  773SOL     MW 4745   2.464   5.177   5.954
  774SOL     OW 4746   4.711   0.630   3.212
  774SOL    HW1 4747   4.673   0.718   3.212
  774SOL    HW2 4748   4.745   0.618   3.124
  774SOL     MW 4749   4.710   0.639   3.201
  775SOL     OW 4750   3.973   1.607   2.511
  775SOL    HW1 4751   3.915   1.533   2.499
  775SOL    HW2 4752   3.915   1.684   2.509
  775SOL     MW 4753   3.958   1.608   2.509
  776SOL     OW 4754   1.927   2.439   4.992
  776SOL    HW1 4755   1.944   2.476   4.906
  776SOL    HW2 4756   1.933   2.514   5.052
  776SOL     MW 4757   1.930   2.453   4.989
  777SOL     OW 4758   4.161   2.703   1.243
  777SOL    HW1 4759   4.167   2.744   1.329
  777SOL    HW2 4760   4.226   2.633   1.245
  777SOL     MW 4761   4.170   2.699   1.254
  778SOL     OW 4762   0.398   1.156   2.826
  778SOL    HW1 4763   0.332   1.115   2.771
  778SOL    HW2 4764   0.355   1.171   2.910
  778SOL     MW 4765   0.384   1.153   2.829
  779SOL     OW 4766   0.026   2.240   3.915
  779SOL    HW1 4767   0.102   2.231   3.972
  779SOL    HW2 4768  -0.049   2.242   3.974
  779SOL     MW 4769   0.026   2.239   3.930
  780SOL     OW 4770   4.401   1.420   2.686
  780SOL    HW1 4771   4.360   1.423   2.773
  780SOL    HW2 4772   4.328   1.428   2.625
  780SOL     MW 4773   4.386   1.421   2.690
  781SOL     OW 4774   5.271   0.633   4.900
  781SOL    HW1 4775   5.241   0.623   4.810
  781SOL    HW2 4776   5.192   0.655   4.950
  781SOL     MW 4777   5.257   0.635   4.895
  782SOL     OW 4778   1.501   2.973   0.478
  782SOL    HW1 4779   1.420   3.010   0.443
  782SOL    HW2 4780   1.493   2.879   0.464
  782SOL     MW 4781   1.489   2.966   0.472
  783SOL     OW 4782   0.788   0.131   2.332
  783SOL    HW1 4783   0.866   0.120   2.278
  783SOL    HW2 4784   0.722   0.166   2.271
  783SOL     MW 4785   0.789   0.134   2.317
  784SOL     OW 4786   0.561   3.188   2.336
  784SOL    HW1 4787   0.482   3.234   2.309
  784SOL    HW2 4788   0.574   3.121   2.270
  784SOL     MW 4789   0.553   3.186   2.324
  785SOL     OW 4790   2.345   3.626   0.500
  785SOL    HW1 4791   2.278   3.682   0.461
  785SOL    HW2 4792   2.353   3.552   0.440
  785SOL     MW 4793   2.337   3.624   0.488
  786SOL     OW 4794   3.283   5.526   4.199
  786SOL    HW1 4795   3.245   5.555   4.116
  786SOL    HW2 4796   3.267   5.598   4.260
  786SOL     MW 4797   3.276   5.539   4.196
  787SOL     OW 4798   4.872   3.256   2.058
  787SOL    HW1 4799   4.849   3.203   2.134
  787SOL    HW2 4800   4.911   3.336   2.095
  787SOL     MW 4801   4.874   3.260   2.072
  788SOL     OW 4802   0.041   2.267   1.041
  788SOL    HW1 4803   0.000   2.349   1.071
  788SOL    HW2 4804  -0.019   2.198   1.069
  788SOL     MW 4805   0.028   2.269   1.048
  789SOL     OW 4806   5.458   5.578   3.100
  789SOL    HW1 4807   5.408   5.535   3.031
  789SOL    HW2 4808   5.508   5.647   3.054
  789SOL     MW 4809   5.458   5.582   3.085
  790SOL     OW 4810   1.680   2.009   0.164
  790SOL    HW1 4811   1.657   1.987   0.254
  790SOL    HW2 4812   1.627   1.950   0.110
  790SOL     MW 4813   1.671   1.999   0.169
  791SOL     OW 4814   3.712   0.112   0.509
  791SOL    HW1 4815   3.761   0.030   0.517
  791SOL    HW2 4816   3.625   0.091   0.542
  791SOL     MW 4817   3.707   0.098   0.514
  792SOL     OW 4818   1.236   4.154   0.210
  792SOL    HW1 4819   1.326   4.123   0.213
  792SOL    HW2 4820   1.195   4.118   0.289
  792SOL     MW 4821   1.242   4.146   0.220
  793SOL     OW 4822   1.993   5.514   2.660
  793SOL    HW1 4823   1.933   5.449   2.624
  793SOL    HW2 4824   1.968   5.596   2.619
  793SOL     MW 4825   1.982   5.516   2.650
  794SOL     OW 4826   0.458   0.334   0.434
  794SOL    HW1 4827   0.516   0.296   0.501
  794SOL    HW2 4828   0.377   0.285   0.443
  794SOL     MW 4829   0.455   0.323   0.444
  795SOL     OW 4830   2.507   0.136   4.160
  795SOL    HW1 4831   2.528   0.132   4.067
  795SOL    HW2 4832   2.489   0.228   4.177
  795SOL     MW 4833   2.507   0.147   4.151
  796SOL     OW 4834   0.377   1.788   5.981
  796SOL    HW1 4835   0.382   1.863   6.041
  796SOL    HW2 4836   0.454   1.796   5.926
  796SOL     MW 4837   0.387   1.799   5.982
  797SOL     OW 4838   0.252   3.812   1.738
  797SOL    HW1 4839   0.230   3.809   1.644
  797SOL    HW2 4840   0.185   3.758   1.780
  797SOL     MW 4841   0.241   3.805   1.731
  798SOL     OW 4842   4.591   6.003   5.230
  798SOL    HW1 4843   4.498   5.983   5.242
  798SOL    HW2 4844   4.625   6.013   5.319
  798SOL     MW 4845   4.583   6.002   5.243
  799SOL     OW 4846   1.911   1.014   5.357
  799SOL    HW1 4847   1.947   1.014   5.446
  799SOL    HW2 4848   1.987   1.015   5.300
  799SOL     MW 4849   1.925   1.014   5.361
  800SOL     OW 4850   4.692   6.128   3.118
  800SOL    HW1 4851   4.688   6.074   3.039
  800SOL    HW2 4852   4.613   6.105   3.166
  800SOL     MW 4853   4.681   6.118   3.114
  801SOL     OW 4854   2.373   3.350   2.048
  801SOL    HW1 4855   2.296   3.406   2.048
  801SOL    HW2 4856   2.342   3.266   2.080
  801SOL     MW 4857   2.359   3.346   2.052
  802SOL     OW 4858   4.526   5.038   0.953
  802SOL    HW1 4859   4.599   5.051   0.892
  802SOL    HW2 4860   4.544   4.954   0.995
  802SOL     MW 4861   4.538   5.029   0.950
  803SOL     OW 4862   3.134   2.063   1.101
  803SOL    HW1 4863   3.113   2.133   1.163
  803SOL    HW2 4864   3.106   2.096   1.016
  803SOL     MW 4865   3.128   2.076   1.098
  804SOL     OW 4866   4.257   4.029   0.720
  804SOL    HW1 4867   4.237   4.084   0.794
  804SOL    HW2 4868   4.348   4.001   0.733
  804SOL     MW 4869   4.266   4.032   0.731
  805SOL     OW 4870   5.180   3.464   0.249
  805SOL    HW1 4871   5.213   3.434   0.334
  805SOL    HW2 4872   5.257   3.469   0.193
  805SOL     MW 4873   5.194   3.461   0.253
  806SOL     OW 4874   0.570   0.925   5.276
  806SOL    HW1 4875   0.536   0.961   5.358
  806SOL    HW2 4876   0.602   0.839   5.300
  806SOL     MW 4877   0.570   0.919   5.290
  807SOL     OW 4878   1.306   1.842   5.797
  807SOL    HW1 4879   1.246   1.913   5.817
  807SOL    HW2 4880   1.291   1.777   5.866
  807SOL     MW 4881   1.297   1.843   5.808
  808SOL     OW 4882   3.461   0.742   6.058
  808SOL    HW1 4883   3.520   0.806   6.018
  808SOL    HW2 4884   3.382   0.746   6.004
  808SOL     MW 4885   3.459   0.751   6.046
  809SOL     OW 4886   3.526   1.248   4.941
  809SOL    HW1 4887   3.515   1.337   4.975
  809SOL    HW2 4888   3.446   1.202   4.967
  809SOL     MW 4889   3.515   1.254   4.949
  810SOL     OW 4890   2.568   2.708   4.226
  810SOL    HW1 4891   2.545   2.669   4.142
  810SOL    HW2 4892   2.660   2.686   4.239
  810SOL     MW 4893   2.577   2.700   4.217
  811SOL     OW 4894   4.276   1.362   3.008
  811SOL    HW1 4895   4.283   1.276   3.051
  811SOL    HW2 4896   4.300   1.425   3.076
  811SOL     MW 4897   4.280   1.359   3.022
  812SOL     OW 4898   1.515   1.455   5.177
  812SOL    HW1 4899   1.530   1.398   5.252
  812SOL    HW2 4900   1.432   1.425   5.140
  812SOL     MW 4901   1.506   1.444   5.182
  813SOL     OW 4902   5.959   2.761   3.701
  813SOL    HW1 4903   5.871   2.758   3.739
  813SOL    HW2 4904   5.985   2.669   3.693
  813SOL     MW 4905   5.951   2.749   3.705
  814SOL     OW 4906   1.107   2.414   1.254
  814SOL    HW1 4907   1.122   2.454   1.340
  814SOL    HW2 4908   1.105   2.488   1.193
  814SOL     MW 4909   1.109   2.429   1.258
  815SOL     OW 4910   0.203   2.648   5.927
  815SOL    HW1 4911   0.139   2.701   5.878
  815SOL    HW2 4912   0.160   2.633   6.012
  815SOL     MW 4913   0.189   2.653   5.932
  816SOL     OW 4914   5.910   3.034   1.433
  816SOL    HW1 4915   5.835   3.092   1.438
  816SOL    HW2 4916   5.971   3.067   1.500
  816SOL     MW 4917   5.908   3.045   1.442
  817SOL     OW 4918   4.148   3.102   5.692
  817SOL    HW1 4919   4.192   3.138   5.616
  817SOL    HW2 4920   4.216   3.056   5.741
  817SOL     MW 4921   4.162   3.100   5.689
  818SOL     OW 4922   0.182   1.044   1.077
  818SOL    HW1 4923   0.173   1.084   0.990
  818SOL    HW2 4924   0.161   0.951   1.063
  818SOL     MW 4925   0.178   1.037   1.064
  819SOL     OW 4926   4.092   0.270   0.299
  819SOL    HW1 4927   4.127   0.199   0.353
  819SOL    HW2 4928   4.028   0.228   0.242
  819SOL     MW 4929   4.088   0.256   0.298
  820SOL     OW 4930   5.204   3.766   0.023
  820SOL    HW1 4931   5.165   3.685  -0.010
  820SOL    HW2 4932   5.132   3.812   0.067
  820SOL     MW 4933   5.190   3.762   0.024
  821SOL     OW 4934   4.675   1.414   1.326
  821SOL    HW1 4935   4.624   1.378   1.253
  821SOL    HW2 4936   4.617   1.407   1.402
  821SOL     MW 4937   4.661   1.408   1.326
  822SOL     OW 4938   2.396   2.895   0.292
  822SOL    HW1 4939   2.460   2.882   0.222
  822SOL    HW2 4940   2.449   2.903   0.371
  822SOL     MW 4941   2.411   2.894   0.293
  823SOL     OW 4942   2.244   2.605   5.180
  823SOL    HW1 4943   2.285   2.691   5.178
  823SOL    HW2 4944   2.270   2.564   5.097
  823SOL     MW 4945   2.253   2.611   5.169
  824SOL     OW 4946   0.419   3.753   3.932
  824SOL    HW1 4947   0.394   3.844   3.916
  824SOL    HW2 4948   0.471   3.728   3.855
  824SOL     MW 4949   0.423   3.762   3.920
  825SOL     OW 4950   4.974   0.363   2.479
  825SOL    HW1 4951   4.927   0.394   2.556
  825SOL    HW2 4952   5.020   0.440   2.446
  825SOL     MW 4953   4.974   0.377   2.484
  826SOL     OW 4954   1.026   3.424   4.884
  826SOL    HW1 4955   1.088   3.410   4.956
  826SOL    HW2 4956   1.067   3.381   4.809
  826SOL     MW 4957   1.040   3.416   4.883
  827SOL     OW 4958   2.880   5.501   5.972
  827SOL    HW1 4959   2.835   5.416   5.976
  827SOL    HW2 4960   2.809   5.565   5.975
  827SOL     MW 4961   2.865   5.498   5.973
  828SOL     OW 4962   2.138   2.779   1.235
  828SOL    HW1 4963   2.146   2.874   1.223
  828SOL    HW2 4964   2.116   2.768   1.327
  828SOL     MW 4965   2.137   2.790   1.245
  829SOL     OW 4966   3.911   5.844   4.130
  829SOL    HW1 4967   3.931   5.936   4.112
  829SOL    HW2 4968   3.819   5.844   4.157
  829SOL     MW 4969   3.902   5.856   4.132
  830SOL     OW 4970   2.854   1.137   2.324
  830SOL    HW1 4971   2.839   1.109   2.234
  830SOL    HW2 4972   2.828   1.061   2.377
  830SOL     MW 4973   2.849   1.124   2.319
  831SOL     OW 4974   5.297   3.398   1.325
  831SOL    HW1 4975   5.312   3.486   1.293
  831SOL    HW2 4976   5.206   3.379   1.302
  831SOL     MW 4977   5.287   3.407   1.318
  832SOL     OW 4978   2.281   3.463   5.957
  832SOL    HW1 4979   2.251   3.540   5.909
  832SOL    HW2 4980   2.214   3.397   5.941
  832SOL     MW 4981   2.269   3.464   5.949
  833SOL     OW 4982   5.136   6.052   2.476
  833SOL    HW1 4983   5.062   6.029   2.421
  833SOL    HW2 4984   5.115   6.139   2.509
  833SOL     MW 4985   5.124   6.060   2.474
  834SOL     OW 4986   0.644   0.786   3.683
  834SOL    HW1 4987   0.683   0.767   3.597
  834SOL    HW2 4988   0.689   0.866   3.711
  834SOL     MW 4989   0.655   0.794   3.675
  835SOL     OW 4990   3.092   0.950   5.136
  835SOL    HW1 4991   3.039   1.024   5.107
  835SOL    HW2 4992   3.031   0.891   5.179
  835SOL     MW 4993   3.078   0.952   5.138
  836SOL     OW 4994   1.238   4.505   2.127
  836SOL    HW1 4995   1.317   4.479   2.175
  836SOL    HW2 4996   1.166   4.483   2.185
  836SOL     MW 4997   1.239   4.499   2.140
  837SOL     OW 4998   3.244   1.949   4.668
  837SOL    HW1 4999   3.218   1.962   4.760
  837SOL    HW2 5000   3.272   2.036   4.640
  837SOL     MW 5001   3.244   1.962   4.676
  838SOL     OW 5002   2.488   5.539   1.663
  838SOL    HW1 5003   2.543   5.484   1.607
  838SOL    HW2 5004   2.423   5.577   1.604
  838SOL     MW 5005   2.487   5.537   1.649
  839SOL     OW 5006   1.288   4.903   2.510
  839SOL    HW1 5007   1.253   4.847   2.441
  839SOL    HW2 5008   1.272   4.992   2.480
  839SOL     MW 5009   1.281   4.907   2.497
  840SOL     OW 5010   1.987   0.353   3.114
  840SOL    HW1 5011   2.008   0.283   3.052
  840SOL    HW2 5012   2.072   0.382   3.146
  840SOL     MW 5013   2.001   0.347   3.110
  841SOL     OW 5014   1.952   3.582   2.524
  841SOL    HW1 5015   1.967   3.488   2.529
  841SOL    HW2 5016   1.873   3.592   2.472
  841SOL     MW 5017   1.944   3.571   2.518
  842SOL     OW 5018   0.316   3.234   3.010
  842SOL    HW1 5019   0.387   3.195   3.060
  842SOL    HW2 5020   0.251   3.259   3.076
  842SOL     MW 5021   0.317   3.233   3.025
  843SOL     OW 5022   3.922   3.424   5.553
  843SOL    HW1 5023   3.906   3.335   5.522
  843SOL    HW2 5024   3.995   3.415   5.615
  843SOL     MW 5025   3.930   3.412   5.557
  844SOL     OW 5026   6.123   4.215   5.813
  844SOL    HW1 5027   6.161   4.299   5.839
  844SOL    HW2 5028   6.050   4.202   5.874
  844SOL     MW 5029   6.119   4.224   5.824
  845SOL     OW 5030   1.897   5.772   2.587
  845SOL    HW1 5031   1.805   5.793   2.568
  845SOL    HW2 5032   1.947   5.843   2.548
  845SOL     MW 5033   1.891   5.784   2.579
  846SOL     OW 5034   4.163   2.891   6.105
  846SOL    HW1 5035   4.081   2.934   6.130
  846SOL    HW2 5036   4.229   2.959   6.116
  846SOL     MW 5037   4.161   2.905   6.110
  847SOL     OW 5038   5.608   1.411   0.784
  847SOL    HW1 5039   5.592   1.456   0.702
  847SOL    HW2 5040   5.587   1.477   0.850
  847SOL     MW 5041   5.603   1.425   0.782
  848SOL     OW 5042   0.893   5.183   6.091
  848SOL    HW1 5043   0.908   5.237   6.014
  848SOL    HW2 5044   0.888   5.093   6.058
  848SOL     MW 5045   0.894   5.178   6.077
  849SOL     OW 5046   1.688   4.210   5.873
  849SOL    HW1 5047   1.763   4.267   5.891
  849SOL    HW2 5048   1.629   4.224   5.947
  849SOL     MW 5049   1.690   4.219   5.885
  850SOL     OW 5050   4.921   2.443   2.894
  850SOL    HW1 5051   4.942   2.350   2.886
  850SOL    HW2 5052   4.917   2.475   2.803
  850SOL     MW 5053   4.923   2.435   2.881
  851SOL     OW 5054   4.759   4.126   6.087
  851SOL    HW1 5055   4.825   4.111   6.154
  851SOL    HW2 5056   4.676   4.105   6.130
  851SOL     MW 5057   4.757   4.121   6.101
  852SOL     OW 5058   1.966   1.884   3.544
  852SOL    HW1 5059   1.969   1.979   3.556
  852SOL    HW2 5060   1.927   1.851   3.624
  852SOL     MW 5061   1.961   1.892   3.556
  853SOL     OW 5062   0.267   2.634   4.263
  853SOL    HW1 5063   0.276   2.599   4.175
  853SOL    HW2 5064   0.184   2.599   4.295
  853SOL     MW 5065   0.257   2.625   4.256
  854SOL     OW 5066   4.071   5.568   5.987
  854SOL    HW1 5067   4.061   5.495   6.048
  854SOL    HW2 5068   4.106   5.529   5.907
  854SOL     MW 5069   4.074   5.554   5.985
  855SOL     OW 5070   4.971   5.525   0.910
  855SOL    HW1 5071   4.972   5.599   0.971
  855SOL    HW2 5072   4.893   5.539   0.856
  855SOL     MW 5073   4.961   5.537   0.911
  856SOL     OW 5074   3.080   0.049   3.507
  856SOL    HW1 5075   3.010   0.110   3.484
  856SOL    HW2 5076   3.091  -0.005   3.429
  856SOL     MW 5077   3.073   0.050   3.494
  857SOL     OW 5078   6.059   0.355   2.061
  857SOL    HW1 5079   6.052   0.261   2.051
  857SOL    HW2 5080   6.031   0.390   1.976
  857SOL     MW 5081   6.055   0.348   2.049
  858SOL     OW 5082   5.789   4.234   0.056
  858SOL    HW1 5083   5.859   4.183   0.097
  858SOL    HW2 5084   5.820   4.252  -0.033
  858SOL     MW 5085   5.802   4.230   0.050
  859SOL     OW 5086   5.756   3.996   4.551
  859SOL    HW1 5087   5.784   3.927   4.490
  859SOL    HW2 5088   5.668   4.019   4.523
  859SOL     MW 5089   5.749   3.990   4.540
  860SOL     OW 5090   3.406   6.074   2.628
  860SOL    HW1 5091   3.424   6.045   2.717
  860SOL    HW2 5092   3.486   6.055   2.580
  860SOL     MW 5093   3.419   6.068   2.633
  861SOL     OW 5094   2.112   4.019   0.465
  861SOL    HW1 5095   2.182   4.061   0.516
  861SOL    HW2 5096   2.125   4.050   0.376
  861SOL     MW 5097   2.122   4.028   0.460
  862SOL     OW 5098   4.091   4.615   3.455
  862SOL    HW1 5099   4.010   4.576   3.424
  862SOL    HW2 5100   4.120   4.557   3.526
  862SOL     MW 5101   4.084   4.603   3.460
  863SOL     OW 5102   2.069   4.838   3.553
  863SOL    HW1 5103   2.022   4.918   3.577
  863SOL    HW2 5104   2.154   4.847   3.595
  863SOL     MW 5105   2.074   4.849   3.561
  864SOL     OW 5106   3.074   2.432   0.990
  864SOL    HW1 5107   3.070   2.527   0.995
  864SOL    HW2 5108   3.138   2.414   0.921
  864SOL     MW 5109   3.082   2.442   0.982
  865SOL     OW 5110   5.204   1.428   5.162
  865SOL    HW1 5111   5.247   1.477   5.092
  865SOL    HW2 5112   5.113   1.459   5.161
  865SOL     MW 5113   5.198   1.438   5.153
  866SOL     OW 5114   2.792   3.248   0.901
  866SOL    HW1 5115   2.730   3.306   0.857
  866SOL    HW2 5116   2.869   3.246   0.844
  866SOL     MW 5117   2.794   3.255   0.889
  867SOL     OW 5118   3.904   0.074   2.903
  867SOL    HW1 5119   3.819   0.110   2.880
  867SOL    HW2 5120   3.897  -0.019   2.881
  867SOL     MW 5121   3.893   0.067   2.897
  868SOL     OW 5122   5.071   0.855   1.748
  868SOL    HW1 5123   5.032   0.868   1.662
  868SOL    HW2 5124   5.057   0.763   1.768
  868SOL     MW 5125   5.064   0.845   1.740
  869SOL     OW 5126   1.859   0.986   1.213
  869SOL    HW1 5127   1.774   0.955   1.243
  869SOL    HW2 5128   1.887   0.921   1.149
  869SOL     MW 5129   1.852   0.974   1.209
  870SOL     OW 5130   3.173   2.226   5.735
  870SOL    HW1 5131   3.214   2.178   5.807
  870SOL    HW2 5132   3.124   2.296   5.777
  870SOL     MW 5133   3.172   2.229   5.749
  871SOL     OW 5134   2.819   0.318   0.711
  871SOL    HW1 5135   2.861   0.397   0.744
  871SOL    HW2 5136   2.854   0.308   0.622
  871SOL     MW 5137   2.829   0.327   0.704
  872SOL     OW 5138   4.430   0.438   4.422
  872SOL    HW1 5139   4.495   0.392   4.474
  872SOL    HW2 5140   4.474   0.459   4.340
  872SOL     MW 5141   4.444   0.435   4.418
  873SOL     OW 5142   5.192   2.091   5.543
  873SOL    HW1 5143   5.186   2.027   5.614
  873SOL    HW2 5144   5.285   2.115   5.539
  873SOL     MW 5145   5.203   2.086   5.551
  874SOL     OW 5146   3.376   2.112   0.780
  874SOL    HW1 5147   3.356   2.203   0.801
  874SOL    HW2 5148   3.462   2.096   0.818
  874SOL     MW 5149   3.384   2.122   0.788
  875SOL     OW 5150   4.197   4.210   4.058
  875SOL    HW1 5151   4.224   4.196   4.148
  875SOL    HW2 5152   4.213   4.303   4.042
  875SOL     MW 5153   4.202   4.221   4.067
  876SOL     OW 5154   5.126   0.005   4.697
  876SOL    HW1 5155   5.181  -0.038   4.632
  876SOL    HW2 5156   5.038  -0.031   4.683
  876SOL     MW 5157   5.121  -0.005   4.687
  877SOL     OW 5158   4.926   6.030   6.050
  877SOL    HW1 5159   4.994   6.005   5.988
  877SOL    HW2 5160   4.915   6.124   6.037
  877SOL     MW 5161   4.934   6.039   6.041
  878SOL     OW 5162   0.868   5.202   2.330
  878SOL    HW1 5163   0.779   5.173   2.310
  878SOL    HW2 5164   0.923   5.150   2.272
  878SOL     MW 5165   0.864   5.192   2.320
  879SOL     OW 5166   3.156   5.287   5.859
  879SOL    HW1 5167   3.211   5.360   5.888
  879SOL    HW2 5168   3.112   5.321   5.780
  879SOL     MW 5169   3.158   5.301   5.852
  880SOL     OW 5170   2.596   5.509   4.134
  880SOL    HW1 5171   2.535   5.438   4.154
  880SOL    HW2 5172   2.641   5.527   4.216
  880SOL     MW 5173   2.594   5.502   4.147
  881SOL     OW 5174   5.384   3.692   1.483
  881SOL    HW1 5175   5.290   3.704   1.490
  881SOL    HW2 5176   5.417   3.780   1.462
  881SOL     MW 5177   5.376   3.705   1.481
  882SOL     OW 5178   4.337   1.685   1.243
  882SOL    HW1 5179   4.344   1.683   1.147
  882SOL    HW2 5180   4.287   1.765   1.261
  882SOL     MW 5181   4.331   1.695   1.233
  883SOL     OW 5182   0.194   3.824   1.217
  883SOL    HW1 5183   0.238   3.740   1.220
  883SOL    HW2 5184   0.193   3.853   1.309
  883SOL     MW 5185   0.200   3.817   1.229
  884SOL     OW 5186   5.462   5.848   3.382
  884SOL    HW1 5187   5.424   5.761   3.373
  884SOL    HW2 5188   5.391   5.909   3.360
  884SOL     MW 5189   5.448   5.845   3.378
  885SOL     OW 5190   4.733   1.508   3.487
  885SOL    HW1 5191   4.681   1.554   3.421
  885SOL    HW2 5192   4.704   1.544   3.570
  885SOL     MW 5193   4.723   1.518   3.489
  886SOL     OW 5194   3.148   6.032   2.557
  886SOL    HW1 5195   3.228   6.045   2.608
  886SOL    HW2 5196   3.177   6.037   2.466
  886SOL     MW 5197   3.162   6.034   2.552
  887SOL     OW 5198   5.371   3.963   5.994
  887SOL    HW1 5199   5.302   3.905   6.026
  887SOL    HW2 5200   5.421   3.986   6.073
  887SOL     MW 5201   5.369   3.959   6.008
  888SOL     OW 5202   4.742   0.055   3.692
  888SOL    HW1 5203   4.696   0.106   3.626
  888SOL    HW2 5204   4.758  -0.030   3.650
  888SOL     MW 5205   4.739   0.050   3.678
  889SOL     OW 5206   4.618   3.899   1.776
  889SOL    HW1 5207   4.651   3.810   1.759
  889SOL    HW2 5208   4.641   3.916   1.868
  889SOL     MW 5209   4.625   3.890   1.786
  890SOL     OW 5210   3.747   1.787   4.621
  890SOL    HW1 5211   3.654   1.768   4.634
  890SOL    HW2 5212   3.749   1.851   4.550
  890SOL     MW 5213   3.735   1.793   4.614
  891SOL     OW 5214   5.820   4.788   2.387
  891SOL    HW1 5215   5.748   4.850   2.380
  891SOL    HW2 5216   5.873   4.821   2.460
  891SOL     MW 5217   5.818   4.800   2.395
  892SOL     OW 5218   5.325   1.707   2.173
  892SOL    HW1 5219   5.348   1.621   2.207
  892SOL    HW2 5220   5.229   1.709   2.177
  892SOL     MW 5221   5.315   1.696   2.178
  893SOL     OW 5222   0.570   0.685   2.101
  893SOL    HW1 5223   0.523   0.659   2.179
  893SOL    HW2 5224   0.627   0.757   2.129
  893SOL     MW 5225   0.571   0.691   2.114
  894SOL     OW 5226   0.500   1.617   1.226
  894SOL    HW1 5227   0.448   1.552   1.178
  894SOL    HW2 5228   0.554   1.659   1.159
  894SOL     MW 5229   0.500   1.614   1.211
  895SOL     OW 5230   4.565   0.530   6.047
  895SOL    HW1 5231   4.528   0.607   6.005
  895SOL    HW2 5232   4.502   0.507   6.116
  895SOL     MW 5233   4.552   0.537   6.051
  896SOL     OW 5234   5.975   3.174   5.533
  896SOL    HW1 5235   5.881   3.176   5.553
  896SOL    HW2 5236   6.001   3.266   5.533
  896SOL     MW 5237   5.966   3.186   5.536
  897SOL     OW 5238   5.378   1.426   1.798
  897SOL    HW1 5239   5.414   1.435   1.710
  897SOL    HW2 5240   5.349   1.335   1.803
  897SOL     MW 5241   5.379   1.416   1.788
  898SOL     OW 5242   5.490   3.117   3.943
  898SOL    HW1 5243   5.395   3.116   3.954
  898SOL    HW2 5244   5.505   3.074   3.859
  898SOL     MW 5245   5.479   3.111   3.934
  899SOL     OW 5246   4.023   5.688   3.935
  899SOL    HW1 5247   3.975   5.751   3.989
  899SOL    HW2 5248   4.115   5.704   3.956
  899SOL     MW 5249   4.029   5.698   3.944
  900SOL     OW 5250   5.287   2.781   0.992
  900SOL    HW1 5251   5.257   2.771   1.082
  900SOL    HW2 5252   5.354   2.850   0.996
  900SOL     MW 5253   5.292   2.788   1.004
  901SOL     OW 5254   0.979   4.687   4.743
  901SOL    HW1 5255   0.919   4.753   4.708
  901SOL    HW2 5256   0.921   4.622   4.782
  901SOL     MW 5257   0.964   4.687   4.743
  902SOL     OW 5258   4.443   4.493   3.714
  902SOL    HW1 5259   4.432   4.482   3.808
  902SOL    HW2 5260   4.523   4.545   3.705
  902SOL     MW 5261   4.452   4.498   3.725
  903SOL     OW 5262   1.889   1.002   0.079
  903SOL    HW1 5263   1.960   1.065   0.092
  903SOL    HW2 5264   1.933   0.921   0.053
  903SOL     MW 5265   1.904   1.000   0.077
  904SOL     OW 5266   0.999   3.337   3.309
  904SOL    HW1 5267   0.950   3.313   3.388
  904SOL    HW2 5268   0.999   3.432   3.309
  904SOL     MW 5269   0.992   3.346   3.319
  905SOL     OW 5270   5.902   5.588   2.180
  905SOL    HW1 5271   5.849   5.513   2.207
  905SOL    HW2 5272   5.859   5.663   2.222
  905SOL     MW 5273   5.890   5.588   2.189
  906SOL     OW 5274   2.016   5.205   0.469
  906SOL    HW1 5275   2.047   5.210   0.378
  906SOL    HW2 5276   2.094   5.186   0.520
  906SOL     MW 5277   2.030   5.203   0.464
  907SOL     OW 5278   5.034   1.103   1.847
  907SOL    HW1 5279   5.014   1.099   1.941
  907SOL    HW2 5280   5.052   1.013   1.822
  907SOL     MW 5281   5.034   1.091   1.856
  908SOL     OW 5282   2.672   0.246   2.878
  908SOL    HW1 5283   2.680   0.325   2.932
  908SOL    HW2 5284   2.577   0.231   2.871
  908SOL     MW 5285   2.661   0.254   2.884
  909SOL     OW 5286   5.991   2.111   2.932
  909SOL    HW1 5287   5.952   2.120   2.845
  909SOL    HW2 5288   6.001   2.201   2.964
  909SOL     MW 5289   5.987   2.123   2.925
  910SOL     OW 5290   3.043   1.859   3.919
  910SOL    HW1 5291   3.023   1.951   3.935
  910SOL    HW2 5292   3.129   1.845   3.958
  910SOL     MW 5293   3.051   1.869   3.926
  911SOL     OW 5294   0.707   1.314   4.553
  911SOL    HW1 5295   0.714   1.386   4.616
  911SOL    HW2 5296   0.724   1.355   4.468
  911SOL     MW 5297   0.710   1.329   4.551
  912SOL     OW 5298   4.650   2.086   1.335
  912SOL    HW1 5299   4.600   2.024   1.283
  912SOL    HW2 5300   4.654   2.047   1.422
  912SOL     MW 5301   4.644   2.073   1.340
  913SOL     OW 5302   0.579   5.020   2.719
  913SOL    HW1 5303   0.612   4.936   2.686
  913SOL    HW2 5304   0.643   5.084   2.687
  913SOL     MW 5305   0.592   5.018   2.710
  914SOL     OW 5306   1.873   1.784   2.891
  914SOL    HW1 5307   1.835   1.715   2.837
  914SOL    HW2 5308   1.876   1.747   2.979
  914SOL     MW 5309   1.869   1.771   2.895
  915SOL     OW 5310   0.127   3.585   1.880
  915SOL    HW1 5311   0.102   3.626   1.962
  915SOL    HW2 5312   0.217   3.555   1.894
  915SOL     MW 5313   0.136   3.586   1.892
  916SOL     OW 5314   3.587   1.284   0.854
  916SOL    HW1 5315   3.520   1.223   0.883
  916SOL    HW2 5316   3.580   1.285   0.759
  916SOL     MW 5317   3.577   1.277   0.846
  917SOL     OW 5318   4.491   1.936   6.047
  917SOL    HW1 5319   4.480   1.877   6.122
  917SOL    HW2 5320   4.586   1.948   6.040
  917SOL     MW 5321   4.502   1.930   6.056
  918SOL     OW 5322   5.950   5.092   2.152
  918SOL    HW1 5323   5.962   4.998   2.147
  918SOL    HW2 5324   5.885   5.112   2.085
  918SOL     MW 5325   5.943   5.083   2.143
  919SOL     OW 5326   3.175   5.506   1.495
  919SOL    HW1 5327   3.154   5.596   1.521
  919SOL    HW2 5328   3.198   5.513   1.402
  919SOL     MW 5329   3.175   5.519   1.486
  920SOL     OW 5330   4.884   1.502   2.772
  920SOL    HW1 5331   4.806   1.518   2.719
  920SOL    HW2 5332   4.860   1.530   2.860
  920SOL     MW 5333   4.871   1.507   2.776
  921SOL     OW 5334   3.838   3.982   0.778
  921SOL    HW1 5335   3.752   4.006   0.812
  921SOL    HW2 5336   3.836   4.009   0.687
  921SOL     MW 5337   3.827   3.988   0.770
  922SOL     OW 5338   2.568   5.130   4.086
  922SOL    HW1 5339   2.561   5.054   4.144
  922SOL    HW2 5340   2.513   5.196   4.127
  922SOL     MW 5341   2.560   5.128   4.098
  923SOL     OW 5342   4.579   2.918   1.747
  923SOL    HW1 5343   4.652   2.901   1.805
  923SOL    HW2 5344   4.618   2.959   1.670
  923SOL     MW 5345   4.593   2.921   1.744
  924SOL     OW 5346   1.041   4.913   0.588
  924SOL    HW1 5347   1.049   4.995   0.637
  924SOL    HW2 5348   1.118   4.863   0.614
  924SOL     MW 5349   1.052   4.917   0.598
  925SOL     OW 5350   3.784   2.041   4.722
  925SOL    HW1 5351   3.710   2.069   4.668
  925SOL    HW2 5352   3.795   1.948   4.701
  925SOL     MW 5353   3.776   2.033   4.712
  926SOL     OW 5354   1.639   4.736   2.837
  926SOL    HW1 5355   1.546   4.735   2.859
  926SOL    HW2 5356   1.672   4.817   2.876
  926SOL     MW 5357   1.632   4.746   2.845
  927SOL     OW 5358   1.253   0.814   4.791
  927SOL    HW1 5359   1.328   0.753   4.791
  927SOL    HW2 5360   1.189   0.774   4.850
  927SOL     MW 5361   1.255   0.801   4.798
  928SOL     OW 5362   0.801   2.763   1.366
  928SOL    HW1 5363   0.762   2.757   1.454
  928SOL    HW2 5364   0.837   2.851   1.362
  928SOL     MW 5365   0.801   2.773   1.377
  929SOL     OW 5366   5.713   3.230   2.128
  929SOL    HW1 5367   5.789   3.175   2.110
  929SOL    HW2 5368   5.705   3.228   2.224
  929SOL     MW 5369   5.722   3.222   2.138
  930SOL     OW 5370   3.555   5.100   4.426
  930SOL    HW1 5371   3.489   5.058   4.370
  930SOL    HW2 5372   3.505   5.162   4.479
  930SOL     MW 5373   3.540   5.103   4.426
  931SOL     OW 5374   4.193   1.441   0.422
  931SOL    HW1 5375   4.230   1.354   0.433
  931SOL    HW2 5376   4.145   1.437   0.339
  931SOL     MW 5377   4.191   1.430   0.413
  932SOL     OW 5378   3.129   5.526   3.628
  932SOL    HW1 5379   3.158   5.595   3.569
  932SOL    HW2 5380   3.206   5.468   3.636
  932SOL     MW 5381   3.143   5.527   3.622
  933SOL     OW 5382   0.380   5.416   3.688
  933SOL    HW1 5383   0.287   5.436   3.700
  933SOL    HW2 5384   0.389   5.325   3.719
  933SOL     MW 5385   0.369   5.407   3.693
  934SOL     OW 5386   2.120   0.236   0.469
  934SOL    HW1 5387   2.027   0.256   0.464
  934SOL    HW2 5388   2.149   0.276   0.551
  934SOL     MW 5389   2.112   0.244   0.479
  935SOL     OW 5390   3.506   0.594   5.742
  935SOL    HW1 5391   3.443   0.631   5.804
  935SOL    HW2 5392   3.552   0.526   5.792
  935SOL     MW 5393   3.504   0.590   5.756
  936SOL     OW 5394   1.996   2.221   4.684
  936SOL    HW1 5395   1.991   2.238   4.778
  936SOL    HW2 5396   2.008   2.307   4.645
  936SOL     MW 5397   1.997   2.234   4.691
  937SOL     OW 5398   1.065   5.112   3.262
  937SOL    HW1 5399   1.107   5.061   3.332
  937SOL    HW2 5400   1.075   5.203   3.290
  937SOL     MW 5401   1.072   5.117   3.275
  938SOL     OW 5402   2.270   5.729   0.702
  938SOL    HW1 5403   2.272   5.824   0.704
  938SOL    HW2 5404   2.359   5.703   0.677
  938SOL     MW 5405   2.282   5.738   0.699
  939SOL     OW 5406   4.983   3.739   3.961
  939SOL    HW1 5407   4.913   3.698   4.012
  939SOL    HW2 5408   4.969   3.833   3.973
  939SOL     MW 5409   4.972   3.746   3.969
  940SOL     OW 5410   2.422   4.479   0.750
  940SOL    HW1 5411   2.495   4.534   0.779
  940SOL    HW2 5412   2.400   4.425   0.824
  940SOL     MW 5413   2.429   4.479   0.762
  941SOL     OW 5414   0.600   1.071   1.349
  941SOL    HW1 5415   0.555   1.026   1.420
  941SOL    HW2 5416   0.531   1.101   1.290
  941SOL     MW 5417   0.586   1.069   1.350
  942SOL     OW 5418   3.205   2.225   5.153
  942SOL    HW1 5419   3.183   2.159   5.219
  942SOL    HW2 5420   3.236   2.301   5.203
  942SOL     MW 5421   3.206   2.226   5.168
  943SOL     OW 5422   2.616   0.994   1.089
  943SOL    HW1 5423   2.575   0.910   1.068
  943SOL    HW2 5424   2.543   1.055   1.099
  943SOL     MW 5425   2.602   0.991   1.088
  944SOL     OW 5426   5.160   5.043   6.031
  944SOL    HW1 5427   5.224   5.107   6.062
  944SOL    HW2 5428   5.129   5.000   6.111
  944SOL     MW 5429   5.164   5.046   6.045
  945SOL     OW 5430   4.758   4.077   1.343
  945SOL    HW1 5431   4.741   4.071   1.438
  945SOL    HW2 5432   4.749   3.986   1.313
  945SOL     MW 5433   4.754   4.064   1.352
  946SOL     OW 5434   1.701   2.035   3.476
  946SOL    HW1 5435   1.655   2.107   3.434
  946SOL    HW2 5436   1.656   2.022   3.559
  946SOL     MW 5437   1.689   2.042   3.481
  947SOL     OW 5438   3.787   0.659   0.156
  947SOL    HW1 5439   3.725   0.727   0.185
  947SOL    HW2 5440   3.792   0.672   0.061
  947SOL     MW 5441   3.779   0.670   0.148
  948SOL     OW 5442   5.879   5.855   4.316
  948SOL    HW1 5443   5.846   5.776   4.273
  948SOL    HW2 5444   5.814   5.922   4.296
  948SOL     MW 5445   5.867   5.854   4.308
  949SOL     OW 5446   1.527   1.278   2.144
  949SOL    HW1 5447   1.617   1.307   2.154
  949SOL    HW2 5448   1.477   1.359   2.131
  949SOL     MW 5449   1.532   1.292   2.143
  950SOL     OW 5450   1.427   1.542   2.100
  950SOL    HW1 5451   1.413   1.517   2.009
  950SOL    HW2 5452   1.340   1.536   2.140
  950SOL     MW 5453   1.414   1.538   2.094
  951SOL     OW 5454   0.124   2.224   5.512
  951SOL    HW1 5455   0.141   2.151   5.451
  951SOL    HW2 5456   0.199   2.224   5.571
  951SOL     MW 5457   0.136   2.215   5.512
  952SOL     OW 5458   1.621   1.660   5.931
  952SOL    HW1 5459   1.552   1.607   5.891
  952SOL    HW2 5460   1.617   1.744   5.885
  952SOL     MW 5461   1.612   1.664   5.920
  953SOL     OW 5462   3.213   0.717   4.083
  953SOL    HW1 5463   3.241   0.772   4.156
  953SOL    HW2 5464   3.119   0.735   4.073
  953SOL     MW 5465   3.204   0.726   4.091
  954SOL     OW 5466   1.430   3.139   5.342
  954SOL    HW1 5467   1.378   3.127   5.263
  954SOL    HW2 5468   1.515   3.101   5.321
  954SOL     MW 5469   1.434   3.133   5.329
  955SOL     OW 5470   4.150   1.941   5.748
  955SOL    HW1 5471   4.144   1.980   5.661
  955SOL    HW2 5472   4.244   1.938   5.767
  955SOL     MW 5473   4.161   1.946   5.740
  956SOL     OW 5474   4.450   0.664   5.409
  956SOL    HW1 5475   4.467   0.696   5.497
  956SOL    HW2 5476   4.535   0.634   5.377
  956SOL     MW 5477   4.463   0.664   5.416
  957SOL     OW 5478   2.775   2.662   1.038
  957SOL    HW1 5479   2.704   2.674   0.975
  957SOL    HW2 5480   2.732   2.661   1.123
  957SOL     MW 5481   2.761   2.663   1.041
  958SOL     OW 5482   5.563   0.622   2.685
  958SOL    HW1 5483   5.565   0.716   2.703
  958SOL    HW2 5484   5.567   0.616   2.589
  958SOL     MW 5485   5.564   0.633   2.675
  959SOL     OW 5486   0.069   5.435   0.574
  959SOL    HW1 5487   0.139   5.388   0.619
  959SOL    HW2 5488   0.041   5.502   0.637
  959SOL     MW 5489   0.075   5.438   0.588
  960SOL     OW 5490   2.700   1.108   4.934
  960SOL    HW1 5491   2.688   1.014   4.950
  960SOL    HW2 5492   2.732   1.143   5.017
  960SOL     MW 5493   2.702   1.100   4.947
  961SOL     OW 5494   3.318   4.565   5.000
  961SOL    HW1 5495   3.227   4.594   5.012
  961SOL    HW2 5496   3.312   4.471   4.988
  961SOL     MW 5497   3.306   4.557   5.000
  962SOL     OW 5498   4.103   4.111   4.544
  962SOL    HW1 5499   4.106   4.031   4.597
  962SOL    HW2 5500   4.149   4.176   4.597
  962SOL     MW 5501   4.110   4.109   4.558
  963SOL     OW 5502   5.068   0.418   5.850
  963SOL    HW1 5503   5.006   0.480   5.888
  963SOL    HW2 5504   5.068   0.439   5.756
  963SOL     MW 5505   5.060   0.429   5.843
  964SOL     OW 5506   4.897   3.061   4.276
  964SOL    HW1 5507   4.985   3.037   4.246
  964SOL    HW2 5508   4.905   3.155   4.296
  964SOL     MW 5509   4.909   3.070   4.274
  965SOL     OW 5510   4.947   1.985   2.023
  965SOL    HW1 5511   4.885   2.057   2.037
  965SOL    HW2 5512   5.029   2.029   2.001
  965SOL     MW 5513   4.950   2.000   2.022
  966SOL     OW 5514   5.685   3.514   0.706
  966SOL    HW1 5515   5.678   3.608   0.723
  966SOL    HW2 5516   5.771   3.490   0.741
  966SOL     MW 5517   5.695   3.523   0.713
  967SOL     OW 5518   2.761   3.385   1.361
  967SOL    HW1 5519   2.679   3.426   1.390
  967SOL    HW2 5520   2.733   3.305   1.316
  967SOL     MW 5521   2.747   3.380   1.359
  968SOL     OW 5522   3.990   4.880   4.327
  968SOL    HW1 5523   3.980   4.969   4.293
  968SOL    HW2 5524   3.913   4.833   4.294
  968SOL     MW 5525   3.978   4.886   4.319
  969SOL     OW 5526   4.420   4.732   5.502
  969SOL    HW1 5527   4.369   4.760   5.577
  969SOL    HW2 5528   4.355   4.704   5.437
  969SOL     MW 5529   4.405   4.732   5.503
  970SOL     OW 5530   4.571   0.411   3.196
  970SOL    HW1 5531   4.599   0.502   3.188
  970SOL    HW2 5532   4.625   0.364   3.132
  970SOL     MW 5533   4.582   0.417   3.187
  971SOL     OW 5534   2.371   1.786   6.044
  971SOL    HW1 5535   2.334   1.862   6.000
  971SOL    HW2 5536   2.422   1.822   6.116
  971SOL     MW 5537   2.373   1.800   6.047
  972SOL     OW 5538   4.734   5.624   0.392
  972SOL    HW1 5539   4.825   5.599   0.402
  972SOL    HW2 5540   4.697   5.557   0.333
  972SOL     MW 5541   4.741   5.612   0.386
  973SOL     OW 5542   5.257   5.357   1.659
  973SOL    HW1 5543   5.162   5.356   1.645
  973SOL    HW2 5544   5.278   5.271   1.694
  973SOL     MW 5545   5.248   5.346   1.661
  974SOL     OW 5546   1.281   2.551   1.781
  974SOL    HW1 5547   1.313   2.629   1.734
  974SOL    HW2 5548   1.361   2.505   1.808
  974SOL     MW 5549   1.296   2.555   1.778
  975SOL     OW 5550   1.886   0.506   1.870
  975SOL    HW1 5551   1.941   0.490   1.947
  975SOL    HW2 5552   1.853   0.595   1.882
  975SOL     MW 5553   1.889   0.515   1.882
  976SOL     OW 5554   2.233   1.255   2.555
  976SOL    HW1 5555   2.246   1.327   2.617
  976SOL    HW2 5556   2.307   1.261   2.495
  976SOL     MW 5557   2.244   1.265   2.555
  977SOL     OW 5558   5.446   2.878   4.971
  977SOL    HW1 5559   5.381   2.912   4.910
  977SOL    HW2 5560   5.470   2.793   4.936
  977SOL     MW 5561   5.441   2.872   4.959
  978SOL     OW 5562   4.529   2.366   0.637
  978SOL    HW1 5563   4.474   2.287   0.639
  978SOL    HW2 5564   4.606   2.342   0.688
  978SOL     MW 5565   4.532   2.353   0.644
  979SOL     OW 5566   1.679   3.234   2.855
  979SOL    HW1 5567   1.640   3.317   2.882
  979SOL    HW2 5568   1.772   3.255   2.841
  979SOL     MW 5569   1.686   3.247   2.856
  980SOL     OW 5570   6.107   0.962   4.845
  980SOL    HW1 5571   6.119   0.999   4.757
  980SOL    HW2 5572   6.157   1.020   4.902
  980SOL     MW 5573   6.115   0.975   4.841
  981SOL     OW 5574   3.505   5.141   2.705
  981SOL    HW1 5575   3.506   5.191   2.623
  981SOL    HW2 5576   3.569   5.186   2.761
  981SOL     MW 5577   3.514   5.153   2.702
  982SOL     OW 5578   1.327   0.167   3.415
  982SOL    HW1 5579   1.331   0.072   3.407
  982SOL    HW2 5580   1.241   0.191   3.383
  982SOL     MW 5581   1.317   0.158   3.410
  983SOL     OW 5582   2.158   2.244   5.800
  983SOL    HW1 5583   2.235   2.300   5.811
  983SOL    HW2 5584   2.177   2.191   5.723
  983SOL     MW 5585   2.170   2.245   5.792
  984SOL     OW 5586   4.455   4.379   2.526
  984SOL    HW1 5587   4.424   4.466   2.499
  984SOL    HW2 5588   4.378   4.323   2.519
  984SOL     MW 5589   4.441   4.383   2.522
  985SOL     OW 5590   3.636   0.131   2.826
  985SOL    HW1 5591   3.663   0.141   2.734
  985SOL    HW2 5592   3.557   0.184   2.833
  985SOL     MW 5593   3.629   0.139   2.815
  986SOL     OW 5594   2.811   2.251   0.549
  986SOL    HW1 5595   2.766   2.222   0.628
  986SOL    HW2 5596   2.742   2.286   0.493
  986SOL     MW 5597   2.797   2.252   0.551
  987SOL     OW 5598   0.181   4.742   2.416
  987SOL    HW1 5599   0.261   4.703   2.451
  987SOL    HW2 5600   0.110   4.690   2.454
  987SOL     MW 5601   0.182   4.730   2.425
  988SOL     OW 5602   2.761   5.149   3.144
  988SOL    HW1 5603   2.775   5.234   3.103
  988SOL    HW2 5604   2.694   5.165   3.210
  988SOL     MW 5605   2.754   5.162   3.148
  989SOL     OW 5606   0.670   4.945   1.793
  989SOL    HW1 5607   0.580   4.967   1.769
  989SOL    HW2 5608   0.673   4.850   1.788
  989SOL     MW 5609   0.659   4.936   1.789
  990SOL     OW 5610   6.007   3.475   4.335
  990SOL    HW1 5611   6.046   3.408   4.279
  990SOL    HW2 5612   5.978   3.427   4.412
  990SOL     MW 5613   6.009   3.460   4.338
  991SOL     OW 5614   5.440   4.471   3.468
  991SOL    HW1 5615   5.375   4.529   3.428
  991SOL    HW2 5616   5.389   4.400   3.507
  991SOL     MW 5617   5.425   4.470   3.468
  992SOL     OW 5618   3.620   4.599   4.406
  992SOL    HW1 5619   3.689   4.547   4.363
  992SOL    HW2 5620   3.641   4.595   4.499
  992SOL     MW 5621   3.631   4.592   4.412
  993SOL     OW 5622   5.960   0.602   4.276
  993SOL    HW1 5623   5.890   0.633   4.218
  993SOL    HW2 5624   5.971   0.674   4.339
  993SOL     MW 5625   5.952   0.615   4.277
  994SOL     OW 5626   5.769   4.605   0.592
  994SOL    HW1 5627   5.831   4.629   0.523
  994SOL    HW2 5628   5.695   4.567   0.545
  994SOL     MW 5629   5.767   4.603   0.577
  995SOL     OW 5630   2.749   0.016   1.100
  995SOL    HW1 5631   2.703   0.038   1.019
  995SOL    HW2 5632   2.733  -0.078   1.112
  995SOL     MW 5633   2.741   0.007   1.091
  996SOL     OW 5634   5.129   4.582   5.542
  996SOL    HW1 5635   5.157   4.491   5.535
  996SOL    HW2 5636   5.187   4.620   5.608
  996SOL     MW 5637   5.140   4.575   5.549
  997SOL     OW 5638   2.906   1.022   4.741
  997SOL    HW1 5639   2.987   1.074   4.748
  997SOL    HW2 5640   2.846   1.064   4.803
  997SOL     MW 5641   2.909   1.034   4.750
  998SOL     OW 5642   6.063   3.870   2.382
  998SOL    HW1 5643   5.993   3.818   2.341
  998SOL    HW2 5644   6.019   3.947   2.417
  998SOL     MW 5645   6.048   3.873   2.381
  999SOL     OW 5646   1.848   4.214   2.521
  999SOL    HW1 5647   1.877   4.158   2.593
  999SOL    HW2 5648   1.779   4.164   2.478
  999SOL     MW 5649   1.843   4.200   2.525
 1000SOL     OW 5650   2.802   4.415   4.989
 1000SOL    HW1 5651   2.793   4.506   5.016
 1000SOL    HW2 5652   2.826   4.368   5.069
 1000SOL     MW 5653   2.804   4.420   5.003
 1001SOL     OW 5654   2.152   4.196   1.891
 1001SOL    HW1 5655   2.160   4.122   1.830
 1001SOL    HW2 5656   2.116   4.157   1.971
 1001SOL     MW 5657   2.148   4.182   1.894
 1002SOL     OW 5658   3.949   1.326   5.000
 1002SOL    HW1 5659   3.895   1.249   4.980
 1002SOL    HW2 5660   3.928   1.389   4.931
 1002SOL     MW 5661   3.940   1.324   4.988
 1003SOL     OW 5662   1.076   4.983   1.612
 1003SOL    HW1 5663   1.126   4.985   1.694
 1003SOL    HW2 5664   0.993   5.024   1.635
 1003SOL     MW 5665   1.072   4.989   1.626
 1004SOL     OW 5666   5.443   1.511   3.216
 1004SOL    HW1 5667   5.532   1.545   3.214
 1004SOL    HW2 5668   5.392   1.580   3.257
 1004SOL     MW 5669   5.448   1.524   3.221
 1005SOL     OW 5670   5.806   3.387   1.663
 1005SOL    HW1 5671   5.886   3.334   1.668
 1005SOL    HW2 5672   5.820   3.444   1.587
 1005SOL     MW 5673   5.818   3.388   1.654
 1006SOL     OW 5674   1.927   2.026   2.853
 1006SOL    HW1 5675   1.908   1.936   2.880
 1006SOL    HW2 5676   1.968   2.018   2.767
 1006SOL     MW 5677   1.930   2.014   2.846
 1007SOL     OW 5678   0.586   4.722   0.371
 1007SOL    HW1 5679   0.508   4.682   0.335
 1007SOL    HW2 5680   0.659   4.674   0.331
 1007SOL     MW 5681   0.586   4.711   0.362
 1008SOL     OW 5682   1.205   0.921   5.709
 1008SOL    HW1 5683   1.225   0.879   5.793
 1008SOL    HW2 5684   1.216   0.851   5.644
 1008SOL     MW 5685   1.209   0.906   5.711
 1009SOL     OW 5686   4.765   5.312   5.804
 1009SOL    HW1 5687   4.751   5.280   5.893
 1009SOL    HW2 5688   4.820   5.390   5.815
 1009SOL     MW 5689   4.770   5.318   5.817
 1010SOL     OW 5690   4.482   2.112   1.027
 1010SOL    HW1 5691   4.388   2.118   1.042
 1010SOL    HW2 5692   4.496   2.021   1.000
 1010SOL     MW 5693   4.472   2.101   1.025
 1011SOL     OW 5694   4.592   1.167   5.178
 1011SOL    HW1 5695   4.581   1.084   5.225
 1011SOL    HW2 5696   4.686   1.185   5.185
 1011SOL     MW 5697   4.603   1.159   5.185
 1012SOL     OW 5698   3.259   5.159   5.435
 1012SOL    HW1 5699   3.242   5.108   5.514
 1012SOL    HW2 5700   3.176   5.160   5.388
 1012SOL     MW 5701   3.246   5.152   5.439
 1013SOL     OW 5702   5.301   4.605   4.176
 1013SOL    HW1 5703   5.384   4.598   4.223
 1013SOL    HW2 5704   5.278   4.697   4.180
 1013SOL     MW 5705   5.308   4.616   4.183
 1014SOL     OW 5706   3.807   4.135   4.402
 1014SOL    HW1 5707   3.812   4.210   4.461
 1014SOL    HW2 5708   3.847   4.166   4.320
 1014SOL     MW 5709   3.813   4.149   4.399
 1015SOL     OW 5710   3.035   5.538   0.074
 1015SOL    HW1 5711   2.970   5.539   0.004
 1015SOL    HW2 5712   3.037   5.447   0.104
 1015SOL     MW 5713   3.027   5.526   0.069
 1016SOL     OW 5714   2.576   4.728   0.468
 1016SOL    HW1 5715   2.496   4.760   0.510
 1016SOL    HW2 5716   2.565   4.633   0.465
 1016SOL     MW 5717   2.564   4.720   0.473
 1017SOL     OW 5718   3.591   2.052   3.526
 1017SOL    HW1 5719   3.654   2.123   3.512
 1017SOL    HW2 5720   3.575   2.053   3.621
 1017SOL     MW 5721   3.597   2.061   3.537
 1018SOL     OW 5722   5.994   2.558   1.777
 1018SOL    HW1 5723   6.072   2.610   1.755
 1018SOL    HW2 5724   5.922   2.605   1.736
 1018SOL     MW 5725   5.995   2.571   1.769
 1019SOL     OW 5726   2.536   1.453   5.293
 1019SOL    HW1 5727   2.519   1.526   5.353
 1019SOL    HW2 5728   2.598   1.397   5.339
 1019SOL     MW 5729   2.541   1.455   5.306
 1020SOL     OW 5730   1.115   3.767   4.544
 1020SOL    HW1 5731   1.120   3.857   4.575
 1020SOL    HW2 5732   1.048   3.726   4.599
 1020SOL     MW 5733   1.107   3.773   4.555
 1021SOL     OW 5734   5.261   3.883   0.843
 1021SOL    HW1 5735   5.215   3.918   0.919
 1021SOL    HW2 5736   5.290   3.961   0.796
 1021SOL     MW 5737   5.259   3.897   0.847
 1022SOL     OW 5738   2.802   4.957   1.618
 1022SOL    HW1 5739   2.741   4.883   1.622
 1022SOL    HW2 5740   2.863   4.942   1.690
 1022SOL     MW 5741   2.802   4.946   1.627
 1023SOL     OW 5742   1.191   0.838   1.417
 1023SOL    HW1 5743   1.265   0.887   1.381
 1023SOL    HW2 5744   1.220   0.747   1.417
 1023SOL     MW 5745   1.204   0.832   1.412
 1024SOL     OW 5746   0.217   4.732   3.310
 1024SOL    HW1 5747   0.231   4.793   3.238
 1024SOL    HW2 5748   0.123   4.733   3.326
 1024SOL     MW 5749   0.207   4.740   3.303
 1025SOL     OW 5750   0.551   1.393   5.406
 1025SOL    HW1 5751   0.599   1.384   5.489
 1025SOL    HW2 5752   0.481   1.456   5.426
 1025SOL     MW 5753   0.548   1.400   5.419
 1026SOL     OW 5754   4.295   5.623   1.881
 1026SOL    HW1 5755   4.295   5.682   1.957
 1026SOL    HW2 5756   4.381   5.581   1.883
 1026SOL     MW 5757   4.306   5.625   1.891
 1027SOL     OW 5758   1.288   1.958   2.761
 1027SOL    HW1 5759   1.364   2.016   2.771
 1027SOL    HW2 5760   1.223   1.993   2.821
 1027SOL     MW 5761   1.289   1.970   2.770
 1028SOL     OW 5762   5.513   4.656   4.623
 1028SOL    HW1 5763   5.440   4.597   4.638
 1028SOL    HW2 5764   5.588   4.611   4.662
 1028SOL     MW 5765   5.514   4.643   4.630
 1029SOL     OW 5766   5.282   5.946   0.611
 1029SOL    HW1 5767   5.227   5.936   0.533
 1029SOL    HW2 5768   5.361   5.896   0.591
 1029SOL     MW 5769   5.285   5.938   0.598
 1030SOL     OW 5770   2.057   2.385   4.482
 1030SOL    HW1 5771   2.023   2.471   4.458
 1030SOL    HW2 5772   2.151   2.399   4.493
 1030SOL     MW 5773   2.065   2.398   4.480
 1031SOL     OW 5774   2.778   2.395   4.741
 1031SOL    HW1 5775   2.745   2.474   4.699
 1031SOL    HW2 5776   2.787   2.418   4.833
 1031SOL     MW 5777   2.775   2.408   4.748
 1032SOL     OW 5778   0.563   4.509   5.432
 1032SOL    HW1 5779   0.493   4.572   5.451
 1032SOL    HW2 5780   0.594   4.482   5.519
 1032SOL     MW 5781   0.558   4.514   5.446
 1033SOL     OW 5782   5.615   2.858   2.779
 1033SOL    HW1 5783   5.555   2.784   2.790
 1033SOL    HW2 5784   5.561   2.927   2.742
 1033SOL     MW 5785   5.601   2.857   2.776
 1034SOL     OW 5786   2.336   0.047   2.191
 1034SOL    HW1 5787   2.355  -0.047   2.196
 1034SOL    HW2 5788   2.415   0.089   2.226
 1034SOL     MW 5789   2.349   0.040   2.196
 1035SOL     OW 5790   0.151   2.155   4.279
 1035SOL    HW1 5791   0.116   2.067   4.295
 1035SOL    HW2 5792   0.154   2.196   4.366
 1035SOL     MW 5793   0.147   2.149   4.292
 1036SOL     OW 5794   2.527   3.595   1.719
 1036SOL    HW1 5795   2.444   3.637   1.739
 1036SOL    HW2 5796   2.551   3.548   1.799
 1036SOL     MW 5797   2.520   3.594   1.732
 1037SOL     OW 5798   4.324   5.554   2.923
 1037SOL    HW1 5799   4.279   5.633   2.953
 1037SOL    HW2 5800   4.351   5.510   3.004
 1037SOL     MW 5801   4.322   5.559   2.937
 1038SOL     OW 5802   2.347   5.239   4.443
 1038SOL    HW1 5803   2.306   5.319   4.478
 1038SOL    HW2 5804   2.306   5.168   4.492
 1038SOL     MW 5805   2.337   5.241   4.454
 1039SOL     OW 5806   1.660   1.600   1.504
 1039SOL    HW1 5807   1.647   1.510   1.473
 1039SOL    HW2 5808   1.581   1.620   1.553
 1039SOL     MW 5809   1.649   1.591   1.506
 1040SOL     OW 5810   2.805   5.284   4.736
 1040SOL    HW1 5811   2.763   5.198   4.747
 1040SOL    HW2 5812   2.737   5.338   4.697
 1040SOL     MW 5813   2.791   5.280   4.733
 1041SOL     OW 5814   2.817   6.021   4.782
 1041SOL    HW1 5815   2.766   5.949   4.745
 1041SOL    HW2 5816   2.879   6.045   4.713
 1041SOL     MW 5817   2.818   6.015   4.769
 1042SOL     OW 5818   5.018   4.432   4.975
 1042SOL    HW1 5819   4.935   4.384   4.976
 1042SOL    HW2 5820   5.075   4.379   4.919
 1042SOL     MW 5821   5.014   4.419   4.968
 1043SOL     OW 5822   3.457   1.778   4.667
 1043SOL    HW1 5823   3.426   1.716   4.733
 1043SOL    HW2 5824   3.392   1.849   4.668
 1043SOL     MW 5825   3.445   1.779   4.676
 1044SOL     OW 5826   5.776   0.806   5.029
 1044SOL    HW1 5827   5.792   0.892   4.991
 1044SOL    HW2 5828   5.863   0.768   5.039
 1044SOL     MW 5829   5.789   0.812   5.025
 1045SOL     OW 5830   2.887   3.546   5.064
 1045SOL    HW1 5831   2.835   3.619   5.030
 1045SOL    HW2 5832   2.826   3.496   5.119
 1045SOL     MW 5833   2.873   3.549   5.067
 1046SOL     OW 5834   4.983   3.030   2.451
 1046SOL    HW1 5835   5.011   2.941   2.429
 1046SOL    HW2 5836   5.049   3.062   2.513
 1046SOL     MW 5837   4.995   3.023   2.456
 1047SOL     OW 5838   0.730   1.022   6.057
 1047SOL    HW1 5839   0.746   1.003   5.965
 1047SOL    HW2 5840   0.815   1.050   6.091
 1047SOL     MW 5841   0.743   1.023   6.049
 1048SOL     OW 5842   1.992   2.452   1.596
 1048SOL    HW1 5843   2.013   2.373   1.547
 1048SOL    HW2 5844   2.059   2.515   1.569
 1048SOL     MW 5845   2.004   2.450   1.587
 1049SOL     OW 5846   0.011   1.084   3.973
 1049SOL    HW1 5847   0.070   1.145   4.017
 1049SOL    HW2 5848  -0.044   1.140   3.918
 1049SOL     MW 5849   0.012   1.099   3.972
 1050SOL     OW 5850   5.652   3.623   2.213
 1050SOL    HW1 5851   5.556   3.616   2.206
 1050SOL    HW2 5852   5.677   3.674   2.135
 1050SOL     MW 5853   5.643   3.628   2.202
 1051SOL     OW 5854   1.830   4.704   0.700
 1051SOL    HW1 5855   1.799   4.620   0.665
 1051SOL    HW2 5856   1.923   4.689   0.721
 1051SOL     MW 5857   1.838   4.691   0.698
 1052SOL     OW 5858   5.360   0.636   5.895
 1052SOL    HW1 5859   5.308   0.717   5.903
 1052SOL    HW2 5860   5.332   0.583   5.970
 1052SOL     MW 5861   5.349   0.640   5.906
 1053SOL     OW 5862   4.271   5.651   0.054
 1053SOL    HW1 5863   4.233   5.609  -0.024
 1053SOL    HW2 5864   4.366   5.644   0.040
 1053SOL     MW 5865   4.279   5.645   0.042
 1054SOL     OW 5866   4.820   2.476   4.316
 1054SOL    HW1 5867   4.771   2.443   4.240
 1054SOL    HW2 5868   4.754   2.518   4.371
 1054SOL     MW 5869   4.806   2.477   4.313
 1055SOL     OW 5870   0.458   2.735   4.069
 1055SOL    HW1 5871   0.499   2.705   3.988
 1055SOL    HW2 5872   0.465   2.660   4.128
 1055SOL     MW 5873   0.464   2.721   4.066
 1056SOL     OW 5874   5.469   3.750   0.968
 1056SOL    HW1 5875   5.393   3.790   0.926
 1056SOL    HW2 5876   5.525   3.723   0.895
 1056SOL     MW 5877   5.467   3.752   0.953
 1057SOL     OW 5878   0.541   2.199   5.414
 1057SOL    HW1 5879   0.624   2.161   5.442
 1057SOL    HW2 5880   0.491   2.211   5.496
 1057SOL     MW 5881   0.545   2.195   5.428
 1058SOL     OW 5882   3.192   5.451   3.059
 1058SOL    HW1 5883   3.116   5.394   3.072
 1058SOL    HW2 5884   3.188   5.477   2.968
 1058SOL     MW 5885   3.182   5.447   3.049
 1059SOL     OW 5886   3.082   5.040   1.155
 1059SOL    HW1 5887   3.035   5.110   1.201
 1059SOL    HW2 5888   3.156   5.019   1.212
 1059SOL     MW 5889   3.085   5.046   1.168
 1060SOL     OW 5890   2.416   2.216   1.840
 1060SOL    HW1 5891   2.482   2.284   1.824
 1060SOL    HW2 5892   2.399   2.219   1.934
 1060SOL     MW 5893   2.423   2.225   1.850
 1061SOL     OW 5894   0.283   3.536   3.541
 1061SOL    HW1 5895   0.242   3.613   3.580
 1061SOL    HW2 5896   0.263   3.543   3.448
 1061SOL     MW 5897   0.275   3.547   3.534
 1062SOL     OW 5898   4.640   4.918   2.309
 1062SOL    HW1 5899   4.689   4.848   2.353
 1062SOL    HW2 5900   4.702   4.953   2.245
 1062SOL     MW 5901   4.655   4.913   2.306
 1063SOL     OW 5902   4.584   5.087   1.852
 1063SOL    HW1 5903   4.666   5.135   1.843
 1063SOL    HW2 5904   4.527   5.125   1.785
 1063SOL     MW 5905   4.587   5.098   1.842
 1064SOL     OW 5906   2.520   3.502   1.453
 1064SOL    HW1 5907   2.496   3.513   1.545
 1064SOL    HW2 5908   2.444   3.461   1.413
 1064SOL     MW 5909   2.507   3.498   1.460
 1065SOL     OW 5910   5.683   5.904   0.088
 1065SOL    HW1 5911   5.745   5.967   0.124
 1065SOL    HW2 5912   5.664   5.937   0.000
 1065SOL     MW 5913   5.689   5.916   0.081
 1066SOL     OW 5914   0.901   5.077   3.562
 1066SOL    HW1 5915   0.861   5.031   3.488
 1066SOL    HW2 5916   0.907   5.168   3.533
 1066SOL     MW 5917   0.896   5.082   3.548
 1067SOL     OW 5918   1.349   5.860   0.051
 1067SOL    HW1 5919   1.413   5.800   0.090
 1067SOL    HW2 5920   1.267   5.809   0.049
 1067SOL     MW 5921   1.346   5.846   0.056
 1068SOL     OW 5922   1.310   1.693   0.823
 1068SOL    HW1 5923   1.299   1.745   0.744
 1068SOL    HW2 5924   1.246   1.729   0.884
 1068SOL     MW 5925   1.300   1.704   0.820
 1069SOL     OW 5926   5.514   0.046   2.374
 1069SOL    HW1 5927   5.472  -0.037   2.396
 1069SOL    HW2 5928   5.568   0.066   2.450
 1069SOL     MW 5929   5.516   0.038   2.386
 1070SOL     OW 5930   0.901   0.745   1.466
 1070SOL    HW1 5931   0.918   0.652   1.454
 1070SOL    HW2 5932   0.959   0.771   1.538
 1070SOL     MW 5933   0.910   0.736   1.474
 1071SOL     OW 5934   3.379   4.908   2.636
 1071SOL    HW1 5935   3.400   4.977   2.699
 1071SOL    HW2 5936   3.320   4.949   2.574
 1071SOL     MW 5937   3.374   4.922   2.637
 1072SOL     OW 5938   1.922   1.974   0.869
 1072SOL    HW1 5939   1.894   1.885   0.846
 1072SOL    HW2 5940   2.008   1.962   0.910
 1072SOL     MW 5941   1.930   1.961   0.872
 1073SOL     OW 5942   2.899   0.613   1.463
 1073SOL    HW1 5943   2.987   0.613   1.501
 1073SOL    HW2 5944   2.911   0.642   1.373
 1073SOL     MW 5945   2.912   0.617   1.457
 1074SOL     OW 5946   3.500   0.908   4.738
 1074SOL    HW1 5947   3.495   0.996   4.703
 1074SOL    HW2 5948   3.516   0.852   4.662
 1074SOL     MW 5949   3.501   0.912   4.724
 1075SOL     OW 5950   1.257   2.343   2.026
 1075SOL    HW1 5951   1.171   2.359   1.987
 1075SOL    HW2 5952   1.248   2.373   2.117
 1075SOL     MW 5953   1.244   2.349   2.033
 1076SOL     OW 5954   1.032   2.948   4.292
 1076SOL    HW1 5955   1.054   2.970   4.382
 1076SOL    HW2 5956   0.994   3.028   4.256
 1076SOL     MW 5957   1.030   2.961   4.299
 1077SOL     OW 5958   2.135   4.198   0.959
 1077SOL    HW1 5959   2.048   4.237   0.952
 1077SOL    HW2 5960   2.119   4.103   0.958
 1077SOL     MW 5961   2.122   4.191   0.958
 1078SOL     OW 5962   4.101   1.546   1.098
 1078SOL    HW1 5963   4.167   1.585   1.156
 1078SOL    HW2 5964   4.133   1.457   1.082
 1078SOL     MW 5965   4.114   1.540   1.104
 1079SOL     OW 5966   4.088   4.298   1.132
 1079SOL    HW1 5967   4.091   4.250   1.214
 1079SOL    HW2 5968   3.995   4.316   1.118
 1079SOL     MW 5969   4.077   4.294   1.141
 1080SOL     OW 5970   0.164   4.408   0.443
 1080SOL    HW1 5971   0.149   4.502   0.449
 1080SOL    HW2 5972   0.219   4.387   0.519
 1080SOL     MW 5973   0.169   4.417   0.454
 1081SOL     OW 5974   1.675   0.839   2.404
 1081SOL    HW1 5975   1.647   0.913   2.458
 1081SOL    HW2 5976   1.734   0.878   2.340
 1081SOL     MW 5977   1.679   0.854   2.403
 1082SOL     OW 5978   0.349   4.864   6.049
 1082SOL    HW1 5979   0.296   4.942   6.069
 1082SOL    HW2 5980   0.421   4.867   6.112
 1082SOL     MW 5981   0.351   4.875   6.060
 1083SOL     OW 5982   0.924   3.730   2.739
 1083SOL    HW1 5983   0.888   3.798   2.682
 1083SOL    HW2 5984   0.985   3.682   2.683
 1083SOL     MW 5985   0.927   3.732   2.725
 1084SOL     OW 5986   0.882   4.938   5.977
 1084SOL    HW1 5987   0.968   4.912   6.011
 1084SOL    HW2 5988   0.825   4.863   5.995
 1084SOL     MW 5989   0.886   4.925   5.984
 1085SOL     OW 5990   5.392   2.423   5.382
 1085SOL    HW1 5991   5.446   2.442   5.306
 1085SOL    HW2 5992   5.437   2.352   5.427
 1085SOL     MW 5993   5.405   2.417   5.378
 1086SOL     OW 5994   4.455   5.223   3.534
 1086SOL    HW1 5995   4.521   5.257   3.473
 1086SOL    HW2 5996   4.385   5.191   3.477
 1086SOL     MW 5997   4.455   5.223   3.519
 1087SOL     OW 5998   2.513   2.481   0.626
 1087SOL    HW1 5999   2.509   2.438   0.541
 1087SOL    HW2 6000   2.500   2.411   0.690
 1087SOL     MW 6001   2.510   2.467   0.624
 1088SOL     OW 6002   3.378   1.095   2.685
 1088SOL    HW1 6003   3.443   1.157   2.652
 1088SOL    HW2 6004   3.429   1.030   2.733
 1088SOL     MW 6005   3.393   1.095   2.687
 1089SOL     OW 6006   0.305   1.669   3.855
 1089SOL    HW1 6007   0.219   1.643   3.887
 1089SOL    HW2 6008   0.310   1.763   3.873
 1089SOL     MW 6009   0.295   1.678   3.861
 1090SOL     OW 6010   4.450   4.440   2.944
 1090SOL    HW1 6011   4.390   4.365   2.940
 1090SOL    HW2 6012   4.532   4.406   2.907
 1090SOL     MW 6013   4.453   4.426   2.939
 1091SOL     OW 6014   0.780   4.798   3.508
 1091SOL    HW1 6015   0.694   4.830   3.535
 1091SOL    HW2 6016   0.773   4.788   3.413
 1091SOL     MW 6017   0.768   4.801   3.499
 1092SOL     OW 6018   5.264   2.513   3.990
 1092SOL    HW1 6019   5.251   2.459   4.068
 1092SOL    HW2 6020   5.285   2.449   3.921
 1092SOL     MW 6021   5.265   2.498   3.991
 1093SOL     OW 6022   1.911   5.466   0.032
 1093SOL    HW1 6023   1.870   5.520   0.100
 1093SOL    HW2 6024   1.851   5.471  -0.042
 1093SOL     MW 6025   1.898   5.473   0.031
 1094SOL     OW 6026   0.555   5.670   3.104
 1094SOL    HW1 6027   0.510   5.750   3.076
 1094SOL    HW2 6028   0.636   5.702   3.144
 1094SOL     MW 6029   0.560   5.684   3.105
 1095SOL     OW 6030   4.879   2.525   3.872
 1095SOL    HW1 6031   4.947   2.581   3.910
 1095SOL    HW2 6032   4.815   2.587   3.836
 1095SOL     MW 6033   4.880   2.540   3.872
 1096SOL     OW 6034   0.842   2.552   1.885
 1096SOL    HW1 6035   0.881   2.637   1.905
 1096SOL    HW2 6036   0.755   2.572   1.851
 1096SOL     MW 6037   0.836   2.565   1.883
 1097SOL     OW 6038   2.936   4.582   5.982
 1097SOL    HW1 6039   3.001   4.629   5.930
 1097SOL    HW2 6040   2.924   4.499   5.937
 1097SOL     MW 6041   2.943   4.578   5.969
 1098SOL     OW 6042   3.807   5.060   3.221
 1098SOL    HW1 6043   3.778   5.150   3.240
 1098SOL    HW2 6044   3.790   5.012   3.302
 1098SOL     MW 6045   3.801   5.066   3.234
 1099SOL     OW 6046   0.844   1.060   5.262
 1099SOL    HW1 6047   0.862   0.973   5.228
 1099SOL    HW2 6048   0.757   1.053   5.301
 1099SOL     MW 6049   0.835   1.048   5.263
 1100SOL     OW 6050   0.259   0.820   4.513
 1100SOL    HW1 6051   0.319   0.870   4.569
 1100SOL    HW2 6052   0.197   0.780   4.574
 1100SOL     MW 6053   0.259   0.821   4.528
 1101SOL     OW 6054   4.909   4.920   5.344
 1101SOL    HW1 6055   4.868   5.001   5.313
 1101SOL    HW2 6056   4.848   4.851   5.320
 1101SOL     MW 6057   4.896   4.922   5.337
 1102SOL     OW 6058   0.710   2.045   0.072
 1102SOL    HW1 6059   0.618   2.047   0.047
 1102SOL    HW2 6060   0.719   2.116   0.135
 1102SOL     MW 6061   0.699   2.054   0.077
 1103SOL     OW 6062   2.566   1.276   2.166
 1103SOL    HW1 6063   2.489   1.252   2.115
 1103SOL    HW2 6064   2.594   1.361   2.130
 1103SOL     MW 6065   2.560   1.284   2.155
 1104SOL     OW 6066   6.051   5.658   3.391
 1104SOL    HW1 6067   5.989   5.711   3.441
 1104SOL    HW2 6068   6.136   5.679   3.429
 1104SOL     MW 6069   6.054   5.667   3.403
 1105SOL     OW 6070   0.400   1.246   1.774
 1105SOL    HW1 6071   0.307   1.234   1.793
 1105SOL    HW2 6072   0.419   1.182   1.706
 1105SOL     MW 6073   0.391   1.236   1.768
 1106SOL     OW 6074   0.300   1.039   0.020
 1106SOL    HW1 6075   0.315   1.133   0.026
 1106SOL    HW2 6076   0.361   1.009  -0.047
 1106SOL     MW 6077   0.310   1.047   0.012
 1107SOL     OW 6078   3.627   0.569   4.355
 1107SOL    HW1 6079   3.678   0.606   4.283
 1107SOL    HW2 6080   3.591   0.487   4.320
 1107SOL     MW 6081   3.629   0.563   4.341
 1108SOL     OW 6082   5.342   0.769   0.571
 1108SOL    HW1 6083   5.345   0.728   0.485
 1108SOL    HW2 6084   5.423   0.819   0.577
 1108SOL     MW 6085   5.353   0.770   0.561
 1109SOL     OW 6086   3.749   0.684   3.041
 1109SOL    HW1 6087   3.708   0.612   2.992
 1109SOL    HW2 6088   3.767   0.750   2.974
 1109SOL     MW 6089   3.746   0.683   3.026
 1110SOL     OW 6090   5.436   3.401   0.725
 1110SOL    HW1 6091   5.528   3.427   0.718
 1110SOL    HW2 6092   5.387   3.483   0.728
 1110SOL     MW 6093   5.441   3.415   0.724
 1111SOL     OW 6094   1.044   1.167   1.008
 1111SOL    HW1 6095   1.094   1.150   1.087
 1111SOL    HW2 6096   0.982   1.236   1.031
 1111SOL     MW 6097   1.042   1.174   1.021
 1112SOL     OW 6098   4.772   1.904   4.594
 1112SOL    HW1 6099   4.824   1.958   4.534
 1112SOL    HW2 6100   4.836   1.865   4.653
 1112SOL     MW 6101   4.787   1.906   4.594
 1113SOL     OW 6102   5.158   4.627   2.692
 1113SOL    HW1 6103   5.142   4.627   2.598
 1113SOL    HW2 6104   5.169   4.719   2.715
 1113SOL     MW 6105   5.158   4.639   2.683
 1114SOL     OW 6106   2.534   4.308   2.047
 1114SOL    HW1 6107   2.627   4.324   2.035
 1114SOL    HW2 6108   2.502   4.283   1.960
 1114SOL     MW 6109   2.542   4.307   2.034
 1115SOL     OW 6110   0.511   2.772   5.856
 1115SOL    HW1 6111   0.511   2.728   5.941
 1115SOL    HW2 6112   0.562   2.852   5.870
 1115SOL     MW 6113   0.517   2.777   5.869
 1116SOL     OW 6114   5.793   3.800   5.252
 1116SOL    HW1 6115   5.852   3.864   5.213
 1116SOL    HW2 6116   5.837   3.716   5.242
 1116SOL     MW 6117   5.806   3.797   5.246
 1117SOL     OW 6118   3.222   0.568   1.130
 1117SOL    HW1 6119   3.311   0.538   1.111
 1117SOL    HW2 6120   3.167   0.491   1.114
 1117SOL     MW 6121   3.226   0.554   1.126
 1118SOL     OW 6122   5.434   2.892   5.722
 1118SOL    HW1 6123   5.404   2.834   5.793
 1118SOL    HW2 6124   5.454   2.833   5.650
 1118SOL     MW 6125   5.433   2.877   5.722
 1119SOL     OW 6126   5.740   3.616   6.091
 1119SOL    HW1 6127   5.650   3.645   6.103
 1119SOL    HW2 6128   5.733   3.527   6.058
 1119SOL     MW 6129   5.728   3.609   6.088
 1120SOL     OW 6130   0.832   1.473   5.238
 1120SOL    HW1 6131   0.927   1.481   5.230
 1120SOL    HW2 6132   0.797   1.541   5.181
 1120SOL     MW 6133   0.840   1.483   5.230
 1121SOL     OW 6134   5.526   0.811   4.603
 1121SOL    HW1 6135   5.550   0.798   4.695
 1121SOL    HW2 6136   5.471   0.889   4.604
 1121SOL     MW 6137   5.522   0.819   4.615
 1122SOL     OW 6138   3.826   0.225   0.715
 1122SOL    HW1 6139   3.815   0.172   0.635
 1122SOL    HW2 6140   3.789   0.170   0.783
 1122SOL     MW 6141   3.820   0.211   0.713
 1123SOL     OW 6142   0.484   0.700   4.834
 1123SOL    HW1 6143   0.546   0.666   4.770
 1123SOL    HW2 6144   0.473   0.792   4.810
 1123SOL     MW 6145   0.491   0.708   4.823
 1124SOL     OW 6146   0.307   3.985   0.320
 1124SOL    HW1 6147   0.352   3.957   0.399
 1124SOL    HW2 6148   0.215   3.961   0.335
 1124SOL     MW 6149   0.301   3.978   0.332
 1125SOL     OW 6150   2.157   3.758   0.701
 1125SOL    HW1 6151   2.088   3.824   0.695
 1125SOL    HW2 6152   2.239   3.809   0.703
 1125SOL     MW 6153   2.159   3.773   0.700
 1126SOL     OW 6154   3.696   0.573   1.042
 1126SOL    HW1 6155   3.774   0.577   1.097
 1126SOL    HW2 6156   3.695   0.656   0.995
 1126SOL     MW 6157   3.706   0.584   1.043
 1127SOL     OW 6158   3.737   4.403   2.337
 1127SOL    HW1 6159   3.680   4.479   2.347
 1127SOL    HW2 6160   3.723   4.351   2.416
 1127SOL     MW 6161   3.728   4.406   2.348
 1128SOL     OW 6162   1.684   4.053   2.867
 1128SOL    HW1 6163   1.651   4.100   2.791
 1128SOL    HW2 6164   1.647   4.099   2.942
 1128SOL     MW 6165   1.675   4.065   2.867
 1129SOL     OW 6166   0.244   1.253   5.398
 1129SOL    HW1 6167   0.312   1.240   5.332
 1129SOL    HW2 6168   0.281   1.218   5.478
 1129SOL     MW 6169   0.257   1.247   5.399
 1130SOL     OW 6170   1.987   4.544   3.827
 1130SOL    HW1 6171   2.008   4.614   3.889
 1130SOL    HW2 6172   1.904   4.571   3.788
 1130SOL     MW 6173   1.979   4.556   3.830
 1131SOL     OW 6174   0.998   0.134   2.137
 1131SOL    HW1 6175   1.010   0.042   2.115
 1131SOL    HW2 6176   1.072   0.179   2.097
 1131SOL     MW 6177   1.009   0.128   2.129
 1132SOL     OW 6178   1.083   3.737   1.015
 1132SOL    HW1 6179   1.111   3.659   1.063
 1132SOL    HW2 6180   1.069   3.803   1.082
 1132SOL     MW 6181   1.085   3.736   1.029
 1133SOL     OW 6182   4.936   6.113   4.941
 1133SOL    HW1 6183   4.890   6.030   4.931
 1133SOL    HW2 6184   4.872   6.172   4.980
 1133SOL     MW 6185   4.922   6.110   4.945
 1134SOL     OW 6186   5.518   3.383   1.799
 1134SOL    HW1 6187   5.504   3.324   1.873
 1134SOL    HW2 6188   5.589   3.342   1.749
 1134SOL     MW 6189   5.526   3.371   1.802
 1135SOL     OW 6190   1.283   4.590   1.872
 1135SOL    HW1 6191   1.374   4.620   1.864
 1135SOL    HW2 6192   1.276   4.560   1.962
 1135SOL     MW 6193   1.294   4.590   1.882
 1136SOL     OW 6194   5.215   5.912   1.994
 1136SOL    HW1 6195   5.189   5.844   2.057
 1136SOL    HW2 6196   5.304   5.936   2.019
 1136SOL     MW 6197   5.223   5.906   2.005
 1137SOL     OW 6198   4.726   4.724   5.306
 1137SOL    HW1 6199   4.653   4.698   5.362
 1137SOL    HW2 6200   4.780   4.646   5.299
 1137SOL     MW 6201   4.724   4.711   5.313
 1138SOL     OW 6202   4.043   0.865   0.797
 1138SOL    HW1 6203   4.069   0.878   0.707
 1138SOL    HW2 6204   3.991   0.785   0.796
 1138SOL     MW 6205   4.040   0.856   0.785
 1139SOL     OW 6206   0.776   0.111   1.930
 1139SOL    HW1 6207   0.834   0.130   2.003
 1139SOL    HW2 6208   0.834   0.099   1.855
 1139SOL     MW 6209   0.791   0.112   1.930
 1140SOL     OW 6210   1.571   4.935   0.670
 1140SOL    HW1 6211   1.631   5.000   0.634
 1140SOL    HW2 6212   1.592   4.932   0.763
 1140SOL     MW 6213   1.581   4.943   0.677
 1141SOL     OW 6214   0.547   0.590   4.192
 1141SOL    HW1 6215   0.469   0.646   4.188
 1141SOL    HW2 6216   0.602   0.621   4.120
 1141SOL     MW 6217   0.544   0.601   4.182
 1142SOL     OW 6218   4.900   0.160   5.962
 1142SOL    HW1 6219   4.816   0.150   5.917
 1142SOL    HW2 6220   4.965   0.160   5.892
 1142SOL     MW 6221   4.897   0.158   5.947
 1143SOL     OW 6222   4.613   3.629   5.661
 1143SOL    HW1 6223   4.703   3.606   5.638
 1143SOL    HW2 6224   4.591   3.569   5.733
 1143SOL     MW 6225   4.622   3.618   5.668
 1144SOL     OW 6226   1.750   5.288   0.479
 1144SOL    HW1 6227   1.829   5.239   0.500
 1144SOL    HW2 6228   1.696   5.282   0.558
 1144SOL     MW 6229   1.753   5.281   0.491
 1145SOL     OW 6230   5.536   0.011   0.397
 1145SOL    HW1 6231   5.441   0.003   0.384
 1145SOL    HW2 6232   5.563   0.077   0.333
 1145SOL     MW 6233   5.527   0.018   0.387
 1146SOL     OW 6234   0.183   5.129   2.149
 1146SOL    HW1 6235   0.122   5.098   2.083
 1146SOL    HW2 6236   0.133   5.194   2.199
 1146SOL     MW 6237   0.169   5.133   2.147
 1147SOL     OW 6238   3.281   1.608   1.775
 1147SOL    HW1 6239   3.220   1.548   1.731
 1147SOL    HW2 6240   3.232   1.689   1.784
 1147SOL     MW 6241   3.267   1.610   1.770
 1148SOL     OW 6242   3.490   2.255   5.898
 1148SOL    HW1 6243   3.568   2.302   5.928
 1148SOL    HW2 6244   3.419   2.289   5.952
 1148SOL     MW 6245   3.491   2.265   5.909
 1149SOL     OW 6246   0.293   2.546   3.036
 1149SOL    HW1 6247   0.375   2.596   3.038
 1149SOL    HW2 6248   0.308   2.479   2.969
 1149SOL     MW 6249   0.306   2.544   3.028
 1150SOL     OW 6250   0.184   3.275   2.742
 1150SOL    HW1 6251   0.109   3.331   2.722
 1150SOL    HW2 6252   0.190   3.276   2.838
 1150SOL     MW 6253   0.175   3.283   2.752
 1151SOL     OW 6254   0.597   1.207   1.973
 1151SOL    HW1 6255   0.685   1.239   1.954
 1151SOL    HW2 6256   0.556   1.198   1.887
 1151SOL     MW 6257   0.603   1.210   1.960
 1152SOL     OW 6258   1.344   6.025   3.364
 1152SOL    HW1 6259   1.339   6.008   3.270
 1152SOL    HW2 6260   1.365   5.940   3.403
 1152SOL     MW 6261   1.346   6.012   3.357
 1153SOL     OW 6262   0.808   3.485   0.516
 1153SOL    HW1 6263   0.872   3.426   0.556
 1153SOL    HW2 6264   0.842   3.501   0.428
 1153SOL     MW 6265   0.821   3.479   0.510
 1154SOL     OW 6266   1.149   0.503   2.187
 1154SOL    HW1 6267   1.088   0.494   2.114
 1154SOL    HW2 6268   1.093   0.521   2.263
 1154SOL     MW 6269   1.134   0.505   2.187
 1155SOL     OW 6270   1.539   3.603   1.302
 1155SOL    HW1 6271   1.557   3.643   1.217
 1155SOL    HW2 6272   1.617   3.620   1.355
 1155SOL     MW 6273   1.551   3.610   1.298
 1156SOL     OW 6274   1.650   4.862   1.784
 1156SOL    HW1 6275   1.630   4.931   1.848
 1156SOL    HW2 6276   1.602   4.888   1.705
 1156SOL     MW 6277   1.641   4.874   1.782
 1157SOL     OW 6278   0.026   1.671   5.048
 1157SOL    HW1 6279   0.002   1.614   4.975
 1157SOL    HW2 6280   0.050   1.754   5.007
 1157SOL     MW 6281   0.026   1.674   5.033
 1158SOL     OW 6282   5.945   3.451   3.849
 1158SOL    HW1 6283   5.910   3.456   3.938
 1158SOL    HW2 6284   5.933   3.359   3.823
 1158SOL     MW 6285   5.939   3.440   3.857
 1159SOL     OW 6286   3.667   5.438   5.449
 1159SOL    HW1 6287   3.703   5.349   5.443
 1159SOL    HW2 6288   3.723   5.483   5.512
 1159SOL     MW 6289   3.679   5.432   5.456
 1160SOL     OW 6290   2.135   4.538   2.063
 1160SOL    HW1 6291   2.175   4.624   2.051
 1160SOL    HW2 6292   2.096   4.517   1.978
 1160SOL     MW 6293   2.135   4.546   2.051
 1161SOL     OW 6294   2.262   4.331   4.998
 1161SOL    HW1 6295   2.252   4.237   4.985
 1161SOL    HW2 6296   2.353   4.350   4.976
 1161SOL     MW 6297   2.272   4.322   4.994
 1162SOL     OW 6298   1.272   4.987   3.743
 1162SOL    HW1 6299   1.275   5.083   3.749
 1162SOL    HW2 6300   1.221   4.960   3.819
 1162SOL     MW 6301   1.266   4.996   3.753
 1163SOL     OW 6302   2.591   4.934   4.274
 1163SOL    HW1 6303   2.564   4.980   4.353
 1163SOL    HW2 6304   2.682   4.960   4.260
 1163SOL     MW 6305   2.599   4.943   4.282
 1164SOL     OW 6306   1.695   3.627   3.719
 1164SOL    HW1 6307   1.679   3.659   3.631
 1164SOL    HW2 6308   1.617   3.577   3.741
 1164SOL     MW 6309   1.683   3.624   3.711
 1165SOL     OW 6310   0.699   5.049   4.196
 1165SOL    HW1 6311   0.671   5.125   4.247
 1165SOL    HW2 6312   0.791   5.038   4.220
 1165SOL     MW 6313   0.707   5.057   4.205
 1166SOL     OW 6314   5.344   6.119   3.614
 1166SOL    HW1 6315   5.436   6.114   3.588
 1166SOL    HW2 6316   5.319   6.209   3.597
 1166SOL     MW 6317   5.353   6.130   3.609
 1167SOL     OW 6318   4.212   1.300   4.409
 1167SOL    HW1 6319   4.251   1.374   4.456
 1167SOL    HW2 6320   4.124   1.293   4.446
 1167SOL     MW 6321   4.205   1.309   4.420
 1168SOL     OW 6322   0.288   2.104   2.172
 1168SOL    HW1 6323   0.245   2.161   2.108
 1168SOL    HW2 6324   0.364   2.070   2.125
 1168SOL     MW 6325   0.292   2.107   2.158
 1169SOL     OW 6326   3.656   0.160   5.407
 1169SOL    HW1 6327   3.629   0.250   5.422
 1169SOL    HW2 6328   3.696   0.161   5.320
 1169SOL     MW 6329   3.658   0.171   5.398
 1170SOL     OW 6330   0.350   1.307   0.047
 1170SOL    HW1 6331   0.353   1.402   0.036
 1170SOL    HW2 6332   0.274   1.291   0.103
 1170SOL     MW 6333   0.341   1.317   0.053
 1171SOL     OW 6334   2.786   5.571   4.386
 1171SOL    HW1 6335   2.812   5.655   4.348
 1171SOL    HW2 6336   2.868   5.524   4.399
 1171SOL     MW 6337   2.800   5.576   4.383
 1172SOL     OW 6338   2.325   5.734   3.841
 1172SOL    HW1 6339   2.367   5.807   3.795
 1172SOL    HW2 6340   2.336   5.659   3.782
 1172SOL     MW 6341   2.331   5.734   3.827
 1173SOL     OW 6342   0.561   1.914   5.343
 1173SOL    HW1 6343   0.564   2.007   5.364
 1173SOL    HW2 6344   0.620   1.872   5.405
 1173SOL     MW 6345   0.569   1.920   5.353
 1174SOL     OW 6346   1.313   3.835   0.501
 1174SOL    HW1 6347   1.274   3.917   0.471
 1174SOL    HW2 6348   1.369   3.807   0.429
 1174SOL     MW 6349   1.315   3.842   0.488
 1175SOL     OW 6350   1.281   0.981   2.776
 1175SOL    HW1 6351   1.340   0.917   2.816
 1175SOL    HW2 6352   1.337   1.056   2.756
 1175SOL     MW 6353   1.296   0.983   2.779
 1176SOL     OW 6354   4.023   0.243   1.813
 1176SOL    HW1 6355   4.071   0.187   1.875
 1176SOL    HW2 6356   3.942   0.265   1.859
 1176SOL     MW 6357   4.019   0.238   1.827
 1177SOL     OW 6358   4.566   2.714   5.090
 1177SOL    HW1 6359   4.505   2.708   5.016
 1177SOL    HW2 6360   4.553   2.633   5.139
 1177SOL     MW 6361   4.557   2.703   5.087
 1178SOL     OW 6362   2.647   5.867   1.070
 1178SOL    HW1 6363   2.631   5.779   1.036
 1178SOL    HW2 6364   2.598   5.871   1.152
 1178SOL     MW 6365   2.639   5.856   1.076
 1179SOL     OW 6366   4.715   2.784   1.180
 1179SOL    HW1 6367   4.756   2.697   1.179
 1179SOL    HW2 6368   4.694   2.801   1.088
 1179SOL     MW 6369   4.718   2.775   1.168
 1180SOL     OW 6370   3.184   1.136   3.622
 1180SOL    HW1 6371   3.180   1.103   3.711
 1180SOL    HW2 6372   3.106   1.190   3.613
 1180SOL     MW 6373   3.174   1.139   3.632
 1181SOL     OW 6374   1.250   2.249   3.212
 1181SOL    HW1 6375   1.260   2.154   3.202
 1181SOL    HW2 6376   1.163   2.261   3.248
 1181SOL     MW 6377   1.240   2.238   3.215
 1182SOL     OW 6378   0.185   4.121   2.023
 1182SOL    HW1 6379   0.196   4.215   2.040
 1182SOL    HW2 6380   0.185   4.114   1.928
 1182SOL     MW 6381   0.186   4.132   2.013
 1183SOL     OW 6382   4.196   2.640   4.506
 1183SOL    HW1 6383   4.103   2.640   4.529
 1183SOL    HW2 6384   4.237   2.697   4.571
 1183SOL     MW 6385   4.189   2.647   4.518
 1184SOL     OW 6386   5.941   2.188   0.078
 1184SOL    HW1 6387   5.967   2.272   0.117
 1184SOL    HW2 6388   5.855   2.170   0.115
 1184SOL     MW 6389   5.934   2.196   0.088
 1185SOL     OW 6390   4.905   1.548   1.065
 1185SOL    HW1 6391   4.879   1.637   1.041
 1185SOL    HW2 6392   4.939   1.556   1.155
 1185SOL     MW 6393   4.906   1.561   1.074
 1186SOL     OW 6394   1.222   2.783   3.246
 1186SOL    HW1 6395   1.141   2.740   3.272
 1186SOL    HW2 6396   1.221   2.866   3.295
 1186SOL     MW 6397   1.211   2.788   3.256
 1187SOL     OW 6398   1.314   0.481   1.654
 1187SOL    HW1 6399   1.324   0.551   1.718
 1187SOL    HW2 6400   1.237   0.433   1.683
 1187SOL     MW 6401   1.306   0.484   1.666
 1188SOL     OW 6402   5.686   4.093   1.714
 1188SOL    HW1 6403   5.670   4.008   1.754
 1188SOL    HW2 6404   5.675   4.079   1.620
 1188SOL     MW 6405   5.683   4.081   1.707
 1189SOL     OW 6406   1.664   3.605   2.441
 1189SOL    HW1 6407   1.677   3.667   2.369
 1189SOL    HW2 6408   1.571   3.583   2.438
 1189SOL     MW 6409   1.654   3.610   2.431
 1190SOL     OW 6410   4.634   0.397   0.416
 1190SOL    HW1 6411   4.644   0.338   0.491
 1190SOL    HW2 6412   4.720   0.439   0.408
 1190SOL     MW 6413   4.646   0.395   0.424
 1191SOL     OW 6414   5.033   4.325   0.220
 1191SOL    HW1 6415   4.983   4.338   0.140
 1191SOL    HW2 6416   5.042   4.230   0.227
 1191SOL     MW 6417   5.028   4.314   0.211
 1192SOL     OW 6418   2.862   0.623   5.465
 1192SOL    HW1 6419   2.887   0.544   5.512
 1192SOL    HW2 6420   2.771   0.609   5.440
 1192SOL     MW 6421   2.854   0.611   5.468
 1193SOL     OW 6422   2.835   4.954   5.401
 1193SOL    HW1 6423   2.823   4.917   5.489
 1193SOL    HW2 6424   2.746   4.957   5.365
 1193SOL     MW 6425   2.822   4.950   5.408
 1194SOL     OW 6426   5.341   5.445   1.015
 1194SOL    HW1 6427   5.404   5.373   1.010
 1194SOL    HW2 6428   5.264   5.413   0.968
 1194SOL     MW 6429   5.339   5.432   1.008
 1195SOL     OW 6430   3.434   4.821   1.082
 1195SOL    HW1 6431   3.385   4.859   1.156
 1195SOL    HW2 6432   3.525   4.843   1.101
 1195SOL     MW 6433   3.439   4.829   1.094
 1196SOL     OW 6434   2.095   0.779   4.720
 1196SOL    HW1 6435   2.008   0.740   4.722
 1196SOL    HW2 6436   2.137   0.749   4.800
 1196SOL     MW 6437   2.089   0.770   4.730
 1197SOL     OW 6438   4.259   2.359   4.563
 1197SOL    HW1 6439   4.241   2.450   4.540
 1197SOL    HW2 6440   4.178   2.327   4.602
 1197SOL     MW 6441   4.247   2.366   4.565
 1198SOL     OW 6442   5.713   3.363   6.038
 1198SOL    HW1 6443   5.715   3.316   6.121
 1198SOL    HW2 6444   5.735   3.298   5.972
 1198SOL     MW 6445   5.716   3.349   6.041
 1199SOL     OW 6446   1.602   2.498   0.879
 1199SOL    HW1 6447   1.636   2.416   0.914
 1199SOL    HW2 6448   1.599   2.484   0.784
 1199SOL     MW 6449   1.606   2.485   0.871
 1200SOL     OW 6450   1.008   0.557   6.044
 1200SOL    HW1 6451   0.968   0.643   6.055
 1200SOL    HW2 6452   0.941   0.505   5.999
 1200SOL     MW 6453   0.994   0.561   6.040
 1201SOL     OW 6454   3.718   2.789   5.063
 1201SOL    HW1 6455   3.782   2.737   5.015
 1201SOL    HW2 6456   3.654   2.815   4.997
 1201SOL     MW 6457   3.718   2.786   5.048
 1202SOL     OW 6458   1.878   5.322   1.242
 1202SOL    HW1 6459   1.915   5.250   1.190
 1202SOL    HW2 6460   1.954   5.365   1.280
 1202SOL     MW 6461   1.892   5.318   1.240
 1203SOL     OW 6462   1.944   4.544   5.166
 1203SOL    HW1 6463   1.985   4.626   5.140
 1203SOL    HW2 6464   1.906   4.510   5.085
 1203SOL     MW 6465   1.945   4.550   5.152
 1204SOL     OW 6466   4.016   4.554   0.238
 1204SOL    HW1 6467   3.978   4.615   0.176
 1204SOL    HW2 6468   4.048   4.481   0.185
 1204SOL     MW 6469   4.015   4.552   0.224
 1205SOL     OW 6470   5.094   0.782   2.112
 1205SOL    HW1 6471   5.024   0.718   2.122
 1205SOL    HW2 6472   5.143   0.752   2.035
 1205SOL     MW 6473   5.091   0.770   2.103
 1206SOL     OW 6474   2.058   0.937   2.297
 1206SOL    HW1 6475   2.033   0.933   2.389
 1206SOL    HW2 6476   1.977   0.960   2.251
 1206SOL     MW 6477   2.044   0.939   2.302
 1207SOL     OW 6478   5.246   2.594   0.531
 1207SOL    HW1 6479   5.174   2.531   0.536
 1207SOL    HW2 6480   5.258   2.609   0.437
 1207SOL     MW 6481   5.239   2.588   0.519
 1208SOL     OW 6482   0.858   6.085   5.112
 1208SOL    HW1 6483   0.932   6.027   5.129
 1208SOL    HW2 6484   0.803   6.036   5.051
 1208SOL     MW 6485   0.860   6.072   5.106
 1209SOL     OW 6486   3.261   0.063   2.971
 1209SOL    HW1 6487   3.293   0.055   3.061
 1209SOL    HW2 6488   3.171   0.092   2.981
 1209SOL     MW 6489   3.254   0.066   2.984
 1210SOL     OW 6490   3.470   5.067   4.850
 1210SOL    HW1 6491   3.470   5.162   4.844
 1210SOL    HW2 6492   3.396   5.047   4.907
 1210SOL     MW 6493   3.461   5.077   4.857
 1211SOL     OW 6494   5.812   5.021   5.696
 1211SOL    HW1 6495   5.739   4.998   5.638
 1211SOL    HW2 6496   5.887   5.030   5.638
 1211SOL     MW 6497   5.812   5.019   5.681
 1212SOL     OW 6498   2.973   0.235   3.861
 1212SOL    HW1 6499   2.990   0.141   3.848
 1212SOL    HW2 6500   3.038   0.262   3.926
 1212SOL     MW 6501   2.984   0.226   3.867
 1213SOL     OW 6502   0.356   4.512   4.474
 1213SOL    HW1 6503   0.353   4.580   4.541
 1213SOL    HW2 6504   0.447   4.513   4.444
 1213SOL     MW 6505   0.367   4.521   4.479
 1214SOL     OW 6506   1.893   1.701   1.587
 1214SOL    HW1 6507   1.821   1.650   1.551
 1214SOL    HW2 6508   1.851   1.779   1.624
 1214SOL     MW 6509   1.879   1.705   1.587
 1215SOL     OW 6510   6.053   1.443   4.867
 1215SOL    HW1 6511   6.139   1.400   4.864
 1215SOL    HW2 6512   6.020   1.437   4.778
 1215SOL     MW 6513   6.060   1.437   4.855
 1216SOL     OW 6514   1.484   1.787   2.521
 1216SOL    HW1 6515   1.554   1.777   2.457
 1216SOL    HW2 6516   1.528   1.811   2.602
 1216SOL     MW 6517   1.498   1.789   2.523
 1217SOL     OW 6518   5.041   3.359   1.179
 1217SOL    HW1 6519   4.996   3.434   1.142
 1217SOL    HW2 6520   5.092   3.323   1.107
 1217SOL     MW 6521   5.041   3.364   1.165
 1218SOL     OW 6522   2.352   2.256   5.013
 1218SOL    HW1 6523   2.269   2.222   4.981
 1218SOL    HW2 6524   2.333   2.290   5.100
 1218SOL     MW 6525   2.339   2.256   5.020
 1219SOL     OW 6526   3.737   4.886   3.976
 1219SOL    HW1 6527   3.810   4.948   3.981
 1219SOL    HW2 6528   3.779   4.801   3.964
 1219SOL     MW 6529   3.752   4.883   3.975
 1220SOL     OW 6530   4.529   3.554   1.668
 1220SOL    HW1 6531   4.478   3.557   1.749
 1220SOL    HW2 6532   4.518   3.465   1.636
 1220SOL     MW 6533   4.521   3.543   1.674
 1221SOL     OW 6534   4.983   1.720   3.327
 1221SOL    HW1 6535   5.034   1.736   3.248
 1221SOL    HW2 6536   4.904   1.771   3.316
 1221SOL     MW 6537   4.980   1.728   3.316
 1222SOL     OW 6538   1.461   1.769   5.156
 1222SOL    HW1 6539   1.505   1.684   5.148
 1222SOL    HW2 6540   1.455   1.783   5.251
 1222SOL     MW 6541   1.466   1.760   5.167
 1223SOL     OW 6542   5.215   4.239   1.070
 1223SOL    HW1 6543   5.222   4.228   1.165
 1223SOL    HW2 6544   5.124   4.262   1.055
 1223SOL     MW 6545   5.204   4.240   1.080
 1224SOL     OW 6546   4.532   4.431   1.389
 1224SOL    HW1 6547   4.533   4.525   1.368
 1224SOL    HW2 6548   4.476   4.425   1.466
 1224SOL     MW 6549   4.525   4.442   1.396
 1225SOL     OW 6550   1.887   5.308   1.901
 1225SOL    HW1 6551   1.804   5.346   1.872
 1225SOL    HW2 6552   1.877   5.214   1.886
 1225SOL     MW 6553   1.875   5.301   1.895
 1226SOL     OW 6554   0.749   5.293   1.423
 1226SOL    HW1 6555   0.687   5.361   1.447
 1226SOL    HW2 6556   0.714   5.213   1.463
 1226SOL     MW 6557   0.737   5.291   1.431
 1227SOL     OW 6558   4.657   4.751   0.908
 1227SOL    HW1 6559   4.743   4.779   0.877
 1227SOL    HW2 6560   4.596   4.791   0.846
 1227SOL     MW 6561   4.660   4.760   0.896
 1228SOL     OW 6562   5.228   1.187   0.592
 1228SOL    HW1 6563   5.289   1.164   0.662
 1228SOL    HW2 6564   5.170   1.252   0.631
 1228SOL     MW 6565   5.229   1.193   0.606
 1229SOL     OW 6566   4.075   1.486   1.538
 1229SOL    HW1 6567   4.047   1.533   1.459
 1229SOL    HW2 6568   4.121   1.551   1.591
 1229SOL     MW 6569   4.077   1.500   1.535
 1230SOL     OW 6570   0.080   2.419   1.402
 1230SOL    HW1 6571   0.024   2.470   1.461
 1230SOL    HW2 6572   0.052   2.329   1.414
 1230SOL     MW 6573   0.069   2.414   1.411
 1231SOL     OW 6574   2.562   1.946   5.547
 1231SOL    HW1 6575   2.501   1.927   5.618
 1231SOL    HW2 6576   2.648   1.942   5.587
 1231SOL     MW 6577   2.565   1.943   5.561
 1232SOL     OW 6578   0.354   1.448   4.984
 1232SOL    HW1 6579   0.383   1.396   5.058
 1232SOL    HW2 6580   0.296   1.390   4.935
 1232SOL     MW 6581   0.350   1.434   4.987
 1233SOL     OW 6582   4.451   3.511   1.952
 1233SOL    HW1 6583   4.504   3.572   2.005
 1233SOL    HW2 6584   4.508   3.436   1.938
 1233SOL     MW 6585   4.465   3.509   1.957
 1234SOL     OW 6586   0.262   4.100   4.950
 1234SOL    HW1 6587   0.248   4.116   5.043
 1234SOL    HW2 6588   0.356   4.090   4.941
 1234SOL     MW 6589   0.272   4.101   4.961
 1235SOL     OW 6590   2.742   5.923   5.989
 1235SOL    HW1 6591   2.704   5.837   5.970
 1235SOL    HW2 6592   2.726   5.974   5.909
 1235SOL     MW 6593   2.735   5.918   5.976
 1236SOL     OW 6594   5.579   5.693   2.271
 1236SOL    HW1 6595   5.528   5.632   2.219
 1236SOL    HW2 6596   5.631   5.638   2.330
 1236SOL     MW 6597   5.579   5.678   2.272
 1237SOL     OW 6598   4.837   5.138   3.791
 1237SOL    HW1 6599   4.833   5.057   3.739
 1237SOL    HW2 6600   4.870   5.110   3.876
 1237SOL     MW 6601   4.840   5.124   3.795
 1238SOL     OW 6602   0.797   3.493   5.542
 1238SOL    HW1 6603   0.794   3.583   5.575
 1238SOL    HW2 6604   0.861   3.495   5.471
 1238SOL     MW 6605   0.805   3.505   5.537
 1239SOL     OW 6606   2.187   0.216   1.658
 1239SOL    HW1 6607   2.175   0.307   1.685
 1239SOL    HW2 6608   2.181   0.219   1.562
 1239SOL     MW 6609   2.184   0.228   1.649
 1240SOL     OW 6610   0.014   2.474   2.180
 1240SOL    HW1 6611  -0.062   2.523   2.150
 1240SOL    HW2 6612  -0.022   2.402   2.231
 1240SOL     MW 6613   0.000   2.471   2.183
 1241SOL     OW 6614   2.626   2.981   0.835
 1241SOL    HW1 6615   2.680   3.035   0.893
 1241SOL    HW2 6616   2.559   3.040   0.802
 1241SOL     MW 6617   2.625   2.995   0.838
 1242SOL     OW 6618   0.190   4.636   2.864
 1242SOL    HW1 6619   0.142   4.572   2.812
 1242SOL    HW2 6620   0.276   4.642   2.822
 1242SOL     MW 6621   0.195   4.629   2.852
 1243SOL     OW 6622   3.995   2.898   5.621
 1243SOL    HW1 6623   4.023   2.864   5.536
 1243SOL    HW2 6624   4.042   2.981   5.630
 1243SOL     MW 6625   4.005   2.904   5.611
 1244SOL     OW 6626   5.048   2.885   4.635
 1244SOL    HW1 6627   4.996   2.927   4.703
 1244SOL    HW2 6628   5.001   2.805   4.614
 1244SOL     MW 6629   5.035   2.880   4.641
 1245SOL     OW 6630   0.946   5.649   5.240
 1245SOL    HW1 6631   0.852   5.649   5.225
 1245SOL    HW2 6632   0.956   5.624   5.332
 1245SOL     MW 6633   0.936   5.646   5.250
 1246SOL     OW 6634   2.842   1.332   4.591
 1246SOL    HW1 6635   2.924   1.295   4.623
 1246SOL    HW2 6636   2.797   1.363   4.670
 1246SOL     MW 6637   2.847   1.331   4.605
 1247SOL     OW 6638   0.857   5.437   2.886
 1247SOL    HW1 6639   0.835   5.502   2.819
 1247SOL    HW2 6640   0.927   5.385   2.846
 1247SOL     MW 6641   0.863   5.439   2.872
 1248SOL     OW 6642   3.768   4.768   1.463
 1248SOL    HW1 6643   3.791   4.681   1.495
 1248SOL    HW2 6644   3.672   4.768   1.460
 1248SOL     MW 6645   3.758   4.757   1.467
 1249SOL     OW 6646   4.426   4.923   3.405
 1249SOL    HW1 6647   4.366   4.991   3.375
 1249SOL    HW2 6648   4.387   4.842   3.373
 1249SOL     MW 6649   4.413   4.922   3.397
 1250SOL     OW 6650   4.923   2.977   1.661
 1250SOL    HW1 6651   4.855   3.033   1.625
 1250SOL    HW2 6652   4.942   3.014   1.747
 1250SOL     MW 6653   4.917   2.989   1.667
 1251SOL     OW 6654   0.185   5.946   2.666
 1251SOL    HW1 6655   0.108   5.914   2.619
 1251SOL    HW2 6656   0.194   5.887   2.741
 1251SOL     MW 6657   0.176   5.935   2.670
 1252SOL     OW 6658   3.643   5.893   5.774
 1252SOL    HW1 6659   3.636   5.921   5.683
 1252SOL    HW2 6660   3.737   5.883   5.789
 1252SOL     MW 6661   3.654   5.895   5.764
 1253SOL     OW 6662   6.099   1.535   5.492
 1253SOL    HW1 6663   6.077   1.451   5.534
 1253SOL    HW2 6664   6.094   1.517   5.398
 1253SOL     MW 6665   6.095   1.522   5.486
 1254SOL     OW 6666   1.151  -0.004   3.922
 1254SOL    HW1 6667   1.124   0.088   3.917
 1254SOL    HW2 6668   1.243   0.000   3.950
 1254SOL     MW 6669   1.160   0.008   3.925
 1255SOL     OW 6670   1.002   5.002   2.215
 1255SOL    HW1 6671   1.092   4.978   2.191
 1255SOL    HW2 6672   0.952   4.993   2.134
 1255SOL     MW 6673   1.007   4.998   2.201
 1256SOL     OW 6674   2.263   0.289   0.714
 1256SOL    HW1 6675   2.344   0.327   0.679
 1256SOL    HW2 6676   2.293   0.225   0.778
 1256SOL     MW 6677   2.277   0.286   0.718
 1257SOL     OW 6678   1.808   5.176   5.223
 1257SOL    HW1 6679   1.835   5.166   5.132
 1257SOL    HW2 6680   1.712   5.178   5.219
 1257SOL     MW 6681   1.799   5.175   5.211
 1258SOL     OW 6682   3.261   2.947   5.068
 1258SOL    HW1 6683   3.314   2.940   5.147
 1258SOL    HW2 6684   3.282   2.868   5.017
 1258SOL     MW 6685   3.270   2.936   5.072
 1259SOL     OW 6686   1.705   3.799   1.517
 1259SOL    HW1 6687   1.715   3.868   1.583
 1259SOL    HW2 6688   1.663   3.727   1.564
 1259SOL     MW 6689   1.701   3.799   1.531
 1260SOL     OW 6690   2.216   1.849   1.686
 1260SOL    HW1 6691   2.200   1.869   1.594
 1260SOL    HW2 6692   2.180   1.761   1.699
 1260SOL     MW 6693   2.209   1.840   1.676
 1261SOL     OW 6694   2.552   0.826   5.658
 1261SOL    HW1 6695   2.471   0.853   5.614
 1261SOL    HW2 6696   2.554   0.731   5.649
 1261SOL     MW 6697   2.542   0.818   5.651
 1262SOL     OW 6698   0.705   4.648   4.912
 1262SOL    HW1 6699   0.673   4.577   4.968
 1262SOL    HW2 6700   0.763   4.699   4.970
 1262SOL     MW 6701   0.708   4.646   4.927
 1263SOL     OW 6702   0.794   1.903   2.161
 1263SOL    HW1 6703   0.820   1.949   2.240
 1263SOL    HW2 6704   0.837   1.818   2.167
 1263SOL     MW 6705   0.803   1.898   2.172
 1264SOL     OW 6706   5.644   0.948   3.168
 1264SOL    HW1 6707   5.569   0.890   3.184
 1264SOL    HW2 6708   5.626   1.025   3.222
 1264SOL     MW 6709   5.632   0.950   3.177
 1265SOL     OW 6710   0.006   2.636   2.751
 1265SOL    HW1 6711  -0.017   2.682   2.832
 1265SOL    HW2 6712  -0.032   2.689   2.681
 1265SOL     MW 6713  -0.002   2.648   2.753
 1266SOL     OW 6714   5.767   3.275   1.015
 1266SOL    HW1 6715   5.803   3.310   1.097
 1266SOL    HW2 6716   5.672   3.283   1.025
 1266SOL     MW 6717   5.760   3.281   1.027
 1267SOL     OW 6718   4.398   1.111   0.587
 1267SOL    HW1 6719   4.366   1.034   0.633
 1267SOL    HW2 6720   4.493   1.107   0.597
 1267SOL     MW 6721   4.406   1.101   0.594
 1268SOL     OW 6722   2.094   4.271   5.233
 1268SOL    HW1 6723   2.000   4.279   5.215
 1268SOL    HW2 6724   2.136   4.318   5.161
 1268SOL     MW 6725   2.087   4.278   5.222
 1269SOL     OW 6726   5.371   3.738   2.134
 1269SOL    HW1 6727   5.352   3.762   2.043
 1269SOL    HW2 6728   5.427   3.809   2.166
 1269SOL     MW 6729   5.376   3.751   2.127
 1270SOL     OW 6730   0.925   2.684   3.285
 1270SOL    HW1 6731   0.855   2.739   3.320
 1270SOL    HW2 6732   0.887   2.645   3.206
 1270SOL     MW 6733   0.911   2.686   3.279
 1271SOL     OW 6734   2.180   3.289   5.098
 1271SOL    HW1 6735   2.097   3.331   5.116
 1271SOL    HW2 6736   2.160   3.195   5.097
 1271SOL     MW 6737   2.167   3.282   5.100
 1272SOL     OW 6738   4.738   5.958   2.893
 1272SOL    HW1 6739   4.663   5.903   2.870
 1272SOL    HW2 6740   4.754   6.011   2.815
 1272SOL     MW 6741   4.730   5.958   2.880
 1273SOL     OW 6742   4.687   3.895   5.985
 1273SOL    HW1 6743   4.749   3.967   5.995
 1273SOL    HW2 6744   4.723   3.824   6.037
 1273SOL     MW 6745   4.699   3.895   5.993
 1274SOL     OW 6746   4.063   3.401   1.032
 1274SOL    HW1 6747   4.063   3.422   1.125
 1274SOL    HW2 6748   4.092   3.310   1.028
 1274SOL     MW 6749   4.066   3.392   1.043
 1275SOL     OW 6750   2.179   1.962   4.773
 1275SOL    HW1 6751   2.134   2.012   4.704
 1275SOL    HW2 6752   2.272   1.979   4.758
 1275SOL     MW 6753   2.185   1.971   4.762
 1276SOL     OW 6754   5.163   0.940   1.396
 1276SOL    HW1 6755   5.090   0.898   1.441
 1276SOL    HW2 6756   5.209   0.988   1.465
 1276SOL     MW 6757   5.160   0.941   1.411
 1277SOL     OW 6758   4.440   0.317   1.845
 1277SOL    HW1 6759   4.419   0.390   1.787
 1277SOL    HW2 6760   4.368   0.316   1.909
 1277SOL     MW 6761   4.428   0.326   1.846
 1278SOL     OW 6762   3.050   4.742   5.376
 1278SOL    HW1 6763   3.069   4.770   5.466
 1278SOL    HW2 6764   3.046   4.824   5.326
 1278SOL     MW 6765   3.052   4.756   5.381
 1279SOL     OW 6766   3.085   1.495   1.296
 1279SOL    HW1 6767   3.103   1.570   1.353
 1279SOL    HW2 6768   2.993   1.475   1.312
 1279SOL     MW 6769   3.076   1.502   1.306
 1280SOL     OW 6770   3.845   5.309   3.354
 1280SOL    HW1 6771   3.816   5.398   3.338
 1280SOL    HW2 6772   3.939   5.310   3.334
 1280SOL     MW 6773   3.853   5.320   3.350
 1281SOL     OW 6774   3.998   3.970   1.008
 1281SOL    HW1 6775   3.937   3.976   0.934
 1281SOL    HW2 6776   3.944   3.938   1.080
 1281SOL     MW 6777   3.983   3.967   1.008
 1282SOL     OW 6778   4.703   3.762   1.505
 1282SOL    HW1 6779   4.697   3.709   1.585
 1282SOL    HW2 6780   4.613   3.764   1.471
 1282SOL     MW 6781   4.691   3.755   1.511
 1283SOL     OW 6782   1.002   5.352   4.263
 1283SOL    HW1 6783   0.996   5.310   4.349
 1283SOL    HW2 6784   0.921   5.403   4.255
 1283SOL     MW 6785   0.991   5.353   4.273
 1284SOL     OW 6786   2.433   3.810   0.717
 1284SOL    HW1 6787   2.428   3.749   0.643
 1284SOL    HW2 6788   2.454   3.894   0.677
 1284SOL     MW 6789   2.435   3.813   0.702
 1285SOL     OW 6790   3.258   0.390   3.202
 1285SOL    HW1 6791   3.345   0.384   3.162
 1285SOL    HW2 6792   3.272   0.366   3.293
 1285SOL     MW 6793   3.271   0.386   3.208
 1286SOL     OW 6794   4.033   0.043   1.326
 1286SOL    HW1 6795   4.103   0.074   1.382
 1286SOL    HW2 6796   4.054   0.078   1.239
 1286SOL     MW 6797   4.044   0.051   1.322
 1287SOL     OW 6798   0.946   1.158   6.120
 1287SOL    HW1 6799   0.991   1.224   6.172
 1287SOL    HW2 6800   0.966   1.180   6.029
 1287SOL     MW 6801   0.954   1.169   6.115
 1288SOL     OW 6802   3.606   3.165   1.507
 1288SOL    HW1 6803   3.587   3.250   1.547
 1288SOL    HW2 6804   3.702   3.162   1.503
 1288SOL     MW 6805   3.616   3.176   1.511
 1289SOL     OW 6806   2.467   3.251   4.887
 1289SOL    HW1 6807   2.472   3.156   4.875
 1289SOL    HW2 6808   2.434   3.262   4.976
 1289SOL     MW 6809   2.464   3.240   4.897
 1290SOL     OW 6810   4.907   4.195   5.678
 1290SOL    HW1 6811   4.838   4.128   5.679
 1290SOL    HW2 6812   4.979   4.154   5.630
 1290SOL     MW 6813   4.907   4.181   5.672
 1291SOL     OW 6814   0.512   3.305   1.186
 1291SOL    HW1 6815   0.529   3.226   1.135
 1291SOL    HW2 6816   0.559   3.375   1.139
 1291SOL     MW 6817   0.520   3.304   1.173
 1292SOL     OW 6818   1.208   0.556   1.401
 1292SOL    HW1 6819   1.281   0.529   1.457
 1292SOL    HW2 6820   1.237   0.532   1.312
 1292SOL     MW 6821   1.221   0.549   1.397
 1293SOL     OW 6822   3.793   1.105   4.970
 1293SOL    HW1 6823   3.809   1.044   4.897
 1293SOL    HW2 6824   3.718   1.157   4.941
 1293SOL     MW 6825   3.785   1.104   4.957
 1294SOL     OW 6826   0.741   3.200   0.901
 1294SOL    HW1 6827   0.692   3.253   0.839
 1294SOL    HW2 6828   0.675   3.145   0.944
 1294SOL     MW 6829   0.726   3.199   0.899
 1295SOL     OW 6830   5.208   3.295   4.435
 1295SOL    HW1 6831   5.148   3.263   4.503
 1295SOL    HW2 6832   5.233   3.217   4.387
 1295SOL     MW 6833   5.203   3.281   4.437
 1296SOL     OW 6834   1.775   1.988   5.577
 1296SOL    HW1 6835   1.680   1.992   5.581
 1296SOL    HW2 6836   1.804   2.069   5.620
 1296SOL     MW 6837   1.767   1.999   5.583
 1297SOL     OW 6838   0.465   4.414   6.000
 1297SOL    HW1 6839   0.409   4.491   6.009
 1297SOL    HW2 6840   0.422   4.361   5.932
 1297SOL     MW 6841   0.452   4.417   5.992
 1298SOL     OW 6842   5.466   3.245   2.008
 1298SOL    HW1 6843   5.555   3.237   2.042
 1298SOL    HW2 6844   5.429   3.320   2.054
 1298SOL     MW 6845   5.473   3.254   2.018
 1299SOL     OW 6846   0.597   0.323   0.141
 1299SOL    HW1 6847   0.593   0.400   0.196
 1299SOL    HW2 6848   0.514   0.323   0.094
 1299SOL     MW 6849   0.586   0.333   0.142
 1300SOL     OW 6850   3.855   3.596   5.359
 1300SOL    HW1 6851   3.765   3.628   5.367
 1300SOL    HW2 6852   3.865   3.534   5.431
 1300SOL     MW 6853   3.845   3.592   5.369
 1301SOL     OW 6854   5.220   0.526   1.427
 1301SOL    HW1 6855   5.217   0.461   1.357
 1301SOL    HW2 6856   5.133   0.565   1.427
 1301SOL     MW 6857   5.209   0.523   1.418
 1302SOL     OW 6858   0.480   1.837   2.533
 1302SOL    HW1 6859   0.515   1.765   2.586
 1302SOL    HW2 6860   0.524   1.827   2.448
 1302SOL     MW 6861   0.490   1.827   2.529
 1303SOL     OW 6862   5.467   2.056   3.193
 1303SOL    HW1 6863   5.424   2.121   3.247
 1303SOL    HW2 6864   5.535   2.105   3.146
 1303SOL     MW 6865   5.470   2.070   3.194
 1304SOL     OW 6866   1.338   5.731   1.027
 1304SOL    HW1 6867   1.417   5.744   1.079
 1304SOL    HW2 6868   1.278   5.799   1.059
 1304SOL     MW 6869   1.340   5.742   1.038
 1305SOL     OW 6870   2.559   3.014   1.541
 1305SOL    HW1 6871   2.538   3.078   1.609
 1305SOL    HW2 6872   2.495   2.943   1.554
 1305SOL     MW 6873   2.548   3.013   1.551
 1306SOL     OW 6874   2.737   6.049   2.950
 1306SOL    HW1 6875   2.713   6.141   2.963
 1306SOL    HW2 6876   2.800   6.030   3.019
 1306SOL     MW 6877   2.742   6.058   2.960
 1307SOL     OW 6878   2.112   3.229   0.131
 1307SOL    HW1 6879   2.130   3.171   0.206
 1307SOL    HW2 6880   2.090   3.169   0.060
 1307SOL     MW 6881   2.111   3.214   0.132
 1308SOL     OW 6882   5.223   4.890   0.894
 1308SOL    HW1 6883   5.202   4.828   0.963
 1308SOL    HW2 6884   5.137   4.914   0.857
 1308SOL     MW 6885   5.209   4.885   0.898
 1309SOL     OW 6886   2.164   6.119   3.675
 1309SOL    HW1 6887   2.224   6.126   3.749
 1309SOL    HW2 6888   2.153   6.025   3.661
 1309SOL     MW 6889   2.170   6.108   3.683
 1310SOL     OW 6890   2.487   4.792   2.696
 1310SOL    HW1 6891   2.463   4.709   2.655
 1310SOL    HW2 6892   2.553   4.830   2.637
 1310SOL     MW 6893   2.492   4.786   2.683
 1311SOL     OW 6894   1.285   0.384   2.950
 1311SOL    HW1 6895   1.300   0.467   2.996
 1311SOL    HW2 6896   1.303   0.403   2.859
 1311SOL     MW 6897   1.289   0.397   2.944
 1312SOL     OW 6898   3.034   5.500   4.072
 1312SOL    HW1 6899   2.946   5.491   4.037
 1312SOL    HW2 6900   3.081   5.424   4.038
 1312SOL     MW 6901   3.029   5.489   4.063
 1313SOL     OW 6902   0.015   1.677   3.048
 1313SOL    HW1 6903  -0.053   1.610   3.056
 1313SOL    HW2 6904   0.076   1.640   2.983
 1313SOL     MW 6905   0.014   1.663   3.040
 1314SOL     OW 6906   4.966   5.588   4.135
 1314SOL    HW1 6907   4.912   5.522   4.091
 1314SOL    HW2 6908   5.056   5.566   4.110
 1314SOL     MW 6909   4.971   5.577   4.127
 1315SOL     OW 6910   5.417   0.496   0.913
 1315SOL    HW1 6911   5.371   0.508   0.830
 1315SOL    HW2 6912   5.431   0.401   0.919
 1315SOL     MW 6913   5.413   0.485   0.903
 1316SOL     OW 6914   0.576   3.744   3.402
 1316SOL    HW1 6915   0.608   3.825   3.441
 1316SOL    HW2 6916   0.648   3.712   3.349
 1316SOL     MW 6917   0.589   3.750   3.400
 1317SOL     OW 6918   3.827   1.478   1.664
 1317SOL    HW1 6919   3.920   1.464   1.646
 1317SOL    HW2 6920   3.815   1.446   1.753
 1317SOL     MW 6921   3.837   1.472   1.673
 1318SOL     OW 6922   1.902   4.907   1.254
 1318SOL    HW1 6923   1.818   4.895   1.300
 1318SOL    HW2 6924   1.940   4.985   1.294
 1318SOL     MW 6925   1.896   4.916   1.265
 1319SOL     OW 6926   0.139   0.910   2.287
 1319SOL    HW1 6927   0.045   0.917   2.302
 1319SOL    HW2 6928   0.166   0.834   2.337
 1319SOL     MW 6929   0.130   0.901   2.295
 1320SOL     OW 6930   1.345   2.442   0.965
 1320SOL    HW1 6931   1.344   2.349   0.944
 1320SOL    HW2 6932   1.435   2.470   0.950
 1320SOL     MW 6933   1.356   2.434   0.960
 1321SOL     OW 6934   0.807   2.037   3.520
 1321SOL    HW1 6935   0.825   2.093   3.445
 1321SOL    HW2 6936   0.722   1.998   3.501
 1321SOL     MW 6937   0.799   2.039   3.508
 1322SOL     OW 6938   4.619   2.666   1.630
 1322SOL    HW1 6939   4.714   2.662   1.640
 1322SOL    HW2 6940   4.595   2.754   1.658
 1322SOL     MW 6941   4.628   2.677   1.635
 1323SOL     OW 6942   5.340   0.190   1.264
 1323SOL    HW1 6943   5.261   0.151   1.228
 1323SOL    HW2 6944   5.382   0.119   1.313
 1323SOL     MW 6945   5.336   0.176   1.266
 1324SOL     OW 6946   5.325   5.620   3.367
 1324SOL    HW1 6947   5.301   5.528   3.376
 1324SOL    HW2 6948   5.313   5.639   3.274
 1324SOL     MW 6949   5.320   5.611   3.356
 1325SOL     OW 6950   0.242   3.569   2.758
 1325SOL    HW1 6951   0.264   3.655   2.794
 1325SOL    HW2 6952   0.295   3.508   2.810
 1325SOL     MW 6953   0.252   3.572   2.769
 1326SOL     OW 6954   1.440   4.764   5.854
 1326SOL    HW1 6955   1.536   4.763   5.858
 1326SOL    HW2 6956   1.412   4.746   5.944
 1326SOL     MW 6957   1.449   4.761   5.866
 1327SOL     OW 6958   1.890   4.319   0.918
 1327SOL    HW1 6959   1.841   4.370   0.852
 1327SOL    HW2 6960   1.825   4.301   0.986
 1327SOL     MW 6961   1.875   4.323   0.918
 1328SOL     OW 6962   0.732   5.218   0.356
 1328SOL    HW1 6963   0.795   5.146   0.349
 1328SOL    HW2 6964   0.784   5.297   0.340
 1328SOL     MW 6965   0.747   5.219   0.353
 1329SOL     OW 6966   3.658   5.008   3.744
 1329SOL    HW1 6967   3.647   5.097   3.776
 1329SOL    HW2 6968   3.683   4.957   3.821
 1329SOL     MW 6969   3.659   5.013   3.758
 1330SOL     OW 6970   5.177   2.785   0.710
 1330SOL    HW1 6971   5.224   2.734   0.645
 1330SOL    HW2 6972   5.242   2.848   0.742
 1330SOL     MW 6973   5.191   2.787   0.706
 1331SOL     OW 6974   1.623   3.558   4.653
 1331SOL    HW1 6975   1.532   3.549   4.681
 1331SOL    HW2 6976   1.672   3.497   4.709
 1331SOL     MW 6977   1.618   3.549   4.664
 1332SOL     OW 6978   3.293   0.913   2.236
 1332SOL    HW1 6979   3.220   0.853   2.223
 1332SOL    HW2 6980   3.329   0.889   2.322
 1332SOL     MW 6981   3.289   0.902   2.246
 1333SOL     OW 6982   1.191   0.003   2.459
 1333SOL    HW1 6983   1.213   0.092   2.433
 1333SOL    HW2 6984   1.269  -0.029   2.504
 1333SOL     MW 6985   1.204   0.010   2.461
 1334SOL     OW 6986   2.702   0.849   5.005
 1334SOL    HW1 6987   2.757   0.883   5.075
 1334SOL    HW2 6988   2.742   0.765   4.982
 1334SOL     MW 6989   2.714   0.843   5.011
 1335SOL     OW 6990   4.241   5.128   1.267
 1335SOL    HW1 6991   4.311   5.158   1.208
 1335SOL    HW2 6992   4.180   5.202   1.270
 1335SOL     MW 6993   4.242   5.142   1.260
 1336SOL     OW 6994   2.905   5.059   2.045
 1336SOL    HW1 6995   2.960   5.114   1.989
 1336SOL    HW2 6996   2.841   5.021   1.985
 1336SOL     MW 6997   2.904   5.061   2.030
 1337SOL     OW 6998   1.322   3.181   0.079
 1337SOL    HW1 6999   1.354   3.269   0.101
 1337SOL    HW2 7000   1.314   3.137   0.163
 1337SOL     MW 7001   1.325   3.187   0.093
 1338SOL     OW 7002   4.574   1.607   2.387
 1338SOL    HW1 7003   4.506   1.548   2.354
 1338SOL    HW2 7004   4.601   1.659   2.312
 1338SOL     MW 7005   4.569   1.606   2.373
 1339SOL     OW 7006   2.062   2.058   0.321
 1339SOL    HW1 7007   2.077   2.143   0.362
 1339SOL    HW2 7008   2.054   2.077   0.227
 1339SOL     MW 7009   2.063   2.072   0.314
 1340SOL     OW 7010   3.080   2.580   0.303
 1340SOL    HW1 7011   3.158   2.535   0.335
 1340SOL    HW2 7012   3.056   2.639   0.374
 1340SOL     MW 7013   3.087   2.582   0.316
 1341SOL     OW 7014   5.439   0.961   1.803
 1341SOL    HW1 7015   5.437   0.866   1.817
 1341SOL    HW2 7016   5.452   0.970   1.708
 1341SOL     MW 7017   5.441   0.950   1.792
 1342SOL     OW 7018   1.338   2.707   0.488
 1342SOL    HW1 7019   1.315   2.694   0.396
 1342SOL    HW2 7020   1.259   2.746   0.527
 1342SOL     MW 7021   1.325   2.711   0.481
 1343SOL     OW 7022   4.870   0.598   4.800
 1343SOL    HW1 7023   4.859   0.686   4.836
 1343SOL    HW2 7024   4.959   0.597   4.765
 1343SOL     MW 7025   4.880   0.609   4.800
 1344SOL     OW 7026   4.945   5.566   5.809
 1344SOL    HW1 7027   4.952   5.640   5.748
 1344SOL    HW2 7028   5.031   5.524   5.805
 1344SOL     MW 7029   4.957   5.570   5.800
 1345SOL     OW 7030   5.786   4.545   2.574
 1345SOL    HW1 7031   5.742   4.571   2.493
 1345SOL    HW2 7032   5.878   4.567   2.559
 1345SOL     MW 7033   5.793   4.551   2.562
 1346SOL     OW 7034   4.892   1.808   1.269
 1346SOL    HW1 7035   4.799   1.786   1.263
 1346SOL    HW2 7036   4.910   1.813   1.363
 1346SOL     MW 7037   4.883   1.806   1.281
 1347SOL     OW 7038   0.620   5.670   3.410
 1347SOL    HW1 7039   0.660   5.584   3.394
 1347SOL    HW2 7040   0.686   5.717   3.461
 1347SOL     MW 7041   0.634   5.665   3.414
 1348SOL     OW 7042   4.612   4.742   4.353
 1348SOL    HW1 7043   4.683   4.798   4.382
 1348SOL    HW2 7044   4.533   4.796   4.362
 1348SOL     MW 7045   4.611   4.756   4.358
 1349SOL     OW 7046   5.833   2.594   1.529
 1349SOL    HW1 7047   5.776   2.667   1.506
 1349SOL    HW2 7048   5.774   2.524   1.557
 1349SOL     MW 7049   5.818   2.594   1.530
 1350SOL     OW 7050   1.050   2.234   1.529
 1350SOL    HW1 7051   0.998   2.164   1.568
 1350SOL    HW2 7052   1.044   2.306   1.591
 1350SOL     MW 7053   1.043   2.235   1.542
 1351SOL     OW 7054   6.047   4.619   4.550
 1351SOL    HW1 7055   6.125   4.665   4.519
 1351SOL    HW2 7056   5.975   4.680   4.533
 1351SOL     MW 7057   6.048   4.633   4.544
 1352SOL     OW 7058   1.659   6.122   4.642
 1352SOL    HW1 7059   1.725   6.070   4.596
 1352SOL    HW2 7060   1.650   6.202   4.590
 1352SOL     MW 7061   1.666   6.126   4.630
 1353SOL     OW 7062   6.021   2.573   5.170
 1353SOL    HW1 7063   6.066   2.586   5.253
 1353SOL    HW2 7064   6.014   2.478   5.161
 1353SOL     MW 7065   6.026   2.562   5.179
 1354SOL     OW 7066   4.073   1.428   2.200
 1354SOL    HW1 7067   4.168   1.422   2.212
 1354SOL    HW2 7068   4.045   1.337   2.184
 1354SOL     MW 7069   4.082   1.415   2.200
 1355SOL     OW 7070   5.851   4.188   3.960
 1355SOL    HW1 7071   5.812   4.151   3.881
 1355SOL    HW2 7072   5.789   4.256   3.989
 1355SOL     MW 7073   5.838   4.192   3.954
 1356SOL     OW 7074   2.889   0.175   4.207
 1356SOL    HW1 7075   2.818   0.141   4.261
 1356SOL    HW2 7076   2.890   0.118   4.130
 1356SOL     MW 7077   2.880   0.164   4.204
 1357SOL     OW 7078   5.880   0.646   1.289
 1357SOL    HW1 7079   5.890   0.617   1.198
 1357SOL    HW2 7080   5.786   0.637   1.306
 1357SOL     MW 7081   5.869   0.641   1.279
 1358SOL     OW 7082   3.061   4.996   1.489
 1358SOL    HW1 7083   2.970   4.970   1.501
 1358SOL    HW2 7084   3.059   5.092   1.491
 1358SOL     MW 7085   3.049   5.005   1.491
 1359SOL     OW 7086   5.001   4.256   5.278
 1359SOL    HW1 7087   4.926   4.198   5.274
 1359SOL    HW2 7088   5.014   4.284   5.187
 1359SOL     MW 7089   4.993   4.252   5.266
 1360SOL     OW 7090   5.872   2.039   1.373
 1360SOL    HW1 7091   5.847   1.947   1.370
 1360SOL    HW2 7092   5.861   2.064   1.465
 1360SOL     MW 7093   5.868   2.030   1.385
 1361SOL     OW 7094   4.615   6.131   5.009
 1361SOL    HW1 7095   4.629   6.057   4.950
 1361SOL    HW2 7096   4.597   6.091   5.094
 1361SOL     MW 7097   4.615   6.117   5.012
 1362SOL     OW 7098   5.371   5.197   0.325
 1362SOL    HW1 7099   5.398   5.228   0.411
 1362SOL    HW2 7100   5.453   5.169   0.283
 1362SOL     MW 7101   5.385   5.197   0.330
 1363SOL     OW 7102   5.702   1.060   1.054
 1363SOL    HW1 7103   5.755   1.019   1.121
 1363SOL    HW2 7104   5.617   1.018   1.060
 1363SOL     MW 7105   5.698   1.049   1.063
 1364SOL     OW 7106   0.609   5.524   0.816
 1364SOL    HW1 7107   0.618   5.466   0.742
 1364SOL    HW2 7108   0.679   5.588   0.806
 1364SOL     MW 7109   0.619   5.524   0.805
 1365SOL     OW 7110   4.779   1.112   0.565
 1365SOL    HW1 7111   4.781   1.204   0.539
 1365SOL    HW2 7112   4.785   1.114   0.661
 1365SOL     MW 7113   4.780   1.124   0.574
 1366SOL     OW 7114   2.953   2.263   1.262
 1366SOL    HW1 7115   2.875   2.242   1.313
 1366SOL    HW2 7116   2.918   2.301   1.181
 1366SOL     MW 7117   2.938   2.265   1.258
 1367SOL     OW 7118   2.115   5.985   6.095
 1367SOL    HW1 7119   2.048   5.924   6.064
 1367SOL    HW2 7120   2.121   5.967   6.189
 1367SOL     MW 7121   2.107   5.975   6.103
 1368SOL     OW 7122   5.765   1.333   3.668
 1368SOL    HW1 7123   5.707   1.342   3.743
 1368SOL    HW2 7124   5.844   1.291   3.702
 1368SOL     MW 7125   5.768   1.329   3.682
 1369SOL     OW 7126   0.234   5.141   6.097
 1369SOL    HW1 7127   0.163   5.169   6.039
 1369SOL    HW2 7128   0.219   5.188   6.179
 1369SOL     MW 7129   0.223   5.151   6.100
 1370SOL     OW 7130   2.911   0.752   0.319
 1370SOL    HW1 7131   2.929   0.829   0.372
 1370SOL    HW2 7132   2.950   0.772   0.233
 1370SOL     MW 7133   2.919   0.764   0.315
 1371SOL     OW 7134   1.464   4.336   1.236
 1371SOL    HW1 7135   1.491   4.421   1.200
 1371SOL    HW2 7136   1.414   4.295   1.165
 1371SOL     MW 7137   1.461   4.342   1.222
 1372SOL     OW 7138   1.353   3.490   2.200
 1372SOL    HW1 7139   1.301   3.410   2.193
 1372SOL    HW2 7140   1.322   3.532   2.281
 1372SOL     MW 7141   1.342   3.485   2.209
 1373SOL     OW 7142   3.108   5.773   0.590
 1373SOL    HW1 7143   3.080   5.734   0.508
 1373SOL    HW2 7144   3.138   5.861   0.567
 1373SOL     MW 7145   3.108   5.780   0.577
 1374SOL     OW 7146   1.047   3.031   0.063
 1374SOL    HW1 7147   1.134   2.992   0.071
 1374SOL    HW2 7148   0.993   2.982   0.126
 1374SOL     MW 7149   1.051   3.020   0.072
 1375SOL     OW 7150   3.225   5.117   1.723
 1375SOL    HW1 7151   3.296   5.152   1.669
 1375SOL    HW2 7152   3.182   5.052   1.667
 1375SOL     MW 7153   3.229   5.113   1.709
 1376SOL     OW 7154   0.884   3.578   4.644
 1376SOL    HW1 7155   0.899   3.524   4.721
 1376SOL    HW2 7156   0.800   3.549   4.610
 1376SOL     MW 7157   0.875   3.567   4.649
 1377SOL     OW 7158   3.683   2.880   5.315
 1377SOL    HW1 7159   3.700   2.842   5.401
 1377SOL    HW2 7160   3.694   2.806   5.255
 1377SOL     MW 7161   3.687   2.865   5.318
 1378SOL     OW 7162   2.168   1.356   0.436
 1378SOL    HW1 7163   2.187   1.391   0.524
 1378SOL    HW2 7164   2.131   1.269   0.452
 1378SOL     MW 7165   2.166   1.350   0.449
 1379SOL     OW 7166   1.229   3.188   2.972
 1379SOL    HW1 7167   1.212   3.098   2.944
 1379SOL    HW2 7168   1.237   3.182   3.067
 1379SOL     MW 7169   1.228   3.176   2.981
 1380SOL     OW 7170   0.678   5.897   0.397
 1380SOL    HW1 7171   0.655   5.857   0.313
 1380SOL    HW2 7172   0.665   5.991   0.383
 1380SOL     MW 7173   0.674   5.904   0.384
 1381SOL     OW 7174   3.214   4.719   3.994
 1381SOL    HW1 7175   3.270   4.699   3.919
 1381SOL    HW2 7176   3.264   4.689   4.070
 1381SOL     MW 7177   3.228   4.712   3.994
 1382SOL     OW 7178   1.904   4.998   3.977
 1382SOL    HW1 7179   1.918   5.050   4.056
 1382SOL    HW2 7180   1.991   4.980   3.943
 1382SOL     MW 7181   1.917   5.002   3.983
 1383SOL     OW 7182   1.294   3.674   4.020
 1383SOL    HW1 7183   1.359   3.740   4.044
 1383SOL    HW2 7184   1.226   3.683   4.086
 1383SOL     MW 7185   1.294   3.683   4.032
 1384SOL     OW 7186   1.713   2.815   0.005
 1384SOL    HW1 7187   1.773   2.748   0.038
 1384SOL    HW2 7188   1.760   2.898   0.020
 1384SOL     MW 7189   1.727   2.817   0.011
 1385SOL     OW 7190   3.886   3.157   1.538
 1385SOL    HW1 7191   3.904   3.063   1.548
 1385SOL    HW2 7192   3.911   3.196   1.621
 1385SOL     MW 7193   3.891   3.150   1.550
 1386SOL     OW 7194   1.599   4.475   4.466
 1386SOL    HW1 7195   1.677   4.446   4.420
 1386SOL    HW2 7196   1.593   4.418   4.543
 1386SOL     MW 7197   1.608   4.464   4.470
 1387SOL     OW 7198   0.935   2.026   1.673
 1387SOL    HW1 7199   0.963   1.935   1.670
 1387SOL    HW2 7200   0.922   2.044   1.766
 1387SOL     MW 7201   0.937   2.017   1.684
 1388SOL     OW 7202   1.082   3.121   2.406
 1388SOL    HW1 7203   1.077   3.026   2.404
 1388SOL    HW2 7204   1.018   3.147   2.473
 1388SOL     MW 7205   1.073   3.112   2.414
 1389SOL     OW 7206   5.340   0.265   0.401
 1389SOL    HW1 7207   5.326   0.268   0.496
 1389SOL    HW2 7208   5.325   0.174   0.377
 1389SOL     MW 7209   5.336   0.254   0.410
 1390SOL     OW 7210   0.815   2.964   1.691
 1390SOL    HW1 7211   0.853   2.908   1.758
 1390SOL    HW2 7212   0.761   3.027   1.739
 1390SOL     MW 7213   0.813   2.965   1.706
 1391SOL     OW 7214   5.163   0.968   3.894
 1391SOL    HW1 7215   5.184   0.975   3.801
 1391SOL    HW2 7216   5.226   1.026   3.938
 1391SOL     MW 7217   5.173   0.976   3.888
 1392SOL     OW 7218   1.968   2.172   3.533
 1392SOL    HW1 7219   2.021   2.135   3.463
 1392SOL    HW2 7220   1.878   2.147   3.511
 1392SOL     MW 7221   1.963   2.164   3.521
 1393SOL     OW 7222   0.665   1.461   5.814
 1393SOL    HW1 7223   0.658   1.543   5.862
 1393SOL    HW2 7224   0.683   1.396   5.882
 1393SOL     MW 7225   0.666   1.463   5.829
 1394SOL     OW 7226   2.245   1.471   2.702
 1394SOL    HW1 7227   2.218   1.554   2.663
 1394SOL    HW2 7228   2.319   1.494   2.758
 1394SOL     MW 7229   2.251   1.485   2.704
 1395SOL     OW 7230   1.156   2.313   2.961
 1395SOL    HW1 7231   1.098   2.241   2.984
 1395SOL    HW2 7232   1.211   2.325   3.039
 1395SOL     MW 7233   1.156   2.305   2.974
 1396SOL     OW 7234   5.450   3.002   2.630
 1396SOL    HW1 7235   5.494   3.031   2.550
 1396SOL    HW2 7236   5.397   2.927   2.603
 1396SOL     MW 7237   5.449   2.996   2.616
 1397SOL     OW 7238   5.046   1.760   2.753
 1397SOL    HW1 7239   5.026   1.838   2.702
 1397SOL    HW2 7240   4.988   1.692   2.717
 1397SOL     MW 7241   5.036   1.761   2.741
 1398SOL     OW 7242   5.970   1.067   5.928
 1398SOL    HW1 7243   5.954   1.159   5.908
 1398SOL    HW2 7244   6.036   1.068   5.997
 1398SOL     MW 7245   5.977   1.079   5.934
 1399SOL     OW 7246   4.135   5.552   2.583
 1399SOL    HW1 7247   4.048   5.587   2.568
 1399SOL    HW2 7248   4.122   5.482   2.648
 1399SOL     MW 7249   4.122   5.547   2.589
 1400SOL     OW 7250   1.798   1.608   0.866
 1400SOL    HW1 7251   1.828   1.614   0.775
 1400SOL    HW2 7252   1.713   1.652   0.866
 1400SOL     MW 7253   1.791   1.615   0.854
 1401SOL     OW 7254   5.717   3.226   1.461
 1401SOL    HW1 7255   5.726   3.257   1.552
 1401SOL    HW2 7256   5.623   3.236   1.443
 1401SOL     MW 7257   5.706   3.232   1.471
 1402SOL     OW 7258   3.585   1.657   3.781
 1402SOL    HW1 7259   3.601   1.696   3.695
 1402SOL    HW2 7260   3.669   1.621   3.807
 1402SOL     MW 7261   3.597   1.657   3.773
 1403SOL     OW 7262   3.199   6.026   0.500
 1403SOL    HW1 7263   3.125   6.081   0.525
 1403SOL    HW2 7264   3.227   6.059   0.415
 1403SOL     MW 7265   3.193   6.037   0.492
 1404SOL     OW 7266   0.204   5.919   1.507
 1404SOL    HW1 7267   0.163   5.952   1.427
 1404SOL    HW2 7268   0.195   5.991   1.570
 1404SOL     MW 7269   0.198   5.933   1.505
 1405SOL     OW 7270   0.863   6.116   4.053
 1405SOL    HW1 7271   0.874   6.185   4.118
 1405SOL    HW2 7272   0.953   6.088   4.032
 1405SOL     MW 7273   0.876   6.121   4.059
 1406SOL     OW 7274   2.255   6.113   4.198
 1406SOL    HW1 7275   2.319   6.151   4.138
 1406SOL    HW2 7276   2.288   6.136   4.285
 1406SOL     MW 7277   2.268   6.121   4.202
 1407SOL     OW 7278   0.559   3.727   0.851
 1407SOL    HW1 7279   0.488   3.774   0.895
 1407SOL    HW2 7280   0.551   3.752   0.759
 1407SOL     MW 7281   0.549   3.736   0.845
 1408SOL     OW 7282   3.423   1.034   5.718
 1408SOL    HW1 7283   3.444   0.953   5.672
 1408SOL    HW2 7284   3.460   1.103   5.664
 1408SOL     MW 7285   3.430   1.033   5.705
 1409SOL     OW 7286   0.041   2.819   0.271
 1409SOL    HW1 7287   0.120   2.862   0.239
 1409SOL    HW2 7288  -0.014   2.891   0.303
 1409SOL     MW 7289   0.044   2.833   0.271
 1410SOL     OW 7290   2.575   5.807   2.763
 1410SOL    HW1 7291   2.518   5.857   2.706
 1410SOL    HW2 7292   2.567   5.850   2.848
 1410SOL     MW 7293   2.567   5.819   2.767
 1411SOL     OW 7294   3.854   0.695   3.846
 1411SOL    HW1 7295   3.817   0.782   3.864
 1411SOL    HW2 7296   3.933   0.692   3.899
 1411SOL     MW 7297   3.859   0.706   3.855
 1412SOL     OW 7298   1.465   2.221   3.786
 1412SOL    HW1 7299   1.376   2.226   3.820
 1412SOL    HW2 7300   1.481   2.308   3.748
 1412SOL     MW 7301   1.456   2.233   3.785
 1413SOL     OW 7302   0.738   5.904   4.512
 1413SOL    HW1 7303   0.722   5.825   4.460
 1413SOL    HW2 7304   0.652   5.943   4.525
 1413SOL     MW 7305   0.725   5.899   4.507
 1414SOL     OW 7306   3.766   0.303   3.572
 1414SOL    HW1 7307   3.720   0.354   3.506
 1414SOL    HW2 7308   3.751   0.350   3.654
 1414SOL     MW 7309   3.758   0.315   3.574
 1415SOL     OW 7310   6.048   5.084   0.800
 1415SOL    HW1 7311   6.119   5.054   0.856
 1415SOL    HW2 7312   6.009   5.004   0.766
 1415SOL     MW 7313   6.052   5.070   0.803
 1416SOL     OW 7314   5.392   1.108   1.263
 1416SOL    HW1 7315   5.391   1.049   1.339
 1416SOL    HW2 7316   5.448   1.180   1.290
 1416SOL     MW 7317   5.399   1.109   1.276
 1417SOL     OW 7318   3.905   1.716   4.242
 1417SOL    HW1 7319   3.815   1.744   4.226
 1417SOL    HW2 7320   3.954   1.798   4.253
 1417SOL     MW 7321   3.900   1.730   4.242
 1418SOL     OW 7322   2.256   5.170   0.034
 1418SOL    HW1 7323   2.324   5.193  -0.029
 1418SOL    HW2 7324   2.186   5.131  -0.018
 1418SOL     MW 7325   2.256   5.168   0.020
 1419SOL     OW 7326   3.810   4.764   1.976
 1419SOL    HW1 7327   3.882   4.700   1.983
 1419SOL    HW2 7328   3.760   4.735   1.900
 1419SOL     MW 7329   3.813   4.752   1.967
 1420SOL     OW 7330   2.255   0.565   0.605
 1420SOL    HW1 7331   2.281   0.638   0.549
 1420SOL    HW2 7332   2.338   0.532   0.641
 1420SOL     MW 7333   2.269   0.570   0.603
 1421SOL     OW 7334   3.418   3.875   0.786
 1421SOL    HW1 7335   3.335   3.861   0.742
 1421SOL    HW2 7336   3.438   3.968   0.772
 1421SOL     MW 7337   3.410   3.886   0.779
 1422SOL     OW 7338   5.116   5.564   2.643
 1422SOL    HW1 7339   5.182   5.533   2.704
 1422SOL    HW2 7340   5.105   5.656   2.664
 1422SOL     MW 7341   5.123   5.572   2.653
 1423SOL     OW 7342   1.620   3.849   2.545
 1423SOL    HW1 7343   1.543   3.876   2.595
 1423SOL    HW2 7344   1.602   3.759   2.518
 1423SOL     MW 7345   1.608   3.841   2.548
 1424SOL     OW 7346   5.835   4.404   5.018
 1424SOL    HW1 7347   5.806   4.390   5.108
 1424SOL    HW2 7348   5.907   4.341   5.006
 1424SOL     MW 7349   5.841   4.394   5.028
 1425SOL     OW 7350   1.697   0.945   3.267
 1425SOL    HW1 7351   1.671   1.028   3.227
 1425SOL    HW2 7352   1.618   0.891   3.261
 1425SOL     MW 7353   1.683   0.949   3.261
 1426SOL     OW 7354   2.600   5.710   2.172
 1426SOL    HW1 7355   2.557   5.670   2.096
 1426SOL    HW2 7356   2.654   5.640   2.209
 1426SOL     MW 7357   2.601   5.696   2.167
 1427SOL     OW 7358   1.520   3.265   1.369
 1427SOL    HW1 7359   1.435   3.272   1.413
 1427SOL    HW2 7360   1.540   3.172   1.370
 1427SOL     MW 7361   1.512   3.254   1.375
 1428SOL     OW 7362   5.109   3.838   4.653
 1428SOL    HW1 7363   5.029   3.810   4.609
 1428SOL    HW2 7364   5.156   3.756   4.671
 1428SOL     MW 7365   5.104   3.824   4.650
 1429SOL     OW 7366   1.184   2.726   4.994
 1429SOL    HW1 7367   1.174   2.709   5.087
 1429SOL    HW2 7368   1.236   2.653   4.961
 1429SOL     MW 7369   1.189   2.715   5.001
 1430SOL     OW 7370   4.670   3.913   4.910
 1430SOL    HW1 7371   4.580   3.905   4.942
 1430SOL    HW2 7372   4.718   3.952   4.983
 1430SOL     MW 7373   4.664   3.917   4.924
 1431SOL     OW 7374   0.705   3.508   4.027
 1431SOL    HW1 7375   0.674   3.561   3.954
 1431SOL    HW2 7376   0.660   3.424   4.017
 1431SOL     MW 7377   0.695   3.504   4.016
 1432SOL     OW 7378   0.780   0.769   3.441
 1432SOL    HW1 7379   0.807   0.713   3.369
 1432SOL    HW2 7380   0.855   0.826   3.457
 1432SOL     MW 7381   0.793   0.769   3.434
 1433SOL     OW 7382   3.066   2.263   4.702
 1433SOL    HW1 7383   3.000   2.308   4.649
 1433SOL    HW2 7384   3.148   2.304   4.676
 1433SOL     MW 7385   3.068   2.274   4.692
 1434SOL     OW 7386   4.380   0.393   5.694
 1434SOL    HW1 7387   4.347   0.348   5.772
 1434SOL    HW2 7388   4.335   0.477   5.694
 1434SOL     MW 7389   4.370   0.398   5.704
 1435SOL     OW 7390   3.707   3.090   0.492
 1435SOL    HW1 7391   3.677   3.148   0.423
 1435SOL    HW2 7392   3.648   3.015   0.489
 1435SOL     MW 7393   3.696   3.088   0.483
 1436SOL     OW 7394   2.017   0.370   4.573
 1436SOL    HW1 7395   1.965   0.438   4.614
 1436SOL    HW2 7396   1.962   0.337   4.502
 1436SOL     MW 7397   2.003   0.374   4.569
 1437SOL     OW 7398   1.723   3.601   5.232
 1437SOL    HW1 7399   1.803   3.635   5.273
 1437SOL    HW2 7400   1.652   3.647   5.275
 1437SOL     MW 7401   1.724   3.611   5.243
 1438SOL     OW 7402   0.274   4.407   1.826
 1438SOL    HW1 7403   0.332   4.340   1.863
 1438SOL    HW2 7404   0.226   4.440   1.902
 1438SOL     MW 7405   0.275   4.403   1.841
 1439SOL     OW 7406   5.933   3.331   0.791
 1439SOL    HW1 7407   6.020   3.334   0.830
 1439SOL    HW2 7408   5.876   3.301   0.862
 1439SOL     MW 7409   5.937   3.328   0.805
 1440SOL     OW 7410   1.065   2.977   5.642
 1440SOL    HW1 7411   1.016   2.908   5.687
 1440SOL    HW2 7412   1.039   2.969   5.550
 1440SOL     MW 7413   1.056   2.967   5.636
 1441SOL     OW 7414   1.860   6.104   2.299
 1441SOL    HW1 7415   1.904   6.060   2.225
 1441SOL    HW2 7416   1.908   6.074   2.376
 1441SOL     MW 7417   1.872   6.094   2.299
 1442SOL     OW 7418   0.217   3.154   0.500
 1442SOL    HW1 7419   0.215   3.239   0.543
 1442SOL    HW2 7420   0.222   3.175   0.407
 1442SOL     MW 7421   0.217   3.168   0.494
 1443SOL     OW 7422   2.058   5.086   5.340
 1443SOL    HW1 7423   2.081   5.000   5.375
 1443SOL    HW2 7424   1.967   5.077   5.313
 1443SOL     MW 7425   2.049   5.074   5.341
 1444SOL     OW 7426   5.681   4.787   5.855
 1444SOL    HW1 7427   5.593   4.815   5.877
 1444SOL    HW2 7428   5.668   4.712   5.796
 1444SOL     MW 7429   5.668   4.781   5.850
 1445SOL     OW 7430   2.495   2.313   1.084
 1445SOL    HW1 7431   2.489   2.408   1.078
 1445SOL    HW2 7432   2.489   2.283   0.993
 1445SOL     MW 7433   2.493   2.321   1.072
 1446SOL     OW 7434   6.045   3.698   0.520
 1446SOL    HW1 7435   6.010   3.617   0.484
 1446SOL    HW2 7436   6.124   3.672   0.568
 1446SOL     MW 7437   6.050   3.685   0.522
 1447SOL     OW 7438   2.798   5.553   0.483
 1447SOL    HW1 7439   2.861   5.568   0.412
 1447SOL    HW2 7440   2.760   5.640   0.499
 1447SOL     MW 7441   2.801   5.566   0.476
 1448SOL     OW 7442   0.775   1.974   5.167
 1448SOL    HW1 7443   0.719   1.944   5.239
 1448SOL    HW2 7444   0.715   1.981   5.092
 1448SOL     MW 7445   0.760   1.971   5.167
 1449SOL     OW 7446   0.010   5.783   0.508
 1449SOL    HW1 7447  -0.015   5.762   0.418
 1449SOL    HW2 7448   0.005   5.879   0.512
 1449SOL     MW 7449   0.006   5.793   0.497
 1450SOL     OW 7450   4.845   4.920   4.422
 1450SOL    HW1 7451   4.810   4.944   4.508
 1450SOL    HW2 7452   4.884   5.001   4.389
 1450SOL     MW 7453   4.846   4.933   4.429
 1451SOL     OW 7454   1.538   5.821   0.737
 1451SOL    HW1 7455   1.631   5.797   0.745
 1451SOL    HW2 7456   1.491   5.742   0.762
 1451SOL     MW 7457   1.544   5.808   0.741
 1452SOL     OW 7458   1.338   0.451   4.623
 1452SOL    HW1 7459   1.250   0.477   4.651
 1452SOL    HW2 7460   1.395   0.520   4.657
 1452SOL     MW 7461   1.334   0.463   4.631
 1453SOL     OW 7462   4.378   5.881   1.388
 1453SOL    HW1 7463   4.330   5.809   1.349
 1453SOL    HW2 7464   4.346   5.886   1.478
 1453SOL     MW 7465   4.368   5.873   1.394
 1454SOL     OW 7466   2.670   3.443   0.752
 1454SOL    HW1 7467   2.670   3.523   0.804
 1454SOL    HW2 7468   2.704   3.471   0.667
 1454SOL     MW 7469   2.674   3.457   0.748
 1455SOL     OW 7470   5.569   0.079   4.942
 1455SOL    HW1 7471   5.581   0.018   5.015
 1455SOL    HW2 7472   5.484   0.056   4.906
 1455SOL     MW 7473   5.560   0.069   4.947
 1456SOL     OW 7474   2.896   0.230   1.184
 1456SOL    HW1 7475   2.826   0.295   1.177
 1456SOL    HW2 7476   2.853   0.146   1.167
 1456SOL     MW 7477   2.882   0.228   1.181
 1457SOL     OW 7478   1.600   2.468   2.095
 1457SOL    HW1 7479   1.673   2.518   2.133
 1457SOL    HW2 7480   1.630   2.377   2.098
 1457SOL     MW 7481   1.613   2.463   2.101
 1458SOL     OW 7482   2.570   4.987   5.778
 1458SOL    HW1 7483   2.589   5.033   5.696
 1458SOL    HW2 7484   2.652   4.993   5.828
 1458SOL     MW 7485   2.583   4.994   5.774
 1459SOL     OW 7486   3.773   3.213   0.249
 1459SOL    HW1 7487   3.849   3.200   0.305
 1459SOL    HW2 7488   3.780   3.145   0.182
 1459SOL     MW 7489   3.783   3.203   0.247
 1460SOL     OW 7490   4.259   5.515   5.746
 1460SOL    HW1 7491   4.349   5.506   5.778
 1460SOL    HW2 7492   4.263   5.589   5.685
 1460SOL     MW 7493   4.271   5.524   5.742
 1461SOL     OW 7494   1.858   2.942   5.164
 1461SOL    HW1 7495   1.797   2.942   5.238
 1461SOL    HW2 7496   1.804   2.967   5.089
 1461SOL     MW 7497   1.843   2.945   5.164
 1462SOL     OW 7498   5.330   4.140   0.790
 1462SOL    HW1 7499   5.301   4.202   0.724
 1462SOL    HW2 7500   5.313   4.186   0.873
 1462SOL     MW 7501   5.324   4.154   0.792
 1463SOL     OW 7502   1.434   0.767   0.030
 1463SOL    HW1 7503   1.441   0.862   0.039
 1463SOL    HW2 7504   1.412   0.735   0.118
 1463SOL     MW 7505   1.432   0.775   0.043
 1464SOL     OW 7506   0.924   1.175   2.337
 1464SOL    HW1 7507   0.918   1.179   2.432
 1464SOL    HW2 7508   0.874   1.250   2.306
 1464SOL     MW 7509   0.917   1.185   2.345
 1465SOL     OW 7510   2.267   1.384   2.212
 1465SOL    HW1 7511   2.339   1.437   2.176
 1465SOL    HW2 7512   2.307   1.299   2.230
 1465SOL     MW 7513   2.281   1.380   2.210
 1466SOL     OW 7514   1.778   3.614   3.083
 1466SOL    HW1 7515   1.813   3.569   3.160
 1466SOL    HW2 7516   1.753   3.701   3.115
 1466SOL     MW 7517   1.779   3.619   3.096
 1467SOL     OW 7518   2.050   0.434   3.480
 1467SOL    HW1 7519   1.970   0.471   3.443
 1467SOL    HW2 7520   2.057   0.347   3.439
 1467SOL     MW 7521   2.041   0.427   3.470
 1468SOL     OW 7522   3.617   5.283   1.020
 1468SOL    HW1 7523   3.549   5.262   1.084
 1468SOL    HW2 7524   3.575   5.267   0.935
 1468SOL     MW 7525   3.603   5.278   1.017
 1469SOL     OW 7526   5.521   5.464   2.140
 1469SOL    HW1 7527   5.590   5.406   2.172
 1469SOL    HW2 7528   5.449   5.405   2.117
 1469SOL     MW 7529   5.520   5.449   2.141
 1470SOL     OW 7530   2.048   1.789   4.520
 1470SOL    HW1 7531   2.066   1.882   4.529
 1470SOL    HW2 7532   2.113   1.746   4.576
 1470SOL     MW 7533   2.059   1.795   4.528
 1471SOL     OW 7534   0.166   5.465   1.789
 1471SOL    HW1 7535   0.226   5.402   1.829
 1471SOL    HW2 7536   0.079   5.434   1.813
 1471SOL     MW 7537   0.163   5.453   1.797
 1472SOL     OW 7538   5.576   0.168   5.982
 1472SOL    HW1 7539   5.665   0.151   6.012
 1472SOL    HW2 7540   5.536   0.218   6.053
 1472SOL     MW 7541   5.582   0.172   5.995
 1473SOL     OW 7542   5.700   2.116   0.166
 1473SOL    HW1 7543   5.724   2.027   0.138
 1473SOL    HW2 7544   5.688   2.109   0.261
 1473SOL     MW 7545   5.701   2.104   0.175
 1474SOL     OW 7546   2.966   0.204   2.258
 1474SOL    HW1 7547   3.005   0.242   2.179
 1474SOL    HW2 7548   2.977   0.110   2.247
 1474SOL     MW 7549   2.973   0.197   2.246
 1475SOL     OW 7550   0.954   0.471   1.437
 1475SOL    HW1 7551   0.947   0.482   1.532
 1475SOL    HW2 7552   1.045   0.493   1.418
 1475SOL     MW 7553   0.965   0.475   1.447
 1476SOL     OW 7554   5.088   0.819   5.714
 1476SOL    HW1 7555   5.010   0.779   5.752
 1476SOL    HW2 7556   5.146   0.835   5.789
 1476SOL     MW 7557   5.085   0.816   5.729
 1477SOL     OW 7558   4.676   0.750   0.439
 1477SOL    HW1 7559   4.670   0.722   0.347
 1477SOL    HW2 7560   4.758   0.799   0.443
 1477SOL     MW 7561   4.686   0.753   0.427
 1478SOL     OW 7562   1.054   4.352   3.104
 1478SOL    HW1 7563   0.971   4.306   3.112
 1478SOL    HW2 7564   1.036   4.440   3.138
 1478SOL     MW 7565   1.041   4.358   3.109
 1479SOL     OW 7566   0.240   5.230   4.420
 1479SOL    HW1 7567   0.319   5.281   4.439
 1479SOL    HW2 7568   0.270   5.139   4.417
 1479SOL     MW 7569   0.254   5.225   4.422
 1480SOL     OW 7570   1.417   1.283   2.408
 1480SOL    HW1 7571   1.469   1.299   2.329
 1480SOL    HW2 7572   1.358   1.211   2.384
 1480SOL     MW 7573   1.416   1.276   2.395
 1481SOL     OW 7574   1.979   4.002   4.987
 1481SOL    HW1 7575   1.927   4.079   5.006
 1481SOL    HW2 7576   2.023   3.982   5.070
 1481SOL     MW 7577   1.978   4.009   5.000
 1482SOL     OW 7578   5.471   1.224   6.060
 1482SOL    HW1 7579   5.469   1.211   6.155
 1482SOL    HW2 7580   5.462   1.319   6.050
 1482SOL     MW 7581   5.469   1.235   6.071
 1483SOL     OW 7582   1.336   5.265   3.762
 1483SOL    HW1 7583   1.300   5.348   3.731
 1483SOL    HW2 7584   1.420   5.288   3.802
 1483SOL     MW 7585   1.342   5.278   3.763
 1484SOL     OW 7586   1.742   4.621   5.652
 1484SOL    HW1 7587   1.808   4.687   5.634
 1484SOL    HW2 7588   1.786   4.537   5.635
 1484SOL     MW 7589   1.756   4.618   5.648
 1485SOL     OW 7590   0.329   3.425   5.599
 1485SOL    HW1 7591   0.328   3.468   5.513
 1485SOL    HW2 7592   0.394   3.475   5.649
 1485SOL     MW 7593   0.337   3.437   5.594
 1486SOL     OW 7594   2.959   5.736   0.251
 1486SOL    HW1 7595   2.958   5.818   0.202
 1486SOL    HW2 7596   2.971   5.669   0.185
 1486SOL     MW 7597   2.961   5.738   0.237
 1487SOL     OW 7598   5.853   4.861   3.288
 1487SOL    HW1 7599   5.833   4.878   3.196
 1487SOL    HW2 7600   5.782   4.803   3.317
 1487SOL     MW 7601   5.841   4.856   3.280
 1488SOL     OW 7602   4.004   2.301   4.369
 1488SOL    HW1 7603   4.020   2.243   4.294
 1488SOL    HW2 7604   4.018   2.389   4.334
 1488SOL     MW 7605   4.008   2.305   4.355
 1489SOL     OW 7606   5.773   3.152   4.418
 1489SOL    HW1 7607   5.796   3.242   4.440
 1489SOL    HW2 7608   5.708   3.161   4.349
 1489SOL     MW 7609   5.768   3.165   4.412
 1490SOL     OW 7610   3.388   4.639   3.245
 1490SOL    HW1 7611   3.294   4.625   3.239
 1490SOL    HW2 7612   3.401   4.683   3.329
 1490SOL     MW 7613   3.378   4.643   3.255
 1491SOL     OW 7614   1.435   0.608   4.817
 1491SOL    HW1 7615   1.511   0.665   4.810
 1491SOL    HW2 7616   1.443   0.566   4.903
 1491SOL     MW 7617   1.446   0.610   4.827
 1492SOL     OW 7618   1.468   0.904   1.032
 1492SOL    HW1 7619   1.435   0.986   0.998
 1492SOL    HW2 7620   1.390   0.853   1.054
 1492SOL     MW 7621   1.454   0.908   1.031
 1493SOL     OW 7622   3.857   5.265   6.055
 1493SOL    HW1 7623   3.851   5.238   5.964
 1493SOL    HW2 7624   3.951   5.272   6.073
 1493SOL     MW 7625   3.868   5.263   6.046
 1494SOL     OW 7626   2.658   5.056   4.778
 1494SOL    HW1 7627   2.572   5.076   4.815
 1494SOL    HW2 7628   2.663   4.960   4.782
 1494SOL     MW 7629   2.647   5.046   4.783
 1495SOL     OW 7630   5.176   3.118   2.641
 1495SOL    HW1 7631   5.235   3.044   2.656
 1495SOL    HW2 7632   5.231   3.183   2.598
 1495SOL     MW 7633   5.191   3.117   2.637
 1496SOL     OW 7634   5.583   3.771   0.314
 1496SOL    HW1 7635   5.676   3.771   0.289
 1496SOL    HW2 7636   5.537   3.757   0.231
 1496SOL     MW 7637   5.589   3.770   0.300
 1497SOL     OW 7638   0.729   4.774   3.248
 1497SOL    HW1 7639   0.660   4.711   3.230
 1497SOL    HW2 7640   0.746   4.816   3.164
 1497SOL     MW 7641   0.722   4.771   3.235
 1498SOL     OW 7642   1.065   3.379   0.954
 1498SOL    HW1 7643   0.976   3.412   0.945
 1498SOL    HW2 7644   1.108   3.402   0.872
 1498SOL     MW 7645   1.059   3.386   0.942
 1499SOL     OW 7646   0.090   4.989   1.004
 1499SOL    HW1 7647   0.128   5.048   1.069
 1499SOL    HW2 7648   0.159   4.978   0.939
 1499SOL     MW 7649   0.103   4.995   1.004
 1500SOL     OW 7650   5.958   0.386   0.041
 1500SOL    HW1 7651   5.918   0.337  -0.031
 1500SOL    HW2 7652   5.921   0.474   0.034
 1500SOL     MW 7653   5.948   0.391   0.031
 1501SOL     OW 7654   5.808   3.758   5.874
 1501SOL    HW1 7655   5.723   3.782   5.837
 1501SOL    HW2 7656   5.787   3.694   5.943
 1501SOL     MW 7657   5.794   3.753   5.878
 1502SOL     OW 7658   4.211   0.388   3.147
 1502SOL    HW1 7659   4.243   0.391   3.057
 1502SOL    HW2 7660   4.264   0.453   3.194
 1502SOL     MW 7661   4.222   0.397   3.141
 1503SOL     OW 7662   4.067   1.930   4.207
 1503SOL    HW1 7663   4.150   1.943   4.161
 1503SOL    HW2 7664   4.010   1.998   4.173
 1503SOL     MW 7665   4.070   1.940   4.197
 1504SOL     OW 7666   0.546   5.409   3.945
 1504SOL    HW1 7667   0.520   5.498   3.919
 1504SOL    HW2 7668   0.515   5.353   3.875
 1504SOL     MW 7669   0.539   5.413   3.933
 1505SOL     OW 7670   5.627   3.460   5.687
 1505SOL    HW1 7671   5.580   3.449   5.769
 1505SOL    HW2 7672   5.667   3.375   5.670
 1505SOL     MW 7673   5.626   3.448   5.695
 1506SOL     OW 7674   0.043   5.571   5.904
 1506SOL    HW1 7675   0.009   5.496   5.954
 1506SOL    HW2 7676   0.138   5.566   5.916
 1506SOL     MW 7677   0.051   5.561   5.912
 1507SOL     OW 7678   0.556   3.958   4.522
 1507SOL    HW1 7679   0.486   4.016   4.551
 1507SOL    HW2 7680   0.512   3.878   4.494
 1507SOL     MW 7681   0.542   3.955   4.522
 1508SOL     OW 7682   0.339   3.612   1.250
 1508SOL    HW1 7683   0.353   3.553   1.176
 1508SOL    HW2 7684   0.427   3.645   1.271
 1508SOL     MW 7685   0.352   3.609   1.243
 1509SOL     OW 7686   1.209   1.101   2.337
 1509SOL    HW1 7687   1.248   1.041   2.273
 1509SOL    HW2 7688   1.133   1.137   2.292
 1509SOL     MW 7689   1.204   1.098   2.323
 1510SOL     OW 7690   3.403   1.028   1.448
 1510SOL    HW1 7691   3.416   0.940   1.412
 1510SOL    HW2 7692   3.423   1.087   1.375
 1510SOL     MW 7693   3.407   1.024   1.434
 1511SOL     OW 7694   1.860   1.541   5.848
 1511SOL    HW1 7695   1.782   1.575   5.892
 1511SOL    HW2 7696   1.859   1.584   5.762
 1511SOL     MW 7697   1.850   1.551   5.843
 1512SOL     OW 7698   2.664   5.657   5.951
 1512SOL    HW1 7699   2.574   5.635   5.977
 1512SOL    HW2 7700   2.656   5.680   5.858
 1512SOL     MW 7701   2.651   5.658   5.942
 1513SOL     OW 7702   0.648   3.717   4.209
 1513SOL    HW1 7703   0.671   3.644   4.151
 1513SOL    HW2 7704   0.665   3.795   4.157
 1513SOL     MW 7705   0.653   3.718   4.195
 1514SOL     OW 7706   1.938   3.305   2.831
 1514SOL    HW1 7707   2.017   3.358   2.821
 1514SOL    HW2 7708   1.966   3.227   2.878
 1514SOL     MW 7709   1.952   3.302   2.835
 1515SOL     OW 7710   5.235   2.049   2.026
 1515SOL    HW1 7711   5.290   1.976   1.995
 1515SOL    HW2 7712   5.288   2.127   2.012
 1515SOL     MW 7713   5.249   2.049   2.020
 1516SOL     OW 7714   3.519   5.611   4.443
 1516SOL    HW1 7715   3.575   5.543   4.483
 1516SOL    HW2 7716   3.431   5.592   4.476
 1516SOL     MW 7717   3.515   5.600   4.453
 1517SOL     OW 7718   5.822   2.400   0.307
 1517SOL    HW1 7719   5.878   2.418   0.383
 1517SOL    HW2 7720   5.776   2.319   0.330
 1517SOL     MW 7721   5.823   2.392   0.320
 1518SOL     OW 7722   1.184   1.418   6.110
 1518SOL    HW1 7723   1.217   1.337   6.072
 1518SOL    HW2 7724   1.244   1.438   6.182
 1518SOL     MW 7725   1.196   1.411   6.114
 1519SOL     OW 7726   0.341   0.256   3.569
 1519SOL    HW1 7727   0.382   0.301   3.644
 1519SOL    HW2 7728   0.414   0.218   3.521
 1519SOL     MW 7729   0.356   0.257   3.573
 1520SOL     OW 7730   4.693   5.358   1.058
 1520SOL    HW1 7731   4.774   5.326   1.097
 1520SOL    HW2 7732   4.675   5.439   1.105
 1520SOL     MW 7733   4.701   5.364   1.069
 1521SOL     OW 7734   0.835   2.760   4.248
 1521SOL    HW1 7735   0.789   2.777   4.330
 1521SOL    HW2 7736   0.921   2.801   4.261
 1521SOL     MW 7737   0.840   2.768   4.261
 1522SOL     OW 7738   0.338   4.111   3.326
 1522SOL    HW1 7739   0.333   4.041   3.390
 1522SOL    HW2 7740   0.274   4.176   3.356
 1522SOL     MW 7741   0.329   4.111   3.338
 1523SOL     OW 7742   1.983   3.157   1.606
 1523SOL    HW1 7743   1.963   3.074   1.649
 1523SOL    HW2 7744   1.991   3.133   1.513
 1523SOL     MW 7745   1.981   3.143   1.599
 1524SOL     OW 7746   4.533   2.678   4.107
 1524SOL    HW1 7747   4.455   2.728   4.083
 1524SOL    HW2 7748   4.511   2.639   4.191
 1524SOL     MW 7749   4.520   2.679   4.114
 1525SOL     OW 7750   0.398   1.991   2.927
 1525SOL    HW1 7751   0.407   2.067   2.984
 1525SOL    HW2 7752   0.307   1.994   2.898
 1525SOL     MW 7753   0.387   2.001   2.931
 1526SOL     OW 7754   2.254   5.855   5.806
 1526SOL    HW1 7755   2.321   5.906   5.852
 1526SOL    HW2 7756   2.297   5.773   5.784
 1526SOL     MW 7757   2.268   5.851   5.809
 1527SOL     OW 7758   1.123   5.916   4.779
 1527SOL    HW1 7759   1.214   5.941   4.763
 1527SOL    HW2 7760   1.073   5.967   4.714
 1527SOL     MW 7761   1.128   5.926   4.769
 1528SOL     OW 7762   0.871   4.291   3.793
 1528SOL    HW1 7763   0.906   4.372   3.830
 1528SOL    HW2 7764   0.884   4.301   3.698
 1528SOL     MW 7765   0.877   4.303   3.785
 1529SOL     OW 7766   3.164   0.643   0.867
 1529SOL    HW1 7767   3.183   0.552   0.844
 1529SOL    HW2 7768   3.206   0.655   0.952
 1529SOL     MW 7769   3.172   0.633   0.875
 1530SOL     OW 7770   1.041   2.398   3.882
 1530SOL    HW1 7771   1.067   2.366   3.796
 1530SOL    HW2 7772   1.106   2.465   3.904
 1530SOL     MW 7773   1.053   2.403   3.874
 1531SOL     OW 7774   2.856   4.497   1.515
 1531SOL    HW1 7775   2.893   4.438   1.450
 1531SOL    HW2 7776   2.809   4.440   1.575
 1531SOL     MW 7777   2.855   4.482   1.514
 1532SOL     OW 7778   5.087   2.157   6.059
 1532SOL    HW1 7779   5.138   2.127   5.984
 1532SOL    HW2 7780   5.028   2.085   6.079
 1532SOL     MW 7781   5.086   2.144   6.052
 1533SOL     OW 7782   3.358   5.277   4.551
 1533SOL    HW1 7783   3.364   5.273   4.646
 1533SOL    HW2 7784   3.371   5.369   4.530
 1533SOL     MW 7785   3.360   5.288   4.560
 1534SOL     OW 7786   3.355   2.353   5.584
 1534SOL    HW1 7787   3.431   2.319   5.538
 1534SOL    HW2 7788   3.322   2.278   5.633
 1534SOL     MW 7789   3.360   2.339   5.585
 1535SOL     OW 7790   0.818   2.972   3.165
 1535SOL    HW1 7791   0.776   2.927   3.239
 1535SOL    HW2 7792   0.804   3.065   3.183
 1535SOL     MW 7793   0.811   2.978   3.177
 1536SOL     OW 7794   0.991   4.869   5.370
 1536SOL    HW1 7795   0.989   4.928   5.445
 1536SOL    HW2 7796   0.990   4.781   5.408
 1536SOL     MW 7797   0.991   4.865   5.384
 1537SOL     OW 7798   5.734   2.914   2.065
 1537SOL    HW1 7799   5.736   2.975   1.991
 1537SOL    HW2 7800   5.771   2.833   2.031
 1537SOL     MW 7801   5.739   2.912   2.051
 1538SOL     OW 7802   4.152   5.505   1.668
 1538SOL    HW1 7803   4.140   5.412   1.688
 1538SOL    HW2 7804   4.174   5.545   1.752
 1538SOL     MW 7805   4.153   5.498   1.681
 1539SOL     OW 7806   5.092   2.604   2.168
 1539SOL    HW1 7807   5.137   2.588   2.084
 1539SOL    HW2 7808   5.114   2.528   2.221
 1539SOL     MW 7809   5.101   2.593   2.164
 1540SOL     OW 7810   2.612   5.856   5.490
 1540SOL    HW1 7811   2.641   5.776   5.535
 1540SOL    HW2 7812   2.562   5.824   5.415
 1540SOL     MW 7813   2.609   5.841   5.486
 1541SOL     OW 7814   2.406   6.125   3.549
 1541SOL    HW1 7815   2.397   6.129   3.454
 1541SOL    HW2 7816   2.318   6.140   3.583
 1541SOL     MW 7817   2.394   6.127   3.541
 1542SOL     OW 7818   1.842   3.101   2.089
 1542SOL    HW1 7819   1.829   3.196   2.085
 1542SOL    HW2 7820   1.851   3.082   2.183
 1542SOL     MW 7821   1.842   3.111   2.101
 1543SOL     OW 7822   2.020   1.306   2.149
 1543SOL    HW1 7823   2.112   1.330   2.155
 1543SOL    HW2 7824   2.017   1.236   2.084
 1543SOL     MW 7825   2.031   1.300   2.142
 1544SOL     OW 7826   3.050   5.003   2.290
 1544SOL    HW1 7827   3.025   4.938   2.356
 1544SOL    HW2 7828   2.975   5.008   2.231
 1544SOL     MW 7829   3.037   4.995   2.291
 1545SOL     OW 7830   0.152   5.708   2.366
 1545SOL    HW1 7831   0.132   5.731   2.275
 1545SOL    HW2 7832   0.201   5.783   2.399
 1545SOL     MW 7833   0.155   5.721   2.359
 1546SOL     OW 7834   4.972   3.071   3.261
 1546SOL    HW1 7835   4.890   3.106   3.297
 1546SOL    HW2 7836   5.020   3.148   3.231
 1546SOL     MW 7837   4.967   3.085   3.262
 1547SOL     OW 7838   0.111   1.957   2.908
 1547SOL    HW1 7839   0.088   1.872   2.947
 1547SOL    HW2 7840   0.039   2.015   2.931
 1547SOL     MW 7841   0.099   1.953   2.916
 1548SOL     OW 7842   5.779   1.303   2.441
 1548SOL    HW1 7843   5.707   1.336   2.494
 1548SOL    HW2 7844   5.768   1.208   2.442
 1548SOL     MW 7845   5.769   1.295   2.448
 1549SOL     OW 7846   3.176   2.620   0.713
 1549SOL    HW1 7847   3.242   2.643   0.647
 1549SOL    HW2 7848   3.093   2.650   0.676
 1549SOL     MW 7849   3.174   2.627   0.700
 1550SOL     OW 7850   1.837   2.136   1.806
 1550SOL    HW1 7851   1.794   2.168   1.885
 1550SOL    HW2 7852   1.790   2.056   1.784
 1550SOL     MW 7853   1.825   2.130   1.813
 1551SOL     OW 7854   4.896   1.100   3.506
 1551SOL    HW1 7855   4.884   1.007   3.487
 1551SOL    HW2 7856   4.830   1.144   3.453
 1551SOL     MW 7857   4.886   1.094   3.497
 1552SOL     OW 7858   1.119   4.646   5.758
 1552SOL    HW1 7859   1.126   4.740   5.771
 1552SOL    HW2 7860   1.195   4.623   5.705
 1552SOL     MW 7861   1.130   4.655   5.753
 1553SOL     OW 7862   1.030   2.439   1.712
 1553SOL    HW1 7863   0.987   2.498   1.774
 1553SOL    HW2 7864   1.124   2.457   1.723
 1553SOL     MW 7865   1.037   2.449   1.721
 1554SOL     OW 7866   1.568   1.350   5.436
 1554SOL    HW1 7867   1.538   1.287   5.501
 1554SOL    HW2 7868   1.657   1.321   5.413
 1554SOL     MW 7869   1.576   1.339   5.441
 1555SOL     OW 7870   3.750   0.678   1.553
 1555SOL    HW1 7871   3.783   0.730   1.480
 1555SOL    HW2 7872   3.745   0.739   1.627
 1555SOL     MW 7873   3.754   0.692   1.553
 1556SOL     OW 7874   4.845   1.502   5.406
 1556SOL    HW1 7875   4.766   1.472   5.361
 1556SOL    HW2 7876   4.868   1.430   5.465
 1556SOL     MW 7877   4.838   1.489   5.408
 1557SOL     OW 7878   0.919   5.013   0.350
 1557SOL    HW1 7879   0.978   4.982   0.419
 1557SOL    HW2 7880   0.978   5.046   0.282
 1557SOL     MW 7881   0.934   5.013   0.350
 1558SOL     OW 7882   5.492   3.075   3.208
 1558SOL    HW1 7883   5.514   3.105   3.296
 1558SOL    HW2 7884   5.512   3.149   3.151
 1558SOL     MW 7885   5.498   3.088   3.212
 1559SOL     OW 7886   0.342   5.612   3.359
 1559SOL    HW1 7887   0.434   5.620   3.384
 1559SOL    HW2 7888   0.329   5.519   3.342
 1559SOL     MW 7889   0.352   5.601   3.360
 1560SOL     OW 7890   3.279   4.219   5.671
 1560SOL    HW1 7891   3.231   4.194   5.750
 1560SOL    HW2 7892   3.295   4.312   5.681
 1560SOL     MW 7893   3.275   4.228   5.682
 1561SOL     OW 7894   2.954   0.269   2.680
 1561SOL    HW1 7895   2.880   0.316   2.718
 1561SOL    HW2 7896   2.914   0.196   2.633
 1561SOL     MW 7897   2.940   0.265   2.679
 1562SOL     OW 7898   4.111   0.722   1.369
 1562SOL    HW1 7899   4.206   0.716   1.379
 1562SOL    HW2 7900   4.090   0.810   1.399
 1562SOL     MW 7901   4.121   0.733   1.374
 1563SOL     OW 7902   0.256   5.755   2.852
 1563SOL    HW1 7903   0.245   5.661   2.861
 1563SOL    HW2 7904   0.213   5.792   2.929
 1563SOL     MW 7905   0.249   5.748   2.863
 1564SOL     OW 7906   1.588   3.614   1.662
 1564SOL    HW1 7907   1.500   3.582   1.681
 1564SOL    HW2 7908   1.639   3.535   1.645
 1564SOL     MW 7909   1.583   3.600   1.662
 1565SOL     OW 7910   1.569   0.036   1.913
 1565SOL    HW1 7911   1.588   0.087   1.834
 1565SOL    HW2 7912   1.486  -0.008   1.895
 1565SOL     MW 7913   1.561   0.037   1.901
 1566SOL     OW 7914   1.607   0.375   2.833
 1566SOL    HW1 7915   1.563   0.309   2.886
 1566SOL    HW2 7916   1.546   0.392   2.760
 1566SOL     MW 7917   1.593   0.369   2.830
 1567SOL     OW 7918   1.103   1.758   4.079
 1567SOL    HW1 7919   1.133   1.668   4.088
 1567SOL    HW2 7920   1.051   1.774   4.158
 1567SOL     MW 7921   1.100   1.749   4.090
 1568SOL     OW 7922   1.718   1.257   3.601
 1568SOL    HW1 7923   1.786   1.295   3.655
 1568SOL    HW2 7924   1.758   1.178   3.565
 1568SOL     MW 7925   1.732   1.252   3.603
 1569SOL     OW 7926   5.742   4.484   5.481
 1569SOL    HW1 7927   5.799   4.426   5.530
 1569SOL    HW2 7928   5.715   4.434   5.404
 1569SOL     MW 7929   5.746   4.470   5.477
 1570SOL     OW 7930   0.318   3.371   1.381
 1570SOL    HW1 7931   0.324   3.467   1.385
 1570SOL    HW2 7932   0.383   3.346   1.316
 1570SOL     MW 7933   0.327   3.380   1.373
 1571SOL     OW 7934   5.813   3.192   3.817
 1571SOL    HW1 7935   5.898   3.147   3.810
 1571SOL    HW2 7936   5.783   3.173   3.906
 1571SOL     MW 7937   5.820   3.184   3.827
 1572SOL     OW 7938   5.189   0.345   4.973
 1572SOL    HW1 7939   5.182   0.440   4.963
 1572SOL    HW2 7940   5.154   0.328   5.060
 1572SOL     MW 7941   5.184   0.355   4.983
 1573SOL     OW 7942   3.169   0.922   2.521
 1573SOL    HW1 7943   3.146   1.013   2.537
 1573SOL    HW2 7944   3.256   0.912   2.560
 1573SOL     MW 7945   3.177   0.932   2.528
 1574SOL     OW 7946   2.130   3.022   5.102
 1574SOL    HW1 7947   2.123   2.965   5.026
 1574SOL    HW2 7948   2.048   3.009   5.150
 1574SOL     MW 7949   2.118   3.013   5.099
 1575SOL     OW 7950   4.853   3.435   3.239
 1575SOL    HW1 7951   4.790   3.495   3.199
 1575SOL    HW2 7952   4.906   3.490   3.297
 1575SOL     MW 7953   4.852   3.450   3.241
 1576SOL     OW 7954   3.571   1.322   6.022
 1576SOL    HW1 7955   3.653   1.278   6.001
 1576SOL    HW2 7956   3.544   1.364   5.941
 1576SOL     MW 7957   3.578   1.322   6.009
 1577SOL     OW 7958   1.655   3.495   5.503
 1577SOL    HW1 7959   1.731   3.442   5.524
 1577SOL    HW2 7960   1.680   3.543   5.424
 1577SOL     MW 7961   1.668   3.495   5.495
 1578SOL     OW 7962   4.765   0.029   0.731
 1578SOL    HW1 7963   4.758   0.013   0.637
 1578SOL    HW2 7964   4.812   0.112   0.738
 1578SOL     MW 7965   4.770   0.038   0.720
 1579SOL     OW 7966   2.479   6.009   1.924
 1579SOL    HW1 7967   2.528   6.091   1.930
 1579SOL    HW2 7968   2.430   6.004   2.006
 1579SOL     MW 7969   2.479   6.019   1.935
 1580SOL     OW 7970   4.797   0.326   2.276
 1580SOL    HW1 7971   4.868   0.350   2.335
 1580SOL    HW2 7972   4.837   0.323   2.189
 1580SOL     MW 7973   4.811   0.329   2.272
 1581SOL     OW 7974   0.302   5.068   2.732
 1581SOL    HW1 7975   0.394   5.063   2.759
 1581SOL    HW2 7976   0.273   5.154   2.764
 1581SOL     MW 7977   0.310   5.079   2.740
 1582SOL     OW 7978   1.513   2.806   0.242
 1582SOL    HW1 7979   1.446   2.816   0.175
 1582SOL    HW2 7980   1.584   2.863   0.214
 1582SOL     MW 7981   1.514   2.815   0.230
 1583SOL     OW 7982   0.895   1.924   3.111
 1583SOL    HW1 7983   0.934   1.838   3.097
 1583SOL    HW2 7984   0.811   1.920   3.065
 1583SOL     MW 7985   0.890   1.913   3.103
 1584SOL     OW 7986   1.939   4.841   5.609
 1584SOL    HW1 7987   1.985   4.817   5.529
 1584SOL    HW2 7988   1.996   4.903   5.653
 1584SOL     MW 7989   1.952   4.845   5.604
 1585SOL     OW 7990   4.414   0.594   0.697
 1585SOL    HW1 7991   4.379   0.621   0.781
 1585SOL    HW2 7992   4.390   0.501   0.691
 1585SOL     MW 7993   4.406   0.585   0.707
 1586SOL     OW 7994   3.705   3.092   0.769
 1586SOL    HW1 7995   3.767   3.022   0.791
 1586SOL    HW2 7996   3.709   3.099   0.675
 1586SOL     MW 7997   3.714   3.084   0.760
 1587SOL     OW 7998   5.340   5.899   3.026
 1587SOL    HW1 7999   5.294   5.981   3.041
 1587SOL    HW2 8000   5.287   5.832   3.068
 1587SOL     MW 8001   5.328   5.901   3.033
 1588SOL     OW 8002   1.313   3.079   3.932
 1588SOL    HW1 8003   1.311   3.172   3.951
 1588SOL    HW2 8004   1.361   3.071   3.850
 1588SOL     MW 8005   1.319   3.090   3.924
 1589SOL     OW 8006   1.813   6.081   4.268
 1589SOL    HW1 8007   1.857   6.016   4.214
 1589SOL    HW2 8008   1.720   6.064   4.254
 1589SOL     MW 8009   1.807   6.071   4.259
 1590SOL     OW 8010   0.736   0.686   2.654
 1590SOL    HW1 8011   0.711   0.743   2.727
 1590SOL    HW2 8012   0.740   0.599   2.692
 1590SOL     MW 8013   0.733   0.682   2.668
 1591SOL     OW 8014   5.763   1.250   4.550
 1591SOL    HW1 8015   5.788   1.171   4.502
 1591SOL    HW2 8016   5.742   1.314   4.481
 1591SOL     MW 8017   5.763   1.248   4.535
 1592SOL     OW 8018   1.558   4.285   5.277
 1592SOL    HW1 8019   1.492   4.290   5.346
 1592SOL    HW2 8020   1.509   4.261   5.198
 1592SOL     MW 8021   1.543   4.283   5.276
 1593SOL     OW 8022   5.314   0.929   2.712
 1593SOL    HW1 8023   5.272   1.012   2.736
 1593SOL    HW2 8024   5.273   0.864   2.768
 1593SOL     MW 8025   5.303   0.932   2.722
 1594SOL     OW 8026   0.250   3.110   0.231
 1594SOL    HW1 8027   0.216   3.124   0.142
 1594SOL    HW2 8028   0.343   3.131   0.225
 1594SOL     MW 8029   0.257   3.115   0.219
 1595SOL     OW 8030   0.658   1.417   3.713
 1595SOL    HW1 8031   0.713   1.431   3.791
 1595SOL    HW2 8032   0.569   1.428   3.745
 1595SOL     MW 8033   0.654   1.420   3.727
 1596SOL     OW 8034   5.122   2.322   5.401
 1596SOL    HW1 8035   5.134   2.237   5.445
 1596SOL    HW2 8036   5.211   2.355   5.388
 1596SOL     MW 8037   5.135   2.315   5.405
 1597SOL     OW 8038   4.375   4.665   3.300
 1597SOL    HW1 8039   4.460   4.666   3.344
 1597SOL    HW2 8040   4.312   4.654   3.371
 1597SOL     MW 8041   4.378   4.663   3.315
 1598SOL     OW 8042   2.100   0.671   2.233
 1598SOL    HW1 8043   2.083   0.763   2.257
 1598SOL    HW2 8044   2.195   0.663   2.235
 1598SOL     MW 8045   2.110   0.682   2.236
 1599SOL     OW 8046   4.010   5.422   4.431
 1599SOL    HW1 8047   4.028   5.330   4.412
 1599SOL    HW2 8048   4.005   5.464   4.346
 1599SOL     MW 8049   4.012   5.415   4.418
 1600SOL     OW 8050   3.006   0.984   0.435
 1600SOL    HW1 8051   3.021   1.028   0.519
 1600SOL    HW2 8052   3.008   1.054   0.370
 1600SOL     MW 8053   3.008   0.998   0.437
 1601SOL     OW 8054   3.677   2.481   0.522
 1601SOL    HW1 8055   3.668   2.546   0.591
 1601SOL    HW2 8056   3.628   2.405   0.554
 1601SOL     MW 8057   3.670   2.480   0.535
 1602SOL     OW 8058   0.707   2.406   1.064
 1602SOL    HW1 8059   0.615   2.401   1.093
 1602SOL    HW2 8060   0.758   2.404   1.145
 1602SOL     MW 8061   0.701   2.405   1.078
 1603SOL     OW 8062   4.336   0.659   2.098
 1603SOL    HW1 8063   4.428   0.679   2.081
 1603SOL    HW2 8064   4.291   0.684   2.017
 1603SOL     MW 8065   4.342   0.665   2.086
 1604SOL     OW 8066   0.426   1.009   4.647
 1604SOL    HW1 8067   0.484   1.040   4.717
 1604SOL    HW2 8068   0.477   1.021   4.567
 1604SOL     MW 8069   0.440   1.015   4.646
 1605SOL     OW 8070   4.465   1.155   3.365
 1605SOL    HW1 8071   4.478   1.197   3.450
 1605SOL    HW2 8072   4.531   1.195   3.308
 1605SOL     MW 8073   4.475   1.166   3.369
 1606SOL     OW 8074   1.413   1.059   4.674
 1606SOL    HW1 8075   1.326   1.090   4.650
 1606SOL    HW2 8076   1.415   1.063   4.769
 1606SOL     MW 8077   1.402   1.063   4.683
 1607SOL     OW 8078   0.098   3.863   5.822
 1607SOL    HW1 8079   0.150   3.921   5.877
 1607SOL    HW2 8080   0.023   3.915   5.795
 1607SOL     MW 8081   0.095   3.877   5.826
 1608SOL     OW 8082   0.086   0.520   3.219
 1608SOL    HW1 8083   0.109   0.538   3.128
 1608SOL    HW2 8084   0.015   0.456   3.213
 1608SOL     MW 8085   0.080   0.514   3.207
 1609SOL     OW 8086   3.262   4.594   1.094
 1609SOL    HW1 8087   3.333   4.657   1.081
 1609SOL    HW2 8088   3.237   4.605   1.186
 1609SOL     MW 8089   3.268   4.604   1.104
 1610SOL     OW 8090   4.422   4.967   4.162
 1610SOL    HW1 8091   4.480   5.042   4.151
 1610SOL    HW2 8092   4.397   4.968   4.254
 1610SOL     MW 8093   4.426   4.977   4.172
 1611SOL     OW 8094   2.265   0.849   5.024
 1611SOL    HW1 8095   2.279   0.892   4.940
 1611SOL    HW2 8096   2.353   0.833   5.058
 1611SOL     MW 8097   2.278   0.852   5.017
 1612SOL     OW 8098   1.528   0.179   2.980
 1612SOL    HW1 8099   1.581   0.130   3.043
 1612SOL    HW2 8100   1.442   0.186   3.022
 1612SOL     MW 8101   1.524   0.174   2.993
 1613SOL     OW 8102   5.382   1.359   0.437
 1613SOL    HW1 8103   5.461   1.372   0.490
 1613SOL    HW2 8104   5.325   1.307   0.493
 1613SOL     MW 8105   5.385   1.354   0.451
 1614SOL     OW 8106   4.242   5.720   5.153
 1614SOL    HW1 8107   4.253   5.678   5.068
 1614SOL    HW2 8108   4.173   5.669   5.196
 1614SOL     MW 8109   4.234   5.708   5.147
 1615SOL     OW 8110   5.677   2.946   3.041
 1615SOL    HW1 8111   5.624   2.918   2.966
 1615SOL    HW2 8112   5.615   2.953   3.114
 1615SOL     MW 8113   5.662   2.943   3.041
 1616SOL     OW 8114   0.024   5.736   1.605
 1616SOL    HW1 8115   0.079   5.805   1.568
 1616SOL    HW2 8116   0.007   5.766   1.695
 1616SOL     MW 8117   0.029   5.749   1.612
 1617SOL     OW 8118   2.593   2.509   5.997
 1617SOL    HW1 8119   2.589   2.422   6.036
 1617SOL    HW2 8120   2.684   2.537   6.010
 1617SOL     MW 8121   2.604   2.502   6.004
 1618SOL     OW 8122   2.872   0.410   5.632
 1618SOL    HW1 8123   2.940   0.343   5.634
 1618SOL    HW2 8124   2.792   0.365   5.659
 1618SOL     MW 8125   2.871   0.396   5.636
 1619SOL     OW 8126   1.309   4.216   1.017
 1619SOL    HW1 8127   1.327   4.126   1.045
 1619SOL    HW2 8128   1.384   4.240   0.963
 1619SOL     MW 8129   1.321   4.208   1.014
 1620SOL     OW 8130   4.889   5.287   2.094
 1620SOL    HW1 8131   4.886   5.305   2.188
 1620SOL    HW2 8132   4.820   5.221   2.080
 1620SOL     MW 8133   4.880   5.281   2.104
 1621SOL     OW 8134   4.542   1.827   0.917
 1621SOL    HW1 8135   4.569   1.824   0.825
 1621SOL    HW2 8136   4.623   1.821   0.967
 1621SOL     MW 8137   4.556   1.826   0.912
 1622SOL     OW 8138   0.412   6.078   0.744
 1622SOL    HW1 8139   0.322   6.094   0.715
 1622SOL    HW2 8140   0.429   5.987   0.718
 1622SOL     MW 8141   0.403   6.068   0.737
 1623SOL     OW 8142   5.408   1.186   0.206
 1623SOL    HW1 8143   5.399   1.222   0.294
 1623SOL    HW2 8144   5.345   1.115   0.202
 1623SOL     MW 8145   5.399   1.182   0.217
 1624SOL     OW 8146   4.002   4.316   5.267
 1624SOL    HW1 8147   4.062   4.246   5.293
 1624SOL    HW2 8148   4.029   4.340   5.178
 1624SOL     MW 8149   4.013   4.310   5.259
 1625SOL     OW 8150   0.629   3.799   2.788
 1625SOL    HW1 8151   0.582   3.819   2.868
 1625SOL    HW2 8152   0.679   3.720   2.808
 1625SOL     MW 8153   0.629   3.791   2.801
 1626SOL     OW 8154   3.723   5.324   4.065
 1626SOL    HW1 8155   3.708   5.236   4.098
 1626SOL    HW2 8156   3.641   5.371   4.084
 1626SOL     MW 8157   3.711   5.319   4.072
 1627SOL     OW 8158   1.363   5.831   5.806
 1627SOL    HW1 8159   1.380   5.898   5.872
 1627SOL    HW2 8160   1.430   5.846   5.739
 1627SOL     MW 8161   1.374   5.841   5.806
 1628SOL     OW 8162   1.051   4.076   4.128
 1628SOL    HW1 8163   0.993   4.147   4.101
 1628SOL    HW2 8164   1.138   4.116   4.130
 1628SOL     MW 8165   1.055   4.090   4.125
 1629SOL     OW 8166   4.460   5.137   3.095
 1629SOL    HW1 8167   4.394   5.093   3.149
 1629SOL    HW2 8168   4.521   5.066   3.071
 1629SOL     MW 8169   4.459   5.122   3.099
 1630SOL     OW 8170   1.285   5.923   5.039
 1630SOL    HW1 8171   1.223   5.940   5.109
 1630SOL    HW2 8172   1.232   5.922   4.959
 1630SOL     MW 8173   1.271   5.925   5.038
 1631SOL     OW 8174   4.607   0.559   1.418
 1631SOL    HW1 8175   4.684   0.529   1.369
 1631SOL    HW2 8176   4.536   0.502   1.388
 1631SOL     MW 8177   4.607   0.548   1.408
 1632SOL     OW 8178   0.275   5.995   3.536
 1632SOL    HW1 8179   0.319   6.009   3.453
 1632SOL    HW2 8180   0.182   5.993   3.514
 1632SOL     MW 8181   0.269   5.997   3.523
 1633SOL     OW 8182   5.268   0.016   0.301
 1633SOL    HW1 8183   5.201   0.041   0.237
 1633SOL    HW2 8184   5.239  -0.069   0.334
 1633SOL     MW 8185   5.256   0.008   0.297
 1634SOL     OW 8186   0.379   3.419   0.788
 1634SOL    HW1 8187   0.458   3.382   0.751
 1634SOL    HW2 8188   0.317   3.423   0.716
 1634SOL     MW 8189   0.381   3.415   0.774
 1635SOL     OW 8190   1.118   2.478   5.851
 1635SOL    HW1 8191   1.093   2.505   5.763
 1635SOL    HW2 8192   1.038   2.442   5.889
 1635SOL     MW 8193   1.105   2.476   5.844
 1636SOL     OW 8194   0.900   2.116   1.272
 1636SOL    HW1 8195   0.869   2.186   1.216
 1636SOL    HW2 8196   0.902   2.155   1.360
 1636SOL     MW 8197   0.896   2.130   1.276
 1637SOL     OW 8198   0.503   2.848   2.540
 1637SOL    HW1 8199   0.412   2.821   2.528
 1637SOL    HW2 8200   0.498   2.920   2.603
 1637SOL     MW 8201   0.491   2.854   2.547
 1638SOL     OW 8202   2.288   0.079   0.883
 1638SOL    HW1 8203   2.192   0.085   0.888
 1638SOL    HW2 8204   2.304   0.011   0.818
 1638SOL     MW 8205   2.278   0.071   0.875
 1639SOL     OW 8206   5.569   5.560   1.322
 1639SOL    HW1 8207   5.474   5.555   1.336
 1639SOL    HW2 8208   5.601   5.615   1.393
 1639SOL     MW 8209   5.561   5.566   1.333
 1640SOL     OW 8210   1.032   0.727   2.551
 1640SOL    HW1 8211   1.037   0.816   2.517
 1640SOL    HW2 8212   0.949   0.724   2.599
 1640SOL     MW 8213   1.022   0.738   2.553
 1641SOL     OW 8214   5.592   4.628   5.654
 1641SOL    HW1 8215   5.669   4.584   5.617
 1641SOL    HW2 8216   5.597   4.717   5.620
 1641SOL     MW 8217   5.603   4.633   5.645
 1642SOL     OW 8218   0.025   3.878   3.179
 1642SOL    HW1 8219   0.005   3.861   3.087
 1642SOL    HW2 8220   0.077   3.959   3.177
 1642SOL     MW 8221   0.029   3.886   3.167
 1643SOL     OW 8222   0.835   0.405   2.205
 1643SOL    HW1 8223   0.857   0.313   2.190
 1643SOL    HW2 8224   0.753   0.402   2.254
 1643SOL     MW 8225   0.827   0.393   2.209
 1644SOL     OW 8226   2.354   0.605   2.119
 1644SOL    HW1 8227   2.312   0.519   2.117
 1644SOL    HW2 8228   2.359   0.631   2.028
 1644SOL     MW 8229   2.349   0.597   2.107
 1645SOL     OW 8230   4.415   3.765   1.086
 1645SOL    HW1 8231   4.386   3.685   1.042
 1645SOL    HW2 8232   4.477   3.735   1.152
 1645SOL     MW 8233   4.419   3.751   1.089
 1646SOL     OW 8234   5.985   2.062   1.124
 1646SOL    HW1 8235   5.963   2.066   1.217
 1646SOL    HW2 8236   5.903   2.039   1.080
 1646SOL     MW 8237   5.972   2.060   1.130
 1647SOL     OW 8238   0.318   3.592   5.931
 1647SOL    HW1 8239   0.369   3.669   5.956
 1647SOL    HW2 8240   0.347   3.524   5.992
 1647SOL     MW 8241   0.328   3.593   5.942
 1648SOL     OW 8242   1.471   1.237   1.211
 1648SOL    HW1 8243   1.490   1.215   1.120
 1648SOL    HW2 8244   1.461   1.152   1.255
 1648SOL     MW 8245   1.472   1.223   1.205
 1649SOL     OW 8246   1.628   2.017   3.748
 1649SOL    HW1 8247   1.573   1.939   3.755
 1649SOL    HW2 8248   1.566   2.090   3.747
 1649SOL     MW 8249   1.613   2.017   3.749
 1650SOL     OW 8250   0.592   1.827   3.064
 1650SOL    HW1 8251   0.609   1.755   3.005
 1650SOL    HW2 8252   0.524   1.879   3.021
 1650SOL     MW 8253   0.585   1.825   3.051
 1651SOL     OW 8254   4.885   3.360   4.271
 1651SOL    HW1 8255   4.937   3.435   4.301
 1651SOL    HW2 8256   4.822   3.397   4.210
 1651SOL     MW 8257   4.884   3.374   4.267
 1652SOL     OW 8258   4.536   5.013   0.307
 1652SOL    HW1 8259   4.580   5.091   0.274
 1652SOL    HW2 8260   4.522   5.031   0.400
 1652SOL     MW 8261   4.540   5.026   0.314
 1653SOL     OW 8262   2.586   4.995   0.176
 1653SOL    HW1 8263   2.493   5.002   0.199
 1653SOL    HW2 8264   2.588   4.931   0.105
 1653SOL     MW 8265   2.574   4.988   0.170
 1654SOL     OW 8266   0.431   1.517   1.710
 1654SOL    HW1 8267   0.372   1.441   1.718
 1654SOL    HW2 8268   0.372   1.593   1.714
 1654SOL     MW 8269   0.416   1.517   1.712
 1655SOL     OW 8270   5.948   5.237   4.945
 1655SOL    HW1 8271   5.977   5.271   4.860
 1655SOL    HW2 8272   5.863   5.197   4.926
 1655SOL     MW 8273   5.941   5.236   4.932
 1656SOL     OW 8274   5.386   0.436   4.662
 1656SOL    HW1 8275   5.305   0.386   4.657
 1656SOL    HW2 8276   5.451   0.373   4.691
 1656SOL     MW 8277   5.384   0.422   4.665
 1657SOL     OW 8278   5.491   1.453   5.688
 1657SOL    HW1 8279   5.459   1.375   5.642
 1657SOL    HW2 8280   5.412   1.501   5.711
 1657SOL     MW 8281   5.477   1.449   5.685
 1658SOL     OW 8282   0.550   1.828   2.277
 1658SOL    HW1 8283   0.636   1.847   2.238
 1658SOL    HW2 8284   0.499   1.790   2.205
 1658SOL     MW 8285   0.555   1.826   2.263
 1659SOL     OW 8286   0.761   4.578   3.849
 1659SOL    HW1 8287   0.857   4.576   3.843
 1659SOL    HW2 8288   0.731   4.568   3.758
 1659SOL     MW 8289   0.770   4.576   3.836
 1660SOL     OW 8290   5.579   2.841   3.598
 1660SOL    HW1 8291   5.546   2.757   3.567
 1660SOL    HW2 8292   5.653   2.860   3.540
 1660SOL     MW 8293   5.584   2.833   3.587
 1661SOL     OW 8294   3.663   2.593   5.595
 1661SOL    HW1 8295   3.705   2.561   5.674
 1661SOL    HW2 8296   3.695   2.682   5.585
 1661SOL     MW 8297   3.672   2.600   5.604
 1662SOL     OW 8298   6.105   0.398   4.402
 1662SOL    HW1 8299   6.190   0.433   4.428
 1662SOL    HW2 8300   6.064   0.470   4.354
 1662SOL     MW 8301   6.111   0.412   4.399
 1663SOL     OW 8302   5.895   0.228   2.390
 1663SOL    HW1 8303   5.937   0.268   2.467
 1663SOL    HW2 8304   5.955   0.158   2.364
 1663SOL     MW 8305   5.908   0.224   2.397
 1664SOL     OW 8306   2.231   5.486   1.994
 1664SOL    HW1 8307   2.158   5.532   1.954
 1664SOL    HW2 8308   2.189   5.414   2.042
 1664SOL     MW 8309   2.216   5.482   1.995
 1665SOL     OW 8310   4.707   5.656   5.952
 1665SOL    HW1 8311   4.655   5.610   5.887
 1665SOL    HW2 8312   4.798   5.636   5.929
 1665SOL     MW 8313   4.712   5.648   5.941
 1666SOL     OW 8314   3.570   5.839   0.704
 1666SOL    HW1 8315   3.488   5.792   0.688
 1666SOL    HW2 8316   3.544   5.915   0.756
 1666SOL     MW 8317   3.556   5.843   0.709
 1667SOL     OW 8318   3.435   3.588   0.932
 1667SOL    HW1 8319   3.372   3.592   0.860
 1667SOL    HW2 8320   3.450   3.680   0.955
 1667SOL     MW 8321   3.429   3.600   0.926
 1668SOL     OW 8322   3.002   5.214   2.993
 1668SOL    HW1 8323   3.002   5.144   3.058
 1668SOL    HW2 8324   3.088   5.208   2.950
 1668SOL     MW 8325   3.013   5.204   2.996
 1669SOL     OW 8326   2.329   0.490   2.505
 1669SOL    HW1 8327   2.348   0.578   2.538
 1669SOL    HW2 8328   2.414   0.447   2.501
 1669SOL     MW 8329   2.342   0.496   2.508
 1670SOL     OW 8330   2.707   1.404   1.570
 1670SOL    HW1 8331   2.769   1.434   1.636
 1670SOL    HW2 8332   2.630   1.459   1.582
 1670SOL     MW 8333   2.705   1.415   1.580
 1671SOL     OW 8334   0.390   0.351   5.720
 1671SOL    HW1 8335   0.405   0.284   5.786
 1671SOL    HW2 8336   0.338   0.417   5.764
 1671SOL     MW 8337   0.385   0.351   5.734
 1672SOL     OW 8338   4.327   0.503   1.631
 1672SOL    HW1 8339   4.369   0.582   1.664
 1672SOL    HW2 8340   4.236   0.510   1.660
 1672SOL     MW 8341   4.320   0.514   1.639
 1673SOL     OW 8342   4.723   2.908   0.300
 1673SOL    HW1 8343   4.731   2.992   0.346
 1673SOL    HW2 8344   4.810   2.893   0.263
 1673SOL     MW 8345   4.735   2.917   0.301
 1674SOL     OW 8346   5.318   3.948   3.801
 1674SOL    HW1 8347   5.231   3.987   3.806
 1674SOL    HW2 8348   5.307   3.859   3.835
 1674SOL     MW 8349   5.305   3.942   3.806
 1675SOL     OW 8350   5.195   5.488   3.712
 1675SOL    HW1 8351   5.160   5.577   3.708
 1675SOL    HW2 8352   5.123   5.432   3.683
 1675SOL     MW 8353   5.182   5.493   3.708
 1676SOL     OW 8354   4.614   4.389   4.484
 1676SOL    HW1 8355   4.560   4.450   4.535
 1676SOL    HW2 8356   4.604   4.419   4.393
 1676SOL     MW 8357   4.606   4.401   4.479
 1677SOL     OW 8358   4.302   5.977   1.936
 1677SOL    HW1 8359   4.313   5.912   1.867
 1677SOL    HW2 8360   4.289   5.926   2.015
 1677SOL     MW 8361   4.302   5.962   1.937
 1678SOL     OW 8362   4.416   1.270   4.803
 1678SOL    HW1 8363   4.415   1.316   4.720
 1678SOL    HW2 8364   4.362   1.323   4.861
 1678SOL     MW 8365   4.409   1.282   4.800
 1679SOL     OW 8366   4.290   1.436   0.056
 1679SOL    HW1 8367   4.227   1.419   0.126
 1679SOL    HW2 8368   4.374   1.442   0.101
 1679SOL     MW 8369   4.292   1.434   0.071
 1680SOL     OW 8370   5.458   5.430   1.824
 1680SOL    HW1 8371   5.421   5.481   1.897
 1680SOL    HW2 8372   5.384   5.413   1.766
 1680SOL     MW 8373   5.444   5.435   1.826
 1681SOL     OW 8374   4.132   4.249   1.404
 1681SOL    HW1 8375   4.085   4.198   1.470
 1681SOL    HW2 8376   4.192   4.303   1.454
 1681SOL     MW 8377   4.134   4.249   1.419
 1682SOL     OW 8378   3.499   1.532   0.993
 1682SOL    HW1 8379   3.552   1.462   0.954
 1682SOL    HW2 8380   3.436   1.555   0.924
 1682SOL     MW 8381   3.498   1.526   0.979
 1683SOL     OW 8382   5.889   2.631   2.094
 1683SOL    HW1 8383   5.942   2.645   2.016
 1683SOL    HW2 8384   5.829   2.561   2.070
 1683SOL     MW 8385   5.888   2.624   2.081
 1684SOL     OW 8386   4.760   5.181   5.321
 1684SOL    HW1 8387   4.832   5.244   5.315
 1684SOL    HW2 8388   4.729   5.188   5.412
 1684SOL     MW 8389   4.765   5.190   5.332
 1685SOL     OW 8390   5.785   5.648   0.442
 1685SOL    HW1 8391   5.813   5.699   0.367
 1685SOL    HW2 8392   5.697   5.618   0.419
 1685SOL     MW 8393   5.777   5.650   0.429
 1686SOL     OW 8394   5.565   1.214   3.540
 1686SOL    HW1 8395   5.652   1.239   3.570
 1686SOL    HW2 8396   5.573   1.208   3.445
 1686SOL     MW 8397   5.577   1.216   3.532
 1687SOL     OW 8398   3.727   3.918   1.752
 1687SOL    HW1 8399   3.637   3.890   1.737
 1687SOL    HW2 8400   3.719   3.996   1.807
 1687SOL     MW 8401   3.714   3.925   1.757
 1688SOL     OW 8402   0.918   0.989   1.846
 1688SOL    HW1 8403   0.846   1.050   1.827
 1688SOL    HW2 8404   0.874   0.905   1.863
 1688SOL     MW 8405   0.903   0.986   1.845
 1689SOL     OW 8406   4.110   5.366   2.793
 1689SOL    HW1 8407   4.185   5.313   2.822
 1689SOL    HW2 8408   4.053   5.304   2.748
 1689SOL     MW 8409   4.112   5.351   2.791
 1690SOL     OW 8410   4.857   5.699   3.689
 1690SOL    HW1 8411   4.828   5.786   3.661
 1690SOL    HW2 8412   4.885   5.711   3.779
 1690SOL     MW 8413   4.857   5.712   3.697
 1691SOL     OW 8414   4.481   1.412   1.535
 1691SOL    HW1 8415   4.467   1.495   1.580
 1691SOL    HW2 8416   4.417   1.413   1.463
 1691SOL     MW 8417   4.471   1.423   1.531
 1692SOL     OW 8418   0.613   1.161   3.639
 1692SOL    HW1 8419   0.573   1.138   3.723
 1692SOL    HW2 8420   0.658   1.243   3.655
 1692SOL     MW 8421   0.614   1.168   3.652
 1693SOL     OW 8422   4.025   5.789   2.320
 1693SOL    HW1 8423   3.994   5.699   2.317
 1693SOL    HW2 8424   4.086   5.791   2.393
 1693SOL     MW 8425   4.029   5.778   2.329
 1694SOL     OW 8426   2.796   0.351   1.671
 1694SOL    HW1 8427   2.848   0.392   1.601
 1694SOL    HW2 8428   2.760   0.272   1.630
 1694SOL     MW 8429   2.798   0.346   1.657
 1695SOL     OW 8430   2.172   2.311   4.247
 1695SOL    HW1 8431   2.131   2.388   4.207
 1695SOL    HW2 8432   2.129   2.303   4.332
 1695SOL     MW 8433   2.161   2.319   4.252
 1696SOL     OW 8434   0.758   4.028   1.155
 1696SOL    HW1 8435   0.794   3.959   1.211
 1696SOL    HW2 8436   0.756   3.989   1.068
 1696SOL     MW 8437   0.762   4.014   1.151
 1697SOL     OW 8438   5.470   5.285   4.104
 1697SOL    HW1 8439   5.474   5.378   4.128
 1697SOL    HW2 8440   5.561   5.261   4.085
 1697SOL     MW 8441   5.483   5.294   4.105
 1698SOL     OW 8442   2.123   1.006   5.179
 1698SOL    HW1 8443   2.140   0.944   5.108
 1698SOL    HW2 8444   2.086   1.083   5.136
 1698SOL     MW 8445   2.121   1.008   5.165
 1699SOL     OW 8446   5.265   4.956   3.347
 1699SOL    HW1 8447   5.199   5.025   3.356
 1699SOL    HW2 8448   5.292   4.960   3.256
 1699SOL     MW 8449   5.260   4.965   3.337
 1700SOL     OW 8450   5.172   4.459   0.406
 1700SOL    HW1 8451   5.123   4.405   0.344
 1700SOL    HW2 8452   5.253   4.410   0.422
 1700SOL     MW 8453   5.176   4.446   0.400
 1701SOL     OW 8454   1.447   1.829   5.424
 1701SOL    HW1 8455   1.353   1.846   5.425
 1701SOL    HW2 8456   1.459   1.757   5.487
 1701SOL     MW 8457   1.437   1.822   5.433
 1702SOL     OW 8458   5.976   1.338   5.871
 1702SOL    HW1 8459   5.944   1.377   5.952
 1702SOL    HW2 8460   5.967   1.407   5.806
 1702SOL     MW 8461   5.971   1.351   5.873
 1703SOL     OW 8462   3.872   1.978   5.827
 1703SOL    HW1 8463   3.959   2.009   5.801
 1703SOL    HW2 8464   3.851   2.029   5.906
 1703SOL     MW 8465   3.880   1.989   5.834
 1704SOL     OW 8466   4.096   2.159   4.966
 1704SOL    HW1 8467   4.144   2.126   4.890
 1704SOL    HW2 8468   4.097   2.086   5.028
 1704SOL     MW 8469   4.103   2.145   4.964
 1705SOL     OW 8470   0.113   5.689   0.914
 1705SOL    HW1 8471   0.140   5.780   0.928
 1705SOL    HW2 8472   0.043   5.694   0.849
 1705SOL     MW 8473   0.107   5.701   0.907
 1706SOL     OW 8474   2.211   5.673   0.973
 1706SOL    HW1 8475   2.224   5.691   0.880
 1706SOL    HW2 8476   2.217   5.578   0.980
 1706SOL     MW 8477   2.213   5.663   0.962
 1707SOL     OW 8478   1.431   4.895   4.022
 1707SOL    HW1 8479   1.368   4.834   3.982
 1707SOL    HW2 8480   1.393   4.917   4.107
 1707SOL     MW 8481   1.418   4.890   4.028
 1708SOL     OW 8482   0.077   3.014   0.030
 1708SOL    HW1 8483  -0.004   2.966   0.045
 1708SOL    HW2 8484   0.132   2.953  -0.019
 1708SOL     MW 8485   0.074   3.000   0.026
 1709SOL     OW 8486   2.469   0.150   4.754
 1709SOL    HW1 8487   2.481   0.191   4.840
 1709SOL    HW2 8488   2.392   0.094   4.764
 1709SOL     MW 8489   2.461   0.148   4.766
 1710SOL     OW 8490   1.868   1.607   4.391
 1710SOL    HW1 8491   1.901   1.680   4.444
 1710SOL    HW2 8492   1.773   1.617   4.392
 1710SOL     MW 8493   1.860   1.618   4.398
 1711SOL     OW 8494   1.574   2.335   2.906
 1711SOL    HW1 8495   1.651   2.350   2.850
 1711SOL    HW2 8496   1.539   2.423   2.923
 1711SOL     MW 8497   1.580   2.348   2.901
 1712SOL     OW 8498   2.892   3.624   5.435
 1712SOL    HW1 8499   2.919   3.675   5.512
 1712SOL    HW2 8500   2.881   3.535   5.468
 1712SOL     MW 8501   2.894   3.619   5.449
 1713SOL     OW 8502   5.428   0.567   2.150
 1713SOL    HW1 8503   5.457   0.634   2.088
 1713SOL    HW2 8504   5.376   0.615   2.214
 1713SOL     MW 8505   5.425   0.582   2.150
 1714SOL     OW 8506   6.121   1.820   1.906
 1714SOL    HW1 8507   6.107   1.895   1.963
 1714SOL    HW2 8508   6.118   1.744   1.964
 1714SOL     MW 8509   6.119   1.820   1.920
 1715SOL     OW 8510   1.060   3.599   3.304
 1715SOL    HW1 8511   1.145   3.556   3.296
 1715SOL    HW2 8512   1.063   3.671   3.240
 1715SOL     MW 8513   1.071   3.603   3.295
 1716SOL     OW 8514   6.018   5.513   4.003
 1716SOL    HW1 8515   6.019   5.422   3.975
 1716SOL    HW2 8516   6.081   5.557   3.945
 1716SOL     MW 8517   6.026   5.507   3.992
 1717SOL     OW 8518   5.841   1.651   1.863
 1717SOL    HW1 8519   5.747   1.636   1.872
 1717SOL    HW2 8520   5.881   1.570   1.895
 1717SOL     MW 8521   5.834   1.639   1.869
 1718SOL     OW 8522   2.735   5.574   2.758
 1718SOL    HW1 8523   2.744   5.557   2.664
 1718SOL    HW2 8524   2.659   5.632   2.765
 1718SOL     MW 8525   2.726   5.579   2.747
 1719SOL     OW 8526   0.922   4.841   5.002
 1719SOL    HW1 8527   0.881   4.917   5.042
 1719SOL    HW2 8528   0.973   4.802   5.073
 1719SOL     MW 8529   0.923   4.846   5.016
 1720SOL     OW 8530   3.220   6.103   2.228
 1720SOL    HW1 8531   3.271   6.066   2.157
 1720SOL    HW2 8532   3.133   6.064   2.219
 1720SOL     MW 8533   3.215   6.093   2.218
 1721SOL     OW 8534   4.110   1.662   3.154
 1721SOL    HW1 8535   4.179   1.728   3.166
 1721SOL    HW2 8536   4.136   1.589   3.210
 1721SOL     MW 8537   4.122   1.661   3.162
 1722SOL     OW 8538   1.245   2.304   2.708
 1722SOL    HW1 8539   1.316   2.240   2.714
 1722SOL    HW2 8540   1.212   2.312   2.798
 1722SOL     MW 8541   1.250   2.297   2.720
 1723SOL     OW 8542   1.614   0.598   2.020
 1723SOL    HW1 8543   1.661   0.516   2.002
 1723SOL    HW2 8544   1.522   0.576   2.003
 1723SOL     MW 8545   1.608   0.584   2.016
 1724SOL     OW 8546   4.821   5.367   4.066
 1724SOL    HW1 8547   4.754   5.343   4.129
 1724SOL    HW2 8548   4.781   5.351   3.981
 1724SOL     MW 8549   4.807   5.362   4.063
 1725SOL     OW 8550   3.104   2.675   5.420
 1725SOL    HW1 8551   3.110   2.660   5.514
 1725SOL    HW2 8552   3.179   2.627   5.384
 1725SOL     MW 8553   3.115   2.667   5.427
 1726SOL     OW 8554   5.053   1.447   3.333
 1726SOL    HW1 8555   5.015   1.534   3.324
 1726SOL    HW2 8556   5.025   1.418   3.420
 1726SOL     MW 8557   5.045   1.454   3.343
 1727SOL     OW 8558   5.770   5.293   3.685
 1727SOL    HW1 8559   5.777   5.382   3.721
 1727SOL    HW2 8560   5.686   5.261   3.718
 1727SOL     MW 8561   5.760   5.300   3.694
 1728SOL     OW 8562   3.489   4.150   1.712
 1728SOL    HW1 8563   3.442   4.070   1.738
 1728SOL    HW2 8564   3.559   4.119   1.655
 1728SOL     MW 8565   3.492   4.136   1.708
 1729SOL     OW 8566   1.961   4.265   3.274
 1729SOL    HW1 8567   2.007   4.286   3.356
 1729SOL    HW2 8568   1.878   4.226   3.303
 1729SOL     MW 8569   1.956   4.263   3.288
 1730SOL     OW 8570   4.747   2.187   2.014
 1730SOL    HW1 8571   4.677   2.197   1.950
 1730SOL    HW2 8572   4.813   2.251   1.988
 1730SOL     MW 8573   4.746   2.197   2.003
 1731SOL     OW 8574   2.938   2.006   6.044
 1731SOL    HW1 8575   2.967   1.925   6.087
 1731SOL    HW2 8576   2.860   1.982   5.995
 1731SOL     MW 8577   2.932   1.993   6.043
 1732SOL     OW 8578   0.488   1.427   0.347
 1732SOL    HW1 8579   0.571   1.380   0.350
 1732SOL    HW2 8580   0.447   1.399   0.266
 1732SOL     MW 8581   0.494   1.417   0.337
 1733SOL     OW 8582   0.138   5.354   4.945
 1733SOL    HW1 8583   0.159   5.280   5.002
 1733SOL    HW2 8584   0.089   5.414   5.001
 1733SOL     MW 8585   0.135   5.352   4.959
 1734SOL     OW 8586   2.855   4.915   3.247
 1734SOL    HW1 8587   2.826   5.006   3.237
 1734SOL    HW2 8588   2.951   4.921   3.247
 1734SOL     MW 8589   2.863   4.928   3.245
 1735SOL     OW 8590   6.063   2.611   0.839
 1735SOL    HW1 8591   6.088   2.578   0.926
 1735SOL    HW2 8592   5.997   2.677   0.857
 1735SOL     MW 8593   6.058   2.615   0.853
 1736SOL     OW 8594   5.663   1.752   4.388
 1736SOL    HW1 8595   5.634   1.759   4.479
 1736SOL    HW2 8596   5.758   1.740   4.393
 1736SOL     MW 8597   5.671   1.752   4.400
 1737SOL     OW 8598   5.137   3.088   5.402
 1737SOL    HW1 8599   5.079   3.109   5.329
 1737SOL    HW2 8600   5.108   3.001   5.432
 1737SOL     MW 8601   5.126   3.079   5.397
 1738SOL     OW 8602   5.623   0.038   3.525
 1738SOL    HW1 8603   5.620  -0.056   3.541
 1738SOL    HW2 8604   5.603   0.047   3.432
 1738SOL     MW 8605   5.620   0.027   3.515
 1739SOL     OW 8606   1.615   5.843   5.673
 1739SOL    HW1 8607   1.658   5.864   5.590
 1739SOL    HW2 8608   1.674   5.879   5.740
 1739SOL     MW 8609   1.628   5.850   5.671
 1740SOL     OW 8610   0.343   2.905   1.611
 1740SOL    HW1 8611   0.325   2.864   1.696
 1740SOL    HW2 8612   0.314   2.840   1.547
 1740SOL     MW 8613   0.337   2.891   1.614
 1741SOL     OW 8614   3.272   3.538   0.532
 1741SOL    HW1 8615   3.355   3.583   0.545
 1741SOL    HW2 8616   3.280   3.458   0.585
 1741SOL     MW 8617   3.284   3.533   0.541
 1742SOL     OW 8618   0.413   0.659   3.685
 1742SOL    HW1 8619   0.420   0.566   3.708
 1742SOL    HW2 8620   0.502   0.692   3.695
 1742SOL     MW 8621   0.426   0.651   3.689
 1743SOL     OW 8622   3.467   1.184   1.223
 1743SOL    HW1 8623   3.396   1.144   1.172
 1743SOL    HW2 8624   3.441   1.276   1.232
 1743SOL     MW 8625   3.454   1.191   1.217
 1744SOL     OW 8626   1.464   0.690   2.297
 1744SOL    HW1 8627   1.419   0.676   2.380
 1744SOL    HW2 8628   1.547   0.731   2.323
 1744SOL     MW 8629   1.469   0.694   2.311
 1745SOL     OW 8630   2.609   0.463   4.439
 1745SOL    HW1 8631   2.543   0.491   4.502
 1745SOL    HW2 8632   2.558   0.425   4.367
 1745SOL     MW 8633   2.594   0.462   4.438
 1746SOL     OW 8634   0.765   4.294   5.509
 1746SOL    HW1 8635   0.826   4.297   5.582
 1746SOL    HW2 8636   0.679   4.290   5.549
 1746SOL     MW 8637   0.762   4.294   5.523
 1747SOL     OW 8638   3.938   1.376   3.235
 1747SOL    HW1 8639   3.968   1.361   3.146
 1747SOL    HW2 8640   4.018   1.378   3.287
 1747SOL     MW 8641   3.952   1.375   3.230
 1748SOL     OW 8642   2.801   1.990   4.223
 1748SOL    HW1 8643   2.877   2.006   4.279
 1748SOL    HW2 8644   2.745   1.933   4.276
 1748SOL     MW 8645   2.804   1.985   4.237
 1749SOL     OW 8646   4.241   0.083   2.715
 1749SOL    HW1 8647   4.184   0.156   2.695
 1749SOL    HW2 8648   4.326   0.123   2.735
 1749SOL     MW 8649   4.245   0.097   2.715
 1750SOL     OW 8650   0.969   0.316   5.254
 1750SOL    HW1 8651   0.881   0.289   5.228
 1750SOL    HW2 8652   1.027   0.263   5.200
 1750SOL     MW 8653   0.965   0.306   5.244
 1751SOL     OW 8654   3.151   4.957   4.287
 1751SOL    HW1 8655   3.130   5.043   4.322
 1751SOL    HW2 8656   3.110   4.956   4.200
 1751SOL     MW 8657   3.143   4.968   4.280
 1752SOL     OW 8658   5.541   1.612   1.918
 1752SOL    HW1 8659   5.499   1.697   1.932
 1752SOL    HW2 8660   5.468   1.552   1.902
 1752SOL     MW 8661   5.526   1.616   1.918
 1753SOL     OW 8662   1.561   3.890   4.911
 1753SOL    HW1 8663   1.656   3.884   4.904
 1753SOL    HW2 8664   1.532   3.919   4.825
 1753SOL     MW 8665   1.570   3.893   4.899
 1754SOL     OW 8666   4.351   5.463   4.984
 1754SOL    HW1 8667   4.299   5.505   4.916
 1754SOL    HW2 8668   4.426   5.425   4.938
 1754SOL     MW 8669   4.354   5.463   4.969
 1755SOL     OW 8670   4.657   1.643   4.546
 1755SOL    HW1 8671   4.652   1.605   4.634
 1755SOL    HW2 8672   4.700   1.727   4.558
 1755SOL     MW 8673   4.662   1.649   4.559
 1756SOL     OW 8674   4.741   5.497   5.037
 1756SOL    HW1 8675   4.675   5.562   5.013
 1756SOL    HW2 8676   4.824   5.546   5.036
 1756SOL     MW 8677   4.743   5.512   5.034
 1757SOL     OW 8678   1.266   4.223   5.727
 1757SOL    HW1 8679   1.222   4.308   5.726
 1757SOL    HW2 8680   1.358   4.245   5.743
 1757SOL     MW 8681   1.273   4.237   5.729
 1758SOL     OW 8682   0.680   1.662   3.531
 1758SOL    HW1 8683   0.716   1.636   3.446
 1758SOL    HW2 8684   0.643   1.581   3.566
 1758SOL     MW 8685   0.680   1.648   3.524
 1759SOL     OW 8686   0.191   3.993   0.887
 1759SOL    HW1 8687   0.224   4.064   0.942
 1759SOL    HW2 8688   0.192   4.029   0.799
 1759SOL     MW 8689   0.196   4.007   0.883
 1760SOL     OW 8690   6.065   5.544   2.461
 1760SOL    HW1 8691   6.082   5.469   2.404
 1760SOL    HW2 8692   6.129   5.610   2.434
 1760SOL     MW 8693   6.075   5.543   2.450
 1761SOL     OW 8694   4.770   2.400   5.420
 1761SOL    HW1 8695   4.786   2.478   5.368
 1761SOL    HW2 8696   4.852   2.386   5.469
 1761SOL     MW 8697   4.783   2.408   5.420
 1762SOL     OW 8698   4.162   0.349   4.620
 1762SOL    HW1 8699   4.077   0.377   4.586
 1762SOL    HW2 8700   4.193   0.284   4.557
 1762SOL     MW 8701   4.155   0.345   4.608
 1763SOL     OW 8702   1.726   2.458   5.263
 1763SOL    HW1 8703   1.814   2.491   5.284
 1763SOL    HW2 8704   1.733   2.363   5.275
 1763SOL     MW 8705   1.738   2.450   5.268
 1764SOL     OW 8706   0.631   2.817   1.131
 1764SOL    HW1 8707   0.659   2.746   1.073
 1764SOL    HW2 8708   0.672   2.797   1.215
 1764SOL     MW 8709   0.639   2.805   1.134
 1765SOL     OW 8710   3.664   5.582   5.214
 1765SOL    HW1 8711   3.646   5.521   5.287
 1765SOL    HW2 8712   3.714   5.653   5.254
 1765SOL     MW 8713   3.668   5.583   5.229
 1766SOL     OW 8714   6.011   4.135   0.964
 1766SOL    HW1 8715   6.103   4.140   0.991
 1766SOL    HW2 8716   5.963   4.167   1.041
 1766SOL     MW 8717   6.017   4.140   0.978
 1767SOL     OW 8718   4.219   2.331   0.232
 1767SOL    HW1 8719   4.134   2.367   0.257
 1767SOL    HW2 8720   4.207   2.301   0.142
 1767SOL     MW 8721   4.207   2.332   0.224
 1768SOL     OW 8722   2.294   1.523   0.634
 1768SOL    HW1 8723   2.238   1.574   0.693
 1768SOL    HW2 8724   2.299   1.576   0.555
 1768SOL     MW 8725   2.287   1.537   0.631
 1769SOL     OW 8726   0.133   4.615   4.318
 1769SOL    HW1 8727   0.208   4.617   4.377
 1769SOL    HW2 8728   0.099   4.526   4.326
 1769SOL     MW 8729   0.138   4.604   4.326
 1770SOL     OW 8730   1.249   5.170   4.024
 1770SOL    HW1 8731   1.199   5.245   3.993
 1770SOL    HW2 8732   1.330   5.173   3.973
 1770SOL     MW 8733   1.253   5.180   4.013
 1771SOL     OW 8734   3.860   2.650   4.883
 1771SOL    HW1 8735   3.895   2.578   4.936
 1771SOL    HW2 8736   3.918   2.724   4.901
 1771SOL     MW 8737   3.872   2.650   4.892
 1772SOL     OW 8738   3.557   5.286   0.520
 1772SOL    HW1 8739   3.637   5.330   0.550
 1772SOL    HW2 8740   3.529   5.234   0.596
 1772SOL     MW 8741   3.564   5.285   0.534
 1773SOL     OW 8742   6.001   1.668   6.127
 1773SOL    HW1 8743   6.076   1.608   6.128
 1773SOL    HW2 8744   5.997   1.700   6.037
 1773SOL     MW 8745   6.010   1.664   6.116
 1774SOL     OW 8746   1.322   0.896   2.173
 1774SOL    HW1 8747   1.352   0.823   2.226
 1774SOL    HW2 8748   1.253   0.860   2.118
 1774SOL     MW 8749   1.317   0.882   2.173
 1775SOL     OW 8750   1.433   0.033   5.116
 1775SOL    HW1 8751   1.489   0.106   5.090
 1775SOL    HW2 8752   1.399  -0.002   5.033
 1775SOL     MW 8753   1.436   0.038   5.102
 1776SOL     OW 8754   1.448   0.533   5.368
 1776SOL    HW1 8755   1.530   0.573   5.341
 1776SOL    HW2 8756   1.391   0.608   5.387
 1776SOL     MW 8757   1.451   0.548   5.367
 1777SOL     OW 8758   1.554   1.351   0.952
 1777SOL    HW1 8759   1.570   1.383   0.864
 1777SOL    HW2 8760   1.583   1.422   1.009
 1777SOL     MW 8761   1.560   1.364   0.948
 1778SOL     OW 8762   2.975   5.423   5.692
 1778SOL    HW1 8763   3.045   5.488   5.686
 1778SOL    HW2 8764   2.926   5.448   5.771
 1778SOL     MW 8765   2.977   5.435   5.702
 1779SOL     OW 8766   3.764   1.091   0.919
 1779SOL    HW1 8767   3.716   1.171   0.900
 1779SOL    HW2 8768   3.803   1.066   0.835
 1779SOL     MW 8769   3.763   1.098   0.906
 1780SOL     OW 8770   2.012   0.839   2.556
 1780SOL    HW1 8771   1.976   0.751   2.540
 1780SOL    HW2 8772   2.051   0.833   2.643
 1780SOL     MW 8773   2.012   0.827   2.565
 1781SOL     OW 8774   4.748   6.023   5.493
 1781SOL    HW1 8775   4.765   5.929   5.496
 1781SOL    HW2 8776   4.833   6.064   5.509
 1781SOL     MW 8777   4.761   6.017   5.495
 1782SOL     OW 8778   1.807   5.025   3.188
 1782SOL    HW1 8779   1.900   5.050   3.188
 1782SOL    HW2 8780   1.800   4.960   3.257
 1782SOL     MW 8781   1.818   5.020   3.197
 1783SOL     OW 8782   5.737   4.073   2.055
 1783SOL    HW1 8783   5.832   4.078   2.053
 1783SOL    HW2 8784   5.710   4.112   1.972
 1783SOL     MW 8785   5.746   4.078   2.044
 1784SOL     OW 8786   5.060   5.039   2.087
 1784SOL    HW1 8787   5.080   5.130   2.107
 1784SOL    HW2 8788   5.079   5.030   1.993
 1784SOL     MW 8789   5.065   5.049   2.077
 1785SOL     OW 8790   2.789   0.788   4.649
 1785SOL    HW1 8791   2.842   0.864   4.675
 1785SOL    HW2 8792   2.702   0.824   4.633
 1785SOL     MW 8793   2.785   0.803   4.650
 1786SOL     OW 8794   4.010   1.312   5.384
 1786SOL    HW1 8795   4.044   1.373   5.450
 1786SOL    HW2 8796   3.919   1.297   5.411
 1786SOL     MW 8797   4.003   1.318   5.396
 1787SOL     OW 8798   5.557   3.726   3.508
 1787SOL    HW1 8799   5.591   3.646   3.469
 1787SOL    HW2 8800   5.620   3.748   3.577
 1787SOL     MW 8801   5.570   3.719   3.512
 1788SOL     OW 8802   2.618   1.833   0.077
 1788SOL    HW1 8803   2.618   1.905   0.141
 1788SOL    HW2 8804   2.652   1.872  -0.003
 1788SOL     MW 8805   2.622   1.847   0.075
 1789SOL     OW 8806   3.906   0.164   1.572
 1789SOL    HW1 8807   3.953   0.148   1.654
 1789SOL    HW2 8808   3.892   0.258   1.570
 1789SOL     MW 8809   3.910   0.174   1.582
 1790SOL     OW 8810   0.909   5.345   3.520
 1790SOL    HW1 8811   0.955   5.362   3.603
 1790SOL    HW2 8812   0.818   5.369   3.538
 1790SOL     MW 8813   0.903   5.350   3.533
 1791SOL     OW 8814   1.347   0.543   1.923
 1791SOL    HW1 8815   1.322   0.629   1.889
 1791SOL    HW2 8816   1.315   0.542   2.013
 1791SOL     MW 8817   1.340   0.554   1.930
 1792SOL     OW 8818   2.551   5.509   3.062
 1792SOL    HW1 8819   2.483   5.548   3.007
 1792SOL    HW2 8820   2.610   5.466   3.000
 1792SOL     MW 8821   2.550   5.509   3.047
 1793SOL     OW 8822   6.094   0.546   2.487
 1793SOL    HW1 8823   6.127   0.504   2.408
 1793SOL    HW2 8824   6.062   0.474   2.541
 1793SOL     MW 8825   6.094   0.531   2.484
 1794SOL     OW 8826   5.505   4.882   5.267
 1794SOL    HW1 8827   5.450   4.810   5.297
 1794SOL    HW2 8828   5.565   4.842   5.204
 1794SOL     MW 8829   5.506   4.868   5.263
 1795SOL     OW 8830   1.141   1.194   1.616
 1795SOL    HW1 8831   1.185   1.273   1.587
 1795SOL    HW2 8832   1.099   1.159   1.538
 1795SOL     MW 8833   1.142   1.199   1.603
 1796SOL     OW 8834   2.127   3.077   5.453
 1796SOL    HW1 8835   2.051   3.062   5.510
 1796SOL    HW2 8836   2.090   3.112   5.372
 1796SOL     MW 8837   2.112   3.079   5.450
 1797SOL     OW 8838   5.627   5.391   2.596
 1797SOL    HW1 8839   5.685   5.459   2.561
 1797SOL    HW2 8840   5.650   5.312   2.547
 1797SOL     MW 8841   5.637   5.389   2.585
 1798SOL     OW 8842   4.697   2.688   6.071
 1798SOL    HW1 8843   4.687   2.662   5.979
 1798SOL    HW2 8844   4.646   2.625   6.120
 1798SOL     MW 8845   4.689   2.677   6.065
 1799SOL     OW 8846   4.050   5.508   3.038
 1799SOL    HW1 8847   4.104   5.487   2.962
 1799SOL    HW2 8848   4.026   5.600   3.025
 1799SOL     MW 8849   4.054   5.517   3.027
 1800SOL     OW 8850   3.575   4.316   0.626
 1800SOL    HW1 8851   3.596   4.372   0.551
 1800SOL    HW2 8852   3.503   4.361   0.670
 1800SOL     MW 8853   3.568   4.329   0.622
 1801SOL     OW 8854   1.564   5.837   1.621
 1801SOL    HW1 8855   1.583   5.914   1.674
 1801SOL    HW2 8856   1.472   5.846   1.598
 1801SOL     MW 8857   1.555   5.848   1.625
 1802SOL     OW 8858   1.239   0.907   0.754
 1802SOL    HW1 8859   1.306   0.941   0.813
 1802SOL    HW2 8860   1.286   0.891   0.672
 1802SOL     MW 8861   1.254   0.909   0.751
 1803SOL     OW 8862   1.577   0.451   2.267
 1803SOL    HW1 8863   1.608   0.436   2.177
 1803SOL    HW2 8864   1.552   0.544   2.268
 1803SOL     MW 8865   1.578   0.461   2.255
 1804SOL     OW 8866   5.361   4.194   4.188
 1804SOL    HW1 8867   5.413   4.171   4.111
 1804SOL    HW2 8868   5.419   4.175   4.262
 1804SOL     MW 8869   5.375   4.188   4.188
 1805SOL     OW 8870   4.547   1.071   4.932
 1805SOL    HW1 8871   4.518   1.148   4.883
 1805SOL    HW2 8872   4.558   1.103   5.022
 1805SOL     MW 8873   4.545   1.085   4.937
 1806SOL     OW 8874   6.015   4.833   5.480
 1806SOL    HW1 8875   6.090   4.794   5.436
 1806SOL    HW2 8876   6.041   4.924   5.494
 1806SOL     MW 8877   6.028   4.840   5.476
 1807SOL     OW 8878   5.580   3.331   2.750
 1807SOL    HW1 8879   5.651   3.277   2.714
 1807SOL    HW2 8880   5.583   3.316   2.844
 1807SOL     MW 8881   5.589   3.322   2.757
 1808SOL     OW 8882   2.878   1.470   3.681
 1808SOL    HW1 8883   2.934   1.432   3.613
 1808SOL    HW2 8884   2.894   1.415   3.758
 1808SOL     MW 8885   2.887   1.458   3.682
 1809SOL     OW 8886   3.414   1.227   3.159
 1809SOL    HW1 8887   3.350   1.155   3.159
[truncated: 940,307 more chars]
