# Supplementary material for: Identifying potential monkeypox virus inhibitors: an in silico study targeting the A42R protein
Source: Front Cell Infect Microbiol. 2024 Mar 4;14:1351737. doi: 10.3389/fcimb.2024.1351737 (PMC10945028; doi:10.3389/fcimb.2024.1351737)
Supplement: Supplementary file 2 [file DataSheet_2.zip › Supplementary_Files/ZINC000095486204/frame#02.gro]

Generated by trjconv : Protein in water t= 50000.00000
29782
    1MET      N    1   2.685   3.753   4.532
    1MET     H1    2   2.703   3.689   4.608
    1MET     H2    3   2.726   3.703   4.454
    1MET     H3    4   2.738   3.837   4.544
    1MET     CA    5   2.541   3.775   4.497
    1MET     HA    6   2.496   3.837   4.574
    1MET     CB    7   2.511   3.840   4.359
    1MET    HB1    8   2.589   3.913   4.340
    1MET    HB2    9   2.507   3.768   4.278
    1MET     CG   10   2.380   3.923   4.353
    1MET    HG1   11   2.386   4.022   4.397
    1MET    HG2   12   2.365   3.929   4.246
    1MET     SD   13   2.233   3.831   4.412
    1MET     CE   14   2.099   3.927   4.340
    1MET    HE1   15   2.014   3.864   4.366
    1MET    HE2   16   2.095   4.018   4.399
    1MET    HE3   17   2.103   3.960   4.236
    1MET      C   18   2.479   3.635   4.498
    1MET      O   19   2.501   3.553   4.409
    2ALA      N   20   2.414   3.606   4.609
    2ALA      H   21   2.412   3.684   4.672
    2ALA     CA   22   2.369   3.473   4.651
    2ALA     HA   23   2.464   3.420   4.654
    2ALA     CB   24   2.311   3.495   4.787
    2ALA    HB1   25   2.219   3.554   4.788
    2ALA    HB2   26   2.288   3.395   4.818
    2ALA    HB3   27   2.391   3.541   4.845
    2ALA      C   28   2.266   3.396   4.567
    2ALA      O   29   2.266   3.277   4.566
    3GLU      N   30   2.188   3.468   4.490
    3GLU      H   31   2.204   3.567   4.504
    3GLU     CA   32   2.087   3.413   4.400
    3GLU     HA   33   2.033   3.331   4.449
    3GLU     CB   34   1.984   3.532   4.357
    3GLU    HB1   35   1.965   3.603   4.438
    3GLU    HB2   36   2.024   3.593   4.276
    3GLU     CG   37   1.850   3.477   4.317
    3GLU    HG1   38   1.782   3.558   4.292
    3GLU    HG2   39   1.852   3.431   4.218
    3GLU     CD   40   1.764   3.402   4.419
    3GLU    OE1   41   1.760   3.445   4.536
    3GLU    OE2   42   1.704   3.297   4.381
    3GLU      C   43   2.151   3.356   4.276
    3GLU      O   44   2.099   3.255   4.225
    4TRP      N   45   2.269   3.399   4.234
    4TRP      H   46   2.320   3.459   4.298
    4TRP     CA   47   2.353   3.344   4.130
    4TRP     HA   48   2.284   3.298   4.060
    4TRP     CB   49   2.433   3.447   4.060
    4TRP    HB1   50   2.505   3.482   4.134
    4TRP    HB2   51   2.483   3.420   3.966
    4TRP     CG   52   2.344   3.567   4.024
    4TRP    CD1   53   2.327   3.678   4.097
    4TRP    HD1   54   2.357   3.685   4.201
    4TRP    CD2   55   2.272   3.596   3.898
    4TRP    NE1   56   2.259   3.777   4.033
    4TRP    HE1   57   2.241   3.868   4.074
    4TRP    CE2   58   2.219   3.729   3.910
    4TRP    CE3   59   2.236   3.521   3.784
    4TRP    HE3   60   2.264   3.418   3.773
    4TRP    CZ2   61   2.148   3.793   3.807
    4TRP    HZ2   62   2.113   3.895   3.817
    4TRP    CZ3   63   2.170   3.584   3.675
    4TRP    HZ3   64   2.133   3.525   3.593
    4TRP    CH2   65   2.130   3.720   3.690
    4TRP    HH2   66   2.070   3.769   3.613
    4TRP      C   67   2.440   3.229   4.187
    4TRP      O   68   2.466   3.133   4.118
    5HIS      N   69   2.474   3.244   4.317
    5HIS      H   70   2.468   3.335   4.360
    5HIS     CA   71   2.555   3.143   4.389
    5HIS     HA   72   2.652   3.127   4.343
    5HIS     CB   73   2.593   3.199   4.529
    5HIS    HB1   74   2.640   3.294   4.504
    5HIS    HB2   75   2.506   3.219   4.593
    5HIS     CG   76   2.701   3.125   4.602
    5HIS    ND1   77   2.833   3.118   4.552
    5HIS    CD2   78   2.683   3.041   4.713
    5HIS    HD2   79   2.607   3.015   4.786
    5HIS    CE1   80   2.897   3.040   4.637
    5HIS    HE1   81   2.998   3.002   4.627
    5HIS    NE2   82   2.814   2.991   4.733
    5HIS    HE2   83   2.848   2.926   4.802
    5HIS      C   84   2.478   3.013   4.410
    5HIS      O   85   2.542   2.907   4.410
    6LYS      N   86   2.343   3.008   4.410
    6LYS      H   87   2.294   3.093   4.433
    6LYS     CA   88   2.261   2.895   4.368
    6LYS     HA   89   2.277   2.823   4.448
    6LYS     CB   90   2.114   2.934   4.360
    6LYS    HB1   91   2.115   2.998   4.272
    6LYS    HB2   92   2.051   2.850   4.327
    6LYS     CG   93   2.044   2.995   4.487
    6LYS    HG1   94   2.069   2.935   4.574
    6LYS    HG2   95   2.093   3.089   4.511
    6LYS     CD   96   1.886   3.002   4.467
    6LYS    HD1   97   1.851   3.050   4.376
    6LYS    HD2   98   1.862   2.903   4.431
    6LYS     CE   99   1.816   3.048   4.596
    6LYS    HE1  100   1.799   2.968   4.666
    6LYS    HE2  101   1.877   3.122   4.650
    6LYS     NZ  102   1.693   3.120   4.563
    6LYS    HZ1  103   1.627   3.057   4.521
    6LYS    HZ2  104   1.663   3.172   4.645
    6LYS    HZ3  105   1.704   3.186   4.488
    6LYS      C  106   2.306   2.804   4.245
    6LYS      O  107   2.275   2.685   4.231
    7ILE      N  108   2.372   2.860   4.150
    7ILE      H  109   2.381   2.961   4.154
    7ILE     CA  110   2.419   2.795   4.027
    7ILE     HA  111   2.357   2.713   3.989
    7ILE     CB  112   2.422   2.896   3.905
    7ILE     HB  113   2.495   2.968   3.942
    7ILE    CG1  114   2.297   2.973   3.861
    7ILE   HG11  115   2.239   2.914   3.791
    7ILE   HG12  116   2.242   2.982   3.955
    7ILE    CG2  117   2.484   2.831   3.780
    7ILE   HG21  118   2.424   2.758   3.727
    7ILE   HG22  119   2.493   2.907   3.701
    7ILE   HG23  120   2.580   2.783   3.796
    7ILE     CD  121   2.316   3.120   3.810
    7ILE    HD1  122   2.372   3.179   3.883
    7ILE    HD2  123   2.356   3.124   3.709
    7ILE    HD3  124   2.219   3.166   3.794
    7ILE      C  125   2.549   2.722   4.061
    7ILE      O  126   2.560   2.607   4.036
    8ILE      N  127   2.645   2.789   4.125
    8ILE      H  128   2.624   2.884   4.151
    8ILE     CA  129   2.765   2.732   4.181
    8ILE     HA  130   2.828   2.698   4.098
    8ILE     CB  131   2.844   2.841   4.260
    8ILE     HB  132   2.790   2.883   4.344
    8ILE    CG1  133   2.873   2.966   4.167
    8ILE   HG11  134   2.785   3.022   4.136
    8ILE   HG12  135   2.910   3.052   4.224
    8ILE    CG2  136   2.970   2.780   4.331
    8ILE   HG21  137   2.933   2.734   4.423
    8ILE   HG22  138   3.020   2.706   4.267
    8ILE   HG23  139   3.046   2.850   4.362
    8ILE     CD  140   2.970   2.933   4.056
    8ILE    HD1  141   3.042   2.860   4.093
    8ILE    HD2  142   2.916   2.881   3.977
    8ILE    HD3  143   3.026   3.005   3.997
    8ILE      C  144   2.714   2.610   4.269
    8ILE      O  145   2.747   2.502   4.236
    9GLU      N  146   2.617   2.630   4.365
    9GLU      H  147   2.571   2.719   4.359
    9GLU     CA  148   2.558   2.525   4.451
    9GLU     HA  149   2.636   2.495   4.521
    9GLU     CB  150   2.440   2.590   4.528
    9GLU    HB1  151   2.480   2.677   4.580
    9GLU    HB2  152   2.361   2.625   4.462
    9GLU     CG  153   2.367   2.495   4.624
    9GLU    HG1  154   2.268   2.535   4.644
    9GLU    HG2  155   2.361   2.395   4.584
    9GLU     CD  156   2.433   2.478   4.754
    9GLU    OE1  157   2.515   2.560   4.801
    9GLU    OE2  158   2.405   2.373   4.819
    9GLU      C  159   2.511   2.400   4.364
    9GLU      O  160   2.547   2.288   4.405
   10ASP      N  161   2.446   2.416   4.251
   10ASP      H  162   2.431   2.513   4.222
   10ASP     CA  163   2.414   2.308   4.153
   10ASP     HA  164   2.370   2.225   4.209
   10ASP     CB  165   2.319   2.355   4.038
   10ASP    HB1  166   2.229   2.377   4.094
   10ASP    HB2  167   2.345   2.450   3.993
   10ASP     CG  168   2.282   2.256   3.928
   10ASP    OD1  169   2.344   2.263   3.820
   10ASP    OD2  170   2.189   2.173   3.947
   10ASP      C  171   2.534   2.242   4.086
   10ASP      O  172   2.544   2.119   4.094
   11ILE      N  173   2.621   2.322   4.015
   11ILE      H  174   2.610   2.422   4.025
   11ILE     CA  175   2.726   2.270   3.926
   11ILE     HA  176   2.670   2.191   3.876
   11ILE     CB  177   2.774   2.376   3.826
   11ILE     HB  178   2.828   2.448   3.888
   11ILE    CG1  179   2.667   2.442   3.721
   11ILE   HG11  180   2.617   2.364   3.663
   11ILE   HG12  181   2.589   2.468   3.793
   11ILE    CG2  182   2.897   2.322   3.747
   11ILE   HG21  183   2.875   2.226   3.699
   11ILE   HG22  184   2.915   2.401   3.674
   11ILE   HG23  185   2.990   2.310   3.803
   11ILE     CD  186   2.713   2.564   3.634
   11ILE    HD1  187   2.640   2.571   3.553
   11ILE    HD2  188   2.711   2.651   3.699
   11ILE    HD3  189   2.813   2.545   3.595
   11ILE      C  190   2.843   2.200   4.002
   11ILE      O  191   2.899   2.100   3.956
   12SER      N  192   2.876   2.255   4.124
   12SER      H  193   2.819   2.333   4.154
   12SER     CA  194   2.984   2.209   4.205
   12SER     HA  195   3.071   2.212   4.139
   12SER     CB  196   3.008   2.318   4.312
   12SER    HB1  197   3.094   2.287   4.370
   12SER    HB2  198   3.035   2.417   4.276
   12SER     OG  199   2.899   2.331   4.402
   12SER     HG  200   2.830   2.364   4.346
   12SER      C  201   2.965   2.062   4.268
   12SER      O  202   3.062   2.001   4.315
   13LYS      N  203   2.840   2.014   4.274
   13LYS      H  204   2.761   2.061   4.232
   13LYS     CA  205   2.818   1.873   4.315
   13LYS     HA  206   2.856   1.876   4.417
   13LYS     CB  207   2.667   1.842   4.325
   13LYS    HB1  208   2.631   1.810   4.227
   13LYS    HB2  209   2.657   1.757   4.394
   13LYS     CG  210   2.579   1.947   4.394
   13LYS    HG1  211   2.619   1.961   4.495
   13LYS    HG2  212   2.591   2.046   4.351
   13LYS     CD  213   2.429   1.922   4.408
   13LYS    HD1  214   2.389   1.891   4.311
   13LYS    HD2  215   2.408   1.845   4.483
   13LYS     CE  216   2.356   2.048   4.464
   13LYS    HE1  217   2.416   2.091   4.545
   13LYS    HE2  218   2.343   2.121   4.384
   13LYS     NZ  219   2.221   2.025   4.519
   13LYS    HZ1  220   2.177   2.114   4.516
   13LYS    HZ2  221   2.179   1.956   4.457
   13LYS    HZ3  222   2.215   1.982   4.611
   13LYS      C  223   2.888   1.764   4.228
   13LYS      O  224   2.900   1.654   4.282
   14ASN      N  225   2.924   1.792   4.102
   14ASN      H  226   2.927   1.888   4.069
   14ASN     CA  227   2.988   1.698   4.007
   14ASN     HA  228   2.982   1.599   4.051
   14ASN     CB  229   2.907   1.702   3.872
   14ASN    HB1  230   2.810   1.753   3.879
   14ASN    HB2  231   2.967   1.758   3.800
   14ASN     CG  232   2.893   1.573   3.806
   14ASN    OD1  233   2.980   1.514   3.749
   14ASN    ND2  234   2.773   1.524   3.815
   14ASN   HD21  235   2.712   1.574   3.877
   14ASN   HD22  236   2.744   1.431   3.787
   14ASN      C  237   3.138   1.735   3.991
   14ASN      O  238   3.167   1.842   3.941
   15ASN      N  239   3.225   1.659   4.057
   15ASN      H  240   3.179   1.593   4.116
   15ASN     CA  241   3.369   1.672   4.061
   15ASN     HA  242   3.381   1.760   4.125
   15ASN     CB  243   3.435   1.559   4.138
   15ASN    HB1  244   3.542   1.573   4.156
   15ASN    HB2  245   3.397   1.550   4.240
   15ASN     CG  246   3.441   1.418   4.078
   15ASN    OD1  247   3.536   1.386   4.009
   15ASN    ND2  248   3.339   1.334   4.112
   15ASN   HD21  249   3.254   1.360   4.160
   15ASN   HD22  250   3.346   1.234   4.094
   15ASN      C  251   3.440   1.700   3.929
   15ASN      O  252   3.560   1.733   3.936
   16LYS      N  253   3.380   1.672   3.811
   16LYS      H  254   3.279   1.666   3.809
   16LYS     CA  255   3.451   1.692   3.684
   16LYS     HA  256   3.554   1.659   3.695
   16LYS     CB  257   3.376   1.615   3.577
   16LYS    HB1  258   3.434   1.619   3.485
   16LYS    HB2  259   3.367   1.511   3.610
   16LYS     CG  260   3.232   1.677   3.547
   16LYS    HG1  261   3.171   1.707   3.632
   16LYS    HG2  262   3.233   1.767   3.485
   16LYS     CD  263   3.153   1.576   3.466
   16LYS    HD1  264   3.200   1.556   3.370
   16LYS    HD2  265   3.143   1.477   3.511
   16LYS     CE  266   3.012   1.628   3.425
   16LYS    HE1  267   2.959   1.646   3.519
   16LYS    HE2  268   3.006   1.720   3.367
   16LYS     NZ  269   2.934   1.531   3.337
   16LYS    HZ1  270   2.836   1.521   3.355
   16LYS    HZ2  271   2.935   1.553   3.238
   16LYS    HZ3  272   2.973   1.438   3.344
   16LYS      C  273   3.446   1.840   3.631
   16LYS      O  274   3.519   1.873   3.537
   17PHE      N  275   3.378   1.930   3.699
   17PHE      H  276   3.337   1.901   3.786
   17PHE     CA  277   3.379   2.071   3.666
   17PHE     HA  278   3.399   2.084   3.560
   17PHE     CB  279   3.237   2.133   3.700
   17PHE    HB1  280   3.212   2.113   3.804
   17PHE    HB2  281   3.244   2.239   3.683
   17PHE     CG  282   3.134   2.068   3.606
   17PHE    CD1  283   3.136   2.103   3.469
   17PHE    HD1  284   3.212   2.169   3.431
   17PHE    CD2  285   3.031   1.985   3.655
   17PHE    HD2  286   3.030   1.963   3.761
   17PHE    CE1  287   3.026   2.062   3.384
   17PHE    HE1  288   3.020   2.107   3.285
   17PHE    CE2  289   2.943   1.923   3.565
   17PHE    HE2  290   2.873   1.853   3.608
   17PHE     CZ  291   2.933   1.974   3.431
   17PHE     HZ  292   2.856   1.935   3.365
   17PHE      C  293   3.502   2.133   3.739
   17PHE      O  294   3.533   2.097   3.851
   18GLU      N  295   3.567   2.219   3.668
   18GLU      H  296   3.521   2.252   3.584
   18GLU     CA  297   3.681   2.305   3.702
   18GLU     HA  298   3.724   2.265   3.794
   18GLU     CB  299   3.777   2.311   3.582
   18GLU    HB1  300   3.725   2.317   3.487
   18GLU    HB2  301   3.836   2.403   3.578
   18GLU     CG  302   3.870   2.192   3.576
   18GLU    HG1  303   3.804   2.112   3.606
   18GLU    HG2  304   3.908   2.170   3.477
   18GLU     CD  305   3.991   2.195   3.676
   18GLU    OE1  306   4.067   2.093   3.682
   18GLU    OE2  307   4.014   2.300   3.735
   18GLU      C  308   3.627   2.445   3.747
   18GLU      O  309   3.548   2.458   3.840
   19ASP      N  310   3.671   2.550   3.675
   19ASP      H  311   3.724   2.540   3.589
   19ASP     CA  312   3.639   2.691   3.716
   19ASP     HA  313   3.659   2.706   3.822
   19ASP     CB  314   3.729   2.784   3.636
   19ASP    HB1  315   3.710   2.785   3.529
   19ASP    HB2  316   3.708   2.886   3.667
   19ASP     CG  317   3.878   2.754   3.653
   19ASP    OD1  318   3.947   2.701   3.557
   19ASP    OD2  319   3.921   2.771   3.763
   19ASP      C  320   3.496   2.718   3.665
   19ASP      O  321   3.468   2.695   3.550
   20ALA      N  322   3.409   2.761   3.755
   20ALA      H  323   3.430   2.774   3.853
   20ALA     CA  324   3.271   2.791   3.739
   20ALA     HA  325   3.235   2.775   3.637
   20ALA     CB  326   3.179   2.692   3.820
   20ALA    HB1  327   3.078   2.705   3.781
   20ALA    HB2  328   3.198   2.587   3.796
   20ALA    HB3  329   3.160   2.703   3.927
   20ALA      C  330   3.254   2.934   3.794
   20ALA      O  331   3.306   2.966   3.905
   21ALA      N  332   3.185   3.021   3.718
   21ALA      H  333   3.135   2.989   3.636
   21ALA     CA  334   3.161   3.160   3.758
   21ALA     HA  335   3.138   3.152   3.864
   21ALA     CB  336   3.287   3.244   3.750
   21ALA    HB1  337   3.328   3.225   3.651
   21ALA    HB2  338   3.276   3.352   3.766
   21ALA    HB3  339   3.364   3.199   3.814
   21ALA      C  340   3.046   3.221   3.680
   21ALA      O  341   3.023   3.182   3.563
   22ILE      N  342   2.981   3.326   3.735
   22ILE      H  343   3.000   3.330   3.834
   22ILE     CA  344   2.865   3.396   3.681
   22ILE     HA  345   2.861   3.369   3.576
   22ILE     CB  346   2.734   3.348   3.751
   22ILE     HB  347   2.747   3.365   3.858
   22ILE    CG1  348   2.716   3.195   3.737
   22ILE   HG11  349   2.609   3.176   3.728
   22ILE   HG12  350   2.758   3.153   3.645
   22ILE    CG2  351   2.611   3.428   3.699
   22ILE   HG21  352   2.585   3.410   3.594
   22ILE   HG22  353   2.524   3.395   3.755
   22ILE   HG23  354   2.622   3.534   3.722
   22ILE     CD  355   2.752   3.110   3.862
   22ILE    HD1  356   2.726   3.008   3.830
   22ILE    HD2  357   2.860   3.100   3.873
   22ILE    HD3  358   2.703   3.137   3.955
   22ILE      C  359   2.901   3.541   3.707
   22ILE      O  360   2.911   3.585   3.821
   23VAL      N  361   2.903   3.624   3.601
   23VAL      H  362   2.896   3.578   3.511
   23VAL     CA  363   2.968   3.753   3.591
   23VAL     HA  364   2.973   3.786   3.695
   23VAL     CB  365   3.111   3.737   3.528
   23VAL     HB  366   3.101   3.724   3.420
   23VAL    CG1  367   3.212   3.845   3.564
   23VAL   HG11  368   3.187   3.941   3.518
   23VAL   HG12  369   3.228   3.864   3.670
   23VAL   HG13  370   3.310   3.816   3.528
   23VAL    CG2  371   3.177   3.602   3.564
   23VAL   HG21  372   3.275   3.582   3.522
   23VAL   HG22  373   3.189   3.597   3.672
   23VAL   HG23  374   3.115   3.519   3.529
   23VAL      C  375   2.874   3.848   3.522
   23VAL      O  376   2.816   3.817   3.417
   24ASP      N  377   2.867   3.970   3.574
   24ASP      H  378   2.943   3.993   3.636
   24ASP     CA  379   2.791   4.082   3.516
   24ASP     HA  380   2.691   4.047   3.491
   24ASP     CB  381   2.763   4.189   3.625
   24ASP    HB1  382   2.693   4.141   3.694
   24ASP    HB2  383   2.856   4.202   3.680
   24ASP     CG  384   2.719   4.326   3.573
   24ASP    OD1  385   2.610   4.342   3.517
   24ASP    OD2  386   2.796   4.424   3.584
   24ASP      C  387   2.871   4.146   3.399
   24ASP      O  388   2.991   4.136   3.394
   25TYR      N  389   2.806   4.211   3.301
   25TYR      H  390   2.705   4.222   3.307
   25TYR     CA  391   2.874   4.265   3.186
   25TYR     HA  392   2.978   4.293   3.203
   25TYR     CB  393   2.878   4.164   3.076
   25TYR    HB1  394   2.931   4.203   2.988
   25TYR    HB2  395   2.926   4.071   3.104
   25TYR     CG  396   2.739   4.130   3.010
   25TYR    CD1  397   2.656   4.024   3.052
   25TYR    HD1  398   2.665   3.962   3.140
   25TYR    CD2  399   2.693   4.212   2.901
   25TYR    HD2  400   2.750   4.301   2.876
   25TYR    CE1  401   2.546   3.997   2.973
   25TYR    HE1  402   2.473   3.923   3.002
   25TYR    CE2  403   2.589   4.173   2.818
   25TYR    HE2  404   2.571   4.226   2.726
   25TYR     CZ  405   2.512   4.061   2.856
   25TYR     OH  406   2.404   4.022   2.786
   25TYR     HH  407   2.358   3.951   2.828
   25TYR      C  408   2.813   4.396   3.149
   25TYR      O  409   2.848   4.454   3.049
   26LYS      N  410   2.719   4.449   3.229
   26LYS      H  411   2.713   4.396   3.315
   26LYS     CA  412   2.640   4.564   3.201
   26LYS     HA  413   2.698   4.624   3.131
   26LYS     CB  414   2.511   4.520   3.124
   26LYS    HB1  415   2.469   4.619   3.106
   26LYS    HB2  416   2.534   4.486   3.023
   26LYS     CG  417   2.411   4.421   3.194
   26LYS    HG1  418   2.449   4.320   3.199
   26LYS    HG2  419   2.404   4.445   3.300
   26LYS     CD  420   2.267   4.441   3.145
   26LYS    HD1  421   2.191   4.375   3.188
   26LYS    HD2  422   2.237   4.540   3.177
   26LYS     CE  423   2.269   4.427   2.991
   26LYS    HE1  424   2.324   4.509   2.946
   26LYS    HE2  425   2.315   4.334   2.958
   26LYS     NZ  426   2.126   4.419   2.936
   26LYS    HZ1  427   2.096   4.323   2.943
   26LYS    HZ2  428   2.074   4.480   2.998
   26LYS    HZ3  429   2.115   4.453   2.842
   26LYS      C  430   2.621   4.656   3.318
   26LYS      O  431   2.621   4.775   3.300
   27THR      N  432   2.613   4.608   3.445
   27THR      H  433   2.615   4.509   3.466
   27THR     CA  434   2.571   4.692   3.555
   27THR     HA  435   2.494   4.762   3.524
   27THR     CB  436   2.504   4.602   3.660
   27THR     HB  437   2.571   4.545   3.725
   27THR    OG1  438   2.420   4.506   3.605
   27THR    HG1  439   2.473   4.445   3.555
   27THR    CG2  440   2.422   4.677   3.765
   27THR   HG21  441   2.340   4.738   3.727
   27THR   HG22  442   2.366   4.613   3.834
   27THR   HG23  443   2.488   4.745   3.819
   27THR      C  444   2.697   4.768   3.614
   27THR      O  445   2.686   4.891   3.627
   28THR      N  446   2.803   4.694   3.653
   28THR      H  447   2.792   4.596   3.634
   28THR     CA  448   2.936   4.738   3.694
   28THR     HA  449   2.948   4.829   3.637
   28THR     CB  450   2.927   4.791   3.837
   28THR     HB  451   2.839   4.855   3.835
   28THR    OG1  452   3.040   4.867   3.879
   28THR    HG1  453   3.050   4.946   3.828
   28THR    CG2  454   2.892   4.678   3.941
   28THR   HG21  455   2.859   4.726   4.034
   28THR   HG22  456   2.810   4.615   3.908
   28THR   HG23  457   2.986   4.626   3.957
   28THR      C  458   3.054   4.652   3.647
   28THR      O  459   3.167   4.709   3.645
   29LYS      N  460   3.031   4.528   3.603
   29LYS      H  461   2.936   4.495   3.596
   29LYS     CA  462   3.128   4.437   3.541
   29LYS     HA  463   3.058   4.375   3.487
   29LYS     CB  464   3.220   4.498   3.428
   29LYS    HB1  465   3.290   4.575   3.462
   29LYS    HB2  466   3.276   4.411   3.396
   29LYS     CG  467   3.145   4.549   3.301
   29LYS    HG1  468   3.203   4.517   3.215
   29LYS    HG2  469   3.058   4.486   3.287
   29LYS     CD  470   3.108   4.700   3.299
   29LYS    HD1  471   3.032   4.725   3.373
   29LYS    HD2  472   3.194   4.764   3.316
   29LYS     CE  473   3.046   4.739   3.160
   29LYS    HE1  474   3.090   4.703   3.067
   29LYS    HE2  475   2.940   4.713   3.157
   29LYS     NZ  476   3.053   4.885   3.143
   29LYS    HZ1  477   2.995   4.934   3.209
   29LYS    HZ2  478   3.147   4.918   3.161
   29LYS    HZ3  479   3.026   4.915   3.050
   29LYS      C  480   3.198   4.351   3.648
   29LYS      O  481   3.314   4.312   3.631
   30ASN      N  482   3.123   4.320   3.750
   30ASN      H  483   3.023   4.336   3.747
   30ASN     CA  484   3.178   4.251   3.869
   30ASN     HA  485   3.286   4.265   3.872
   30ASN     CB  486   3.120   4.305   4.000
   30ASN    HB1  487   3.191   4.281   4.080
   30ASN    HB2  488   3.122   4.413   4.005
   30ASN     CG  489   2.973   4.279   4.046
   30ASN    OD1  490   2.884   4.341   3.993
   30ASN    ND2  491   2.948   4.181   4.134
   30ASN   HD21  492   3.014   4.111   4.162
   30ASN   HD22  493   2.855   4.170   4.171
   30ASN      C  494   3.140   4.103   3.856
   30ASN      O  495   3.048   4.066   3.781
   31VAL      N  496   3.209   4.012   3.935
   31VAL      H  497   3.276   4.046   4.002
   31VAL     CA  498   3.168   3.869   3.946
   31VAL     HA  499   3.134   3.824   3.852
   31VAL     CB  500   3.297   3.781   3.989
   31VAL     HB  501   3.332   3.819   4.086
   31VAL    CG1  502   3.261   3.635   4.021
   31VAL   HG11  503   3.172   3.632   4.084
   31VAL   HG12  504   3.242   3.574   3.933
   31VAL   HG13  505   3.348   3.592   4.070
   31VAL    CG2  506   3.423   3.786   3.903
   31VAL   HG21  507   3.497   3.712   3.934
   31VAL   HG22  508   3.406   3.762   3.798
   31VAL   HG23  509   3.473   3.881   3.919
   31VAL      C  510   3.051   3.861   4.046
   31VAL      O  511   3.061   3.918   4.151
   32LEU      N  512   2.940   3.789   4.013
   32LEU      H  513   2.955   3.720   3.941
   32LEU     CA  514   2.815   3.780   4.089
   32LEU     HA  515   2.808   3.866   4.156
   32LEU     CB  516   2.693   3.776   3.996
   32LEU    HB1  517   2.704   3.692   3.927
   32LEU    HB2  518   2.604   3.760   4.058
   32LEU     CG  519   2.675   3.901   3.907
   32LEU     HG  520   2.770   3.939   3.869
   32LEU    CD1  521   2.593   3.855   3.783
   32LEU   HD11  522   2.505   3.807   3.824
   32LEU   HD12  523   2.566   3.936   3.714
   32LEU   HD13  524   2.650   3.778   3.729
   32LEU    CD2  525   2.624   4.024   3.981
   32LEU   HD21  526   2.628   4.108   3.911
   32LEU   HD22  527   2.520   4.012   4.011
   32LEU   HD23  528   2.690   4.050   4.064
   32LEU      C  529   2.809   3.648   4.175
   32LEU      O  530   2.754   3.653   4.287
   33ALA      N  531   2.872   3.543   4.121
   33ALA      H  532   2.916   3.560   4.032
   33ALA     CA  533   2.917   3.432   4.199
   33ALA     HA  534   2.957   3.473   4.292
   33ALA     CB  535   2.787   3.349   4.223
   33ALA    HB1  536   2.809   3.243   4.237
   33ALA    HB2  537   2.728   3.381   4.308
   33ALA    HB3  538   2.733   3.347   4.128
   33ALA      C  539   3.023   3.350   4.126
   33ALA      O  540   3.040   3.346   4.005
   34ALA      N  541   3.105   3.289   4.210
   34ALA      H  542   3.087   3.289   4.309
   34ALA     CA  543   3.208   3.196   4.171
   34ALA     HA  544   3.177   3.146   4.079
   34ALA     CB  545   3.331   3.271   4.129
   34ALA    HB1  546   3.393   3.186   4.100
   34ALA    HB2  547   3.306   3.331   4.043
   34ALA    HB3  548   3.373   3.331   4.210
   34ALA      C  549   3.234   3.092   4.282
   34ALA      O  550   3.182   3.107   4.390
   35ILE      N  551   3.312   2.988   4.254
   35ILE      H  552   3.347   2.987   4.159
   35ILE     CA  553   3.377   2.896   4.355
   35ILE     HA  554   3.313   2.876   4.441
   35ILE     CB  555   3.424   2.758   4.285
   35ILE     HB  556   3.484   2.785   4.198
   35ILE    CG1  557   3.308   2.677   4.223
   35ILE   HG11  558   3.248   2.642   4.307
   35ILE   HG12  559   3.245   2.745   4.167
   35ILE    CG2  560   3.513   2.673   4.372
   35ILE   HG21  561   3.609   2.713   4.402
   35ILE   HG22  562   3.456   2.669   4.464
   35ILE   HG23  563   3.515   2.573   4.329
   35ILE     CD  564   3.348   2.564   4.132
   35ILE    HD1  565   3.265   2.531   4.070
   35ILE    HD2  566   3.420   2.607   4.063
   35ILE    HD3  567   3.387   2.475   4.183
   35ILE      C  568   3.502   2.978   4.394
   35ILE      O  569   3.582   3.015   4.307
   36PRO      N  570   3.528   3.006   4.525
   36PRO     CA  571   3.637   3.100   4.567
   36PRO     HA  572   3.644   3.189   4.503
   36PRO     CB  573   3.596   3.129   4.714
   36PRO    HB1  574   3.673   3.158   4.786
   36PRO    HB2  575   3.538   3.219   4.705
   36PRO     CG  576   3.495   3.020   4.762
   36PRO    HG1  577   3.547   2.945   4.822
   36PRO    HG2  578   3.420   3.060   4.831
   36PRO     CD  579   3.444   2.960   4.636
   36PRO    HD1  580   3.446   2.850   4.643
   36PRO    HD2  581   3.343   2.994   4.617
   36PRO      C  582   3.771   3.034   4.557
   36PRO      O  583   3.785   2.913   4.579
   37ASN      N  584   3.878   3.117   4.543
   37ASN      H  585   3.860   3.216   4.539
   37ASN     CA  586   4.019   3.080   4.531
   37ASN     HA  587   4.071   3.173   4.549
   37ASN     CB  588   4.082   2.991   4.639
   37ASN    HB1  589   4.053   3.037   4.734
   37ASN    HB2  590   4.026   2.897   4.633
   37ASN     CG  591   4.234   2.969   4.630
   37ASN    OD1  592   4.315   3.054   4.606
   37ASN    ND2  593   4.280   2.847   4.666
   37ASN   HD21  594   4.220   2.768   4.688
   37ASN   HD22  595   4.379   2.830   4.659
   37ASN      C  596   4.054   3.048   4.381
   37ASN      O  597   4.168   3.020   4.339
   38ARG      N  598   3.960   3.060   4.291
   38ARG      H  599   3.864   3.083   4.311
   38ARG     CA  600   3.972   3.026   4.155
   38ARG     HA  601   4.055   2.956   4.148
   38ARG     CB  602   3.849   2.956   4.093
   38ARG    HB1  603   3.770   3.031   4.100
   38ARG    HB2  604   3.853   2.941   3.986
   38ARG     CG  605   3.821   2.820   4.174
   38ARG    HG1  606   3.818   2.833   4.282
   38ARG    HG2  607   3.727   2.770   4.151
   38ARG     CD  608   3.925   2.702   4.161
   38ARG    HD1  609   4.028   2.726   4.187
   38ARG    HD2  610   3.906   2.619   4.228
   38ARG     NE  611   3.914   2.646   4.023
   38ARG     HE  612   3.903   2.718   3.952
   38ARG     CZ  613   3.942   2.519   3.992
   38ARG    NH1  614   3.944   2.416   4.074
   38ARG   HH11  615   3.904   2.422   4.166
   38ARG   HH12  616   3.963   2.321   4.047
   38ARG    NH2  617   3.964   2.502   3.863
   38ARG   HH21  618   3.956   2.578   3.797
   38ARG   HH22  619   3.992   2.416   3.817
   38ARG      C  620   4.003   3.148   4.067
   38ARG      O  621   3.981   3.261   4.110
   39THR      N  622   4.041   3.123   3.948
   39THR      H  623   4.049   3.025   3.927
   39THR     CA  624   4.098   3.228   3.852
   39THR     HA  625   4.162   3.298   3.905
   39THR     CB  626   4.182   3.156   3.745
   39THR     HB  627   4.193   3.232   3.668
   39THR    OG1  628   4.111   3.046   3.688
   39THR    HG1  629   4.125   2.964   3.733
   39THR    CG2  630   4.317   3.111   3.801
   39THR   HG21  631   4.390   3.191   3.818
   39THR   HG22  632   4.307   3.057   3.895
   39THR   HG23  633   4.376   3.053   3.730
   39THR      C  634   3.980   3.311   3.797
   39THR      O  635   3.978   3.432   3.807
   40PHE      N  636   3.872   3.242   3.761
   40PHE      H  637   3.884   3.142   3.755
   40PHE     CA  638   3.745   3.304   3.720
   40PHE     HA  639   3.769   3.382   3.648
   40PHE     CB  640   3.654   3.192   3.657
   40PHE    HB1  641   3.648   3.110   3.729
   40PHE    HB2  642   3.550   3.225   3.652
   40PHE     CG  643   3.682   3.143   3.512
   40PHE    CD1  644   3.797   3.179   3.440
   40PHE    HD1  645   3.862   3.249   3.490
   40PHE    CD2  646   3.588   3.054   3.451
   40PHE    HD2  647   3.501   3.015   3.501
   40PHE    CE1  648   3.831   3.132   3.308
   40PHE    HE1  649   3.929   3.157   3.270
   40PHE    CE2  650   3.624   2.999   3.323
   40PHE    HE2  651   3.568   2.916   3.282
   40PHE     CZ  652   3.743   3.041   3.253
   40PHE     HZ  653   3.764   3.005   3.154
   40PHE      C  654   3.666   3.374   3.830
   40PHE      O  655   3.561   3.438   3.805
   41ALA      N  656   3.710   3.367   3.955
   41ALA      H  657   3.785   3.300   3.960
   41ALA     CA  658   3.653   3.446   4.066
   41ALA     HA  659   3.545   3.462   4.061
   41ALA     CB  660   3.680   3.353   4.191
   41ALA    HB1  661   3.640   3.392   4.285
   41ALA    HB2  662   3.644   3.252   4.170
   41ALA    HB3  663   3.784   3.331   4.213
   41ALA      C  664   3.724   3.583   4.083
   41ALA      O  665   3.688   3.658   4.170
   42LYS      N  666   3.820   3.616   3.992
   42LYS      H  667   3.855   3.540   3.937
   42LYS     CA  668   3.900   3.734   3.983
   42LYS     HA  669   3.841   3.815   4.028
   42LYS     CB  670   4.022   3.728   4.072
   42LYS    HB1  671   4.080   3.820   4.066
   42LYS    HB2  672   3.980   3.738   4.173
   42LYS     CG  673   4.112   3.603   4.058
   42LYS    HG1  674   4.051   3.519   4.089
   42LYS    HG2  675   4.150   3.599   3.956
   42LYS     CD  676   4.235   3.613   4.152
   42LYS    HD1  677   4.268   3.717   4.159
   42LYS    HD2  678   4.186   3.596   4.248
   42LYS     CE  679   4.353   3.517   4.118
   42LYS    HE1  680   4.337   3.418   4.161
   42LYS    HE2  681   4.359   3.502   4.010
   42LYS     NZ  682   4.473   3.574   4.174
   42LYS    HZ1  683   4.502   3.666   4.139
   42LYS    HZ2  684   4.478   3.597   4.272
   42LYS    HZ3  685   4.550   3.512   4.156
   42LYS      C  686   3.908   3.773   3.843
   42LYS      O  687   4.022   3.804   3.798
   43ILE      N  688   3.796   3.780   3.768
   43ILE      H  689   3.708   3.760   3.814
   43ILE     CA  690   3.799   3.826   3.627
   43ILE     HA  691   3.889   3.783   3.584
   43ILE     CB  692   3.681   3.771   3.541
   43ILE     HB  693   3.582   3.811   3.562
   43ILE    CG1  694   3.689   3.618   3.539
   43ILE   HG11  695   3.785   3.581   3.503
   43ILE   HG12  696   3.667   3.591   3.642
   43ILE    CG2  697   3.694   3.822   3.392
   43ILE   HG21  698   3.699   3.931   3.388
   43ILE   HG22  699   3.782   3.773   3.352
   43ILE   HG23  700   3.610   3.794   3.328
   43ILE     CD  701   3.582   3.544   3.451
   43ILE    HD1  702   3.604   3.439   3.430
   43ILE    HD2  703   3.489   3.552   3.507
   43ILE    HD3  704   3.564   3.590   3.354
   43ILE      C  705   3.793   3.982   3.630
   43ILE      O  706   3.704   4.039   3.685
   44ASN      N  707   3.898   4.039   3.569
   44ASN      H  708   3.969   3.979   3.532
   44ASN     CA  709   3.925   4.187   3.561
   44ASN     HA  710   3.934   4.218   3.665
   44ASN     CB  711   4.051   4.217   3.485
   44ASN    HB1  712   4.134   4.153   3.515
   44ASN    HB2  713   4.040   4.192   3.379
   44ASN     CG  714   4.100   4.364   3.495
   44ASN    OD1  715   4.054   4.447   3.418
   44ASN    ND2  716   4.190   4.402   3.587
   44ASN   HD21  717   4.220   4.338   3.660
   44ASN   HD22  718   4.230   4.494   3.600
   44ASN      C  719   3.803   4.256   3.498
   44ASN      O  720   3.763   4.214   3.386
   45PRO      N  721   3.737   4.359   3.551
   45PRO     CA  722   3.627   4.431   3.493
   45PRO     HA  723   3.553   4.352   3.478
   45PRO     CB  724   3.574   4.532   3.602
   45PRO    HB1  725   3.569   4.632   3.559
   45PRO    HB2  726   3.474   4.516   3.643
   45PRO     CG  727   3.671   4.529   3.720
   45PRO    HG1  728   3.720   4.625   3.736
   45PRO    HG2  729   3.617   4.503   3.811
   45PRO     CD  730   3.765   4.413   3.682
   45PRO    HD1  731   3.862   4.462   3.673
   45PRO    HD2  732   3.752   4.337   3.759
   45PRO      C  733   3.656   4.510   3.365
   45PRO      O  734   3.566   4.554   3.295
   46GLY      N  735   3.784   4.510   3.321
   46GLY      H  736   3.861   4.467   3.370
   46GLY     CA  737   3.822   4.559   3.191
   46GLY    HA1  738   3.763   4.642   3.153
   46GLY    HA2  739   3.922   4.594   3.218
   46GLY      C  740   3.846   4.445   3.087
   46GLY      O  741   3.857   4.484   2.973
   47GLU      N  742   3.858   4.317   3.135
   47GLU      H  743   3.819   4.301   3.226
   47GLU     CA  744   3.878   4.202   3.048
   47GLU     HA  745   3.925   4.232   2.955
   47GLU     CB  746   3.953   4.086   3.128
   47GLU    HB1  747   4.041   4.132   3.173
   47GLU    HB2  748   3.891   4.035   3.202
   47GLU     CG  749   4.002   3.965   3.054
   47GLU    HG1  750   4.036   3.887   3.122
   47GLU    HG2  751   3.920   3.932   2.989
   47GLU     CD  752   4.127   3.998   2.976
   47GLU    OE1  753   4.132   3.966   2.856
   47GLU    OE2  754   4.224   4.068   3.027
   47GLU      C  755   3.734   4.142   3.015
   47GLU      O  756   3.722   4.058   2.925
   48VAL      N  757   3.624   4.178   3.088
   48VAL      H  758   3.644   4.211   3.181
   48VAL     CA  759   3.488   4.147   3.038
   48VAL     HA  760   3.488   4.040   3.019
   48VAL     CB  761   3.383   4.176   3.149
   48VAL     HB  762   3.392   4.283   3.168
   48VAL    CG1  763   3.230   4.156   3.114
   48VAL   HG11  764   3.167   4.172   3.201
   48VAL   HG12  765   3.199   4.223   3.033
   48VAL   HG13  766   3.208   4.057   3.073
   48VAL    CG2  767   3.408   4.100   3.275
   48VAL   HG21  768   3.514   4.096   3.300
   48VAL   HG22  769   3.355   4.138   3.362
   48VAL   HG23  770   3.375   3.999   3.251
   48VAL      C  771   3.453   4.211   2.901
   48VAL      O  772   3.381   4.154   2.819
   49ILE      N  773   3.489   4.338   2.887
   49ILE      H  774   3.534   4.377   2.969
   49ILE     CA  775   3.460   4.425   2.775
   49ILE     HA  776   3.352   4.435   2.784
   49ILE     CB  777   3.519   4.561   2.800
   49ILE     HB  778   3.627   4.554   2.809
   49ILE    CG1  779   3.478   4.627   2.942
   49ILE   HG11  780   3.372   4.647   2.928
   49ILE   HG12  781   3.497   4.555   3.022
   49ILE    CG2  782   3.514   4.659   2.688
   49ILE   HG21  783   3.417   4.655   2.640
   49ILE   HG22  784   3.531   4.762   2.722
   49ILE   HG23  785   3.592   4.647   2.613
   49ILE     CD  786   3.552   4.764   2.981
   49ILE    HD1  787   3.554   4.846   2.908
   49ILE    HD2  788   3.516   4.809   3.074
   49ILE    HD3  789   3.656   4.737   2.998
   49ILE      C  790   3.463   4.364   2.632
   49ILE      O  791   3.366   4.372   2.559
   50PRO      N  792   3.579   4.323   2.589
   50PRO     CA  793   3.603   4.284   2.446
   50PRO     HA  794   3.559   4.356   2.377
   50PRO     CB  795   3.757   4.287   2.421
   50PRO    HB1  796   3.783   4.215   2.344
   50PRO    HB2  797   3.792   4.384   2.385
   50PRO     CG  798   3.806   4.254   2.561
   50PRO    HG1  799   3.804   4.146   2.575
   50PRO    HG2  800   3.911   4.285   2.568
   50PRO     CD  801   3.705   4.312   2.654
   50PRO    HD1  802   3.700   4.252   2.746
   50PRO    HD2  803   3.741   4.410   2.685
   50PRO      C  804   3.534   4.158   2.408
   50PRO      O  805   3.507   4.131   2.291
   51LEU      N  806   3.487   4.076   2.512
   51LEU      H  807   3.513   4.101   2.607
   51LEU     CA  808   3.400   3.957   2.489
   51LEU     HA  809   3.461   3.876   2.448
   51LEU     CB  810   3.355   3.895   2.626
   51LEU    HB1  811   3.302   3.973   2.680
   51LEU    HB2  812   3.287   3.810   2.618
   51LEU     CG  813   3.468   3.839   2.716
   51LEU     HG  814   3.543   3.916   2.732
   51LEU    CD1  815   3.404   3.817   2.858
   51LEU   HD11  816   3.354   3.720   2.854
   51LEU   HD12  817   3.474   3.817   2.942
   51LEU   HD13  818   3.334   3.898   2.873
   51LEU    CD2  819   3.547   3.725   2.662
   51LEU   HD21  820   3.487   3.648   2.615
   51LEU   HD22  821   3.604   3.769   2.580
   51LEU   HD23  822   3.622   3.685   2.730
   51LEU      C  823   3.271   3.982   2.414
   51LEU      O  824   3.231   3.903   2.326
   52ILE      N  825   3.208   4.094   2.443
   52ILE      H  826   3.256   4.150   2.511
   52ILE     CA  827   3.073   4.130   2.404
   52ILE     HA  828   3.033   4.054   2.338
   52ILE     CB  829   2.974   4.125   2.528
   52ILE     HB  830   2.886   4.184   2.500
   52ILE    CG1  831   3.031   4.189   2.659
   52ILE   HG11  832   2.966   4.160   2.742
   52ILE   HG12  833   3.123   4.145   2.696
   52ILE    CG2  834   2.927   3.977   2.547
   52ILE   HG21  835   2.874   3.939   2.459
   52ILE   HG22  836   3.011   3.909   2.564
   52ILE   HG23  837   2.868   3.956   2.636
   52ILE     CD  838   3.030   4.338   2.662
   52ILE    HD1  839   3.115   4.385   2.612
   52ILE    HD2  840   2.937   4.381   2.627
   52ILE    HD3  841   3.042   4.363   2.767
   52ILE      C  842   3.065   4.258   2.323
   52ILE      O  843   2.962   4.326   2.309
   53THR      N  844   3.180   4.301   2.265
   53THR      H  845   3.254   4.232   2.267
   53THR     CA  846   3.207   4.411   2.176
   53THR     HA  847   3.107   4.421   2.133
   53THR     CB  848   3.223   4.545   2.250
   53THR     HB  849   3.243   4.624   2.177
   53THR    OG1  850   3.342   4.545   2.334
   53THR    HG1  851   3.326   4.484   2.404
   53THR    CG2  852   3.114   4.589   2.337
   53THR   HG21  853   3.122   4.693   2.366
   53THR   HG22  854   3.012   4.584   2.300
   53THR   HG23  855   3.111   4.537   2.433
   53THR      C  856   3.296   4.390   2.059
   53THR      O  857   3.275   4.451   1.954
   54ASN      N  858   3.404   4.316   2.074
   54ASN      H  859   3.414   4.264   2.160
   54ASN     CA  860   3.512   4.299   1.971
   54ASN     HA  861   3.510   4.387   1.907
   54ASN     CB  862   3.653   4.284   2.041
   54ASN    HB1  863   3.654   4.352   2.126
   54ASN    HB2  864   3.665   4.183   2.080
   54ASN     CG  865   3.772   4.303   1.945
   54ASN    OD1  866   3.780   4.224   1.848
   54ASN    ND2  867   3.864   4.394   1.965
   54ASN   HD21  868   3.853   4.457   2.042
   54ASN   HD22  869   3.931   4.412   1.892
   54ASN      C  870   3.468   4.174   1.891
   54ASN      O  871   3.445   4.061   1.943
   55HIS      N  872   3.456   4.189   1.760
   55HIS      H  873   3.489   4.275   1.718
   55HIS     CA  874   3.410   4.090   1.663
   55HIS     HA  875   3.325   4.035   1.704
   55HIS     CB  876   3.363   4.164   1.534
   55HIS    HB1  877   3.454   4.212   1.496
   55HIS    HB2  878   3.327   4.092   1.462
   55HIS     CG  879   3.243   4.247   1.548
   55HIS    ND1  880   3.117   4.207   1.487
   55HIS    CD2  881   3.226   4.368   1.609
   55HIS    HD2  882   3.305   4.413   1.669
   55HIS    CE1  883   3.033   4.305   1.524
   55HIS    HE1  884   2.928   4.313   1.503
   55HIS    NE2  885   3.095   4.405   1.591
   55HIS    HE2  886   3.053   4.494   1.616
   55HIS      C  887   3.521   3.998   1.627
   55HIS      O  888   3.506   3.900   1.551
   56ASN      N  889   3.641   4.016   1.682
   56ASN      H  890   3.642   4.109   1.721
   56ASN     CA  891   3.767   3.970   1.636
   56ASN     HA  892   3.754   3.873   1.590
   56ASN     CB  893   3.841   4.069   1.538
   56ASN    HB1  894   3.876   4.153   1.597
   56ASN    HB2  895   3.936   4.023   1.511
   56ASN     CG  896   3.775   4.104   1.399
   56ASN    OD1  897   3.720   4.015   1.332
   56ASN    ND2  898   3.776   4.232   1.365
   56ASN   HD21  899   3.806   4.306   1.426
   56ASN   HD22  900   3.726   4.266   1.284
   56ASN      C  901   3.855   3.908   1.750
   56ASN      O  902   3.975   3.885   1.725
   57ILE      N  903   3.799   3.903   1.870
   57ILE      H  904   3.704   3.934   1.884
   57ILE     CA  905   3.871   3.849   1.986
   57ILE     HA  906   3.972   3.890   1.989
   57ILE     CB  907   3.790   3.888   2.116
   57ILE     HB  908   3.782   3.995   2.112
   57ILE    CG1  909   3.870   3.839   2.244
   57ILE   HG11  910   3.903   3.736   2.253
   57ILE   HG12  911   3.964   3.895   2.244
   57ILE    CG2  912   3.652   3.817   2.114
   57ILE   HG21  913   3.666   3.711   2.129
   57ILE   HG22  914   3.579   3.855   2.186
   57ILE   HG23  915   3.606   3.836   2.017
   57ILE     CD  916   3.797   3.856   2.376
   57ILE    HD1  917   3.859   3.830   2.461
   57ILE    HD2  918   3.782   3.962   2.399
   57ILE    HD3  919   3.701   3.804   2.383
   57ILE      C  920   3.882   3.698   1.962
   57ILE      O  921   3.785   3.631   1.918
   58LEU      N  922   3.998   3.643   1.994
   58LEU      H  923   4.069   3.709   2.026
   58LEU     CA  924   4.040   3.502   1.984
   58LEU     HA  925   3.945   3.453   2.003
   58LEU     CB  926   4.095   3.469   1.841
   58LEU    HB1  927   4.176   3.535   1.811
   58LEU    HB2  928   4.156   3.380   1.856
   58LEU     CG  929   3.993   3.455   1.726
   58LEU     HG  930   3.944   3.551   1.709
   58LEU    CD1  931   4.063   3.421   1.588
   58LEU   HD11  932   4.122   3.329   1.591
   58LEU   HD12  933   3.996   3.420   1.502
   58LEU   HD13  934   4.137   3.500   1.573
   58LEU    CD2  935   3.886   3.347   1.750
   58LEU   HD21  936   3.918   3.252   1.792
   58LEU   HD22  937   3.811   3.374   1.823
   58LEU   HD23  938   3.821   3.322   1.666
   58LEU      C  939   4.131   3.452   2.093
   58LEU      O  940   4.161   3.334   2.101
   59LYS      N  941   4.180   3.537   2.186
   59LYS      H  942   4.164   3.633   2.161
   59LYS     CA  943   4.278   3.506   2.289
   59LYS     HA  944   4.252   3.406   2.324
   59LYS     CB  945   4.417   3.508   2.224
   59LYS    HB1  946   4.479   3.504   2.314
   59LYS    HB2  947   4.441   3.421   2.163
   59LYS     CG  948   4.454   3.637   2.141
   59LYS    HG1  949   4.388   3.633   2.055
   59LYS    HG2  950   4.422   3.721   2.204
   59LYS     CD  951   4.603   3.637   2.096
   59LYS    HD1  952   4.663   3.651   2.186
   59LYS    HD2  953   4.632   3.537   2.063
   59LYS     CE  954   4.644   3.748   2.004
   59LYS    HE1  955   4.612   3.725   1.902
   59LYS    HE2  956   4.578   3.835   2.015
   59LYS     NZ  957   4.784   3.771   2.012
   59LYS    HZ1  958   4.813   3.817   1.926
   59LYS    HZ2  959   4.801   3.824   2.096
   59LYS    HZ3  960   4.826   3.679   2.024
   59LYS      C  961   4.267   3.587   2.424
   59LYS      O  962   4.350   3.669   2.462
   60PRO      N  963   4.155   3.578   2.504
   60PRO     CA  964   4.142   3.653   2.634
   60PRO     HA  965   4.170   3.754   2.600
   60PRO     CB  966   3.992   3.643   2.673
   60PRO    HB1  967   3.965   3.624   2.777
   60PRO    HB2  968   3.940   3.737   2.656
   60PRO     CG  969   3.938   3.514   2.599
   60PRO    HG1  970   3.954   3.427   2.663
   60PRO    HG2  971   3.831   3.521   2.584
   60PRO     CD  972   4.033   3.504   2.475
   60PRO    HD1  973   4.057   3.400   2.453
   60PRO    HD2  974   3.984   3.545   2.387
   60PRO      C  975   4.228   3.598   2.753
   60PRO      O  976   4.251   3.473   2.763
   61LEU      N  977   4.267   3.691   2.846
   61LEU      H  978   4.224   3.782   2.848
   61LEU     CA  979   4.343   3.661   2.963
   61LEU     HA  980   4.398   3.567   2.950
   61LEU     CB  981   4.457   3.764   2.978
   61LEU    HB1  982   4.493   3.799   2.882
   61LEU    HB2  983   4.426   3.856   3.028
   61LEU     CG  984   4.579   3.707   3.060
   61LEU     HG  985   4.542   3.627   3.124
   61LEU    CD1  986   4.683   3.646   2.969
   61LEU   HD11  987   4.642   3.576   2.896
   61LEU   HD12  988   4.744   3.715   2.910
   61LEU   HD13  989   4.752   3.583   3.025
   61LEU    CD2  990   4.646   3.809   3.143
   61LEU   HD21  991   4.732   3.765   3.195
   61LEU   HD22  992   4.686   3.883   3.075
   61LEU   HD23  993   4.570   3.859   3.201
   61LEU      C  994   4.248   3.665   3.085
   61LEU      O  995   4.285   3.714   3.192
   62ILE      N  996   4.126   3.619   3.068
   62ILE      H  997   4.126   3.573   2.978
   62ILE     CA  998   4.023   3.594   3.172
   62ILE     HA  999   3.996   3.692   3.207
   62ILE     CB 1000   3.897   3.534   3.107
   62ILE     HB 1001   3.834   3.493   3.186
   62ILE    CG1 1002   3.920   3.419   3.006
   62ILE   HG11 1003   3.962   3.449   2.910
   62ILE   HG12 1004   3.990   3.360   3.065
   62ILE    CG2 1005   3.807   3.646   3.047
   62ILE   HG21 1006   3.864   3.706   2.976
   62ILE   HG22 1007   3.724   3.607   2.989
   62ILE   HG23 1008   3.774   3.708   3.131
   62ILE     CD 1009   3.803   3.336   2.958
   62ILE    HD1 1010   3.750   3.298   3.046
   62ILE    HD2 1011   3.726   3.390   2.904
   62ILE    HD3 1012   3.831   3.250   2.896
   62ILE      C 1013   4.074   3.518   3.291
   62ILE      O 1014   4.061   3.394   3.293
   63GLY      N 1015   4.115   3.585   3.400
   63GLY      H 1016   4.126   3.683   3.374
   63GLY     CA 1017   4.162   3.527   3.531
   63GLY    HA1 1018   4.129   3.587   3.616
   63GLY    HA2 1019   4.135   3.423   3.550
   63GLY      C 1020   4.313   3.527   3.546
   63GLY      O 1021   4.375   3.465   3.631
   64GLN      N 1022   4.374   3.589   3.452
   64GLN      H 1023   4.316   3.630   3.381
   64GLN     CA 1024   4.517   3.604   3.424
   64GLN     HA 1025   4.518   3.685   3.351
   64GLN     CB 1026   4.599   3.649   3.554
   64GLN    HB1 1027   4.547   3.706   3.631
   64GLN    HB2 1028   4.624   3.559   3.611
   64GLN     CG 1029   4.725   3.728   3.531
   64GLN    HG1 1030   4.781   3.731   3.625
   64GLN    HG2 1031   4.798   3.686   3.461
   64GLN     CD 1032   4.702   3.878   3.499
   64GLN    OE1 1033   4.799   3.946   3.466
   64GLN    NE2 1034   4.581   3.932   3.508
   64GLN   HE21 1035   4.519   3.898   3.580
   64GLN   HE22 1036   4.547   4.014   3.461
   64GLN      C 1037   4.580   3.480   3.345
   64GLN      O 1038   4.701   3.460   3.335
   65LYS      N 1039   4.497   3.396   3.291
   65LYS      H 1040   4.398   3.416   3.291
   65LYS     CA 1041   4.523   3.268   3.222
   65LYS     HA 1042   4.632   3.262   3.218
   65LYS     CB 1043   4.462   3.146   3.304
   65LYS    HB1 1044   4.495   3.054   3.255
   65LYS    HB2 1045   4.506   3.136   3.403
   65LYS     CG 1046   4.309   3.140   3.310
   65LYS    HG1 1047   4.270   3.217   3.378
   65LYS    HG2 1048   4.261   3.149   3.213
   65LYS     CD 1049   4.289   3.014   3.385
   65LYS    HD1 1050   4.359   2.932   3.366
   65LYS    HD2 1051   4.309   3.030   3.491
   65LYS     CE 1052   4.149   2.961   3.358
   65LYS    HE1 1053   4.078   3.034   3.396
   65LYS    HE2 1054   4.133   2.956   3.251
   65LYS     NZ 1055   4.129   2.826   3.415
   65LYS    HZ1 1056   4.179   2.801   3.499
   65LYS    HZ2 1057   4.032   2.809   3.440
   65LYS    HZ3 1058   4.152   2.750   3.352
   65LYS      C 1059   4.477   3.283   3.082
   65LYS      O 1060   4.365   3.335   3.063
   66PHE      N 1061   4.555   3.239   2.982
   66PHE      H 1062   4.638   3.192   3.015
   66PHE     CA 1063   4.546   3.267   2.837
   66PHE     HA 1064   4.499   3.364   2.820
   66PHE     CB 1065   4.691   3.270   2.788
   66PHE    HB1 1066   4.748   3.344   2.843
   66PHE    HB2 1067   4.745   3.177   2.803
   66PHE     CG 1068   4.706   3.317   2.644
   66PHE    CD1 1069   4.706   3.219   2.540
   66PHE    HD1 1070   4.706   3.114   2.563
   66PHE    CD2 1071   4.713   3.454   2.613
   66PHE    HD2 1072   4.712   3.532   2.688
   66PHE    CE1 1073   4.708   3.263   2.404
   66PHE    HE1 1074   4.697   3.199   2.318
   66PHE    CE2 1075   4.726   3.497   2.479
   66PHE    HE2 1076   4.737   3.603   2.462
   66PHE     CZ 1077   4.724   3.402   2.373
   66PHE     HZ 1078   4.746   3.429   2.271
   66PHE      C 1079   4.461   3.153   2.775
   66PHE      O 1080   4.511   3.039   2.762
   67CYS      N 1081   4.334   3.184   2.730
   67CYS      H 1082   4.304   3.280   2.737
   67CYS     CA 1083   4.241   3.087   2.675
   67CYS     HA 1084   4.276   2.986   2.688
   67CYS     CB 1085   4.103   3.091   2.765
   67CYS    HB1 1086   4.061   3.192   2.762
   67CYS    HB2 1087   4.029   3.021   2.726
   67CYS     SG 1088   4.130   3.065   2.950
   67CYS     HG 1089   4.174   3.186   2.985
   67CYS      C 1090   4.217   3.127   2.529
   67CYS      O 1091   4.217   3.248   2.498
   68ILE      N 1092   4.212   3.031   2.439
   68ILE      H 1093   4.204   2.935   2.467
   68ILE     CA 1094   4.203   3.050   2.296
   68ILE     HA 1095   4.212   3.156   2.276
   68ILE     CB 1096   4.322   2.980   2.221
   68ILE     HB 1097   4.302   2.874   2.231
   68ILE    CG1 1098   4.463   3.011   2.288
   68ILE   HG11 1099   4.478   3.118   2.300
   68ILE   HG12 1100   4.471   2.965   2.387
   68ILE    CG2 1101   4.325   3.018   2.073
   68ILE   HG21 1102   4.367   2.943   2.003
   68ILE   HG22 1103   4.225   3.026   2.032
   68ILE   HG23 1104   4.372   3.111   2.043
   68ILE     CD 1105   4.588   2.952   2.207
   68ILE    HD1 1106   4.597   2.982   2.103
   68ILE    HD2 1107   4.677   2.975   2.266
   68ILE    HD3 1108   4.580   2.843   2.206
   68ILE      C 1109   4.063   3.002   2.258
   68ILE      O 1110   4.016   2.892   2.292
   69VAL      N 1111   3.988   3.080   2.177
   69VAL      H 1112   4.041   3.157   2.138
   69VAL     CA 1113   3.850   3.057   2.127
   69VAL     HA 1114   3.781   3.015   2.201
   69VAL     CB 1115   3.796   3.198   2.102
   69VAL     HB 1116   3.849   3.238   2.015
   69VAL    CG1 1117   3.654   3.211   2.048
   69VAL   HG11 1118   3.584   3.179   2.125
   69VAL   HG12 1119   3.648   3.316   2.021
   69VAL   HG13 1120   3.648   3.150   1.958
   69VAL    CG2 1121   3.814   3.298   2.213
   69VAL   HG21 1122   3.915   3.301   2.253
   69VAL   HG22 1123   3.797   3.400   2.177
   69VAL   HG23 1124   3.748   3.273   2.297
   69VAL      C 1125   3.855   2.960   2.010
   69VAL      O 1126   3.938   2.974   1.916
   70TYR      N 1127   3.754   2.873   1.994
   70TYR      H 1128   3.700   2.859   2.079
   70TYR     CA 1129   3.738   2.782   1.885
   70TYR     HA 1130   3.803   2.814   1.803
   70TYR     CB 1131   3.797   2.643   1.921
   70TYR    HB1 1132   3.814   2.594   1.824
   70TYR    HB2 1133   3.900   2.658   1.953
   70TYR     CG 1134   3.726   2.541   2.015
   70TYR    CD1 1135   3.662   2.429   1.968
   70TYR    HD1 1136   3.674   2.400   1.865
   70TYR    CD2 1137   3.708   2.575   2.151
   70TYR    HD2 1138   3.746   2.666   2.195
   70TYR    CE1 1139   3.579   2.357   2.049
   70TYR    HE1 1140   3.526   2.271   2.010
   70TYR    CE2 1141   3.633   2.491   2.233
   70TYR    HE2 1142   3.618   2.495   2.340
   70TYR     CZ 1143   3.563   2.380   2.184
   70TYR     OH 1144   3.484   2.294   2.257
   70TYR     HH 1145   3.443   2.328   2.335
   70TYR      C 1146   3.604   2.781   1.821
   70TYR      O 1147   3.580   2.719   1.716
   71THR      N 1148   3.503   2.857   1.874
   71THR      H 1149   3.528   2.876   1.970
   71THR     CA 1150   3.401   2.923   1.809
   71THR     HA 1151   3.457   2.965   1.725
   71THR     CB 1152   3.288   2.839   1.745
   71THR     HB 1153   3.334   2.781   1.665
   71THR    OG1 1154   3.174   2.913   1.700
   71THR    HG1 1155   3.176   2.930   1.608
   71THR    CG2 1156   3.227   2.744   1.847
   71THR   HG21 1157   3.291   2.665   1.885
   71THR   HG22 1158   3.196   2.794   1.939
   71THR   HG23 1159   3.140   2.691   1.806
   71THR      C 1160   3.360   3.047   1.890
   71THR      O 1161   3.385   3.045   2.006
   72ASN      N 1162   3.296   3.152   1.826
   72ASN      H 1163   3.273   3.137   1.728
   72ASN     CA 1164   3.244   3.261   1.902
   72ASN     HA 1165   3.240   3.256   2.010
   72ASN     CB 1166   3.339   3.381   1.882
   72ASN    HB1 1167   3.438   3.337   1.899
   72ASN    HB2 1168   3.343   3.399   1.774
   72ASN     CG 1169   3.301   3.500   1.974
   72ASN    OD1 1170   3.212   3.501   2.054
   72ASN    ND2 1171   3.364   3.612   1.954
   72ASN   HD21 1172   3.444   3.630   1.894
   72ASN   HD22 1173   3.333   3.695   2.003
   72ASN      C 1174   3.113   3.302   1.835
   72ASN      O 1175   3.097   3.315   1.712
   73SER      N 1176   3.006   3.319   1.917
   73SER      H 1177   3.016   3.303   2.016
   73SER     CA 1178   2.875   3.363   1.877
   73SER     HA 1179   2.891   3.429   1.793
   73SER     CB 1180   2.794   3.243   1.814
   73SER    HB1 1181   2.689   3.271   1.806
   73SER    HB2 1182   2.835   3.225   1.715
   73SER     OG 1183   2.801   3.118   1.887
   73SER     HG 1184   2.793   3.140   1.978
   73SER      C 1185   2.812   3.448   1.983
   73SER      O 1186   2.687   3.442   2.000
   74LEU      N 1187   2.888   3.513   2.073
   74LEU      H 1188   2.985   3.484   2.077
   74LEU     CA 1189   2.833   3.564   2.198
   74LEU     HA 1190   2.756   3.497   2.236
   74LEU     CB 1191   2.956   3.594   2.295
   74LEU    HB1 1192   3.045   3.534   2.275
   74LEU    HB2 1193   3.002   3.684   2.254
   74LEU     CG 1194   2.940   3.589   2.443
   74LEU     HG 1195   2.867   3.664   2.470
   74LEU    CD1 1196   2.899   3.446   2.488
   74LEU   HD11 1197   2.810   3.422   2.430
   74LEU   HD12 1198   2.963   3.364   2.454
   74LEU   HD13 1199   2.879   3.432   2.594
   74LEU    CD2 1200   3.073   3.635   2.499
   74LEU   HD21 1201   3.042   3.664   2.599
   74LEU   HD22 1202   3.146   3.554   2.496
   74LEU   HD23 1203   3.113   3.723   2.448
   74LEU      C 1204   2.764   3.703   2.177
   74LEU      O 1205   2.706   3.758   2.271
   75MET      N 1206   2.768   3.754   2.055
   75MET      H 1207   2.835   3.710   1.994
   75MET     CA 1208   2.693   3.874   2.025
   75MET     HA 1209   2.670   3.945   2.104
   75MET     CB 1210   2.781   3.965   1.935
   75MET    HB1 1211   2.822   3.910   1.852
   75MET    HB2 1212   2.734   4.045   1.878
   75MET     CG 1213   2.890   4.037   2.024
   75MET    HG1 1214   2.841   4.074   2.114
   75MET    HG2 1215   2.967   3.965   2.049
   75MET     SD 1216   2.960   4.176   1.933
   75MET     CE 1217   3.068   4.100   1.817
   75MET    HE1 1218   3.003   4.091   1.729
   75MET    HE2 1219   3.154   4.167   1.812
   75MET    HE3 1220   3.105   4.003   1.850
   75MET      C 1221   2.562   3.832   1.945
   75MET      O 1222   2.500   3.925   1.886
   76ASP      N 1223   2.519   3.710   1.959
   76ASP      H 1224   2.591   3.651   1.998
   76ASP     CA 1225   2.398   3.645   1.904
   76ASP     HA 1226   2.339   3.708   1.837
   76ASP     CB 1227   2.436   3.520   1.819
   76ASP    HB1 1228   2.524   3.528   1.754
   76ASP    HB2 1229   2.474   3.441   1.884
   76ASP     CG 1230   2.324   3.456   1.748
   76ASP    OD1 1231   2.270   3.362   1.802
   76ASP    OD2 1232   2.285   3.511   1.643
   76ASP      C 1233   2.301   3.596   2.017
   76ASP      O 1234   2.342   3.569   2.131
   77GLU      N 1235   2.174   3.587   1.985
   77GLU      H 1236   2.155   3.605   1.887
   77GLU     CA 1237   2.060   3.567   2.072
   77GLU     HA 1238   2.068   3.572   2.180
   77GLU     CB 1239   1.945   3.662   2.016
   77GLU    HB1 1240   1.992   3.756   1.985
   77GLU    HB2 1241   1.917   3.615   1.922
   77GLU     CG 1242   1.820   3.683   2.110
   77GLU    HG1 1243   1.757   3.765   2.074
   77GLU    HG2 1244   1.758   3.594   2.118
   77GLU     CD 1245   1.855   3.723   2.258
   77GLU    OE1 1246   1.785   3.679   2.355
   77GLU    OE2 1247   1.956   3.790   2.281
   77GLU      C 1248   2.008   3.420   2.061
   77GLU      O 1249   1.915   3.383   2.135
   78ASN      N 1250   2.061   3.340   1.965
   78ASN      H 1251   2.142   3.373   1.915
   78ASN     CA 1252   2.013   3.206   1.933
   78ASN     HA 1253   1.920   3.193   1.988
   78ASN     CB 1254   2.002   3.191   1.778
   78ASN    HB1 1255   1.957   3.280   1.734
   78ASN    HB2 1256   2.096   3.179   1.725
   78ASN     CG 1257   1.908   3.076   1.739
   78ASN    OD1 1258   1.950   2.962   1.751
   78ASN    ND2 1259   1.791   3.106   1.680
   78ASN   HD21 1260   1.766   3.199   1.655
   78ASN   HD22 1261   1.735   3.026   1.653
   78ASN      C 1262   2.112   3.102   1.981
   78ASN      O 1263   2.077   2.995   2.035
   79THR      N 1264   2.243   3.133   1.970
   79THR      H 1265   2.268   3.221   1.927
   79THR     CA 1266   2.354   3.047   2.015
   79THR     HA 1267   2.318   2.978   2.092
   79THR     CB 1268   2.412   2.955   1.902
   79THR     HB 1269   2.481   2.882   1.945
   79THR    OG1 1270   2.498   3.030   1.805
   79THR    HG1 1271   2.563   3.077   1.855
   79THR    CG2 1272   2.307   2.875   1.818
   79THR   HG21 1273   2.252   2.810   1.885
   79THR   HG22 1274   2.233   2.947   1.783
   79THR   HG23 1275   2.350   2.811   1.740
   79THR      C 1276   2.456   3.140   2.086
   79THR      O 1277   2.570   3.160   2.045
   80TYR      N 1278   2.405   3.206   2.189
   80TYR      H 1279   2.308   3.179   2.200
   80TYR     CA 1280   2.451   3.311   2.274
   80TYR     HA 1281   2.483   3.385   2.200
   80TYR     CB 1282   2.328   3.356   2.366
   80TYR    HB1 1283   2.358   3.435   2.435
   80TYR    HB2 1284   2.263   3.415   2.302
   80TYR     CG 1285   2.245   3.241   2.439
   80TYR    CD1 1286   2.304   3.158   2.536
   80TYR    HD1 1287   2.407   3.179   2.561
   80TYR    CD2 1288   2.112   3.212   2.404
   80TYR    HD2 1289   2.049   3.261   2.331
   80TYR    CE1 1290   2.234   3.050   2.595
   80TYR    HE1 1291   2.272   2.980   2.668
   80TYR    CE2 1292   2.044   3.107   2.463
   80TYR    HE2 1293   1.943   3.078   2.440
   80TYR     CZ 1294   2.102   3.032   2.568
   80TYR     OH 1295   2.038   2.930   2.629
   80TYR     HH 1296   1.950   2.961   2.642
   80TYR      C 1297   2.579   3.277   2.353
   80TYR      O 1298   2.592   3.308   2.472
   81ALA      N 1299   2.683   3.218   2.290
   81ALA      H 1300   2.674   3.217   2.189
   81ALA     CA 1301   2.788   3.140   2.352
   81ALA     HA 1302   2.799   3.184   2.451
   81ALA     CB 1303   2.752   2.989   2.354
   81ALA    HB1 1304   2.783   2.939   2.445
   81ALA    HB2 1305   2.643   2.979   2.355
   81ALA    HB3 1306   2.790   2.929   2.271
   81ALA      C 1307   2.921   3.163   2.273
   81ALA      O 1308   2.915   3.181   2.149
   82MET      N 1309   3.030   3.156   2.359
   82MET      H 1310   3.010   3.145   2.458
   82MET     CA 1311   3.170   3.151   2.317
   82MET     HA 1312   3.183   3.150   2.209
   82MET     CB 1313   3.236   3.275   2.361
   82MET    HB1 1314   3.173   3.356   2.324
   82MET    HB2 1315   3.215   3.284   2.468
   82MET     CG 1316   3.385   3.295   2.323
   82MET    HG1 1317   3.444   3.205   2.340
   82MET    HG2 1318   3.396   3.310   2.216
   82MET     SD 1319   3.477   3.428   2.400
   82MET     CE 1320   3.438   3.566   2.291
   82MET    HE1 1321   3.503   3.650   2.313
   82MET    HE2 1322   3.445   3.540   2.186
   82MET    HE3 1323   3.334   3.596   2.308
   82MET      C 1324   3.226   3.015   2.369
   82MET      O 1325   3.184   2.971   2.479
   83GLU      N 1326   3.317   2.959   2.293
   83GLU      H 1327   3.328   2.995   2.200
   83GLU     CA 1328   3.382   2.830   2.334
   83GLU     HA 1329   3.365   2.818   2.441
   83GLU     CB 1330   3.339   2.713   2.239
   83GLU    HB1 1331   3.300   2.759   2.148
   83GLU    HB2 1332   3.423   2.657   2.199
   83GLU     CG 1333   3.244   2.618   2.314
   83GLU    HG1 1334   3.286   2.571   2.402
   83GLU    HG2 1335   3.167   2.673   2.366
   83GLU     CD 1336   3.182   2.515   2.219
   83GLU    OE1 1337   3.155   2.400   2.260
   83GLU    OE2 1338   3.171   2.540   2.097
   83GLU      C 1339   3.529   2.853   2.325
   83GLU      O 1340   3.575   2.897   2.219
   84LEU      N 1341   3.602   2.821   2.427
   84LEU      H 1342   3.551   2.768   2.496
   84LEU     CA 1343   3.749   2.831   2.443
   84LEU     HA 1344   3.800   2.861   2.351
   84LEU     CB 1345   3.796   2.938   2.551
   84LEU    HB1 1346   3.777   2.918   2.657
   84LEU    HB2 1347   3.902   2.942   2.526
   84LEU     CG 1348   3.732   3.077   2.525
   84LEU     HG 1349   3.710   3.086   2.419
   84LEU    CD1 1350   3.596   3.091   2.596
   84LEU   HD11 1351   3.541   3.183   2.575
   84LEU   HD12 1352   3.533   3.008   2.561
   84LEU   HD13 1353   3.609   3.081   2.704
   84LEU    CD2 1354   3.821   3.201   2.566
   84LEU   HD21 1355   3.780   3.282   2.507
   84LEU   HD22 1356   3.829   3.210   2.674
   84LEU   HD23 1357   3.925   3.195   2.533
   84LEU      C 1358   3.811   2.696   2.488
   84LEU      O 1359   3.739   2.610   2.541
   85LEU      N 1360   3.945   2.684   2.471
   85LEU      H 1361   3.977   2.763   2.416
   85LEU     CA 1362   4.042   2.588   2.517
   85LEU     HA 1363   4.000   2.530   2.597
   85LEU     CB 1364   4.095   2.495   2.402
   85LEU    HB1 1365   4.143   2.561   2.329
   85LEU    HB2 1366   4.185   2.441   2.430
   85LEU     CG 1367   3.989   2.410   2.334
   85LEU     HG 1368   3.903   2.476   2.326
   85LEU    CD1 1369   4.020   2.374   2.190
   85LEU   HD11 1370   3.934   2.357   2.125
   85LEU   HD12 1371   4.084   2.449   2.143
   85LEU   HD13 1372   4.081   2.284   2.181
   85LEU    CD2 1373   3.950   2.289   2.411
   85LEU   HD21 1374   4.024   2.211   2.395
   85LEU   HD22 1375   3.942   2.311   2.517
   85LEU   HD23 1376   3.857   2.243   2.378
   85LEU      C 1377   4.159   2.660   2.585
   85LEU      O 1378   4.187   2.775   2.557
   86THR      N 1379   4.232   2.592   2.674
   86THR      H 1380   4.223   2.491   2.671
   86THR     CA 1381   4.344   2.644   2.743
   86THR     HA 1382   4.317   2.747   2.768
   86THR     CB 1383   4.352   2.554   2.870
   86THR     HB 1384   4.443   2.575   2.926
   86THR    OG1 1385   4.372   2.417   2.833
   86THR    HG1 1386   4.466   2.417   2.822
   86THR    CG2 1387   4.229   2.554   2.965
   86THR   HG21 1388   4.202   2.659   2.982
   86THR   HG22 1389   4.144   2.507   2.916
   86THR   HG23 1390   4.251   2.521   3.067
   86THR      C 1391   4.474   2.646   2.660
   86THR      O 1392   4.507   2.548   2.592
   87GLY      N 1393   4.551   2.754   2.677
   87GLY      H 1394   4.522   2.827   2.741
   87GLY     CA 1395   4.684   2.775   2.608
   87GLY    HA1 1396   4.703   2.692   2.539
   87GLY    HA2 1397   4.689   2.868   2.551
   87GLY      C 1398   4.798   2.784   2.700
   87GLY      O 1399   4.914   2.801   2.655
   88TYR      N 1400   4.765   2.785   2.830
   88TYR      H 1401   4.671   2.765   2.860
   88TYR     CA 1402   4.873   2.791   2.928
   88TYR     HA 1403   4.958   2.842   2.882
   88TYR     CB 1404   4.827   2.867   3.057
   88TYR    HB1 1405   4.900   2.874   3.138
   88TYR    HB2 1406   4.819   2.973   3.031
   88TYR     CG 1407   4.699   2.820   3.129
   88TYR    CD1 1408   4.568   2.855   3.077
   88TYR    HD1 1409   4.555   2.928   2.999
   88TYR    CD2 1410   4.702   2.726   3.235
   88TYR    HD2 1411   4.800   2.706   3.273
   88TYR    CE1 1412   4.448   2.811   3.132
   88TYR    HE1 1413   4.358   2.849   3.087
   88TYR    CE2 1414   4.578   2.676   3.286
   88TYR    HE2 1415   4.579   2.600   3.363
   88TYR     CZ 1416   4.452   2.715   3.233
   88TYR     OH 1417   4.330   2.666   3.281
   88TYR     HH 1418   4.341   2.588   3.334
   88TYR      C 1419   4.923   2.653   2.968
   88TYR      O 1420   5.035   2.643   3.009
   89ALA      N 1421   4.834   2.552   2.956
   89ALA      H 1422   4.742   2.588   2.933
   89ALA     CA 1423   4.836   2.410   2.988
   89ALA     HA 1424   4.939   2.381   2.968
   89ALA     CB 1425   4.796   2.393   3.135
   89ALA    HB1 1426   4.688   2.393   3.147
   89ALA    HB2 1427   4.825   2.294   3.171
   89ALA    HB3 1428   4.833   2.469   3.203
   89ALA      C 1429   4.748   2.335   2.882
   89ALA      O 1430   4.640   2.390   2.848
   90PRO      N 1431   4.782   2.206   2.853
   90PRO     CA 1432   4.705   2.111   2.772
   90PRO     HA 1433   4.753   2.129   2.676
   90PRO     CB 1434   4.750   1.968   2.818
   90PRO    HB1 1435   4.692   1.936   2.905
   90PRO    HB2 1436   4.743   1.879   2.756
   90PRO     CG 1437   4.900   1.993   2.865
   90PRO    HG1 1438   4.929   1.921   2.941
   90PRO    HG2 1439   4.964   1.988   2.777
   90PRO     CD 1440   4.895   2.132   2.919
   90PRO    HD1 1441   4.881   2.134   3.027
   90PRO    HD2 1442   4.993   2.179   2.913
   90PRO      C 1443   4.554   2.133   2.762
   90PRO      O 1444   4.488   2.134   2.866
   91VAL      N 1445   4.505   2.140   2.638
   91VAL      H 1446   4.566   2.139   2.558
   91VAL     CA 1447   4.366   2.173   2.602
   91VAL     HA 1448   4.363   2.281   2.614
   91VAL     CB 1449   4.352   2.139   2.451
   91VAL     HB 1450   4.252   2.172   2.421
   91VAL    CG1 1451   4.457   2.212   2.361
   91VAL   HG11 1452   4.537   2.143   2.336
   91VAL   HG12 1453   4.396   2.233   2.273
   91VAL   HG13 1454   4.502   2.300   2.407
   91VAL    CG2 1455   4.354   1.988   2.430
   91VAL   HG21 1456   4.268   1.948   2.483
   91VAL   HG22 1457   4.352   1.975   2.322
   91VAL   HG23 1458   4.449   1.945   2.463
   91VAL      C 1459   4.259   2.112   2.693
   91VAL      O 1460   4.256   1.988   2.715
   92SER      N 1461   4.182   2.193   2.764
   92SER      H 1462   4.210   2.291   2.762
   92SER     CA 1463   4.068   2.167   2.848
   92SER     HA 1464   4.049   2.061   2.834
   92SER     CB 1465   4.112   2.198   2.990
   92SER    HB1 1466   4.214   2.162   2.997
   92SER    HB2 1467   4.120   2.307   2.998
   92SER     OG 1468   4.045   2.140   3.105
   92SER     HG 1469   3.962   2.185   3.117
   92SER      C 1470   3.952   2.261   2.816
   92SER      O 1471   3.969   2.380   2.800
   93PRO      N 1472   3.831   2.204   2.798
   93PRO     CA 1473   3.725   2.277   2.731
   93PRO     HA 1474   3.752   2.353   2.658
   93PRO     CB 1475   3.625   2.172   2.683
   93PRO    HB1 1476   3.519   2.198   2.693
   93PRO    HB2 1477   3.648   2.153   2.577
   93PRO     CG 1478   3.653   2.046   2.775
   93PRO    HG1 1479   3.591   2.054   2.865
   93PRO    HG2 1480   3.629   1.950   2.727
   93PRO     CD 1481   3.797   2.061   2.814
   93PRO    HD1 1482   3.823   2.033   2.916
   93PRO    HD2 1483   3.850   2.012   2.732
   93PRO      C 1484   3.652   2.374   2.837
   93PRO      O 1485   3.632   2.341   2.954
   94ILE      N 1486   3.619   2.493   2.787
   94ILE      H 1487   3.636   2.515   2.690
   94ILE     CA 1488   3.553   2.605   2.848
   94ILE     HA 1489   3.517   2.565   2.943
   94ILE     CB 1490   3.653   2.721   2.868
   94ILE     HB 1491   3.666   2.763   2.768
   94ILE    CG1 1492   3.792   2.684   2.923
   94ILE   HG11 1493   3.788   2.644   3.025
   94ILE   HG12 1494   3.846   2.607   2.868
   94ILE    CG2 1495   3.585   2.850   2.933
   94ILE   HG21 1496   3.547   2.837   3.035
   94ILE   HG22 1497   3.651   2.936   2.938
   94ILE   HG23 1498   3.503   2.883   2.870
   94ILE     CD 1499   3.894   2.800   2.922
   94ILE    HD1 1500   3.925   2.828   2.821
   94ILE    HD2 1501   3.868   2.888   2.981
   94ILE    HD3 1502   3.993   2.764   2.948
   94ILE      C 1503   3.439   2.644   2.753
   94ILE      O 1504   3.451   2.631   2.632
   95VAL      N 1505   3.333   2.698   2.812
   95VAL      H 1506   3.338   2.721   2.911
   95VAL     CA 1507   3.227   2.763   2.740
   95VAL     HA 1508   3.250   2.802   2.641
   95VAL     CB 1509   3.108   2.662   2.714
   95VAL     HB 1510   3.148   2.573   2.666
   95VAL    CG1 1511   3.047   2.597   2.840
   95VAL   HG11 1512   2.991   2.505   2.819
   95VAL   HG12 1513   3.115   2.585   2.924
   95VAL   HG13 1514   2.975   2.669   2.879
   95VAL    CG2 1515   3.000   2.719   2.615
   95VAL   HG21 1516   2.921   2.646   2.599
   95VAL   HG22 1517   2.962   2.814   2.653
   95VAL   HG23 1518   3.037   2.738   2.514
   95VAL      C 1519   3.180   2.889   2.826
   95VAL      O 1520   3.180   2.890   2.949
   96ILE      N 1521   3.149   3.002   2.759
   96ILE      H 1522   3.146   3.002   2.658
   96ILE     CA 1523   3.081   3.120   2.826
   96ILE     HA 1524   3.077   3.114   2.935
   96ILE     CB 1525   3.151   3.255   2.785
   96ILE     HB 1526   3.149   3.275   2.678
   96ILE    CG1 1527   3.294   3.245   2.831
   96ILE   HG11 1528   3.303   3.241   2.940
   96ILE   HG12 1529   3.344   3.157   2.791
   96ILE    CG2 1530   3.082   3.373   2.862
   96ILE   HG21 1531   2.979   3.383   2.827
   96ILE   HG22 1532   3.078   3.350   2.968
   96ILE   HG23 1533   3.125   3.469   2.832
   96ILE     CD 1534   3.369   3.375   2.787
   96ILE    HD1 1535   3.472   3.366   2.824
   96ILE    HD2 1536   3.376   3.386   2.679
   96ILE    HD3 1537   3.341   3.473   2.826
   96ILE      C 1538   2.945   3.116   2.753
   96ILE      O 1539   2.939   3.124   2.630
   97ALA      N 1540   2.831   3.098   2.827
   97ALA      H 1541   2.847   3.102   2.927
   97ALA     CA 1542   2.702   3.123   2.770
   97ALA     HA 1543   2.693   3.127   2.661
   97ALA     CB 1544   2.605   3.021   2.815
   97ALA    HB1 1545   2.506   3.065   2.800
   97ALA    HB2 1546   2.609   2.928   2.760
   97ALA    HB3 1547   2.605   2.975   2.913
   97ALA      C 1548   2.659   3.265   2.828
   97ALA      O 1549   2.681   3.283   2.945
   98ARG      N 1550   2.601   3.348   2.744
   98ARG      H 1551   2.592   3.327   2.645
   98ARG     CA 1552   2.554   3.486   2.773
   98ARG     HA 1553   2.598   3.527   2.864
   98ARG     CB 1554   2.595   3.582   2.660
   98ARG    HB1 1555   2.704   3.574   2.648
   98ARG    HB2 1556   2.558   3.536   2.568
   98ARG     CG 1557   2.534   3.720   2.665
   98ARG    HG1 1558   2.425   3.711   2.664
   98ARG    HG2 1559   2.561   3.762   2.762
   98ARG     CD 1560   2.580   3.803   2.551
   98ARG    HD1 1561   2.689   3.811   2.559
   98ARG    HD2 1562   2.541   3.754   2.463
   98ARG     NE 1563   2.521   3.929   2.549
   98ARG     HE 1564   2.474   3.961   2.632
   98ARG     CZ 1565   2.512   4.015   2.445
   98ARG    NH1 1566   2.578   3.998   2.330
   98ARG   HH11 1567   2.608   3.903   2.311
   98ARG   HH12 1568   2.593   4.067   2.258
   98ARG    NH2 1569   2.435   4.120   2.455
   98ARG   HH21 1570   2.377   4.151   2.532
   98ARG   HH22 1571   2.392   4.159   2.373
   98ARG      C 1572   2.401   3.479   2.785
   98ARG      O 1573   2.336   3.423   2.696
   99THR      N 1574   2.345   3.548   2.881
   99THR      H 1575   2.410   3.609   2.931
   99THR     CA 1576   2.203   3.587   2.901
   99THR     HA 1577   2.155   3.551   2.810
   99THR     CB 1578   2.167   3.530   3.044
   99THR     HB 1579   2.060   3.544   3.057
   99THR    OG1 1580   2.236   3.587   3.152
   99THR    HG1 1581   2.178   3.636   3.209
   99THR    CG2 1582   2.200   3.373   3.049
   99THR   HG21 1583   2.306   3.352   3.039
   99THR   HG22 1584   2.165   3.330   3.144
   99THR   HG23 1585   2.149   3.322   2.967
   99THR      C 1586   2.196   3.745   2.894
   99THR      O 1587   2.285   3.804   2.851
  100HIS      N 1588   2.080   3.806   2.931
  100HIS      H 1589   2.000   3.767   2.979
  100HIS     CA 1590   2.060   3.956   2.914
  100HIS     HA 1591   2.112   3.981   2.822
  100HIS     CB 1592   1.907   3.984   2.903
  100HIS    HB1 1593   1.858   3.936   2.987
  100HIS    HB2 1594   1.889   4.090   2.923
  100HIS     CG 1595   1.822   3.954   2.772
  100HIS    ND1 1596   1.690   3.995   2.761
  100HIS    CD2 1597   1.861   3.879   2.667
  100HIS    HD2 1598   1.953   3.824   2.651
  100HIS    CE1 1599   1.652   3.934   2.647
  100HIS    HE1 1600   1.553   3.938   2.604
  100HIS    NE2 1601   1.749   3.856   2.595
  100HIS    HE2 1602   1.748   3.797   2.514
  100HIS      C 1603   2.134   4.035   3.018
  100HIS      O 1604   2.163   4.153   2.999
  101THR      N 1605   2.168   3.971   3.135
  101THR      H 1606   2.123   3.883   3.158
  101THR     CA 1607   2.232   4.043   3.242
  101THR     HA 1608   2.279   4.138   3.217
  101THR     CB 1609   2.129   4.066   3.360
  101THR     HB 1610   2.182   4.128   3.431
  101THR    OG1 1611   2.100   3.944   3.423
  101THR    HG1 1612   2.076   3.880   3.358
  101THR    CG2 1613   1.997   4.134   3.328
  101THR   HG21 1614   1.938   4.161   3.415
  101THR   HG22 1615   2.021   4.222   3.268
  101THR   HG23 1616   1.926   4.080   3.264
  101THR      C 1617   2.364   3.972   3.297
  101THR      O 1618   2.431   4.023   3.379
  102ALA      N 1619   2.393   3.847   3.251
  102ALA      H 1620   2.352   3.786   3.182
  102ALA     CA 1621   2.508   3.777   3.306
  102ALA     HA 1622   2.587   3.845   3.339
  102ALA     CB 1623   2.469   3.697   3.428
  102ALA    HB1 1624   2.419   3.761   3.501
  102ALA    HB2 1625   2.406   3.607   3.415
  102ALA    HB3 1626   2.558   3.646   3.466
  102ALA      C 1627   2.576   3.688   3.195
  102ALA      O 1628   2.517   3.668   3.093
  103LEU      N 1629   2.704   3.669   3.213
  103LEU      H 1630   2.744   3.685   3.305
  103LEU     CA 1631   2.781   3.566   3.137
  103LEU     HA 1632   2.724   3.537   3.049
  103LEU     CB 1633   2.917   3.625   3.101
  103LEU    HB1 1634   2.973   3.649   3.191
  103LEU    HB2 1635   2.970   3.548   3.043
  103LEU     CG 1636   2.923   3.760   3.021
  103LEU     HG 1637   2.888   3.843   3.083
  103LEU    CD1 1638   3.067   3.790   2.991
  103LEU   HD11 1639   3.071   3.883   2.934
  103LEU   HD12 1640   3.123   3.806   3.084
  103LEU   HD13 1641   3.124   3.705   2.954
  103LEU    CD2 1642   2.836   3.756   2.897
  103LEU   HD21 1643   2.731   3.740   2.920
  103LEU   HD22 1644   2.825   3.854   2.849
  103LEU   HD23 1645   2.868   3.686   2.820
  103LEU      C 1646   2.805   3.456   3.240
  103LEU      O 1647   2.862   3.475   3.346
  104ILE      N 1648   2.760   3.330   3.214
  104ILE      H 1649   2.733   3.309   3.119
  104ILE     CA 1650   2.790   3.215   3.297
  104ILE     HA 1651   2.811   3.231   3.402
  104ILE     CB 1652   2.676   3.105   3.277
  104ILE     HB 1653   2.678   3.071   3.173
  104ILE    CG1 1654   2.528   3.151   3.282
  104ILE   HG11 1655   2.513   3.206   3.189
  104ILE   HG12 1656   2.460   3.067   3.268
  104ILE    CG2 1657   2.688   2.982   3.365
  104ILE   HG21 1658   2.614   2.905   3.343
  104ILE   HG22 1659   2.790   2.942   3.363
  104ILE   HG23 1660   2.679   3.015   3.469
  104ILE     CD 1661   2.485   3.218   3.411
  104ILE    HD1 1662   2.503   3.326   3.418
  104ILE    HD2 1663   2.377   3.209   3.419
  104ILE    HD3 1664   2.535   3.170   3.494
  104ILE      C 1665   2.917   3.153   3.220
  104ILE      O 1666   2.914   3.119   3.104
  105PHE      N 1667   3.029   3.149   3.297
  105PHE      H 1668   3.016   3.173   3.394
  105PHE     CA 1669   3.161   3.092   3.257
  105PHE     HA 1670   3.174   3.094   3.148
  105PHE     CB 1671   3.279   3.173   3.315
  105PHE    HB1 1672   3.280   3.178   3.424
  105PHE    HB2 1673   3.364   3.112   3.287
  105PHE     CG 1674   3.301   3.309   3.254
  105PHE    CD1 1675   3.215   3.419   3.272
  105PHE    HD1 1676   3.116   3.420   3.317
  105PHE    CD2 1677   3.429   3.335   3.200
  105PHE    HD2 1678   3.496   3.252   3.178
  105PHE    CE1 1679   3.253   3.545   3.226
  105PHE    HE1 1680   3.182   3.623   3.250
  105PHE    CE2 1681   3.471   3.456   3.153
  105PHE    HE2 1682   3.560   3.466   3.092
  105PHE     CZ 1683   3.379   3.566   3.166
  105PHE     HZ 1684   3.397   3.666   3.132
  105PHE      C 1685   3.167   2.946   3.313
  105PHE      O 1686   3.142   2.925   3.431
  106LEU      N 1687   3.200   2.844   3.235
  106LEU      H 1688   3.209   2.857   3.135
  106LEU     CA 1689   3.230   2.715   3.283
  106LEU     HA 1690   3.262   2.725   3.387
  106LEU     CB 1691   3.106   2.625   3.287
  106LEU    HB1 1692   3.024   2.677   3.337
  106LEU    HB2 1693   3.063   2.604   3.189
  106LEU     CG 1694   3.117   2.487   3.353
  106LEU     HG 1695   3.183   2.426   3.293
  106LEU    CD1 1696   3.155   2.480   3.503
  106LEU   HD11 1697   3.259   2.505   3.521
  106LEU   HD12 1698   3.099   2.554   3.558
  106LEU   HD13 1699   3.125   2.382   3.542
  106LEU    CD2 1700   2.976   2.417   3.330
  106LEU   HD21 1701   2.945   2.442   3.228
  106LEU   HD22 1702   2.982   2.309   3.330
  106LEU   HD23 1703   2.892   2.442   3.395
  106LEU      C 1704   3.344   2.658   3.206
  106LEU      O 1705   3.351   2.669   3.084
  107MET      N 1706   3.423   2.570   3.272
  107MET      H 1707   3.409   2.561   3.372
  107MET     CA 1708   3.533   2.489   3.227
  107MET     HA 1709   3.534   2.482   3.119
  107MET     CB 1710   3.659   2.567   3.264
  107MET    HB1 1711   3.660   2.666   3.220
  107MET    HB2 1712   3.663   2.586   3.371
  107MET     CG 1713   3.789   2.481   3.237
  107MET    HG1 1714   3.785   2.395   3.303
  107MET    HG2 1715   3.801   2.442   3.135
  107MET     SD 1716   3.944   2.561   3.276
  107MET     CE 1717   4.047   2.416   3.302
  107MET    HE1 1718   4.147   2.453   3.324
  107MET    HE2 1719   4.019   2.357   3.390
  107MET    HE3 1720   4.045   2.354   3.213
  107MET      C 1721   3.514   2.353   3.295
  107MET      O 1722   3.479   2.353   3.411
  108GLY      N 1723   3.563   2.245   3.229
  108GLY      H 1724   3.569   2.254   3.129
  108GLY     CA 1725   3.574   2.117   3.292
  108GLY    HA1 1726   3.570   2.114   3.401
  108GLY    HA2 1727   3.495   2.057   3.248
  108GLY      C 1728   3.715   2.061   3.266
  108GLY      O 1729   3.781   2.116   3.182
  109LYS      N 1730   3.761   1.962   3.347
  109LYS      H 1731   3.696   1.933   3.418
  109LYS     CA 1732   3.877   1.875   3.333
  109LYS     HA 1733   3.964   1.935   3.359
  109LYS     CB 1734   3.870   1.756   3.434
  109LYS    HB1 1735   3.776   1.702   3.443
  109LYS    HB2 1736   3.936   1.671   3.416
  109LYS     CG 1737   3.913   1.800   3.577
  109LYS    HG1 1738   4.021   1.819   3.581
  109LYS    HG2 1739   3.850   1.884   3.605
  109LYS     CD 1740   3.880   1.688   3.679
  109LYS    HD1 1741   3.778   1.658   3.658
  109LYS    HD2 1742   3.947   1.603   3.668
  109LYS     CE 1743   3.894   1.747   3.821
  109LYS    HE1 1744   3.995   1.777   3.847
  109LYS    HE2 1745   3.831   1.835   3.839
  109LYS     NZ 1746   3.865   1.642   3.919
  109LYS    HZ1 1747   3.945   1.615   3.973
  109LYS    HZ2 1748   3.785   1.668   3.976
  109LYS    HZ3 1749   3.833   1.557   3.875
  109LYS      C 1750   3.883   1.830   3.185
  109LYS      O 1751   3.775   1.803   3.126
  110PRO      N 1752   4.000   1.800   3.122
  110PRO     CA 1753   4.012   1.758   2.978
  110PRO     HA 1754   3.966   1.833   2.912
  110PRO     CB 1755   4.163   1.758   2.950
  110PRO    HB1 1756   4.193   1.692   2.869
  110PRO    HB2 1757   4.203   1.852   2.910
  110PRO     CG 1758   4.225   1.734   3.086
  110PRO    HG1 1759   4.235   1.628   3.104
  110PRO    HG2 1760   4.322   1.780   3.106
  110PRO     CD 1761   4.132   1.794   3.189
  110PRO    HD1 1762   4.127   1.725   3.274
  110PRO    HD2 1763   4.165   1.894   3.216
  110PRO      C 1764   3.942   1.620   2.947
  110PRO      O 1765   3.908   1.593   2.833
  111THR      N 1766   3.916   1.539   3.048
  111THR      H 1767   3.952   1.562   3.139
  111THR     CA 1768   3.819   1.429   3.056
  111THR     HA 1769   3.845   1.372   2.968
  111THR     CB 1770   3.849   1.343   3.184
  111THR     HB 1771   3.768   1.278   3.218
  111THR    OG1 1772   3.856   1.441   3.291
  111THR    HG1 1773   3.858   1.398   3.375
  111THR    CG2 1774   3.984   1.268   3.183
  111THR   HG21 1775   3.978   1.182   3.115
  111THR   HG22 1776   4.066   1.323   3.138
  111THR   HG23 1777   4.009   1.230   3.282
  111THR      C 1778   3.663   1.460   3.049
  111THR      O 1779   3.588   1.363   3.028
  112THR      N 1780   3.622   1.585   3.056
  112THR      H 1781   3.697   1.652   3.066
  112THR     CA 1782   3.491   1.629   3.019
  112THR     HA 1783   3.424   1.553   3.056
  112THR     CB 1784   3.459   1.754   3.102
  112THR     HB 1785   3.353   1.771   3.080
  112THR    OG1 1786   3.534   1.876   3.070
  112THR    HG1 1787   3.624   1.848   3.061
  112THR    CG2 1788   3.460   1.735   3.249
  112THR   HG21 1789   3.412   1.819   3.301
  112THR   HG22 1790   3.413   1.642   3.276
  112THR   HG23 1791   3.560   1.723   3.290
  112THR      C 1792   3.491   1.645   2.862
  112THR      O 1793   3.600   1.658   2.796
  113SER      N 1794   3.367   1.636   2.809
  113SER      H 1795   3.283   1.629   2.865
  113SER     CA 1796   3.346   1.641   2.668
  113SER     HA 1797   3.444   1.652   2.622
  113SER     CB 1798   3.298   1.498   2.617
  113SER    HB1 1799   3.374   1.428   2.649
  113SER    HB2 1800   3.207   1.471   2.671
  113SER     OG 1801   3.269   1.481   2.482
  113SER     HG 1802   3.354   1.477   2.441
  113SER      C 1803   3.250   1.757   2.632
  113SER      O 1804   3.150   1.786   2.694
  114ARG      N 1805   3.291   1.829   2.524
  114ARG      H 1806   3.372   1.794   2.475
  114ARG     CA 1807   3.239   1.954   2.468
  114ARG     HA 1808   3.286   2.034   2.525
  114ARG     CB 1809   3.294   1.973   2.324
  114ARG    HB1 1810   3.398   2.006   2.330
  114ARG    HB2 1811   3.288   1.873   2.278
  114ARG     CG 1812   3.219   2.066   2.233
  114ARG    HG1 1813   3.121   2.020   2.217
  114ARG    HG2 1814   3.201   2.163   2.278
  114ARG     CD 1815   3.285   2.077   2.099
  114ARG    HD1 1816   3.392   2.054   2.104
  114ARG    HD2 1817   3.233   2.014   2.027
  114ARG     NE 1818   3.266   2.212   2.044
  114ARG     HE 1819   3.261   2.281   2.118
  114ARG     CZ 1820   3.261   2.250   1.918
  114ARG    NH1 1821   3.264   2.160   1.821
  114ARG   HH11 1822   3.274   2.061   1.837
  114ARG   HH12 1823   3.256   2.190   1.725
  114ARG    NH2 1824   3.239   2.377   1.887
  114ARG   HH21 1825   3.213   2.436   1.966
  114ARG   HH22 1826   3.229   2.426   1.799
  114ARG      C 1827   3.091   1.976   2.482
  114ARG      O 1828   3.050   2.085   2.528
  115ARG      N 1829   3.005   1.882   2.439
  115ARG      H 1830   3.037   1.803   2.384
  115ARG     CA 1831   2.864   1.899   2.442
  115ARG     HA 1832   2.845   1.996   2.399
  115ARG     CB 1833   2.805   1.780   2.358
  115ARG    HB1 1834   2.855   1.796   2.263
  115ARG    HB2 1835   2.831   1.688   2.408
  115ARG     CG 1836   2.647   1.789   2.345
  115ARG    HG1 1837   2.610   1.890   2.357
  115ARG    HG2 1838   2.611   1.747   2.251
  115ARG     CD 1839   2.563   1.712   2.451
  115ARG    HD1 1840   2.555   1.760   2.549
  115ARG    HD2 1841   2.464   1.718   2.404
  115ARG     NE 1842   2.610   1.569   2.469
  115ARG     HE 1843   2.703   1.559   2.506
  115ARG     CZ 1844   2.558   1.458   2.422
  115ARG    NH1 1845   2.449   1.455   2.347
  115ARG   HH11 1846   2.381   1.530   2.347
  115ARG   HH12 1847   2.404   1.365   2.335
  115ARG    NH2 1848   2.623   1.346   2.450
  115ARG   HH21 1849   2.702   1.345   2.512
  115ARG   HH22 1850   2.601   1.255   2.410
  115ARG      C 1851   2.804   1.895   2.587
  115ARG      O 1852   2.702   1.955   2.611
  116ASP      N 1853   2.865   1.820   2.680
  116ASP      H 1854   2.951   1.769   2.666
  116ASP     CA 1855   2.811   1.807   2.815
  116ASP     HA 1856   2.704   1.789   2.801
  116ASP     CB 1857   2.882   1.688   2.881
  116ASP    HB1 1858   2.861   1.602   2.819
  116ASP    HB2 1859   2.990   1.695   2.867
  116ASP     CG 1860   2.842   1.666   3.026
  116ASP    OD1 1861   2.727   1.675   3.071
  116ASP    OD2 1862   2.940   1.625   3.094
  116ASP      C 1863   2.827   1.935   2.895
  116ASP      O 1864   2.739   1.974   2.970
  117VAL      N 1865   2.940   2.006   2.873
  117VAL      H 1866   3.002   1.962   2.805
  117VAL     CA 1867   2.965   2.134   2.935
  117VAL     HA 1868   2.930   2.133   3.039
  117VAL     CB 1869   3.117   2.179   2.913
  117VAL     HB 1870   3.127   2.216   2.810
  117VAL    CG1 1871   3.154   2.304   3.010
  117VAL   HG11 1872   3.234   2.362   2.964
  117VAL   HG12 1873   3.073   2.371   3.034
  117VAL   HG13 1874   3.202   2.270   3.102
  117VAL    CG2 1875   3.221   2.067   2.916
  117VAL   HG21 1876   3.324   2.100   2.903
  117VAL   HG22 1877   3.210   2.019   3.013
  117VAL   HG23 1878   3.200   1.995   2.836
  117VAL      C 1879   2.876   2.249   2.872
  117VAL      O 1880   2.822   2.324   2.949
  118TYR      N 1881   2.855   2.245   2.736
  118TYR      H 1882   2.904   2.175   2.684
  118TYR     CA 1883   2.766   2.329   2.660
  118TYR     HA 1884   2.789   2.434   2.681
  118TYR     CB 1885   2.789   2.295   2.509
  118TYR    HB1 1886   2.895   2.289   2.484
  118TYR    HB2 1887   2.739   2.199   2.493
  118TYR     CG 1888   2.734   2.409   2.425
  118TYR    CD1 1889   2.601   2.406   2.370
  118TYR    HD1 1890   2.533   2.324   2.390
  118TYR    CD2 1891   2.827   2.509   2.379
  118TYR    HD2 1892   2.932   2.514   2.404
  118TYR    CE1 1893   2.558   2.514   2.287
  118TYR    HE1 1894   2.460   2.520   2.241
  118TYR    CE2 1895   2.785   2.610   2.291
  118TYR    HE2 1896   2.852   2.685   2.251
  118TYR     CZ 1897   2.653   2.612   2.244
  118TYR     OH 1898   2.608   2.712   2.167
  118TYR     HH 1899   2.665   2.726   2.093
  118TYR      C 1900   2.624   2.300   2.718
  118TYR      O 1901   2.565   2.401   2.770
  119ARG      N 1902   2.567   2.179   2.716
  119ARG      H 1903   2.629   2.107   2.682
  119ARG     CA 1904   2.441   2.129   2.763
  119ARG     HA 1905   2.363   2.160   2.693
  119ARG     CB 1906   2.439   1.972   2.747
  119ARG    HB1 1907   2.464   1.949   2.643
  119ARG    HB2 1908   2.525   1.933   2.801
  119ARG     CG 1909   2.316   1.886   2.795
  119ARG    HG1 1910   2.292   1.912   2.898
  119ARG    HG2 1911   2.228   1.910   2.737
  119ARG     CD 1912   2.321   1.734   2.773
  119ARG    HD1 1913   2.222   1.689   2.784
  119ARG    HD2 1914   2.356   1.702   2.675
  119ARG     NE 1915   2.419   1.668   2.855
  119ARG     HE 1916   2.442   1.723   2.936
  119ARG     CZ 1917   2.455   1.540   2.849
  119ARG    NH1 1918   2.407   1.454   2.761
  119ARG   HH11 1919   2.316   1.471   2.720
  119ARG   HH12 1920   2.438   1.359   2.745
  119ARG    NH2 1921   2.548   1.498   2.935
  119ARG   HH21 1922   2.600   1.563   2.991
  119ARG   HH22 1923   2.577   1.402   2.935
  119ARG      C 1924   2.414   2.180   2.910
  119ARG      O 1925   2.304   2.239   2.934
  120THR      N 1926   2.509   2.153   3.005
  120THR      H 1927   2.595   2.103   2.984
  120THR     CA 1928   2.497   2.206   3.142
  120THR     HA 1929   2.414   2.159   3.195
  120THR     CB 1930   2.626   2.153   3.224
  120THR     HB 1931   2.716   2.196   3.179
  120THR    OG1 1932   2.642   2.014   3.218
  120THR    HG1 1933   2.654   1.988   3.127
  120THR    CG2 1934   2.631   2.200   3.369
  120THR   HG21 1935   2.642   2.307   3.390
  120THR   HG22 1936   2.532   2.172   3.402
  120THR   HG23 1937   2.711   2.153   3.428
  120THR      C 1938   2.480   2.355   3.142
  120THR      O 1939   2.378   2.408   3.186
  121CYS      N 1940   2.576   2.429   3.076
  121CYS      H 1941   2.651   2.375   3.035
  121CYS     CA 1942   2.583   2.577   3.060
  121CYS     HA 1943   2.565   2.610   3.162
  121CYS     CB 1944   2.717   2.617   3.002
  121CYS    HB1 1945   2.790   2.546   3.041
  121CYS    HB2 1946   2.726   2.607   2.894
  121CYS     SG 1947   2.763   2.777   3.075
  121CYS     HG 1948   2.760   2.731   3.200
  121CYS      C 1949   2.467   2.637   2.982
  121CYS      O 1950   2.408   2.732   3.041
  122ARG      N 1951   2.425   2.581   2.868
  122ARG      H 1952   2.495   2.524   2.823
  122ARG     CA 1953   2.305   2.624   2.791
  122ARG     HA 1954   2.321   2.725   2.757
  122ARG     CB 1955   2.287   2.538   2.661
  122ARG    HB1 1956   2.362   2.547   2.583
  122ARG    HB2 1957   2.299   2.435   2.692
  122ARG     CG 1958   2.148   2.545   2.587
  122ARG    HG1 1959   2.157   2.448   2.538
  122ARG    HG2 1960   2.055   2.548   2.644
  122ARG     CD 1961   2.152   2.651   2.487
  122ARG    HD1 1962   2.204   2.739   2.523
  122ARG    HD2 1963   2.218   2.614   2.408
  122ARG     NE 1964   2.019   2.684   2.434
  122ARG     HE 1965   1.952   2.618   2.470
  122ARG     CZ 1966   1.986   2.776   2.337
  122ARG    NH1 1967   2.083   2.848   2.269
  122ARG   HH11 1968   2.181   2.831   2.284
  122ARG   HH12 1969   2.066   2.912   2.192
  122ARG    NH2 1970   1.861   2.808   2.314
  122ARG   HH21 1971   1.795   2.762   2.375
  122ARG   HH22 1972   1.830   2.889   2.263
  122ARG      C 1973   2.184   2.613   2.879
  122ARG      O 1974   2.105   2.705   2.867
  123ASP      N 1975   2.165   2.511   2.969
  123ASP      H 1976   2.211   2.421   2.959
  123ASP     CA 1977   2.047   2.485   3.052
  123ASP     HA 1978   1.958   2.491   2.989
  123ASP     CB 1979   2.047   2.346   3.108
  123ASP    HB1 1980   2.030   2.262   3.041
  123ASP    HB2 1981   2.141   2.329   3.159
  123ASP     CG 1982   1.931   2.323   3.206
  123ASP    OD1 1983   1.955   2.249   3.306
  123ASP    OD2 1984   1.817   2.364   3.183
  123ASP      C 1985   2.017   2.598   3.160
  123ASP      O 1986   1.908   2.660   3.157
  124HIS      N 1987   2.118   2.627   3.240
  124HIS      H 1988   2.199   2.567   3.241
  124HIS     CA 1989   2.110   2.739   3.335
  124HIS     HA 1990   2.030   2.723   3.407
  124HIS     CB 1991   2.247   2.734   3.405
  124HIS    HB1 1992   2.326   2.712   3.333
  124HIS    HB2 1993   2.281   2.831   3.443
  124HIS     CG 1994   2.261   2.647   3.525
  124HIS    ND1 1995   2.177   2.663   3.636
  124HIS    CD2 1996   2.340   2.539   3.545
  124HIS    HD2 1997   2.411   2.494   3.478
  124HIS    CE1 1998   2.216   2.567   3.723
  124HIS    HE1 1999   2.148   2.528   3.797
  124HIS    NE2 2000   2.320   2.502   3.676
  124HIS    HE2 2001   2.349   2.415   3.716
  124HIS      C 2002   2.094   2.880   3.259
  124HIS      O 2003   2.016   2.962   3.305
  125ALA      N 2004   2.148   2.892   3.130
  125ALA      H 2005   2.191   2.808   3.097
  125ALA     CA 2006   2.130   3.014   3.055
  125ALA     HA 2007   2.151   3.092   3.128
  125ALA     CB 2008   2.228   3.028   2.935
  125ALA    HB1 2009   2.223   3.113   2.866
  125ALA    HB2 2010   2.328   3.031   2.979
  125ALA    HB3 2011   2.217   2.934   2.882
  125ALA      C 2012   1.974   3.030   3.012
  125ALA      O 2013   1.914   3.131   3.014
  126THR      N 2014   1.920   2.908   2.980
  126THR      H 2015   1.979   2.830   2.956
  126THR     CA 2016   1.778   2.883   2.945
  126THR     HA 2017   1.749   2.956   2.868
  126THR     CB 2018   1.771   2.742   2.871
  126THR     HB 2019   1.803   2.657   2.932
  126THR    OG1 2020   1.845   2.742   2.756
  126THR    HG1 2021   1.937   2.741   2.780
  126THR    CG2 2022   1.625   2.709   2.831
  126THR   HG21 2023   1.564   2.716   2.921
  126THR   HG22 2024   1.585   2.771   2.750
  126THR   HG23 2025   1.622   2.613   2.780
  126THR      C 2026   1.682   2.909   3.065
  126THR      O 2027   1.574   2.959   3.046
  127ARG      N 2028   1.729   2.875   3.184
  127ARG      H 2029   1.817   2.828   3.201
  127ARG     CA 2030   1.657   2.902   3.308
  127ARG     HA 2031   1.551   2.879   3.299
  127ARG     CB 2032   1.714   2.814   3.420
  127ARG    HB1 2033   1.821   2.824   3.442
  127ARG    HB2 2034   1.666   2.857   3.507
  127ARG     CG 2035   1.675   2.666   3.409
  127ARG    HG1 2036   1.569   2.662   3.386
  127ARG    HG2 2037   1.728   2.623   3.324
  127ARG     CD 2038   1.696   2.583   3.535
  127ARG    HD1 2039   1.740   2.642   3.615
  127ARG    HD2 2040   1.598   2.551   3.570
  127ARG     NE 2041   1.777   2.462   3.514
  127ARG     HE 2042   1.787   2.436   3.417
  127ARG     CZ 2043   1.848   2.399   3.606
  127ARG    NH1 2044   1.835   2.433   3.730
  127ARG   HH11 2045   1.754   2.487   3.759
  127ARG   HH12 2046   1.878   2.382   3.806
  127ARG    NH2 2047   1.928   2.301   3.567
  127ARG   HH21 2048   1.943   2.277   3.470
  127ARG   HH22 2049   1.963   2.224   3.622
  127ARG      C 2050   1.665   3.054   3.345
  127ARG      O 2051   1.560   3.107   3.386
  128VAL      N 2052   1.777   3.124   3.334
  128VAL      H 2053   1.857   3.077   3.295
  128VAL     CA 2054   1.799   3.261   3.367
  128VAL     HA 2055   1.759   3.285   3.465
  128VAL     CB 2056   1.953   3.281   3.373
  128VAL     HB 2057   2.003   3.232   3.290
  128VAL    CG1 2058   2.015   3.423   3.373
  128VAL   HG11 2059   1.966   3.481   3.453
  128VAL   HG12 2060   2.122   3.423   3.394
  128VAL   HG13 2061   1.994   3.480   3.282
  128VAL    CG2 2062   2.012   3.221   3.504
  128VAL   HG21 2063   2.121   3.231   3.510
  128VAL   HG22 2064   1.979   3.278   3.591
  128VAL   HG23 2065   1.965   3.123   3.505
  128VAL      C 2066   1.720   3.337   3.260
  128VAL      O 2067   1.656   3.438   3.295
  129ARG      N 2068   1.717   3.300   3.136
  129ARG      H 2069   1.799   3.245   3.113
  129ARG     CA 2070   1.636   3.379   3.031
  129ARG     HA 2071   1.655   3.487   3.028
  129ARG     CB 2072   1.679   3.322   2.899
  129ARG    HB1 2073   1.692   3.215   2.910
  129ARG    HB2 2074   1.599   3.331   2.825
  129ARG     CG 2075   1.814   3.374   2.849
  129ARG    HG1 2076   1.804   3.479   2.822
  129ARG    HG2 2077   1.889   3.377   2.929
  129ARG     CD 2078   1.856   3.302   2.722
  129ARG    HD1 2079   1.865   3.195   2.740
  129ARG    HD2 2080   1.777   3.317   2.648
  129ARG     NE 2081   1.985   3.362   2.676
  129ARG     HE 2082   2.070   3.309   2.688
  129ARG     CZ 2083   1.997   3.471   2.597
  129ARG    NH1 2084   1.892   3.545   2.561
  129ARG   HH11 2085   1.800   3.521   2.597
  129ARG   HH12 2086   1.891   3.592   2.472
  129ARG    NH2 2087   2.116   3.517   2.557
  129ARG   HH21 2088   2.203   3.469   2.575
  129ARG   HH22 2089   2.123   3.606   2.510
  129ARG      C 2090   1.481   3.377   3.044
  129ARG      O 2091   1.407   3.461   2.985
  130ALA      N 2092   1.429   3.276   3.102
  130ALA      H 2093   1.501   3.215   3.138
  130ALA     CA 2094   1.288   3.248   3.117
  130ALA     HA 2095   1.244   3.235   3.019
  130ALA     CB 2096   1.279   3.111   3.189
  130ALA    HB1 2097   1.193   3.051   3.159
  130ALA    HB2 2098   1.362   3.041   3.173
  130ALA    HB3 2099   1.271   3.127   3.296
  130ALA      C 2100   1.214   3.349   3.212
  130ALA      O 2101   1.093   3.333   3.233
  131THR      N 2102   1.293   3.440   3.277
  131THR      H 2103   1.391   3.419   3.288
  131THR     CA 2104   1.244   3.554   3.349
  131THR     HA 2105   1.136   3.561   3.331
  131THR     CB 2106   1.277   3.535   3.499
  131THR     HB 2107   1.245   3.626   3.550
  131THR    OG1 2108   1.415   3.524   3.521
  131THR    HG1 2109   1.459   3.604   3.496
  131THR    CG2 2110   1.209   3.416   3.565
  131THR   HG21 2111   1.101   3.416   3.550
  131THR   HG22 2112   1.256   3.328   3.520
  131THR   HG23 2113   1.223   3.406   3.672
  131THR      C 2114   1.300   3.684   3.282
  131THR      O 2115   1.250   3.789   3.324
  132GLY      N 2116   1.390   3.674   3.183
  132GLY      H 2117   1.434   3.590   3.148
  132GLY     CA 2118   1.443   3.790   3.117
  132GLY    HA1 2119   1.468   3.758   3.016
  132GLY    HA2 2120   1.371   3.872   3.114
  132GLY      C 2121   1.568   3.839   3.188
  132GLY      O 2122   1.579   3.966   3.210
  133ASN      N 2123   1.660   3.747   3.234
  133ASN      H 2124   1.659   3.653   3.197
  133ASN     CA 2125   1.790   3.783   3.293
  133ASN     HA 2126   1.788   3.892   3.284
  133ASN     CB 2127   1.808   3.720   3.433
  133ASN    HB1 2128   1.773   3.618   3.444
  133ASN    HB2 2129   1.912   3.727   3.467
  133ASN     CG 2130   1.736   3.800   3.538
  133ASN    OD1 2131   1.616   3.791   3.559
  133ASN    ND2 2132   1.809   3.894   3.596
  133ASN   HD21 2133   1.907   3.910   3.579
  133ASN   HD22 2134   1.758   3.968   3.642
  133ASN      C 2135   1.901   3.740   3.200
  133ASN     O1 2136   1.876   3.699   3.086
  133ASN     O2 2137   2.020   3.753   3.239
  134UNK    C00 2138   1.276   4.175   4.416
  134UNK    C01 2139   1.390   4.090   4.440
  134UNK    C02 2140   1.210   4.163   4.291
  134UNK    C03 2141   1.457   4.086   4.569
  134UNK    C04 2142   1.456   4.025   4.334
  134UNK    C05 2143   1.261   4.074   4.192
  134UNK    C06 2144   1.589   4.050   4.586
  134UNK    C07 2145   1.585   3.970   4.356
  134UNK    C08 2146   1.385   4.018   4.213
  134UNK    C09 2147   1.178   4.055   4.068
  134UNK    C0A 2148   1.651   3.989   4.476
  134UNK    C0B 2149   1.648   3.880   4.250
  134UNK    C0C 2150   1.588   3.762   4.206
  134UNK    C0D 2151   1.647   3.687   4.107
  134UNK    C0E 2152   1.768   3.730   4.046
  134UNK    C0F 2153   1.570   3.558   4.053
  134UNK    C0G 2154   1.827   3.640   3.932
  134UNK    C0H 2155   1.839   3.831   4.111
  134UNK    C0I 2156   1.724   3.551   3.868
  134UNK    C0J 2157   1.783   3.437   3.779
  134UNK    N0K 2158   1.656   3.476   3.970
  134UNK    H0M 2159   1.601   3.399   3.934
  134UNK    C0N 2160   1.778   3.912   4.207
  134UNK    C0O 2161   1.440   3.589   3.993
  134UNK    O0P 2162   1.558   3.478   4.171
  134UNK    H0Q 2163   1.639   3.480   4.219
  134UNK    O0R 2164   1.227   4.255   4.512
  134UNK    C0S 2165   1.248   4.388   4.464
  134UNK    O0T 2166   1.389   4.134   4.678
  134UNK    H0U 2167   1.326   4.201   4.655
  134UNK    H0V 2168   1.113   4.211   4.285
  134UNK    H0W 2169   1.630   4.061   4.685
  134UNK    H0X 2170   1.430   3.954   4.139
  134UNK    H0Y 2171   1.072   4.044   4.089
  134UNK    H0Z 2172   1.195   3.954   4.033
  134UNK    H10 2173   1.218   4.115   3.987
  134UNK    H11 2174   1.748   3.954   4.506
  134UNK    H12 2175   1.493   3.730   4.247
  134UNK    H13 2176   1.904   3.581   3.981
  134UNK    H14 2177   1.883   3.702   3.863
  134UNK    H15 2178   1.937   3.855   4.070
  134UNK    H16 2179   1.660   3.615   3.808
  134UNK    H17 2180   1.830   3.483   3.692
  134UNK    H18 2181   1.712   3.370   3.729
  134UNK    H19 2182   1.852   3.381   3.842
  134UNK    H1A 2183   1.835   3.990   4.256
  134UNK    H1B 2184   1.398   3.502   3.942
  134UNK    H1C 2185   1.454   3.662   3.915
  134UNK    H1D 2186   1.361   3.623   4.060
  134UNK    H1E 2187   1.224   4.452   4.549
  134UNK    H1F 2188   1.172   4.413   4.389
  134UNK    H1G 2189   1.347   4.403   4.423
  135SOL     OW 2190   4.251   4.813   4.946
  135SOL    HW1 2191   4.172   4.839   4.899
  135SOL    HW2 2192   4.219   4.765   5.022
  135SOL     MW 2193   4.237   4.810   4.950
  136SOL     OW 2194   1.476   4.283   2.554
  136SOL    HW1 2195   1.440   4.204   2.594
  136SOL    HW2 2196   1.564   4.291   2.590
  136SOL     MW 2197   1.482   4.274   2.564
  137SOL     OW 2198   2.034   1.000   3.224
  137SOL    HW1 2199   2.056   0.975   3.134
  137SOL    HW2 2200   2.079   1.083   3.238
  137SOL     MW 2201   2.043   1.007   3.214
  138SOL     OW 2202   0.312   5.470   4.140
  138SOL    HW1 2203   0.361   5.478   4.222
  138SOL    HW2 2204   0.239   5.531   4.150
  138SOL     MW 2205   0.309   5.479   4.152
  139SOL     OW 2206   0.422   5.982   2.990
  139SOL    HW1 2207   0.360   5.927   2.942
  139SOL    HW2 2208   0.508   5.947   2.967
  139SOL     MW 2209   0.425   5.970   2.981
  140SOL     OW 2210   5.771   2.541   2.409
  140SOL    HW1 2211   5.832   2.612   2.391
  140SOL    HW2 2212   5.733   2.563   2.494
  140SOL     MW 2213   5.774   2.553   2.417
  141SOL     OW 2214   6.096   3.426   1.484
  141SOL    HW1 2215   6.113   3.439   1.577
  141SOL    HW2 2216   6.179   3.447   1.441
  141SOL     MW 2217   6.109   3.429   1.491
  142SOL     OW 2218   0.505   1.227   2.109
  142SOL    HW1 2219   0.505   1.149   2.165
  142SOL    HW2 2220   0.412   1.248   2.098
  142SOL     MW 2221   0.493   1.220   2.114
  143SOL     OW 2222   2.746   1.000   3.040
  143SOL    HW1 2223   2.724   0.918   2.996
  143SOL    HW2 2224   2.665   1.025   3.085
  143SOL     MW 2225   2.733   0.992   3.040
  144SOL     OW 2226   5.534   2.308   3.381
  144SOL    HW1 2227   5.604   2.324   3.444
  144SOL    HW2 2228   5.499   2.222   3.405
  144SOL     MW 2229   5.538   2.298   3.392
  145SOL     OW 2230   0.481   0.636   3.064
  145SOL    HW1 2231   0.569   0.670   3.080
  145SOL    HW2 2232   0.490   0.541   3.080
  145SOL     MW 2233   0.493   0.627   3.068
  146SOL     OW 2234   1.357   0.422   3.548
  146SOL    HW1 2235   1.442   0.465   3.550
  146SOL    HW2 2236   1.377   0.330   3.534
  146SOL     MW 2237   1.370   0.416   3.547
  147SOL     OW 2238   0.382   6.000   0.741
  147SOL    HW1 2239   0.443   6.057   0.787
  147SOL    HW2 2240   0.328   5.961   0.811
  147SOL     MW 2241   0.383   6.002   0.756
  148SOL     OW 2242   1.119   2.521   4.543
  148SOL    HW1 2243   1.188   2.495   4.604
  148SOL    HW2 2244   1.154   2.600   4.501
  148SOL     MW 2245   1.133   2.528   4.546
  149SOL     OW 2246   2.565   0.226   4.180
  149SOL    HW1 2247   2.506   0.253   4.251
  149SOL    HW2 2248   2.527   0.145   4.147
  149SOL     MW 2249   2.552   0.219   4.185
  150SOL     OW 2250   2.531   1.869   3.961
  150SOL    HW1 2251   2.442   1.887   3.930
  150SOL    HW2 2252   2.557   1.950   4.004
  150SOL     MW 2253   2.523   1.882   3.962
  151SOL     OW 2254   4.599   0.640   2.673
  151SOL    HW1 2255   4.606   0.670   2.763
  151SOL    HW2 2256   4.512   0.669   2.645
  151SOL     MW 2257   4.589   0.648   2.681
  152SOL     OW 2258   5.285   0.103   1.668
  152SOL    HW1 2259   5.253   0.051   1.742
  152SOL    HW2 2260   5.255   0.192   1.687
  152SOL     MW 2261   5.277   0.107   1.680
  153SOL     OW 2262   4.904   5.296   0.771
  153SOL    HW1 2263   4.962   5.221   0.755
  153SOL    HW2 2264   4.906   5.345   0.688
  153SOL     MW 2265   4.912   5.293   0.758
  154SOL     OW 2266   1.183   0.004   2.687
  154SOL    HW1 2267   1.279  -0.004   2.681
  154SOL    HW2 2268   1.162   0.083   2.637
  154SOL     MW 2269   1.193   0.013   2.680
  155SOL     OW 2270   5.586   5.882   2.358
  155SOL    HW1 2271   5.651   5.904   2.291
  155SOL    HW2 2272   5.622   5.804   2.401
  155SOL     MW 2273   5.599   5.875   2.355
  156SOL     OW 2274   0.295   4.322   5.496
  156SOL    HW1 2275   0.351   4.246   5.486
  156SOL    HW2 2276   0.228   4.313   5.428
  156SOL     MW 2277   0.293   4.311   5.486
  157SOL     OW 2278   3.891   5.855   1.312
  157SOL    HW1 2279   3.831   5.904   1.367
  157SOL    HW2 2280   3.962   5.829   1.371
  157SOL     MW 2281   3.893   5.858   1.326
  158SOL     OW 2282   3.251   2.798   0.556
  158SOL    HW1 2283   3.193   2.870   0.534
  158SOL    HW2 2284   3.250   2.741   0.479
  158SOL     MW 2285   3.244   2.800   0.543
  159SOL     OW 2286   4.564   2.173   3.151
  159SOL    HW1 2287   4.476   2.179   3.189
  159SOL    HW2 2288   4.549   2.163   3.057
  159SOL     MW 2289   4.550   2.173   3.144
  160SOL     OW 2290   4.057   3.709   0.129
  160SOL    HW1 2291   4.141   3.670   0.105
  160SOL    HW2 2292   4.056   3.793   0.083
  160SOL     MW 2293   4.068   3.715   0.121
  161SOL     OW 2294   0.203   6.001   0.955
  161SOL    HW1 2295   0.204   6.061   1.030
  161SOL    HW2 2296   0.132   6.033   0.899
  161SOL     MW 2297   0.194   6.013   0.958
  162SOL     OW 2298   4.225   5.909   2.994
  162SOL    HW1 2299   4.168   5.963   2.940
  162SOL    HW2 2300   4.268   5.972   3.053
  162SOL     MW 2301   4.223   5.924   2.995
  163SOL     OW 2302   4.546   4.535   1.635
  163SOL    HW1 2303   4.501   4.546   1.719
  163SOL    HW2 2304   4.558   4.624   1.602
  163SOL     MW 2305   4.542   4.548   1.641
  164SOL     OW 2306   0.349   0.588   1.375
  164SOL    HW1 2307   0.260   0.553   1.374
  164SOL    HW2 2308   0.343   0.672   1.329
  164SOL     MW 2309   0.337   0.594   1.369
  165SOL     OW 2310   6.095   2.252   3.833
  165SOL    HW1 2311   6.077   2.317   3.766
  165SOL    HW2 2312   6.188   2.232   3.823
  165SOL     MW 2313   6.105   2.258   3.823
  166SOL     OW 2314   2.896   5.604   4.724
  166SOL    HW1 2315   2.863   5.560   4.802
  166SOL    HW2 2316   2.990   5.586   4.724
  166SOL     MW 2317   2.904   5.596   4.734
  167SOL     OW 2318   2.239   1.572   0.332
  167SOL    HW1 2319   2.261   1.524   0.413
  167SOL    HW2 2320   2.194   1.507   0.279
  167SOL     MW 2321   2.236   1.557   0.337
  168SOL     OW 2322   5.909   3.915   1.854
  168SOL    HW1 2323   5.924   4.007   1.868
  168SOL    HW2 2324   5.870   3.910   1.767
  168SOL     MW 2325   5.906   3.926   1.844
  169SOL     OW 2326   3.390   5.443   1.245
  169SOL    HW1 2327   3.403   5.504   1.317
  169SOL    HW2 2328   3.305   5.403   1.263
  169SOL     MW 2329   3.381   5.446   1.257
  170SOL     OW 2330   1.989   4.172   4.135
  170SOL    HW1 2331   1.968   4.178   4.228
  170SOL    HW2 2332   2.083   4.152   4.133
  170SOL     MW 2333   1.999   4.170   4.147
  171SOL     OW 2334   3.877   5.552   0.229
  171SOL    HW1 2335   3.819   5.620   0.194
  171SOL    HW2 2336   3.825   5.508   0.297
  171SOL     MW 2337   3.863   5.555   0.234
  172SOL     OW 2338   0.241   4.799   2.082
  172SOL    HW1 2339   0.241   4.792   1.986
  172SOL    HW2 2340   0.148   4.795   2.105
  172SOL     MW 2341   0.229   4.798   2.072
  173SOL     OW 2342   3.848   1.251   0.422
  173SOL    HW1 2343   3.892   1.169   0.444
  173SOL    HW2 2344   3.768   1.224   0.378
  173SOL     MW 2345   3.844   1.237   0.419
  174SOL     OW 2346   6.108   4.492   2.207
  174SOL    HW1 2347   6.142   4.406   2.232
  174SOL    HW2 2348   6.044   4.513   2.276
  174SOL     MW 2349   6.104   4.483   2.219
  175SOL     OW 2350   0.674   5.581   5.274
  175SOL    HW1 2351   0.620   5.502   5.272
  175SOL    HW2 2352   0.652   5.623   5.357
  175SOL     MW 2353   0.664   5.577   5.284
  176SOL     OW 2354   5.923   1.725   0.524
  176SOL    HW1 2355   6.005   1.769   0.550
  176SOL    HW2 2356   5.917   1.649   0.582
  176SOL     MW 2357   5.933   1.721   0.535
  177SOL     OW 2358   4.911   4.767   2.265
  177SOL    HW1 2359   4.971   4.693   2.277
  177SOL    HW2 2360   4.876   4.755   2.177
  177SOL     MW 2361   4.914   4.756   2.255
  178SOL     OW 2362   3.672   1.123   4.811
  178SOL    HW1 2363   3.710   1.050   4.763
  178SOL    HW2 2364   3.648   1.188   4.743
  178SOL     MW 2365   3.674   1.123   4.796
  179SOL     OW 2366   3.925   5.853   5.064
  179SOL    HW1 2367   3.957   5.843   4.974
  179SOL    HW2 2368   3.831   5.866   5.056
  179SOL     MW 2369   3.917   5.853   5.052
  180SOL     OW 2370   5.907   0.361   0.935
  180SOL    HW1 2371   5.964   0.327   1.004
  180SOL    HW2 2372   5.915   0.456   0.942
  180SOL     MW 2373   5.915   0.369   0.945
  181SOL     OW 2374   2.458   5.273   5.705
  181SOL    HW1 2375   2.551   5.259   5.722
  181SOL    HW2 2376   2.421   5.295   5.791
  181SOL     MW 2377   2.465   5.274   5.719
  182SOL     OW 2378   0.701   6.055   2.382
  182SOL    HW1 2379   0.656   6.109   2.446
  182SOL    HW2 2380   0.788   6.095   2.373
  182SOL     MW 2381   0.707   6.067   2.389
  183SOL     OW 2382   4.581   5.273   1.891
  183SOL    HW1 2383   4.665   5.300   1.929
  183SOL    HW2 2384   4.601   5.252   1.800
  183SOL     MW 2385   4.595   5.274   1.885
  184SOL     OW 2386   0.960   3.842   3.125
  184SOL    HW1 2387   0.922   3.879   3.205
  184SOL    HW2 2388   0.896   3.863   3.056
  184SOL     MW 2389   0.947   3.850   3.126
  185SOL     OW 2390   3.283   1.982   0.549
  185SOL    HW1 2391   3.242   1.915   0.602
  185SOL    HW2 2392   3.377   1.973   0.564
  185SOL     MW 2393   3.290   1.973   0.557
  186SOL     OW 2394   5.049   4.288   5.951
  186SOL    HW1 2395   5.066   4.370   5.997
  186SOL    HW2 2396   5.045   4.222   6.021
  186SOL     MW 2397   5.051   4.290   5.966
  187SOL     OW 2398   5.545   3.712   3.420
  187SOL    HW1 2399   5.449   3.712   3.415
  187SOL    HW2 2400   5.573   3.668   3.340
  187SOL     MW 2401   5.536   3.707   3.409
  188SOL     OW 2402   4.560   1.268   4.815
  188SOL    HW1 2403   4.552   1.323   4.894
  188SOL    HW2 2404   4.545   1.330   4.743
  188SOL     MW 2405   4.557   1.284   4.816
  189SOL     OW 2406   5.900   3.344   3.831
  189SOL    HW1 2407   5.834   3.276   3.833
  189SOL    HW2 2408   5.891   3.385   3.744
  189SOL     MW 2409   5.890   3.342   3.820
  190SOL     OW 2410   2.191   5.443   3.729
  190SOL    HW1 2411   2.235   5.366   3.764
  190SOL    HW2 2412   2.099   5.416   3.722
  190SOL     MW 2413   2.185   5.430   3.733
  191SOL     OW 2414   1.368   4.907   1.073
  191SOL    HW1 2415   1.279   4.943   1.063
  191SOL    HW2 2416   1.376   4.843   1.002
  191SOL     MW 2417   1.357   4.904   1.063
  192SOL     OW 2418   3.768   1.082   0.067
  192SOL    HW1 2419   3.765   1.037   0.150
  192SOL    HW2 2420   3.855   1.060   0.031
  192SOL     MW 2421   3.779   1.073   0.072
  193SOL     OW 2422   5.811   3.269   0.422
  193SOL    HW1 2423   5.823   3.298   0.512
  193SOL    HW2 2424   5.732   3.314   0.392
  193SOL     MW 2425   5.802   3.278   0.430
  194SOL     OW 2426   5.527   3.178   2.689
  194SOL    HW1 2427   5.566   3.202   2.773
  194SOL    HW2 2428   5.446   3.228   2.684
  194SOL     MW 2429   5.522   3.186   2.699
  195SOL     OW 2430   1.008   2.406   0.702
  195SOL    HW1 2431   0.991   2.425   0.610
  195SOL    HW2 2432   1.021   2.491   0.743
  195SOL     MW 2433   1.007   2.419   0.696
  196SOL     OW 2434   5.712   5.600   4.177
  196SOL    HW1 2435   5.685   5.519   4.134
  196SOL    HW2 2436   5.777   5.638   4.118
  196SOL     MW 2437   5.717   5.595   4.164
  197SOL     OW 2438   1.959   1.274   5.324
  197SOL    HW1 2439   2.038   1.301   5.277
  197SOL    HW2 2440   1.888   1.324   5.285
  197SOL     MW 2441   1.960   1.284   5.313
  198SOL     OW 2442   1.720   2.213   5.965
  198SOL    HW1 2443   1.811   2.213   5.993
  198SOL    HW2 2444   1.670   2.235   6.044
  198SOL     MW 2445   1.725   2.217   5.979
  199SOL     OW 2446   0.658   3.734   4.162
  199SOL    HW1 2447   0.590   3.666   4.152
  199SOL    HW2 2448   0.718   3.716   4.089
  199SOL     MW 2449   0.657   3.723   4.151
  200SOL     OW 2450   0.135   0.989   6.069
  200SOL    HW1 2451   0.160   1.064   6.123
  200SOL    HW2 2452   0.168   0.913   6.117
  200SOL     MW 2453   0.142   0.989   6.082
  201SOL     OW 2454   0.796   0.558   0.844
  201SOL    HW1 2455   0.859   0.514   0.899
  201SOL    HW2 2456   0.842   0.637   0.813
  201SOL     MW 2457   0.810   0.563   0.846
  202SOL     OW 2458   5.677   4.434   1.839
  202SOL    HW1 2459   5.615   4.385   1.893
  202SOL    HW2 2460   5.622   4.481   1.775
  202SOL     MW 2461   5.662   4.433   1.837
  203SOL     OW 2462   0.114   2.216   4.538
  203SOL    HW1 2463   0.170   2.206   4.460
  203SOL    HW2 2464   0.173   2.203   4.612
  203SOL     MW 2465   0.129   2.212   4.537
  204SOL     OW 2466   0.631   3.625   2.734
  204SOL    HW1 2467   0.620   3.559   2.803
  204SOL    HW2 2468   0.617   3.576   2.653
  204SOL     MW 2469   0.628   3.610   2.733
  205SOL     OW 2470   1.412   0.690   5.462
  205SOL    HW1 2471   1.445   0.765   5.512
  205SOL    HW2 2472   1.421   0.716   5.371
  205SOL     MW 2473   1.417   0.703   5.457
  206SOL     OW 2474   4.845   1.511   2.437
  206SOL    HW1 2475   4.755   1.527   2.465
  206SOL    HW2 2476   4.869   1.428   2.480
  206SOL     MW 2477   4.837   1.503   2.446
  207SOL     OW 2478   0.298   3.171   4.917
  207SOL    HW1 2479   0.352   3.110   4.968
  207SOL    HW2 2480   0.214   3.173   4.964
  207SOL     MW 2481   0.294   3.164   4.930
  208SOL     OW 2482   5.237   2.862   1.204
  208SOL    HW1 2483   5.304   2.922   1.240
  208SOL    HW2 2484   5.219   2.896   1.116
  208SOL     MW 2485   5.244   2.874   1.198
  209SOL     OW 2486   5.256   2.896   5.124
  209SOL    HW1 2487   5.205   2.916   5.046
  209SOL    HW2 2488   5.195   2.907   5.197
  209SOL     MW 2489   5.242   2.900   5.123
  210SOL     OW 2490   5.838   3.182   4.253
  210SOL    HW1 2491   5.927   3.169   4.219
  210SOL    HW2 2492   5.841   3.146   4.342
  210SOL     MW 2493   5.850   3.176   4.260
  211SOL     OW 2494   2.859   2.611   0.202
  211SOL    HW1 2495   2.858   2.598   0.298
  211SOL    HW2 2496   2.879   2.524   0.168
  211SOL     MW 2497   2.862   2.598   0.210
  212SOL     OW 2498   3.930   1.585   5.773
  212SOL    HW1 2499   3.922   1.521   5.702
  212SOL    HW2 2500   3.896   1.540   5.850
  212SOL     MW 2501   3.925   1.570   5.774
  213SOL     OW 2502   3.219   0.026   2.364
  213SOL    HW1 2503   3.162  -0.041   2.402
  213SOL    HW2 2504   3.175   0.052   2.283
  213SOL     MW 2505   3.206   0.021   2.358
  214SOL     OW 2506   1.191   3.202   3.851
  214SOL    HW1 2507   1.279   3.238   3.855
  214SOL    HW2 2508   1.133   3.278   3.855
  214SOL     MW 2509   1.194   3.216   3.852
  215SOL     OW 2510   2.478   5.108   4.755
  215SOL    HW1 2511   2.483   5.016   4.731
  215SOL    HW2 2512   2.505   5.110   4.847
  215SOL     MW 2513   2.482   5.097   4.764
  216SOL     OW 2514   1.194   4.661   0.239
  216SOL    HW1 2515   1.219   4.596   0.174
  216SOL    HW2 2516   1.231   4.628   0.320
  216SOL     MW 2517   1.202   4.648   0.240
  217SOL     OW 2518   0.336   2.672   2.091
  217SOL    HW1 2519   0.251   2.644   2.056
  217SOL    HW2 2520   0.335   2.767   2.080
  217SOL     MW 2521   0.325   2.680   2.085
  218SOL     OW 2522   4.687   0.399   2.213
  218SOL    HW1 2523   4.694   0.487   2.249
  218SOL    HW2 2524   4.678   0.342   2.289
  218SOL     MW 2525   4.686   0.403   2.227
  219SOL     OW 2526   0.759   6.042   1.285
  219SOL    HW1 2527   0.800   6.128   1.285
  219SOL    HW2 2528   0.820   5.986   1.333
  219SOL     MW 2529   0.772   6.046   1.291
  220SOL     OW 2530   2.695   3.280   6.055
  220SOL    HW1 2531   2.678   3.186   6.047
  220SOL    HW2 2532   2.771   3.295   5.999
  220SOL     MW 2533   2.702   3.270   6.047
  221SOL     OW 2534   2.936   3.387   0.340
  221SOL    HW1 2535   3.000   3.335   0.388
  221SOL    HW2 2536   2.857   3.333   0.340
  221SOL     MW 2537   2.934   3.373   0.346
  222SOL     OW 2538   5.321   3.109   6.104
  222SOL    HW1 2539   5.272   3.158   6.038
  222SOL    HW2 2540   5.276   3.130   6.186
  222SOL     MW 2541   5.309   3.118   6.106
  223SOL     OW 2542   3.397   1.350   4.947
  223SOL    HW1 2543   3.468   1.392   4.997
  223SOL    HW2 2544   3.349   1.299   5.012
  223SOL     MW 2545   3.400   1.349   4.962
  224SOL     OW 2546   4.786   1.863   0.266
  224SOL    HW1 2547   4.810   1.773   0.254
  224SOL    HW2 2548   4.737   1.866   0.348
  224SOL     MW 2549   4.783   1.853   0.274
  225SOL     OW 2550   3.249   0.625   1.694
  225SOL    HW1 2551   3.265   0.572   1.772
  225SOL    HW2 2552   3.204   0.565   1.634
  225SOL     MW 2553   3.245   0.610   1.696
  226SOL     OW 2554   1.456   4.307   5.942
  226SOL    HW1 2555   1.424   4.343   5.859
  226SOL    HW2 2556   1.550   4.321   5.940
  226SOL     MW 2557   1.464   4.313   5.931
  227SOL     OW 2558   5.598   5.607   1.459
  227SOL    HW1 2559   5.623   5.521   1.427
  227SOL    HW2 2560   5.542   5.643   1.391
  227SOL     MW 2561   5.594   5.601   1.446
  228SOL     OW 2562   1.437   0.622   1.781
  228SOL    HW1 2563   1.348   0.652   1.767
  228SOL    HW2 2564   1.438   0.531   1.751
  228SOL     MW 2565   1.426   0.614   1.775
  229SOL     OW 2566   0.909   1.710   1.384
  229SOL    HW1 2567   0.940   1.767   1.315
  229SOL    HW2 2568   0.917   1.761   1.464
  229SOL     MW 2569   0.914   1.724   1.386
  230SOL     OW 2570   1.596   4.910   0.735
  230SOL    HW1 2571   1.608   4.816   0.743
  230SOL    HW2 2572   1.681   4.947   0.758
  230SOL     MW 2573   1.608   4.903   0.740
  231SOL     OW 2574   2.835   1.084   2.214
  231SOL    HW1 2575   2.850   1.132   2.132
  231SOL    HW2 2576   2.861   0.994   2.196
  231SOL     MW 2577   2.840   1.080   2.201
  232SOL     OW 2578   4.990   2.770   0.485
  232SOL    HW1 2579   4.995   2.675   0.497
  232SOL    HW2 2580   5.074   2.803   0.517
  232SOL     MW 2581   5.001   2.762   0.491
  233SOL     OW 2582   3.426   0.346   3.063
  233SOL    HW1 2583   3.357   0.365   3.126
  233SOL    HW2 2584   3.441   0.429   3.017
  233SOL     MW 2585   3.419   0.359   3.065
  234SOL     OW 2586   4.998   0.692   2.897
  234SOL    HW1 2587   5.014   0.643   2.978
  234SOL    HW2 2588   4.943   0.765   2.923
  234SOL     MW 2589   4.993   0.695   2.911
  235SOL     OW 2590   1.568   4.917   3.889
  235SOL    HW1 2591   1.615   4.932   3.807
  235SOL    HW2 2592   1.630   4.943   3.957
  235SOL     MW 2593   1.582   4.922   3.887
  236SOL     OW 2594   1.269   2.805   3.211
  236SOL    HW1 2595   1.322   2.744   3.161
  236SOL    HW2 2596   1.239   2.870   3.146
  236SOL     MW 2597   1.272   2.805   3.196
  237SOL     OW 2598   0.480   4.234   4.542
  237SOL    HW1 2599   0.575   4.225   4.552
  237SOL    HW2 2600   0.463   4.326   4.560
  237SOL     MW 2601   0.490   4.245   4.546
  238SOL     OW 2602   5.990   0.938   0.391
  238SOL    HW1 2603   5.920   1.000   0.370
  238SOL    HW2 2604   5.946   0.866   0.437
  238SOL     MW 2605   5.976   0.936   0.393
  239SOL     OW 2606   1.974   1.066   4.698
  239SOL    HW1 2607   1.949   1.155   4.673
  239SOL    HW2 2608   1.908   1.040   4.762
  239SOL     MW 2609   1.963   1.073   4.703
  240SOL     OW 2610   0.689   2.255   0.085
  240SOL    HW1 2611   0.680   2.337   0.037
  240SOL    HW2 2612   0.611   2.205   0.063
  240SOL     MW 2613   0.678   2.258   0.076
  241SOL     OW 2614   4.369   0.142   1.859
  241SOL    HW1 2615   4.421   0.213   1.896
  241SOL    HW2 2616   4.313   0.112   1.931
  241SOL     MW 2617   4.368   0.147   1.873
  242SOL     OW 2618   5.400   2.949   3.983
  242SOL    HW1 2619   5.330   2.974   4.044
  242SOL    HW2 2620   5.478   2.994   4.017
  242SOL     MW 2621   5.401   2.958   3.995
  243SOL     OW 2622   3.791   5.913   3.395
  243SOL    HW1 2623   3.816   5.894   3.305
  243SOL    HW2 2624   3.699   5.889   3.401
  243SOL     MW 2625   3.783   5.907   3.385
  244SOL     OW 2626   2.305   5.911   5.386
  244SOL    HW1 2627   2.348   5.831   5.358
  244SOL    HW2 2628   2.377   5.967   5.416
  244SOL     MW 2629   2.320   5.908   5.386
  245SOL     OW 2630   2.723   5.927   0.956
  245SOL    HW1 2631   2.808   5.962   0.983
  245SOL    HW2 2632   2.720   5.945   0.862
  245SOL     MW 2633   2.734   5.934   0.947
  246SOL     OW 2634   3.805   5.367   1.196
  246SOL    HW1 2635   3.870   5.419   1.243
  246SOL    HW2 2636   3.850   5.336   1.118
  246SOL     MW 2637   3.819   5.369   1.192
  247SOL     OW 2638   4.736   0.762   2.069
  247SOL    HW1 2639   4.763   0.829   2.133
  247SOL    HW2 2640   4.655   0.797   2.033
  247SOL     MW 2641   4.729   0.775   2.073
  248SOL     OW 2642   5.575   0.092   1.645
  248SOL    HW1 2643   5.488   0.127   1.663
  248SOL    HW2 2644   5.560   0.003   1.615
  248SOL     MW 2645   5.562   0.085   1.643
  249SOL     OW 2646   0.414   4.326   2.869
  249SOL    HW1 2647   0.419   4.393   2.937
  249SOL    HW2 2648   0.446   4.246   2.911
  249SOL     MW 2649   0.419   4.324   2.883
  250SOL     OW 2650   0.472   2.317   3.802
  250SOL    HW1 2651   0.532   2.314   3.877
  250SOL    HW2 2652   0.395   2.268   3.831
  250SOL     MW 2653   0.470   2.311   3.815
  251SOL     OW 2654   2.275   2.239   5.226
  251SOL    HW1 2655   2.313   2.154   5.247
  251SOL    HW2 2656   2.346   2.288   5.183
  251SOL     MW 2657   2.289   2.235   5.223
  252SOL     OW 2658   5.754   2.637   0.123
  252SOL    HW1 2659   5.828   2.577   0.134
  252SOL    HW2 2660   5.790   2.711   0.074
  252SOL     MW 2661   5.768   2.639   0.118
  253SOL     OW 2662   1.464   1.116   4.278
  253SOL    HW1 2663   1.430   1.070   4.355
  253SOL    HW2 2664   1.398   1.184   4.260
  253SOL     MW 2665   1.451   1.119   4.286
  254SOL     OW 2666   1.832   0.478   1.729
  254SOL    HW1 2667   1.768   0.541   1.761
  254SOL    HW2 2668   1.820   0.402   1.785
  254SOL     MW 2669   1.822   0.476   1.740
  255SOL     OW 2670   5.425   3.767   1.205
  255SOL    HW1 2671   5.333   3.785   1.187
  255SOL    HW2 2672   5.440   3.801   1.293
  255SOL     MW 2673   5.415   3.773   1.214
  256SOL     OW 2674   5.429   1.823   3.783
  256SOL    HW1 2675   5.402   1.738   3.820
  256SOL    HW2 2676   5.514   1.806   3.743
  256SOL     MW 2677   5.436   1.810   3.783
  257SOL     OW 2678   5.328   3.350   3.948
  257SOL    HW1 2679   5.288   3.436   3.956
  257SOL    HW2 2680   5.339   3.320   4.038
  257SOL     MW 2681   5.325   3.357   3.960
  258SOL     OW 2682   2.225   4.868   0.405
  258SOL    HW1 2683   2.190   4.951   0.372
  258SOL    HW2 2684   2.148   4.815   0.425
  258SOL     MW 2685   2.211   4.872   0.404
  259SOL     OW 2686   3.381   1.126   1.389
  259SOL    HW1 2687   3.417   1.139   1.301
  259SOL    HW2 2688   3.313   1.060   1.378
  259SOL     MW 2689   3.377   1.119   1.376
  260SOL     OW 2690   4.766   4.061   2.867
  260SOL    HW1 2691   4.816   4.111   2.931
  260SOL    HW2 2692   4.687   4.114   2.851
  260SOL     MW 2693   4.762   4.074   2.873
  261SOL     OW 2694   0.127   1.790   2.526
  261SOL    HW1 2695   0.193   1.779   2.594
  261SOL    HW2 2696   0.053   1.737   2.554
  261SOL     MW 2697   0.126   1.783   2.538
  262SOL     OW 2698   5.915   0.254   4.158
  262SOL    HW1 2699   5.863   0.190   4.109
  262SOL    HW2 2700   6.006   0.228   4.142
  262SOL     MW 2701   5.920   0.244   4.150
  263SOL     OW 2702   0.597   0.168   0.493
  263SOL    HW1 2703   0.588   0.077   0.466
  263SOL    HW2 2704   0.635   0.212   0.418
  263SOL     MW 2705   0.601   0.162   0.480
  264SOL     OW 2706   3.797   5.187   2.647
  264SOL    HW1 2707   3.745   5.263   2.670
  264SOL    HW2 2708   3.741   5.112   2.667
  264SOL     MW 2709   3.784   5.187   2.652
  265SOL     OW 2710   4.819   2.706   1.658
  265SOL    HW1 2711   4.870   2.771   1.706
  265SOL    HW2 2712   4.807   2.744   1.571
  265SOL     MW 2713   4.824   2.719   1.653
  266SOL     OW 2714   3.835   0.309   4.787
  266SOL    HW1 2715   3.801   0.253   4.716
  266SOL    HW2 2716   3.801   0.268   4.867
  266SOL     MW 2717   3.826   0.296   4.788
  267SOL     OW 2718   3.540   2.071   5.818
  267SOL    HW1 2719   3.556   2.057   5.725
  267SOL    HW2 2720   3.499   1.991   5.849
  267SOL     MW 2721   3.537   2.059   5.810
  268SOL     OW 2722   6.083   2.639   2.551
  268SOL    HW1 2723   6.083   2.718   2.605
  268SOL    HW2 2724   6.079   2.672   2.461
  268SOL     MW 2725   6.083   2.653   2.547
  269SOL     OW 2726   1.148   4.094   2.979
  269SOL    HW1 2727   1.134   4.050   3.063
  269SOL    HW2 2728   1.238   4.073   2.955
  269SOL     MW 2729   1.157   4.086   2.986
  270SOL     OW 2730   2.264   4.420   3.952
  270SOL    HW1 2731   2.174   4.386   3.955
  270SOL    HW2 2732   2.303   4.377   3.876
  270SOL     MW 2733   2.257   4.410   3.942
  271SOL     OW 2734   2.385   2.745   0.885
  271SOL    HW1 2735   2.405   2.796   0.806
  271SOL    HW2 2736   2.351   2.663   0.852
  271SOL     MW 2737   2.383   2.742   0.870
  272SOL     OW 2738   2.501   0.396   4.873
  272SOL    HW1 2739   2.586   0.407   4.829
  272SOL    HW2 2740   2.445   0.462   4.832
  272SOL     MW 2741   2.505   0.406   4.862
  273SOL     OW 2742   5.255   5.370   5.732
  273SOL    HW1 2743   5.186   5.362   5.798
  273SOL    HW2 2744   5.292   5.458   5.747
  273SOL     MW 2745   5.251   5.380   5.743
  274SOL     OW 2746   5.689   5.822   4.714
  274SOL    HW1 2747   5.698   5.750   4.776
  274SOL    HW2 2748   5.615   5.798   4.659
  274SOL     MW 2749   5.681   5.810   4.715
  275SOL     OW 2750   4.965   1.935   2.440
  275SOL    HW1 2751   5.036   1.996   2.464
  275SOL    HW2 2752   4.992   1.853   2.478
  275SOL     MW 2753   4.978   1.933   2.448
  276SOL     OW 2754   3.192   4.924   1.800
  276SOL    HW1 2755   3.277   4.965   1.815
  276SOL    HW2 2756   3.158   4.908   1.888
  276SOL     MW 2757   3.198   4.927   1.813
  277SOL     OW 2758   3.830   2.131   2.014
  277SOL    HW1 2759   3.882   2.202   1.975
  277SOL    HW2 2760   3.883   2.053   2.000
  277SOL     MW 2761   3.843   2.130   2.007
  278SOL     OW 2762   4.659   4.893   5.805
  278SOL    HW1 2763   4.695   4.806   5.786
  278SOL    HW2 2764   4.567   4.886   5.782
  278SOL     MW 2765   4.652   4.881   5.799
  279SOL     OW 2766   4.385   2.360   0.070
  279SOL    HW1 2767   4.377   2.337  -0.022
  279SOL    HW2 2768   4.474   2.333   0.095
  279SOL     MW 2769   4.395   2.354   0.063
  280SOL     OW 2770   0.378   4.505   4.992
  280SOL    HW1 2771   0.366   4.458   4.909
  280SOL    HW2 2772   0.403   4.593   4.965
  280SOL     MW 2773   0.380   4.510   4.978
  281SOL     OW 2774   4.413   0.010   2.219
  281SOL    HW1 2775   4.370  -0.063   2.265
  281SOL    HW2 2776   4.497  -0.027   2.191
  281SOL     MW 2777   4.418  -0.004   2.221
  282SOL     OW 2778   4.850   1.195   4.806
  282SOL    HW1 2779   4.869   1.255   4.735
  282SOL    HW2 2780   4.756   1.205   4.823
  282SOL     MW 2781   4.840   1.204   4.799
  283SOL     OW 2782   3.630   0.603   1.135
  283SOL    HW1 2783   3.701   0.541   1.151
  283SOL    HW2 2784   3.660   0.656   1.061
  283SOL     MW 2785   3.643   0.603   1.127
  284SOL     OW 2786   1.036   5.102   2.563
  284SOL    HW1 2787   0.967   5.038   2.578
  284SOL    HW2 2788   0.998   5.185   2.591
  284SOL     MW 2789   1.023   5.105   2.568
  285SOL     OW 2790   3.109   2.744   0.075
  285SOL    HW1 2791   3.074   2.813   0.019
  285SOL    HW2 2792   3.032   2.708   0.120
  285SOL     MW 2793   3.095   2.748   0.074
  286SOL     OW 2794   5.149   1.454   1.018
  286SOL    HW1 2795   5.099   1.375   1.000
  286SOL    HW2 2796   5.088   1.511   1.063
  286SOL     MW 2797   5.135   1.451   1.022
  287SOL     OW 2798   5.246   0.010   5.231
  287SOL    HW1 2799   5.338   0.033   5.214
  287SOL    HW2 2800   5.197   0.086   5.200
  287SOL     MW 2801   5.252   0.022   5.224
  288SOL     OW 2802   6.052   1.526   1.933
  288SOL    HW1 2803   5.990   1.461   1.897
  288SOL    HW2 2804   6.007   1.609   1.924
  288SOL     MW 2805   6.038   1.527   1.927
  289SOL     OW 2806   2.878   0.304   0.288
  289SOL    HW1 2807   2.881   0.375   0.223
  289SOL    HW2 2808   2.906   0.226   0.240
  289SOL     MW 2809   2.882   0.303   0.274
  290SOL     OW 2810   3.657   0.207   5.896
  290SOL    HW1 2811   3.714   0.130   5.906
  290SOL    HW2 2812   3.617   0.196   5.809
  290SOL     MW 2813   3.659   0.196   5.886
  291SOL     OW 2814   4.985   1.825   6.043
  291SOL    HW1 2815   4.920   1.846   5.977
  291SOL    HW2 2816   4.965   1.734   6.069
  291SOL     MW 2817   4.974   1.816   6.038
  292SOL     OW 2818   2.295   5.830   2.230
  292SOL    HW1 2819   2.303   5.886   2.153
  292SOL    HW2 2820   2.353   5.869   2.295
  292SOL     MW 2821   2.304   5.842   2.228
  293SOL     OW 2822   0.394   1.563   2.158
  293SOL    HW1 2823   0.481   1.580   2.194
  293SOL    HW2 2824   0.333   1.603   2.221
  293SOL     MW 2825   0.397   1.570   2.171
  294SOL     OW 2826   0.625   1.833   5.145
  294SOL    HW1 2827   0.625   1.770   5.073
  294SOL    HW2 2828   0.542   1.816   5.191
  294SOL     MW 2829   0.614   1.823   5.142
  295SOL     OW 2830   3.221   4.269   0.615
  295SOL    HW1 2831   3.154   4.232   0.556
  295SOL    HW2 2832   3.175   4.340   0.660
  295SOL     MW 2833   3.206   4.274   0.613
  296SOL     OW 2834   4.903   5.970   2.705
  296SOL    HW1 2835   4.920   5.876   2.704
  296SOL    HW2 2836   4.913   5.994   2.798
  296SOL     MW 2837   4.906   5.961   2.717
  297SOL     OW 2838   1.614   4.225   5.463
  297SOL    HW1 2839   1.621   4.206   5.369
  297SOL    HW2 2840   1.616   4.321   5.468
  297SOL     MW 2841   1.615   4.235   5.452
  298SOL     OW 2842   0.357   4.143   4.766
  298SOL    HW1 2843   0.433   4.185   4.806
  298SOL    HW2 2844   0.357   4.172   4.675
  298SOL     MW 2845   0.367   4.152   4.760
  299SOL     OW 2846   0.601   6.121   3.781
  299SOL    HW1 2847   0.649   6.123   3.698
  299SOL    HW2 2848   0.663   6.152   3.846
  299SOL     MW 2849   0.615   6.125   3.778
  300SOL     OW 2850   1.562   6.085   3.891
  300SOL    HW1 2851   1.502   6.159   3.899
  300SOL    HW2 2852   1.629   6.115   3.829
  300SOL     MW 2853   1.563   6.099   3.884
  301SOL     OW 2854   0.607   2.969   3.140
  301SOL    HW1 2855   0.697   2.984   3.168
  301SOL    HW2 2856   0.586   2.880   3.171
  301SOL     MW 2857   0.616   2.959   3.147
  302SOL     OW 2858   1.819   5.923   2.575
  302SOL    HW1 2859   1.816   5.852   2.511
  302SOL    HW2 2860   1.787   6.000   2.527
  302SOL     MW 2861   1.815   5.924   2.561
  303SOL     OW 2862   4.534   1.685   0.978
  303SOL    HW1 2863   4.519   1.590   0.983
  303SOL    HW2 2864   4.604   1.702   1.041
  303SOL     MW 2865   4.541   1.675   0.986
  304SOL     OW 2866   1.670   4.572   2.154
  304SOL    HW1 2867   1.680   4.510   2.082
  304SOL    HW2 2868   1.752   4.621   2.156
  304SOL     MW 2869   1.682   4.570   2.145
  305SOL     OW 2870   1.072   0.154   4.112
  305SOL    HW1 2871   1.023   0.181   4.190
  305SOL    HW2 2872   1.104   0.236   4.074
  305SOL     MW 2873   1.070   0.168   4.117
  306SOL     OW 2874   5.559   1.593   2.429
  306SOL    HW1 2875   5.545   1.544   2.511
  306SOL    HW2 2876   5.496   1.554   2.368
  306SOL     MW 2877   5.549   1.582   2.432
  307SOL     OW 2878   4.936   1.590   1.097
  307SOL    HW1 2879   4.904   1.649   1.029
  307SOL    HW2 2880   4.968   1.649   1.166
  307SOL     MW 2881   4.936   1.606   1.097
  308SOL     OW 2882   3.647   1.447   1.400
  308SOL    HW1 2883   3.604   1.382   1.457
  308SOL    HW2 2884   3.721   1.478   1.451
  308SOL     MW 2885   3.651   1.442   1.414
  309SOL     OW 2886   4.006   4.812   4.784
  309SOL    HW1 2887   3.980   4.832   4.694
  309SOL    HW2 2888   3.942   4.859   4.838
  309SOL     MW 2889   3.994   4.821   4.779
  310SOL     OW 2890   2.437   0.962   0.523
  310SOL    HW1 2891   2.506   0.896   0.509
  310SOL    HW2 2892   2.455   1.030   0.459
  310SOL     MW 2893   2.448   0.962   0.512
  311SOL     OW 2894   3.061   3.548   5.020
  311SOL    HW1 2895   3.137   3.510   5.064
  311SOL    HW2 2896   3.022   3.475   4.972
  311SOL     MW 2897   3.066   3.535   5.020
  312SOL     OW 2898   1.191   0.590   1.100
  312SOL    HW1 2899   1.271   0.554   1.062
  312SOL    HW2 2900   1.180   0.675   1.055
  312SOL     MW 2901   1.200   0.596   1.089
  313SOL     OW 2902   1.220   4.565   2.236
  313SOL    HW1 2903   1.218   4.528   2.147
  313SOL    HW2 2904   1.150   4.629   2.237
  313SOL     MW 2905   1.211   4.568   2.224
  314SOL     OW 2906   4.499   3.175   4.911
  314SOL    HW1 2907   4.411   3.212   4.918
  314SOL    HW2 2908   4.545   3.208   4.989
  314SOL     MW 2909   4.494   3.184   4.922
  315SOL     OW 2910   1.211   0.193   2.875
  315SOL    HW1 2911   1.217   0.100   2.853
  315SOL    HW2 2912   1.120   0.206   2.900
  315SOL     MW 2913   1.200   0.183   2.876
  316SOL     OW 2914   4.393   5.301   3.103
  316SOL    HW1 2915   4.451   5.232   3.071
  316SOL    HW2 2916   4.450   5.378   3.112
  316SOL     MW 2917   4.408   5.302   3.100
  317SOL     OW 2918   0.797   4.214   5.757
  317SOL    HW1 2919   0.770   4.289   5.809
  317SOL    HW2 2920   0.839   4.252   5.680
  317SOL     MW 2921   0.799   4.228   5.754
  318SOL     OW 2922   3.640   5.852   0.692
  318SOL    HW1 2923   3.671   5.825   0.606
  318SOL    HW2 2924   3.706   5.819   0.753
  318SOL     MW 2925   3.652   5.844   0.688
  319SOL     OW 2926   3.430   0.032   3.405
  319SOL    HW1 2927   3.460  -0.045   3.451
  319SOL    HW2 2928   3.360   0.067   3.460
  319SOL     MW 2929   3.425   0.027   3.418
  320SOL     OW 2930   4.345   0.603   4.325
  320SOL    HW1 2931   4.315   0.537   4.387
  320SOL    HW2 2932   4.309   0.576   4.241
  320SOL     MW 2933   4.336   0.591   4.322
  321SOL     OW 2934   1.352   1.188   1.467
  321SOL    HW1 2935   1.346   1.254   1.537
  321SOL    HW2 2936   1.280   1.211   1.408
  321SOL     MW 2937   1.342   1.199   1.468
  322SOL     OW 2938   1.253   4.601   5.353
  322SOL    HW1 2939   1.216   4.625   5.268
  322SOL    HW2 2940   1.320   4.667   5.369
  322SOL     MW 2941   1.257   4.612   5.344
  323SOL     OW 2942   1.768   1.048   5.393
  323SOL    HW1 2943   1.691   1.097   5.421
  323SOL    HW2 2944   1.833   1.114   5.372
  323SOL     MW 2945   1.767   1.063   5.394
  324SOL     OW 2946   2.251   5.388   4.622
  324SOL    HW1 2947   2.292   5.463   4.666
  324SOL    HW2 2948   2.191   5.351   4.686
  324SOL     MW 2949   2.249   5.393   4.636
  325SOL     OW 2950   5.347   3.795   4.128
  325SOL    HW1 2951   5.407   3.868   4.116
  325SOL    HW2 2952   5.292   3.796   4.050
  325SOL     MW 2953   5.347   3.804   4.116
  326SOL     OW 2954   3.426   4.576   4.062
  326SOL    HW1 2955   3.409   4.625   3.982
  326SOL    HW2 2956   3.503   4.619   4.101
  326SOL     MW 2957   3.434   4.587   4.057
  327SOL     OW 2958   1.702   2.912   1.082
  327SOL    HW1 2959   1.629   2.903   1.020
  327SOL    HW2 2960   1.671   2.872   1.163
  327SOL     MW 2961   1.689   2.906   1.084
  328SOL     OW 2962   0.939   5.618   0.699
  328SOL    HW1 2963   0.850   5.585   0.714
  328SOL    HW2 2964   0.963   5.584   0.613
  328SOL     MW 2965   0.930   5.609   0.689
  329SOL     OW 2966   1.385   0.109   5.120
  329SOL    HW1 2967   1.414   0.136   5.033
  329SOL    HW2 2968   1.297   0.074   5.106
  329SOL     MW 2969   1.377   0.107   5.107
  330SOL     OW 2970   2.528   0.737   3.107
  330SOL    HW1 2971   2.457   0.689   3.064
  330SOL    HW2 2972   2.608   0.695   3.076
  330SOL     MW 2973   2.529   0.725   3.097
  331SOL     OW 2974   4.780   4.436   5.990
  331SOL    HW1 2975   4.797   4.341   5.986
  331SOL    HW2 2976   4.860   4.473   6.028
  331SOL     MW 2977   4.792   4.428   5.995
  332SOL     OW 2978   3.985   3.486   5.037
  332SOL    HW1 2979   3.912   3.534   4.997
  332SOL    HW2 2980   3.985   3.402   4.992
  332SOL     MW 2981   3.976   3.481   5.026
  333SOL     OW 2982   4.420   4.514   3.030
  333SOL    HW1 2983   4.375   4.578   2.975
  333SOL    HW2 2984   4.350   4.460   3.067
  333SOL     MW 2985   4.405   4.515   3.028
  334SOL     OW 2986   5.475   2.682   3.845
  334SOL    HW1 2987   5.495   2.752   3.906
  334SOL    HW2 2988   5.446   2.726   3.765
  334SOL     MW 2989   5.474   2.697   3.843
  335SOL     OW 2990   5.832   5.553   0.300
  335SOL    HW1 2991   5.792   5.556   0.385
  335SOL    HW2 2992   5.768   5.592   0.240
  335SOL     MW 2993   5.819   5.558   0.302
  336SOL     OW 2994   4.176   0.058   0.282
  336SOL    HW1 2995   4.090   0.017   0.286
  336SOL    HW2 2996   4.185   0.103   0.366
  336SOL     MW 2997   4.166   0.058   0.294
  337SOL     OW 2998   5.821   4.118   0.951
  337SOL    HW1 2999   5.810   4.051   0.884
  337SOL    HW2 3000   5.891   4.174   0.917
  337SOL     MW 3001   5.829   4.116   0.938
  338SOL     OW 3002   2.457   4.153   3.604
  338SOL    HW1 3003   2.454   4.086   3.535
  338SOL    HW2 3004   2.498   4.229   3.562
  338SOL     MW 3005   2.462   4.154   3.590
  339SOL     OW 3006   2.814   1.386   4.405
  339SOL    HW1 3007   2.843   1.327   4.474
  339SOL    HW2 3008   2.831   1.474   4.440
  339SOL     MW 3009   2.820   1.389   4.419
  340SOL     OW 3010   5.072   5.819   1.006
  340SOL    HW1 3011   5.079   5.811   0.911
  340SOL    HW2 3012   5.064   5.913   1.022
  340SOL     MW 3013   5.072   5.830   0.996
  341SOL     OW 3014   4.976   3.743   5.203
  341SOL    HW1 3015   4.898   3.796   5.185
  341SOL    HW2 3016   5.049   3.795   5.171
  341SOL     MW 3017   4.975   3.756   5.197
  342SOL     OW 3018   0.401   2.038   2.695
  342SOL    HW1 3019   0.405   2.086   2.613
  342SOL    HW2 3020   0.330   2.080   2.744
  342SOL     MW 3021   0.392   2.048   2.691
  343SOL     OW 3022   4.915   3.561   4.499
  343SOL    HW1 3023   4.932   3.635   4.557
  343SOL    HW2 3024   4.895   3.602   4.414
  343SOL     MW 3025   4.915   3.576   4.495
  344SOL     OW 3026   1.173   3.175   1.014
  344SOL    HW1 3027   1.235   3.219   1.071
  344SOL    HW2 3028   1.087   3.199   1.049
  344SOL     MW 3029   1.170   3.184   1.026
  345SOL     OW 3030   1.509   1.162   5.447
  345SOL    HW1 3031   1.452   1.232   5.420
  345SOL    HW2 3032   1.461   1.116   5.517
  345SOL     MW 3033   1.496   1.165   5.453
  346SOL     OW 3034   0.141   0.990   0.332
  346SOL    HW1 3035   0.156   1.023   0.243
  346SOL    HW2 3036   0.046   0.997   0.345
  346SOL     MW 3037   0.131   0.995   0.321
  347SOL     OW 3038   0.578   3.690   3.245
  347SOL    HW1 3039   0.622   3.691   3.160
  347SOL    HW2 3040   0.507   3.754   3.235
  347SOL     MW 3041   0.575   3.698   3.233
  348SOL     OW 3042   1.432   4.534   2.907
  348SOL    HW1 3043   1.352   4.482   2.917
  348SOL    HW2 3044   1.449   4.568   2.995
  348SOL     MW 3045   1.424   4.532   2.920
  349SOL     OW 3046   4.330   1.268   3.370
  349SOL    HW1 3047   4.385   1.194   3.393
  349SOL    HW2 3048   4.390   1.343   3.370
  349SOL     MW 3049   4.345   1.268   3.373
  350SOL     OW 3050   1.937   0.607   0.383
  350SOL    HW1 3051   2.019   0.594   0.431
  350SOL    HW2 3052   1.954   0.683   0.326
  350SOL     MW 3053   1.949   0.616   0.381
  351SOL     OW 3054   3.185   1.382   4.571
  351SOL    HW1 3055   3.104   1.352   4.611
  351SOL    HW2 3056   3.158   1.418   4.486
  351SOL     MW 3057   3.171   1.383   4.566
  352SOL     OW 3058   2.701   1.050   3.514
  352SOL    HW1 3059   2.795   1.064   3.498
  352SOL    HW2 3060   2.689   0.956   3.504
  352SOL     MW 3061   2.712   1.040   3.511
  353SOL     OW 3062   2.449   1.675   6.022
  353SOL    HW1 3063   2.409   1.738   5.962
  353SOL    HW2 3064   2.387   1.603   6.024
  353SOL     MW 3065   2.436   1.675   6.014
  354SOL     OW 3066   5.605   1.794   3.983
  354SOL    HW1 3067   5.662   1.868   4.007
  354SOL    HW2 3068   5.538   1.833   3.927
  354SOL     MW 3069   5.604   1.809   3.979
  355SOL     OW 3070   4.346   5.838   5.602
  355SOL    HW1 3071   4.294   5.825   5.681
  355SOL    HW2 3072   4.431   5.798   5.622
  355SOL     MW 3073   4.350   5.832   5.614
  356SOL     OW 3074   5.536   0.298   1.882
  356SOL    HW1 3075   5.628   0.323   1.890
  356SOL    HW2 3076   5.514   0.258   1.967
  356SOL     MW 3077   5.545   0.297   1.894
  357SOL     OW 3078   1.738   4.512   4.940
  357SOL    HW1 3079   1.695   4.592   4.911
  357SOL    HW2 3080   1.758   4.464   4.860
  357SOL     MW 3081   1.735   4.516   4.926
  358SOL     OW 3082   0.962   1.646   3.088
  358SOL    HW1 3083   0.917   1.563   3.069
  358SOL    HW2 3084   1.017   1.626   3.164
  358SOL     MW 3085   0.964   1.632   3.096
  359SOL     OW 3086   4.813   2.890   4.287
  359SOL    HW1 3087   4.828   2.802   4.255
  359SOL    HW2 3088   4.778   2.880   4.375
  359SOL     MW 3089   4.810   2.877   4.294
  360SOL     OW 3090   4.067   5.370   3.953
  360SOL    HW1 3091   4.047   5.462   3.966
  360SOL    HW2 3092   3.990   5.334   3.908
  360SOL     MW 3093   4.055   5.377   3.949
  361SOL     OW 3094   0.341   4.500   0.935
  361SOL    HW1 3095   0.259   4.548   0.929
  361SOL    HW2 3096   0.372   4.494   0.845
  361SOL     MW 3097   0.335   4.505   0.923
  362SOL     OW 3098   0.248   1.936   5.503
  362SOL    HW1 3099   0.318   1.975   5.451
  362SOL    HW2 3100   0.189   1.897   5.438
  362SOL     MW 3101   0.249   1.936   5.488
  363SOL     OW 3102   1.412   2.310   0.412
  363SOL    HW1 3103   1.493   2.291   0.365
  363SOL    HW2 3104   1.371   2.225   0.425
  363SOL     MW 3105   1.417   2.297   0.409
  364SOL     OW 3106   2.500   6.018   2.290
  364SOL    HW1 3107   2.519   6.005   2.198
  364SOL    HW2 3108   2.419   6.069   2.291
  364SOL     MW 3109   2.492   6.023   2.279
  365SOL     OW 3110   5.565   0.004   3.289
  365SOL    HW1 3111   5.538  -0.015   3.378
  365SOL    HW2 3112   5.512   0.079   3.262
  365SOL     MW 3113   5.555   0.011   3.297
  366SOL     OW 3114   0.840   1.924   1.582
  366SOL    HW1 3115   0.787   1.988   1.534
  366SOL    HW2 3116   0.777   1.866   1.623
  366SOL     MW 3117   0.826   1.926   1.581
  367SOL     OW 3118   2.714   1.044   1.074
  367SOL    HW1 3119   2.660   1.093   1.011
  367SOL    HW2 3120   2.753   1.113   1.129
  367SOL     MW 3121   2.712   1.060   1.073
  368SOL     OW 3122   4.237   4.708   3.663
  368SOL    HW1 3123   4.176   4.770   3.622
  368SOL    HW2 3124   4.202   4.694   3.751
  368SOL     MW 3125   4.225   4.714   3.669
  369SOL     OW 3126   2.990   1.779   1.810
  369SOL    HW1 3127   2.937   1.845   1.767
  369SOL    HW2 3128   3.068   1.770   1.757
  369SOL     MW 3129   2.993   1.786   1.798
  370SOL     OW 3130   1.742   5.345   6.001
  370SOL    HW1 3131   1.791   5.402   6.061
  370SOL    HW2 3132   1.801   5.331   5.927
  370SOL     MW 3133   1.756   5.351   5.999
  371SOL     OW 3134   5.335   5.806   0.170
  371SOL    HW1 3135   5.346   5.846   0.256
  371SOL    HW2 3136   5.276   5.733   0.186
  371SOL     MW 3137   5.329   5.802   0.183
  372SOL     OW 3138   5.575   0.423   0.384
  372SOL    HW1 3139   5.574   0.357   0.313
  372SOL    HW2 3140   5.484   0.433   0.410
  372SOL     MW 3141   5.563   0.416   0.378
  373SOL     OW 3142   5.347   0.568   5.015
  373SOL    HW1 3143   5.429   0.585   5.061
  373SOL    HW2 3144   5.342   0.472   5.010
  373SOL     MW 3145   5.357   0.558   5.020
  374SOL     OW 3146   1.466   1.915   0.030
  374SOL    HW1 3147   1.379   1.878   0.043
  374SOL    HW2 3148   1.498   1.873  -0.050
  374SOL     MW 3149   1.459   1.904   0.022
  375SOL     OW 3150   1.662   1.316   4.270
  375SOL    HW1 3151   1.645   1.353   4.183
  375SOL    HW2 3152   1.597   1.247   4.279
  375SOL     MW 3153   1.651   1.311   4.260
  376SOL     OW 3154   5.808   0.281   5.565
  376SOL    HW1 3155   5.789   0.343   5.635
  376SOL    HW2 3156   5.887   0.235   5.595
  376SOL     MW 3157   5.816   0.282   5.578
  377SOL     OW 3158   0.555   0.801   4.378
  377SOL    HW1 3159   0.625   0.862   4.357
  377SOL    HW2 3160   0.499   0.802   4.300
  377SOL     MW 3161   0.557   0.809   4.365
  378SOL     OW 3162   5.845   1.391   5.105
  378SOL    HW1 3163   5.848   1.340   5.023
  378SOL    HW2 3164   5.913   1.458   5.094
  378SOL     MW 3165   5.854   1.392   5.093
  379SOL     OW 3166   0.642   2.133   1.178
  379SOL    HW1 3167   0.605   2.064   1.124
  379SOL    HW2 3168   0.566   2.183   1.210
  379SOL     MW 3169   0.627   2.132   1.175
  380SOL     OW 3170   4.398   2.500   0.483
  380SOL    HW1 3171   4.319   2.547   0.510
  380SOL    HW2 3172   4.415   2.438   0.554
  380SOL     MW 3173   4.390   2.498   0.495
  381SOL     OW 3174   4.372   0.389   0.183
  381SOL    HW1 3175   4.308   0.438   0.130
  381SOL    HW2 3176   4.375   0.303   0.142
  381SOL     MW 3177   4.364   0.385   0.171
  382SOL     OW 3178   1.788   3.020   5.030
  382SOL    HW1 3179   1.729   3.076   5.081
  382SOL    HW2 3180   1.868   3.071   5.021
  382SOL     MW 3181   1.791   3.034   5.036
  383SOL     OW 3182   0.386   1.675   3.140
  383SOL    HW1 3183   0.474   1.645   3.117
  383SOL    HW2 3184   0.399   1.734   3.215
  383SOL     MW 3185   0.399   1.678   3.146
  384SOL     OW 3186   5.949   2.187   3.097
  384SOL    HW1 3187   5.868   2.138   3.093
  384SOL    HW2 3188   5.999   2.147   3.168
  384SOL     MW 3189   5.945   2.176   3.105
  385SOL     OW 3190   3.200   0.899   2.987
  385SOL    HW1 3191   3.151   0.945   3.057
  385SOL    HW2 3192   3.266   0.849   3.034
  385SOL     MW 3193   3.202   0.899   3.002
  386SOL     OW 3194   3.907   4.542   0.044
  386SOL    HW1 3195   3.816   4.527   0.069
  386SOL    HW2 3196   3.957   4.530   0.125
  386SOL     MW 3197   3.902   4.539   0.057
  387SOL     OW 3198   2.012   2.377   0.256
  387SOL    HW1 3199   2.026   2.471   0.267
  387SOL    HW2 3200   2.016   2.363   0.161
  387SOL     MW 3201   2.014   2.387   0.246
  388SOL     OW 3202   3.168   0.046   5.997
  388SOL    HW1 3203   3.090   0.100   5.982
  388SOL    HW2 3204   3.229   0.073   5.928
  388SOL     MW 3205   3.166   0.056   5.986
  389SOL     OW 3206   1.624   2.022   0.655
  389SOL    HW1 3207   1.715   2.007   0.629
  389SOL    HW2 3208   1.614   2.118   0.651
  389SOL     MW 3209   1.635   2.033   0.651
  390SOL     OW 3210   2.547   5.136   5.025
  390SOL    HW1 3211   2.558   5.231   5.024
  390SOL    HW2 3212   2.489   5.119   5.100
  390SOL     MW 3213   2.541   5.146   5.035
  391SOL     OW 3214   4.059   1.787   1.487
  391SOL    HW1 3215   4.066   1.813   1.395
  391SOL    HW2 3216   4.142   1.813   1.526
  391SOL     MW 3217   4.070   1.794   1.481
  392SOL     OW 3218   1.699   0.102   5.846
  392SOL    HW1 3219   1.651   0.026   5.881
  392SOL    HW2 3220   1.791   0.081   5.861
  392SOL     MW 3221   1.704   0.089   5.853
  393SOL     OW 3222   5.386   4.601   2.285
  393SOL    HW1 3223   5.449   4.669   2.310
  393SOL    HW2 3224   5.350   4.570   2.368
  393SOL     MW 3225   5.390   4.606   2.299
  394SOL     OW 3226   5.953   0.885   2.655
  394SOL    HW1 3227   5.956   0.806   2.601
  394SOL    HW2 3228   6.005   0.862   2.733
  394SOL     MW 3229   5.960   0.872   2.658
  395SOL     OW 3230   5.875   1.332   0.916
  395SOL    HW1 3231   5.940   1.369   0.976
  395SOL    HW2 3232   5.882   1.237   0.929
  395SOL     MW 3233   5.884   1.323   0.925
  396SOL     OW 3234   4.656   6.076   1.609
  396SOL    HW1 3235   4.604   6.034   1.677
  396SOL    HW2 3236   4.718   6.131   1.656
  396SOL     MW 3237   4.657   6.077   1.624
  397SOL     OW 3238   1.726   1.616   4.320
  397SOL    HW1 3239   1.708   1.523   4.308
  397SOL    HW2 3240   1.687   1.638   4.405
  397SOL     MW 3241   1.719   1.606   4.329
  398SOL     OW 3242   0.092   0.673   5.628
  398SOL    HW1 3243   0.155   0.744   5.647
  398SOL    HW2 3244   0.025   0.716   5.574
  398SOL     MW 3245   0.092   0.689   5.623
  399SOL     OW 3246   3.658   2.085   2.229
  399SOL    HW1 3247   3.598   2.160   2.232
  399SOL    HW2 3248   3.716   2.103   2.156
  399SOL     MW 3249   3.658   2.097   2.220
  400SOL     OW 3250   2.398   3.794   0.554
  400SOL    HW1 3251   2.385   3.847   0.633
  400SOL    HW2 3252   2.481   3.823   0.518
  400SOL     MW 3253   2.407   3.804   0.560
  401SOL     OW 3254   2.259   3.942   2.035
  401SOL    HW1 3255   2.193   3.948   1.966
  401SOL    HW2 3256   2.337   3.981   1.996
  401SOL     MW 3257   2.261   3.948   2.021
  402SOL     OW 3258   5.121   3.543   5.507
  402SOL    HW1 3259   5.122   3.638   5.505
  402SOL    HW2 3260   5.031   3.519   5.485
  402SOL     MW 3261   5.110   3.552   5.504
  403SOL     OW 3262   4.770   3.881   2.648
  403SOL    HW1 3263   4.754   3.941   2.721
  403SOL    HW2 3264   4.732   3.925   2.572
  403SOL     MW 3265   4.763   3.895   2.648
  404SOL     OW 3266   2.915   5.385   3.833
  404SOL    HW1 3267   2.937   5.298   3.865
  404SOL    HW2 3268   2.899   5.436   3.912
  404SOL     MW 3269   2.916   5.381   3.847
  405SOL     OW 3270   5.616   4.663   4.209
  405SOL    HW1 3271   5.544   4.626   4.158
  405SOL    HW2 3272   5.607   4.623   4.296
  405SOL     MW 3273   5.605   4.653   4.214
  406SOL     OW 3274   3.434   2.500   1.643
  406SOL    HW1 3275   3.481   2.574   1.679
  406SOL    HW2 3276   3.484   2.423   1.671
  406SOL     MW 3277   3.446   2.500   1.651
  407SOL     OW 3278   3.275   3.467   5.654
  407SOL    HW1 3279   3.320   3.534   5.602
  407SOL    HW2 3280   3.324   3.387   5.635
  407SOL     MW 3281   3.287   3.465   5.645
  408SOL     OW 3282   4.877   3.255   3.402
  408SOL    HW1 3283   4.967   3.265   3.372
  408SOL    HW2 3284   4.839   3.343   3.400
  408SOL     MW 3285   4.883   3.267   3.398
  409SOL     OW 3286   1.049   4.857   0.812
  409SOL    HW1 3287   1.140   4.826   0.806
  409SOL    HW2 3288   1.057   4.952   0.815
  409SOL     MW 3289   1.062   4.865   0.812
  410SOL     OW 3290   1.896   1.288   3.926
  410SOL    HW1 3291   1.825   1.346   3.953
  410SOL    HW2 3292   1.868   1.202   3.955
  410SOL     MW 3293   1.883   1.284   3.933
  411SOL     OW 3294   5.883   0.834   1.353
  411SOL    HW1 3295   5.792   0.849   1.325
  411SOL    HW2 3296   5.912   0.760   1.300
  411SOL     MW 3297   5.875   0.827   1.343
  412SOL     OW 3298   4.907   0.816   0.616
  412SOL    HW1 3299   4.895   0.899   0.570
  412SOL    HW2 3300   4.843   0.817   0.686
  412SOL     MW 3301   4.898   0.827   0.618
  413SOL     OW 3302   3.950   1.718   0.335
  413SOL    HW1 3303   3.970   1.705   0.243
  413SOL    HW2 3304   3.860   1.685   0.346
  413SOL     MW 3305   3.941   1.712   0.326
  414SOL     OW 3306   4.482   5.524   0.188
  414SOL    HW1 3307   4.517   5.613   0.187
  414SOL    HW2 3308   4.549   5.472   0.233
  414SOL     MW 3309   4.495   5.529   0.194
  415SOL     OW 3310   5.393   5.349   4.287
  415SOL    HW1 3311   5.487   5.338   4.302
  415SOL    HW2 3312   5.355   5.265   4.315
  415SOL     MW 3313   5.400   5.337   4.293
  416SOL     OW 3314   1.797   0.912   4.083
  416SOL    HW1 3315   1.769   0.928   3.993
  416SOL    HW2 3316   1.838   0.827   4.081
  416SOL     MW 3317   1.798   0.903   4.071
  417SOL     OW 3318   5.442   0.862   4.628
  417SOL    HW1 3319   5.519   0.804   4.624
  417SOL    HW2 3320   5.410   0.865   4.538
  417SOL     MW 3321   5.448   0.854   4.616
  418SOL     OW 3322   3.646   4.170   0.564
  418SOL    HW1 3323   3.665   4.078   0.550
  418SOL    HW2 3324   3.690   4.191   0.647
  418SOL     MW 3325   3.654   4.161   0.572
  419SOL     OW 3326   3.679   5.765   0.161
  419SOL    HW1 3327   3.693   5.857   0.183
  419SOL    HW2 3328   3.720   5.754   0.076
  419SOL     MW 3329   3.686   5.775   0.154
  420SOL     OW 3330   5.456   1.737   4.303
  420SOL    HW1 3331   5.518   1.776   4.365
  420SOL    HW2 3332   5.387   1.802   4.294
  420SOL     MW 3333   5.455   1.750   4.310
  421SOL     OW 3334   4.854   2.061   5.626
  421SOL    HW1 3335   4.949   2.054   5.626
  421SOL    HW2 3336   4.829   2.055   5.718
  421SOL     MW 3337   4.863   2.059   5.638
  422SOL     OW 3338   5.608   2.689   3.231
  422SOL    HW1 3339   5.623   2.614   3.173
  422SOL    HW2 3340   5.513   2.698   3.236
  422SOL     MW 3341   5.598   2.679   3.224
  423SOL     OW 3342   3.594   2.213   0.987
  423SOL    HW1 3343   3.533   2.287   0.993
  423SOL    HW2 3344   3.642   2.215   1.069
  423SOL     MW 3345   3.592   2.223   0.998
  424SOL     OW 3346   5.328   4.641   0.069
  424SOL    HW1 3347   5.360   4.560   0.030
  424SOL    HW2 3348   5.363   4.710   0.012
  424SOL     MW 3349   5.336   4.640   0.056
  425SOL     OW 3350   3.301   5.197   3.948
  425SOL    HW1 3351   3.213   5.201   3.984
  425SOL    HW2 3352   3.342   5.122   3.993
  425SOL     MW 3353   3.295   5.188   3.958
  426SOL     OW 3354   5.698   2.548   3.823
  426SOL    HW1 3355   5.615   2.596   3.816
  426SOL    HW2 3356   5.735   2.553   3.734
  426SOL     MW 3357   5.692   2.554   3.810
  427SOL     OW 3358   3.812   0.820   5.027
  427SOL    HW1 3359   3.857   0.764   4.963
  427SOL    HW2 3360   3.723   0.787   5.029
  427SOL     MW 3361   3.807   0.808   5.019
  428SOL     OW 3362   4.080   1.836   2.309
  428SOL    HW1 3363   4.143   1.889   2.260
  428SOL    HW2 3364   4.030   1.902   2.359
  428SOL     MW 3365   4.081   1.852   2.309
  429SOL     OW 3366   5.986   3.977   6.075
  429SOL    HW1 3367   6.021   3.965   5.986
  429SOL    HW2 3368   5.975   4.071   6.084
  429SOL     MW 3369   5.989   3.988   6.065
  430SOL     OW 3370   1.285   1.411   1.703
  430SOL    HW1 3371   1.243   1.380   1.784
  430SOL    HW2 3372   1.232   1.484   1.674
  430SOL     MW 3373   1.273   1.416   1.710
  431SOL     OW 3374   3.668   3.892   0.608
  431SOL    HW1 3375   3.648   3.840   0.686
  431SOL    HW2 3376   3.716   3.831   0.550
  431SOL     MW 3377   3.672   3.877   0.609
  432SOL     OW 3378   4.071   4.787   2.892
  432SOL    HW1 3379   4.153   4.831   2.913
  432SOL    HW2 3380   4.021   4.851   2.842
  432SOL     MW 3381   4.075   4.801   2.888
  433SOL     OW 3382   0.017   1.711   5.674
  433SOL    HW1 3383   0.103   1.721   5.715
  433SOL    HW2 3384  -0.004   1.800   5.645
  433SOL     MW 3385   0.026   1.725   5.675
  434SOL     OW 3386   4.056   6.064   2.856
  434SOL    HW1 3387   4.098   6.146   2.827
  434SOL    HW2 3388   3.994   6.091   2.923
  434SOL     MW 3389   4.053   6.078   2.861
  435SOL     OW 3390   0.239   2.154   3.879
  435SOL    HW1 3391   0.196   2.074   3.907
  435SOL    HW2 3392   0.254   2.203   3.961
  435SOL     MW 3393   0.235   2.151   3.893
  436SOL     OW 3394   4.195   1.710   1.008
  436SOL    HW1 3395   4.206   1.797   0.969
  436SOL    HW2 3396   4.175   1.652   0.933
  436SOL     MW 3397   4.194   1.714   0.993
  437SOL     OW 3398   3.503   5.162   5.934
  437SOL    HW1 3399   3.587   5.137   5.897
  437SOL    HW2 3400   3.470   5.083   5.976
  437SOL     MW 3401   3.509   5.149   5.935
  438SOL     OW 3402   4.419   5.273   5.122
  438SOL    HW1 3403   4.344   5.330   5.103
  438SOL    HW2 3404   4.470   5.322   5.186
  438SOL     MW 3405   4.416   5.287   5.128
  439SOL     OW 3406   2.820   2.074   1.377
  439SOL    HW1 3407   2.778   1.992   1.353
  439SOL    HW2 3408   2.749   2.139   1.375
  439SOL     MW 3409   2.805   2.072   1.373
  440SOL     OW 3410   2.433   0.574   1.997
  440SOL    HW1 3411   2.376   0.605   1.927
  440SOL    HW2 3412   2.436   0.479   1.986
  440SOL     MW 3413   2.426   0.566   1.987
  441SOL     OW 3414   4.185   0.021   4.868
  441SOL    HW1 3415   4.145  -0.050   4.817
  441SOL    HW2 3416   4.201   0.090   4.803
  441SOL     MW 3417   4.182   0.021   4.853
  442SOL     OW 3418   0.970   0.739   1.332
  442SOL    HW1 3419   0.896   0.681   1.313
  442SOL    HW2 3420   1.033   0.682   1.376
  442SOL     MW 3421   0.968   0.724   1.335
  443SOL     OW 3422   3.191   2.534   1.494
  443SOL    HW1 3423   3.254   2.499   1.557
  443SOL    HW2 3424   3.106   2.515   1.532
  443SOL     MW 3425   3.188   2.527   1.507
  444SOL     OW 3426   1.218   0.125   0.689
  444SOL    HW1 3427   1.304   0.088   0.712
  444SOL    HW2 3428   1.236   0.218   0.675
  444SOL     MW 3429   1.231   0.132   0.690
  445SOL     OW 3430   5.565   4.514   4.435
  445SOL    HW1 3431   5.471   4.517   4.454
  445SOL    HW2 3432   5.606   4.494   4.519
  445SOL     MW 3433   5.558   4.512   4.448
  446SOL     OW 3434   4.660   0.650   2.313
  446SOL    HW1 3435   4.675   0.679   2.223
  446SOL    HW2 3436   4.564   0.653   2.323
  446SOL     MW 3437   4.649   0.655   2.303
  447SOL     OW 3438   0.671   0.656   0.346
  447SOL    HW1 3439   0.734   0.648   0.418
  447SOL    HW2 3440   0.712   0.611   0.273
  447SOL     MW 3441   0.684   0.649   0.346
  448SOL     OW 3442   5.573   5.755   2.944
  448SOL    HW1 3443   5.527   5.833   2.974
  448SOL    HW2 3444   5.507   5.686   2.946
  448SOL     MW 3445   5.559   5.756   2.948
  449SOL     OW 3446   0.747   3.961   5.112
  449SOL    HW1 3447   0.780   3.881   5.071
  449SOL    HW2 3448   0.729   3.935   5.203
  449SOL     MW 3449   0.749   3.948   5.119
  450SOL     OW 3450   2.198   1.527   4.061
  450SOL    HW1 3451   2.260   1.553   4.129
  450SOL    HW2 3452   2.181   1.606   4.012
  450SOL     MW 3453   2.204   1.540   4.063
  451SOL     OW 3454   2.058   4.603   1.943
  451SOL    HW1 3455   1.994   4.599   2.013
  451SOL    HW2 3456   2.049   4.519   1.897
  451SOL     MW 3457   2.049   4.592   1.946
  452SOL     OW 3458   5.552   5.632   0.194
  452SOL    HW1 3459   5.522   5.580   0.267
  452SOL    HW2 3460   5.508   5.717   0.205
  452SOL     MW 3461   5.542   5.636   0.205
  453SOL     OW 3462   4.082   5.941   3.983
  453SOL    HW1 3463   4.166   5.985   3.968
  453SOL    HW2 3464   4.040   5.994   4.051
  453SOL     MW 3465   4.088   5.954   3.990
  454SOL     OW 3466   2.235   1.587   1.625
  454SOL    HW1 3467   2.250   1.574   1.532
  454SOL    HW2 3468   2.180   1.665   1.629
  454SOL     MW 3469   2.230   1.596   1.614
  455SOL     OW 3470   1.136   5.313   1.956
  455SOL    HW1 3471   1.051   5.356   1.947
  455SOL    HW2 3472   1.116   5.219   1.950
  455SOL     MW 3473   1.122   5.306   1.954
  456SOL     OW 3474   0.191   2.593   3.625
  456SOL    HW1 3475   0.217   2.680   3.600
  456SOL    HW2 3476   0.223   2.581   3.714
  456SOL     MW 3477   0.198   2.601   3.633
  457SOL     OW 3478   5.715   1.965   3.235
  457SOL    HW1 3479   5.653   1.999   3.170
  457SOL    HW2 3480   5.776   1.910   3.184
  457SOL     MW 3481   5.715   1.962   3.220
  458SOL     OW 3482   5.982   2.655   3.159
  458SOL    HW1 3483   6.061   2.618   3.121
  458SOL    HW2 3484   5.923   2.667   3.085
  458SOL     MW 3485   5.984   2.652   3.145
  459SOL     OW 3486   0.451   1.507   4.175
  459SOL    HW1 3487   0.378   1.520   4.236
  459SOL    HW2 3488   0.409   1.478   4.094
  459SOL     MW 3489   0.436   1.506   4.173
  460SOL     OW 3490   4.952   4.372   2.748
  460SOL    HW1 3491   4.906   4.434   2.691
  460SOL    HW2 3492   4.998   4.428   2.812
  460SOL     MW 3493   4.952   4.387   2.749
  461SOL     OW 3494   5.081   4.689   0.663
  461SOL    HW1 3495   5.043   4.603   0.643
  461SOL    HW2 3496   5.171   4.683   0.630
  461SOL     MW 3497   5.087   4.677   0.656
  462SOL     OW 3498   1.515   3.894   3.789
  462SOL    HW1 3499   1.500   3.984   3.763
  462SOL    HW2 3500   1.552   3.852   3.711
  462SOL     MW 3501   1.518   3.900   3.776
  463SOL     OW 3502   3.480   1.053   5.093
  463SOL    HW1 3503   3.398   1.102   5.092
  463SOL    HW2 3504   3.540   1.105   5.039
  463SOL     MW 3505   3.477   1.066   5.086
  464SOL     OW 3506   4.094   5.722   0.297
  464SOL    HW1 3507   4.148   5.654   0.337
  464SOL    HW2 3508   4.013   5.677   0.271
  464SOL     MW 3509   4.090   5.708   0.299
  465SOL     OW 3510   1.023   3.040   5.389
  465SOL    HW1 3511   1.092   2.993   5.343
  465SOL    HW2 3512   1.046   3.132   5.381
  465SOL     MW 3513   1.035   3.046   5.382
  466SOL     OW 3514   4.715   0.097   4.464
  466SOL    HW1 3515   4.697   0.006   4.443
  466SOL    HW2 3516   4.804   0.112   4.432
  466SOL     MW 3517   4.724   0.088   4.457
  467SOL     OW 3518   0.358   1.113   2.690
  467SOL    HW1 3519   0.343   1.086   2.599
  467SOL    HW2 3520   0.318   1.198   2.697
  467SOL     MW 3521   0.351   1.119   2.679
  468SOL     OW 3522   3.710   5.758   4.711
  468SOL    HW1 3523   3.710   5.851   4.690
  468SOL    HW2 3524   3.624   5.727   4.684
  468SOL     MW 3525   3.699   5.766   4.705
  469SOL     OW 3526   1.120   1.264   4.315
  469SOL    HW1 3527   1.100   1.171   4.314
  469SOL    HW2 3528   1.036   1.307   4.302
  469SOL     MW 3529   1.107   1.257   4.313
  470SOL     OW 3530   0.233   2.955   4.433
  470SOL    HW1 3531   0.297   3.025   4.428
  470SOL    HW2 3532   0.273   2.890   4.492
  470SOL     MW 3533   0.246   2.955   4.440
  471SOL     OW 3534   2.038   0.976   4.440
  471SOL    HW1 3535   2.043   1.046   4.506
  471SOL    HW2 3536   1.985   1.014   4.370
  471SOL     MW 3537   2.032   0.990   4.440
  472SOL     OW 3538   0.895   3.464   3.086
  472SOL    HW1 3539   0.922   3.406   3.157
  472SOL    HW2 3540   0.965   3.528   3.079
  472SOL     MW 3541   0.907   3.465   3.094
  473SOL     OW 3542   2.550   0.911   5.480
  473SOL    HW1 3543   2.518   0.931   5.392
  473SOL    HW2 3544   2.500   0.833   5.507
  473SOL     MW 3545   2.539   0.903   5.472
  474SOL     OW 3546   4.730   4.684   5.393
  474SOL    HW1 3547   4.667   4.756   5.391
  474SOL    HW2 3548   4.800   4.716   5.450
  474SOL     MW 3549   4.731   4.698   5.400
  475SOL     OW 3550   4.477   5.499   1.706
  475SOL    HW1 3551   4.538   5.461   1.769
  475SOL    HW2 3552   4.507   5.590   1.697
  475SOL     MW 3553   4.489   5.506   1.713
  476SOL     OW 3554   5.078   2.877   1.427
  476SOL    HW1 3555   5.020   2.952   1.422
  476SOL    HW2 3556   5.128   2.880   1.346
  476SOL     MW 3557   5.077   2.887   1.416
  477SOL     OW 3558   2.461   5.636   3.092
  477SOL    HW1 3559   2.540   5.690   3.086
  477SOL    HW2 3560   2.487   5.563   3.148
  477SOL     MW 3561   2.474   5.634   3.099
  478SOL     OW 3562   0.769   0.737   3.434
  478SOL    HW1 3563   0.685   0.783   3.430
  478SOL    HW2 3564   0.778   0.712   3.526
  478SOL     MW 3565   0.759   0.740   3.445
  479SOL     OW 3566   5.048   6.035   5.076
  479SOL    HW1 3567   5.122   6.055   5.133
  479SOL    HW2 3568   5.087   6.032   4.988
  479SOL     MW 3569   5.063   6.037   5.072
  480SOL     OW 3570   4.092   0.538   3.295
  480SOL    HW1 3571   4.097   0.484   3.374
  480SOL    HW2 3572   4.170   0.594   3.299
  480SOL     MW 3573   4.103   0.538   3.306
  481SOL     OW 3574   6.114   6.123   1.314
  481SOL    HW1 3575   6.200   6.119   1.272
  481SOL    HW2 3576   6.076   6.037   1.298
  481SOL     MW 3577   6.120   6.112   1.307
  482SOL     OW 3578   0.937   1.211   5.781
  482SOL    HW1 3579   0.841   1.215   5.777
  482SOL    HW2 3580   0.963   1.185   5.693
  482SOL     MW 3581   0.928   1.208   5.769
  483SOL     OW 3582   1.534   0.485   4.215
  483SOL    HW1 3583   1.509   0.508   4.305
  483SOL    HW2 3584   1.627   0.465   4.220
  483SOL     MW 3585   1.543   0.485   4.227
  484SOL     OW 3586   4.213   0.383   1.009
  484SOL    HW1 3587   4.184   0.475   1.003
  484SOL    HW2 3588   4.182   0.343   0.928
  484SOL     MW 3589   4.205   0.390   0.998
  485SOL     OW 3590   0.037   4.200   4.533
  485SOL    HW1 3591   0.078   4.121   4.567
  485SOL    HW2 3592   0.055   4.198   4.439
  485SOL     MW 3593   0.044   4.189   4.525
  486SOL     OW 3594   5.006   4.436   0.530
  486SOL    HW1 3595   4.938   4.405   0.590
  486SOL    HW2 3596   5.059   4.358   0.512
  486SOL     MW 3597   5.004   4.422   0.536
  487SOL     OW 3598   4.251   0.443   4.527
  487SOL    HW1 3599   4.168   0.491   4.519
  487SOL    HW2 3600   4.226   0.356   4.560
  487SOL     MW 3601   4.237   0.438   4.530
  488SOL     OW 3602   2.761   0.224   5.474
  488SOL    HW1 3603   2.772   0.202   5.567
  488SOL    HW2 3604   2.847   0.209   5.435
  488SOL     MW 3605   2.773   0.219   5.481
  489SOL     OW 3606   5.844   0.180   1.691
  489SOL    HW1 3607   5.850   0.267   1.735
  489SOL    HW2 3608   5.751   0.159   1.695
  489SOL     MW 3609   5.833   0.189   1.697
  490SOL     OW 3610   5.658   2.719   2.067
  490SOL    HW1 3611   5.646   2.625   2.070
  490SOL    HW2 3612   5.569   2.756   2.069
  490SOL     MW 3613   5.645   2.712   2.067
  491SOL     OW 3614   0.357   0.978   3.076
  491SOL    HW1 3615   0.324   0.912   3.016
  491SOL    HW2 3616   0.406   0.929   3.142
  491SOL     MW 3617   0.359   0.964   3.076
  492SOL     OW 3618   2.257   4.068   4.063
  492SOL    HW1 3619   2.298   4.150   4.091
  492SOL    HW2 3620   2.255   4.073   3.967
  492SOL     MW 3621   2.262   4.079   4.054
  493SOL     OW 3622   0.558   3.330   2.653
  493SOL    HW1 3623   0.617   3.311   2.726
  493SOL    HW2 3624   0.471   3.310   2.687
  493SOL     MW 3625   0.554   3.324   2.667
  494SOL     OW 3626   5.466   5.742   0.780
  494SOL    HW1 3627   5.381   5.728   0.740
  494SOL    HW2 3628   5.507   5.655   0.780
  494SOL     MW 3629   5.460   5.729   0.774
  495SOL     OW 3630   3.051   0.261   5.417
  495SOL    HW1 3631   3.050   0.356   5.398
  495SOL    HW2 3632   3.049   0.257   5.513
  495SOL     MW 3633   3.050   0.274   5.427
  496SOL     OW 3634   3.443   3.447   4.559
  496SOL    HW1 3635   3.518   3.459   4.618
  496SOL    HW2 3636   3.463   3.502   4.483
  496SOL     MW 3637   3.455   3.455   4.556
  497SOL     OW 3638   4.771   0.065   3.824
  497SOL    HW1 3639   4.725   0.002   3.879
  497SOL    HW2 3640   4.864   0.051   3.845
  497SOL     MW 3641   4.777   0.055   3.834
  498SOL     OW 3642   4.804   5.302   5.469
  498SOL    HW1 3643   4.883   5.351   5.494
  498SOL    HW2 3644   4.822   5.272   5.380
  498SOL     MW 3645   4.817   5.304   5.461
  499SOL     OW 3646   5.203   3.340   5.935
  499SOL    HW1 3647   5.166   3.372   6.017
  499SOL    HW2 3648   5.296   3.363   5.940
  499SOL     MW 3649   5.211   3.347   5.946
  500SOL     OW 3650   2.494   5.033   3.418
  500SOL    HW1 3651   2.520   5.046   3.327
  500SOL    HW2 3652   2.558   4.972   3.454
  500SOL     MW 3653   2.505   5.027   3.411
  501SOL     OW 3654   3.054   5.340   3.398
  501SOL    HW1 3655   3.105   5.384   3.329
  501SOL    HW2 3656   3.101   5.259   3.414
  501SOL     MW 3657   3.067   5.336   3.391
  502SOL     OW 3658   3.847   0.975   2.580
  502SOL    HW1 3659   3.789   1.033   2.629
  502SOL    HW2 3660   3.811   0.974   2.491
  502SOL     MW 3661   3.835   0.982   2.575
  503SOL     OW 3662   2.970   4.819   4.590
  503SOL    HW1 3663   2.964   4.912   4.610
  503SOL    HW2 3664   2.941   4.812   4.499
  503SOL     MW 3665   2.966   4.830   4.581
  504SOL     OW 3666   3.265   0.448   6.045
  504SOL    HW1 3667   3.227   0.456   5.958
  504SOL    HW2 3668   3.346   0.400   6.031
  504SOL     MW 3669   3.271   0.443   6.032
  505SOL     OW 3670   1.141   4.328   5.279
  505SOL    HW1 3671   1.048   4.310   5.266
  505SOL    HW2 3672   1.147   4.360   5.369
  505SOL     MW 3673   1.130   4.330   5.289
  506SOL     OW 3674   0.742   1.007   0.739
  506SOL    HW1 3675   0.660   0.961   0.756
  506SOL    HW2 3676   0.778   1.027   0.826
  506SOL     MW 3677   0.736   1.004   0.753
  507SOL     OW 3678   0.554   4.503   2.734
  507SOL    HW1 3679   0.647   4.510   2.758
  507SOL    HW2 3680   0.516   4.446   2.800
  507SOL     MW 3681   0.561   4.496   2.745
  508SOL     OW 3682   3.540   1.751   5.069
  508SOL    HW1 3683   3.489   1.731   4.990
  508SOL    HW2 3684   3.626   1.777   5.035
  508SOL     MW 3685   3.544   1.751   5.055
  509SOL     OW 3686   1.589   4.316   2.888
  509SOL    HW1 3687   1.529   4.388   2.908
  509SOL    HW2 3688   1.645   4.310   2.965
  509SOL     MW 3689   1.588   4.325   2.901
  510SOL     OW 3690   4.163   6.038   5.602
  510SOL    HW1 3691   4.248   5.993   5.599
  510SOL    HW2 3692   4.134   6.028   5.693
  510SOL     MW 3693   4.170   6.031   5.613
  511SOL     OW 3694   4.793   5.291   5.178
  511SOL    HW1 3695   4.849   5.368   5.190
  511SOL    HW2 3696   4.706   5.321   5.203
  511SOL     MW 3697   4.789   5.305   5.183
  512SOL     OW 3698   0.720   2.179   4.516
  512SOL    HW1 3699   0.684   2.189   4.604
  512SOL    HW2 3700   0.666   2.237   4.461
  512SOL     MW 3701   0.708   2.187   4.520
  513SOL     OW 3702   5.696   2.153   2.924
  513SOL    HW1 3703   5.720   2.239   2.955
  513SOL    HW2 3704   5.740   2.144   2.840
  513SOL     MW 3705   5.705   2.163   2.917
  514SOL     OW 3706   4.183   3.225   1.164
  514SOL    HW1 3707   4.215   3.281   1.235
  514SOL    HW2 3708   4.121   3.166   1.207
  514SOL     MW 3709   4.179   3.225   1.179
  515SOL     OW 3710   3.557   5.037   1.619
  515SOL    HW1 3711   3.483   5.012   1.564
  515SOL    HW2 3712   3.537   5.000   1.705
  515SOL     MW 3713   3.545   5.029   1.623
  516SOL     OW 3714   1.542   3.504   4.655
  516SOL    HW1 3715   1.613   3.469   4.601
  516SOL    HW2 3716   1.521   3.589   4.615
  516SOL     MW 3717   1.549   3.511   4.643
  517SOL     OW 3718   5.507   1.488   2.657
  517SOL    HW1 3719   5.531   1.570   2.699
  517SOL    HW2 3720   5.582   1.432   2.670
  517SOL     MW 3721   5.520   1.491   2.664
  518SOL     OW 3722   0.684   4.007   5.568
  518SOL    HW1 3723   0.594   4.037   5.581
  518SOL    HW2 3724   0.737   4.071   5.618
  518SOL     MW 3725   0.679   4.019   5.576
  519SOL     OW 3726   2.618   0.422   1.732
  519SOL    HW1 3727   2.623   0.393   1.825
  519SOL    HW2 3728   2.527   0.407   1.708
  519SOL     MW 3729   2.607   0.416   1.741
  520SOL     OW 3730   5.144   1.700   2.144
  520SOL    HW1 3731   5.052   1.677   2.155
  520SOL    HW2 3732   5.182   1.625   2.099
  520SOL     MW 3733   5.137   1.687   2.140
  521SOL     OW 3734   1.649   1.148   2.168
  521SOL    HW1 3735   1.711   1.135   2.096
  521SOL    HW2 3736   1.569   1.105   2.138
  521SOL     MW 3737   1.646   1.140   2.155
  522SOL     OW 3738   0.072   5.193   2.938
  522SOL    HW1 3739   0.010   5.136   2.983
  522SOL    HW2 3740   0.070   5.164   2.847
  522SOL     MW 3741   0.064   5.182   2.932
  523SOL     OW 3742   2.925   6.104   1.763
  523SOL    HW1 3743   2.937   6.189   1.722
  523SOL    HW2 3744   3.009   6.059   1.753
  523SOL     MW 3745   2.937   6.109   1.757
  524SOL     OW 3746   4.946   4.928   2.652
  524SOL    HW1 3747   4.937   4.833   2.658
  524SOL    HW2 3748   5.008   4.950   2.722
  524SOL     MW 3749   4.953   4.919   2.662
  525SOL     OW 3750   2.912   0.214   5.944
  525SOL    HW1 3751   2.847   0.151   5.976
  525SOL    HW2 3752   2.884   0.298   5.979
  525SOL     MW 3753   2.900   0.217   5.952
  526SOL     OW 3754   5.407   5.442   3.513
  526SOL    HW1 3755   5.315   5.464   3.530
  526SOL    HW2 3756   5.427   5.374   3.577
  526SOL     MW 3757   5.398   5.436   3.523
  527SOL     OW 3758   0.978   4.347   3.923
  527SOL    HW1 3759   0.941   4.259   3.930
  527SOL    HW2 3760   1.064   4.340   3.963
  527SOL     MW 3761   0.984   4.335   3.929
  528SOL     OW 3762   5.038   2.861   2.362
  528SOL    HW1 3763   5.036   2.774   2.400
  528SOL    HW2 3764   5.052   2.920   2.436
  528SOL     MW 3765   5.039   2.857   2.376
  529SOL     OW 3766   2.307   4.260   0.385
  529SOL    HW1 3767   2.381   4.301   0.430
  529SOL    HW2 3768   2.334   4.169   0.372
  529SOL     MW 3769   2.320   4.254   0.388
  530SOL     OW 3770   2.855   0.626   1.723
  530SOL    HW1 3771   2.820   0.551   1.771
  530SOL    HW2 3772   2.944   0.637   1.758
  530SOL     MW 3773   2.862   0.618   1.734
  531SOL     OW 3774   4.333   5.048   1.339
  531SOL    HW1 3775   4.348   5.128   1.389
  531SOL    HW2 3776   4.293   5.078   1.257
  531SOL     MW 3777   4.330   5.062   1.335
  532SOL     OW 3778   4.635   0.219   2.426
  532SOL    HW1 3779   4.546   0.184   2.430
  532SOL    HW2 3780   4.668   0.213   2.515
  532SOL     MW 3781   4.628   0.214   2.438
  533SOL     OW 3782   4.429   0.642   1.921
  533SOL    HW1 3783   4.370   0.714   1.900
  533SOL    HW2 3784   4.372   0.575   1.960
  533SOL     MW 3785   4.414   0.642   1.923
  534SOL     OW 3786   4.996   2.468   6.079
  534SOL    HW1 3787   4.956   2.537   6.133
  534SOL    HW2 3788   5.014   2.511   5.995
  534SOL     MW 3789   4.993   2.482   6.075
  535SOL     OW 3790   3.902   1.973   5.699
  535SOL    HW1 3791   3.973   1.942   5.643
  535SOL    HW2 3792   3.842   2.018   5.640
  535SOL     MW 3793   3.903   1.974   5.684
  536SOL     OW 3794   1.378   1.633   6.027
  536SOL    HW1 3795   1.304   1.577   6.047
  536SOL    HW2 3796   1.448   1.603   6.085
  536SOL     MW 3797   1.378   1.623   6.037
  537SOL     OW 3798   5.627   3.459   4.746
  537SOL    HW1 3799   5.720   3.467   4.723
  537SOL    HW2 3800   5.585   3.530   4.698
  537SOL     MW 3801   5.634   3.469   4.737
  538SOL     OW 3802   1.177   2.847   4.049
  538SOL    HW1 3803   1.120   2.923   4.053
  538SOL    HW2 3804   1.223   2.847   4.133
  538SOL     MW 3805   1.176   2.857   4.060
  539SOL     OW 3806   5.853   3.761   0.946
  539SOL    HW1 3807   5.887   3.729   0.862
  539SOL    HW2 3808   5.930   3.769   1.002
  539SOL     MW 3809   5.867   3.758   0.942
  540SOL     OW 3810   0.417   0.815   0.616
  540SOL    HW1 3811   0.441   0.724   0.595
  540SOL    HW2 3812   0.322   0.819   0.602
  540SOL     MW 3813   0.408   0.803   0.611
  541SOL     OW 3814   1.375   1.743   4.391
  541SOL    HW1 3815   1.339   1.815   4.339
  541SOL    HW2 3816   1.392   1.674   4.326
  541SOL     MW 3817   1.372   1.743   4.376
  542SOL     OW 3818   1.472   3.995   2.273
  542SOL    HW1 3819   1.546   4.048   2.302
  542SOL    HW2 3820   1.494   3.906   2.303
  542SOL     MW 3821   1.484   3.990   2.281
  543SOL     OW 3822   1.746   2.231   4.257
  543SOL    HW1 3823   1.771   2.259   4.345
  543SOL    HW2 3824   1.757   2.309   4.202
  543SOL     MW 3825   1.751   2.245   4.261
  544SOL     OW 3826   2.823   4.866   2.014
  544SOL    HW1 3827   2.806   4.938   1.952
  544SOL    HW2 3828   2.746   4.810   2.006
  544SOL     MW 3829   2.811   4.868   2.005
  545SOL     OW 3830   2.699   5.125   1.633
  545SOL    HW1 3831   2.736   5.134   1.545
  545SOL    HW2 3832   2.629   5.190   1.636
  545SOL     MW 3833   2.695   5.134   1.622
  546SOL     OW 3834   1.065   0.984   1.490
  546SOL    HW1 3835   1.020   1.063   1.462
  546SOL    HW2 3836   1.018   0.912   1.448
  546SOL     MW 3837   1.054   0.984   1.481
  547SOL     OW 3838   6.109   5.810   0.148
  547SOL    HW1 3839   6.173   5.879   0.130
  547SOL    HW2 3840   6.068   5.793   0.063
  547SOL     MW 3841   6.112   5.817   0.135
  548SOL     OW 3842   3.832   5.363   4.845
  548SOL    HW1 3843   3.864   5.447   4.812
  548SOL    HW2 3844   3.912   5.313   4.863
  548SOL     MW 3845   3.847   5.368   4.843
  549SOL     OW 3846   5.603   1.116   5.255
  549SOL    HW1 3847   5.557   1.198   5.271
  549SOL    HW2 3848   5.667   1.136   5.188
  549SOL     MW 3849   5.605   1.129   5.249
  550SOL     OW 3850   1.528   2.138   2.516
  550SOL    HW1 3851   1.461   2.116   2.451
  550SOL    HW2 3852   1.527   2.066   2.579
  550SOL     MW 3853   1.519   2.126   2.516
  551SOL     OW 3854   1.688   4.244   1.126
  551SOL    HW1 3855   1.675   4.318   1.186
  551SOL    HW2 3856   1.599   4.211   1.109
  551SOL     MW 3857   1.675   4.249   1.131
  552SOL     OW 3858   1.870   0.650   1.079
  552SOL    HW1 3859   1.774   0.656   1.081
  552SOL    HW2 3860   1.899   0.738   1.104
  552SOL     MW 3861   1.861   0.662   1.083
  553SOL     OW 3862   4.820   0.288   2.996
  553SOL    HW1 3863   4.793   0.324   3.080
  553SOL    HW2 3864   4.741   0.248   2.960
  553SOL     MW 3865   4.807   0.288   3.002
  554SOL     OW 3866   0.216   4.953   3.596
  554SOL    HW1 3867   0.169   4.888   3.649
  554SOL    HW2 3868   0.172   5.036   3.615
  554SOL     MW 3869   0.204   4.955   3.605
  555SOL     OW 3870   2.733   3.206   0.403
  555SOL    HW1 3871   2.656   3.264   0.404
  555SOL    HW2 3872   2.753   3.192   0.495
  555SOL     MW 3873   2.726   3.212   0.414
  556SOL     OW 3874   0.928   4.123   2.602
  556SOL    HW1 3875   1.024   4.129   2.606
  556SOL    HW2 3876   0.898   4.214   2.598
  556SOL     MW 3877   0.937   4.135   2.602
  557SOL     OW 3878   4.338   5.183   4.290
  557SOL    HW1 3879   4.248   5.165   4.266
  557SOL    HW2 3880   4.375   5.098   4.312
  557SOL     MW 3881   4.331   5.170   4.290
  558SOL     OW 3882   3.023   1.422   4.846
  558SOL    HW1 3883   3.000   1.483   4.775
  558SOL    HW2 3884   3.119   1.422   4.847
  558SOL     MW 3885   3.033   1.429   4.837
  559SOL     OW 3886   4.652   4.390   0.157
  559SOL    HW1 3887   4.702   4.444   0.095
  559SOL    HW2 3888   4.588   4.450   0.194
  559SOL     MW 3889   4.650   4.405   0.154
  560SOL     OW 3890   0.348   0.283   0.522
  560SOL    HW1 3891   0.310   0.209   0.570
  560SOL    HW2 3892   0.438   0.257   0.504
  560SOL     MW 3893   0.354   0.270   0.525
  561SOL     OW 3894   5.526   4.925   2.691
  561SOL    HW1 3895   5.472   4.996   2.657
  561SOL    HW2 3896   5.464   4.854   2.709
  561SOL     MW 3897   5.511   4.925   2.689
  562SOL     OW 3898   6.094   4.991   4.390
  562SOL    HW1 3899   6.142   5.045   4.454
  562SOL    HW2 3900   6.013   5.040   4.375
  562SOL     MW 3901   6.090   5.005   4.396
  563SOL     OW 3902   6.096   2.887   0.141
  563SOL    HW1 3903   6.146   2.949   0.089
  563SOL    HW2 3904   6.036   2.941   0.193
  563SOL     MW 3905   6.095   2.902   0.141
  564SOL     OW 3906   5.125   3.357   4.249
  564SOL    HW1 3907   5.084   3.271   4.243
  564SOL    HW2 3908   5.175   3.354   4.331
  564SOL     MW 3909   5.126   3.346   4.259
  565SOL     OW 3910   4.322   5.186   6.045
  565SOL    HW1 3911   4.333   5.280   6.060
  565SOL    HW2 3912   4.410   5.154   6.027
  565SOL     MW 3913   4.335   5.194   6.045
  566SOL     OW 3914   2.438   5.710   4.410
  566SOL    HW1 3915   2.358   5.681   4.454
  566SOL    HW2 3916   2.411   5.787   4.360
  566SOL     MW 3917   2.424   5.716   4.409
  567SOL     OW 3918   1.569   1.697   5.230
  567SOL    HW1 3919   1.485   1.741   5.239
  567SOL    HW2 3920   1.563   1.619   5.285
  567SOL     MW 3921   1.558   1.692   5.238
  568SOL     OW 3922   4.194   0.979   6.073
  568SOL    HW1 3923   4.153   0.916   6.132
  568SOL    HW2 3924   4.201   1.060   6.125
  568SOL     MW 3925   4.190   0.982   6.087
  569SOL     OW 3926   4.840   1.923   3.535
  569SOL    HW1 3927   4.903   1.902   3.466
  569SOL    HW2 3928   4.866   2.009   3.567
  569SOL     MW 3929   4.851   1.932   3.530
  570SOL     OW 3930   5.289   0.714   2.871
  570SOL    HW1 3931   5.310   0.790   2.926
  570SOL    HW2 3932   5.194   0.704   2.880
  570SOL     MW 3933   5.279   0.722   2.879
  571SOL     OW 3934   2.003   2.823   3.929
  571SOL    HW1 3935   1.909   2.808   3.926
  571SOL    HW2 3936   2.012   2.915   3.955
  571SOL     MW 3937   1.992   2.833   3.932
  572SOL     OW 3938   4.685   5.307   2.706
  572SOL    HW1 3939   4.620   5.376   2.692
  572SOL    HW2 3940   4.671   5.245   2.634
  572SOL     MW 3941   4.675   5.308   2.695
  573SOL     OW 3942   1.317   2.620   0.192
  573SOL    HW1 3943   1.317   2.624   0.095
  573SOL    HW2 3944   1.265   2.544   0.213
  573SOL     MW 3945   1.310   2.612   0.181
  574SOL     OW 3946   2.436   5.405   1.282
  574SOL    HW1 3947   2.458   5.478   1.224
  574SOL    HW2 3948   2.454   5.327   1.230
  574SOL     MW 3949   2.441   5.404   1.268
  575SOL     OW 3950   5.387   3.258   3.247
  575SOL    HW1 3951   5.383   3.291   3.337
  575SOL    HW2 3952   5.464   3.202   3.245
  575SOL     MW 3953   5.396   3.255   3.258
  576SOL     OW 3954   1.587   4.492   5.447
  576SOL    HW1 3955   1.660   4.551   5.431
  576SOL    HW2 3956   1.539   4.491   5.364
  576SOL     MW 3957   1.590   4.499   5.434
  577SOL     OW 3958   5.741   2.182   2.646
  577SOL    HW1 3959   5.832   2.198   2.623
  577SOL    HW2 3960   5.728   2.088   2.629
  577SOL     MW 3961   5.751   2.172   2.641
  578SOL     OW 3962   5.729   4.474   5.089
  578SOL    HW1 3963   5.812   4.425   5.089
  578SOL    HW2 3964   5.747   4.551   5.036
  578SOL     MW 3965   5.742   4.477   5.082
  579SOL     OW 3966   0.297   3.536   1.071
  579SOL    HW1 3967   0.222   3.482   1.047
  579SOL    HW2 3968   0.371   3.475   1.075
  579SOL     MW 3969   0.297   3.521   1.069
  580SOL     OW 3970   3.292   5.358   6.055
  580SOL    HW1 3971   3.378   5.381   6.090
  580SOL    HW2 3972   3.234   5.428   6.084
  580SOL     MW 3973   3.295   5.370   6.063
  581SOL     OW 3974   5.714   3.326   2.574
  581SOL    HW1 3975   5.638   3.283   2.614
  581SOL    HW2 3976   5.686   3.344   2.485
  581SOL     MW 3977   5.700   3.323   2.568
  582SOL     OW 3978   5.549   0.663   5.208
  582SOL    HW1 3979   5.642   0.640   5.215
  582SOL    HW2 3980   5.515   0.656   5.297
  582SOL     MW 3981   5.557   0.660   5.220
  583SOL     OW 3982   3.638   3.578   0.635
  583SOL    HW1 3983   3.626   3.508   0.701
  583SOL    HW2 3984   3.616   3.536   0.552
  583SOL     MW 3985   3.634   3.564   0.633
  584SOL     OW 3986   5.271   0.949   3.003
  584SOL    HW1 3987   5.223   1.004   3.066
  584SOL    HW2 3988   5.362   0.979   3.010
  584SOL     MW 3989   5.276   0.961   3.012
  585SOL     OW 3990   0.734   3.170   2.158
  585SOL    HW1 3991   0.806   3.106   2.164
  585SOL    HW2 3992   0.773   3.252   2.187
  585SOL     MW 3993   0.748   3.172   2.162
  586SOL     OW 3994   5.479   5.401   6.097
  586SOL    HW1 3995   5.504   5.446   6.017
  586SOL    HW2 3996   5.461   5.471   6.160
  586SOL     MW 3997   5.480   5.416   6.095
  587SOL     OW 3998   2.844   1.234   3.728
  587SOL    HW1 3999   2.782   1.163   3.747
  587SOL    HW2 4000   2.887   1.251   3.812
  587SOL     MW 4001   2.842   1.228   3.741
  588SOL     OW 4002   0.926   0.977   2.801
  588SOL    HW1 4003   0.892   0.911   2.861
  588SOL    HW2 4004   1.019   0.954   2.792
  588SOL     MW 4005   0.934   0.965   2.807
  589SOL     OW 4006   0.264   3.602   5.578
  589SOL    HW1 4007   0.281   3.635   5.667
  589SOL    HW2 4008   0.299   3.670   5.521
  589SOL     MW 4009   0.271   3.615   5.582
  590SOL     OW 4010   3.698   1.126   1.864
  590SOL    HW1 4011   3.761   1.142   1.934
  590SOL    HW2 4012   3.747   1.145   1.783
  590SOL     MW 4013   3.712   1.130   1.862
  591SOL     OW 4014   4.893   1.140   5.501
  591SOL    HW1 4015   4.841   1.073   5.544
  591SOL    HW2 4016   4.906   1.107   5.412
  591SOL     MW 4017   4.888   1.128   5.495
  592SOL     OW 4018   1.361   5.003   5.249
  592SOL    HW1 4019   1.340   5.053   5.170
  592SOL    HW2 4020   1.410   5.064   5.304
  592SOL     MW 4021   1.365   5.017   5.246
  593SOL     OW 4022   4.607   0.201   2.847
  593SOL    HW1 4023   4.627   0.160   2.763
  593SOL    HW2 4024   4.541   0.266   2.826
  593SOL     MW 4025   4.601   0.204   2.833
  594SOL     OW 4026   1.727   1.457   2.316
  594SOL    HW1 4027   1.813   1.442   2.278
  594SOL    HW2 4028   1.665   1.441   2.245
  594SOL     MW 4029   1.730   1.452   2.302
  595SOL     OW 4030   4.423   3.353   1.539
  595SOL    HW1 4031   4.377   3.352   1.455
  595SOL    HW2 4032   4.406   3.439   1.576
  595SOL     MW 4033   4.415   3.364   1.533
  596SOL     OW 4034   1.417   5.153   4.011
  596SOL    HW1 4035   1.393   5.147   4.103
  596SOL    HW2 4036   1.471   5.076   3.995
  596SOL     MW 4037   1.421   5.143   4.021
  597SOL     OW 4038   0.458   5.848   3.264
  597SOL    HW1 4039   0.520   5.775   3.264
  597SOL    HW2 4040   0.458   5.880   3.173
  597SOL     MW 4041   0.466   5.843   3.252
  598SOL     OW 4042   3.773   2.403   4.280
  598SOL    HW1 4043   3.800   2.395   4.371
  598SOL    HW2 4044   3.710   2.333   4.266
  598SOL     MW 4045   3.768   2.393   4.290
  599SOL     OW 4046   1.440   5.824   0.294
  599SOL    HW1 4047   1.426   5.844   0.202
  599SOL    HW2 4048   1.533   5.841   0.309
  599SOL     MW 4049   1.450   5.829   0.285
  600SOL     OW 4050   3.199   5.049   3.451
  600SOL    HW1 4051   3.218   4.989   3.523
  600SOL    HW2 4052   3.271   5.034   3.389
  600SOL     MW 4053   3.211   5.039   3.452
  601SOL     OW 4054   1.000   1.943   4.161
  601SOL    HW1 4055   0.967   1.891   4.234
  601SOL    HW2 4056   1.051   1.881   4.109
  601SOL     MW 4057   1.003   1.928   4.164
  602SOL     OW 4058   0.527   4.942   5.831
  602SOL    HW1 4059   0.609   4.916   5.788
  602SOL    HW2 4060   0.460   4.888   5.791
  602SOL     MW 4061   0.529   4.932   5.821
  603SOL     OW 4062   4.042   0.728   4.159
  603SOL    HW1 4063   4.088   0.745   4.241
  603SOL    HW2 4064   4.085   0.649   4.124
  603SOL     MW 4065   4.053   0.721   4.165
  604SOL     OW 4066   5.077   3.913   0.368
  604SOL    HW1 4067   5.002   3.959   0.330
  604SOL    HW2 4068   5.101   3.848   0.302
  604SOL     MW 4069   5.070   3.910   0.354
  605SOL     OW 4070   4.351   3.964   2.661
  605SOL    HW1 4071   4.268   3.957   2.614
  605SOL    HW2 4072   4.326   3.991   2.750
  605SOL     MW 4073   4.337   3.967   2.666
  606SOL     OW 4074   1.747   4.413   4.368
  606SOL    HW1 4075   1.683   4.384   4.433
  606SOL    HW2 4076   1.811   4.342   4.365
  606SOL     MW 4077   1.747   4.400   4.376
  607SOL     OW 4078   2.648   3.774   1.633
  607SOL    HW1 4079   2.558   3.776   1.666
  607SOL    HW2 4080   2.659   3.685   1.599
  607SOL     MW 4081   2.638   3.763   1.633
  608SOL     OW 4082   0.806   4.600   2.463
  608SOL    HW1 4083   0.773   4.670   2.520
  608SOL    HW2 4084   0.799   4.521   2.516
  608SOL     MW 4085   0.801   4.599   2.477
  609SOL     OW 4086   5.336   1.047   4.813
  609SOL    HW1 4087   5.372   0.975   4.762
  609SOL    HW2 4088   5.352   1.023   4.904
  609SOL     MW 4089   5.343   1.036   4.818
  610SOL     OW 4090   0.802   0.761   2.929
  610SOL    HW1 4091   0.802   0.682   2.876
  610SOL    HW2 4092   0.877   0.751   2.987
  610SOL     MW 4093   0.811   0.750   2.930
  611SOL     OW 4094   2.349   1.152   1.746
  611SOL    HW1 4095   2.285   1.220   1.768
  611SOL    HW2 4096   2.432   1.185   1.780
  611SOL     MW 4097   2.351   1.165   1.753
  612SOL     OW 4098   5.120   2.940   3.395
  612SOL    HW1 4099   5.214   2.949   3.410
  612SOL    HW2 4100   5.098   3.012   3.337
  612SOL     MW 4101   5.129   2.949   3.390
  613SOL     OW 4102   1.907   2.434   1.435
  613SOL    HW1 4103   1.999   2.442   1.460
  613SOL    HW2 4104   1.907   2.450   1.341
  613SOL     MW 4105   1.919   2.436   1.426
  614SOL     OW 4106   2.211   3.395   5.271
  614SOL    HW1 4107   2.185   3.308   5.242
  614SOL    HW2 4108   2.159   3.410   5.350
  614SOL     MW 4109   2.201   3.386   5.278
  615SOL     OW 4110   0.820   0.844   1.643
  615SOL    HW1 4111   0.826   0.934   1.607
  615SOL    HW2 4112   0.798   0.790   1.567
  615SOL     MW 4113   0.818   0.849   1.628
  616SOL     OW 4114   3.708   1.448   3.796
  616SOL    HW1 4115   3.764   1.372   3.808
  616SOL    HW2 4116   3.638   1.437   3.859
  616SOL     MW 4117   3.707   1.438   3.806
  617SOL     OW 4118   5.305   4.525   3.808
  617SOL    HW1 4119   5.330   4.567   3.890
  617SOL    HW2 4120   5.218   4.490   3.824
  617SOL     MW 4121   5.297   4.526   3.820
  618SOL     OW 4122   0.598   1.503   3.808
  618SOL    HW1 4123   0.634   1.556   3.879
  618SOL    HW2 4124   0.666   1.438   3.790
  618SOL     MW 4125   0.611   1.501   3.815
  619SOL     OW 4126   2.346   0.345   4.360
  619SOL    HW1 4127   2.281   0.275   4.357
  619SOL    HW2 4128   2.321   0.405   4.291
  619SOL     MW 4129   2.335   0.344   4.351
  620SOL     OW 4130   5.352   4.765   1.481
  620SOL    HW1 4131   5.306   4.682   1.471
  620SOL    HW2 4132   5.375   4.791   1.392
  620SOL     MW 4133   5.349   4.758   1.469
  621SOL     OW 4134   0.913   4.553   1.341
  621SOL    HW1 4135   0.928   4.595   1.256
  621SOL    HW2 4136   0.841   4.602   1.379
  621SOL     MW 4137   0.906   4.565   1.335
  622SOL     OW 4138   1.997   2.573   5.457
  622SOL    HW1 4139   1.949   2.496   5.425
  622SOL    HW2 4140   1.930   2.639   5.475
  622SOL     MW 4141   1.982   2.571   5.455
  623SOL     OW 4142   6.099   1.986   2.898
  623SOL    HW1 4143   6.092   1.902   2.853
  623SOL    HW2 4144   6.042   2.045   2.848
  623SOL     MW 4145   6.091   1.982   2.886
  624SOL     OW 4146   1.423   0.767   0.748
  624SOL    HW1 4147   1.360   0.836   0.727
  624SOL    HW2 4148   1.505   0.813   0.764
  624SOL     MW 4149   1.425   0.781   0.747
  625SOL     OW 4150   3.578   5.536   4.975
  625SOL    HW1 4151   3.598   5.492   4.893
  625SOL    HW2 4152   3.663   5.547   5.018
  625SOL     MW 4153   3.591   5.531   4.970
  626SOL     OW 4154   3.984   2.456   4.938
  626SOL    HW1 4155   4.070   2.456   4.896
  626SOL    HW2 4156   3.938   2.382   4.899
  626SOL     MW 4157   3.989   2.447   4.928
  627SOL     OW 4158   5.370   5.606   2.866
  627SOL    HW1 4159   5.352   5.523   2.910
  627SOL    HW2 4160   5.310   5.668   2.906
  627SOL     MW 4161   5.360   5.603   2.876
  628SOL     OW 4162   2.760   1.056   5.158
  628SOL    HW1 4163   2.702   1.132   5.153
  628SOL    HW2 4164   2.720   0.991   5.098
  628SOL     MW 4165   2.747   1.057   5.149
  629SOL     OW 4166   1.765   0.207   1.234
  629SOL    HW1 4167   1.826   0.246   1.296
  629SOL    HW2 4168   1.806   0.220   1.149
  629SOL     MW 4169   1.778   0.213   1.231
  630SOL     OW 4170   4.357   4.363   2.465
  630SOL    HW1 4171   4.378   4.275   2.496
  630SOL    HW2 4172   4.265   4.358   2.438
  630SOL     MW 4173   4.348   4.351   2.465
  631SOL     OW 4174   0.759   3.978   0.889
  631SOL    HW1 4175   0.664   3.983   0.889
  631SOL    HW2 4176   0.786   4.033   0.814
  631SOL     MW 4177   0.751   3.986   0.879
  632SOL     OW 4178   3.293   4.830   1.254
  632SOL    HW1 4179   3.245   4.848   1.174
  632SOL    HW2 4180   3.381   4.806   1.224
  632SOL     MW 4181   3.298   4.829   1.240
  633SOL     OW 4182   3.316   1.363   5.339
  633SOL    HW1 4183   3.402   1.327   5.358
  633SOL    HW2 4184   3.279   1.385   5.424
  633SOL     MW 4185   3.322   1.362   5.352
  634SOL     OW 4186   2.000   0.350   3.511
  634SOL    HW1 4187   1.948   0.408   3.566
  634SOL    HW2 4188   1.938   0.283   3.482
  634SOL     MW 4189   1.985   0.349   3.515
  635SOL     OW 4190   1.876   5.960   0.608
  635SOL    HW1 4191   1.843   6.047   0.629
  635SOL    HW2 4192   1.797   5.909   0.589
  635SOL     MW 4193   1.862   5.965   0.608
  636SOL     OW 4194   5.155   1.264   6.072
  636SOL    HW1 4195   5.172   1.320   5.995
  636SOL    HW2 4196   5.108   1.323   6.132
  636SOL     MW 4197   5.151   1.278   6.070
  637SOL     OW 4198   5.900   4.883   0.253
  637SOL    HW1 4199   5.937   4.965   0.220
  637SOL    HW2 4200   5.972   4.821   0.251
  637SOL     MW 4201   5.914   4.886   0.248
  638SOL     OW 4202   4.228   0.333   0.409
  638SOL    HW1 4203   4.278   0.356   0.330
  638SOL    HW2 4204   4.137   0.343   0.383
  638SOL     MW 4205   4.223   0.337   0.394
  639SOL     OW 4206   1.868   6.002   1.419
  639SOL    HW1 4207   1.883   5.938   1.489
  639SOL    HW2 4208   1.912   6.081   1.449
  639SOL     MW 4209   1.875   6.004   1.431
  640SOL     OW 4210   1.908   0.192   2.829
  640SOL    HW1 4211   1.928   0.104   2.798
  640SOL    HW2 4212   1.988   0.223   2.870
  640SOL     MW 4213   1.920   0.185   2.830
  641SOL     OW 4214   3.677   4.701   4.209
  641SOL    HW1 4215   3.724   4.783   4.201
  641SOL    HW2 4216   3.672   4.685   4.303
  641SOL     MW 4217   3.682   4.709   4.220
  642SOL     OW 4218   0.420   0.556   3.401
  642SOL    HW1 4219   0.327   0.548   3.382
  642SOL    HW2 4220   0.461   0.495   3.338
  642SOL     MW 4221   0.414   0.547   3.390
  643SOL     OW 4222   4.287   3.565   5.769
  643SOL    HW1 4223   4.261   3.485   5.724
  643SOL    HW2 4224   4.358   3.537   5.827
  643SOL     MW 4225   4.293   3.551   5.771
  644SOL     OW 4226   0.069   2.613   6.104
  644SOL    HW1 4227   0.071   2.686   6.166
  644SOL    HW2 4228   0.027   2.541   6.152
  644SOL     MW 4229   0.064   2.614   6.118
  645SOL     OW 4230   5.802   1.685   2.708
  645SOL    HW1 4231   5.890   1.682   2.670
  645SOL    HW2 4232   5.768   1.771   2.684
  645SOL     MW 4233   5.809   1.695   2.700
  646SOL     OW 4234   3.311   3.019   6.123
  646SOL    HW1 4235   3.314   2.989   6.214
  646SOL    HW2 4236   3.280   3.110   6.129
  646SOL     MW 4237   3.307   3.027   6.136
  647SOL     OW 4238   2.120   0.122   3.007
  647SOL    HW1 4239   2.111   0.045   3.063
  647SOL    HW2 4240   2.181   0.179   3.055
  647SOL     MW 4241   2.127   0.120   3.021
  648SOL     OW 4242   2.827   0.989   0.167
  648SOL    HW1 4243   2.825   0.977   0.261
  648SOL    HW2 4244   2.739   1.015   0.143
  648SOL     MW 4245   2.816   0.990   0.175
  649SOL     OW 4246   2.222   0.305   0.142
  649SOL    HW1 4247   2.217   0.399   0.125
  649SOL    HW2 4248   2.193   0.265   0.059
  649SOL     MW 4249   2.218   0.313   0.128
  650SOL     OW 4250   2.125   1.356   4.470
  650SOL    HW1 4251   2.214   1.379   4.495
  650SOL    HW2 4252   2.133   1.316   4.384
  650SOL     MW 4253   2.137   1.353   4.463
  651SOL     OW 4254   4.740   0.905   3.917
  651SOL    HW1 4255   4.828   0.875   3.897
  651SOL    HW2 4256   4.685   0.829   3.909
  651SOL     MW 4257   4.744   0.892   3.913
  652SOL     OW 4258   4.263   4.213   3.782
  652SOL    HW1 4259   4.254   4.124   3.747
  652SOL    HW2 4260   4.214   4.212   3.864
  652SOL     MW 4261   4.256   4.202   3.788
  653SOL     OW 4262   5.502   1.976   1.479
  653SOL    HW1 4263   5.417   2.014   1.459
  653SOL    HW2 4264   5.565   2.040   1.447
  653SOL     MW 4265   5.499   1.989   1.472
  654SOL     OW 4266   5.558   4.612   0.259
  654SOL    HW1 4267   5.580   4.704   0.276
  654SOL    HW2 4268   5.473   4.616   0.215
  654SOL     MW 4269   5.550   4.624   0.255
  655SOL     OW 4270   0.685   5.184   0.758
  655SOL    HW1 4271   0.678   5.094   0.723
  655SOL    HW2 4272   0.736   5.174   0.839
  655SOL     MW 4273   0.691   5.171   0.764
  656SOL     OW 4274   1.409   5.431   1.368
  656SOL    HW1 4275   1.411   5.378   1.447
  656SOL    HW2 4276   1.318   5.424   1.337
  656SOL     MW 4277   1.398   5.423   1.374
  657SOL     OW 4278   5.745   3.666   4.408
  657SOL    HW1 4279   5.787   3.594   4.361
  657SOL    HW2 4280   5.749   3.740   4.346
  657SOL     MW 4281   5.751   3.668   4.394
  658SOL     OW 4282   3.604   2.200   4.256
  658SOL    HW1 4283   3.587   2.178   4.347
  658SOL    HW2 4284   3.614   2.118   4.211
  658SOL     MW 4285   3.603   2.187   4.262
  659SOL     OW 4286   2.003   5.519   3.076
  659SOL    HW1 4287   2.021   5.571   3.154
  659SOL    HW2 4288   1.986   5.431   3.110
  659SOL     MW 4289   2.003   5.514   3.090
  660SOL     OW 4290   2.222   4.447   2.365
  660SOL    HW1 4291   2.151   4.509   2.384
  660SOL    HW2 4292   2.291   4.500   2.327
  660SOL     MW 4293   2.221   4.462   2.363
  661SOL     OW 4294   4.444   3.205   5.285
  661SOL    HW1 4295   4.460   3.205   5.380
  661SOL    HW2 4296   4.482   3.123   5.254
  661SOL     MW 4297   4.451   3.193   5.293
  662SOL     OW 4298   3.751   3.778   4.636
  662SOL    HW1 4299   3.767   3.840   4.565
  662SOL    HW2 4300   3.696   3.827   4.698
  662SOL     MW 4301   3.746   3.793   4.635
  663SOL     OW 4302   3.162   3.255   5.898
  663SOL    HW1 4303   3.132   3.189   5.960
  663SOL    HW2 4304   3.184   3.205   5.819
  663SOL     MW 4305   3.161   3.239   5.896
  664SOL     OW 4306   3.878   1.405   1.040
  664SOL    HW1 4307   3.804   1.349   1.062
  664SOL    HW2 4308   3.866   1.484   1.094
  664SOL     MW 4309   3.867   1.409   1.050
  665SOL     OW 4310   5.368   0.541   1.138
  665SOL    HW1 4311   5.411   0.456   1.151
  665SOL    HW2 4312   5.404   0.574   1.055
  665SOL     MW 4313   5.378   0.534   1.129
  666SOL     OW 4314   3.255   5.043   2.816
  666SOL    HW1 4315   3.303   5.070   2.737
  666SOL    HW2 4316   3.181   4.993   2.783
  666SOL     MW 4317   3.252   5.040   2.801
  667SOL     OW 4318   5.987   4.994   1.928
  667SOL    HW1 4319   5.957   4.932   1.995
  667SOL    HW2 4320   5.967   5.080   1.965
  667SOL     MW 4321   5.980   4.997   1.942
  668SOL     OW 4322   4.560   4.166   4.330
  668SOL    HW1 4323   4.620   4.239   4.312
  668SOL    HW2 4324   4.477   4.209   4.350
  668SOL     MW 4325   4.557   4.181   4.330
  669SOL     OW 4326   3.187   2.686   5.828
  669SOL    HW1 4327   3.240   2.646   5.758
  669SOL    HW2 4328   3.240   2.758   5.860
  669SOL     MW 4329   3.201   2.690   5.823
  670SOL     OW 4330   2.319   5.832   3.713
  670SOL    HW1 4331   2.391   5.784   3.755
  670SOL    HW2 4332   2.320   5.802   3.622
  670SOL     MW 4333   2.329   5.822   3.707
  671SOL     OW 4334   1.217   2.449   3.230
  671SOL    HW1 4335   1.296   2.499   3.210
  671SOL    HW2 4336   1.231   2.416   3.319
  671SOL     MW 4337   1.229   2.450   3.239
  672SOL     OW 4338   2.405   5.735   0.785
  672SOL    HW1 4339   2.358   5.818   0.781
  672SOL    HW2 4340   2.360   5.685   0.853
  672SOL     MW 4341   2.393   5.739   0.793
  673SOL     OW 4342   2.123   1.894   1.124
  673SOL    HW1 4343   2.208   1.935   1.108
  673SOL    HW2 4344   2.066   1.967   1.149
  673SOL     MW 4345   2.127   1.908   1.125
  674SOL     OW 4346   4.977   2.211   2.102
  674SOL    HW1 4347   4.983   2.292   2.053
  674SOL    HW2 4348   4.951   2.238   2.190
  674SOL     MW 4349   4.975   2.225   2.107
  675SOL     OW 4350   5.654   5.303   1.429
  675SOL    HW1 4351   5.741   5.267   1.411
  675SOL    HW2 4352   5.637   5.281   1.520
  675SOL     MW 4353   5.663   5.296   1.438
  676SOL     OW 4354   1.063   0.432   2.704
  676SOL    HW1 4355   1.028   0.354   2.747
  676SOL    HW2 4356   1.131   0.464   2.764
  676SOL     MW 4357   1.067   0.426   2.717
  677SOL     OW 4358   5.560   4.012   1.044
  677SOL    HW1 4359   5.480   3.965   1.022
  677SOL    HW2 4360   5.608   3.953   1.101
  677SOL     MW 4361   5.556   3.999   1.049
  678SOL     OW 4362   2.855   4.219   4.701
  678SOL    HW1 4363   2.950   4.215   4.690
  678SOL    HW2 4364   2.842   4.262   4.785
  678SOL     MW 4365   2.865   4.224   4.711
  679SOL     OW 4366   3.782   1.113   5.054
  679SOL    HW1 4367   3.752   1.142   4.967
  679SOL    HW2 4368   3.792   1.017   5.045
  679SOL     MW 4369   3.779   1.103   5.042
  680SOL     OW 4370   3.709   4.880   3.794
  680SOL    HW1 4371   3.731   4.822   3.721
  680SOL    HW2 4372   3.659   4.951   3.754
  680SOL     MW 4373   3.705   4.882   3.779
  681SOL     OW 4374   0.356   2.344   2.972
  681SOL    HW1 4375   0.295   2.281   2.935
  681SOL    HW2 4376   0.401   2.296   3.042
  681SOL     MW 4377   0.354   2.330   2.976
  682SOL     OW 4378   4.412   0.928   2.875
  682SOL    HW1 4379   4.456   0.951   2.794
  682SOL    HW2 4380   4.330   0.888   2.848
  682SOL     MW 4381   4.407   0.926   2.861
  683SOL     OW 4382   2.346   1.491   5.392
  683SOL    HW1 4383   2.365   1.424   5.457
  683SOL    HW2 4384   2.263   1.529   5.420
  683SOL     MW 4385   2.338   1.487   5.404
  684SOL     OW 4386   3.402   1.350   0.894
  684SOL    HW1 4387   3.373   1.435   0.860
  684SOL    HW2 4388   3.490   1.340   0.858
  684SOL     MW 4389   3.410   1.360   0.885
  685SOL     OW 4390   5.687   5.154   5.721
  685SOL    HW1 4391   5.631   5.214   5.671
  685SOL    HW2 4392   5.772   5.158   5.678
  685SOL     MW 4393   5.690   5.162   5.709
  686SOL     OW 4394   1.422   4.755   1.799
  686SOL    HW1 4395   1.502   4.792   1.836
  686SOL    HW2 4396   1.368   4.731   1.875
  686SOL     MW 4397   1.425   4.757   1.813
  687SOL     OW 4398   4.984   6.114   4.676
  687SOL    HW1 4399   4.920   6.185   4.670
  687SOL    HW2 4400   4.931   6.036   4.694
  687SOL     MW 4401   4.969   6.113   4.677
  688SOL     OW 4402   0.092   1.687   5.016
  688SOL    HW1 4403   0.002   1.665   5.039
  688SOL    HW2 4404   0.129   1.603   4.987
  688SOL     MW 4405   0.085   1.672   5.015
  689SOL     OW 4406   1.451   4.098   1.870
  689SOL    HW1 4407   1.430   4.113   1.779
  689SOL    HW2 4408   1.503   4.017   1.870
  689SOL     MW 4409   1.455   4.090   1.858
  690SOL     OW 4410   5.401   0.106   4.524
  690SOL    HW1 4411   5.354   0.139   4.448
  690SOL    HW2 4412   5.464   0.043   4.488
  690SOL     MW 4413   5.403   0.102   4.510
  691SOL     OW 4414   2.097   5.586   4.437
  691SOL    HW1 4415   2.122   5.611   4.526
  691SOL    HW2 4416   2.044   5.507   4.448
  691SOL     MW 4417   2.094   5.579   4.450
  692SOL     OW 4418   1.921   4.834   3.896
  692SOL    HW1 4419   1.874   4.918   3.904
  692SOL    HW2 4420   2.013   4.858   3.898
  692SOL     MW 4421   1.927   4.848   3.898
  693SOL     OW 4422   0.509   5.860   5.000
  693SOL    HW1 4423   0.432   5.907   4.969
  693SOL    HW2 4424   0.497   5.853   5.095
  693SOL     MW 4425   0.498   5.865   5.008
  694SOL     OW 4426   1.517   3.974   0.417
  694SOL    HW1 4427   1.523   3.893   0.365
  694SOL    HW2 4428   1.428   4.005   0.401
  694SOL     MW 4429   1.507   3.967   0.409
  695SOL     OW 4430   2.912   3.623   6.012
  695SOL    HW1 4431   2.986   3.666   5.968
  695SOL    HW2 4432   2.934   3.530   6.010
  695SOL     MW 4433   2.924   3.617   6.006
  696SOL     OW 4434   4.089   1.373   2.146
  696SOL    HW1 4435   4.152   1.304   2.125
  696SOL    HW2 4436   4.122   1.411   2.229
  696SOL     MW 4437   4.101   1.369   2.154
  697SOL     OW 4438   0.305   2.945   2.041
  697SOL    HW1 4439   0.352   2.985   1.968
  697SOL    HW2 4440   0.233   3.006   2.059
  697SOL     MW 4441   0.302   2.958   2.034
  698SOL     OW 4442   3.771   2.837   5.110
  698SOL    HW1 4443   3.797   2.780   5.181
  698SOL    HW2 4444   3.749   2.780   5.038
  698SOL     MW 4445   3.771   2.823   5.110
  699SOL     OW 4446   0.988   5.233   5.544
  699SOL    HW1 4447   1.006   5.322   5.514
  699SOL    HW2 4448   0.898   5.217   5.518
  699SOL     MW 4449   0.979   5.243   5.537
  700SOL     OW 4450   5.016   2.971   3.955
  700SOL    HW1 4451   5.022   3.024   4.035
  700SOL    HW2 4452   4.957   3.020   3.898
  700SOL     MW 4453   5.009   2.984   3.958
  701SOL     OW 4454   1.234   2.629   2.888
  701SOL    HW1 4455   1.149   2.587   2.901
  701SOL    HW2 4456   1.219   2.722   2.900
  701SOL     MW 4457   1.221   2.634   2.891
  702SOL     OW 4458   4.821   1.021   1.382
  702SOL    HW1 4459   4.811   0.944   1.325
  702SOL    HW2 4460   4.865   1.086   1.327
  702SOL     MW 4461   4.825   1.019   1.367
  703SOL     OW 4462   5.567   1.478   1.522
  703SOL    HW1 4463   5.550   1.563   1.482
  703SOL    HW2 4464   5.548   1.490   1.615
  703SOL     MW 4465   5.562   1.490   1.529
  704SOL     OW 4466   5.958   1.638   5.046
  704SOL    HW1 4467   5.906   1.708   5.086
  704SOL    HW2 4468   5.921   1.626   4.959
  704SOL     MW 4469   5.946   1.646   5.040
  705SOL     OW 4470   3.238   2.297   5.297
  705SOL    HW1 4471   3.180   2.263   5.230
  705SOL    HW2 4472   3.318   2.245   5.289
  705SOL     MW 4473   3.241   2.285   5.288
  706SOL     OW 4474   5.796   5.712   3.466
  706SOL    HW1 4475   5.803   5.617   3.470
  706SOL    HW2 4476   5.799   5.733   3.373
  706SOL     MW 4477   5.797   5.702   3.454
  707SOL     OW 4478   1.591   5.688   4.700
  707SOL    HW1 4479   1.517   5.642   4.660
  707SOL    HW2 4480   1.648   5.709   4.626
  707SOL     MW 4481   1.589   5.685   4.685
  708SOL     OW 4482   1.585   5.241   0.466
  708SOL    HW1 4483   1.509   5.273   0.514
  708SOL    HW2 4484   1.590   5.148   0.490
  708SOL     MW 4485   1.576   5.233   0.476
  709SOL     OW 4486   2.657   3.666   4.995
  709SOL    HW1 4487   2.700   3.600   5.050
  709SOL    HW2 4488   2.577   3.690   5.043
  709SOL     MW 4489   2.652   3.661   5.008
  710SOL     OW 4490   0.206   0.672   5.981
  710SOL    HW1 4491   0.281   0.663   5.921
  710SOL    HW2 4492   0.190   0.581   6.010
  710SOL     MW 4493   0.214   0.659   5.977
  711SOL     OW 4494   3.854   2.662   4.700
  711SOL    HW1 4495   3.832   2.741   4.651
  711SOL    HW2 4496   3.777   2.645   4.755
  711SOL     MW 4497   3.841   2.670   4.701
  712SOL     OW 4498   3.915   3.640   0.620
  712SOL    HW1 4499   3.913   3.602   0.531
  712SOL    HW2 4500   3.826   3.630   0.653
  712SOL     MW 4501   3.903   3.635   0.613
  713SOL     OW 4502   1.722   5.038   2.441
  713SOL    HW1 4503   1.697   5.100   2.509
  713SOL    HW2 4504   1.807   5.071   2.409
  713SOL     MW 4505   1.730   5.050   2.445
  714SOL     OW 4506   4.624   0.487   1.836
  714SOL    HW1 4507   4.563   0.538   1.888
  714SOL    HW2 4508   4.650   0.414   1.892
  714SOL     MW 4509   4.620   0.484   1.850
  715SOL     OW 4510   0.138   4.383   0.400
  715SOL    HW1 4511   0.226   4.349   0.384
  715SOL    HW2 4512   0.080   4.325   0.352
  715SOL     MW 4513   0.142   4.371   0.392
  716SOL     OW 4514   4.652   1.015   4.565
  716SOL    HW1 4515   4.676   1.104   4.535
  716SOL    HW2 4516   4.727   0.986   4.615
  716SOL     MW 4517   4.664   1.024   4.567
  717SOL     OW 4518   0.321   3.277   2.798
  717SOL    HW1 4519   0.338   3.190   2.834
  717SOL    HW2 4520   0.350   3.337   2.866
  717SOL     MW 4521   0.327   3.274   2.811
  718SOL     OW 4522   2.592   5.359   4.142
  718SOL    HW1 4523   2.591   5.310   4.224
  718SOL    HW2 4524   2.510   5.407   4.142
  718SOL     MW 4525   2.582   5.359   4.152
  719SOL     OW 4526   3.222   3.068   5.710
  719SOL    HW1 4527   3.298   3.107   5.666
  719SOL    HW2 4528   3.258   2.994   5.758
  719SOL     MW 4529   3.237   3.064   5.710
  720SOL     OW 4530   0.072   0.548   0.991
  720SOL    HW1 4531   0.102   0.635   1.017
  720SOL    HW2 4532   0.010   0.564   0.919
  720SOL     MW 4533   0.068   0.561   0.985
  721SOL     OW 4534   0.270   2.048   2.264
  721SOL    HW1 4535   0.256   2.123   2.323
  721SOL    HW2 4536   0.195   2.052   2.204
  721SOL     MW 4537   0.259   2.059   2.263
  722SOL     OW 4538   3.358   1.182   2.989
  722SOL    HW1 4539   3.360   1.093   3.027
  722SOL    HW2 4540   3.445   1.217   3.004
  722SOL     MW 4541   3.369   1.175   2.995
  723SOL     OW 4542   1.673   0.364   4.986
  723SOL    HW1 4543   1.658   0.402   5.073
  723SOL    HW2 4544   1.755   0.316   4.995
  723SOL     MW 4545   1.682   0.363   4.998
  724SOL     OW 4546   2.164   5.477   5.697
  724SOL    HW1 4547   2.155   5.570   5.718
  724SOL    HW2 4548   2.235   5.474   5.633
  724SOL     MW 4549   2.172   5.488   5.691
  725SOL     OW 4550   2.961   2.423   5.133
  725SOL    HW1 4551   2.943   2.449   5.042
  725SOL    HW2 4552   3.024   2.351   5.126
  725SOL     MW 4553   2.967   2.417   5.120
  726SOL     OW 4554   0.906   5.938   5.832
  726SOL    HW1 4555   0.947   5.878   5.895
  726SOL    HW2 4556   0.863   6.004   5.887
  726SOL     MW 4557   0.906   5.939   5.847
  727SOL     OW 4558   5.008   1.458   5.453
  727SOL    HW1 4559   4.990   1.503   5.371
  727SOL    HW2 4560   4.998   1.365   5.433
  727SOL     MW 4561   5.004   1.452   5.440
  728SOL     OW 4562   1.549   5.468   5.627
  728SOL    HW1 4563   1.458   5.492   5.609
  728SOL    HW2 4564   1.586   5.544   5.672
  728SOL     MW 4565   1.542   5.481   5.630
  729SOL     OW 4566   3.849   4.997   5.391
  729SOL    HW1 4567   3.906   5.057   5.343
  729SOL    HW2 4568   3.897   4.976   5.470
  729SOL     MW 4569   3.862   5.002   5.395
  730SOL     OW 4570   0.721   2.772   3.343
  730SOL    HW1 4571   0.728   2.833   3.418
  730SOL    HW2 4572   0.811   2.764   3.311
  730SOL     MW 4573   0.733   2.780   3.348
  731SOL     OW 4574   5.126   5.594   0.104
  731SOL    HW1 4575   5.045   5.546   0.127
  731SOL    HW2 4576   5.099   5.656   0.036
  731SOL     MW 4577   5.112   5.596   0.098
  732SOL     OW 4578   5.625   5.374   2.826
  732SOL    HW1 4579   5.598   5.384   2.735
  732SOL    HW2 4580   5.714   5.340   2.821
  732SOL     MW 4581   5.633   5.371   2.814
  733SOL     OW 4582   0.934   5.463   3.581
  733SOL    HW1 4583   0.844   5.447   3.551
  733SOL    HW2 4584   0.971   5.375   3.593
  733SOL     MW 4585   0.927   5.450   3.579
  734SOL     OW 4586   5.355   5.010   5.418
  734SOL    HW1 4587   5.295   4.976   5.351
  734SOL    HW2 4588   5.333   5.102   5.425
  734SOL     MW 4589   5.344   5.017   5.410
  735SOL     OW 4590   3.324   5.095   0.950
  735SOL    HW1 4591   3.405   5.094   0.899
  735SOL    HW2 4592   3.297   5.186   0.951
  735SOL     MW 4593   3.331   5.106   0.943
  736SOL     OW 4594   5.868   3.431   2.890
  736SOL    HW1 4595   5.854   3.473   2.806
  736SOL    HW2 4596   5.787   3.383   2.907
  736SOL     MW 4597   5.856   3.429   2.882
  737SOL     OW 4598   5.933   3.567   3.163
  737SOL    HW1 4599   5.909   3.519   3.085
  737SOL    HW2 4600   5.872   3.538   3.230
  737SOL     MW 4601   5.922   3.558   3.162
  738SOL     OW 4602   0.202   5.492   5.102
  738SOL    HW1 4603   0.251   5.450   5.032
  738SOL    HW2 4604   0.199   5.426   5.172
  738SOL     MW 4605   0.208   5.478   5.102
  739SOL     OW 4606   2.608   5.125   3.708
  739SOL    HW1 4607   2.594   5.122   3.803
  739SOL    HW2 4608   2.606   5.034   3.680
  739SOL     MW 4609   2.606   5.113   3.717
  740SOL     OW 4610   0.041   1.432   0.797
  740SOL    HW1 4611   0.076   1.429   0.886
  740SOL    HW2 4612   0.074   1.352   0.756
  740SOL     MW 4613   0.050   1.421   0.804
  741SOL     OW 4614   3.351   0.679   0.023
  741SOL    HW1 4615   3.293   0.606   0.005
  741SOL    HW2 4616   3.382   0.706  -0.063
  741SOL     MW 4617   3.347   0.673   0.010
  742SOL     OW 4618   5.738   1.554   3.335
  742SOL    HW1 4619   5.668   1.494   3.361
  742SOL    HW2 4620   5.815   1.523   3.383
  742SOL     MW 4621   5.739   1.543   3.345
  743SOL     OW 4622   4.804   0.912   2.961
  743SOL    HW1 4623   4.815   0.972   3.034
  743SOL    HW2 4624   4.725   0.863   2.983
  743SOL     MW 4625   4.795   0.913   2.973
  744SOL     OW 4626   3.277   2.607   0.380
  744SOL    HW1 4627   3.303   2.640   0.294
  744SOL    HW2 4628   3.235   2.522   0.363
  744SOL     MW 4629   3.275   2.600   0.367
  745SOL     OW 4630   1.373   4.652   4.211
  745SOL    HW1 4631   1.429   4.623   4.139
  745SOL    HW2 4632   1.332   4.572   4.244
  745SOL     MW 4633   1.375   4.638   4.206
  746SOL     OW 4634   5.349   4.356   3.360
  746SOL    HW1 4635   5.272   4.409   3.381
  746SOL    HW2 4636   5.402   4.358   3.440
  746SOL     MW 4637   5.346   4.363   3.373
  747SOL     OW 4638   6.072   1.015   4.250
  747SOL    HW1 4639   6.085   1.105   4.284
  747SOL    HW2 4640   6.020   0.972   4.317
  747SOL     MW 4641   6.067   1.022   4.263
  748SOL     OW 4642   5.900   1.731   3.184
  748SOL    HW1 4643   5.994   1.734   3.204
  748SOL    HW2 4644   5.865   1.659   3.236
  748SOL     MW 4645   5.908   1.723   3.193
  749SOL     OW 4646   4.629   3.652   1.223
  749SOL    HW1 4647   4.626   3.560   1.198
  749SOL    HW2 4648   4.540   3.671   1.252
  749SOL     MW 4649   4.617   3.642   1.223
  750SOL     OW 4650   5.231   6.087   1.892
  750SOL    HW1 4651   5.277   6.100   1.975
  750SOL    HW2 4652   5.278   6.016   1.849
  750SOL     MW 4653   5.243   6.079   1.897
  751SOL     OW 4654   4.408   4.608   0.785
  751SOL    HW1 4655   4.387   4.678   0.722
  751SOL    HW2 4656   4.504   4.609   0.791
  751SOL     MW 4657   4.418   4.617   0.778
  752SOL     OW 4658   2.643   5.124   0.617
  752SOL    HW1 4659   2.636   5.220   0.616
  752SOL    HW2 4660   2.570   5.096   0.673
  752SOL     MW 4661   2.633   5.133   0.624
  753SOL     OW 4662   3.189   1.748   4.487
  753SOL    HW1 4663   3.215   1.822   4.431
  753SOL    HW2 4664   3.132   1.787   4.554
  753SOL     MW 4665   3.185   1.763   4.489
  754SOL     OW 4666   0.594   3.100   5.566
  754SOL    HW1 4667   0.629   3.153   5.636
  754SOL    HW2 4668   0.501   3.091   5.587
  754SOL     MW 4669   0.586   3.106   5.577
  755SOL     OW 4670   0.400   2.662   2.701
  755SOL    HW1 4671   0.372   2.625   2.784
  755SOL    HW2 4672   0.464   2.729   2.724
  755SOL     MW 4673   0.405   2.666   2.714
  756SOL     OW 4674   5.694   4.768   4.633
  756SOL    HW1 4675   5.698   4.852   4.679
  756SOL    HW2 4676   5.754   4.711   4.682
  756SOL     MW 4677   5.702   4.771   4.645
  757SOL     OW 4678   4.853   2.324   5.553
  757SOL    HW1 4679   4.854   2.233   5.582
  757SOL    HW2 4680   4.887   2.374   5.628
  757SOL     MW 4681   4.858   2.320   5.566
  758SOL     OW 4682   3.259   1.388   3.172
  758SOL    HW1 4683   3.317   1.327   3.126
  758SOL    HW2 4684   3.173   1.347   3.168
  758SOL     MW 4685   3.255   1.375   3.166
  759SOL     OW 4686   2.851   2.906   1.516
  759SOL    HW1 4687   2.771   2.953   1.538
  759SOL    HW2 4688   2.902   2.905   1.598
  759SOL     MW 4689   2.847   2.912   1.529
  760SOL     OW 4690   5.598   5.584   4.441
  760SOL    HW1 4691   5.636   5.615   4.359
  760SOL    HW2 4692   5.662   5.521   4.475
  760SOL     MW 4693   5.611   5.580   4.435
  761SOL     OW 4694   2.692   5.853   4.458
  761SOL    HW1 4695   2.645   5.807   4.527
  761SOL    HW2 4696   2.692   5.945   4.485
  761SOL     MW 4697   2.686   5.859   4.470
  762SOL     OW 4698   1.647   1.721   2.661
  762SOL    HW1 4699   1.643   1.705   2.566
  762SOL    HW2 4700   1.590   1.652   2.699
  762SOL     MW 4701   1.639   1.710   2.654
  763SOL     OW 4702   2.901   3.011   0.213
  763SOL    HW1 4703   2.833   3.076   0.233
  763SOL    HW2 4704   2.852   2.934   0.181
  763SOL     MW 4705   2.886   3.008   0.210
  764SOL     OW 4706   5.834   5.344   3.903
  764SOL    HW1 4707   5.916   5.390   3.920
  764SOL    HW2 4708   5.861   5.256   3.875
  764SOL     MW 4709   5.848   5.339   3.901
  765SOL     OW 4710   4.225   1.313   0.497
  765SOL    HW1 4711   4.265   1.317   0.584
  765SOL    HW2 4712   4.197   1.402   0.480
  765SOL     MW 4713   4.226   1.324   0.506
  766SOL     OW 4714   0.922   1.501   1.608
  766SOL    HW1 4715   0.837   1.500   1.565
  766SOL    HW2 4716   0.956   1.589   1.590
  766SOL     MW 4717   0.915   1.511   1.601
  767SOL     OW 4718   1.401   0.922   2.465
  767SOL    HW1 4719   1.387   1.010   2.425
  767SOL    HW2 4720   1.440   0.870   2.395
  767SOL     MW 4721   1.405   0.928   2.451
  768SOL     OW 4722   0.287   5.987   4.472
  768SOL    HW1 4723   0.379   6.015   4.468
  768SOL    HW2 4724   0.290   5.895   4.498
  768SOL     MW 4725   0.299   5.979   4.475
  769SOL     OW 4726   3.343   4.741   5.671
  769SOL    HW1 4727   3.342   4.784   5.585
  769SOL    HW2 4728   3.277   4.672   5.664
  769SOL     MW 4729   3.335   4.737   5.659
  770SOL     OW 4730   1.413   0.597   2.785
  770SOL    HW1 4731   1.472   0.672   2.794
  770SOL    HW2 4732   1.327   0.635   2.772
  770SOL     MW 4733   1.410   0.612   2.785
  771SOL     OW 4734   1.232   2.877   5.276
  771SOL    HW1 4735   1.271   2.796   5.305
  771SOL    HW2 4736   1.298   2.916   5.218
  771SOL     MW 4737   1.246   2.873   5.272
  772SOL     OW 4738   2.961   0.738   3.394
  772SOL    HW1 4739   2.870   0.745   3.423
  772SOL    HW2 4740   3.011   0.727   3.475
  772SOL     MW 4741   2.956   0.738   3.408
  773SOL     OW 4742   1.190   5.980   4.793
  773SOL    HW1 4743   1.270   5.950   4.750
  773SOL    HW2 4744   1.206   5.965   4.886
  773SOL     MW 4745   1.202   5.975   4.800
  774SOL     OW 4746   4.863   4.557   4.356
  774SOL    HW1 4747   4.824   4.497   4.292
  774SOL    HW2 4748   4.919   4.502   4.410
  774SOL     MW 4749   4.865   4.542   4.355
  775SOL     OW 4750   2.491   1.182   0.366
  775SOL    HW1 4751   2.398   1.204   0.365
  775SOL    HW2 4752   2.508   1.142   0.280
  775SOL     MW 4753   2.481   1.181   0.354
  776SOL     OW 4754   4.377   0.077   2.911
  776SOL    HW1 4755   4.467   0.107   2.902
  776SOL    HW2 4756   4.329   0.121   2.840
  776SOL     MW 4757   4.382   0.086   2.901
  777SOL     OW 4758   6.076   5.006   6.094
  777SOL    HW1 4759   6.101   5.090   6.131
  777SOL    HW2 4760   5.980   5.008   6.091
  777SOL     MW 4761   6.067   5.017   6.098
  778SOL     OW 4762   3.546   1.974   4.103
  778SOL    HW1 4763   3.623   1.917   4.105
  778SOL    HW2 4764   3.535   1.996   4.011
  778SOL     MW 4765   3.554   1.969   4.091
  779SOL     OW 4766   4.799   2.840   0.266
  779SOL    HW1 4767   4.739   2.769   0.241
  779SOL    HW2 4768   4.838   2.811   0.348
  779SOL     MW 4769   4.796   2.827   0.273
  780SOL     OW 4770   3.178   3.156   1.282
  780SOL    HW1 4771   3.086   3.130   1.286
  780SOL    HW2 4772   3.199   3.158   1.189
  780SOL     MW 4773   3.169   3.153   1.271
  781SOL     OW 4774   5.399   1.520   2.026
  781SOL    HW1 4775   5.419   1.451   2.089
  781SOL    HW2 4776   5.455   1.593   2.052
  781SOL     MW 4777   5.409   1.521   2.037
  782SOL     OW 4778   5.259   2.371   4.485
  782SOL    HW1 4779   5.302   2.301   4.439
  782SOL    HW2 4780   5.207   2.416   4.418
  782SOL     MW 4781   5.258   2.369   4.471
  783SOL     OW 4782   2.131   1.129   5.874
  783SOL    HW1 4783   2.134   1.126   5.778
  783SOL    HW2 4784   2.126   1.038   5.902
  783SOL     MW 4785   2.131   1.117   5.865
  784SOL     OW 4786   1.625   1.255   4.773
  784SOL    HW1 4787   1.662   1.169   4.789
  784SOL    HW2 4788   1.662   1.310   4.843
  784SOL     MW 4789   1.635   1.251   4.784
  785SOL     OW 4790   2.148   4.970   4.998
  785SOL    HW1 4791   2.070   4.965   4.942
  785SOL    HW2 4792   2.112   4.972   5.087
  785SOL     MW 4793   2.133   4.970   5.003
  786SOL     OW 4794   2.142   2.059   5.039
  786SOL    HW1 4795   2.166   2.118   5.110
  786SOL    HW2 4796   2.171   2.101   4.960
  786SOL     MW 4797   2.149   2.072   5.038
  787SOL     OW 4798   6.019   5.506   0.096
  787SOL    HW1 4799   5.965   5.515   0.175
  787SOL    HW2 4800   6.027   5.595   0.063
  787SOL     MW 4801   6.013   5.518   0.102
  788SOL     OW 4802   5.660   4.607   0.891
  788SOL    HW1 4803   5.650   4.545   0.819
  788SOL    HW2 4804   5.604   4.572   0.960
  788SOL     MW 4805   5.651   4.595   0.891
  789SOL     OW 4806   4.174   1.589   4.608
  789SOL    HW1 4807   4.251   1.636   4.640
  789SOL    HW2 4808   4.204   1.498   4.595
  789SOL     MW 4809   4.188   1.583   4.611
  790SOL     OW 4810   2.522   5.536   2.413
  790SOL    HW1 4811   2.583   5.502   2.347
  790SOL    HW2 4812   2.571   5.529   2.496
  790SOL     MW 4813   2.536   5.531   2.415
  791SOL     OW 4814   2.372   5.498   4.078
  791SOL    HW1 4815   2.389   5.536   3.992
  791SOL    HW2 4816   2.289   5.538   4.106
  791SOL     MW 4817   2.364   5.508   4.071
  792SOL     OW 4818   1.332   1.123   5.096
  792SOL    HW1 4819   1.288   1.096   5.176
  792SOL    HW2 4820   1.279   1.197   5.063
  792SOL     MW 4821   1.320   1.129   5.102
  793SOL     OW 4822   5.357   4.995   2.400
  793SOL    HW1 4823   5.262   4.980   2.395
  793SOL    HW2 4824   5.395   4.907   2.404
  793SOL     MW 4825   5.350   4.981   2.400
  794SOL     OW 4826   2.000   0.876   1.192
  794SOL    HW1 4827   1.916   0.919   1.179
  794SOL    HW2 4828   2.065   0.942   1.171
  794SOL     MW 4829   1.997   0.889   1.188
  795SOL     OW 4830   4.304   0.452   2.038
  795SOL    HW1 4831   4.389   0.409   2.031
  795SOL    HW2 4832   4.301   0.487   2.127
  795SOL     MW 4833   4.314   0.451   2.048
  796SOL     OW 4834   1.463   1.310   3.193
  796SOL    HW1 4835   1.549   1.337   3.225
  796SOL    HW2 4836   1.444   1.231   3.243
  796SOL     MW 4837   1.472   1.303   3.203
  797SOL     OW 4838   2.762   2.719   5.290
  797SOL    HW1 4839   2.746   2.626   5.301
  797SOL    HW2 4840   2.832   2.739   5.352
  797SOL     MW 4841   2.769   2.710   5.300
  798SOL     OW 4842   2.537   3.751   1.289
  798SOL    HW1 4843   2.560   3.787   1.204
  798SOL    HW2 4844   2.550   3.656   1.280
  798SOL     MW 4845   2.541   3.743   1.277
  799SOL     OW 4846   0.927   1.582   5.279
  799SOL    HW1 4847   1.012   1.620   5.296
  799SOL    HW2 4848   0.869   1.620   5.344
  799SOL     MW 4849   0.930   1.592   5.289
  800SOL     OW 4850   3.470   6.126   4.834
  800SOL    HW1 4851   3.414   6.049   4.840
  800SOL    HW2 4852   3.444   6.180   4.909
  800SOL     MW 4853   3.460   6.123   4.845
  801SOL     OW 4854   1.688   1.270   0.973
  801SOL    HW1 4855   1.625   1.324   1.020
  801SOL    HW2 4856   1.642   1.244   0.893
  801SOL     MW 4857   1.674   1.273   0.969
  802SOL     OW 4858   0.308   1.304   3.513
  802SOL    HW1 4859   0.395   1.346   3.510
  802SOL    HW2 4860   0.302   1.257   3.429
  802SOL     MW 4861   0.319   1.303   3.502
  803SOL     OW 4862   0.799   5.370   2.326
  803SOL    HW1 4863   0.735   5.360   2.256
  803SOL    HW2 4864   0.883   5.352   2.285
  803SOL     MW 4865   0.802   5.367   2.312
  804SOL     OW 4866   1.110   5.637   2.039
  804SOL    HW1 4867   1.080   5.546   2.035
  804SOL    HW2 4868   1.061   5.675   2.112
  804SOL     MW 4869   1.100   5.630   2.048
  805SOL     OW 4870   2.675   0.396   4.602
  805SOL    HW1 4871   2.656   0.317   4.654
  805SOL    HW2 4872   2.622   0.384   4.523
  805SOL     MW 4873   2.666   0.383   4.599
  806SOL     OW 4874   1.130   6.094   5.085
  806SOL    HW1 4875   1.120   6.182   5.048
  806SOL    HW2 4876   1.051   6.047   5.058
  806SOL     MW 4877   1.119   6.099   5.077
  807SOL     OW 4878   5.884   5.229   5.405
  807SOL    HW1 4879   5.909   5.205   5.316
  807SOL    HW2 4880   5.808   5.285   5.394
  807SOL     MW 4881   5.878   5.233   5.392
  808SOL     OW 4882   3.261   3.881   0.094
  808SOL    HW1 4883   3.314   3.924   0.026
  808SOL    HW2 4884   3.299   3.909   0.176
  808SOL     MW 4885   3.273   3.890   0.095
  809SOL     OW 4886   5.170   5.685   1.223
  809SOL    HW1 4887   5.139   5.735   1.147
  809SOL    HW2 4888   5.187   5.598   1.188
  809SOL     MW 4889   5.168   5.680   1.208
  810SOL     OW 4890   3.155   2.325   2.514
  810SOL    HW1 4891   3.135   2.232   2.529
  810SOL    HW2 4892   3.157   2.334   2.419
  810SOL     MW 4893   3.153   2.315   2.504
  811SOL     OW 4894   4.156   5.424   0.985
  811SOL    HW1 4895   4.171   5.490   1.052
  811SOL    HW2 4896   4.236   5.423   0.933
  811SOL     MW 4897   4.168   5.432   0.986
  812SOL     OW 4898   0.488   4.315   1.166
  812SOL    HW1 4899   0.492   4.275   1.253
  812SOL    HW2 4900   0.578   4.344   1.150
  812SOL     MW 4901   0.500   4.313   1.175
  813SOL     OW 4902   5.948   3.291   1.988
  813SOL    HW1 4903   5.895   3.235   2.046
  813SOL    HW2 4904   5.966   3.369   2.040
  813SOL     MW 4905   5.944   3.293   2.002
  814SOL     OW 4906   4.390   0.806   5.252
  814SOL    HW1 4907   4.448   0.764   5.190
  814SOL    HW2 4908   4.322   0.846   5.199
  814SOL     MW 4909   4.389   0.806   5.238
  815SOL     OW 4910   0.875   4.380   2.621
  815SOL    HW1 4911   0.831   4.410   2.700
  815SOL    HW2 4912   0.968   4.375   2.644
  815SOL     MW 4913   0.881   4.383   2.634
  816SOL     OW 4914   1.565   1.342   1.720
  816SOL    HW1 4915   1.585   1.297   1.801
  816SOL    HW2 4916   1.469   1.347   1.719
  816SOL     MW 4917   1.555   1.336   1.730
  817SOL     OW 4918   0.927   4.204   2.872
  817SOL    HW1 4919   0.914   4.165   2.785
  817SOL    HW2 4920   1.005   4.159   2.906
  817SOL     MW 4921   0.936   4.193   2.865
  818SOL     OW 4922   2.330   0.823   1.348
  818SOL    HW1 4923   2.410   0.814   1.399
  818SOL    HW2 4924   2.260   0.798   1.409
  818SOL     MW 4925   2.331   0.820   1.363
  819SOL     OW 4926   4.880   4.233   3.073
  819SOL    HW1 4927   4.942   4.228   3.145
  819SOL    HW2 4928   4.878   4.325   3.048
  819SOL     MW 4929   4.888   4.244   3.079
  820SOL     OW 4930   4.611   4.721   6.088
  820SOL    HW1 4931   4.555   4.681   6.021
  820SOL    HW2 4932   4.696   4.729   6.046
  820SOL     MW 4933   4.614   4.717   6.074
  821SOL     OW 4934   2.739   1.286   3.267
  821SOL    HW1 4935   2.673   1.355   3.269
  821SOL    HW2 4936   2.721   1.232   3.345
  821SOL     MW 4937   2.728   1.287   3.277
  822SOL     OW 4938   0.254   4.855   0.852
  822SOL    HW1 4939   0.174   4.904   0.871
  822SOL    HW2 4940   0.323   4.901   0.900
  822SOL     MW 4941   0.253   4.867   0.861
  823SOL     OW 4942   0.166   0.278   3.859
  823SOL    HW1 4943   0.102   0.271   3.788
  823SOL    HW2 4944   0.249   0.251   3.820
  823SOL     MW 4945   0.169   0.274   3.845
  824SOL     OW 4946   4.822   3.929   1.137
  824SOL    HW1 4947   4.849   3.848   1.097
  824SOL    HW2 4948   4.731   3.914   1.164
  824SOL     MW 4949   4.813   3.918   1.136
  825SOL     OW 4950   5.143   5.317   1.731
  825SOL    HW1 4951   5.148   5.392   1.790
  825SOL    HW2 4952   5.232   5.310   1.695
  825SOL     MW 4953   5.155   5.326   1.734
  826SOL     OW 4954   3.468   5.958   4.487
  826SOL    HW1 4955   3.551   6.004   4.473
  826SOL    HW2 4956   3.492   5.871   4.517
  826SOL     MW 4957   3.482   5.953   4.489
  827SOL     OW 4958   2.948   0.051   3.332
  827SOL    HW1 4959   2.978  -0.038   3.316
  827SOL    HW2 4960   2.964   0.067   3.425
  827SOL     MW 4961   2.954   0.042   3.342
  828SOL     OW 4962   2.693   1.477   5.836
  828SOL    HW1 4963   2.764   1.481   5.901
  828SOL    HW2 4964   2.731   1.428   5.763
  828SOL     MW 4965   2.707   1.471   5.835
  829SOL     OW 4966   4.644   4.181   1.052
  829SOL    HW1 4967   4.712   4.161   0.987
  829SOL    HW2 4968   4.603   4.096   1.070
  829SOL     MW 4969   4.648   4.167   1.046
  830SOL     OW 4970   4.206   5.609   1.267
  830SOL    HW1 4971   4.197   5.704   1.265
  830SOL    HW2 4972   4.244   5.590   1.353
  830SOL     MW 4973   4.210   5.618   1.277
  831SOL     OW 4974   0.519   2.530   2.251
  831SOL    HW1 4975   0.450   2.581   2.209
  831SOL    HW2 4976   0.516   2.554   2.343
  831SOL     MW 4977   0.510   2.540   2.257
  832SOL     OW 4978   0.399   1.910   1.152
  832SOL    HW1 4979   0.304   1.906   1.144
  832SOL    HW2 4980   0.415   1.922   1.246
  832SOL     MW 4981   0.389   1.912   1.163
  833SOL     OW 4982   0.224   5.943   4.141
  833SOL    HW1 4983   0.162   5.998   4.093
  833SOL    HW2 4984   0.277   6.005   4.192
  833SOL     MW 4985   0.223   5.958   4.142
  834SOL     OW 4986   1.489   4.670   1.382
  834SOL    HW1 4987   1.405   4.660   1.336
  834SOL    HW2 4988   1.477   4.624   1.465
  834SOL     MW 4989   1.477   4.663   1.387
  835SOL     OW 4990   1.210   2.157   3.573
  835SOL    HW1 4991   1.160   2.198   3.644
  835SOL    HW2 4992   1.240   2.074   3.611
  835SOL     MW 4993   1.208   2.152   3.587
  836SOL     OW 4994   5.926   1.817   2.159
  836SOL    HW1 4995   5.949   1.907   2.182
  836SOL    HW2 4996   5.967   1.763   2.227
  836SOL     MW 4997   5.934   1.822   2.171
  837SOL     OW 4998   5.812   5.088   6.085
  837SOL    HW1 4999   5.754   5.147   6.133
  837SOL    HW2 5000   5.818   5.125   5.997
  837SOL     MW 5001   5.806   5.100   6.080
  838SOL     OW 5002   1.621   3.113   0.567
  838SOL    HW1 5003   1.539   3.090   0.610
  838SOL    HW2 5004   1.683   3.047   0.597
  838SOL     MW 5005   1.619   3.100   0.576
  839SOL     OW 5006   0.236   1.250   2.217
  839SOL    HW1 5007   0.192   1.188   2.159
  839SOL    HW2 5008   0.190   1.333   2.201
  839SOL     MW 5009   0.224   1.253   2.207
  840SOL     OW 5010   5.228   3.235   1.113
  840SOL    HW1 5011   5.261   3.304   1.055
  840SOL    HW2 5012   5.286   3.160   1.098
  840SOL     MW 5013   5.240   3.235   1.103
  841SOL     OW 5014   0.595   4.805   5.361
  841SOL    HW1 5015   0.584   4.794   5.267
  841SOL    HW2 5016   0.539   4.737   5.400
  841SOL     MW 5017   0.586   4.795   5.354
  842SOL     OW 5018   2.294   1.935   3.885
  842SOL    HW1 5019   2.274   2.015   3.931
  842SOL    HW2 5020   2.306   1.961   3.794
  842SOL     MW 5021   2.293   1.948   3.879
  843SOL     OW 5022   0.442   5.175   4.302
  843SOL    HW1 5023   0.426   5.268   4.319
  843SOL    HW2 5024   0.528   5.173   4.260
  843SOL     MW 5025   0.451   5.187   4.299
  844SOL     OW 5026   3.214   4.679   4.229
  844SOL    HW1 5027   3.189   4.768   4.204
  844SOL    HW2 5028   3.283   4.655   4.167
  844SOL     MW 5029   3.220   4.688   4.218
  845SOL     OW 5030   0.003   1.980   1.585
  845SOL    HW1 5031  -0.075   1.966   1.530
  845SOL    HW2 5032   0.074   1.992   1.522
  845SOL     MW 5033   0.002   1.980   1.570
  846SOL     OW 5034   5.680   0.913   2.209
  846SOL    HW1 5035   5.671   0.819   2.199
  846SOL    HW2 5036   5.756   0.925   2.266
  846SOL     MW 5037   5.688   0.903   2.215
  847SOL     OW 5038   4.168   0.506   1.574
  847SOL    HW1 5039   4.188   0.414   1.591
  847SOL    HW2 5040   4.247   0.540   1.533
  847SOL     MW 5041   4.181   0.498   1.571
  848SOL     OW 5042   4.449   2.409   1.997
  848SOL    HW1 5043   4.525   2.373   2.043
  848SOL    HW2 5044   4.467   2.395   1.905
  848SOL     MW 5045   4.461   2.403   1.991
  849SOL     OW 5046   3.497   1.261   1.584
  849SOL    HW1 5047   3.446   1.221   1.513
  849SOL    HW2 5048   3.578   1.209   1.586
  849SOL     MW 5049   3.501   1.248   1.575
  850SOL     OW 5050   4.249   3.552   5.143
  850SOL    HW1 5051   4.156   3.561   5.124
  850SOL    HW2 5052   4.278   3.639   5.171
  850SOL     MW 5053   4.241   3.564   5.144
  851SOL     OW 5054   4.229   4.221   0.075
  851SOL    HW1 5055   4.208   4.298   0.127
  851SOL    HW2 5056   4.318   4.237   0.043
  851SOL     MW 5057   4.238   4.233   0.077
  852SOL     OW 5058   4.493   0.273   3.319
  852SOL    HW1 5059   4.525   0.198   3.368
  852SOL    HW2 5060   4.446   0.326   3.383
  852SOL     MW 5061   4.491   0.271   3.333
  853SOL     OW 5062   1.767   4.986   5.463
  853SOL    HW1 5063   1.771   4.892   5.479
  853SOL    HW2 5064   1.804   5.025   5.542
  853SOL     MW 5065   1.772   4.979   5.475
  854SOL     OW 5066   0.633   5.009   1.337
  854SOL    HW1 5067   0.582   4.942   1.383
  854SOL    HW2 5068   0.658   4.967   1.254
  854SOL     MW 5069   0.630   4.995   1.332
  855SOL     OW 5070   1.712   4.162   2.078
  855SOL    HW1 5071   1.622   4.137   2.058
  855SOL    HW2 5072   1.765   4.111   2.017
  855SOL     MW 5073   1.708   4.152   2.068
  856SOL     OW 5074   4.808   5.293   4.322
  856SOL    HW1 5075   4.741   5.276   4.256
  856SOL    HW2 5076   4.883   5.326   4.272
  856SOL     MW 5077   4.809   5.295   4.307
  857SOL     OW 5078   6.019   5.607   4.292
  857SOL    HW1 5079   6.110   5.614   4.261
  857SOL    HW2 5080   6.004   5.689   4.341
  857SOL     MW 5081   6.029   5.619   4.294
  858SOL     OW 5082   2.974   6.055   5.461
  858SOL    HW1 5083   2.919   5.986   5.424
  858SOL    HW2 5084   2.958   6.051   5.555
  858SOL     MW 5085   2.965   6.046   5.469
  859SOL     OW 5086   1.746   1.734   1.608
  859SOL    HW1 5087   1.835   1.757   1.584
  859SOL    HW2 5088   1.699   1.731   1.525
  859SOL     MW 5089   1.751   1.737   1.594
  860SOL     OW 5090   6.062   1.263   1.335
  860SOL    HW1 5091   5.988   1.287   1.391
  860SOL    HW2 5092   6.046   1.172   1.313
  860SOL     MW 5093   6.050   1.254   1.340
  861SOL     OW 5094   3.484   1.339   5.730
  861SOL    HW1 5095   3.392   1.313   5.721
  861SOL    HW2 5096   3.529   1.296   5.657
  861SOL     MW 5097   3.478   1.330   5.720
  862SOL     OW 5098   0.274   4.105   1.587
  862SOL    HW1 5099   0.300   4.043   1.654
  862SOL    HW2 5100   0.178   4.109   1.594
  862SOL     MW 5101   0.265   4.098   1.596
  863SOL     OW 5102   4.433   5.907   5.332
  863SOL    HW1 5103   4.509   5.963   5.319
  863SOL    HW2 5104   4.403   5.927   5.421
  863SOL     MW 5105   4.439   5.917   5.342
  864SOL     OW 5106   5.388   0.893   3.422
  864SOL    HW1 5107   5.339   0.820   3.383
  864SOL    HW2 5108   5.470   0.854   3.453
  864SOL     MW 5109   5.392   0.880   3.421
  865SOL     OW 5110   5.527   3.645   5.170
  865SOL    HW1 5111   5.475   3.623   5.093
  865SOL    HW2 5112   5.483   3.720   5.209
  865SOL     MW 5113   5.515   3.652   5.165
  866SOL     OW 5114   3.931   2.429   5.579
  866SOL    HW1 5115   3.939   2.364   5.648
  866SOL    HW2 5116   3.837   2.446   5.571
  866SOL     MW 5117   3.920   2.423   5.587
  867SOL     OW 5118   5.899   4.859   1.598
  867SOL    HW1 5119   5.970   4.923   1.590
  867SOL    HW2 5120   5.925   4.787   1.540
  867SOL     MW 5121   5.911   4.858   1.589
  868SOL     OW 5122   0.704   5.752   5.721
  868SOL    HW1 5123   0.677   5.734   5.811
  868SOL    HW2 5124   0.784   5.805   5.730
  868SOL     MW 5125   0.711   5.757   5.733
  869SOL     OW 5126   2.728   5.155   0.105
  869SOL    HW1 5127   2.698   5.181   0.193
  869SOL    HW2 5128   2.817   5.123   0.121
  869SOL     MW 5129   2.736   5.154   0.118
  870SOL     OW 5130   1.843   0.061   4.835
  870SOL    HW1 5131   1.905   0.126   4.804
  870SOL    HW2 5132   1.833   0.080   4.928
  870SOL     MW 5133   1.849   0.072   4.843
  871SOL     OW 5134   5.498   4.220   0.358
  871SOL    HW1 5135   5.449   4.274   0.419
  871SOL    HW2 5136   5.450   4.137   0.355
  871SOL     MW 5137   5.485   4.216   0.365
  872SOL     OW 5138   0.566   2.831   0.042
  872SOL    HW1 5139   0.475   2.810   0.063
  872SOL    HW2 5140   0.573   2.809  -0.051
  872SOL     MW 5141   0.555   2.824   0.032
  873SOL     OW 5142   2.759   2.640   1.524
  873SOL    HW1 5143   2.837   2.596   1.556
  873SOL    HW2 5144   2.785   2.732   1.516
  873SOL     MW 5145   2.772   2.646   1.527
  874SOL     OW 5146   1.668   5.906   3.217
  874SOL    HW1 5147   1.631   5.818   3.227
  874SOL    HW2 5148   1.614   5.961   3.274
  874SOL     MW 5149   1.656   5.902   3.225
  875SOL     OW 5150   2.600   1.927   0.866
  875SOL    HW1 5151   2.637   1.853   0.913
  875SOL    HW2 5152   2.559   1.981   0.932
  875SOL     MW 5153   2.599   1.924   0.880
  876SOL     OW 5154   1.455   0.350   2.313
  876SOL    HW1 5155   1.423   0.435   2.345
  876SOL    HW2 5156   1.395   0.328   2.241
  876SOL     MW 5157   1.443   0.359   2.308
  877SOL     OW 5158   3.438   1.103   2.172
  877SOL    HW1 5159   3.451   1.043   2.099
  877SOL    HW2 5160   3.434   1.189   2.132
  877SOL     MW 5161   3.439   1.106   2.158
  878SOL     OW 5162   2.164   0.409   5.599
  878SOL    HW1 5163   2.122   0.419   5.513
  878SOL    HW2 5164   2.128   0.480   5.651
  878SOL     MW 5165   2.154   0.419   5.594
  879SOL     OW 5166   1.451   1.471   1.446
  879SOL    HW1 5167   1.454   1.458   1.351
  879SOL    HW2 5168   1.358   1.470   1.468
  879SOL     MW 5169   1.439   1.468   1.437
  880SOL     OW 5170   4.840   5.009   5.104
  880SOL    HW1 5171   4.903   5.020   5.033
  880SOL    HW2 5172   4.816   5.098   5.128
  880SOL     MW 5173   4.845   5.022   5.098
  881SOL     OW 5174   0.561   5.334   5.286
  881SOL    HW1 5175   0.585   5.289   5.205
  881SOL    HW2 5176   0.614   5.292   5.353
  881SOL     MW 5177   0.571   5.323   5.284
  882SOL     OW 5178   3.688   5.010   1.958
  882SOL    HW1 5179   3.714   5.024   2.049
  882SOL    HW2 5180   3.723   5.086   1.911
  882SOL     MW 5181   3.696   5.022   1.964
  883SOL     OW 5182   1.508   0.373   1.720
  883SOL    HW1 5183   1.593   0.346   1.753
  883SOL    HW2 5184   1.446   0.313   1.761
  883SOL     MW 5185   1.511   0.362   1.729
  884SOL     OW 5186   4.373   0.658   3.631
  884SOL    HW1 5187   4.432   0.731   3.616
  884SOL    HW2 5188   4.307   0.692   3.692
  884SOL     MW 5189   4.372   0.672   3.637
  885SOL     OW 5190   4.133   2.783   1.814
  885SOL    HW1 5191   4.088   2.851   1.864
  885SOL    HW2 5192   4.203   2.754   1.873
  885SOL     MW 5193   4.136   2.788   1.828
  886SOL     OW 5194   1.201   0.662   4.272
  886SOL    HW1 5195   1.279   0.668   4.328
  886SOL    HW2 5196   1.161   0.748   4.278
  886SOL     MW 5197   1.206   0.673   4.280
  887SOL     OW 5198   3.515   1.320   1.934
  887SOL    HW1 5199   3.565   1.245   1.901
  887SOL    HW2 5200   3.495   1.372   1.856
  887SOL     MW 5201   3.519   1.317   1.919
  888SOL     OW 5202   4.747   4.370   4.180
  888SOL    HW1 5203   4.771   4.277   4.183
  888SOL    HW2 5204   4.689   4.377   4.105
  888SOL     MW 5205   4.743   4.359   4.171
  889SOL     OW 5206   4.352   1.764   5.005
  889SOL    HW1 5207   4.432   1.815   5.013
  889SOL    HW2 5208   4.299   1.790   5.079
  889SOL     MW 5209   4.356   1.774   5.015
  890SOL     OW 5210   3.513   5.547   5.547
  890SOL    HW1 5211   3.484   5.496   5.623
  890SOL    HW2 5212   3.460   5.515   5.475
  890SOL     MW 5213   3.502   5.536   5.548
  891SOL     OW 5214   5.522   4.410   5.279
  891SOL    HW1 5215   5.454   4.406   5.212
  891SOL    HW2 5216   5.603   4.429   5.232
  891SOL     MW 5217   5.524   4.412   5.265
  892SOL     OW 5218   5.723   3.764   3.003
  892SOL    HW1 5219   5.714   3.732   2.913
  892SOL    HW2 5220   5.815   3.789   3.010
  892SOL     MW 5221   5.734   3.763   2.993
  893SOL     OW 5222   5.067   3.725   0.175
  893SOL    HW1 5223   5.154   3.690   0.159
  893SOL    HW2 5224   5.035   3.753   0.089
  893SOL     MW 5225   5.074   3.725   0.161
  894SOL     OW 5226   1.570   5.944   0.662
  894SOL    HW1 5227   1.555   5.857   0.701
  894SOL    HW2 5228   1.509   6.001   0.708
  894SOL     MW 5229   1.561   5.940   0.674
  895SOL     OW 5230   0.447   2.993   2.578
  895SOL    HW1 5231   0.368   3.002   2.632
  895SOL    HW2 5232   0.415   2.953   2.497
  895SOL     MW 5233   0.432   2.989   2.575
  896SOL     OW 5234   4.234   4.469   4.974
  896SOL    HW1 5235   4.144   4.499   4.981
  896SOL    HW2 5236   4.236   4.417   4.894
  896SOL     MW 5237   4.223   4.466   4.964
  897SOL     OW 5238   1.316   1.382   2.580
  897SOL    HW1 5239   1.287   1.468   2.552
  897SOL    HW2 5240   1.267   1.365   2.660
  897SOL     MW 5241   1.306   1.391   2.587
  898SOL     OW 5242   0.683   3.620   0.102
  898SOL    HW1 5243   0.752   3.624   0.168
  898SOL    HW2 5244   0.648   3.709   0.097
  898SOL     MW 5245   0.688   3.632   0.109
  899SOL     OW 5246   5.734   2.947   5.684
  899SOL    HW1 5247   5.639   2.940   5.696
  899SOL    HW2 5248   5.749   3.041   5.677
  899SOL     MW 5249   5.724   2.959   5.685
  900SOL     OW 5250   5.298   0.416   3.679
  900SOL    HW1 5251   5.225   0.407   3.617
  900SOL    HW2 5252   5.347   0.333   3.668
  900SOL     MW 5253   5.295   0.403   3.669
  901SOL     OW 5254   5.043   1.107   4.195
  901SOL    HW1 5255   4.989   1.166   4.143
  901SOL    HW2 5256   5.013   1.020   4.171
  901SOL     MW 5257   5.032   1.105   4.185
  902SOL     OW 5258   2.281   5.219   1.893
  902SOL    HW1 5259   2.319   5.148   1.944
  902SOL    HW2 5260   2.253   5.283   1.958
  902SOL     MW 5261   2.282   5.218   1.907
  903SOL     OW 5262   4.150   1.526   1.459
  903SOL    HW1 5263   4.117   1.580   1.531
  903SOL    HW2 5264   4.170   1.442   1.499
  903SOL     MW 5265   4.149   1.523   1.473
  904SOL     OW 5266   1.131   1.682   5.439
  904SOL    HW1 5267   1.080   1.764   5.446
  904SOL    HW2 5268   1.221   1.711   5.424
  904SOL     MW 5269   1.136   1.697   5.438
  905SOL     OW 5270   0.704   3.048   0.130
  905SOL    HW1 5271   0.718   3.002   0.214
  905SOL    HW2 5272   0.653   2.986   0.077
  905SOL     MW 5273   0.699   3.034   0.135
  906SOL     OW 5274   5.661   3.425   2.321
  906SOL    HW1 5275   5.630   3.395   2.236
  906SOL    HW2 5276   5.686   3.517   2.307
  906SOL     MW 5277   5.661   3.433   2.308
  907SOL     OW 5278   5.275   5.309   4.902
  907SOL    HW1 5279   5.217   5.235   4.886
  907SOL    HW2 5280   5.218   5.386   4.896
  907SOL     MW 5281   5.261   5.310   4.899
  908SOL     OW 5282   1.444   3.732   4.533
  908SOL    HW1 5283   1.365   3.786   4.535
  908SOL    HW2 5284   1.513   3.793   4.508
  908SOL     MW 5285   1.443   3.747   4.530
  909SOL     OW 5286   1.467   0.829   2.188
  909SOL    HW1 5287   1.545   0.773   2.187
  909SOL    HW2 5288   1.486   0.899   2.126
  909SOL     MW 5289   1.479   0.830   2.180
  910SOL     OW 5290   1.299   1.961   1.647
  910SOL    HW1 5291   1.300   1.882   1.701
  910SOL    HW2 5292   1.349   1.937   1.569
  910SOL     MW 5293   1.305   1.948   1.644
  911SOL     OW 5294   5.958   5.112   4.678
  911SOL    HW1 5295   5.941   5.041   4.616
  911SOL    HW2 5296   6.048   5.138   4.660
  911SOL     MW 5297   5.967   5.106   4.668
  912SOL     OW 5298   1.351   5.405   3.117
  912SOL    HW1 5299   1.441   5.429   3.091
  912SOL    HW2 5300   1.299   5.419   3.038
  912SOL     MW 5301   1.356   5.410   3.104
  913SOL     OW 5302   1.243   3.631   6.000
  913SOL    HW1 5303   1.294   3.565   6.047
  913SOL    HW2 5304   1.176   3.582   5.953
  913SOL     MW 5305   1.241   3.617   6.000
  914SOL     OW 5306   0.253   0.903   3.904
  914SOL    HW1 5307   0.330   0.952   3.936
  914SOL    HW2 5308   0.188   0.972   3.888
  914SOL     MW 5309   0.255   0.919   3.906
  915SOL     OW 5310   4.856   3.691   5.860
  915SOL    HW1 5311   4.910   3.616   5.836
  915SOL    HW2 5312   4.865   3.751   5.786
  915SOL     MW 5313   4.864   3.689   5.847
  916SOL     OW 5314   0.466   4.695   3.265
  916SOL    HW1 5315   0.489   4.748   3.189
  916SOL    HW2 5316   0.370   4.702   3.270
  916SOL     MW 5317   0.456   4.703   3.256
  917SOL     OW 5318   4.897   3.653   4.219
  917SOL    HW1 5319   4.915   3.582   4.159
  917SOL    HW2 5320   4.908   3.732   4.166
  917SOL     MW 5321   4.901   3.655   4.205
  918SOL     OW 5322   4.504   1.616   1.557
  918SOL    HW1 5323   4.526   1.678   1.486
  918SOL    HW2 5324   4.451   1.669   1.618
  918SOL     MW 5325   4.500   1.632   1.555
  919SOL     OW 5326   3.184   3.707   4.401
  919SOL    HW1 5327   3.243   3.683   4.472
  919SOL    HW2 5328   3.160   3.798   4.419
  919SOL     MW 5329   3.188   3.715   4.412
  920SOL     OW 5330   3.789   0.346   3.612
  920SOL    HW1 5331   3.812   0.438   3.620
  920SOL    HW2 5332   3.775   0.316   3.702
  920SOL     MW 5333   3.790   0.354   3.624
  921SOL     OW 5334   3.502   0.255   6.105
  921SOL    HW1 5335   3.571   0.244   6.170
  921SOL    HW2 5336   3.546   0.247   6.021
  921SOL     MW 5337   3.516   0.252   6.103
  922SOL     OW 5338   0.703   1.510   5.728
  922SOL    HW1 5339   0.683   1.508   5.634
  922SOL    HW2 5340   0.747   1.593   5.742
  922SOL     MW 5341   0.706   1.521   5.718
  923SOL     OW 5342   5.970   1.457   1.137
  923SOL    HW1 5343   5.976   1.412   1.221
  923SOL    HW2 5344   5.891   1.510   1.143
  923SOL     MW 5345   5.961   1.458   1.149
  924SOL     OW 5346   4.436   2.501   4.685
  924SOL    HW1 5347   4.511   2.538   4.731
  924SOL    HW2 5348   4.443   2.533   4.595
  924SOL     MW 5349   4.446   2.508   4.680
  925SOL     OW 5350   0.906   4.563   1.665
  925SOL    HW1 5351   0.861   4.638   1.626
  925SOL    HW2 5352   0.865   4.487   1.624
  925SOL     MW 5353   0.895   4.563   1.654
  926SOL     OW 5354   5.407   4.069   1.827
  926SOL    HW1 5355   5.441   4.149   1.865
  926SOL    HW2 5356   5.441   4.068   1.737
  926SOL     MW 5357   5.416   4.079   1.820
  927SOL     OW 5358   4.001   4.704   4.148
  927SOL    HW1 5359   4.096   4.714   4.159
  927SOL    HW2 5360   3.973   4.787   4.109
  927SOL     MW 5361   4.010   4.716   4.145
  928SOL     OW 5362   4.406   1.551   1.290
  928SOL    HW1 5363   4.356   1.549   1.372
  928SOL    HW2 5364   4.348   1.511   1.226
  928SOL     MW 5365   4.392   1.546   1.292
  929SOL     OW 5366   3.572   5.465   4.683
  929SOL    HW1 5367   3.520   5.540   4.655
  929SOL    HW2 5368   3.610   5.430   4.602
  929SOL     MW 5369   3.571   5.470   4.669
  930SOL     OW 5370   0.402   0.146   2.718
  930SOL    HW1 5371   0.404   0.080   2.787
  930SOL    HW2 5372   0.337   0.114   2.656
  930SOL     MW 5373   0.394   0.133   2.719
  931SOL     OW 5374   5.917   2.116   1.966
  931SOL    HW1 5375   5.924   2.206   1.939
  931SOL    HW2 5376   5.981   2.070   1.911
  931SOL     MW 5377   5.926   2.120   1.955
  932SOL     OW 5378   2.038   2.039   2.078
  932SOL    HW1 5379   1.993   1.976   2.020
  932SOL    HW2 5380   2.099   1.985   2.129
  932SOL     MW 5381   2.040   2.024   2.077
  933SOL     OW 5382   1.069   0.302   5.455
  933SOL    HW1 5383   1.153   0.277   5.418
  933SOL    HW2 5384   1.070   0.266   5.544
  933SOL     MW 5385   1.080   0.294   5.462
  934SOL     OW 5386   5.746   4.572   2.226
  934SOL    HW1 5387   5.732   4.640   2.160
  934SOL    HW2 5388   5.687   4.595   2.298
  934SOL     MW 5389   5.737   4.584   2.227
  935SOL     OW 5390   6.123   5.611   2.972
  935SOL    HW1 5391   6.175   5.615   2.892
  935SOL    HW2 5392   6.148   5.528   3.013
  935SOL     MW 5393   6.133   5.601   2.967
  936SOL     OW 5394   2.086   1.777   2.521
  936SOL    HW1 5395   2.005   1.750   2.565
  936SOL    HW2 5396   2.080   1.872   2.516
  936SOL     MW 5397   2.075   1.786   2.526
  937SOL     OW 5398   1.952   4.241   4.403
  937SOL    HW1 5399   2.042   4.273   4.404
  937SOL    HW2 5400   1.941   4.198   4.489
  937SOL     MW 5401   1.962   4.239   4.414
  938SOL     OW 5402   0.058   1.455   2.220
  938SOL    HW1 5403   0.045   1.491   2.132
  938SOL    HW2 5404   0.136   1.500   2.253
  938SOL     MW 5405   0.066   1.465   2.213
  939SOL     OW 5406   1.906   0.721   1.958
  939SOL    HW1 5407   1.843   0.702   1.889
  939SOL    HW2 5408   1.852   0.739   2.035
  939SOL     MW 5409   1.891   0.721   1.959
  940SOL     OW 5410   1.016   4.505   4.238
  940SOL    HW1 5411   1.049   4.446   4.171
  940SOL    HW2 5412   0.943   4.551   4.196
  940SOL     MW 5413   1.011   4.504   4.224
  941SOL     OW 5414   5.756   4.974   1.378
  941SOL    HW1 5415   5.817   5.047   1.365
  941SOL    HW2 5416   5.783   4.934   1.460
  941SOL     MW 5417   5.767   4.978   1.387
  942SOL     OW 5418   5.700   0.202   5.017
  942SOL    HW1 5419   5.662   0.272   4.963
  942SOL    HW2 5420   5.710   0.128   4.957
  942SOL     MW 5421   5.697   0.202   5.002
  943SOL     OW 5422   3.992   4.265   5.194
  943SOL    HW1 5423   4.042   4.259   5.112
  943SOL    HW2 5424   4.058   4.253   5.263
  943SOL     MW 5425   4.007   4.263   5.192
  944SOL     OW 5426   3.589   0.221   3.282
  944SOL    HW1 5427   3.532   0.253   3.212
  944SOL    HW2 5428   3.539   0.150   3.323
  944SOL     MW 5429   3.575   0.216   3.278
  945SOL     OW 5430   2.569   4.974   4.475
  945SOL    HW1 5431   2.564   4.941   4.565
  945SOL    HW2 5432   2.581   5.068   4.485
  945SOL     MW 5433   2.570   4.982   4.488
  946SOL     OW 5434   4.417   5.853   1.489
  946SOL    HW1 5435   4.335   5.878   1.533
  946SOL    HW2 5436   4.464   5.935   1.478
  946SOL     MW 5437   4.412   5.866   1.493
  947SOL     OW 5438   0.669   3.196   4.877
  947SOL    HW1 5439   0.658   3.242   4.794
  947SOL    HW2 5440   0.629   3.252   4.942
  947SOL     MW 5441   0.662   3.209   4.875
  948SOL     OW 5442   5.610   5.617   2.508
  948SOL    HW1 5443   5.695   5.581   2.482
  948SOL    HW2 5444   5.628   5.666   2.588
  948SOL     MW 5445   5.623   5.618   2.515
  949SOL     OW 5446   4.962   5.242   3.679
  949SOL    HW1 5447   4.867   5.235   3.681
  949SOL    HW2 5448   4.982   5.281   3.594
  949SOL     MW 5449   4.953   5.246   3.668
  950SOL     OW 5450   5.559   1.856   1.704
  950SOL    HW1 5451   5.523   1.884   1.620
  950SOL    HW2 5452   5.610   1.932   1.734
  950SOL     MW 5453   5.561   1.869   1.697
  951SOL     OW 5454   0.476   1.863   6.023
  951SOL    HW1 5455   0.466   1.790   5.963
  951SOL    HW2 5456   0.569   1.887   6.019
  951SOL     MW 5457   0.486   1.856   6.015
  952SOL     OW 5458   0.482   3.192   0.457
  952SOL    HW1 5459   0.430   3.260   0.502
  952SOL    HW2 5460   0.527   3.239   0.386
  952SOL     MW 5461   0.481   3.206   0.455
  953SOL     OW 5462   4.085   5.161   0.122
  953SOL    HW1 5463   4.139   5.196   0.192
  953SOL    HW2 5464   4.145   5.150   0.049
  953SOL     MW 5465   4.099   5.164   0.122
  954SOL     OW 5466   4.466   3.711   4.428
  954SOL    HW1 5467   4.476   3.790   4.375
  954SOL    HW2 5468   4.457   3.743   4.518
  954SOL     MW 5469   4.466   3.725   4.433
  955SOL     OW 5470   2.998   2.086   0.355
  955SOL    HW1 5471   2.930   2.147   0.328
  955SOL    HW2 5472   3.042   2.129   0.429
  955SOL     MW 5473   2.995   2.100   0.361
  956SOL     OW 5474   2.507   0.205   5.362
  956SOL    HW1 5475   2.593   0.199   5.403
  956SOL    HW2 5476   2.524   0.242   5.276
  956SOL     MW 5477   2.520   0.209   5.356
  957SOL     OW 5478   5.170   1.145   5.364
  957SOL    HW1 5479   5.194   1.152   5.456
  957SOL    HW2 5480   5.209   1.063   5.335
  957SOL     MW 5481   5.178   1.136   5.372
  958SOL     OW 5482   2.465   5.885   1.729
  958SOL    HW1 5483   2.545   5.934   1.707
  958SOL    HW2 5484   2.493   5.794   1.733
  958SOL     MW 5485   2.479   5.880   1.727
  959SOL     OW 5486   5.078   0.745   4.207
  959SOL    HW1 5487   4.994   0.785   4.226
  959SOL    HW2 5488   5.133   0.768   4.282
  959SOL     MW 5489   5.074   0.754   4.219
  960SOL     OW 5490   3.458   4.773   5.162
  960SOL    HW1 5491   3.501   4.851   5.197
  960SOL    HW2 5492   3.481   4.773   5.069
  960SOL     MW 5493   3.467   4.783   5.154
  961SOL     OW 5494   4.895   4.055   1.486
  961SOL    HW1 5495   4.863   3.967   1.502
  961SOL    HW2 5496   4.970   4.044   1.428
  961SOL     MW 5497   4.900   4.042   1.481
  962SOL     OW 5498   3.918   4.975   2.796
  962SOL    HW1 5499   3.867   5.015   2.866
  962SOL    HW2 5500   3.942   5.048   2.739
  962SOL     MW 5501   3.914   4.989   2.798
  963SOL     OW 5502   3.018   1.012   3.443
  963SOL    HW1 5503   2.990   0.921   3.428
  963SOL    HW2 5504   3.097   1.004   3.496
  963SOL     MW 5505   3.024   0.999   3.448
  964SOL     OW 5506   2.337   3.919   5.282
  964SOL    HW1 5507   2.378   3.846   5.328
  964SOL    HW2 5508   2.255   3.933   5.330
  964SOL     MW 5509   2.331   3.912   5.294
  965SOL     OW 5510   5.584   3.381   1.072
  965SOL    HW1 5511   5.493   3.399   1.048
  965SOL    HW2 5512   5.618   3.466   1.102
  965SOL     MW 5513   5.577   3.394   1.073
  966SOL     OW 5514   3.679   5.052   5.739
  966SOL    HW1 5515   3.714   5.136   5.709
  966SOL    HW2 5516   3.627   5.019   5.666
  966SOL     MW 5517   3.677   5.058   5.726
  967SOL     OW 5518   1.654   4.914   3.625
  967SOL    HW1 5519   1.749   4.911   3.615
  967SOL    HW2 5520   1.629   5.002   3.597
  967SOL     MW 5521   1.663   4.925   3.620
  968SOL     OW 5522   3.325   1.359   2.113
  968SOL    HW1 5523   3.259   1.290   2.125
  968SOL    HW2 5524   3.373   1.332   2.035
  968SOL     MW 5525   3.323   1.346   2.104
  969SOL     OW 5526   0.836   1.353   4.311
  969SOL    HW1 5527   0.785   1.375   4.389
  969SOL    HW2 5528   0.772   1.346   4.241
  969SOL     MW 5529   0.821   1.356   4.312
  970SOL     OW 5530   0.770   0.090   5.555
  970SOL    HW1 5531   0.700   0.040   5.595
  970SOL    HW2 5532   0.729   0.173   5.531
  970SOL     MW 5533   0.756   0.094   5.557
  971SOL     OW 5534   5.342   3.438   2.247
  971SOL    HW1 5535   5.248   3.449   2.255
  971SOL    HW2 5536   5.370   3.507   2.186
  971SOL     MW 5537   5.334   3.448   2.240
  972SOL     OW 5538   5.329   1.682   1.326
  972SOL    HW1 5539   5.296   1.596   1.298
  972SOL    HW2 5540   5.424   1.671   1.331
  972SOL     MW 5541   5.337   1.669   1.323
  973SOL     OW 5542   2.752   0.037   6.078
  973SOL    HW1 5543   2.774  -0.027   6.146
  973SOL    HW2 5544   2.717  -0.016   6.006
  973SOL     MW 5545   2.750   0.022   6.077
  974SOL     OW 5546   4.293   5.582   0.404
  974SOL    HW1 5547   4.308   5.525   0.478
  974SOL    HW2 5548   4.351   5.548   0.335
  974SOL     MW 5549   4.302   5.570   0.405
  975SOL     OW 5550   1.414   2.434   5.691
  975SOL    HW1 5551   1.505   2.410   5.709
  975SOL    HW2 5552   1.362   2.364   5.733
  975SOL     MW 5553   1.419   2.422   5.698
  976SOL     OW 5554   2.739   3.803   5.346
  976SOL    HW1 5555   2.750   3.872   5.412
  976SOL    HW2 5556   2.654   3.764   5.367
  976SOL     MW 5557   2.729   3.807   5.357
  977SOL     OW 5558   1.693   5.198   1.003
  977SOL    HW1 5559   1.757   5.238   1.061
  977SOL    HW2 5560   1.686   5.107   1.033
  977SOL     MW 5561   1.700   5.191   1.014
  978SOL     OW 5562   2.038   4.319   1.881
  978SOL    HW1 5563   2.025   4.296   1.974
  978SOL    HW2 5564   2.113   4.266   1.853
  978SOL     MW 5565   2.046   4.309   1.890
  979SOL     OW 5566   1.641   0.103   3.363
  979SOL    HW1 5567   1.605   0.138   3.444
  979SOL    HW2 5568   1.670   0.180   3.314
  979SOL     MW 5569   1.640   0.118   3.367
  980SOL     OW 5570   5.518   5.609   5.273
  980SOL    HW1 5571   5.442   5.667   5.264
  980SOL    HW2 5572   5.541   5.615   5.365
  980SOL     MW 5573   5.511   5.617   5.284
  981SOL     OW 5574   0.249   3.436   4.418
  981SOL    HW1 5575   0.230   3.440   4.324
  981SOL    HW2 5576   0.164   3.434   4.460
  981SOL     MW 5577   0.236   3.436   4.411
  982SOL     OW 5578   2.402   2.008   5.310
  982SOL    HW1 5579   2.336   1.965   5.364
  982SOL    HW2 5580   2.444   1.937   5.262
  982SOL     MW 5581   2.399   1.994   5.311
  983SOL     OW 5582   0.891   1.521   1.884
  983SOL    HW1 5583   0.911   1.521   1.791
  983SOL    HW2 5584   0.807   1.475   1.891
  983SOL     MW 5585   0.883   1.514   1.873
  984SOL     OW 5586   5.210   3.775   3.374
  984SOL    HW1 5587   5.206   3.770   3.469
  984SOL    HW2 5588   5.214   3.868   3.354
  984SOL     MW 5589   5.210   3.786   3.383
  985SOL     OW 5590   4.666   5.201   1.613
  985SOL    HW1 5591   4.618   5.124   1.642
  985SOL    HW2 5592   4.757   5.183   1.637
  985SOL     MW 5593   4.671   5.189   1.620
  986SOL     OW 5594   1.888   4.585   2.514
  986SOL    HW1 5595   1.816   4.538   2.557
  986SOL    HW2 5596   1.854   4.673   2.499
  986SOL     MW 5597   1.874   4.590   2.517
  987SOL     OW 5598   3.699   1.112   2.179
  987SOL    HW1 5599   3.605   1.123   2.192
  987SOL    HW2 5600   3.739   1.172   2.241
  987SOL     MW 5601   3.692   1.120   2.188
  988SOL     OW 5602   0.421   3.195   0.826
  988SOL    HW1 5603   0.326   3.188   0.819
  988SOL    HW2 5604   0.450   3.109   0.854
  988SOL     MW 5605   0.412   3.183   0.828
  989SOL     OW 5606   4.259   2.244   0.826
  989SOL    HW1 5607   4.163   2.241   0.819
  989SOL    HW2 5608   4.274   2.298   0.905
  989SOL     MW 5609   4.248   2.251   0.835
  990SOL     OW 5610   5.123   3.232   3.288
  990SOL    HW1 5611   5.108   3.276   3.204
  990SOL    HW2 5612   5.217   3.214   3.289
  990SOL     MW 5613   5.133   3.236   3.277
  991SOL     OW 5614   2.327   2.281   0.710
  991SOL    HW1 5615   2.310   2.373   0.693
  991SOL    HW2 5616   2.272   2.232   0.648
  991SOL     MW 5617   2.318   2.285   0.700
  992SOL     OW 5618   4.798   3.795   5.592
  992SOL    HW1 5619   4.732   3.754   5.537
  992SOL    HW2 5620   4.780   3.889   5.584
  992SOL     MW 5621   4.787   3.802   5.584
  993SOL     OW 5622   4.057   4.174   5.646
  993SOL    HW1 5623   4.054   4.268   5.666
  993SOL    HW2 5624   3.982   4.161   5.587
  993SOL     MW 5625   4.047   4.184   5.641
  994SOL     OW 5626   5.035   2.235   0.457
  994SOL    HW1 5627   5.036   2.140   0.471
  994SOL    HW2 5628   5.033   2.271   0.545
  994SOL     MW 5629   5.035   2.226   0.471
  995SOL     OW 5630   0.188   4.085   3.643
  995SOL    HW1 5631   0.202   3.996   3.677
  995SOL    HW2 5632   0.092   4.093   3.638
  995SOL     MW 5633   0.177   4.074   3.647
  996SOL     OW 5634   0.448   2.579   0.240
  996SOL    HW1 5635   0.377   2.643   0.229
  996SOL    HW2 5636   0.436   2.517   0.169
  996SOL     MW 5637   0.437   2.579   0.230
  997SOL     OW 5638   0.040   1.491   3.896
  997SOL    HW1 5639   0.065   1.577   3.864
  997SOL    HW2 5640   0.014   1.442   3.818
  997SOL     MW 5641   0.040   1.495   3.882
  998SOL     OW 5642   1.377   4.583   0.438
  998SOL    HW1 5643   1.431   4.527   0.492
  998SOL    HW2 5644   1.421   4.583   0.352
  998SOL     MW 5645   1.390   4.576   0.433
  999SOL     OW 5646   4.817   2.047   4.542
  999SOL    HW1 5647   4.836   2.129   4.587
  999SOL    HW2 5648   4.733   2.061   4.499
  999SOL     MW 5649   4.809   2.059   4.542
 1000SOL     OW 5650   2.067   1.182   2.500
 1000SOL    HW1 5651   1.989   1.188   2.446
 1000SOL    HW2 5652   2.034   1.169   2.589
 1000SOL     MW 5653   2.053   1.181   2.505
 1001SOL     OW 5654   0.467   3.412   2.182
 1001SOL    HW1 5655   0.468   3.346   2.112
 1001SOL    HW2 5656   0.413   3.374   2.251
 1001SOL     MW 5657   0.460   3.399   2.182
 1002SOL     OW 5658   0.754   2.551   1.081
 1002SOL    HW1 5659   0.771   2.461   1.052
 1002SOL    HW2 5660   0.797   2.557   1.166
 1002SOL     MW 5661   0.761   2.540   1.088
 1003SOL     OW 5662   0.880   3.385   2.273
 1003SOL    HW1 5663   0.810   3.438   2.312
 1003SOL    HW2 5664   0.922   3.444   2.210
 1003SOL     MW 5665   0.877   3.400   2.270
 1004SOL     OW 5666   4.015   5.650   3.942
 1004SOL    HW1 5667   3.972   5.620   3.862
 1004SOL    HW2 5668   4.040   5.740   3.924
 1004SOL     MW 5669   4.013   5.658   3.930
 1005SOL     OW 5670   5.257   3.923   2.490
 1005SOL    HW1 5671   5.185   3.861   2.492
 1005SOL    HW2 5672   5.226   3.995   2.436
 1005SOL     MW 5673   5.244   3.924   2.484
 1006SOL     OW 5674   3.465   5.413   5.770
 1006SOL    HW1 5675   3.444   5.380   5.857
 1006SOL    HW2 5676   3.551   5.376   5.750
 1006SOL     MW 5677   3.473   5.404   5.779
 1007SOL     OW 5678   2.151   4.972   2.536
 1007SOL    HW1 5679   2.130   5.040   2.600
 1007SOL    HW2 5680   2.239   4.993   2.506
 1007SOL     MW 5681   2.160   4.983   2.540
 1008SOL     OW 5682   2.415   4.343   1.885
 1008SOL    HW1 5683   2.465   4.272   1.845
 1008SOL    HW2 5684   2.428   4.418   1.827
 1008SOL     MW 5685   2.423   4.344   1.873
 1009SOL     OW 5686   2.019   6.002   4.098
 1009SOL    HW1 5687   1.980   6.050   4.170
 1009SOL    HW2 5688   1.988   5.912   4.109
 1009SOL     MW 5689   2.010   5.996   4.108
 1010SOL     OW 5690   2.468   3.484   1.258
 1010SOL    HW1 5691   2.529   3.433   1.311
 1010SOL    HW2 5692   2.445   3.426   1.185
 1010SOL     MW 5693   2.472   3.469   1.255
 1011SOL     OW 5694   0.515   0.689   5.227
 1011SOL    HW1 5695   0.483   0.778   5.211
 1011SOL    HW2 5696   0.560   0.663   5.146
 1011SOL     MW 5697   0.516   0.696   5.214
 1012SOL     OW 5698   2.160   1.385   1.825
 1012SOL    HW1 5699   2.069   1.363   1.802
 1012SOL    HW2 5700   2.183   1.458   1.767
 1012SOL     MW 5701   2.151   1.391   1.815
 1013SOL     OW 5702   2.022   0.465   4.610
 1013SOL    HW1 5703   2.007   0.499   4.698
 1013SOL    HW2 5704   2.105   0.505   4.582
 1013SOL     MW 5705   2.031   0.475   4.617
 1014SOL     OW 5706   2.508   1.807   3.061
 1014SOL    HW1 5707   2.479   1.832   3.149
 1014SOL    HW2 5708   2.598   1.776   3.074
 1014SOL     MW 5709   2.516   1.806   3.074
 1015SOL     OW 5710   2.204   1.626   1.104
 1015SOL    HW1 5711   2.154   1.708   1.090
 1015SOL    HW2 5712   2.276   1.631   1.041
 1015SOL     MW 5713   2.207   1.638   1.094
 1016SOL     OW 5714   0.603   1.458   5.471
 1016SOL    HW1 5715   0.629   1.421   5.387
 1016SOL    HW2 5716   0.565   1.543   5.449
 1016SOL     MW 5717   0.601   1.464   5.457
 1017SOL     OW 5718   4.525   4.010   0.161
 1017SOL    HW1 5719   4.514   4.084   0.102
 1017SOL    HW2 5720   4.552   4.047   0.245
 1017SOL     MW 5721   4.527   4.024   0.163
 1018SOL     OW 5722   4.768   0.259   3.462
 1018SOL    HW1 5723   4.690   0.244   3.516
 1018SOL    HW2 5724   4.798   0.172   3.438
 1018SOL     MW 5725   4.762   0.247   3.466
 1019SOL     OW 5726   5.239   3.727   4.382
 1019SOL    HW1 5727   5.290   3.807   4.395
 1019SOL    HW2 5728   5.222   3.724   4.288
 1019SOL     MW 5729   5.243   3.737   4.372
 1020SOL     OW 5730   1.465   2.896   1.484
 1020SOL    HW1 5731   1.411   2.909   1.406
 1020SOL    HW2 5732   1.465   2.982   1.526
 1020SOL     MW 5733   1.458   2.909   1.480
 1021SOL     OW 5734   5.436   0.022   0.857
 1021SOL    HW1 5735   5.449   0.116   0.846
 1021SOL    HW2 5736   5.345   0.007   0.833
 1021SOL     MW 5737   5.426   0.032   0.852
 1022SOL     OW 5738   4.328   0.406   3.507
 1022SOL    HW1 5739   4.341   0.481   3.563
 1022SOL    HW2 5740   4.235   0.406   3.486
 1022SOL     MW 5741   4.318   0.415   3.511
 1023SOL     OW 5742   3.109   5.126   5.376
 1023SOL    HW1 5743   3.185   5.122   5.317
 1023SOL    HW2 5744   3.033   5.113   5.318
 1023SOL     MW 5745   3.109   5.123   5.361
 1024SOL     OW 5746   4.016   5.744   1.531
 1024SOL    HW1 5747   4.018   5.660   1.485
 1024SOL    HW2 5748   3.943   5.736   1.592
 1024SOL     MW 5749   4.007   5.732   1.533
 1025SOL     OW 5750   0.100   1.872   5.228
 1025SOL    HW1 5751   0.105   1.809   5.155
 1025SOL    HW2 5752   0.060   1.949   5.190
 1025SOL     MW 5753   0.096   1.873   5.214
 1026SOL     OW 5754   3.550   2.044   0.593
 1026SOL    HW1 5755   3.602   2.044   0.512
 1026SOL    HW2 5756   3.601   1.992   0.655
 1026SOL     MW 5757   3.563   2.038   0.590
 1027SOL     OW 5758   4.133   5.824   3.285
 1027SOL    HW1 5759   4.196   5.896   3.280
 1027SOL    HW2 5760   4.152   5.782   3.369
 1027SOL     MW 5761   4.144   5.828   3.295
 1028SOL     OW 5762   5.546   5.704   1.857
 1028SOL    HW1 5763   5.514   5.718   1.946
 1028SOL    HW2 5764   5.642   5.704   1.866
 1028SOL     MW 5765   5.554   5.706   1.869
 1029SOL     OW 5766   4.096   4.275   0.568
 1029SOL    HW1 5767   4.146   4.286   0.648
 1029SOL    HW2 5768   4.063   4.185   0.572
 1029SOL     MW 5769   4.098   4.265   0.578
 1030SOL     OW 5770   3.221   5.555   3.471
 1030SOL    HW1 5771   3.159   5.483   3.454
 1030SOL    HW2 5772   3.307   5.514   3.467
 1030SOL     MW 5773   3.224   5.541   3.468
 1031SOL     OW 5774   5.704   0.645   0.076
 1031SOL    HW1 5775   5.658   0.659   0.157
 1031SOL    HW2 5776   5.721   0.732   0.042
 1031SOL     MW 5777   5.700   0.658   0.082
 1032SOL     OW 5778   1.038   5.214   3.623
 1032SOL    HW1 5779   1.000   5.143   3.674
 1032SOL    HW2 5780   1.120   5.235   3.668
 1032SOL     MW 5781   1.044   5.208   3.635
 1033SOL     OW 5782   0.719   5.216   4.231
 1033SOL    HW1 5783   0.737   5.309   4.242
 1033SOL    HW2 5784   0.759   5.192   4.148
 1033SOL     MW 5785   0.726   5.225   4.222
 1034SOL     OW 5786   2.343   0.305   0.993
 1034SOL    HW1 5787   2.273   0.355   0.951
 1034SOL    HW2 5788   2.410   0.370   1.013
 1034SOL     MW 5789   2.342   0.320   0.990
 1035SOL     OW 5790   2.478   2.059   1.368
 1035SOL    HW1 5791   2.391   2.099   1.358
 1035SOL    HW2 5792   2.470   1.974   1.325
 1035SOL     MW 5793   2.466   2.054   1.361
 1036SOL     OW 5794   5.887   3.694   0.681
 1036SOL    HW1 5795   5.853   3.757   0.616
 1036SOL    HW2 5796   5.941   3.633   0.629
 1036SOL     MW 5797   5.890   3.695   0.666
 1037SOL     OW 5798   3.257   1.192   3.413
 1037SOL    HW1 5799   3.260   1.176   3.508
 1037SOL    HW2 5800   3.231   1.284   3.405
 1037SOL     MW 5801   3.254   1.202   3.425
 1038SOL     OW 5802   0.837   3.053   5.774
 1038SOL    HW1 5803   0.785   3.006   5.708
 1038SOL    HW2 5804   0.771   3.096   5.829
 1038SOL     MW 5805   0.822   3.053   5.772
 1039SOL     OW 5806   0.153   4.009   2.427
 1039SOL    HW1 5807   0.131   4.077   2.365
 1039SOL    HW2 5808   0.244   3.985   2.406
 1039SOL     MW 5809   0.162   4.015   2.417
 1040SOL     OW 5810   1.330   0.679   4.933
 1040SOL    HW1 5811   1.291   0.732   4.864
 1040SOL    HW2 5812   1.399   0.630   4.889
 1040SOL     MW 5813   1.334   0.679   4.918
 1041SOL     OW 5814   5.549   4.576   1.624
 1041SOL    HW1 5815   5.514   4.659   1.591
 1041SOL    HW2 5816   5.475   4.516   1.622
 1041SOL     MW 5817   5.535   4.579   1.620
 1042SOL     OW 5818   5.024   0.806   3.900
 1042SOL    HW1 5819   4.977   0.734   3.942
 1042SOL    HW2 5820   5.111   0.803   3.939
 1042SOL     MW 5821   5.029   0.796   3.911
 1043SOL     OW 5822   4.941   1.297   2.589
 1043SOL    HW1 5823   4.927   1.227   2.525
 1043SOL    HW2 5824   5.027   1.277   2.627
 1043SOL     MW 5825   4.950   1.284   2.586
 1044SOL     OW 5826   0.210   2.461   5.330
 1044SOL    HW1 5827   0.209   2.498   5.418
 1044SOL    HW2 5828   0.290   2.495   5.290
 1044SOL     MW 5829   0.220   2.469   5.336
 1045SOL     OW 5830   1.262   4.626   1.225
 1045SOL    HW1 5831   1.239   4.716   1.202
 1045SOL    HW2 5832   1.330   4.602   1.161
 1045SOL     MW 5833   1.268   4.635   1.214
 1046SOL     OW 5834   4.541   5.790   0.164
 1046SOL    HW1 5835   4.478   5.862   0.164
 1046SOL    HW2 5836   4.619   5.827   0.206
 1046SOL     MW 5837   4.543   5.804   0.169
 1047SOL     OW 5838   1.028   5.580   4.231
 1047SOL    HW1 5839   0.947   5.579   4.282
 1047SOL    HW2 5840   1.093   5.619   4.289
 1047SOL     MW 5841   1.026   5.585   4.245
 1048SOL     OW 5842   6.115   3.492   4.501
 1048SOL    HW1 5843   6.028   3.501   4.462
 1048SOL    HW2 5844   6.101   3.510   4.594
 1048SOL     MW 5845   6.102   3.495   4.508
 1049SOL     OW 5846   2.849   5.643   1.728
 1049SOL    HW1 5847   2.836   5.666   1.636
 1049SOL    HW2 5848   2.941   5.664   1.745
 1049SOL     MW 5849   2.859   5.649   1.718
 1050SOL     OW 5850   3.425   4.791   0.299
 1050SOL    HW1 5851   3.420   4.870   0.243
 1050SOL    HW2 5852   3.387   4.817   0.383
 1050SOL     MW 5853   3.420   4.805   0.302
 1051SOL     OW 5854   0.170   3.081   0.846
 1051SOL    HW1 5855   0.088   3.094   0.800
 1051SOL    HW2 5856   0.221   3.024   0.787
 1051SOL     MW 5857   0.166   3.074   0.833
 1052SOL     OW 5858   2.104   1.589   1.364
 1052SOL    HW1 5859   2.016   1.550   1.360
 1052SOL    HW2 5860   2.135   1.589   1.274
 1052SOL     MW 5861   2.097   1.583   1.352
 1053SOL     OW 5862   0.706   0.386   3.001
 1053SOL    HW1 5863   0.745   0.426   2.923
 1053SOL    HW2 5864   0.651   0.316   2.966
 1053SOL     MW 5865   0.704   0.382   2.987
 1054SOL     OW 5866   1.630   3.339   1.943
 1054SOL    HW1 5867   1.672   3.416   1.908
 1054SOL    HW2 5868   1.682   3.265   1.908
 1054SOL     MW 5869   1.642   3.340   1.934
 1055SOL     OW 5870   4.404   5.360   0.820
 1055SOL    HW1 5871   4.482   5.416   0.823
 1055SOL    HW2 5872   4.439   5.271   0.823
 1055SOL     MW 5873   4.419   5.356   0.820
 1056SOL     OW 5874   2.042   4.210   3.682
 1056SOL    HW1 5875   2.078   4.293   3.648
 1056SOL    HW2 5876   1.951   4.231   3.703
 1056SOL     MW 5877   2.035   4.224   3.680
 1057SOL     OW 5878   4.438   1.063   5.322
 1057SOL    HW1 5879   4.399   0.975   5.316
 1057SOL    HW2 5880   4.524   1.053   5.281
 1057SOL     MW 5881   4.444   1.050   5.316
 1058SOL     OW 5882   1.156   3.592   0.266
 1058SOL    HW1 5883   1.148   3.635   0.180
 1058SOL    HW2 5884   1.248   3.570   0.272
 1058SOL     MW 5885   1.166   3.594   0.254
 1059SOL     OW 5886   1.446   1.212   0.484
 1059SOL    HW1 5887   1.513   1.276   0.457
 1059SOL    HW2 5888   1.451   1.142   0.419
 1059SOL     MW 5889   1.455   1.211   0.472
 1060SOL     OW 5890   1.790   0.428   4.268
 1060SOL    HW1 5891   1.877   0.412   4.231
 1060SOL    HW2 5892   1.773   0.350   4.322
 1060SOL     MW 5893   1.799   0.416   4.271
 1061SOL     OW 5894   3.005   0.956   1.113
 1061SOL    HW1 5895   2.952   0.877   1.119
 1061SOL    HW2 5896   2.943   1.028   1.125
 1061SOL     MW 5897   2.990   0.955   1.115
 1062SOL     OW 5898   4.893   4.539   3.157
 1062SOL    HW1 5899   4.798   4.536   3.149
 1062SOL    HW2 5900   4.912   4.629   3.183
 1062SOL     MW 5901   4.883   4.550   3.159
 1063SOL     OW 5902   4.706   5.623   3.991
 1063SOL    HW1 5903   4.760   5.689   3.948
 1063SOL    HW2 5904   4.693   5.656   4.080
 1063SOL     MW 5905   4.711   5.636   3.997
 1064SOL     OW 5906   5.951   0.543   1.537
 1064SOL    HW1 5907   5.883   0.537   1.470
 1064SOL    HW2 5908   5.902   0.557   1.619
 1064SOL     MW 5909   5.936   0.544   1.539
 1065SOL     OW 5910   0.720   4.735   1.559
 1065SOL    HW1 5911   0.638   4.782   1.567
 1065SOL    HW2 5912   0.778   4.795   1.512
 1065SOL     MW 5913   0.717   4.749   1.554
 1066SOL     OW 5914   3.781   0.405   5.300
 1066SOL    HW1 5915   3.796   0.439   5.389
 1066SOL    HW2 5916   3.866   0.372   5.273
 1066SOL     MW 5917   3.794   0.405   5.308
 1067SOL     OW 5918   4.352   2.725   3.932
 1067SOL    HW1 5919   4.427   2.754   3.880
 1067SOL    HW2 5920   4.366   2.631   3.943
 1067SOL     MW 5921   4.364   2.717   3.927
 1068SOL     OW 5922   3.749   0.142   2.469
 1068SOL    HW1 5923   3.655   0.158   2.455
 1068SOL    HW2 5924   3.753   0.085   2.545
 1068SOL     MW 5925   3.737   0.137   2.477
 1069SOL     OW 5926   2.257   5.989   0.795
 1069SOL    HW1 5927   2.231   6.039   0.872
 1069SOL    HW2 5928   2.214   6.032   0.722
 1069SOL     MW 5929   2.248   6.001   0.797
 1070SOL     OW 5930   0.013   6.083   4.036
 1070SOL    HW1 5931   0.045   6.170   4.057
 1070SOL    HW2 5932  -0.058   6.098   3.973
 1070SOL     MW 5933   0.008   6.096   4.031
 1071SOL     OW 5934   4.037   2.747   4.877
 1071SOL    HW1 5935   3.958   2.748   4.823
 1071SOL    HW2 5936   4.029   2.667   4.930
 1071SOL     MW 5937   4.026   2.737   4.877
 1072SOL     OW 5938   0.923   1.227   4.935
 1072SOL    HW1 5939   0.902   1.163   5.004
 1072SOL    HW2 5940   0.869   1.201   4.861
 1072SOL     MW 5941   0.914   1.215   4.935
 1073SOL     OW 5942   2.147   1.912   1.655
 1073SOL    HW1 5943   2.083   1.890   1.587
 1073SOL    HW2 5944   2.146   2.007   1.661
 1073SOL     MW 5945   2.139   1.921   1.647
 1074SOL     OW 5946   0.155   5.622   5.414
 1074SOL    HW1 5947   0.203   5.541   5.398
 1074SOL    HW2 5948   0.075   5.613   5.363
 1074SOL     MW 5949   0.151   5.611   5.406
 1075SOL     OW 5950   0.438   1.567   0.430
 1075SOL    HW1 5951   0.521   1.606   0.457
 1075SOL    HW2 5952   0.374   1.597   0.493
 1075SOL     MW 5953   0.440   1.576   0.440
 1076SOL     OW 5954   5.736   4.052   2.938
 1076SOL    HW1 5955   5.758   4.076   2.848
 1076SOL    HW2 5956   5.754   3.958   2.942
 1076SOL     MW 5957   5.741   4.043   2.927
 1077SOL     OW 5958   3.197   4.700   5.262
 1077SOL    HW1 5959   3.276   4.741   5.228
 1077SOL    HW2 5960   3.227   4.619   5.304
 1077SOL     MW 5961   3.211   4.695   5.263
 1078SOL     OW 5962   4.133   5.666   3.530
 1078SOL    HW1 5963   4.218   5.623   3.542
 1078SOL    HW2 5964   4.145   5.753   3.570
 1078SOL     MW 5965   4.146   5.672   3.537
 1079SOL     OW 5966   1.606   1.475   0.741
 1079SOL    HW1 5967   1.577   1.398   0.788
 1079SOL    HW2 5968   1.606   1.451   0.649
 1079SOL     MW 5969   1.602   1.462   0.735
 1080SOL     OW 5970   3.389   5.702   4.622
 1080SOL    HW1 5971   3.341   5.711   4.539
 1080SOL    HW2 5972   3.350   5.768   4.679
 1080SOL     MW 5973   3.378   5.711   4.619
 1081SOL     OW 5974   0.183   1.462   1.525
 1081SOL    HW1 5975   0.166   1.557   1.538
 1081SOL    HW2 5976   0.215   1.432   1.610
 1081SOL     MW 5977   0.185   1.471   1.538
 1082SOL     OW 5978   0.874   4.466   3.316
 1082SOL    HW1 5979   0.863   4.387   3.263
 1082SOL    HW2 5980   0.953   4.506   3.282
 1082SOL     MW 5981   0.882   4.461   3.305
 1083SOL     OW 5982   5.330   1.771   0.194
 1083SOL    HW1 5983   5.323   1.850   0.247
 1083SOL    HW2 5984   5.253   1.774   0.136
 1083SOL     MW 5985   5.320   1.783   0.193
 1084SOL     OW 5986   4.100   5.321   2.296
 1084SOL    HW1 5987   4.142   5.386   2.240
 1084SOL    HW2 5988   4.094   5.243   2.241
 1084SOL     MW 5989   4.105   5.319   2.281
 1085SOL     OW 5990   5.343   4.005   0.311
 1085SOL    HW1 5991   5.255   3.968   0.318
 1085SOL    HW2 5992   5.401   3.932   0.325
 1085SOL     MW 5993   5.339   3.991   0.313
 1086SOL     OW 5994   0.475   2.544   5.222
 1086SOL    HW1 5995   0.503   2.600   5.150
 1086SOL    HW2 5996   0.513   2.458   5.202
 1086SOL     MW 5997   0.483   2.540   5.210
 1087SOL     OW 5998   5.144   4.967   5.141
 1087SOL    HW1 5999   5.063   4.957   5.190
 1087SOL    HW2 6000   5.160   4.881   5.103
 1087SOL     MW 6001   5.136   4.954   5.143
 1088SOL     OW 6002   2.098   5.183   3.445
 1088SOL    HW1 6003   2.049   5.265   3.454
 1088SOL    HW2 6004   2.164   5.187   3.514
 1088SOL     MW 6005   2.100   5.194   3.455
 1089SOL     OW 6006   4.041   0.309   5.268
 1089SOL    HW1 6007   4.069   0.288   5.179
 1089SOL    HW2 6008   4.088   0.389   5.290
 1089SOL     MW 6009   4.050   0.317   5.260
 1090SOL     OW 6010   1.642   6.118   1.312
 1090SOL    HW1 6011   1.672   6.207   1.293
 1090SOL    HW2 6012   1.718   6.075   1.351
 1090SOL     MW 6013   1.655   6.124   1.315
 1091SOL     OW 6014   4.229   3.914   4.435
 1091SOL    HW1 6015   4.200   3.835   4.481
 1091SOL    HW2 6016   4.216   3.985   4.497
 1091SOL     MW 6017   4.224   3.913   4.449
 1092SOL     OW 6018   3.294   0.760   3.789
 1092SOL    HW1 6019   3.349   0.683   3.806
 1092SOL    HW2 6020   3.349   0.817   3.735
 1092SOL     MW 6021   3.308   0.757   3.784
 1093SOL     OW 6022   4.227   2.033   3.507
 1093SOL    HW1 6023   4.158   2.065   3.565
 1093SOL    HW2 6024   4.306   2.033   3.561
 1093SOL     MW 6025   4.228   2.037   3.521
 1094SOL     OW 6026   0.454   1.550   2.727
 1094SOL    HW1 6027   0.387   1.491   2.691
 1094SOL    HW2 6028   0.417   1.638   2.717
 1094SOL     MW 6029   0.440   1.553   2.721
 1095SOL     OW 6030   5.104   3.533   3.981
 1095SOL    HW1 6031   5.018   3.508   3.944
 1095SOL    HW2 6032   5.108   3.486   4.064
 1095SOL     MW 6033   5.093   3.524   3.987
 1096SOL     OW 6034   2.150   3.954   0.051
 1096SOL    HW1 6035   2.213   3.896   0.010
 1096SOL    HW2 6036   2.194   4.038   0.056
 1096SOL     MW 6037   2.164   3.958   0.046
 1097SOL     OW 6038   2.382   0.853   0.898
 1097SOL    HW1 6039   2.434   0.931   0.918
 1097SOL    HW2 6040   2.357   0.820   0.984
 1097SOL     MW 6041   2.385   0.859   0.912
 1098SOL     OW 6042   4.289   0.231   3.843
 1098SOL    HW1 6043   4.209   0.198   3.802
 1098SOL    HW2 6044   4.262   0.313   3.886
 1098SOL     MW 6045   4.275   0.238   3.844
 1099SOL     OW 6046   5.699   1.067   1.926
 1099SOL    HW1 6047   5.615   1.087   1.885
 1099SOL    HW2 6048   5.680   0.995   1.986
 1099SOL     MW 6049   5.686   1.060   1.928
 1100SOL     OW 6050   3.282   0.883   0.174
 1100SOL    HW1 6051   3.192   0.896   0.146
 1100SOL    HW2 6052   3.309   0.801   0.130
 1100SOL     MW 6053   3.274   0.875   0.164
 1101SOL     OW 6054   3.083   4.813   2.009
 1101SOL    HW1 6055   3.123   4.861   2.081
 1101SOL    HW2 6056   2.990   4.837   2.012
 1101SOL     MW 6057   3.076   4.822   2.018
 1102SOL     OW 6058   4.323   5.798   3.877
 1102SOL    HW1 6059   4.327   5.840   3.963
 1102SOL    HW2 6060   4.319   5.705   3.895
 1102SOL     MW 6061   4.323   5.792   3.890
 1103SOL     OW 6062   0.496   5.128   0.227
 1103SOL    HW1 6063   0.515   5.188   0.155
 1103SOL    HW2 6064   0.540   5.167   0.302
 1103SOL     MW 6065   0.504   5.141   0.227
 1104SOL     OW 6066   2.011   4.991   5.240
 1104SOL    HW1 6067   1.952   4.921   5.212
 1104SOL    HW2 6068   1.960   5.071   5.225
 1104SOL     MW 6069   1.997   4.992   5.234
 1105SOL     OW 6070   0.514   1.783   5.688
 1105SOL    HW1 6071   0.451   1.823   5.747
 1105SOL    HW2 6072   0.549   1.855   5.636
 1105SOL     MW 6073   0.510   1.797   5.689
 1106SOL     OW 6074   2.981   5.064   3.678
 1106SOL    HW1 6075   2.904   5.122   3.677
 1106SOL    HW2 6076   2.970   5.008   3.602
 1106SOL     MW 6077   2.970   5.064   3.668
 1107SOL     OW 6078   3.344   3.828   4.775
 1107SOL    HW1 6079   3.299   3.743   4.775
 1107SOL    HW2 6080   3.318   3.869   4.858
 1107SOL     MW 6081   3.335   3.822   4.786
 1108SOL     OW 6082   0.547   5.668   4.161
 1108SOL    HW1 6083   0.581   5.694   4.075
 1108SOL    HW2 6084   0.452   5.663   4.148
 1108SOL     MW 6085   0.539   5.671   4.148
 1109SOL     OW 6086   1.706   5.667   1.056
 1109SOL    HW1 6087   1.792   5.709   1.053
 1109SOL    HW2 6088   1.689   5.657   1.150
 1109SOL     MW 6089   1.715   5.671   1.068
 1110SOL     OW 6090   5.653   4.866   0.958
 1110SOL    HW1 6091   5.668   4.859   1.052
 1110SOL    HW2 6092   5.661   4.776   0.925
 1110SOL     MW 6093   5.656   4.854   0.965
 1111SOL     OW 6094   4.138   0.785   2.828
 1111SOL    HW1 6095   4.055   0.755   2.790
 1111SOL    HW2 6096   4.113   0.821   2.913
 1111SOL     MW 6097   4.124   0.786   2.834
 1112SOL     OW 6098   1.716   0.553   3.545
 1112SOL    HW1 6099   1.641   0.610   3.526
 1112SOL    HW2 6100   1.749   0.528   3.459
 1112SOL     MW 6101   1.711   0.557   3.531
 1113SOL     OW 6102   0.843   2.783   5.618
 1113SOL    HW1 6103   0.915   2.822   5.668
 1113SOL    HW2 6104   0.840   2.833   5.537
 1113SOL     MW 6105   0.852   2.795   5.614
 1114SOL     OW 6106   4.972   6.084   0.390
 1114SOL    HW1 6107   4.894   6.133   0.418
 1114SOL    HW2 6108   5.010   6.138   0.320
 1114SOL     MW 6109   4.967   6.097   0.385
 1115SOL     OW 6110   3.628   1.498   5.003
 1115SOL    HW1 6111   3.696   1.514   4.938
 1115SOL    HW2 6112   3.611   1.585   5.042
 1115SOL     MW 6113   3.634   1.511   5.000
 1116SOL     OW 6114   4.694   0.070   2.632
 1116SOL    HW1 6115   4.789   0.077   2.625
 1116SOL    HW2 6116   4.672  -0.011   2.586
 1116SOL     MW 6117   4.703   0.060   2.625
 1117SOL     OW 6118   3.016   0.354   4.324
 1117SOL    HW1 6119   3.090   0.294   4.319
 1117SOL    HW2 6120   2.939   0.298   4.336
 1117SOL     MW 6121   3.015   0.340   4.325
 1118SOL     OW 6122   3.221   0.330   4.637
 1118SOL    HW1 6123   3.132   0.363   4.627
 1118SOL    HW2 6124   3.247   0.359   4.724
 1118SOL     MW 6125   3.213   0.339   4.647
 1119SOL     OW 6126   5.247   3.870   5.871
 1119SOL    HW1 6127   5.288   3.810   5.811
 1119SOL    HW2 6128   5.291   3.955   5.855
 1119SOL     MW 6129   5.258   3.874   5.862
 1120SOL     OW 6130   3.652   5.500   0.666
 1120SOL    HW1 6131   3.719   5.433   0.681
 1120SOL    HW2 6132   3.701   5.583   0.664
 1120SOL     MW 6133   3.667   5.502   0.668
 1121SOL     OW 6134   1.975   4.021   0.489
 1121SOL    HW1 6135   2.046   4.077   0.457
 1121SOL    HW2 6136   1.915   4.014   0.414
 1121SOL     MW 6137   1.976   4.027   0.476
 1122SOL     OW 6138   2.136   6.068   5.258
 1122SOL    HW1 6139   2.049   6.032   5.271
 1122SOL    HW2 6140   2.191   6.020   5.320
 1122SOL     MW 6141   2.132   6.057   5.267
 1123SOL     OW 6142   0.835   4.565   3.572
 1123SOL    HW1 6143   0.860   4.526   3.488
 1123SOL    HW2 6144   0.892   4.523   3.636
 1123SOL     MW 6145   0.846   4.555   3.569
 1124SOL     OW 6146   5.609   5.475   5.022
 1124SOL    HW1 6147   5.549   5.529   5.074
 1124SOL    HW2 6148   5.669   5.538   4.983
 1124SOL     MW 6149   5.609   5.490   5.024
 1125SOL     OW 6150   0.645   3.909   2.497
 1125SOL    HW1 6151   0.721   3.850   2.504
 1125SOL    HW2 6152   0.649   3.962   2.576
 1125SOL     MW 6153   0.655   3.909   2.508
 1126SOL     OW 6154   4.086   4.359   1.651
 1126SOL    HW1 6155   4.152   4.309   1.698
 1126SOL    HW2 6156   4.135   4.431   1.611
 1126SOL     MW 6157   4.101   4.362   1.652
 1127SOL     OW 6158   4.163   0.987   3.271
 1127SOL    HW1 6159   4.230   1.037   3.224
 1127SOL    HW2 6160   4.099   0.964   3.203
 1127SOL     MW 6161   4.163   0.991   3.256
 1128SOL     OW 6162   1.923   2.014   0.096
 1128SOL    HW1 6163   2.010   1.986   0.069
 1128SOL    HW2 6164   1.934   2.045   0.187
 1128SOL     MW 6165   1.935   2.014   0.104
 1129SOL     OW 6166   5.797   1.215   3.618
 1129SOL    HW1 6167   5.789   1.294   3.669
 1129SOL    HW2 6168   5.750   1.149   3.669
 1129SOL     MW 6169   5.790   1.217   3.631
 1130SOL     OW 6170   5.244   1.879   2.836
 1130SOL    HW1 6171   5.225   1.948   2.899
 1130SOL    HW2 6172   5.160   1.833   2.825
 1130SOL     MW 6173   5.231   1.882   2.842
 1131SOL     OW 6174   1.410   3.646   1.910
 1131SOL    HW1 6175   1.365   3.564   1.926
 1131SOL    HW2 6176   1.340   3.709   1.889
 1131SOL     MW 6177   1.395   3.645   1.909
 1132SOL     OW 6178   4.187   3.122   0.617
 1132SOL    HW1 6179   4.225   3.100   0.702
 1132SOL    HW2 6180   4.262   3.146   0.563
 1132SOL     MW 6181   4.201   3.122   0.622
 1133SOL     OW 6182   3.888   5.325   0.070
 1133SOL    HW1 6183   3.963   5.266   0.069
 1133SOL    HW2 6184   3.908   5.388   0.140
 1133SOL     MW 6185   3.900   5.326   0.078
 1134SOL     OW 6186   2.613   4.262   0.122
 1134SOL    HW1 6187   2.590   4.230   0.209
 1134SOL    HW2 6188   2.582   4.353   0.122
 1134SOL     MW 6189   2.606   4.270   0.134
 1135SOL     OW 6190   3.497   2.926   1.148
 1135SOL    HW1 6191   3.490   2.923   1.243
 1135SOL    HW2 6192   3.552   3.002   1.130
 1135SOL     MW 6193   3.503   2.936   1.158
 1136SOL     OW 6194   4.890   0.836   4.710
 1136SOL    HW1 6195   4.828   0.770   4.676
 1136SOL    HW2 6196   4.975   0.810   4.673
 1136SOL     MW 6197   4.893   0.823   4.701
 1137SOL     OW 6198   5.334   2.893   2.312
 1137SOL    HW1 6199   5.242   2.866   2.317
 1137SOL    HW2 6200   5.330   2.987   2.291
 1137SOL     MW 6201   5.321   2.902   2.310
 1138SOL     OW 6202   2.294   5.371   0.554
 1138SOL    HW1 6203   2.306   5.331   0.468
 1138SOL    HW2 6204   2.206   5.346   0.580
 1138SOL     MW 6205   2.285   5.363   0.545
 1139SOL     OW 6206   2.964   2.381   0.076
 1139SOL    HW1 6207   2.892   2.340   0.028
 1139SOL    HW2 6208   3.023   2.414   0.008
 1139SOL     MW 6209   2.963   2.380   0.061
 1140SOL     OW 6210   0.663   0.262   5.833
 1140SOL    HW1 6211   0.674   0.333   5.769
 1140SOL    HW2 6212   0.601   0.202   5.791
 1140SOL     MW 6213   0.656   0.264   5.819
 1141SOL     OW 6214   2.268   0.474   5.126
 1141SOL    HW1 6215   2.279   0.390   5.081
 1141SOL    HW2 6216   2.350   0.488   5.172
 1141SOL     MW 6217   2.280   0.465   5.126
 1142SOL     OW 6218   0.743   4.045   0.319
 1142SOL    HW1 6219   0.813   3.999   0.273
 1142SOL    HW2 6220   0.696   4.092   0.249
 1142SOL     MW 6221   0.746   4.045   0.305
 1143SOL     OW 6222   4.712   5.292   3.718
 1143SOL    HW1 6223   4.688   5.344   3.641
 1143SOL    HW2 6224   4.752   5.355   3.778
 1143SOL     MW 6225   4.714   5.306   3.716
 1144SOL     OW 6226   1.642   1.813   1.354
 1144SOL    HW1 6227   1.573   1.879   1.371
 1144SOL    HW2 6228   1.614   1.770   1.274
 1144SOL     MW 6229   1.630   1.817   1.346
 1145SOL     OW 6230   4.243   4.981   0.601
 1145SOL    HW1 6231   4.182   5.043   0.642
 1145SOL    HW2 6232   4.187   4.908   0.572
 1145SOL     MW 6233   4.228   4.980   0.602
 1146SOL     OW 6234   1.460   5.337   1.076
 1146SOL    HW1 6235   1.539   5.284   1.063
 1146SOL    HW2 6236   1.462   5.360   1.169
 1146SOL     MW 6237   1.470   5.333   1.087
 1147SOL     OW 6238   4.561   4.552   2.457
 1147SOL    HW1 6239   4.510   4.604   2.395
 1147SOL    HW2 6240   4.506   4.476   2.475
 1147SOL     MW 6241   4.548   4.549   2.452
 1148SOL     OW 6242   5.629   4.035   5.868
 1148SOL    HW1 6243   5.686   4.111   5.880
 1148SOL    HW2 6244   5.555   4.069   5.818
 1148SOL     MW 6245   5.627   4.049   5.863
 1149SOL     OW 6246   1.350   5.522   4.683
 1149SOL    HW1 6247   1.318   5.521   4.773
 1149SOL    HW2 6248   1.273   5.545   4.630
 1149SOL     MW 6249   1.336   5.525   4.687
 1150SOL     OW 6250   5.742   3.866   0.545
 1150SOL    HW1 6251   5.785   3.939   0.499
 1150SOL    HW2 6252   5.660   3.853   0.497
 1150SOL     MW 6253   5.737   3.874   0.534
 1151SOL     OW 6254   0.932   2.982   4.087
 1151SOL    HW1 6255   0.930   3.077   4.105
 1151SOL    HW2 6256   0.902   2.942   4.168
 1151SOL     MW 6257   0.928   2.989   4.100
 1152SOL     OW 6258   5.157   4.213   0.497
 1152SOL    HW1 6259   5.109   4.183   0.574
 1152SOL    HW2 6260   5.130   4.155   0.426
 1152SOL     MW 6261   5.147   4.202   0.497
 1153SOL     OW 6262   2.750   4.420   0.620
 1153SOL    HW1 6263   2.713   4.458   0.539
 1153SOL    HW2 6264   2.793   4.493   0.664
 1153SOL     MW 6265   2.751   4.434   0.616
 1154SOL     OW 6266   5.813   1.084   5.035
 1154SOL    HW1 6267   5.777   1.005   4.995
 1154SOL    HW2 6268   5.790   1.155   4.975
 1154SOL     MW 6269   5.805   1.083   5.022
 1155SOL     OW 6270   1.907   2.150   0.347
 1155SOL    HW1 6271   1.924   2.124   0.438
 1155SOL    HW2 6272   1.940   2.239   0.341
 1155SOL     MW 6273   1.914   2.158   0.359
 1156SOL     OW 6274   5.023   3.442   2.798
 1156SOL    HW1 6275   5.007   3.533   2.768
 1156SOL    HW2 6276   5.038   3.393   2.718
 1156SOL     MW 6277   5.023   3.448   2.784
 1157SOL     OW 6278   5.011   2.541   3.751
 1157SOL    HW1 6279   4.974   2.618   3.794
 1157SOL    HW2 6280   5.105   2.558   3.748
 1157SOL     MW 6281   5.018   2.553   3.756
 1158SOL     OW 6282   4.179   4.495   2.123
 1158SOL    HW1 6283   4.153   4.538   2.042
 1158SOL    HW2 6284   4.234   4.421   2.094
 1158SOL     MW 6285   4.183   4.491   2.109
 1159SOL     OW 6286   1.875   0.347   0.249
 1159SOL    HW1 6287   1.908   0.437   0.246
 1159SOL    HW2 6288   1.921   0.309   0.326
 1159SOL     MW 6289   1.885   0.354   0.259
 1160SOL     OW 6290   6.084   3.109   5.827
 1160SOL    HW1 6291   6.074   3.091   5.734
 1160SOL    HW2 6292   6.000   3.084   5.866
 1160SOL     MW 6293   6.072   3.103   5.820
 1161SOL     OW 6294   3.063   1.792   1.475
 1161SOL    HW1 6295   3.064   1.707   1.519
 1161SOL    HW2 6296   2.979   1.794   1.430
 1161SOL     MW 6297   3.053   1.780   1.475
 1162SOL     OW 6298   0.608   3.958   3.680
 1162SOL    HW1 6299   0.703   3.958   3.670
 1162SOL    HW2 6300   0.577   4.020   3.614
 1162SOL     MW 6301   0.616   3.966   3.670
 1163SOL     OW 6302   3.227   1.103   3.685
 1163SOL    HW1 6303   3.206   1.021   3.733
 1163SOL    HW2 6304   3.216   1.172   3.750
 1163SOL     MW 6305   3.223   1.100   3.700
 1164SOL     OW 6306   5.171   4.745   5.390
 1164SOL    HW1 6307   5.235   4.742   5.318
 1164SOL    HW2 6308   5.132   4.658   5.391
 1164SOL     MW 6309   5.174   4.733   5.381
 1165SOL     OW 6310   2.953   0.247   4.872
 1165SOL    HW1 6311   3.020   0.178   4.863
 1165SOL    HW2 6312   2.956   0.295   4.790
 1165SOL     MW 6313   2.962   0.243   4.860
 1166SOL     OW 6314   1.855   0.360   2.390
 1166SOL    HW1 6315   1.804   0.352   2.471
 1166SOL    HW2 6316   1.912   0.436   2.405
 1166SOL     MW 6317   1.856   0.369   2.403
 1167SOL     OW 6318   0.970   2.362   2.534
 1167SOL    HW1 6319   0.928   2.448   2.535
 1167SOL    HW2 6320   0.966   2.331   2.625
 1167SOL     MW 6321   0.964   2.369   2.546
 1168SOL     OW 6322   2.418   1.807   2.053
 1168SOL    HW1 6323   2.463   1.725   2.034
 1168SOL    HW2 6324   2.468   1.873   2.006
 1168SOL     MW 6325   2.430   1.804   2.045
 1169SOL     OW 6326   2.431   3.046   5.767
 1169SOL    HW1 6327   2.493   3.061   5.696
 1169SOL    HW2 6328   2.472   2.979   5.821
 1169SOL     MW 6329   2.444   3.039   5.765
 1170SOL     OW 6330   1.759   0.372   3.342
 1170SOL    HW1 6331   1.833   0.402   3.289
 1170SOL    HW2 6332   1.685   0.425   3.312
 1170SOL     MW 6333   1.759   0.383   3.331
 1171SOL     OW 6334   0.758   1.140   0.366
 1171SOL    HW1 6335   0.684   1.090   0.401
 1171SOL    HW2 6336   0.751   1.225   0.410
 1171SOL     MW 6337   0.747   1.145   0.377
 1172SOL     OW 6338   2.450   0.754   3.576
 1172SOL    HW1 6339   2.389   0.691   3.613
 1172SOL    HW2 6340   2.401   0.836   3.569
 1172SOL     MW 6341   2.436   0.757   3.580
 1173SOL     OW 6342   0.895   0.455   1.820
 1173SOL    HW1 6343   0.968   0.502   1.861
 1173SOL    HW2 6344   0.937   0.392   1.761
 1173SOL     MW 6345   0.910   0.453   1.818
 1174SOL     OW 6346   5.734   2.684   5.664
 1174SOL    HW1 6347   5.809   2.636   5.701
 1174SOL    HW2 6348   5.757   2.776   5.675
 1174SOL     MW 6349   5.747   2.690   5.670
 1175SOL     OW 6350   2.756   5.813   3.937
 1175SOL    HW1 6351   2.767   5.788   4.029
 1175SOL    HW2 6352   2.683   5.759   3.907
 1175SOL     MW 6353   2.748   5.803   3.945
 1176SOL     OW 6354   5.570   1.609   0.821
 1176SOL    HW1 6355   5.489   1.559   0.830
 1176SOL    HW2 6356   5.613   1.597   0.906
 1176SOL     MW 6357   5.565   1.600   0.833
 1177SOL     OW 6358   5.729   2.237   0.846
 1177SOL    HW1 6359   5.787   2.160   0.843
 1177SOL    HW2 6360   5.641   2.200   0.834
 1177SOL     MW 6361   5.725   2.222   0.844
 1178SOL     OW 6362   6.033   1.129   6.039
 1178SOL    HW1 6363   6.103   1.064   6.047
 1178SOL    HW2 6364   5.995   1.113   5.953
 1178SOL     MW 6365   6.037   1.119   6.029
 1179SOL     OW 6366   4.922   4.512   5.615
 1179SOL    HW1 6367   5.010   4.493   5.646
 1179SOL    HW2 6368   4.906   4.449   5.545
 1179SOL     MW 6369   4.931   4.502   5.610
 1180SOL     OW 6370   3.749   4.818   3.543
 1180SOL    HW1 6371   3.725   4.903   3.581
 1180SOL    HW2 6372   3.841   4.829   3.517
 1180SOL     MW 6373   3.758   4.831   3.545
 1181SOL     OW 6374   1.535   5.229   2.020
 1181SOL    HW1 6375   1.445   5.255   2.040
 1181SOL    HW2 6376   1.562   5.174   2.094
 1181SOL     MW 6377   1.527   5.226   2.032
 1182SOL     OW 6378   0.591   4.843   3.867
 1182SOL    HW1 6379   0.534   4.917   3.851
 1182SOL    HW2 6380   0.551   4.771   3.818
 1182SOL     MW 6381   0.579   4.843   3.858
 1183SOL     OW 6382   1.751   0.263   0.490
 1183SOL    HW1 6383   1.688   0.317   0.537
 1183SOL    HW2 6384   1.751   0.299   0.401
 1183SOL     MW 6385   1.743   0.275   0.484
 1184SOL     OW 6386   0.400   1.306   0.401
 1184SOL    HW1 6387   0.394   1.399   0.383
 1184SOL    HW2 6388   0.450   1.270   0.327
 1184SOL     MW 6389   0.406   1.313   0.390
 1185SOL     OW 6390   5.532   4.783   0.568
 1185SOL    HW1 6391   5.463   4.835   0.608
 1185SOL    HW2 6392   5.548   4.825   0.484
 1185SOL     MW 6393   5.525   4.795   0.562
 1186SOL     OW 6394   5.672   4.502   2.477
 1186SOL    HW1 6395   5.658   4.528   2.568
 1186SOL    HW2 6396   5.609   4.432   2.462
 1186SOL     MW 6397   5.662   4.497   2.487
 1187SOL     OW 6398   3.388   5.849   0.666
 1187SOL    HW1 6399   3.366   5.864   0.758
 1187SOL    HW2 6400   3.482   5.868   0.660
 1187SOL     MW 6401   3.397   5.853   0.676
 1188SOL     OW 6402   4.612   1.503   5.350
 1188SOL    HW1 6403   4.641   1.424   5.395
 1188SOL    HW2 6404   4.664   1.573   5.388
 1188SOL     MW 6405   4.622   1.501   5.360
 1189SOL     OW 6406   0.116   3.985   0.889
 1189SOL    HW1 6407   0.022   3.991   0.876
 1189SOL    HW2 6408   0.134   3.892   0.898
 1189SOL     MW 6409   0.107   3.974   0.889
 1190SOL     OW 6410   1.036   4.847   0.543
 1190SOL    HW1 6411   0.985   4.924   0.518
 1190SOL    HW2 6412   1.033   4.846   0.640
 1190SOL     MW 6413   1.029   4.857   0.552
 1191SOL     OW 6414   3.141   2.552   5.420
 1191SOL    HW1 6415   3.150   2.458   5.404
 1191SOL    HW2 6416   3.193   2.593   5.350
 1191SOL     MW 6417   3.149   2.545   5.409
 1192SOL     OW 6418   2.113   2.678   0.280
 1192SOL    HW1 6419   2.100   2.638   0.194
 1192SOL    HW2 6420   2.206   2.699   0.282
 1192SOL     MW 6421   2.123   2.676   0.268
 1193SOL     OW 6422   5.551   0.755   1.668
 1193SOL    HW1 6423   5.506   0.821   1.614
 1193SOL    HW2 6424   5.488   0.734   1.737
 1193SOL     MW 6425   5.537   0.760   1.670
 1194SOL     OW 6426   3.762   1.277   5.277
 1194SOL    HW1 6427   3.776   1.221   5.201
 1194SOL    HW2 6428   3.795   1.363   5.250
 1194SOL     MW 6429   3.768   1.281   5.264
 1195SOL     OW 6430   4.333   0.958   3.987
 1195SOL    HW1 6431   4.407   1.015   3.966
 1195SOL    HW2 6432   4.373   0.876   4.016
 1195SOL     MW 6433   4.348   0.955   3.988
 1196SOL     OW 6434   5.067   2.317   5.363
 1196SOL    HW1 6435   5.010   2.331   5.439
 1196SOL    HW2 6436   5.081   2.223   5.360
 1196SOL     MW 6437   5.062   2.307   5.372
 1197SOL     OW 6438   4.573   1.432   5.095
 1197SOL    HW1 6439   4.580   1.467   5.184
 1197SOL    HW2 6440   4.487   1.462   5.065
 1197SOL     MW 6441   4.563   1.442   5.103
 1198SOL     OW 6442   1.566   5.087   1.744
 1198SOL    HW1 6443   1.582   5.159   1.805
 1198SOL    HW2 6444   1.616   5.111   1.666
 1198SOL     MW 6445   1.574   5.100   1.742
 1199SOL     OW 6446   0.608   3.642   0.885
 1199SOL    HW1 6447   0.514   3.629   0.899
 1199SOL    HW2 6448   0.615   3.730   0.850
 1199SOL     MW 6449   0.597   3.652   0.883
 1200SOL     OW 6450   4.716   2.337   1.016
 1200SOL    HW1 6451   4.623   2.355   1.033
 1200SOL    HW2 6452   4.759   2.348   1.100
 1200SOL     MW 6453   4.709   2.340   1.029
 1201SOL     OW 6454   1.560   5.166   5.370
 1201SOL    HW1 6455   1.611   5.247   5.367
 1201SOL    HW2 6456   1.618   5.103   5.414
 1201SOL     MW 6457   1.574   5.168   5.375
 1202SOL     OW 6458   0.792   5.885   5.358
 1202SOL    HW1 6459   0.701   5.863   5.379
 1202SOL    HW2 6460   0.786   5.963   5.303
 1202SOL     MW 6461   0.779   5.892   5.353
 1203SOL     OW 6462   2.595   2.850   4.977
 1203SOL    HW1 6463   2.550   2.771   5.008
 1203SOL    HW2 6464   2.678   2.818   4.942
 1203SOL     MW 6465   2.600   2.837   4.977
 1204SOL     OW 6466   5.728   5.804   0.076
 1204SOL    HW1 6467   5.801   5.815   0.013
 1204SOL    HW2 6468   5.691   5.719   0.054
 1204SOL     MW 6469   5.733   5.795   0.064
 1205SOL     OW 6470   4.945   2.456   1.981
 1205SOL    HW1 6471   4.944   2.541   2.025
 1205SOL    HW2 6472   4.985   2.474   1.896
 1205SOL     MW 6473   4.950   2.469   1.976
 1206SOL     OW 6474   2.351   1.192   2.322
 1206SOL    HW1 6475   2.347   1.123   2.254
 1206SOL    HW2 6476   2.263   1.194   2.358
 1206SOL     MW 6477   2.339   1.184   2.318
 1207SOL     OW 6478   5.128   0.233   0.655
 1207SOL    HW1 6479   5.152   0.319   0.689
 1207SOL    HW2 6480   5.034   0.237   0.641
 1207SOL     MW 6481   5.119   0.244   0.657
 1208SOL     OW 6482   4.605   1.751   5.750
 1208SOL    HW1 6483   4.539   1.689   5.781
 1208SOL    HW2 6484   4.573   1.777   5.663
 1208SOL     MW 6485   4.592   1.747   5.743
 1209SOL     OW 6486   5.665   2.908   4.242
 1209SOL    HW1 6487   5.604   2.981   4.230
 1209SOL    HW2 6488   5.650   2.879   4.332
 1209SOL     MW 6489   5.655   2.913   4.252
 1210SOL     OW 6490   4.675   1.986   2.045
 1210SOL    HW1 6491   4.655   2.073   2.080
 1210SOL    HW2 6492   4.762   1.967   2.079
 1210SOL     MW 6493   4.684   1.994   2.054
 1211SOL     OW 6494   4.148   0.900   5.585
 1211SOL    HW1 6495   4.147   0.879   5.491
 1211SOL    HW2 6496   4.227   0.859   5.618
 1211SOL     MW 6497   4.158   0.892   5.577
 1212SOL     OW 6498   5.315   2.521   2.336
 1212SOL    HW1 6499   5.393   2.561   2.373
 1212SOL    HW2 6500   5.330   2.521   2.241
 1212SOL     MW 6501   5.327   2.526   2.329
 1213SOL     OW 6502   1.169   2.934   3.771
 1213SOL    HW1 6503   1.206   2.892   3.849
 1213SOL    HW2 6504   1.168   3.028   3.792
 1213SOL     MW 6505   1.173   2.941   3.784
 1214SOL     OW 6506   1.157   3.320   0.267
 1214SOL    HW1 6507   1.149   3.415   0.266
 1214SOL    HW2 6508   1.189   3.297   0.181
 1214SOL     MW 6509   1.160   3.329   0.256
 1215SOL     OW 6510   1.851   5.155   2.873
 1215SOL    HW1 6511   1.780   5.190   2.818
 1215SOL    HW2 6512   1.865   5.222   2.939
 1215SOL     MW 6513   1.844   5.168   2.874
 1216SOL     OW 6514   1.467   0.744   4.365
 1216SOL    HW1 6515   1.552   0.722   4.404
 1216SOL    HW2 6516   1.488   0.790   4.284
 1216SOL     MW 6517   1.480   0.747   4.360
 1217SOL     OW 6518   3.458   5.272   3.735
 1217SOL    HW1 6519   3.502   5.347   3.776
 1217SOL    HW2 6520   3.384   5.253   3.792
 1217SOL     MW 6521   3.454   5.279   3.748
 1218SOL     OW 6522   2.360   1.563   5.090
 1218SOL    HW1 6523   2.321   1.646   5.062
 1218SOL    HW2 6524   2.328   1.551   5.180
 1218SOL     MW 6525   2.351   1.573   5.098
 1219SOL     OW 6526   1.606   5.662   1.300
 1219SOL    HW1 6527   1.511   5.651   1.294
 1219SOL    HW2 6528   1.618   5.732   1.365
 1219SOL     MW 6529   1.595   5.670   1.308
 1220SOL     OW 6530   4.766   5.692   3.120
 1220SOL    HW1 6531   4.715   5.614   3.143
 1220SOL    HW2 6532   4.791   5.680   3.029
 1220SOL     MW 6533   4.763   5.681   3.112
 1221SOL     OW 6534   1.127   5.879   2.588
 1221SOL    HW1 6535   1.037   5.881   2.620
 1221SOL    HW2 6536   1.167   5.958   2.623
 1221SOL     MW 6537   1.121   5.889   2.597
 1222SOL     OW 6538   3.047   5.557   2.255
 1222SOL    HW1 6539   3.133   5.516   2.253
 1222SOL    HW2 6540   3.000   5.511   2.325
 1222SOL     MW 6541   3.052   5.546   2.264
 1223SOL     OW 6542   1.500   5.392   2.723
 1223SOL    HW1 6543   1.420   5.378   2.672
 1223SOL    HW2 6544   1.546   5.462   2.677
 1223SOL     MW 6545   1.496   5.399   2.711
 1224SOL     OW 6546   0.215   2.309   5.033
 1224SOL    HW1 6547   0.141   2.268   5.076
 1224SOL    HW2 6548   0.226   2.262   4.951
 1224SOL     MW 6549   0.207   2.298   5.028
 1225SOL     OW 6550   5.614   6.053   4.858
 1225SOL    HW1 6551   5.627   5.969   4.815
 1225SOL    HW2 6552   5.670   6.114   4.810
 1225SOL     MW 6553   5.623   6.050   4.847
 1226SOL     OW 6554   2.904   5.439   2.448
 1226SOL    HW1 6555   2.918   5.348   2.476
 1226SOL    HW2 6556   2.821   5.437   2.400
 1226SOL     MW 6557   2.895   5.427   2.446
 1227SOL     OW 6558   3.582   3.298   5.166
 1227SOL    HW1 6559   3.575   3.203   5.153
 1227SOL    HW2 6560   3.546   3.337   5.087
 1227SOL     MW 6561   3.577   3.291   5.154
 1228SOL     OW 6562   4.002   4.508   0.471
 1228SOL    HW1 6563   4.038   4.433   0.518
 1228SOL    HW2 6564   3.908   4.503   0.486
 1228SOL     MW 6565   3.995   4.498   0.479
 1229SOL     OW 6566   1.146   3.353   5.610
 1229SOL    HW1 6567   1.161   3.357   5.516
 1229SOL    HW2 6568   1.214   3.408   5.649
 1229SOL     MW 6569   1.156   3.360   5.603
 1230SOL     OW 6570   2.170   2.373   4.941
 1230SOL    HW1 6571   2.182   2.369   5.036
 1230SOL    HW2 6572   2.258   2.379   4.906
 1230SOL     MW 6573   2.183   2.373   4.949
 1231SOL     OW 6574   4.008   4.005   0.923
 1231SOL    HW1 6575   3.950   3.968   0.989
 1231SOL    HW2 6576   4.070   4.058   0.972
 1231SOL     MW 6577   4.008   4.007   0.938
 1232SOL     OW 6578   4.426   1.875   1.979
 1232SOL    HW1 6579   4.495   1.939   1.959
 1232SOL    HW2 6580   4.458   1.792   1.944
 1232SOL     MW 6581   4.439   1.873   1.972
 1233SOL     OW 6582   1.143   4.058   5.495
 1233SOL    HW1 6583   1.157   4.063   5.400
 1233SOL    HW2 6584   1.225   4.091   5.533
 1233SOL     MW 6585   1.155   4.063   5.488
 1234SOL     OW 6586   0.795   5.374   4.790
 1234SOL    HW1 6587   0.825   5.390   4.879
 1234SOL    HW2 6588   0.820   5.453   4.742
 1234SOL     MW 6589   0.802   5.386   4.795
 1235SOL     OW 6590   5.266   1.122   1.612
 1235SOL    HW1 6591   5.281   1.175   1.689
 1235SOL    HW2 6592   5.227   1.041   1.646
 1235SOL     MW 6593   5.263   1.119   1.626
 1236SOL     OW 6594   1.418   2.465   1.749
 1236SOL    HW1 6595   1.374   2.541   1.710
 1236SOL    HW2 6596   1.428   2.488   1.841
 1236SOL     MW 6597   1.414   2.478   1.756
 1237SOL     OW 6598   0.846   1.902   2.816
 1237SOL    HW1 6599   0.852   1.991   2.782
 1237SOL    HW2 6600   0.766   1.902   2.869
 1237SOL     MW 6601   0.836   1.914   2.819
 1238SOL     OW 6602   4.227   5.305   3.309
 1238SOL    HW1 6603   4.212   5.211   3.320
 1238SOL    HW2 6604   4.281   5.312   3.231
 1238SOL     MW 6605   4.232   5.294   3.301
 1239SOL     OW 6606   6.126   0.620   3.911
 1239SOL    HW1 6607   6.064   0.651   3.977
 1239SOL    HW2 6608   6.072   0.598   3.835
 1239SOL     MW 6609   6.111   0.621   3.910
 1240SOL     OW 6610   1.699   6.105   0.936
 1240SOL    HW1 6611   1.606   6.111   0.957
 1240SOL    HW2 6612   1.702   6.048   0.859
 1240SOL     MW 6613   1.687   6.098   0.929
 1241SOL     OW 6614   2.557   4.949   0.054
 1241SOL    HW1 6615   2.492   4.951   0.122
 1241SOL    HW2 6616   2.613   5.025   0.070
 1241SOL     MW 6617   2.556   4.959   0.064
 1242SOL     OW 6618   4.450   0.713   4.036
 1242SOL    HW1 6619   4.377   0.653   4.053
 1242SOL    HW2 6620   4.477   0.693   3.946
 1242SOL     MW 6621   4.444   0.702   4.027
 1243SOL     OW 6622   4.196   4.820   2.397
 1243SOL    HW1 6623   4.255   4.856   2.464
 1243SOL    HW2 6624   4.122   4.881   2.394
 1243SOL     MW 6625   4.194   4.833   2.405
 1244SOL     OW 6626   5.481   1.758   2.914
 1244SOL    HW1 6627   5.398   1.766   2.867
 1244SOL    HW2 6628   5.461   1.702   2.989
 1244SOL     MW 6629   5.468   1.751   2.918
 1245SOL     OW 6630   4.837   4.075   0.858
 1245SOL    HW1 6631   4.826   4.051   0.766
 1245SOL    HW2 6632   4.862   3.992   0.900
 1245SOL     MW 6633   4.839   4.061   0.852
 1246SOL     OW 6634   4.938   2.500   3.478
 1246SOL    HW1 6635   4.974   2.471   3.562
 1246SOL    HW2 6636   4.846   2.519   3.497
 1246SOL     MW 6637   4.931   2.499   3.491
 1247SOL     OW 6638   4.872   1.659   5.702
 1247SOL    HW1 6639   4.858   1.600   5.628
 1247SOL    HW2 6640   4.784   1.677   5.736
 1247SOL     MW 6641   4.859   1.654   5.697
 1248SOL     OW 6642   0.602   0.115   2.991
 1248SOL    HW1 6643   0.695   0.100   3.006
 1248SOL    HW2 6644   0.562   0.101   3.077
 1248SOL     MW 6645   0.609   0.111   3.004
 1249SOL     OW 6646   1.013   4.419   0.984
 1249SOL    HW1 6647   1.024   4.364   1.061
 1249SOL    HW2 6648   0.948   4.374   0.931
 1249SOL     MW 6649   1.006   4.407   0.987
 1250SOL     OW 6650   2.644   2.962   0.505
 1250SOL    HW1 6651   2.549   2.964   0.517
 1250SOL    HW2 6652   2.663   3.041   0.457
 1250SOL     MW 6653   2.635   2.973   0.501
 1251SOL     OW 6654   3.915   5.295   3.546
 1251SOL    HW1 6655   3.866   5.281   3.627
 1251SOL    HW2 6656   3.881   5.378   3.512
 1251SOL     MW 6657   3.904   5.304   3.552
 1252SOL     OW 6658   1.182   2.388   0.278
 1252SOL    HW1 6659   1.238   2.328   0.326
 1252SOL    HW2 6660   1.118   2.331   0.234
 1252SOL     MW 6661   1.181   2.373   0.278
 1253SOL     OW 6662   0.516   1.211   5.616
 1253SOL    HW1 6663   0.553   1.280   5.561
 1253SOL    HW2 6664   0.573   1.208   5.693
 1253SOL     MW 6665   0.528   1.220   5.619
 1254SOL     OW 6666   5.519   4.926   0.124
 1254SOL    HW1 6667   5.546   4.933   0.216
 1254SOL    HW2 6668   5.601   4.929   0.076
 1254SOL     MW 6669   5.533   4.928   0.130
 1255SOL     OW 6670   0.060   5.477   0.740
 1255SOL    HW1 6671   0.017   5.481   0.655
 1255SOL    HW2 6672   0.078   5.568   0.762
 1255SOL     MW 6673   0.057   5.489   0.732
 1256SOL     OW 6674   5.741   2.640   1.421
 1256SOL    HW1 6675   5.801   2.586   1.371
 1256SOL    HW2 6676   5.796   2.683   1.487
 1256SOL     MW 6677   5.756   2.639   1.423
 1257SOL     OW 6678   4.444   5.904   4.143
 1257SOL    HW1 6679   4.412   5.955   4.217
 1257SOL    HW2 6680   4.513   5.849   4.180
 1257SOL     MW 6681   4.449   5.904   4.157
 1258SOL     OW 6682   5.354   4.772   1.142
 1258SOL    HW1 6683   5.448   4.771   1.163
 1258SOL    HW2 6684   5.314   4.714   1.207
 1258SOL     MW 6685   5.361   4.765   1.153
 1259SOL     OW 6686   2.677   0.778   3.418
 1259SOL    HW1 6687   2.598   0.758   3.467
 1259SOL    HW2 6688   2.646   0.798   3.330
 1259SOL     MW 6689   2.663   0.778   3.413
 1260SOL     OW 6690   3.551   2.146   0.062
 1260SOL    HW1 6691   3.644   2.166   0.059
 1260SOL    HW2 6692   3.542   2.083   0.133
 1260SOL     MW 6693   3.562   2.140   0.070
 1261SOL     OW 6694   0.482   3.441   3.209
 1261SOL    HW1 6695   0.530   3.520   3.236
 1261SOL    HW2 6696   0.390   3.462   3.225
 1261SOL     MW 6697   0.477   3.454   3.215
 1262SOL     OW 6698   0.246   1.786   2.954
 1262SOL    HW1 6699   0.214   1.863   3.001
 1262SOL    HW2 6700   0.314   1.750   3.010
 1262SOL     MW 6701   0.250   1.790   2.967
 1263SOL     OW 6702   1.153   0.750   4.753
 1263SOL    HW1 6703   1.104   0.768   4.834
 1263SOL    HW2 6704   1.119   0.814   4.690
 1263SOL     MW 6705   1.142   0.760   4.755
 1264SOL     OW 6706   4.306   3.056   0.854
 1264SOL    HW1 6707   4.295   3.002   0.932
 1264SOL    HW2 6708   4.334   3.140   0.889
 1264SOL     MW 6709   4.308   3.060   0.869
 1265SOL     OW 6710   1.477   5.352   3.695
 1265SOL    HW1 6711   1.386   5.341   3.722
 1265SOL    HW2 6712   1.494   5.277   3.638
 1265SOL     MW 6713   1.468   5.341   3.691
 1266SOL     OW 6714   5.439   2.659   0.076
 1266SOL    HW1 6715   5.530   2.686   0.074
 1266SOL    HW2 6716   5.429   2.606  -0.003
 1266SOL     MW 6717   5.449   2.656   0.064
 1267SOL     OW 6718   5.061   0.322   4.579
 1267SOL    HW1 6719   5.097   0.379   4.647
 1267SOL    HW2 6720   5.011   0.380   4.522
 1267SOL     MW 6721   5.059   0.336   4.580
 1268SOL     OW 6722   2.000   1.566   3.273
 1268SOL    HW1 6723   1.975   1.636   3.334
 1268SOL    HW2 6724   2.095   1.574   3.264
 1268SOL     MW 6725   2.009   1.576   3.280
 1269SOL     OW 6726   2.255   0.297   2.224
 1269SOL    HW1 6727   2.269   0.385   2.258
 1269SOL    HW2 6728   2.235   0.309   2.132
 1269SOL     MW 6729   2.254   0.310   2.217
 1270SOL     OW 6730   4.396   0.271   5.699
 1270SOL    HW1 6731   4.382   0.264   5.605
 1270SOL    HW2 6732   4.477   0.224   5.715
 1270SOL     MW 6733   4.405   0.264   5.689
 1271SOL     OW 6734   2.644   0.099   2.152
 1271SOL    HW1 6735   2.669   0.019   2.105
 1271SOL    HW2 6736   2.558   0.079   2.189
 1271SOL     MW 6737   2.637   0.086   2.151
 1272SOL     OW 6738   2.550   1.973   1.888
 1272SOL    HW1 6739   2.633   2.018   1.878
 1272SOL    HW2 6740   2.517   1.962   1.799
 1272SOL     MW 6741   2.556   1.976   1.875
 1273SOL     OW 6742   3.301   1.059   4.113
 1273SOL    HW1 6743   3.228   1.041   4.054
 1273SOL    HW2 6744   3.318   0.975   4.155
 1273SOL     MW 6745   3.294   1.046   4.111
 1274SOL     OW 6746   1.194   6.081   4.282
 1274SOL    HW1 6747   1.228   6.168   4.305
 1274SOL    HW2 6748   1.164   6.091   4.191
 1274SOL     MW 6749   1.194   6.094   4.273
 1275SOL     OW 6750   0.194   1.218   4.028
 1275SOL    HW1 6751   0.171   1.288   4.088
 1275SOL    HW2 6752   0.209   1.142   4.085
 1275SOL     MW 6753   0.193   1.217   4.043
 1276SOL     OW 6754   0.681   0.117   4.031
 1276SOL    HW1 6755   0.752   0.119   3.968
 1276SOL    HW2 6756   0.694   0.198   4.083
 1276SOL     MW 6757   0.692   0.129   4.030
 1277SOL     OW 6758   4.592   2.663   4.885
 1277SOL    HW1 6759   4.546   2.744   4.905
 1277SOL    HW2 6760   4.595   2.616   4.968
 1277SOL     MW 6761   4.586   2.666   4.898
 1278SOL     OW 6762   1.206   0.678   3.415
 1278SOL    HW1 6763   1.124   0.691   3.367
 1278SOL    HW2 6764   1.184   0.701   3.506
 1278SOL     MW 6765   1.192   0.683   3.420
 1279SOL     OW 6766   4.259   5.005   0.937
 1279SOL    HW1 6767   4.280   5.079   0.993
 1279SOL    HW2 6768   4.329   5.003   0.872
 1279SOL     MW 6769   4.271   5.014   0.936
 1280SOL     OW 6770   1.314   4.448   0.049
 1280SOL    HW1 6771   1.386   4.420   0.105
 1280SOL    HW2 6772   1.331   4.406  -0.036
 1280SOL     MW 6773   1.325   4.439   0.045
 1281SOL     OW 6774   5.047   5.067   0.788
 1281SOL    HW1 6775   5.080   5.087   0.701
 1281SOL    HW2 6776   5.126   5.049   0.839
 1281SOL     MW 6777   5.062   5.067   0.784
 1282SOL     OW 6778   4.467   4.590   5.124
 1282SOL    HW1 6779   4.401   4.612   5.058
 1282SOL    HW2 6780   4.544   4.641   5.100
 1282SOL     MW 6781   4.468   4.599   5.113
 1283SOL     OW 6782   5.255   0.007   3.787
 1283SOL    HW1 6783   5.282   0.016   3.878
 1283SOL    HW2 6784   5.295  -0.075   3.758
 1283SOL     MW 6785   5.263  -0.002   3.795
 1284SOL     OW 6786   5.538   4.789   2.405
 1284SOL    HW1 6787   5.626   4.815   2.378
 1284SOL    HW2 6788   5.537   4.802   2.500
 1284SOL     MW 6789   5.549   4.794   2.414
 1285SOL     OW 6790   2.363   2.414   1.293
 1285SOL    HW1 6791   2.327   2.324   1.302
 1285SOL    HW2 6792   2.420   2.409   1.217
 1285SOL     MW 6793   2.365   2.402   1.285
 1286SOL     OW 6794   3.656   5.870   4.956
 1286SOL    HW1 6795   3.675   5.807   4.886
 1286SOL    HW2 6796   3.684   5.954   4.921
 1286SOL     MW 6797   3.662   5.873   4.943
 1287SOL     OW 6798   5.652   0.235   0.956
 1287SOL    HW1 6799   5.743   0.267   0.958
 1287SOL    HW2 6800   5.657   0.148   0.917
 1287SOL     MW 6801   5.665   0.228   0.951
 1288SOL     OW 6802   2.095   0.229   4.701
 1288SOL    HW1 6803   2.081   0.311   4.651
 1288SOL    HW2 6804   2.090   0.257   4.793
 1288SOL     MW 6805   2.092   0.244   4.706
 1289SOL     OW 6806   0.434   2.627   4.372
 1289SOL    HW1 6807   0.427   2.678   4.454
 1289SOL    HW2 6808   0.354   2.650   4.324
 1289SOL     MW 6809   0.423   2.637   4.376
 1290SOL     OW 6810   0.011   2.804   3.777
 1290SOL    HW1 6811   0.058   2.752   3.842
 1290SOL    HW2 6812   0.048   2.777   3.693
 1290SOL     MW 6813   0.022   2.795   3.774
 1291SOL     OW 6814   4.036   5.092   0.771
 1291SOL    HW1 6815   3.986   5.012   0.759
 1291SOL    HW2 6816   4.107   5.068   0.831
 1291SOL     MW 6817   4.038   5.079   0.777
 1292SOL     OW 6818   4.403   6.108   0.858
 1292SOL    HW1 6819   4.388   6.181   0.918
 1292SOL    HW2 6820   4.336   6.044   0.881
 1292SOL     MW 6821   4.393   6.109   0.869
 1293SOL     OW 6822   4.752   0.679   5.867
 1293SOL    HW1 6823   4.670   0.702   5.824
 1293SOL    HW2 6824   4.798   0.761   5.880
 1293SOL     MW 6825   4.747   0.692   5.863
 1294SOL     OW 6826   1.482   4.669   3.335
 1294SOL    HW1 6827   1.570   4.645   3.306
 1294SOL    HW2 6828   1.471   4.760   3.307
 1294SOL     MW 6829   1.492   4.678   3.328
 1295SOL     OW 6830   4.383   1.641   2.432
 1295SOL    HW1 6831   4.357   1.697   2.504
 1295SOL    HW2 6832   4.452   1.688   2.387
 1295SOL     MW 6833   4.388   1.654   2.435
 1296SOL     OW 6834   2.876   1.201   0.839
 1296SOL    HW1 6835   2.844   1.136   0.777
 1296SOL    HW2 6836   2.828   1.280   0.817
 1296SOL     MW 6837   2.866   1.202   0.827
 1297SOL     OW 6838   4.501   0.142   0.295
 1297SOL    HW1 6839   4.526   0.147   0.203
 1297SOL    HW2 6840   4.444   0.064   0.300
 1297SOL     MW 6841   4.497   0.133   0.285
 1298SOL     OW 6842   0.337   5.339   4.919
 1298SOL    HW1 6843   0.277   5.265   4.925
 1298SOL    HW2 6844   0.424   5.299   4.909
 1298SOL     MW 6845   0.340   5.324   4.919
 1299SOL     OW 6846   6.083   0.718   2.453
 1299SOL    HW1 6847   6.174   0.721   2.480
 1299SOL    HW2 6848   6.045   0.646   2.505
 1299SOL     MW 6849   6.090   0.709   2.463
 1300SOL     OW 6850   3.976   4.915   1.484
 1300SOL    HW1 6851   3.915   4.854   1.442
 1300SOL    HW2 6852   3.919   4.983   1.521
 1300SOL     MW 6853   3.961   4.916   1.483
 1301SOL     OW 6854   4.524   0.501   4.563
 1301SOL    HW1 6855   4.561   0.478   4.478
 1301SOL    HW2 6856   4.430   0.508   4.547
 1301SOL     MW 6857   4.517   0.499   4.550
 1302SOL     OW 6858   2.549   0.052   1.781
 1302SOL    HW1 6859   2.529   0.075   1.691
 1302SOL    HW2 6860   2.645   0.053   1.785
 1302SOL     MW 6861   2.559   0.055   1.770
 1303SOL     OW 6862   1.194   4.377   3.000
 1303SOL    HW1 6863   1.146   4.414   2.926
 1303SOL    HW2 6864   1.199   4.283   2.981
 1303SOL     MW 6865   1.189   4.370   2.988
 1304SOL     OW 6866   1.230   0.113   3.660
 1304SOL    HW1 6867   1.196   0.137   3.573
 1304SOL    HW2 6868   1.216   0.191   3.713
 1304SOL     MW 6869   1.224   0.126   3.656
 1305SOL     OW 6870   1.119   4.670   5.123
 1305SOL    HW1 6871   1.108   4.742   5.060
 1305SOL    HW2 6872   1.030   4.644   5.146
 1305SOL     MW 6873   1.106   4.676   5.118
 1306SOL     OW 6874   3.922   0.701   2.632
 1306SOL    HW1 6875   3.912   0.794   2.612
 1306SOL    HW2 6876   3.999   0.673   2.583
 1306SOL     MW 6877   3.930   0.709   2.623
 1307SOL     OW 6878   3.544   0.128   4.099
 1307SOL    HW1 6879   3.492   0.057   4.137
 1307SOL    HW2 6880   3.483   0.173   4.040
 1307SOL     MW 6881   3.529   0.125   4.097
 1308SOL     OW 6882   1.789   5.995   6.022
 1308SOL    HW1 6883   1.750   6.060   6.080
 1308SOL    HW2 6884   1.723   5.980   5.954
 1308SOL     MW 6885   1.776   6.001   6.021
 1309SOL     OW 6886   0.978   3.040   2.139
 1309SOL    HW1 6887   1.070   3.027   2.162
 1309SOL    HW2 6888   0.932   2.969   2.184
 1309SOL     MW 6889   0.984   3.028   2.148
 1310SOL     OW 6890   3.844   5.247   1.773
 1310SOL    HW1 6891   3.913   5.196   1.816
 1310SOL    HW2 6892   3.827   5.200   1.691
 1310SOL     MW 6893   3.851   5.234   1.768
 1311SOL     OW 6894   0.811   0.170   0.789
 1311SOL    HW1 6895   0.776   0.179   0.701
 1311SOL    HW2 6896   0.870   0.245   0.799
 1311SOL     MW 6897   0.814   0.180   0.780
 1312SOL     OW 6898   2.671   3.879   1.095
 1312SOL    HW1 6899   2.716   3.939   1.155
 1312SOL    HW2 6900   2.726   3.878   1.017
 1312SOL     MW 6901   2.684   3.887   1.093
 1313SOL     OW 6902   5.391   0.725   0.045
 1313SOL    HW1 6903   5.416   0.793  -0.018
 1313SOL    HW2 6904   5.297   0.736   0.056
 1313SOL     MW 6905   5.382   0.735   0.038
 1314SOL     OW 6906   0.981   5.027   0.111
 1314SOL    HW1 6907   1.061   4.974   0.109
 1314SOL    HW2 6908   1.002   5.104   0.058
 1314SOL     MW 6909   0.994   5.030   0.104
 1315SOL     OW 6910   3.885   3.668   1.387
 1315SOL    HW1 6911   3.791   3.659   1.401
 1315SOL    HW2 6912   3.923   3.670   1.475
 1315SOL     MW 6913   3.878   3.666   1.400
 1316SOL     OW 6914   5.568   2.173   4.661
 1316SOL    HW1 6915   5.622   2.206   4.590
 1316SOL    HW2 6916   5.493   2.133   4.617
 1316SOL     MW 6917   5.565   2.172   4.646
 1317SOL     OW 6918   4.372   3.663   0.396
 1317SOL    HW1 6919   4.294   3.710   0.424
 1317SOL    HW2 6920   4.380   3.685   0.302
 1317SOL     MW 6921   4.363   3.672   0.386
 1318SOL     OW 6922   6.068   0.186   4.715
 1318SOL    HW1 6923   6.039   0.269   4.678
 1318SOL    HW2 6924   6.084   0.130   4.638
 1318SOL     MW 6925   6.066   0.189   4.700
 1319SOL     OW 6926   4.570   5.499   4.373
 1319SOL    HW1 6927   4.560   5.473   4.464
 1319SOL    HW2 6928   4.578   5.416   4.325
 1319SOL     MW 6929   4.569   5.485   4.378
 1320SOL     OW 6930   0.440   4.824   2.533
 1320SOL    HW1 6931   0.476   4.911   2.515
 1320SOL    HW2 6932   0.492   4.765   2.479
 1320SOL     MW 6933   0.451   4.827   2.524
 1321SOL     OW 6934   4.575   2.563   3.630
 1321SOL    HW1 6935   4.603   2.506   3.701
 1321SOL    HW2 6936   4.505   2.515   3.586
 1321SOL     MW 6937   4.570   2.550   3.633
 1322SOL     OW 6938   0.705   4.279   2.030
 1322SOL    HW1 6939   0.770   4.209   2.033
 1322SOL    HW2 6940   0.623   4.237   2.058
 1322SOL     MW 6941   0.703   4.264   2.034
 1323SOL     OW 6942   1.203   0.867   5.884
 1323SOL    HW1 6943   1.231   0.941   5.828
 1323SOL    HW2 6944   1.146   0.816   5.828
 1323SOL     MW 6945   1.199   0.870   5.869
 1324SOL     OW 6946   3.564   0.252   5.393
 1324SOL    HW1 6947   3.576   0.224   5.483
 1324SOL    HW2 6948   3.648   0.293   5.369
 1324SOL     MW 6949   3.577   0.253   5.401
 1325SOL     OW 6950   1.461   3.486   5.615
 1325SOL    HW1 6951   1.406   3.552   5.573
 1325SOL    HW2 6952   1.472   3.517   5.704
 1325SOL     MW 6953   1.455   3.498   5.621
 1326SOL     OW 6954   3.522   3.363   5.432
 1326SOL    HW1 6955   3.610   3.394   5.455
 1326SOL    HW2 6956   3.529   3.335   5.341
 1326SOL     MW 6957   3.534   3.364   5.423
 1327SOL     OW 6958   5.190   2.191   0.142
 1327SOL    HW1 6959   5.097   2.182   0.120
 1327SOL    HW2 6960   5.192   2.261   0.208
 1327SOL     MW 6961   5.178   2.199   0.148
 1328SOL     OW 6962   2.198   1.225   3.281
 1328SOL    HW1 6963   2.265   1.185   3.337
 1328SOL    HW2 6964   2.141   1.271   3.342
 1328SOL     MW 6965   2.199   1.225   3.296
 1329SOL     OW 6966   0.379   6.118   2.421
 1329SOL    HW1 6967   0.393   6.055   2.492
 1329SOL    HW2 6968   0.285   6.118   2.406
 1329SOL     MW 6969   0.369   6.110   2.428
 1330SOL     OW 6970   0.393   4.224   2.081
 1330SOL    HW1 6971   0.387   4.261   2.169
 1330SOL    HW2 6972   0.446   4.145   2.092
 1330SOL     MW 6973   0.399   4.219   2.094
 1331SOL     OW 6974   3.769   4.523   5.009
 1331SOL    HW1 6975   3.828   4.576   5.062
 1331SOL    HW2 6976   3.703   4.492   5.071
 1331SOL     MW 6977   3.768   4.525   5.024
 1332SOL     OW 6978   4.112   0.531   0.585
 1332SOL    HW1 6979   4.190   0.485   0.552
 1332SOL    HW2 6980   4.084   0.478   0.660
 1332SOL     MW 6981   4.119   0.518   0.590
 1333SOL     OW 6982   5.848   2.616   4.301
 1333SOL    HW1 6983   5.871   2.522   4.299
 1333SOL    HW2 6984   5.928   2.660   4.332
 1333SOL     MW 6985   5.861   2.610   4.305
 1334SOL     OW 6986   5.104   3.426   0.049
 1334SOL    HW1 6987   5.019   3.466   0.068
 1334SOL    HW2 6988   5.108   3.350   0.109
 1334SOL     MW 6989   5.093   3.421   0.059
 1335SOL     OW 6990   2.429   0.406   0.518
 1335SOL    HW1 6991   2.360   0.472   0.514
 1335SOL    HW2 6992   2.388   0.331   0.563
 1335SOL     MW 6993   2.415   0.405   0.524
 1336SOL     OW 6994   2.150   5.275   5.358
 1336SOL    HW1 6995   2.212   5.247   5.291
 1336SOL    HW2 6996   2.154   5.207   5.425
 1336SOL     MW 6997   2.158   5.263   5.358
 1337SOL     OW 6998   1.294   1.100   3.260
 1337SOL    HW1 6999   1.307   1.007   3.244
 1337SOL    HW2 7000   1.282   1.106   3.355
 1337SOL     MW 7001   1.294   1.090   3.270
 1338SOL     OW 7002   3.441   3.040   0.267
 1338SOL    HW1 7003   3.498   3.011   0.339
 1338SOL    HW2 7004   3.363   2.985   0.274
 1338SOL     MW 7005   3.439   3.028   0.278
 1339SOL     OW 7006   0.011   2.690   4.399
 1339SOL    HW1 7007   0.015   2.758   4.467
 1339SOL    HW2 7008  -0.010   2.610   4.448
 1339SOL     MW 7009   0.009   2.688   4.414
 1340SOL     OW 7010   2.840   1.360   5.610
 1340SOL    HW1 7011   2.899   1.314   5.669
 1340SOL    HW2 7012   2.873   1.342   5.523
 1340SOL     MW 7013   2.852   1.353   5.607
 1341SOL     OW 7014   3.683   1.541   0.161
 1341SOL    HW1 7015   3.610   1.514   0.105
 1341SOL    HW2 7016   3.736   1.462   0.170
 1341SOL     MW 7017   3.681   1.527   0.155
 1342SOL     OW 7018   4.484   1.405   4.602
 1342SOL    HW1 7019   4.423   1.340   4.566
 1342SOL    HW2 7020   4.496   1.470   4.531
 1342SOL     MW 7021   4.477   1.405   4.588
 1343SOL     OW 7022   4.528   2.357   1.658
 1343SOL    HW1 7023   4.596   2.383   1.720
 1343SOL    HW2 7024   4.467   2.429   1.656
 1343SOL     MW 7025   4.529   2.370   1.666
 1344SOL     OW 7026   4.529   1.220   6.113
 1344SOL    HW1 7027   4.522   1.280   6.039
 1344SOL    HW2 7028   4.564   1.274   6.184
 1344SOL     MW 7029   4.533   1.234   6.113
 1345SOL     OW 7030   2.556   5.719   3.762
 1345SOL    HW1 7031   2.600   5.777   3.701
 1345SOL    HW2 7032   2.539   5.639   3.712
 1345SOL     MW 7033   2.559   5.716   3.748
 1346SOL     OW 7034   1.783   3.616   5.766
 1346SOL    HW1 7035   1.796   3.567   5.685
 1346SOL    HW2 7036   1.803   3.706   5.743
 1346SOL     MW 7037   1.787   3.620   5.753
 1347SOL     OW 7038   0.816   1.974   5.274
 1347SOL    HW1 7039   0.746   1.930   5.225
 1347SOL    HW2 7040   0.893   1.966   5.218
 1347SOL     MW 7041   0.817   1.968   5.261
 1348SOL     OW 7042   2.449   5.956   5.667
 1348SOL    HW1 7043   2.424   6.003   5.587
 1348SOL    HW2 7044   2.448   5.863   5.642
 1348SOL     MW 7045   2.446   5.950   5.653
 1349SOL     OW 7046   4.260   3.008   5.969
 1349SOL    HW1 7047   4.325   2.949   6.007
 1349SOL    HW2 7048   4.188   3.010   6.033
 1349SOL     MW 7049   4.259   3.001   5.982
 1350SOL     OW 7050   1.483   3.092   2.824
 1350SOL    HW1 7051   1.542   3.058   2.757
 1350SOL    HW2 7052   1.510   3.048   2.905
 1350SOL     MW 7053   1.494   3.081   2.826
 1351SOL     OW 7054   0.420   3.021   1.766
 1351SOL    HW1 7055   0.500   3.051   1.723
 1351SOL    HW2 7056   0.349   3.065   1.717
 1351SOL     MW 7057   0.421   3.030   1.754
 1352SOL     OW 7058   1.130   1.770   2.472
 1352SOL    HW1 7059   1.206   1.806   2.518
 1352SOL    HW2 7060   1.068   1.747   2.541
 1352SOL     MW 7061   1.132   1.771   2.487
 1353SOL     OW 7062   4.248   4.814   2.058
 1353SOL    HW1 7063   4.268   4.785   1.969
 1353SOL    HW2 7064   4.302   4.759   2.114
 1353SOL     MW 7065   4.258   4.803   2.053
 1354SOL     OW 7066   3.269   5.691   2.858
 1354SOL    HW1 7067   3.282   5.708   2.765
 1354SOL    HW2 7068   3.174   5.690   2.870
 1354SOL     MW 7069   3.259   5.693   2.848
 1355SOL     OW 7070   4.066   2.300   5.138
 1355SOL    HW1 7071   4.096   2.337   5.221
 1355SOL    HW2 7072   4.030   2.374   5.090
 1355SOL     MW 7073   4.066   2.314   5.143
 1356SOL     OW 7074   2.095   5.930   0.142
 1356SOL    HW1 7075   2.038   5.890   0.076
 1356SOL    HW2 7076   2.180   5.938   0.100
 1356SOL     MW 7077   2.098   5.926   0.128
 1357SOL     OW 7078   1.941   5.372   3.718
 1357SOL    HW1 7079   1.903   5.456   3.743
 1357SOL    HW2 7080   1.930   5.368   3.623
 1357SOL     MW 7081   1.934   5.382   3.709
 1358SOL     OW 7082   1.770   1.468   1.573
 1358SOL    HW1 7083   1.683   1.428   1.579
 1358SOL    HW2 7084   1.754   1.563   1.581
 1358SOL     MW 7085   1.757   1.475   1.575
 1359SOL     OW 7086   0.119   5.231   5.380
 1359SOL    HW1 7087   0.053   5.297   5.361
 1359SOL    HW2 7088   0.196   5.280   5.410
 1359SOL     MW 7089   0.121   5.246   5.381
 1360SOL     OW 7090   0.791   1.773   4.658
 1360SOL    HW1 7091   0.814   1.684   4.683
 1360SOL    HW2 7092   0.696   1.777   4.669
 1360SOL     MW 7093   0.781   1.761   4.663
 1361SOL     OW 7094   3.993   2.870   0.631
 1361SOL    HW1 7095   4.067   2.922   0.602
 1361SOL    HW2 7096   3.951   2.925   0.697
 1361SOL     MW 7097   3.997   2.883   0.636
 1362SOL     OW 7098   4.635   5.928   4.478
 1362SOL    HW1 7099   4.563   5.959   4.533
 1362SOL    HW2 7100   4.594   5.867   4.416
 1362SOL     MW 7101   4.621   5.924   4.477
 1363SOL     OW 7102   4.292   5.169   5.508
 1363SOL    HW1 7103   4.219   5.193   5.565
 1363SOL    HW2 7104   4.253   5.114   5.440
 1363SOL     MW 7105   4.278   5.165   5.507
 1364SOL     OW 7106   1.777   0.285   4.509
 1364SOL    HW1 7107   1.708   0.344   4.539
 1364SOL    HW2 7108   1.839   0.282   4.582
 1364SOL     MW 7109   1.776   0.293   4.522
 1365SOL     OW 7110   5.123   3.809   0.618
 1365SOL    HW1 7111   5.194   3.869   0.642
 1365SOL    HW2 7112   5.099   3.834   0.530
 1365SOL     MW 7113   5.129   3.820   0.609
 1366SOL     OW 7114   3.069   1.771   0.729
 1366SOL    HW1 7115   2.987   1.786   0.682
 1366SOL    HW2 7116   3.131   1.744   0.661
 1366SOL     MW 7117   3.067   1.769   0.714
 1367SOL     OW 7118   5.284   2.325   4.761
 1367SOL    HW1 7119   5.243   2.242   4.779
 1367SOL    HW2 7120   5.276   2.337   4.666
 1367SOL     MW 7121   5.278   2.317   4.751
 1368SOL     OW 7122   1.246   1.163   4.703
 1368SOL    HW1 7123   1.153   1.186   4.705
 1368SOL    HW2 7124   1.265   1.148   4.611
 1368SOL     MW 7125   1.237   1.165   4.692
 1369SOL     OW 7126   4.712   3.748   1.617
 1369SOL    HW1 7127   4.775   3.794   1.673
 1369SOL    HW2 7128   4.758   3.739   1.533
 1369SOL     MW 7129   4.726   3.753   1.613
 1370SOL     OW 7130   2.625   1.975   3.710
 1370SOL    HW1 7131   2.608   1.956   3.802
 1370SOL    HW2 7132   2.549   2.025   3.680
 1370SOL     MW 7133   2.613   1.979   3.718
 1371SOL     OW 7134   0.448   0.591   5.813
 1371SOL    HW1 7135   0.374   0.547   5.771
 1371SOL    HW2 7136   0.492   0.523   5.864
 1371SOL     MW 7137   0.445   0.577   5.814
 1372SOL     OW 7138   2.374   4.778   0.184
 1372SOL    HW1 7139   2.340   4.781   0.273
 1372SOL    HW2 7140   2.408   4.689   0.175
 1372SOL     MW 7141   2.374   4.767   0.194
 1373SOL     OW 7142   0.530   3.282   4.029
 1373SOL    HW1 7143   0.545   3.239   4.114
 1373SOL    HW2 7144   0.503   3.370   4.051
 1373SOL     MW 7145   0.528   3.288   4.043
 1374SOL     OW 7146   3.565   3.894   5.104
 1374SOL    HW1 7147   3.492   3.955   5.092
 1374SOL    HW2 7148   3.588   3.867   5.015
 1374SOL     MW 7149   3.559   3.899   5.091
 1375SOL     OW 7150   1.157   5.314   4.471
 1375SOL    HW1 7151   1.093   5.275   4.532
 1375SOL    HW2 7152   1.148   5.262   4.391
 1375SOL     MW 7153   1.147   5.302   4.469
 1376SOL     OW 7154   4.531   2.875   6.005
 1376SOL    HW1 7155   4.534   2.956   6.055
 1376SOL    HW2 7156   4.548   2.901   5.914
 1376SOL     MW 7157   4.534   2.889   6.000
 1377SOL     OW 7158   4.670   2.304   2.104
 1377SOL    HW1 7159   4.712   2.290   2.019
 1377SOL    HW2 7160   4.739   2.340   2.159
 1377SOL     MW 7161   4.684   2.307   2.100
 1378SOL     OW 7162   1.891   5.737   4.143
 1378SOL    HW1 7163   1.853   5.759   4.227
 1378SOL    HW2 7164   1.968   5.684   4.164
 1378SOL     MW 7165   1.896   5.733   4.156
 1379SOL     OW 7166   2.921   1.220   1.105
 1379SOL    HW1 7167   2.906   1.199   1.012
 1379SOL    HW2 7168   2.878   1.304   1.118
 1379SOL     MW 7169   2.913   1.228   1.095
 1380SOL     OW 7170   0.668   2.537   3.176
 1380SOL    HW1 7171   0.634   2.605   3.234
 1380SOL    HW2 7172   0.760   2.531   3.198
 1380SOL     MW 7173   0.675   2.545   3.186
 1381SOL     OW 7174   1.662   2.440   1.626
 1381SOL    HW1 7175   1.725   2.506   1.655
 1381SOL    HW2 7176   1.582   2.461   1.674
 1381SOL     MW 7177   1.659   2.450   1.636
 1382SOL     OW 7178   5.910   4.757   5.859
 1382SOL    HW1 7179   5.946   4.817   5.794
 1382SOL    HW2 7180   5.986   4.713   5.896
 1382SOL     MW 7181   5.924   4.759   5.856
 1383SOL     OW 7182   1.966   2.315   3.959
 1383SOL    HW1 7183   2.056   2.281   3.963
 1383SOL    HW2 7184   1.953   2.357   4.044
 1383SOL     MW 7185   1.976   2.316   3.971
 1384SOL     OW 7186   6.078   3.094   0.676
 1384SOL    HW1 7187   6.055   3.015   0.626
 1384SOL    HW2 7188   6.000   3.149   0.675
 1384SOL     MW 7189   6.066   3.091   0.669
 1385SOL     OW 7190   2.444   5.048   0.832
 1385SOL    HW1 7191   2.354   5.039   0.863
 1385SOL    HW2 7192   2.466   4.962   0.795
 1385SOL     MW 7193   2.435   5.036   0.832
 1386SOL     OW 7194   3.369   2.614   5.616
 1386SOL    HW1 7195   3.447   2.645   5.662
 1386SOL    HW2 7196   3.360   2.675   5.541
 1386SOL     MW 7197   3.378   2.626   5.612
 1387SOL     OW 7198   1.342   2.626   5.307
 1387SOL    HW1 7199   1.330   2.547   5.360
 1387SOL    HW2 7200   1.433   2.621   5.278
 1387SOL     MW 7201   1.352   2.614   5.310
 1388SOL     OW 7202   5.303   5.242   2.162
 1388SOL    HW1 7203   5.339   5.230   2.074
 1388SOL    HW2 7204   5.297   5.153   2.198
 1388SOL     MW 7205   5.307   5.229   2.155
 1389SOL     OW 7206   0.232   2.774   4.234
 1389SOL    HW1 7207   0.153   2.764   4.287
 1389SOL    HW2 7208   0.264   2.862   4.255
 1389SOL     MW 7209   0.226   2.784   4.243
 1390SOL     OW 7210   1.134   1.182   5.980
 1390SOL    HW1 7211   1.068   1.201   5.912
 1390SOL    HW2 7212   1.092   1.119   6.037
 1390SOL     MW 7213   1.120   1.176   5.978
 1391SOL     OW 7214   2.046   2.087   3.703
 1391SOL    HW1 7215   2.132   2.079   3.663
 1391SOL    HW2 7216   2.065   2.116   3.793
 1391SOL     MW 7217   2.059   2.090   3.710
 1392SOL     OW 7218   5.354   4.128   5.816
 1392SOL    HW1 7219   5.271   4.147   5.772
 1392SOL    HW2 7220   5.402   4.210   5.815
 1392SOL     MW 7221   5.349   4.141   5.810
 1393SOL     OW 7222   5.465   4.169   5.361
 1393SOL    HW1 7223   5.403   4.162   5.434
 1393SOL    HW2 7224   5.485   4.262   5.356
 1393SOL     MW 7225   5.460   4.180   5.370
 1394SOL     OW 7226   0.086   2.561   0.302
 1394SOL    HW1 7227   0.094   2.467   0.308
 1394SOL    HW2 7228   0.120   2.594   0.385
 1394SOL     MW 7229   0.092   2.554   0.313
 1395SOL     OW 7230   4.640   2.636   0.509
 1395SOL    HW1 7231   4.624   2.709   0.569
 1395SOL    HW2 7232   4.553   2.605   0.484
 1395SOL     MW 7233   4.627   2.640   0.514
 1396SOL     OW 7234   4.178   0.831   1.913
 1396SOL    HW1 7235   4.157   0.801   2.001
 1396SOL    HW2 7236   4.134   0.770   1.855
 1396SOL     MW 7237   4.170   0.819   1.917
 1397SOL     OW 7238   5.866   5.600   2.388
 1397SOL    HW1 7239   5.946   5.629   2.345
 1397SOL    HW2 7240   5.865   5.646   2.471
 1397SOL     MW 7241   5.876   5.609   2.393
 1398SOL     OW 7242   3.676   5.990   3.996
 1398SOL    HW1 7243   3.722   5.977   3.913
 1398SOL    HW2 7244   3.643   6.079   3.991
 1398SOL     MW 7245   3.677   6.000   3.984
 1399SOL     OW 7246   5.550   1.764   3.397
 1399SOL    HW1 7247   5.578   1.843   3.350
 1399SOL    HW2 7248   5.613   1.698   3.372
 1399SOL     MW 7249   5.562   1.766   3.388
 1400SOL     OW 7250   0.932   1.947   4.822
 1400SOL    HW1 7251   0.880   1.876   4.783
 1400SOL    HW2 7252   0.942   2.011   4.752
 1400SOL     MW 7253   0.927   1.946   4.808
 1401SOL     OW 7254   2.385   1.372   4.510
 1401SOL    HW1 7255   2.457   1.370   4.573
 1401SOL    HW2 7256   2.364   1.280   4.495
 1401SOL     MW 7257   2.391   1.359   4.516
 1402SOL     OW 7258   4.114   4.916   3.980
 1402SOL    HW1 7259   4.207   4.909   3.960
 1402SOL    HW2 7260   4.072   4.931   3.895
 1402SOL     MW 7261   4.120   4.917   3.967
 1403SOL     OW 7262   2.727   2.172   0.844
 1403SOL    HW1 7263   2.703   2.083   0.819
 1403SOL    HW2 7264   2.697   2.226   0.771
 1403SOL     MW 7265   2.720   2.167   0.831
 1404SOL     OW 7266   5.221   2.633   4.584
 1404SOL    HW1 7267   5.256   2.557   4.631
 1404SOL    HW2 7268   5.245   2.708   4.638
 1404SOL     MW 7269   5.228   2.633   4.597
 1405SOL     OW 7270   0.802   1.728   0.173
 1405SOL    HW1 7271   0.739   1.688   0.114
 1405SOL    HW2 7272   0.760   1.810   0.201
 1405SOL     MW 7273   0.789   1.734   0.168
 1406SOL     OW 7274   0.418   2.396   0.826
 1406SOL    HW1 7275   0.338   2.423   0.782
 1406SOL    HW2 7276   0.420   2.447   0.907
 1406SOL     MW 7277   0.408   2.406   0.832
 1407SOL     OW 7278   2.109   2.067   2.492
 1407SOL    HW1 7279   2.041   2.117   2.445
 1407SOL    HW2 7280   2.088   2.081   2.585
 1407SOL     MW 7281   2.098   2.075   2.498
 1408SOL     OW 7282   0.254   2.219   4.772
 1408SOL    HW1 7283   0.316   2.147   4.762
 1408SOL    HW2 7284   0.304   2.298   4.750
 1408SOL     MW 7285   0.269   2.219   4.768
 1409SOL     OW 7286   5.511   4.210   2.996
 1409SOL    HW1 7287   5.435   4.216   2.938
 1409SOL    HW2 7288   5.541   4.120   2.988
 1409SOL     MW 7289   5.505   4.199   2.988
 1410SOL     OW 7290   1.240   3.153   4.124
 1410SOL    HW1 7291   1.239   3.160   4.028
 1410SOL    HW2 7292   1.257   3.244   4.153
 1410SOL     MW 7293   1.242   3.166   4.116
 1411SOL     OW 7294   4.650   1.697   3.553
 1411SOL    HW1 7295   4.710   1.771   3.552
 1411SOL    HW2 7296   4.609   1.698   3.467
 1411SOL     MW 7297   4.653   1.705   3.542
 1412SOL     OW 7298   0.705   4.770   1.951
 1412SOL    HW1 7299   0.700   4.677   1.930
 1412SOL    HW2 7300   0.656   4.780   2.033
 1412SOL     MW 7301   0.698   4.760   1.959
 1413SOL     OW 7302   3.687   5.192   3.292
 1413SOL    HW1 7303   3.622   5.240   3.240
 1413SOL    HW2 7304   3.691   5.241   3.375
 1413SOL     MW 7305   3.679   5.205   3.296
 1414SOL     OW 7306   4.795   5.255   2.053
 1414SOL    HW1 7307   4.741   5.249   2.132
 1414SOL    HW2 7308   4.881   5.281   2.085
 1414SOL     MW 7309   4.799   5.257   2.067
 1415SOL     OW 7310   0.665   3.984   4.384
 1415SOL    HW1 7311   0.742   3.961   4.436
 1415SOL    HW2 7312   0.696   3.984   4.293
 1415SOL     MW 7313   0.678   3.981   4.379
 1416SOL     OW 7314   1.344   3.015   3.587
 1416SOL    HW1 7315   1.301   3.015   3.672
 1416SOL    HW2 7316   1.391   3.098   3.583
 1416SOL     MW 7317   1.345   3.026   3.597
 1417SOL     OW 7318   0.090   5.989   5.468
 1417SOL    HW1 7319   0.017   6.050   5.461
 1417SOL    HW2 7320   0.050   5.906   5.495
 1417SOL     MW 7321   0.076   5.986   5.471
 1418SOL     OW 7322   3.574   0.474   4.051
 1418SOL    HW1 7323   3.552   0.461   3.959
 1418SOL    HW2 7324   3.670   0.478   4.053
 1418SOL     MW 7325   3.583   0.472   4.040
 1419SOL     OW 7326   5.513   0.439   0.023
 1419SOL    HW1 7327   5.555   0.524   0.008
 1419SOL    HW2 7328   5.545   0.383  -0.047
 1419SOL     MW 7329   5.522   0.442   0.012
 1420SOL     OW 7330   1.595   2.545   6.022
 1420SOL    HW1 7331   1.509   2.578   5.995
 1420SOL    HW2 7332   1.628   2.500   5.944
 1420SOL     MW 7333   1.588   2.544   6.008
 1421SOL     OW 7334   4.049   0.627   3.815
 1421SOL    HW1 7335   4.096   0.569   3.875
 1421SOL    HW2 7336   4.106   0.704   3.806
 1421SOL     MW 7337   4.062   0.629   3.821
 1422SOL     OW 7338   0.946   1.241   3.300
 1422SOL    HW1 7339   0.952   1.159   3.349
 1422SOL    HW2 7340   1.035   1.277   3.304
 1422SOL     MW 7341   0.958   1.235   3.307
 1423SOL     OW 7342   0.456   4.618   5.490
 1423SOL    HW1 7343   0.454   4.536   5.441
 1423SOL    HW2 7344   0.368   4.655   5.481
 1423SOL     MW 7345   0.445   4.612   5.482
 1424SOL     OW 7346   1.975   6.072   2.763
 1424SOL    HW1 7347   2.054   6.108   2.724
 1424SOL    HW2 7348   1.927   6.033   2.690
 1424SOL     MW 7349   1.979   6.072   2.749
 1425SOL     OW 7350   2.949   5.068   4.238
 1425SOL    HW1 7351   2.863   5.095   4.272
 1425SOL    HW2 7352   3.009   5.080   4.311
 1425SOL     MW 7353   2.945   5.073   4.252
 1426SOL     OW 7354   1.474   6.006   3.373
 1426SOL    HW1 7355   1.491   6.099   3.389
 1426SOL    HW2 7356   1.383   6.003   3.344
 1426SOL     MW 7357   1.464   6.018   3.372
 1427SOL     OW 7358   0.568   0.850   2.849
 1427SOL    HW1 7359   0.552   0.942   2.872
 1427SOL    HW2 7360   0.655   0.832   2.885
 1427SOL     MW 7361   0.577   0.859   2.857
 1428SOL     OW 7362   0.137   5.858   5.918
 1428SOL    HW1 7363   0.042   5.854   5.930
 1428SOL    HW2 7364   0.151   5.932   5.859
 1428SOL     MW 7365   0.127   5.867   5.912
 1429SOL     OW 7366   1.723   2.916   0.125
 1429SOL    HW1 7367   1.649   2.879   0.174
 1429SOL    HW2 7368   1.738   2.853   0.055
 1429SOL     MW 7369   1.716   2.903   0.122
 1430SOL     OW 7370   1.602   0.014   5.583
 1430SOL    HW1 7371   1.609   0.054   5.670
 1430SOL    HW2 7372   1.657   0.070   5.527
 1430SOL     MW 7373   1.610   0.027   5.587
 1431SOL     OW 7374   5.944   1.774   6.126
 1431SOL    HW1 7375   5.874   1.734   6.075
 1431SOL    HW2 7376   5.949   1.721   6.206
 1431SOL     MW 7377   5.936   1.763   6.130
 1432SOL     OW 7378   6.083   0.626   5.860
 1432SOL    HW1 7379   6.157   0.635   5.920
 1432SOL    HW2 7380   6.124   0.610   5.775
 1432SOL     MW 7381   6.098   0.626   5.857
 1433SOL     OW 7382   2.911   2.040   4.963
 1433SOL    HW1 7383   2.872   1.961   5.002
 1433SOL    HW2 7384   2.865   2.052   4.881
 1433SOL     MW 7385   2.900   2.032   4.958
 1434SOL     OW 7386   3.675   3.799   0.903
 1434SOL    HW1 7387   3.585   3.829   0.887
 1434SOL    HW2 7388   3.723   3.878   0.927
 1434SOL     MW 7389   3.669   3.813   0.904
 1435SOL     OW 7390   4.761   4.787   3.383
 1435SOL    HW1 7391   4.745   4.855   3.448
 1435SOL    HW2 7392   4.791   4.834   3.305
 1435SOL     MW 7393   4.763   4.802   3.381
 1436SOL     OW 7394   1.571   0.068   0.000
 1436SOL    HW1 7395   1.654   0.098   0.038
 1436SOL    HW2 7396   1.518   0.147  -0.009
 1436SOL     MW 7397   1.575   0.082   0.004
 1437SOL     OW 7398   2.633   0.760   1.843
 1437SOL    HW1 7399   2.547   0.729   1.871
 1437SOL    HW2 7400   2.673   0.684   1.800
 1437SOL     MW 7401   2.627   0.746   1.841
 1438SOL     OW 7402   2.526   1.656   5.679
 1438SOL    HW1 7403   2.570   1.606   5.747
 1438SOL    HW2 7404   2.454   1.701   5.725
 1438SOL     MW 7405   2.522   1.655   5.694
 1439SOL     OW 7406   0.598   1.603   2.986
 1439SOL    HW1 7407   0.526   1.544   2.967
 1439SOL    HW2 7408   0.673   1.547   3.004
 1439SOL     MW 7409   0.599   1.589   2.986
 1440SOL     OW 7410   0.976   4.269   5.539
 1440SOL    HW1 7411   1.016   4.351   5.567
 1440SOL    HW2 7412   1.050   4.208   5.531
 1440SOL     MW 7413   0.991   4.272   5.542
 1441SOL     OW 7414   2.193   3.008   4.814
 1441SOL    HW1 7415   2.163   2.919   4.804
 1441SOL    HW2 7416   2.267   3.002   4.875
 1441SOL     MW 7417   2.199   2.997   4.821
 1442SOL     OW 7418   3.798   1.523   4.396
 1442SOL    HW1 7419   3.799   1.485   4.308
 1442SOL    HW2 7420   3.834   1.452   4.451
 1442SOL     MW 7421   3.803   1.508   4.392
 1443SOL     OW 7422   5.780   6.086   1.159
 1443SOL    HW1 7423   5.751   6.077   1.069
 1443SOL    HW2 7424   5.812   5.999   1.183
 1443SOL     MW 7425   5.781   6.074   1.151
 1444SOL     OW 7426   0.829   1.903   2.136
 1444SOL    HW1 7427   0.868   1.908   2.049
 1444SOL    HW2 7428   0.807   1.810   2.148
 1444SOL     MW 7429   0.831   1.891   2.127
 1445SOL     OW 7430   6.105   1.965   1.845
 1445SOL    HW1 7431   6.048   1.889   1.831
 1445SOL    HW2 7432   6.114   2.005   1.758
 1445SOL     MW 7433   6.099   1.961   1.832
 1446SOL     OW 7434   0.592   5.213   4.874
 1446SOL    HW1 7435   0.658   5.261   4.824
 1446SOL    HW2 7436   0.584   5.129   4.828
 1446SOL     MW 7437   0.600   5.208   4.862
 1447SOL     OW 7438   0.455   5.127   3.257
 1447SOL    HW1 7439   0.412   5.193   3.311
 1447SOL    HW2 7440   0.464   5.051   3.315
 1447SOL     MW 7441   0.450   5.126   3.271
 1448SOL     OW 7442   2.145   0.898   2.374
 1448SOL    HW1 7443   2.185   0.834   2.314
 1448SOL    HW2 7444   2.165   0.863   2.461
 1448SOL     MW 7445   2.153   0.886   2.377
 1449SOL     OW 7446   5.878   0.509   3.235
 1449SOL    HW1 7447   5.834   0.550   3.161
 1449SOL    HW2 7448   5.844   0.420   3.237
 1449SOL     MW 7449   5.868   0.503   3.226
 1450SOL     OW 7450   3.453   3.918   4.529
 1450SOL    HW1 7451   3.415   3.875   4.606
 1450SOL    HW2 7452   3.435   4.011   4.542
 1450SOL     MW 7453   3.445   3.924   4.540
 1451SOL     OW 7454   3.634   1.883   1.102
 1451SOL    HW1 7455   3.540   1.879   1.088
 1451SOL    HW2 7456   3.664   1.793   1.102
 1451SOL     MW 7457   3.626   1.872   1.100
 1452SOL     OW 7458   3.430   0.969   4.502
 1452SOL    HW1 7459   3.419   0.942   4.411
 1452SOL    HW2 7460   3.484   0.900   4.541
 1452SOL     MW 7461   3.435   0.958   4.496
 1453SOL     OW 7462   4.336   3.434   1.258
 1453SOL    HW1 7463   4.416   3.425   1.205
 1453SOL    HW2 7464   4.314   3.526   1.253
 1453SOL     MW 7465   4.343   3.444   1.251
 1454SOL     OW 7466   4.932   0.921   1.888
 1454SOL    HW1 7467   4.872   0.879   1.949
 1454SOL    HW2 7468   4.889   0.912   1.803
 1454SOL     MW 7469   4.919   0.913   1.885
 1455SOL     OW 7470   4.217   1.992   2.110
 1455SOL    HW1 7471   4.131   1.987   2.067
 1455SOL    HW2 7472   4.267   1.921   2.071
 1455SOL     MW 7473   4.212   1.982   2.100
 1456SOL     OW 7474   2.007   4.713   0.472
 1456SOL    HW1 7475   1.960   4.752   0.398
 1456SOL    HW2 7476   2.011   4.783   0.537
 1456SOL     MW 7477   2.001   4.727   0.471
 1457SOL     OW 7478   5.308   0.859   0.463
 1457SOL    HW1 7479   5.282   0.885   0.374
 1457SOL    HW2 7480   5.394   0.819   0.451
 1457SOL     MW 7481   5.316   0.857   0.451
 1458SOL     OW 7482   5.150   0.747   4.930
 1458SOL    HW1 7483   5.111   0.813   4.987
 1458SOL    HW2 7484   5.212   0.700   4.986
 1458SOL     MW 7485   5.153   0.750   4.944
 1459SOL     OW 7486   3.606   5.632   3.227
 1459SOL    HW1 7487   3.548   5.558   3.212
 1459SOL    HW2 7488   3.577   5.698   3.164
 1459SOL     MW 7489   3.595   5.631   3.217
 1460SOL     OW 7490   5.664   0.658   2.217
 1460SOL    HW1 7491   5.724   0.601   2.169
 1460SOL    HW2 7492   5.675   0.632   2.309
 1460SOL     MW 7493   5.673   0.647   2.223
 1461SOL     OW 7494   6.030   3.820   3.280
 1461SOL    HW1 7495   6.103   3.795   3.336
 1461SOL    HW2 7496   6.005   3.739   3.235
 1461SOL     MW 7497   6.036   3.806   3.281
 1462SOL     OW 7498   2.935   4.845   6.096
 1462SOL    HW1 7499   2.910   4.805   6.013
 1462SOL    HW2 7500   2.869   4.814   6.159
 1462SOL     MW 7501   2.924   4.836   6.094
 1463SOL     OW 7502   2.160   1.366   5.172
 1463SOL    HW1 7503   2.134   1.369   5.080
 1463SOL    HW2 7504   2.160   1.457   5.201
 1463SOL     MW 7505   2.157   1.378   5.164
 1464SOL     OW 7506   0.608   4.433   3.922
 1464SOL    HW1 7507   0.678   4.488   3.955
 1464SOL    HW2 7508   0.644   4.389   3.846
 1464SOL     MW 7509   0.621   4.434   3.917
 1465SOL     OW 7510   5.101   5.494   2.381
 1465SOL    HW1 7511   5.056   5.440   2.315
 1465SOL    HW2 7512   5.161   5.548   2.331
 1465SOL     MW 7513   5.103   5.494   2.366
 1466SOL     OW 7514   0.222   4.137   0.693
 1466SOL    HW1 7515   0.192   4.093   0.773
 1466SOL    HW2 7516   0.146   4.134   0.634
 1466SOL     MW 7517   0.208   4.131   0.695
 1467SOL     OW 7518   0.152   3.572   0.071
 1467SOL    HW1 7519   0.209   3.519   0.016
 1467SOL    HW2 7520   0.179   3.551   0.161
 1467SOL     MW 7521   0.162   3.561   0.076
 1468SOL     OW 7522   3.478   5.703   6.050
 1468SOL    HW1 7523   3.459   5.739   6.136
 1468SOL    HW2 7524   3.561   5.657   6.060
 1468SOL     MW 7525   3.486   5.702   6.062
 1469SOL     OW 7526   5.736   3.675   3.994
 1469SOL    HW1 7527   5.824   3.637   3.989
 1469SOL    HW2 7528   5.681   3.616   3.942
 1469SOL     MW 7529   5.740   3.662   3.987
 1470SOL     OW 7530   1.154   1.935   0.915
 1470SOL    HW1 7531   1.206   1.995   0.863
 1470SOL    HW2 7532   1.212   1.859   0.926
 1470SOL     MW 7533   1.168   1.933   0.910
 1471SOL     OW 7534   2.455   2.514   5.406
 1471SOL    HW1 7535   2.403   2.586   5.370
 1471SOL    HW2 7536   2.512   2.487   5.333
 1471SOL     MW 7537   2.456   2.520   5.392
 1472SOL     OW 7538   2.818   1.534   1.439
 1472SOL    HW1 7539   2.904   1.498   1.462
 1472SOL    HW2 7540   2.755   1.475   1.481
 1472SOL     MW 7541   2.821   1.523   1.448
 1473SOL     OW 7542   0.276   0.875   5.675
 1473SOL    HW1 7543   0.300   0.918   5.757
 1473SOL    HW2 7544   0.345   0.902   5.613
 1473SOL     MW 7545   0.288   0.885   5.677
 1474SOL     OW 7546   5.020   4.515   6.112
 1474SOL    HW1 7547   5.001   4.520   6.206
 1474SOL    HW2 7548   5.079   4.588   6.096
 1474SOL     MW 7549   5.025   4.525   6.122
 1475SOL     OW 7550   5.415   1.182   0.405
 1475SOL    HW1 7551   5.370   1.106   0.368
 1475SOL    HW2 7552   5.477   1.146   0.468
 1475SOL     MW 7553   5.417   1.169   0.407
 1476SOL     OW 7554   5.792   3.978   1.199
 1476SOL    HW1 7555   5.820   3.887   1.204
 1476SOL    HW2 7556   5.799   4.000   1.106
 1476SOL     MW 7557   5.796   3.969   1.188
 1477SOL     OW 7558   2.102   3.683   1.685
 1477SOL    HW1 7559   2.170   3.622   1.658
 1477SOL    HW2 7560   2.150   3.756   1.724
 1477SOL     MW 7561   2.117   3.685   1.687
 1478SOL     OW 7562   1.211   4.732   1.986
 1478SOL    HW1 7563   1.127   4.772   2.008
 1478SOL    HW2 7564   1.272   4.766   2.052
 1478SOL     MW 7565   1.208   4.742   1.997
 1479SOL     OW 7566   0.575   5.775   5.992
 1479SOL    HW1 7567   0.525   5.759   6.072
 1479SOL    HW2 7568   0.541   5.858   5.959
 1479SOL     MW 7569   0.564   5.784   5.998
 1480SOL     OW 7570   1.066   0.248   2.296
 1480SOL    HW1 7571   1.088   0.309   2.366
 1480SOL    HW2 7572   1.137   0.256   2.233
 1480SOL     MW 7573   1.078   0.257   2.297
 1481SOL     OW 7574   1.777   4.598   5.837
 1481SOL    HW1 7575   1.743   4.654   5.768
 1481SOL    HW2 7576   1.732   4.627   5.916
 1481SOL     MW 7577   1.767   4.609   5.838
 1482SOL     OW 7578   5.442   5.727   2.109
 1482SOL    HW1 7579   5.400   5.679   2.180
 1482SOL    HW2 7580   5.518   5.768   2.150
 1482SOL     MW 7581   5.446   5.726   2.123
 1483SOL     OW 7582   5.571   3.274   1.318
 1483SOL    HW1 7583   5.653   3.263   1.366
 1483SOL    HW2 7584   5.597   3.320   1.238
 1483SOL     MW 7585   5.585   3.278   1.314
 1484SOL     OW 7586   6.033   0.544   2.830
 1484SOL    HW1 7587   6.073   0.623   2.866
 1484SOL    HW2 7588   5.960   0.525   2.889
 1484SOL     MW 7589   6.029   0.553   2.842
 1485SOL     OW 7590   1.302   2.027   5.042
 1485SOL    HW1 7591   1.361   1.987   4.980
 1485SOL    HW2 7592   1.338   2.116   5.055
 1485SOL     MW 7593   1.314   2.034   5.035
 1486SOL     OW 7594   0.609   2.824   2.755
 1486SOL    HW1 7595   0.675   2.781   2.701
 1486SOL    HW2 7596   0.575   2.895   2.701
 1486SOL     MW 7597   0.613   2.828   2.742
 1487SOL     OW 7598   1.499   4.545   1.636
 1487SOL    HW1 7599   1.480   4.470   1.692
 1487SOL    HW2 7600   1.473   4.621   1.688
 1487SOL     MW 7601   1.493   4.545   1.649
 1488SOL     OW 7602   4.621   4.905   0.916
 1488SOL    HW1 7603   4.715   4.923   0.920
 1488SOL    HW2 7604   4.589   4.919   1.004
 1488SOL     MW 7605   4.629   4.909   0.927
 1489SOL     OW 7606   1.937   2.987   5.994
 1489SOL    HW1 7607   1.842   2.999   6.002
 1489SOL    HW2 7608   1.958   3.018   5.905
 1489SOL     MW 7609   1.927   2.993   5.983
 1490SOL     OW 7610   5.253   3.593   1.391
 1490SOL    HW1 7611   5.255   3.502   1.358
 1490SOL    HW2 7612   5.218   3.644   1.318
 1490SOL     MW 7613   5.248   3.587   1.377
 1491SOL     OW 7614   0.999   3.433   4.448
 1491SOL    HW1 7615   1.058   3.359   4.459
 1491SOL    HW2 7616   0.916   3.394   4.421
 1491SOL     MW 7617   0.996   3.419   4.446
 1492SOL     OW 7618   0.502   2.949   3.618
 1492SOL    HW1 7619   0.542   3.017   3.563
 1492SOL    HW2 7620   0.534   2.867   3.582
 1492SOL     MW 7621   0.511   2.948   3.606
 1493SOL     OW 7622   5.363   0.728   5.419
 1493SOL    HW1 7623   5.330   0.797   5.361
 1493SOL    HW2 7624   5.374   0.771   5.504
 1493SOL     MW 7625   5.360   0.742   5.422
 1494SOL     OW 7626   0.797   2.137   3.555
 1494SOL    HW1 7627   0.720   2.184   3.522
 1494SOL    HW2 7628   0.871   2.184   3.517
 1494SOL     MW 7629   0.796   2.149   3.546
 1495SOL     OW 7630   0.986   0.422   3.618
 1495SOL    HW1 7631   1.037   0.372   3.683
 1495SOL    HW2 7632   1.038   0.418   3.538
 1495SOL     MW 7633   1.000   0.415   3.616
 1496SOL     OW 7634   1.061   2.309   5.488
 1496SOL    HW1 7635   1.027   2.236   5.539
 1496SOL    HW2 7636   1.010   2.384   5.519
 1496SOL     MW 7637   1.050   2.310   5.499
 1497SOL     OW 7638   2.656   0.093   5.748
 1497SOL    HW1 7639   2.646   0.171   5.803
 1497SOL    HW2 7640   2.751   0.080   5.743
 1497SOL     MW 7641   2.667   0.102   5.755
 1498SOL     OW 7642   4.525   0.314   2.011
 1498SOL    HW1 7643   4.556   0.337   2.098
 1498SOL    HW2 7644   4.571   0.234   1.988
 1498SOL     MW 7645   4.535   0.307   2.019
 1499SOL     OW 7646   1.334   2.535   1.416
 1499SOL    HW1 7647   1.319   2.441   1.407
 1499SOL    HW2 7648   1.427   2.546   1.396
 1499SOL     MW 7649   1.344   2.524   1.412
 1500SOL     OW 7650   0.315   0.826   2.801
 1500SOL    HW1 7651   0.409   0.836   2.816
 1500SOL    HW2 7652   0.286   0.912   2.770
 1500SOL     MW 7653   0.323   0.839   2.799
 1501SOL     OW 7654   1.366   2.403   4.608
 1501SOL    HW1 7655   1.425   2.462   4.655
 1501SOL    HW2 7656   1.419   2.325   4.590
 1501SOL     MW 7657   1.380   2.402   4.612
 1502SOL     OW 7658   4.249   1.204   2.020
 1502SOL    HW1 7659   4.298   1.277   1.980
 1502SOL    HW2 7660   4.234   1.143   1.947
 1502SOL     MW 7661   4.254   1.205   2.005
 1503SOL     OW 7662   1.260   1.668   0.643
 1503SOL    HW1 7663   1.193   1.725   0.604
 1503SOL    HW2 7664   1.343   1.707   0.617
 1503SOL     MW 7665   1.262   1.679   0.635
 1504SOL     OW 7666   5.616   0.203   3.845
 1504SOL    HW1 7667   5.661   0.193   3.761
 1504SOL    HW2 7668   5.670   0.264   3.895
 1504SOL     MW 7669   5.628   0.209   3.841
 1505SOL     OW 7670   5.302   2.224   3.812
 1505SOL    HW1 7671   5.392   2.218   3.843
 1505SOL    HW2 7672   5.283   2.317   3.808
 1505SOL     MW 7673   5.311   2.235   3.815
 1506SOL     OW 7674   0.825   4.967   5.986
 1506SOL    HW1 7675   0.879   4.965   6.065
 1506SOL    HW2 7676   0.739   4.938   6.016
 1506SOL     MW 7677   0.821   4.963   6.000
 1507SOL     OW 7678   1.273   3.472   4.769
 1507SOL    HW1 7679   1.349   3.499   4.718
 1507SOL    HW2 7680   1.266   3.537   4.839
 1507SOL     MW 7681   1.282   3.484   4.771
 1508SOL     OW 7682   1.455   5.366   0.103
 1508SOL    HW1 7683   1.476   5.448   0.148
 1508SOL    HW2 7684   1.539   5.321   0.095
 1508SOL     MW 7685   1.468   5.370   0.108
 1509SOL     OW 7686   1.092   2.762   2.641
 1509SOL    HW1 7687   1.170   2.775   2.588
 1509SOL    HW2 7688   1.120   2.784   2.730
 1509SOL     MW 7689   1.105   2.767   2.646
 1510SOL     OW 7690   4.006   0.557   4.510
 1510SOL    HW1 7691   3.957   0.504   4.449
 1510SOL    HW2 7692   3.938   0.607   4.557
 1510SOL     MW 7693   3.991   0.557   4.508
 1511SOL     OW 7694   0.939   4.204   1.832
 1511SOL    HW1 7695   0.919   4.116   1.864
 1511SOL    HW2 7696   0.987   4.245   1.904
 1511SOL     MW 7697   0.942   4.198   1.845
 1512SOL     OW 7698   1.208   4.910   2.279
 1512SOL    HW1 7699   1.120   4.948   2.276
 1512SOL    HW2 7700   1.265   4.981   2.249
 1512SOL     MW 7701   1.204   4.924   2.275
 1513SOL     OW 7702   6.108   0.012   0.082
 1513SOL    HW1 7703   6.116  -0.024   0.169
 1513SOL    HW2 7704   6.031  -0.033   0.044
 1513SOL     MW 7705   6.099   0.002   0.088
 1514SOL     OW 7706   4.818   0.875   1.623
 1514SOL    HW1 7707   4.817   0.918   1.537
 1514SOL    HW2 7708   4.787   0.787   1.606
 1514SOL     MW 7709   4.814   0.869   1.610
 1515SOL     OW 7710   4.228   2.423   4.815
 1515SOL    HW1 7711   4.289   2.492   4.789
 1515SOL    HW2 7712   4.285   2.349   4.838
 1515SOL     MW 7713   4.243   2.422   4.815
 1516SOL     OW 7714   3.353   5.905   5.086
 1516SOL    HW1 7715   3.344   5.902   5.181
 1516SOL    HW2 7716   3.446   5.917   5.071
 1516SOL     MW 7717   3.364   5.906   5.096
 1517SOL     OW 7718   0.013   5.452   3.902
 1517SOL    HW1 7719  -0.017   5.541   3.924
 1517SOL    HW2 7720  -0.027   5.435   3.816
 1517SOL     MW 7721   0.004   5.461   3.894
 1518SOL     OW 7722   0.188   5.301   2.054
 1518SOL    HW1 7723   0.129   5.270   1.986
 1518SOL    HW2 7724   0.220   5.222   2.097
 1518SOL     MW 7725   0.185   5.287   2.051
 1519SOL     OW 7726   5.311   3.211   4.738
 1519SOL    HW1 7727   5.364   3.202   4.817
 1519SOL    HW2 7728   5.257   3.289   4.755
 1519SOL     MW 7729   5.311   3.219   4.751
 1520SOL     OW 7730   4.188   4.652   5.183
 1520SOL    HW1 7731   4.161   4.666   5.274
 1520SOL    HW2 7732   4.260   4.589   5.188
 1520SOL     MW 7733   4.193   4.646   5.195
 1521SOL     OW 7734   1.541   2.090   1.997
 1521SOL    HW1 7735   1.474   2.152   1.970
 1521SOL    HW2 7736   1.562   2.040   1.918
 1521SOL     MW 7737   1.535   2.091   1.984
 1522SOL     OW 7738   0.727   3.748   1.100
 1522SOL    HW1 7739   0.725   3.695   1.020
 1522SOL    HW2 7740   0.635   3.764   1.121
 1522SOL     MW 7741   0.715   3.743   1.092
 1523SOL     OW 7742   0.063   4.355   5.682
 1523SOL    HW1 7743  -0.013   4.331   5.628
 1523SOL    HW2 7744   0.139   4.328   5.631
 1523SOL     MW 7745   0.063   4.349   5.669
 1524SOL     OW 7746   3.764   0.459   2.577
 1524SOL    HW1 7747   3.813   0.534   2.610
 1524SOL    HW2 7748   3.797   0.446   2.488
 1524SOL     MW 7749   3.774   0.467   2.570
 1525SOL     OW 7750   4.473   5.835   3.450
 1525SOL    HW1 7751   4.400   5.856   3.509
 1525SOL    HW2 7752   4.430   5.803   3.371
 1525SOL     MW 7753   4.458   5.833   3.448
 1526SOL     OW 7754   1.431   0.949   1.584
 1526SOL    HW1 7755   1.465   0.892   1.516
 1526SOL    HW2 7756   1.409   1.030   1.538
 1526SOL     MW 7757   1.432   0.952   1.570
 1527SOL     OW 7758   4.553   5.800   1.020
 1527SOL    HW1 7759   4.625   5.738   1.007
 1527SOL    HW2 7760   4.518   5.779   1.106
 1527SOL     MW 7761   4.557   5.789   1.029
 1528SOL     OW 7762   3.183   3.337   0.746
 1528SOL    HW1 7763   3.132   3.260   0.768
 1528SOL    HW2 7764   3.271   3.304   0.727
 1528SOL     MW 7765   3.188   3.324   0.746
 1529SOL     OW 7766   1.748   1.041   3.294
 1529SOL    HW1 7767   1.737   1.119   3.239
 1529SOL    HW2 7768   1.835   1.008   3.271
 1529SOL     MW 7769   1.758   1.047   3.284
 1530SOL     OW 7770   0.409   3.804   1.579
 1530SOL    HW1 7771   0.324   3.784   1.618
 1530SOL    HW2 7772   0.473   3.764   1.638
 1530SOL     MW 7773   0.406   3.797   1.592
 1531SOL     OW 7774   3.874   3.010   0.808
 1531SOL    HW1 7775   3.917   3.093   0.826
 1531SOL    HW2 7776   3.783   3.022   0.837
 1531SOL     MW 7777   3.868   3.021   0.814
 1532SOL     OW 7778   5.605   5.336   4.777
 1532SOL    HW1 7779   5.517   5.302   4.762
 1532SOL    HW2 7780   5.593   5.406   4.841
 1532SOL     MW 7781   5.592   5.340   4.783
 1533SOL     OW 7782   5.519   0.540   3.533
 1533SOL    HW1 7783   5.427   0.518   3.549
 1533SOL    HW2 7784   5.539   0.498   3.449
 1533SOL     MW 7785   5.510   0.532   3.524
 1534SOL     OW 7786   0.173   4.506   1.729
 1534SOL    HW1 7787   0.217   4.427   1.758
 1534SOL    HW2 7788   0.146   4.487   1.639
 1534SOL     MW 7789   0.175   4.493   1.721
 1535SOL     OW 7790   0.960   2.285   5.067
 1535SOL    HW1 7791   1.051   2.288   5.037
 1535SOL    HW2 7792   0.966   2.291   5.162
 1535SOL     MW 7793   0.973   2.287   5.075
 1536SOL     OW 7794   0.463   2.164   6.048
 1536SOL    HW1 7795   0.403   2.212   6.105
 1536SOL    HW2 7796   0.421   2.079   6.037
 1536SOL     MW 7797   0.450   2.159   6.054
 1537SOL     OW 7798   2.826   5.113   1.871
 1537SOL    HW1 7799   2.913   5.150   1.852
 1537SOL    HW2 7800   2.778   5.123   1.789
 1537SOL     MW 7801   2.831   5.119   1.858
 1538SOL     OW 7802   1.533   5.135   4.461
 1538SOL    HW1 7803   1.617   5.165   4.427
 1538SOL    HW2 7804   1.539   5.039   4.458
 1538SOL     MW 7805   1.545   5.126   4.457
 1539SOL     OW 7806   1.019   0.932   6.073
 1539SOL    HW1 7807   0.948   0.870   6.090
 1539SOL    HW2 7808   1.075   0.889   6.009
 1539SOL     MW 7809   1.017   0.918   6.067
 1540SOL     OW 7810   0.914   1.228   2.895
 1540SOL    HW1 7811   0.912   1.290   2.823
 1540SOL    HW2 7812   0.905   1.142   2.853
 1540SOL     MW 7813   0.913   1.225   2.881
 1541SOL     OW 7814   3.376   0.038   0.076
 1541SOL    HW1 7815   3.292   0.080   0.058
 1541SOL    HW2 7816   3.440   0.092   0.029
 1541SOL     MW 7817   3.373   0.050   0.068
 1542SOL     OW 7818   0.223   4.788   3.351
 1542SOL    HW1 7819   0.203   4.697   3.374
 1542SOL    HW2 7820   0.213   4.836   3.433
 1542SOL     MW 7821   0.219   4.783   3.365
 1543SOL     OW 7822   0.094   0.903   4.997
 1543SOL    HW1 7823   0.037   0.854   5.055
 1543SOL    HW2 7824   0.159   0.840   4.967
 1543SOL     MW 7825   0.095   0.889   5.000
 1544SOL     OW 7826   4.183   1.924   4.374
 1544SOL    HW1 7827   4.188   2.013   4.411
 1544SOL    HW2 7828   4.107   1.886   4.415
 1544SOL     MW 7829   4.174   1.930   4.384
 1545SOL     OW 7830   1.541   2.032   4.834
 1545SOL    HW1 7831   1.564   1.943   4.804
 1545SOL    HW2 7832   1.462   2.054   4.785
 1545SOL     MW 7833   1.534   2.024   4.824
 1546SOL     OW 7834   1.300   4.824   4.390
 1546SOL    HW1 7835   1.326   4.750   4.334
 1546SOL    HW2 7836   1.205   4.830   4.381
 1546SOL     MW 7837   1.291   4.815   4.382
 1547SOL     OW 7838   1.462   5.831   3.958
 1547SOL    HW1 7839   1.488   5.919   3.931
 1547SOL    HW2 7840   1.538   5.776   3.939
 1547SOL     MW 7841   1.475   5.835   3.953
 1548SOL     OW 7842   3.044   0.808   4.136
 1548SOL    HW1 7843   2.974   0.745   4.119
 1548SOL    HW2 7844   3.008   0.866   4.204
 1548SOL     MW 7845   3.031   0.807   4.143
 1549SOL     OW 7846   5.162   1.100   2.799
 1549SOL    HW1 7847   5.205   1.053   2.869
 1549SOL    HW2 7848   5.227   1.165   2.771
 1549SOL     MW 7849   5.176   1.103   2.805
 1550SOL     OW 7850   3.921   3.058   1.147
 1550SOL    HW1 7851   3.934   2.962   1.156
 1550SOL    HW2 7852   3.931   3.074   1.054
 1550SOL     MW 7853   3.924   3.048   1.137
 1551SOL     OW 7854   0.488   3.613   1.763
 1551SOL    HW1 7855   0.500   3.624   1.858
 1551SOL    HW2 7856   0.393   3.612   1.751
 1551SOL     MW 7857   0.477   3.614   1.774
 1552SOL     OW 7858   2.114   0.113   0.741
 1552SOL    HW1 7859   2.193   0.147   0.700
 1552SOL    HW2 7860   2.123   0.138   0.833
 1552SOL     MW 7861   2.125   0.121   0.747
 1553SOL     OW 7862   4.152   1.151   4.054
 1553SOL    HW1 7863   4.135   1.151   4.148
 1553SOL    HW2 7864   4.199   1.069   4.038
 1553SOL     MW 7865   4.156   1.140   4.064
 1554SOL     OW 7866   0.044   5.050   2.327
 1554SOL    HW1 7867   0.048   4.996   2.406
 1554SOL    HW2 7868  -0.048   5.046   2.300
 1554SOL     MW 7869   0.033   5.043   2.334
 1555SOL     OW 7870   5.597   6.050   4.422
 1555SOL    HW1 7871   5.592   5.979   4.358
 1555SOL    HW2 7872   5.687   6.081   4.417
 1555SOL     MW 7873   5.608   6.045   4.413
 1556SOL     OW 7874   2.807   4.326   1.224
 1556SOL    HW1 7875   2.859   4.323   1.143
 1556SOL    HW2 7876   2.726   4.369   1.198
 1556SOL     MW 7877   2.803   4.331   1.210
 1557SOL     OW 7878   3.778   3.431   5.473
 1557SOL    HW1 7879   3.789   3.403   5.564
 1557SOL    HW2 7880   3.849   3.493   5.457
 1557SOL     MW 7881   3.788   3.435   5.482
 1558SOL     OW 7882   5.132   2.186   5.815
 1558SOL    HW1 7883   5.158   2.271   5.782
 1558SOL    HW2 7884   5.058   2.204   5.873
 1558SOL     MW 7885   5.126   2.199   5.818
 1559SOL     OW 7886   1.720   1.554   1.054
 1559SOL    HW1 7887   1.791   1.521   1.109
 1559SOL    HW2 7888   1.738   1.518   0.967
 1559SOL     MW 7889   1.731   1.546   1.050
 1560SOL     OW 7890   0.594   5.453   2.171
 1560SOL    HW1 7891   0.553   5.415   2.093
 1560SOL    HW2 7892   0.615   5.543   2.147
 1560SOL     MW 7893   0.592   5.460   2.158
 1561SOL     OW 7894   1.932   3.849   1.050
 1561SOL    HW1 7895   1.926   3.940   1.081
 1561SOL    HW2 7896   1.931   3.857   0.955
 1561SOL     MW 7897   1.931   3.862   1.042
 1562SOL     OW 7898   5.244   2.903   0.943
 1562SOL    HW1 7899   5.333   2.920   0.977
 1562SOL    HW2 7900   5.246   2.810   0.918
 1562SOL     MW 7901   5.256   2.893   0.944
 1563SOL     OW 7902   1.362   2.243   1.886
 1563SOL    HW1 7903   1.374   2.323   1.836
 1563SOL    HW2 7904   1.268   2.226   1.885
 1563SOL     MW 7905   1.352   2.251   1.880
 1564SOL     OW 7906   4.339   3.888   1.890
 1564SOL    HW1 7907   4.315   3.847   1.807
 1564SOL    HW2 7908   4.419   3.938   1.870
 1564SOL     MW 7909   4.346   3.889   1.877
 1565SOL     OW 7910   0.062   3.840   2.245
 1565SOL    HW1 7911   0.092   3.866   2.332
 1565SOL    HW2 7912   0.132   3.783   2.212
 1565SOL     MW 7913   0.075   3.836   2.252
 1566SOL     OW 7914   5.612   2.341   5.091
 1566SOL    HW1 7915   5.647   2.340   5.002
 1566SOL    HW2 7916   5.519   2.321   5.081
 1566SOL     MW 7917   5.605   2.337   5.079
 1567SOL     OW 7918   3.850   0.987   0.521
 1567SOL    HW1 7919   3.940   0.958   0.504
 1567SOL    HW2 7920   3.825   0.939   0.601
 1567SOL     MW 7921   3.858   0.977   0.529
 1568SOL     OW 7922   3.798   5.093   1.555
 1568SOL    HW1 7923   3.720   5.053   1.593
 1568SOL    HW2 7924   3.771   5.122   1.468
 1568SOL     MW 7925   3.785   5.092   1.549
 1569SOL     OW 7926   3.853   3.434   5.935
 1569SOL    HW1 7927   3.898   3.486   5.868
 1569SOL    HW2 7928   3.839   3.495   6.007
 1569SOL     MW 7929   3.857   3.449   5.935
 1570SOL     OW 7930   1.035   1.974   5.108
 1570SOL    HW1 7931   1.007   1.981   5.017
 1570SOL    HW2 7932   1.119   2.020   5.112
 1570SOL     MW 7933   1.042   1.981   5.097
 1571SOL     OW 7934   6.024   1.836   1.188
 1571SOL    HW1 7935   5.953   1.781   1.155
 1571SOL    HW2 7936   5.988   1.878   1.267
 1571SOL     MW 7937   6.011   1.835   1.194
 1572SOL     OW 7938   2.088   3.143   0.631
 1572SOL    HW1 7939   2.050   3.199   0.697
 1572SOL    HW2 7940   2.038   3.162   0.551
 1572SOL     MW 7941   2.077   3.153   0.629
 1573SOL     OW 7942   0.872   3.686   5.721
 1573SOL    HW1 7943   0.890   3.659   5.631
 1573SOL    HW2 7944   0.934   3.758   5.735
 1573SOL     MW 7945   0.883   3.692   5.711
 1574SOL     OW 7946   6.093   1.306   5.597
 1574SOL    HW1 7947   6.023   1.241   5.593
 1574SOL    HW2 7948   6.174   1.254   5.591
 1574SOL     MW 7949   6.094   1.290   5.596
 1575SOL     OW 7950   5.749   0.748   4.843
 1575SOL    HW1 7951   5.826   0.794   4.810
 1575SOL    HW2 7952   5.706   0.713   4.766
 1575SOL     MW 7953   5.754   0.750   4.829
 1576SOL     OW 7954   4.516   6.117   4.908
 1576SOL    HW1 7955   4.580   6.085   4.972
 1576SOL    HW2 7956   4.434   6.123   4.956
 1576SOL     MW 7957   4.514   6.114   4.922
 1577SOL     OW 7958   4.928   2.288   4.639
 1577SOL    HW1 7959   5.012   2.242   4.631
 1577SOL    HW2 7960   4.953   2.381   4.644
 1577SOL     MW 7961   4.942   2.294   4.639
 1578SOL     OW 7962   5.958   0.941   0.853
 1578SOL    HW1 7963   5.866   0.935   0.826
 1578SOL    HW2 7964   5.955   0.944   0.950
 1578SOL     MW 7965   5.946   0.939   0.863
 1579SOL     OW 7966   1.194   0.757   2.756
 1579SOL    HW1 7967   1.235   0.841   2.776
 1579SOL    HW2 7968   1.132   0.778   2.685
 1579SOL     MW 7969   1.191   0.771   2.749
 1580SOL     OW 7970   1.064   3.081   0.644
 1580SOL    HW1 7971   0.971   3.087   0.624
 1580SOL    HW2 7972   1.106   3.066   0.560
 1580SOL     MW 7973   1.058   3.081   0.630
 1581SOL     OW 7974   2.202   5.715   1.168
 1581SOL    HW1 7975   2.115   5.751   1.149
 1581SOL    HW2 7976   2.184   5.637   1.221
 1581SOL     MW 7977   2.188   5.710   1.173
 1582SOL     OW 7978   0.410   2.772   4.606
 1582SOL    HW1 7979   0.494   2.811   4.630
 1582SOL    HW2 7980   0.350   2.803   4.675
 1582SOL     MW 7981   0.413   2.782   4.618
 1583SOL     OW 7982   3.663   1.431   3.499
 1583SOL    HW1 7983   3.636   1.455   3.587
 1583SOL    HW2 7984   3.695   1.342   3.508
 1583SOL     MW 7985   3.663   1.422   3.511
 1584SOL     OW 7986   1.703   1.369   2.897
 1584SOL    HW1 7987   1.669   1.369   2.808
 1584SOL    HW2 7988   1.798   1.366   2.886
 1584SOL     MW 7989   1.711   1.369   2.884
 1585SOL     OW 7990   0.105   2.199   1.231
 1585SOL    HW1 7991   0.082   2.278   1.282
 1585SOL    HW2 7992   0.145   2.140   1.295
 1585SOL     MW 7993   0.107   2.202   1.246
 1586SOL     OW 7994   4.632   2.574   5.426
 1586SOL    HW1 7995   4.670   2.568   5.514
 1586SOL    HW2 7996   4.707   2.587   5.368
 1586SOL     MW 7997   4.647   2.574   5.430
 1587SOL     OW 7998   1.171   1.570   4.515
 1587SOL    HW1 7999   1.246   1.613   4.474
 1587SOL    HW2 8000   1.209   1.520   4.587
 1587SOL     MW 8001   1.186   1.570   4.519
 1588SOL     OW 8002   2.607   5.885   4.890
 1588SOL    HW1 8003   2.694   5.879   4.851
 1588SOL    HW2 8004   2.622   5.869   4.983
 1588SOL     MW 8005   2.621   5.882   4.897
 1589SOL     OW 8006   5.380   5.122   5.098
 1589SOL    HW1 8007   5.304   5.072   5.129
 1589SOL    HW2 8008   5.342   5.188   5.040
 1589SOL     MW 8009   5.365   5.124   5.094
 1590SOL     OW 8010   0.190   3.005   3.215
 1590SOL    HW1 8011   0.282   2.979   3.227
 1590SOL    HW2 8012   0.147   2.979   3.296
 1590SOL     MW 8013   0.196   2.998   3.227
 1591SOL     OW 8014   0.261   6.120   1.200
 1591SOL    HW1 8015   0.299   6.204   1.227
 1591SOL    HW2 8016   0.317   6.055   1.242
 1591SOL     MW 8017   0.273   6.123   1.209
 1592SOL     OW 8018   2.159   2.388   2.221
 1592SOL    HW1 8019   2.081   2.336   2.240
 1592SOL    HW2 8020   2.196   2.348   2.143
 1592SOL     MW 8021   2.154   2.377   2.213
 1593SOL     OW 8022   5.894   5.108   3.258
 1593SOL    HW1 8023   5.839   5.037   3.289
 1593SOL    HW2 8024   5.978   5.094   3.302
 1593SOL     MW 8025   5.898   5.097   3.268
 1594SOL     OW 8026   5.321   0.701   1.830
 1594SOL    HW1 8027   5.316   0.607   1.847
 1594SOL    HW2 8028   5.288   0.742   1.911
 1594SOL     MW 8029   5.316   0.695   1.843
 1595SOL     OW 8030   4.238   4.335   3.140
 1595SOL    HW1 8031   4.215   4.245   3.118
 1595SOL    HW2 8032   4.226   4.341   3.235
 1595SOL     MW 8033   4.234   4.324   3.149
 1596SOL     OW 8034   2.744   2.487   5.975
 1596SOL    HW1 8035   2.711   2.453   6.057
 1596SOL    HW2 8036   2.666   2.506   5.923
 1596SOL     MW 8037   2.730   2.485   5.979
 1597SOL     OW 8038   3.668   4.673   0.932
 1597SOL    HW1 8039   3.649   4.750   0.880
 1597SOL    HW2 8040   3.705   4.610   0.871
 1597SOL     MW 8041   3.670   4.675   0.918
 1598SOL     OW 8042   5.105   4.928   3.291
 1598SOL    HW1 8043   5.157   4.896   3.365
 1598SOL    HW2 8044   5.031   4.973   3.332
 1598SOL     MW 8045   5.102   4.930   3.306
 1599SOL     OW 8046   1.501   3.399   2.176
 1599SOL    HW1 8047   1.532   3.401   2.086
 1599SOL    HW2 8048   1.580   3.408   2.229
 1599SOL     MW 8049   1.515   3.401   2.171
 1600SOL     OW 8050   1.104   2.277   3.000
 1600SOL    HW1 8051   1.124   2.366   3.029
 1600SOL    HW2 8052   1.011   2.278   2.977
 1600SOL     MW 8053   1.095   2.288   3.001
 1601SOL     OW 8054   4.500   1.999   5.884
 1601SOL    HW1 8055   4.504   1.935   5.955
 1601SOL    HW2 8056   4.461   1.950   5.811
 1601SOL     MW 8057   4.496   1.983   5.884
 1602SOL     OW 8058   5.403   3.673   2.763
 1602SOL    HW1 8059   5.367   3.629   2.840
 1602SOL    HW2 8060   5.430   3.602   2.705
 1602SOL     MW 8061   5.402   3.658   2.765
 1603SOL     OW 8062   3.500   1.826   1.976
 1603SOL    HW1 8063   3.559   1.817   2.051
 1603SOL    HW2 8064   3.532   1.902   1.929
 1603SOL     MW 8065   3.511   1.835   1.980
 1604SOL     OW 8066   4.390   0.771   2.218
 1604SOL    HW1 8067   4.423   0.808   2.137
 1604SOL    HW2 8068   4.338   0.840   2.258
 1604SOL     MW 8069   4.387   0.784   2.213
 1605SOL     OW 8070   0.004   4.759   4.512
 1605SOL    HW1 8071   0.004   4.705   4.433
 1605SOL    HW2 8072  -0.009   4.848   4.480
 1605SOL     MW 8073   0.002   4.764   4.498
 1606SOL     OW 8074   2.163   0.957   1.701
 1606SOL    HW1 8075   2.215   1.034   1.675
 1606SOL    HW2 8076   2.113   0.934   1.623
 1606SOL     MW 8077   2.163   0.963   1.688
 1607SOL     OW 8078   4.657   0.643   4.223
 1607SOL    HW1 8079   4.711   0.575   4.181
 1607SOL    HW2 8080   4.592   0.666   4.157
 1607SOL     MW 8081   4.656   0.637   4.209
 1608SOL     OW 8082   5.239   2.810   0.142
 1608SOL    HW1 8083   5.318   2.767   0.108
 1608SOL    HW2 8084   5.231   2.890   0.089
 1608SOL     MW 8085   5.248   2.814   0.130
 1609SOL     OW 8086   0.632   3.317   1.778
 1609SOL    HW1 8087   0.705   3.377   1.764
 1609SOL    HW2 8088   0.557   3.360   1.736
 1609SOL     MW 8089   0.632   3.330   1.771
 1610SOL     OW 8090   0.448   3.844   2.757
 1610SOL    HW1 8091   0.406   3.821   2.674
 1610SOL    HW2 8092   0.515   3.777   2.770
 1610SOL     MW 8093   0.451   3.833   2.748
 1611SOL     OW 8094   2.218   1.916   0.449
 1611SOL    HW1 8095   2.220   1.868   0.366
 1611SOL    HW2 8096   2.278   1.989   0.434
 1611SOL     MW 8097   2.226   1.920   0.437
 1612SOL     OW 8098   3.072   4.975   1.522
 1612SOL    HW1 8099   3.075   4.942   1.611
 1612SOL    HW2 8100   3.163   4.977   1.493
 1612SOL     MW 8101   3.084   4.971   1.529
 1613SOL     OW 8102   3.583   3.789   0.297
 1613SOL    HW1 8103   3.613   3.810   0.208
 1613SOL    HW2 8104   3.507   3.846   0.311
 1613SOL     MW 8105   3.577   3.799   0.287
 1614SOL     OW 8106   1.340   2.381   5.434
 1614SOL    HW1 8107   1.259   2.336   5.459
 1614SOL    HW2 8108   1.380   2.404   5.518
 1614SOL     MW 8109   1.335   2.379   5.448
 1615SOL     OW 8110   2.972   0.847   2.228
 1615SOL    HW1 8111   3.055   0.874   2.269
 1615SOL    HW2 8112   2.994   0.765   2.183
 1615SOL     MW 8113   2.986   0.840   2.228
 1616SOL     OW 8114   2.059   5.772   5.430
 1616SOL    HW1 8115   2.140   5.821   5.413
 1616SOL    HW2 8116   2.006   5.831   5.483
 1616SOL     MW 8117   2.063   5.786   5.434
 1617SOL     OW 8118   1.141   1.672   2.885
 1617SOL    HW1 8119   1.074   1.698   2.948
 1617SOL    HW2 8120   1.186   1.599   2.927
 1617SOL     MW 8121   1.138   1.665   2.899
 1618SOL     OW 8122   4.573   5.117   5.429
 1618SOL    HW1 8123   4.643   5.182   5.427
 1618SOL    HW2 8124   4.493   5.168   5.432
 1618SOL     MW 8125   4.572   5.131   5.429
 1619SOL     OW 8126   5.373   2.814   5.907
 1619SOL    HW1 8127   5.441   2.820   5.974
 1619SOL    HW2 8128   5.309   2.882   5.931
 1619SOL     MW 8129   5.373   2.824   5.919
 1620SOL     OW 8130   4.434   2.751   0.254
 1620SOL    HW1 8131   4.357   2.693   0.253
 1620SOL    HW2 8132   4.401   2.836   0.227
 1620SOL     MW 8133   4.420   2.754   0.252
 1621SOL     OW 8134   0.543   2.590   1.617
 1621SOL    HW1 8135   0.562   2.640   1.696
 1621SOL    HW2 8136   0.555   2.653   1.546
 1621SOL     MW 8137   0.547   2.605   1.618
 1622SOL     OW 8138   0.550   4.652   1.038
 1622SOL    HW1 8139   0.617   4.585   1.048
 1622SOL    HW2 8140   0.481   4.610   0.986
 1622SOL     MW 8141   0.550   4.638   1.032
 1623SOL     OW 8142   3.284   5.740   2.572
 1623SOL    HW1 8143   3.242   5.654   2.569
 1623SOL    HW2 8144   3.215   5.802   2.550
 1623SOL     MW 8145   3.270   5.737   2.569
 1624SOL     OW 8146   4.648   0.493   1.421
 1624SOL    HW1 8147   4.665   0.534   1.506
 1624SOL    HW2 8148   4.660   0.400   1.436
 1624SOL     MW 8149   4.652   0.486   1.434
 1625SOL     OW 8150   2.482   1.560   1.705
 1625SOL    HW1 8151   2.395   1.560   1.665
 1625SOL    HW2 8152   2.468   1.592   1.794
 1625SOL     MW 8153   2.469   1.563   1.712
 1626SOL     OW 8154   0.740   0.837   4.104
 1626SOL    HW1 8155   0.747   0.880   4.019
 1626SOL    HW2 8156   0.773   0.900   4.167
 1626SOL     MW 8157   0.745   0.851   4.101
 1627SOL     OW 8158   1.270   0.199   4.392
 1627SOL    HW1 8159   1.180   0.232   4.386
 1627SOL    HW2 8160   1.290   0.200   4.486
 1627SOL     MW 8161   1.261   0.203   4.403
 1628SOL     OW 8162   1.387   5.107   0.839
 1628SOL    HW1 8163   1.438   5.027   0.830
 1628SOL    HW2 8164   1.437   5.161   0.900
 1628SOL     MW 8165   1.400   5.104   0.845
 1629SOL     OW 8166   4.932   1.066   3.426
 1629SOL    HW1 8167   4.866   1.086   3.360
 1629SOL    HW2 8168   4.892   1.092   3.509
 1629SOL     MW 8169   4.918   1.071   3.428
 1630SOL     OW 8170   0.272   4.723   4.492
 1630SOL    HW1 8171   0.177   4.735   4.490
 1630SOL    HW2 8172   0.293   4.686   4.407
 1630SOL     MW 8173   0.263   4.720   4.481
 1631SOL     OW 8174   3.706   0.196   4.307
 1631SOL    HW1 8175   3.638   0.179   4.242
 1631SOL    HW2 8176   3.786   0.162   4.266
 1631SOL     MW 8177   3.708   0.190   4.293
 1632SOL     OW 8178   4.105   4.594   1.879
 1632SOL    HW1 8179   4.027   4.649   1.874
 1632SOL    HW2 8180   4.126   4.573   1.788
 1632SOL     MW 8181   4.098   4.599   1.867
 1633SOL     OW 8182   0.477   2.130   3.136
 1633SOL    HW1 8183   0.570   2.107   3.133
 1633SOL    HW2 8184   0.438   2.083   3.063
 1633SOL     MW 8185   0.484   2.120   3.126
 1634SOL     OW 8186   5.410   1.106   3.769
 1634SOL    HW1 8187   5.390   1.096   3.676
 1634SOL    HW2 8188   5.438   1.197   3.777
 1634SOL     MW 8189   5.411   1.116   3.758
 1635SOL     OW 8190   1.079   3.648   2.998
 1635SOL    HW1 8191   1.037   3.646   2.912
 1635SOL    HW2 8192   1.039   3.724   3.041
 1635SOL     MW 8193   1.069   3.658   2.992
 1636SOL     OW 8194   4.614   0.909   0.273
 1636SOL    HW1 8195   4.559   0.911   0.194
 1636SOL    HW2 8196   4.585   0.982   0.326
 1636SOL     MW 8197   4.603   0.919   0.269
 1637SOL     OW 8198   5.984   4.781   3.547
 1637SOL    HW1 8199   5.905   4.731   3.528
 1637SOL    HW2 8200   6.045   4.716   3.583
 1637SOL     MW 8201   5.982   4.766   3.549
 1638SOL     OW 8202   1.864   5.228   5.600
 1638SOL    HW1 8203   1.953   5.210   5.569
 1638SOL    HW2 8204   1.876   5.254   5.691
 1638SOL     MW 8205   1.877   5.229   5.607
 1639SOL     OW 8206   1.058   3.506   5.832
 1639SOL    HW1 8207   0.999   3.574   5.799
 1639SOL    HW2 8208   1.080   3.454   5.755
 1639SOL     MW 8209   1.053   3.508   5.818
 1640SOL     OW 8210   1.081   5.449   0.885
 1640SOL    HW1 8211   1.059   5.490   0.970
 1640SOL    HW2 8212   1.039   5.505   0.820
 1640SOL     MW 8213   1.072   5.462   0.887
 1641SOL     OW 8214   0.231   4.742   5.382
 1641SOL    HW1 8215   0.173   4.712   5.312
 1641SOL    HW2 8216   0.186   4.718   5.463
 1641SOL     MW 8217   0.218   4.735   5.384
 1642SOL     OW 8218   1.686   3.317   0.782
 1642SOL    HW1 8219   1.612   3.377   0.773
 1642SOL    HW2 8220   1.668   3.247   0.721
 1642SOL     MW 8221   1.674   3.317   0.773
 1643SOL     OW 8222   0.701   3.158   2.470
 1643SOL    HW1 8223   0.626   3.171   2.529
 1643SOL    HW2 8224   0.663   3.117   2.392
 1643SOL     MW 8225   0.686   3.155   2.468
 1644SOL     OW 8226   2.197   5.669   0.611
 1644SOL    HW1 8227   2.257   5.664   0.686
 1644SOL    HW2 8228   2.230   5.603   0.550
 1644SOL     MW 8229   2.209   5.660   0.613
 1645SOL     OW 8230   5.542   2.623   3.559
 1645SOL    HW1 8231   5.484   2.610   3.484
 1645SOL    HW2 8232   5.618   2.567   3.540
 1645SOL     MW 8233   5.544   2.614   3.547
 1646SOL     OW 8234   4.699   3.169   1.833
 1646SOL    HW1 8235   4.748   3.183   1.753
 1646SOL    HW2 8236   4.607   3.178   1.808
 1646SOL     MW 8237   4.693   3.172   1.820
 1647SOL     OW 8238   6.014   1.471   3.404
 1647SOL    HW1 8239   5.992   1.395   3.351
 1647SOL    HW2 8240   6.051   1.534   3.341
 1647SOL     MW 8241   6.016   1.470   3.389
 1648SOL     OW 8242   5.012   5.827   1.438
 1648SOL    HW1 8243   4.926   5.786   1.444
 1648SOL    HW2 8244   5.050   5.792   1.357
 1648SOL     MW 8245   5.006   5.817   1.429
 1649SOL     OW 8246   3.874   3.603   4.405
 1649SOL    HW1 8247   3.818   3.663   4.454
 1649SOL    HW2 8248   3.815   3.557   4.346
 1649SOL     MW 8249   3.860   3.604   4.404
 1650SOL     OW 8250   0.063   2.116   2.082
 1650SOL    HW1 8251   0.034   2.058   2.012
 1650SOL    HW2 8252  -0.010   2.116   2.144
 1650SOL     MW 8253   0.050   2.107   2.081
 1651SOL     OW 8254   4.049   1.837   1.193
 1651SOL    HW1 8255   4.100   1.784   1.132
 1651SOL    HW2 8256   3.986   1.883   1.138
 1651SOL     MW 8257   4.048   1.836   1.178
 1652SOL     OW 8258   3.620   1.710   4.337
 1652SOL    HW1 8259   3.572   1.731   4.416
 1652SOL    HW2 8260   3.671   1.632   4.361
 1652SOL     MW 8261   3.621   1.702   4.350
 1653SOL     OW 8262   3.187   2.133   5.666
 1653SOL    HW1 8263   3.242   2.210   5.662
 1653SOL    HW2 8264   3.231   2.067   5.612
 1653SOL     MW 8265   3.199   2.133   5.659
 1654SOL     OW 8266   1.465   6.097   2.658
 1654SOL    HW1 8267   1.508   6.107   2.743
 1654SOL    HW2 8268   1.492   6.174   2.608
 1654SOL     MW 8269   1.474   6.108   2.663
 1655SOL     OW 8270   5.878   2.199   0.595
 1655SOL    HW1 8271   5.793   2.242   0.604
 1655SOL    HW2 8272   5.867   2.141   0.518
 1655SOL     MW 8273   5.866   2.197   0.585
 1656SOL     OW 8274   4.019   0.899   3.059
 1656SOL    HW1 8275   3.973   0.954   2.995
 1656SOL    HW2 8276   3.954   0.833   3.085
 1656SOL     MW 8277   4.005   0.898   3.054
 1657SOL     OW 8278   3.042   1.744   2.092
 1657SOL    HW1 8279   3.128   1.717   2.061
 1657SOL    HW2 8280   3.013   1.809   2.027
 1657SOL     MW 8281   3.049   1.748   2.080
 1658SOL     OW 8282   4.738   4.270   1.374
 1658SOL    HW1 8283   4.781   4.188   1.400
 1658SOL    HW2 8284   4.729   4.264   1.279
 1658SOL     MW 8285   4.742   4.259   1.365
 1659SOL     OW 8286   1.874   3.655   6.077
 1659SOL    HW1 8287   1.899   3.639   5.985
 1659SOL    HW2 8288   1.852   3.748   6.079
 1659SOL     MW 8289   1.874   3.664   6.065
 1660SOL     OW 8290   0.954   4.675   2.808
 1660SOL    HW1 8291   1.015   4.673   2.734
 1660SOL    HW2 8292   1.002   4.718   2.878
 1660SOL     MW 8293   0.968   4.680   2.807
 1661SOL     OW 8294   1.266   3.639   5.495
 1661SOL    HW1 8295   1.236   3.673   5.411
 1661SOL    HW2 8296   1.270   3.716   5.552
 1661SOL     MW 8297   1.263   3.653   5.491
 1662SOL     OW 8298   5.079   3.785   2.038
 1662SOL    HW1 8299   5.163   3.744   2.058
 1662SOL    HW2 8300   5.051   3.824   2.121
 1662SOL     MW 8301   5.086   3.785   2.052
 1663SOL     OW 8302   3.752   0.334   0.994
 1663SOL    HW1 8303   3.770   0.259   1.051
 1663SOL    HW2 8304   3.657   0.334   0.984
 1663SOL     MW 8305   3.742   0.326   1.000
 1664SOL     OW 8306   2.766   3.732   0.614
 1664SOL    HW1 8307   2.690   3.685   0.647
 1664SOL    HW2 8308   2.832   3.663   0.600
 1664SOL     MW 8309   2.765   3.717   0.616
 1665SOL     OW 8310   4.783   4.528   2.613
 1665SOL    HW1 8311   4.728   4.470   2.666
 1665SOL    HW2 8312   4.734   4.542   2.532
 1665SOL     MW 8313   4.770   4.523   2.610
 1666SOL     OW 8314   0.958   4.674   1.041
 1666SOL    HW1 8315   0.969   4.583   1.012
 1666SOL    HW2 8316   1.002   4.726   0.974
 1666SOL     MW 8317   0.965   4.669   1.029
 1667SOL     OW 8318   3.051   5.651   0.331
 1667SOL    HW1 8319   2.980   5.624   0.272
 1667SOL    HW2 8320   3.115   5.579   0.325
 1667SOL     MW 8321   3.050   5.638   0.322
 1668SOL     OW 8322   3.079   2.156   5.127
 1668SOL    HW1 8323   3.135   2.092   5.171
 1668SOL    HW2 8324   3.019   2.103   5.074
 1668SOL     MW 8325   3.078   2.140   5.126
 1669SOL     OW 8326   5.163   5.728   4.730
 1669SOL    HW1 8327   5.114   5.743   4.650
 1669SOL    HW2 8328   5.206   5.811   4.750
 1669SOL     MW 8329   5.162   5.740   4.722
 1670SOL     OW 8330   4.560   5.598   3.552
 1670SOL    HW1 8331   4.653   5.579   3.539
 1670SOL    HW2 8332   4.546   5.680   3.506
 1670SOL     MW 8333   4.570   5.606   3.545
 1671SOL     OW 8334   0.218   4.296   4.051
 1671SOL    HW1 8335   0.267   4.218   4.024
 1671SOL    HW2 8336   0.285   4.354   4.087
 1671SOL     MW 8337   0.233   4.293   4.052
 1672SOL     OW 8338   5.745   5.311   2.508
 1672SOL    HW1 8339   5.759   5.216   2.511
 1672SOL    HW2 8340   5.686   5.324   2.434
 1672SOL     MW 8341   5.739   5.301   2.499
 1673SOL     OW 8342   4.199   0.045   2.066
 1673SOL    HW1 8343   4.289   0.032   2.097
 1673SOL    HW2 8344   4.151   0.073   2.144
 1673SOL     MW 8345   4.205   0.048   2.080
 1674SOL     OW 8346   2.235   5.111   5.578
 1674SOL    HW1 8347   2.320   5.144   5.605
 1674SOL    HW2 8348   2.184   5.103   5.659
 1674SOL     MW 8349   2.239   5.114   5.591
 1675SOL     OW 8350   3.080   2.044   0.815
 1675SOL    HW1 8351   3.063   2.094   0.736
 1675SOL    HW2 8352   3.064   1.953   0.789
 1675SOL     MW 8353   3.076   2.039   0.802
 1676SOL     OW 8354   3.829   1.185   3.930
 1676SOL    HW1 8355   3.839   1.136   3.848
 1676SOL    HW2 8356   3.827   1.116   3.998
 1676SOL     MW 8357   3.830   1.171   3.928
 1677SOL     OW 8358   3.070   3.702   4.802
 1677SOL    HW1 8359   3.062   3.635   4.870
 1677SOL    HW2 8360   3.011   3.672   4.732
 1677SOL     MW 8361   3.061   3.689   4.801
 1678SOL     OW 8362   0.802   4.312   0.833
 1678SOL    HW1 8363   0.798   4.292   0.739
 1678SOL    HW2 8364   0.716   4.286   0.866
 1678SOL     MW 8365   0.790   4.306   0.825
 1679SOL     OW 8366   2.851   5.181   0.813
 1679SOL    HW1 8367   2.781   5.141   0.761
 1679SOL    HW2 8368   2.884   5.110   0.867
 1679SOL     MW 8369   2.846   5.167   0.813
 1680SOL     OW 8370   4.979   2.031   4.966
 1680SOL    HW1 8371   4.915   1.963   4.990
 1680SOL    HW2 8372   5.030   2.045   5.046
 1680SOL     MW 8373   4.977   2.024   4.979
 1681SOL     OW 8374   2.312   0.580   0.128
 1681SOL    HW1 8375   2.335   0.659   0.177
 1681SOL    HW2 8376   2.396   0.550   0.094
 1681SOL     MW 8377   2.326   0.587   0.130
 1682SOL     OW 8378   1.895   1.711   2.725
 1682SOL    HW1 8379   1.803   1.685   2.717
 1682SOL    HW2 8380   1.914   1.704   2.818
 1682SOL     MW 8381   1.885   1.708   2.736
 1683SOL     OW 8382   3.718   4.432   1.108
 1683SOL    HW1 8383   3.719   4.500   1.041
 1683SOL    HW2 8384   3.648   4.373   1.082
 1683SOL     MW 8385   3.709   4.433   1.096
 1684SOL     OW 8386   1.396   1.004   0.919
 1684SOL    HW1 8387   1.327   0.944   0.893
 1684SOL    HW2 8388   1.469   0.948   0.948
 1684SOL     MW 8389   1.397   0.990   0.919
 1685SOL     OW 8390   5.366   6.101   2.140
 1685SOL    HW1 8391   5.413   6.184   2.141
 1685SOL    HW2 8392   5.434   6.035   2.130
 1685SOL     MW 8393   5.381   6.103   2.139
 1686SOL     OW 8394   3.327   2.225   4.205
 1686SOL    HW1 8395   3.323   2.262   4.117
 1686SOL    HW2 8396   3.413   2.182   4.209
 1686SOL     MW 8397   3.338   2.224   4.194
 1687SOL     OW 8398   3.427   1.606   1.516
 1687SOL    HW1 8399   3.347   1.554   1.509
 1687SOL    HW2 8400   3.491   1.560   1.462
 1687SOL     MW 8401   3.425   1.593   1.508
 1688SOL     OW 8402   1.716   4.294   1.488
 1688SOL    HW1 8403   1.649   4.239   1.528
 1688SOL    HW2 8404   1.738   4.358   1.556
 1688SOL     MW 8405   1.711   4.295   1.502
 1689SOL     OW 8406   1.143   0.021   0.071
 1689SOL    HW1 8407   1.179   0.023   0.161
 1689SOL    HW2 8408   1.088   0.099   0.067
 1689SOL     MW 8409   1.141   0.032   0.082
 1690SOL     OW 8410   2.328   1.369   3.561
 1690SOL    HW1 8411   2.297   1.350   3.649
 1690SOL    HW2 8412   2.363   1.458   3.567
 1690SOL     MW 8413   2.329   1.379   3.573
 1691SOL     OW 8414   1.617   0.811   3.131
 1691SOL    HW1 8415   1.615   0.764   3.047
 1691SOL    HW2 8416   1.695   0.866   3.125
 1691SOL     MW 8417   1.627   0.811   3.119
 1692SOL     OW 8418   3.790   3.811   5.803
 1692SOL    HW1 8419   3.823   3.828   5.891
 1692SOL    HW2 8420   3.800   3.894   5.757
 1692SOL     MW 8421   3.796   3.823   5.809
 1693SOL     OW 8422   1.629   3.775   0.242
 1693SOL    HW1 8423   1.638   3.854   0.188
 1693SOL    HW2 8424   1.709   3.725   0.225
 1693SOL     MW 8425   1.640   3.778   0.234
 1694SOL     OW 8426   5.895   3.153   4.528
 1694SOL    HW1 8427   5.903   3.217   4.600
 1694SOL    HW2 8428   5.972   3.098   4.537
 1694SOL     MW 8429   5.906   3.155   4.539
 1695SOL     OW 8430   2.233   1.826   4.731
 1695SOL    HW1 8431   2.202   1.830   4.821
 1695SOL    HW2 8432   2.324   1.799   4.738
 1695SOL     MW 8433   2.240   1.823   4.743
 1696SOL     OW 8434   0.962   4.950   3.463
 1696SOL    HW1 8435   0.903   4.917   3.531
 1696SOL    HW2 8436   0.905   4.967   3.388
 1696SOL     MW 8437   0.947   4.948   3.462
 1697SOL     OW 8438   5.538   5.022   2.999
 1697SOL    HW1 8439   5.612   5.045   3.055
 1697SOL    HW2 8440   5.578   4.987   2.919
 1697SOL     MW 8441   5.552   5.021   2.996
 1698SOL     OW 8442   3.075   0.226   1.901
 1698SOL    HW1 8443   3.026   0.307   1.882
 1698SOL    HW2 8444   3.128   0.211   1.823
 1698SOL     MW 8445   3.076   0.235   1.889
 1699SOL     OW 8446   5.573   3.431   3.937
 1699SOL    HW1 8447   5.481   3.410   3.955
 1699SOL    HW2 8448   5.622   3.373   3.995
 1699SOL     MW 8449   5.567   3.421   3.947
 1700SOL     OW 8450   3.451   0.567   2.909
 1700SOL    HW1 8451   3.439   0.655   2.873
 1700SOL    HW2 8452   3.447   0.509   2.833
 1700SOL     MW 8453   3.449   0.571   2.895
 1701SOL     OW 8454   1.522   1.731   1.103
 1701SOL    HW1 8455   1.475   1.773   1.031
 1701SOL    HW2 8456   1.604   1.702   1.065
 1701SOL     MW 8457   1.526   1.733   1.089
 1702SOL     OW 8458   5.836   4.605   3.948
 1702SOL    HW1 8459   5.911   4.655   3.917
 1702SOL    HW2 8460   5.794   4.663   4.012
 1702SOL     MW 8461   5.840   4.619   3.953
 1703SOL     OW 8462   2.167   2.197   0.524
 1703SOL    HW1 8463   2.223   2.202   0.446
 1703SOL    HW2 8464   2.126   2.111   0.518
 1703SOL     MW 8465   2.169   2.186   0.515
 1704SOL     OW 8466   5.910   0.308   3.485
 1704SOL    HW1 8467   5.954   0.386   3.450
 1704SOL    HW2 8468   5.934   0.238   3.425
 1704SOL     MW 8469   5.919   0.309   3.473
 1705SOL     OW 8470   2.614   0.353   5.825
 1705SOL    HW1 8471   2.610   0.418   5.754
 1705SOL    HW2 8472   2.586   0.402   5.902
 1705SOL     MW 8473   2.610   0.367   5.825
 1706SOL     OW 8474   4.675   1.428   1.343
 1706SOL    HW1 8475   4.587   1.460   1.362
 1706SOL    HW2 8476   4.728   1.455   1.417
 1706SOL     MW 8477   4.671   1.435   1.355
 1707SOL     OW 8478   0.001   5.400   5.910
 1707SOL    HW1 8479   0.004   5.340   5.984
 1707SOL    HW2 8480   0.065   5.366   5.848
 1707SOL     MW 8481   0.009   5.388   5.912
 1708SOL     OW 8482   2.717   3.525   5.689
 1708SOL    HW1 8483   2.631   3.486   5.674
 1708SOL    HW2 8484   2.758   3.469   5.755
 1708SOL     MW 8485   2.711   3.513   5.696
 1709SOL     OW 8486   5.920   4.650   1.016
 1709SOL    HW1 8487   5.926   4.740   0.983
 1709SOL    HW2 8488   5.837   4.618   0.982
 1709SOL     MW 8489   5.910   4.658   1.008
 1710SOL     OW 8490   3.868   2.264   4.801
 1710SOL    HW1 8491   3.913   2.186   4.769
 1710SOL    HW2 8492   3.777   2.252   4.771
 1710SOL     MW 8493   3.862   2.252   4.793
 1711SOL     OW 8494   5.372   1.478   2.989
 1711SOL    HW1 8495   5.377   1.543   3.058
 1711SOL    HW2 8496   5.458   1.435   2.990
 1711SOL     MW 8497   5.384   1.481   2.998
 1712SOL     OW 8498   0.512   3.497   4.412
 1712SOL    HW1 8499   0.422   3.466   4.400
 1712SOL    HW2 8500   0.505   3.592   4.416
 1712SOL     MW 8501   0.500   3.505   4.411
 1713SOL     OW 8502   0.354   2.564   3.856
 1713SOL    HW1 8503   0.367   2.581   3.949
 1713SOL    HW2 8504   0.391   2.476   3.842
 1713SOL     MW 8505   0.360   2.554   3.866
 1714SOL     OW 8506   1.210   3.085   2.746
 1714SOL    HW1 8507   1.304   3.067   2.753
 1714SOL    HW2 8508   1.191   3.081   2.652
 1714SOL     MW 8509   1.219   3.081   2.735
 1715SOL     OW 8510   4.522   1.182   1.757
 1715SOL    HW1 8511   4.442   1.130   1.767
 1715SOL    HW2 8512   4.498   1.251   1.694
 1715SOL     MW 8513   4.508   1.185   1.750
 1716SOL     OW 8514   4.195   3.354   5.613
 1716SOL    HW1 8515   4.205   3.363   5.519
 1716SOL    HW2 8516   4.188   3.260   5.628
 1716SOL     MW 8517   4.195   3.343   5.603
 1717SOL     OW 8518   4.335   0.060   4.504
 1717SOL    HW1 8519   4.272  -0.013   4.507
 1717SOL    HW2 8520   4.304   0.122   4.569
 1717SOL     MW 8521   4.323   0.058   4.513
 1718SOL     OW 8522   2.006   4.592   0.029
 1718SOL    HW1 8523   2.041   4.564   0.113
 1718SOL    HW2 8524   1.977   4.510  -0.014
 1718SOL     MW 8525   2.007   4.578   0.034
 1719SOL     OW 8526   4.075   2.673   5.637
 1719SOL    HW1 8527   4.042   2.584   5.623
 1719SOL    HW2 8528   3.997   2.725   5.655
 1719SOL     MW 8529   4.061   2.667   5.637
 1720SOL     OW 8530   0.595   5.833   0.993
 1720SOL    HW1 8531   0.624   5.882   0.916
 1720SOL    HW2 8532   0.569   5.900   1.056
 1720SOL     MW 8533   0.595   5.848   0.991
 1721SOL     OW 8534   2.345   2.719   5.280
 1721SOL    HW1 8535   2.376   2.708   5.190
 1721SOL    HW2 8536   2.411   2.776   5.321
 1721SOL     MW 8537   2.358   2.725   5.274
 1722SOL     OW 8538   3.162   1.357   3.844
 1722SOL    HW1 8539   3.130   1.345   3.933
 1722SOL    HW2 8540   3.088   1.399   3.799
 1722SOL     MW 8541   3.148   1.362   3.850
 1723SOL     OW 8542   1.605   5.358   3.330
 1723SOL    HW1 8543   1.563   5.420   3.389
 1723SOL    HW2 8544   1.560   5.371   3.246
 1723SOL     MW 8545   1.594   5.368   3.327
 1724SOL     OW 8546   4.874   2.521   0.492
 1724SOL    HW1 8547   4.785   2.555   0.486
 1724SOL    HW2 8548   4.890   2.481   0.407
 1724SOL     MW 8549   4.865   2.521   0.480
 1725SOL     OW 8550   5.001   2.640   0.156
 1725SOL    HW1 8551   4.928   2.695   0.188
 1725SOL    HW2 8552   5.077   2.698   0.162
 1725SOL     MW 8553   5.001   2.655   0.161
 1726SOL     OW 8554   5.181   1.041   0.688
 1726SOL    HW1 8555   5.234   0.964   0.675
 1726SOL    HW2 8556   5.094   1.017   0.655
 1726SOL     MW 8557   5.177   1.028   0.682
 1727SOL     OW 8558   1.547   2.212   3.793
 1727SOL    HW1 8559   1.511   2.239   3.709
 1727SOL    HW2 8560   1.473   2.219   3.854
 1727SOL     MW 8561   1.533   2.217   3.790
 1728SOL     OW 8562   3.973   2.811   1.025
 1728SOL    HW1 8563   3.912   2.739   1.038
 1728SOL    HW2 8564   3.925   2.875   0.972
 1728SOL     MW 8565   3.959   2.810   1.020
 1729SOL     OW 8566   5.774   4.827   6.067
 1729SOL    HW1 8567   5.822   4.814   5.984
 1729SOL    HW2 8568   5.790   4.918   6.089
 1729SOL     MW 8569   5.782   4.837   6.059
 1730SOL     OW 8570   3.908   1.274   1.978
 1730SOL    HW1 8571   3.841   1.330   2.018
 1730SOL    HW2 8572   3.983   1.280   2.037
 1730SOL     MW 8573   3.909   1.281   1.991
 1731SOL     OW 8574   2.369   1.019   2.930
 1731SOL    HW1 8575   2.408   1.088   2.876
 1731SOL    HW2 8576   2.413   1.027   3.014
 1731SOL     MW 8577   2.379   1.029   2.934
 1732SOL     OW 8578   3.037   5.231   4.876
 1732SOL    HW1 8579   3.100   5.276   4.933
 1732SOL    HW2 8580   3.023   5.146   4.918
 1732SOL     MW 8581   3.043   5.226   4.889
 1733SOL     OW 8582   3.532   5.300   5.121
 1733SOL    HW1 8583   3.567   5.378   5.078
 1733SOL    HW2 8584   3.487   5.252   5.051
 1733SOL     MW 8585   3.531   5.304   5.106
 1734SOL     OW 8586   4.443   5.663   5.010
 1734SOL    HW1 8587   4.519   5.719   5.024
 1734SOL    HW2 8588   4.479   5.575   4.999
 1734SOL     MW 8589   4.457   5.659   5.011
 1735SOL     OW 8590   2.372   5.031   1.481
 1735SOL    HW1 8591   2.439   4.970   1.448
 1735SOL    HW2 8592   2.422   5.109   1.506
 1735SOL     MW 8593   2.387   5.033   1.480
 1736SOL     OW 8594   0.453   5.897   1.573
 1736SOL    HW1 8595   0.386   5.894   1.641
 1736SOL    HW2 8596   0.468   5.990   1.558
 1736SOL     MW 8597   0.447   5.909   1.579
 1737SOL     OW 8598   2.828   5.489   4.083
 1737SOL    HW1 8599   2.833   5.566   4.140
 1737SOL    HW2 8600   2.740   5.455   4.097
 1737SOL     MW 8601   2.817   5.494   4.092
 1738SOL     OW 8602   2.855   4.178   0.602
 1738SOL    HW1 8603   2.849   4.273   0.603
 1738SOL    HW2 8604   2.840   4.151   0.693
 1738SOL     MW 8605   2.852   4.186   0.614
 1739SOL     OW 8606   6.058   4.388   1.148
 1739SOL    HW1 8607   6.053   4.475   1.188
 1739SOL    HW2 8608   6.152   4.374   1.134
 1739SOL     MW 8609   6.070   4.398   1.151
 1740SOL     OW 8610   2.098   2.524   0.505
 1740SOL    HW1 8611   2.067   2.577   0.432
 1740SOL    HW2 8612   2.019   2.495   0.551
 1740SOL     MW 8613   2.084   2.527   0.503
 1741SOL     OW 8614   4.953   0.278   1.082
 1741SOL    HW1 8615   4.949   0.228   1.164
 1741SOL    HW2 8616   4.864   0.313   1.071
 1741SOL     MW 8617   4.941   0.275   1.091
 1742SOL     OW 8618   1.225   5.827   5.560
 1742SOL    HW1 8619   1.222   5.848   5.466
 1742SOL    HW2 8620   1.244   5.734   5.563
 1742SOL     MW 8621   1.227   5.818   5.548
 1743SOL     OW 8622   4.755   5.993   2.451
 1743SOL    HW1 8623   4.832   6.008   2.506
 1743SOL    HW2 8624   4.711   5.918   2.491
 1743SOL     MW 8625   4.759   5.985   2.463
 1744SOL     OW 8626   2.121   2.856   5.158
 1744SOL    HW1 8627   2.172   2.805   5.222
 1744SOL    HW2 8628   2.032   2.823   5.167
 1744SOL     MW 8629   2.116   2.844   5.167
 1745SOL     OW 8630   5.786   3.794   6.043
 1745SOL    HW1 8631   5.716   3.842   6.086
 1745SOL    HW2 8632   5.861   3.853   6.045
 1745SOL     MW 8633   5.787   3.807   6.049
 1746SOL     OW 8634   1.572   5.309   4.703
 1746SOL    HW1 8635   1.543   5.255   4.629
 1746SOL    HW2 8636   1.528   5.393   4.690
 1746SOL     MW 8637   1.562   5.313   4.692
 1747SOL     OW 8638   0.134   0.462   6.117
 1747SOL    HW1 8639   0.220   0.422   6.131
 1747SOL    HW2 8640   0.076   0.412   6.174
 1747SOL     MW 8641   0.138   0.451   6.126
 1748SOL     OW 8642   4.511   1.316   3.633
 1748SOL    HW1 8643   4.557   1.243   3.674
 1748SOL    HW2 8644   4.558   1.392   3.662
 1748SOL     MW 8645   4.523   1.316   3.642
 1749SOL     OW 8646   0.168   3.720   0.633
 1749SOL    HW1 8647   0.148   3.672   0.552
 1749SOL    HW2 8648   0.264   3.729   0.631
 1749SOL     MW 8649   0.178   3.715   0.622
 1750SOL     OW 8650   1.629   3.433   1.362
 1750SOL    HW1 8651   1.719   3.418   1.333
 1750SOL    HW2 8652   1.575   3.401   1.290
 1750SOL     MW 8653   1.634   3.427   1.349
 1751SOL     OW 8654   5.869   4.377   4.276
 1751SOL    HW1 8655   5.792   4.327   4.304
 1751SOL    HW2 8656   5.871   4.452   4.335
 1751SOL     MW 8657   5.859   4.380   4.287
 1752SOL     OW 8658   5.438   5.109   1.179
 1752SOL    HW1 8659   5.373   5.118   1.249
 1752SOL    HW2 8660   5.507   5.055   1.218
 1752SOL     MW 8661   5.439   5.104   1.193
 1753SOL     OW 8662   2.518   5.614   1.779
 1753SOL    HW1 8663   2.482   5.646   1.862
 1753SOL    HW2 8664   2.444   5.572   1.735
 1753SOL     MW 8665   2.504   5.613   1.784
 1754SOL     OW 8666   2.458   1.169   2.698
 1754SOL    HW1 8667   2.545   1.159   2.660
 1754SOL    HW2 8668   2.398   1.149   2.625
 1754SOL     MW 8669   2.462   1.165   2.684
 1755SOL     OW 8670   4.922   4.768   0.411
 1755SOL    HW1 8671   4.855   4.700   0.411
 1755SOL    HW2 8672   4.995   4.729   0.459
 1755SOL     MW 8673   4.923   4.754   0.418
 1756SOL     OW 8674   0.731   4.351   1.106
 1756SOL    HW1 8675   0.775   4.326   1.187
 1756SOL    HW2 8676   0.728   4.271   1.054
 1756SOL     MW 8677   0.736   4.338   1.110
 1757SOL     OW 8678   3.246   5.108   0.117
 1757SOL    HW1 8679   3.304   5.045   0.075
 1757SOL    HW2 8680   3.253   5.187   0.064
 1757SOL     MW 8681   3.254   5.110   0.105
 1758SOL     OW 8682   5.753   5.014   2.508
 1758SOL    HW1 8683   5.807   5.002   2.586
 1758SOL    HW2 8684   5.663   5.006   2.540
 1758SOL     MW 8685   5.748   5.012   2.522
 1759SOL     OW 8686   3.554   3.195   1.078
 1759SOL    HW1 8687   3.580   3.248   1.153
 1759SOL    HW2 8688   3.580   3.247   1.002
 1759SOL     MW 8689   3.561   3.209   1.078
 1760SOL     OW 8690   5.062   2.676   3.313
 1760SOL    HW1 8691   5.093   2.752   3.360
 1760SOL    HW2 8692   5.017   2.624   3.379
 1760SOL     MW 8693   5.061   2.679   3.328
 1761SOL     OW 8694   4.492   1.694   3.337
 1761SOL    HW1 8695   4.522   1.774   3.296
 1761SOL    HW2 8696   4.497   1.628   3.267
 1761SOL     MW 8697   4.496   1.695   3.322
 1762SOL     OW 8698   5.094   1.966   1.273
 1762SOL    HW1 8699   5.022   2.009   1.319
 1762SOL    HW2 8700   5.165   1.961   1.338
 1762SOL     MW 8701   5.094   1.970   1.288
 1763SOL     OW 8702   1.414   0.295   0.008
 1763SOL    HW1 8703   1.407   0.291   0.103
 1763SOL    HW2 8704   1.405   0.389  -0.012
 1763SOL     MW 8705   1.412   0.308   0.017
 1764SOL     OW 8706   1.621   6.118   5.214
 1764SOL    HW1 8707   1.528   6.139   5.207
 1764SOL    HW2 8708   1.654   6.181   5.278
 1764SOL     MW 8709   1.613   6.129   5.221
 1765SOL     OW 8710   2.397   0.697   5.553
 1765SOL    HW1 8711   2.321   0.690   5.495
 1765SOL    HW2 8712   2.423   0.606   5.570
 1765SOL     MW 8713   2.390   0.684   5.548
 1766SOL     OW 8714   5.348   0.990   1.146
 1766SOL    HW1 8715   5.310   1.056   1.204
 1766SOL    HW2 8716   5.272   0.945   1.108
 1766SOL     MW 8717   5.334   0.992   1.148
 1767SOL     OW 8718   3.728   4.455   5.911
 1767SOL    HW1 8719   3.708   4.465   6.004
 1767SOL    HW2 8720   3.783   4.531   5.890
 1767SOL     MW 8721   3.733   4.466   5.920
 1768SOL     OW 8722   0.987   1.583   4.322
 1768SOL    HW1 8723   0.929   1.507   4.324
 1768SOL    HW2 8724   1.049   1.569   4.393
 1768SOL     MW 8725   0.987   1.573   4.331
 1769SOL     OW 8726   0.790   5.247   1.276
 1769SOL    HW1 8727   0.749   5.165   1.303
 1769SOL    HW2 8728   0.727   5.315   1.304
 1769SOL     MW 8729   0.776   5.245   1.283
 1770SOL     OW 8730   0.309   0.304   2.426
 1770SOL    HW1 8731   0.310   0.209   2.420
 1770SOL    HW2 8732   0.391   0.332   2.385
 1770SOL     MW 8733   0.320   0.296   2.420
 1771SOL     OW 8734   1.271   4.928   3.035
 1771SOL    HW1 8735   1.321   4.957   2.959
 1771SOL    HW2 8736   1.270   5.005   3.093
 1771SOL     MW 8737   1.278   4.942   3.033
 1772SOL     OW 8738   2.152   4.811   0.011
 1772SOL    HW1 8739   2.082   4.747   0.024
 1772SOL    HW2 8740   2.221   4.783   0.071
 1772SOL     MW 8741   2.152   4.799   0.021
 1773SOL     OW 8742   3.361   4.169   4.585
 1773SOL    HW1 8743   3.308   4.148   4.662
 1773SOL    HW2 8744   3.298   4.191   4.517
 1773SOL     MW 8745   3.346   4.169   4.586
 1774SOL     OW 8746   1.223   1.816   0.058
 1774SOL    HW1 8747   1.175   1.761   0.121
 1774SOL    HW2 8748   1.247   1.754  -0.012
 1774SOL     MW 8749   1.220   1.800   0.057
 1775SOL     OW 8750   0.506   0.530   3.703
 1775SOL    HW1 8751   0.498   0.588   3.778
 1775SOL    HW2 8752   0.447   0.568   3.637
 1775SOL     MW 8753   0.497   0.542   3.704
 1776SOL     OW 8754   2.979   0.453   0.627
 1776SOL    HW1 8755   3.028   0.381   0.666
 1776SOL    HW2 8756   2.901   0.411   0.589
 1776SOL     MW 8757   2.975   0.438   0.627
 1777SOL     OW 8758   1.055   4.288   1.255
 1777SOL    HW1 8759   1.090   4.355   1.313
 1777SOL    HW2 8760   0.964   4.277   1.283
 1777SOL     MW 8761   1.048   4.295   1.266
 1778SOL     OW 8762   4.542   0.964   3.275
 1778SOL    HW1 8763   4.493   0.995   3.199
 1778SOL    HW2 8764   4.561   0.872   3.256
 1778SOL     MW 8765   4.538   0.956   3.262
 1779SOL     OW 8766   5.687   4.681   3.737
 1779SOL    HW1 8767   5.728   4.766   3.726
 1779SOL    HW2 8768   5.717   4.650   3.822
 1779SOL     MW 8769   5.696   4.688   3.746
 1780SOL     OW 8770   5.132   4.770   4.147
 1780SOL    HW1 8771   5.037   4.783   4.145
 1780SOL    HW2 8772   5.160   4.815   4.227
 1780SOL     MW 8773   5.123   4.777   4.157
 1781SOL     OW 8774   0.486   0.668   3.916
 1781SOL    HW1 8775   0.512   0.750   3.872
 1781SOL    HW2 8776   0.393   0.681   3.934
 1781SOL     MW 8777   0.477   0.681   3.913
 1782SOL     OW 8778   5.044   2.631   4.981
 1782SOL    HW1 8779   5.136   2.640   5.007
 1782SOL    HW2 8780   5.012   2.557   5.032
 1782SOL     MW 8781   5.052   2.623   4.991
 1783SOL     OW 8782   5.755   2.254   3.575
 1783SOL    HW1 8783   5.796   2.180   3.528
 1783SOL    HW2 8784   5.698   2.211   3.639
 1783SOL     MW 8785   5.753   2.239   3.577
 1784SOL     OW 8786   1.309   1.853   3.068
 1784SOL    HW1 8787   1.269   1.836   3.153
 1784SOL    HW2 8788   1.281   1.780   3.013
 1784SOL     MW 8789   1.301   1.842   3.072
 1785SOL     OW 8790   2.864   3.376   5.357
 1785SOL    HW1 8791   2.959   3.376   5.340
 1785SOL    HW2 8792   2.849   3.456   5.408
 1785SOL     MW 8793   2.875   3.386   5.361
 1786SOL     OW 8794   1.319   2.173   0.854
 1786SOL    HW1 8795   1.380   2.245   0.857
 1786SOL    HW2 8796   1.240   2.206   0.896
 1786SOL     MW 8797   1.317   2.186   0.859
 1787SOL     OW 8798   4.841   0.141   5.043
 1787SOL    HW1 8799   4.929   0.118   5.072
 1787SOL    HW2 8800   4.849   0.150   4.948
 1787SOL     MW 8801   4.853   0.139   5.034
 1788SOL     OW 8802   4.492   0.798   1.132
 1788SOL    HW1 8803   4.480   0.801   1.226
 1788SOL    HW2 8804   4.555   0.727   1.117
 1788SOL     MW 8805   4.498   0.790   1.142
 1789SOL     OW 8806   1.798   5.527   4.845
 1789SOL    HW1 8807   1.722   5.551   4.793
 1789SOL    HW2 8808   1.782   5.567   4.931
 1789SOL     MW 8809   1.786   5.535   4.849
 1790SOL     OW 8810   5.730   1.428   3.788
 1790SOL    HW1 8811   5.792   1.497   3.763
 1790SOL    HW2 8812   5.769   1.386   3.864
 1790SOL     MW 8813   5.743   1.432   3.795
 1791SOL     OW 8814   2.655   2.802   5.740
 1791SOL    HW1 8815   2.747   2.778   5.755
 1791SOL    HW2 8816   2.620   2.729   5.688
 1791SOL     MW 8817   2.663   2.790   5.735
 1792SOL     OW 8818   1.350   2.211   3.951
 1792SOL    HW1 8819   1.303   2.291   3.928
 1792SOL    HW2 8820   1.380   2.225   4.041
 1792SOL     MW 8821   1.347   2.223   3.960
 1793SOL     OW 8822   4.729   1.116   0.655
 1793SOL    HW1 8823   4.681   1.034   0.674
 1793SOL    HW2 8824   4.675   1.184   0.695
 1793SOL     MW 8825   4.716   1.113   0.662
 1794SOL     OW 8826   0.881   1.902   1.879
 1794SOL    HW1 8827   0.912   1.836   1.817
 1794SOL    HW2 8828   0.906   1.986   1.838
 1794SOL     MW 8829   0.889   1.904   1.866
 1795SOL     OW 8830   5.772   1.924   2.585
 1795SOL    HW1 8831   5.726   1.910   2.502
 1795SOL    HW2 8832   5.865   1.929   2.560
 1795SOL     MW 8833   5.778   1.923   2.571
 1796SOL     OW 8834   4.103   5.984   5.230
 1796SOL    HW1 8835   4.028   5.952   5.179
 1796SOL    HW2 8836   4.076   6.071   5.259
 1796SOL     MW 8837   4.090   5.991   5.227
 1797SOL     OW 8838   1.589   0.812   5.681
 1797SOL    HW1 8839   1.661   0.762   5.643
 1797SOL    HW2 8840   1.549   0.752   5.744
 1797SOL     MW 8841   1.593   0.798   5.684
 1798SOL     OW 8842   4.686   5.950   3.103
 1798SOL    HW1 8843   4.713   5.862   3.127
 1798SOL    HW2 8844   4.621   5.938   3.034
 1798SOL     MW 8845   4.681   5.937   3.097
 1799SOL     OW 8846   1.367   0.492   5.670
 1799SOL    HW1 8847   1.362   0.402   5.700
 1799SOL    HW2 8848   1.449   0.497   5.621
 1799SOL     MW 8849   1.377   0.481   5.668
 1800SOL     OW 8850   4.548   3.434   3.842
 1800SOL    HW1 8851   4.586   3.348   3.858
 1800SOL    HW2 8852   4.478   3.418   3.778
 1800SOL     MW 8853   4.544   3.421   3.836
 1801SOL     OW 8854   2.337   2.762   2.266
 1801SOL    HW1 8855   2.329   2.749   2.171
 1801SOL    HW2 8856   2.431   2.757   2.283
 1801SOL     MW 8857   2.348   2.758   2.256
 1802SOL     OW 8858   1.716   4.298   3.400
 1802SOL    HW1 8859   1.632   4.267   3.432
 1802SOL    HW2 8860   1.778   4.273   3.469
 1802SOL     MW 8861   1.713   4.291   3.413
 1803SOL     OW 8862   2.912   6.117   1.074
 1803SOL    HW1 8863   3.002   6.144   1.056
 1803SOL    HW2 8864   2.864   6.200   1.084
 1803SOL     MW 8865   2.918   6.131   1.073
 1804SOL     OW 8866   1.139   2.292   4.828
 1804SOL    HW1 8867   1.228   2.282   4.861
 1804SOL    HW2 8868   1.132   2.230   4.756
 1804SOL     MW 8869   1.149   2.284   4.823
 1805SOL     OW 8870   3.158   2.659   4.680
 1805SOL    HW1 8871   3.074   2.613   4.670
 1805SOL    HW2 8872   3.140   2.729   4.742
 1805SOL     MW 8873   3.145   2.662   4.686
 1806SOL     OW 8874   3.643   1.493   5.911
 1806SOL    HW1 8875   3.616   1.445   5.833
 1806SOL    HW2 8876   3.712   1.438   5.950
 1806SOL     MW 8877   3.648   1.480   5.906
 1807SOL     OW 8878   4.596   3.796   4.066
 1807SOL    HW1 8879   4.556   3.882   4.078
 1807SOL    HW2 8880   4.690   3.811   4.074
 1807SOL     MW 8881   4.603   3.809   4.069
 1808SOL     OW 8882   1.837   2.793   5.148
 1808SOL    HW1 8883   1.831   2.730   5.076
 1808SOL    HW2 8884   1.838   2.877   5.105
 1808SOL     MW 8885   1.837   2.796   5.133
 1809SOL     OW 8886   4.042   2.291   1.031
 1809SOL    HW1 8887   4.135   2.311   1.025
[truncated: 940,307 more chars]
