# Supplementary material for: Identifying potential monkeypox virus inhibitors: an in silico study targeting the A42R protein
Source: Front Cell Infect Microbiol. 2024 Mar 4;14:1351737. doi: 10.3389/fcimb.2024.1351737 (PMC10945028; doi:10.3389/fcimb.2024.1351737)
Supplement: Supplementary file 2 [file DataSheet_2.zip › Supplementary_Files/ZINC000095486204/frame#03.gro]

Generated by trjconv : Protein in water t= 75000.00000
29782
    1MET      N    1   4.376   3.356   2.040
    1MET     H1    2   4.389   3.324   1.945
    1MET     H2    3   4.295   3.317   2.087
    1MET     H3    4   4.356   3.455   2.034
    1MET     CA    5   4.495   3.329   2.118
    1MET     HA    6   4.587   3.365   2.070
    1MET     CB    7   4.500   3.379   2.261
    1MET    HB1    8   4.405   3.366   2.313
    1MET    HB2    9   4.567   3.316   2.320
    1MET     CG   10   4.558   3.518   2.280
    1MET    HG1   11   4.663   3.516   2.252
    1MET    HG2   12   4.517   3.593   2.212
    1MET     SD   13   4.558   3.571   2.456
    1MET     CE   14   4.693   3.471   2.529
    1MET    HE1   15   4.672   3.364   2.529
    1MET    HE2   16   4.794   3.478   2.489
    1MET    HE3   17   4.705   3.484   2.637
    1MET      C   18   4.504   3.168   2.125
    1MET      O   19   4.414   3.105   2.181
    2ALA      N   20   4.604   3.104   2.066
    2ALA      H   21   4.676   3.155   2.016
    2ALA     CA   22   4.621   2.960   2.062
    2ALA     HA   23   4.530   2.927   2.013
    2ALA     CB   24   4.732   2.930   1.975
    2ALA    HB1   25   4.756   2.824   1.975
    2ALA    HB2   26   4.708   2.959   1.872
    2ALA    HB3   27   4.818   2.988   2.008
    2ALA      C   28   4.626   2.880   2.198
    2ALA      O   29   4.590   2.763   2.207
    3GLU      N   30   4.676   2.946   2.300
    3GLU      H   31   4.714   3.036   2.276
    3GLU     CA   32   4.703   2.887   2.429
    3GLU     HA   33   4.753   2.795   2.399
    3GLU     CB   34   4.781   2.984   2.519
    3GLU    HB1   35   4.867   3.018   2.460
    3GLU    HB2   36   4.718   3.069   2.542
    3GLU     CG   37   4.828   2.908   2.648
    3GLU    HG1   38   4.869   2.976   2.724
    3GLU    HG2   39   4.749   2.861   2.707
    3GLU     CD   40   4.937   2.816   2.627
    3GLU    OE1   41   4.908   2.689   2.624
    3GLU    OE2   42   5.054   2.858   2.606
    3GLU      C   43   4.565   2.857   2.496
    3GLU      O   44   4.550   2.749   2.555
    4TRP      N   45   4.469   2.948   2.473
    4TRP      H   46   4.475   3.036   2.423
    4TRP     CA   47   4.329   2.927   2.520
    4TRP     HA   48   4.326   2.883   2.620
    4TRP     CB   49   4.266   3.061   2.534
    4TRP    HB1   50   4.298   3.114   2.444
    4TRP    HB2   51   4.157   3.049   2.528
    4TRP     CG   52   4.297   3.145   2.660
    4TRP    CD1   53   4.373   3.256   2.660
    4TRP    HD1   54   4.426   3.296   2.574
    4TRP    CD2   55   4.277   3.113   2.798
    4TRP    NE1   56   4.391   3.304   2.789
    4TRP    HE1   57   4.447   3.387   2.804
    4TRP    CE2   58   4.336   3.216   2.878
    4TRP    CE3   59   4.210   3.009   2.867
    4TRP    HE3   60   4.154   2.938   2.809
    4TRP    CZ2   61   4.336   3.204   3.024
    4TRP    HZ2   62   4.373   3.290   3.077
    4TRP    CZ3   63   4.207   2.998   3.009
    4TRP    HZ3   64   4.164   2.914   3.062
    4TRP    CH2   65   4.270   3.095   3.090
    4TRP    HH2   66   4.267   3.088   3.198
    4TRP      C   67   4.251   2.848   2.423
    4TRP      O   68   4.145   2.792   2.455
    5HIS      N   69   4.302   2.825   2.300
    5HIS      H   70   4.394   2.862   2.283
    5HIS     CA   71   4.231   2.744   2.203
    5HIS     HA   72   4.126   2.771   2.206
    5HIS     CB   73   4.284   2.777   2.061
    5HIS    HB1   74   4.282   2.886   2.052
    5HIS    HB2   75   4.387   2.748   2.042
    5HIS     CG   76   4.196   2.714   1.947
    5HIS    ND1   77   4.064   2.754   1.929
    5HIS    CD2   78   4.217   2.603   1.864
    5HIS    HD2   79   4.298   2.532   1.863
    5HIS    CE1   80   4.017   2.680   1.832
    5HIS    HE1   81   3.913   2.676   1.806
    5HIS    NE2   82   4.107   2.593   1.786
    5HIS    HE2   83   4.090   2.524   1.714
    5HIS      C   84   4.236   2.591   2.228
    5HIS      O   85   4.140   2.526   2.186
    6LYS      N   86   4.338   2.536   2.299
    6LYS      H   87   4.420   2.592   2.315
    6LYS     CA   88   4.351   2.392   2.342
    6LYS     HA   89   4.375   2.333   2.253
    6LYS     CB   90   4.475   2.381   2.440
    6LYS    HB1   91   4.456   2.439   2.529
    6LYS    HB2   92   4.464   2.280   2.478
    6LYS     CG   93   4.614   2.404   2.371
    6LYS    HG1   94   4.624   2.318   2.305
    6LYS    HG2   95   4.604   2.498   2.317
    6LYS     CD   96   4.734   2.423   2.458
    6LYS    HD1   97   4.712   2.518   2.508
    6LYS    HD2   98   4.727   2.340   2.529
    6LYS     CE   99   4.869   2.432   2.385
    6LYS    HE1  100   4.894   2.342   2.330
    6LYS    HE2  101   4.871   2.520   2.320
    6LYS     NZ  102   4.980   2.470   2.477
    6LYS    HZ1  103   5.069   2.477   2.430
    6LYS    HZ2  104   4.967   2.563   2.515
    6LYS    HZ3  105   4.983   2.399   2.549
    6LYS      C  106   4.222   2.329   2.401
    6LYS      O  107   4.191   2.213   2.384
    7ILE      N  108   4.149   2.405   2.484
    7ILE      H  109   4.179   2.500   2.502
    7ILE     CA  110   4.028   2.367   2.562
    7ILE     HA  111   4.042   2.267   2.602
    7ILE     CB  112   4.018   2.465   2.686
    7ILE     HB  113   4.003   2.558   2.631
    7ILE    CG1  114   4.151   2.475   2.762
    7ILE   HG11  115   4.159   2.411   2.850
    7ILE   HG12  116   4.236   2.446   2.700
    7ILE    CG2  117   3.907   2.435   2.784
    7ILE   HG21  118   3.808   2.438   2.738
    7ILE   HG22  119   3.927   2.337   2.828
    7ILE   HG23  120   3.900   2.507   2.866
    7ILE     CD  121   4.199   2.612   2.819
    7ILE    HD1  122   4.171   2.690   2.748
    7ILE    HD2  123   4.139   2.630   2.908
    7ILE    HD3  124   4.305   2.611   2.840
    7ILE      C  125   3.901   2.362   2.473
    7ILE      O  126   3.811   2.279   2.491
    8ILE      N  127   3.896   2.445   2.365
    8ILE      H  128   3.982   2.496   2.353
    8ILE     CA  129   3.796   2.437   2.259
    8ILE     HA  130   3.700   2.430   2.311
    8ILE     CB  131   3.803   2.558   2.155
    8ILE     HB  132   3.902   2.556   2.112
    8ILE    CG1  133   3.792   2.693   2.233
    8ILE   HG11  134   3.861   2.703   2.317
    8ILE   HG12  135   3.812   2.774   2.164
    8ILE    CG2  136   3.705   2.554   2.037
    8ILE   HG21  137   3.719   2.644   1.977
    8ILE   HG22  138   3.731   2.469   1.975
    8ILE   HG23  139   3.600   2.539   2.059
    8ILE     CD  140   3.653   2.716   2.287
    8ILE    HD1  141   3.569   2.705   2.219
    8ILE    HD2  142   3.618   2.656   2.372
    8ILE    HD3  143   3.654   2.821   2.317
    8ILE      C  144   3.816   2.305   2.180
    8ILE      O  145   3.729   2.223   2.157
    9GLU      N  146   3.943   2.271   2.152
    9GLU      H  147   4.012   2.339   2.180
    9GLU     CA  148   4.000   2.147   2.086
    9GLU     HA  149   3.944   2.122   1.995
    9GLU     CB  150   4.156   2.164   2.050
    9GLU    HB1  151   4.208   2.231   2.120
    9GLU    HB2  152   4.214   2.071   2.046
    9GLU     CG  153   4.186   2.225   1.910
    9GLU    HG1  154   4.140   2.322   1.891
    9GLU    HG2  155   4.291   2.244   1.891
    9GLU     CD  156   4.145   2.136   1.789
    9GLU    OE1  157   4.159   2.017   1.796
    9GLU    OE2  158   4.109   2.198   1.691
    9GLU      C  159   3.978   2.021   2.179
    9GLU      O  160   4.025   1.912   2.159
   10ASP      N  161   3.869   2.026   2.261
   10ASP      H  162   3.832   2.119   2.265
   10ASP     CA  163   3.798   1.917   2.326
   10ASP     HA  164   3.844   1.827   2.285
   10ASP     CB  165   3.841   1.914   2.475
   10ASP    HB1  166   3.944   1.888   2.500
   10ASP    HB2  167   3.821   2.008   2.527
   10ASP     CG  168   3.761   1.813   2.555
   10ASP    OD1  169   3.667   1.849   2.632
   10ASP    OD2  170   3.795   1.695   2.548
   10ASP      C  171   3.644   1.919   2.298
   10ASP      O  172   3.594   1.829   2.227
   11ILE      N  173   3.579   2.030   2.335
   11ILE      H  174   3.630   2.089   2.397
   11ILE     CA  175   3.436   2.078   2.315
   11ILE     HA  176   3.371   2.013   2.374
   11ILE     CB  177   3.421   2.220   2.370
   11ILE     HB  178   3.499   2.283   2.329
   11ILE    CG1  179   3.447   2.211   2.523
   11ILE   HG11  180   3.359   2.168   2.572
   11ILE   HG12  181   3.528   2.141   2.546
   11ILE    CG2  182   3.283   2.277   2.337
   11ILE   HG21  183   3.256   2.363   2.398
   11ILE   HG22  184   3.270   2.311   2.233
   11ILE   HG23  185   3.207   2.205   2.364
   11ILE     CD  186   3.480   2.344   2.600
   11ILE    HD1  187   3.562   2.397   2.552
   11ILE    HD2  188   3.385   2.399   2.600
   11ILE    HD3  189   3.506   2.332   2.705
   11ILE      C  190   3.388   2.063   2.166
   11ILE      O  191   3.277   2.022   2.135
   12SER      N  192   3.475   2.103   2.066
   12SER      H  193   3.557   2.146   2.105
   12SER     CA  194   3.448   2.096   1.921
   12SER     HA  195   3.353   2.136   1.885
   12SER     CB  196   3.560   2.174   1.853
   12SER    HB1  197   3.557   2.148   1.747
   12SER    HB2  198   3.555   2.283   1.850
   12SER     OG  199   3.691   2.145   1.897
   12SER     HG  200   3.702   2.184   1.983
   12SER      C  201   3.446   1.947   1.870
   12SER      O  202   3.397   1.927   1.759
   13LYS      N  203   3.486   1.847   1.948
   13LYS      H  204   3.516   1.865   2.043
   13LYS     CA  205   3.493   1.705   1.905
   13LYS     HA  206   3.515   1.705   1.799
   13LYS     CB  207   3.595   1.629   1.993
   13LYS    HB1  208   3.574   1.614   2.099
   13LYS    HB2  209   3.608   1.528   1.949
   13LYS     CG  210   3.739   1.692   1.994
   13LYS    HG1  211   3.732   1.796   2.027
   13LYS    HG2  212   3.798   1.633   2.065
   13LYS     CD  213   3.815   1.692   1.856
   13LYS    HD1  214   3.847   1.588   1.843
   13LYS    HD2  215   3.739   1.721   1.784
   13LYS     CE  216   3.939   1.783   1.848
   13LYS    HE1  217   3.905   1.882   1.878
   13LYS    HE2  218   4.015   1.741   1.912
   13LYS     NZ  219   4.000   1.791   1.712
   13LYS    HZ1  220   3.930   1.818   1.646
   13LYS    HZ2  221   4.078   1.855   1.705
   13LYS    HZ3  222   4.031   1.695   1.702
   13LYS      C  223   3.356   1.629   1.921
   13LYS      O  224   3.349   1.525   1.863
   14ASN      N  225   3.242   1.678   1.984
   14ASN      H  226   3.240   1.776   2.011
   14ASN     CA  227   3.115   1.617   1.996
   14ASN     HA  228   3.109   1.520   1.948
   14ASN     CB  229   3.084   1.601   2.144
   14ASN    HB1  230   3.174   1.599   2.205
   14ASN    HB2  231   3.031   1.691   2.179
   14ASN     CG  232   2.997   1.478   2.168
   14ASN    OD1  233   2.881   1.469   2.133
   14ASN    ND2  234   3.059   1.381   2.239
   14ASN   HD21  235   3.150   1.397   2.279
   14ASN   HD22  236   3.011   1.297   2.273
   14ASN      C  237   3.002   1.710   1.935
   14ASN      O  238   3.006   1.833   1.960
   15ASN      N  239   2.906   1.651   1.863
   15ASN      H  240   2.916   1.549   1.856
   15ASN     CA  241   2.780   1.705   1.810
   15ASN     HA  242   2.803   1.803   1.770
   15ASN     CB  243   2.705   1.616   1.708
   15ASN    HB1  244   2.633   1.687   1.672
   15ASN    HB2  245   2.769   1.588   1.625
   15ASN     CG  246   2.659   1.476   1.765
   15ASN    OD1  247   2.622   1.461   1.882
   15ASN    ND2  248   2.653   1.375   1.675
   15ASN   HD21  249   2.663   1.402   1.580
   15ASN   HD22  250   2.605   1.288   1.693
   15ASN      C  251   2.689   1.758   1.927
   15ASN      O  252   2.606   1.845   1.902
   16LYS      N  253   2.698   1.702   2.046
   16LYS      H  254   2.751   1.616   2.053
   16LYS     CA  255   2.603   1.734   2.148
   16LYS     HA  256   2.500   1.719   2.114
   16LYS     CB  257   2.620   1.641   2.271
   16LYS    HB1  258   2.530   1.659   2.330
   16LYS    HB2  259   2.621   1.541   2.226
   16LYS     CG  260   2.743   1.677   2.357
   16LYS    HG1  261   2.817   1.697   2.279
   16LYS    HG2  262   2.733   1.771   2.410
   16LYS     CD  263   2.778   1.560   2.456
   16LYS    HD1  264   2.689   1.546   2.515
   16LYS    HD2  265   2.798   1.468   2.402
   16LYS     CE  266   2.886   1.600   2.549
   16LYS    HE1  267   2.975   1.600   2.487
   16LYS    HE2  268   2.871   1.699   2.592
   16LYS     NZ  269   2.899   1.494   2.651
   16LYS    HZ1  270   2.830   1.494   2.724
   16LYS    HZ2  271   2.895   1.401   2.613
   16LYS    HZ3  272   2.983   1.513   2.703
   16LYS      C  273   2.613   1.884   2.188
   16LYS      O  274   2.512   1.942   2.238
   17PHE      N  275   2.736   1.943   2.187
   17PHE      H  276   2.815   1.898   2.144
   17PHE     CA  277   2.766   2.081   2.220
   17PHE     HA  278   2.701   2.104   2.305
   17PHE     CB  279   2.915   2.089   2.258
   17PHE    HB1  280   2.973   2.051   2.173
   17PHE    HB2  281   2.933   2.196   2.269
   17PHE     CG  282   2.964   2.010   2.379
   17PHE    CD1  283   2.922   2.050   2.509
   17PHE    HD1  284   2.848   2.128   2.517
   17PHE    CD2  285   3.072   1.915   2.363
   17PHE    HD2  286   3.113   1.903   2.263
   17PHE    CE1  287   2.974   1.984   2.625
   17PHE    HE1  288   2.934   1.992   2.725
   17PHE    CE2  289   3.123   1.853   2.476
   17PHE    HE2  290   3.201   1.779   2.468
   17PHE     CZ  291   3.073   1.882   2.604
   17PHE     HZ  292   3.110   1.839   2.694
   17PHE      C  293   2.744   2.178   2.105
   17PHE      O  294   2.763   2.142   1.989
   18GLU      N  295   2.705   2.296   2.144
   18GLU      H  296   2.694   2.315   2.243
   18GLU     CA  297   2.663   2.400   2.047
   18GLU     HA  298   2.665   2.369   1.943
   18GLU     CB  299   2.514   2.442   2.070
   18GLU    HB1  300   2.491   2.449   2.178
   18GLU    HB2  301   2.482   2.537   2.027
   18GLU     CG  302   2.416   2.337   2.010
   18GLU    HG1  303   2.454   2.236   2.023
   18GLU    HG2  304   2.324   2.346   2.068
   18GLU     CD  305   2.393   2.350   1.862
   18GLU    OE1  306   2.439   2.448   1.796
   18GLU    OE2  307   2.326   2.256   1.815
   18GLU      C  308   2.764   2.514   2.065
   18GLU      O  309   2.885   2.491   2.046
   19ASP      N  310   2.721   2.639   2.087
   19ASP      H  311   2.622   2.656   2.100
   19ASP     CA  312   2.803   2.759   2.098
   19ASP     HA  313   2.863   2.782   2.010
   19ASP     CB  314   2.718   2.885   2.127
   19ASP    HB1  315   2.650   2.854   2.206
   19ASP    HB2  316   2.789   2.961   2.160
   19ASP     CG  317   2.630   2.932   2.010
   19ASP    OD1  318   2.653   3.043   1.957
   19ASP    OD2  319   2.538   2.860   1.962
   19ASP      C  320   2.899   2.734   2.218
   19ASP      O  321   2.849   2.677   2.316
   20ALA      N  322   3.027   2.778   2.211
   20ALA      H  323   3.057   2.823   2.125
   20ALA     CA  324   3.122   2.779   2.317
   20ALA     HA  325   3.066   2.811   2.405
   20ALA     CB  326   3.169   2.636   2.346
   20ALA    HB1  327   3.239   2.605   2.269
   20ALA    HB2  328   3.202   2.627   2.449
   20ALA    HB3  329   3.091   2.560   2.342
   20ALA      C  330   3.240   2.871   2.296
   20ALA      O  331   3.283   2.890   2.182
   21ALA      N  332   3.288   2.944   2.399
   21ALA      H  333   3.249   2.923   2.489
   21ALA     CA  334   3.390   3.045   2.398
   21ALA     HA  335   3.465   3.032   2.320
   21ALA     CB  336   3.347   3.193   2.350
   21ALA    HB1  337   3.427   3.266   2.357
   21ALA    HB2  338   3.312   3.192   2.246
   21ALA    HB3  339   3.267   3.237   2.410
   21ALA      C  340   3.470   3.041   2.527
   21ALA      O  341   3.420   3.002   2.639
   22ILE      N  342   3.594   3.084   2.523
   22ILE      H  343   3.625   3.101   2.429
   22ILE     CA  344   3.681   3.137   2.631
   22ILE     HA  345   3.650   3.115   2.733
   22ILE     CB  346   3.822   3.069   2.612
   22ILE     HB  347   3.864   3.121   2.524
   22ILE    CG1  348   3.826   2.922   2.554
   22ILE   HG11  349   3.757   2.916   2.471
   22ILE   HG12  350   3.927   2.891   2.526
   22ILE    CG2  351   3.906   3.089   2.739
   22ILE   HG21  352   4.012   3.100   2.716
   22ILE   HG22  353   3.875   3.184   2.782
   22ILE   HG23  354   3.891   3.012   2.815
   22ILE     CD  355   3.782   2.818   2.659
   22ILE    HD1  356   3.766   2.718   2.619
   22ILE    HD2  357   3.863   2.806   2.731
   22ILE    HD3  358   3.693   2.851   2.712
   22ILE      C  359   3.678   3.289   2.613
   22ILE      O  360   3.702   3.338   2.501
   23VAL      N  361   3.639   3.356   2.717
   23VAL      H  362   3.621   3.312   2.805
   23VAL     CA  363   3.618   3.498   2.722
   23VAL     HA  364   3.671   3.537   2.635
   23VAL     CB  365   3.463   3.522   2.709
   23VAL     HB  366   3.420   3.446   2.774
   23VAL    CG1  367   3.419   3.664   2.743
   23VAL   HG11  368   3.457   3.736   2.671
   23VAL   HG12  369   3.311   3.679   2.744
   23VAL   HG13  370   3.439   3.686   2.848
   23VAL    CG2  371   3.413   3.487   2.566
   23VAL   HG21  372   3.412   3.380   2.549
   23VAL   HG22  373   3.308   3.517   2.567
   23VAL   HG23  374   3.468   3.535   2.484
   23VAL      C  375   3.696   3.554   2.840
   23VAL      O  376   3.696   3.488   2.946
   24ASP      N  377   3.754   3.674   2.827
   24ASP      H  378   3.765   3.722   2.740
   24ASP     CA  379   3.825   3.750   2.934
   24ASP     HA  380   3.880   3.683   3.000
   24ASP     CB  381   3.932   3.849   2.868
   24ASP    HB1  382   4.004   3.785   2.817
   24ASP    HB2  383   3.883   3.909   2.792
   24ASP     CG  384   4.019   3.937   2.963
   24ASP    OD1  385   4.123   3.893   3.013
   24ASP    OD2  386   3.980   4.055   2.978
   24ASP      C  387   3.716   3.835   2.999
   24ASP      O  388   3.605   3.853   2.945
   25TYR      N  389   3.751   3.893   3.116
   25TYR      H  390   3.847   3.887   3.147
   25TYR     CA  391   3.657   3.972   3.199
   25TYR     HA  392   3.586   4.025   3.136
   25TYR     CB  393   3.564   3.893   3.296
   25TYR    HB1  394   3.496   3.965   3.341
   25TYR    HB2  395   3.491   3.832   3.243
   25TYR     CG  396   3.620   3.818   3.415
   25TYR    CD1  397   3.673   3.687   3.391
   25TYR    HD1  398   3.673   3.639   3.295
   25TYR    CD2  399   3.618   3.871   3.545
   25TYR    HD2  400   3.590   3.974   3.556
   25TYR    CE1  401   3.717   3.609   3.496
   25TYR    HE1  402   3.758   3.512   3.472
   25TYR    CE2  403   3.664   3.794   3.651
   25TYR    HE2  404   3.660   3.830   3.753
   25TYR     CZ  405   3.702   3.662   3.628
   25TYR     OH  406   3.735   3.577   3.733
   25TYR     HH  407   3.766   3.491   3.708
   25TYR      C  408   3.727   4.096   3.257
   25TYR      O  409   3.658   4.171   3.325
   26LYS      N  410   3.855   4.123   3.234
   26LYS      H  411   3.908   4.070   3.166
   26LYS     CA  412   3.915   4.234   3.308
   26LYS     HA  413   3.849   4.320   3.317
   26LYS     CB  414   3.943   4.186   3.451
   26LYS    HB1  415   3.956   4.275   3.513
   26LYS    HB2  416   3.851   4.149   3.494
   26LYS     CG  417   4.059   4.080   3.474
   26LYS    HG1  418   4.076   4.029   3.379
   26LYS    HG2  419   4.149   4.141   3.481
   26LYS     CD  420   4.041   3.988   3.605
   26LYS    HD1  421   3.992   4.043   3.685
   26LYS    HD2  422   3.977   3.901   3.587
   26LYS     CE  423   4.163   3.926   3.664
   26LYS    HE1  424   4.219   3.865   3.593
   26LYS    HE2  425   4.230   4.005   3.698
   26LYS     NZ  426   4.143   3.852   3.790
   26LYS    HZ1  427   4.089   3.908   3.854
   26LYS    HZ2  428   4.082   3.773   3.777
   26LYS    HZ3  429   4.233   3.831   3.831
   26LYS      C  430   4.048   4.294   3.251
   26LYS      O  431   4.109   4.368   3.326
   27THR      N  432   4.084   4.263   3.127
   27THR      H  433   4.026   4.193   3.082
   27THR     CA  434   4.195   4.311   3.051
   27THR     HA  435   4.217   4.409   3.094
   27THR     CB  436   4.312   4.213   3.057
   27THR     HB  437   4.403   4.261   3.020
   27THR    OG1  438   4.290   4.104   2.967
   27THR    HG1  439   4.209   4.062   2.992
   27THR    CG2  440   4.344   4.155   3.192
   27THR   HG21  441   4.381   4.228   3.265
   27THR   HG22  442   4.259   4.107   3.240
   27THR   HG23  443   4.432   4.092   3.182
   27THR      C  444   4.156   4.342   2.906
   27THR      O  445   4.212   4.431   2.842
   28THR      N  446   4.062   4.274   2.843
   28THR      H  447   4.014   4.201   2.894
   28THR     CA  448   4.018   4.290   2.700
   28THR     HA  449   4.022   4.397   2.679
   28THR     CB  450   4.120   4.229   2.600
   28THR     HB  451   4.222   4.267   2.606
   28THR    OG1  452   4.088   4.249   2.462
   28THR    HG1  453   4.018   4.185   2.462
   28THR    CG2  454   4.122   4.076   2.624
   28THR   HG21  455   4.176   4.021   2.546
   28THR   HG22  456   4.169   4.061   2.721
   28THR   HG23  457   4.021   4.035   2.620
   28THR      C  458   3.872   4.270   2.679
   28THR      O  459   3.800   4.343   2.600
   29LYS      N  460   3.808   4.187   2.764
   29LYS      H  461   3.862   4.136   2.832
   29LYS     CA  462   3.666   4.173   2.790
   29LYS     HA  463   3.655   4.108   2.877
   29LYS     CB  464   3.602   4.314   2.826
   29LYS    HB1  465   3.628   4.387   2.749
   29LYS    HB2  466   3.494   4.308   2.817
   29LYS     CG  467   3.644   4.368   2.962
   29LYS    HG1  468   3.624   4.289   3.035
   29LYS    HG2  469   3.751   4.386   2.967
   29LYS     CD  470   3.579   4.496   2.998
   29LYS    HD1  471   3.470   4.489   2.987
   29LYS    HD2  472   3.590   4.513   3.105
   29LYS     CE  473   3.641   4.610   2.920
   29LYS    HE1  474   3.748   4.613   2.940
   29LYS    HE2  475   3.620   4.597   2.814
   29LYS     NZ  476   3.584   4.740   2.956
   29LYS    HZ1  477   3.483   4.739   2.949
   29LYS    HZ2  478   3.601   4.752   3.055
   29LYS    HZ3  479   3.622   4.814   2.900
   29LYS      C  480   3.591   4.099   2.679
   29LYS      O  481   3.468   4.106   2.681
   30ASN      N  482   3.657   4.039   2.581
   30ASN      H  483   3.758   4.043   2.592
   30ASN     CA  484   3.614   3.975   2.455
   30ASN     HA  485   3.505   3.964   2.451
   30ASN     CB  486   3.660   4.058   2.335
   30ASN    HB1  487   3.626   4.006   2.245
   30ASN    HB2  488   3.623   4.160   2.330
   30ASN     CG  489   3.816   4.063   2.310
   30ASN    OD1  490   3.895   4.089   2.397
   30ASN    ND2  491   3.859   4.019   2.192
   30ASN   HD21  492   3.789   3.992   2.126
   30ASN   HD22  493   3.956   4.020   2.164
   30ASN      C  494   3.672   3.830   2.450
   30ASN      O  495   3.744   3.789   2.547
   31VAL      N  496   3.628   3.753   2.346
   31VAL      H  497   3.564   3.792   2.278
   31VAL     CA  498   3.684   3.624   2.292
   31VAL     HA  499   3.658   3.553   2.370
   31VAL     CB  500   3.620   3.583   2.161
   31VAL     HB  501   3.512   3.596   2.166
   31VAL    CG1  502   3.664   3.671   2.040
   31VAL   HG11  503   3.765   3.644   2.008
   31VAL   HG12  504   3.600   3.663   1.954
   31VAL   HG13  505   3.661   3.775   2.074
   31VAL    CG2  506   3.639   3.436   2.138
   31VAL   HG21  507   3.612   3.362   2.213
   31VAL   HG22  508   3.565   3.413   2.061
   31VAL   HG23  509   3.736   3.407   2.098
   31VAL      C  510   3.837   3.619   2.298
   31VAL      O  511   3.912   3.697   2.232
   32LEU      N  512   3.884   3.510   2.365
   32LEU      H  513   3.830   3.440   2.415
   32LEU     CA  514   4.021   3.468   2.356
   32LEU     HA  515   4.092   3.541   2.318
   32LEU     CB  516   4.069   3.420   2.495
   32LEU    HB1  517   3.998   3.341   2.521
   32LEU    HB2  518   4.172   3.390   2.478
   32LEU     CG  519   4.061   3.528   2.607
   32LEU     HG  520   3.966   3.579   2.593
   32LEU    CD1  521   4.055   3.466   2.747
   32LEU   HD11  522   3.990   3.532   2.806
   32LEU   HD12  523   4.012   3.366   2.740
   32LEU   HD13  524   4.156   3.467   2.787
   32LEU    CD2  525   4.160   3.642   2.579
   32LEU   HD21  526   4.130   3.708   2.496
   32LEU   HD22  527   4.167   3.708   2.665
   32LEU   HD23  528   4.258   3.601   2.554
   32LEU      C  529   4.038   3.347   2.258
   32LEU      O  530   4.146   3.323   2.198
   33ALA      N  531   3.938   3.261   2.258
   33ALA      H  532   3.868   3.264   2.331
   33ALA     CA  533   3.924   3.149   2.171
   33ALA     HA  534   3.951   3.183   2.070
   33ALA     CB  535   4.028   3.036   2.212
   33ALA    HB1  536   4.002   3.005   2.313
   33ALA    HB2  537   4.024   2.946   2.151
   33ALA    HB3  538   4.131   3.068   2.219
   33ALA      C  539   3.779   3.094   2.178
   33ALA      O  540   3.706   3.117   2.277
   34ALA      N  541   3.736   3.020   2.076
   34ALA      H  542   3.792   2.982   2.001
   34ALA     CA  543   3.600   2.987   2.054
   34ALA     HA  544   3.567   2.933   2.142
   34ALA     CB  545   3.508   3.113   2.034
   34ALA    HB1  546   3.530   3.169   1.942
   34ALA    HB2  547   3.407   3.074   2.043
   34ALA    HB3  548   3.521   3.187   2.112
   34ALA      C  549   3.593   2.893   1.929
   34ALA      O  550   3.688   2.875   1.849
   35ILE      N  551   3.469   2.844   1.910
   35ILE      H  552   3.394   2.892   1.960
   35ILE     CA  553   3.408   2.798   1.784
   35ILE     HA  554   3.477   2.737   1.726
   35ILE     CB  555   3.282   2.717   1.833
   35ILE     HB  556   3.213   2.787   1.881
   35ILE    CG1  557   3.332   2.606   1.935
   35ILE   HG11  558   3.408   2.547   1.884
   35ILE   HG12  559   3.381   2.651   2.021
   35ILE    CG2  560   3.209   2.655   1.718
   35ILE   HG21  561   3.280   2.598   1.659
   35ILE   HG22  562   3.115   2.605   1.740
   35ILE   HG23  563   3.183   2.738   1.652
   35ILE     CD  564   3.219   2.512   1.975
   35ILE    HD1  565   3.134   2.566   2.017
   35ILE    HD2  566   3.180   2.452   1.892
   35ILE    HD3  567   3.267   2.446   2.047
   35ILE      C  568   3.368   2.931   1.712
   35ILE      O  569   3.291   3.009   1.776
   36PRO      N  570   3.424   2.958   1.592
   36PRO     CA  571   3.437   3.094   1.542
   36PRO     HA  572   3.472   3.156   1.626
   36PRO     CB  573   3.537   3.091   1.424
   36PRO    HB1  574   3.521   3.154   1.336
   36PRO    HB2  575   3.633   3.129   1.461
   36PRO     CG  576   3.540   2.951   1.372
   36PRO    HG1  577   3.461   2.937   1.297
   36PRO    HG2  578   3.630   2.924   1.317
   36PRO     CD  579   3.497   2.867   1.500
   36PRO    HD1  580   3.445   2.776   1.470
   36PRO    HD2  581   3.588   2.840   1.553
   36PRO      C  582   3.301   3.145   1.494
   36PRO      O  583   3.230   3.065   1.428
   37ASN      N  584   3.266   3.271   1.526
   37ASN      H  585   3.335   3.318   1.582
   37ASN     CA  586   3.145   3.354   1.493
   37ASN     HA  587   3.164   3.447   1.546
   37ASN     CB  588   3.142   3.373   1.336
   37ASN    HB1  589   3.242   3.402   1.303
   37ASN    HB2  590   3.120   3.273   1.298
   37ASN     CG  591   3.054   3.487   1.297
   37ASN    OD1  592   3.016   3.572   1.375
   37ASN    ND2  593   3.039   3.494   1.160
   37ASN   HD21  594   3.093   3.431   1.102
   37ASN   HD22  595   2.994   3.572   1.115
   37ASN      C  596   3.016   3.294   1.550
   37ASN      O  597   2.902   3.337   1.521
   38ARG      N  598   3.022   3.199   1.646
   38ARG      H  599   3.115   3.160   1.659
   38ARG     CA  600   2.907   3.159   1.731
   38ARG     HA  601   2.817   3.131   1.675
   38ARG     CB  602   2.952   3.031   1.805
   38ARG    HB1  603   3.029   3.056   1.878
   38ARG    HB2  604   2.889   3.004   1.890
   38ARG     CG  605   2.990   2.906   1.724
   38ARG    HG1  606   3.063   2.928   1.646
   38ARG    HG2  607   3.033   2.823   1.780
   38ARG     CD  608   2.870   2.848   1.645
   38ARG    HD1  609   2.836   2.925   1.574
   38ARG    HD2  610   2.910   2.768   1.581
   38ARG     NE  611   2.758   2.804   1.725
   38ARG     HE  612   2.705   2.887   1.745
   38ARG     CZ  613   2.704   2.677   1.725
   38ARG    NH1  614   2.762   2.568   1.673
   38ARG   HH11  615   2.857   2.565   1.640
   38ARG   HH12  616   2.701   2.489   1.659
   38ARG    NH2  617   2.592   2.666   1.797
   38ARG   HH21  618   2.555   2.741   1.852
   38ARG   HH22  619   2.542   2.578   1.805
   38ARG      C  620   2.874   3.269   1.826
   38ARG      O  621   2.962   3.349   1.865
   39THR      N  622   2.746   3.275   1.873
   39THR      H  623   2.678   3.205   1.849
   39THR     CA  624   2.696   3.381   1.950
   39THR     HA  625   2.706   3.470   1.889
   39THR     CB  626   2.545   3.371   1.973
   39THR     HB  627   2.508   3.450   2.036
   39THR    OG1  628   2.504   3.251   2.048
   39THR    HG1  629   2.552   3.181   2.007
   39THR    CG2  630   2.467   3.371   1.840
   39THR   HG21  631   2.365   3.358   1.876
   39THR   HG22  632   2.466   3.456   1.773
   39THR   HG23  633   2.496   3.290   1.773
   39THR      C  634   2.773   3.422   2.081
   39THR      O  635   2.765   3.537   2.127
   40PHE      N  636   2.836   3.321   2.140
   40PHE      H  637   2.838   3.235   2.086
   40PHE     CA  638   2.907   3.333   2.269
   40PHE     HA  639   2.855   3.402   2.336
   40PHE     CB  640   2.919   3.190   2.336
   40PHE    HB1  641   2.969   3.120   2.270
   40PHE    HB2  642   2.994   3.194   2.416
   40PHE     CG  643   2.797   3.129   2.390
   40PHE    CD1  644   2.666   3.190   2.364
   40PHE    HD1  645   2.653   3.269   2.291
   40PHE    CD2  646   2.800   3.009   2.462
   40PHE    HD2  647   2.898   2.967   2.476
   40PHE    CE1  648   2.552   3.122   2.414
   40PHE    HE1  649   2.455   3.164   2.392
   40PHE    CE2  650   2.691   2.951   2.523
   40PHE    HE2  651   2.707   2.869   2.592
   40PHE     CZ  652   2.564   3.012   2.506
   40PHE     HZ  653   2.482   2.967   2.559
   40PHE      C  654   3.043   3.397   2.247
   40PHE      O  655   3.103   3.428   2.346
   41ALA      N  656   3.084   3.416   2.120
   41ALA      H  657   3.030   3.377   2.044
   41ALA     CA  658   3.216   3.476   2.098
   41ALA     HA  659   3.284   3.454   2.180
   41ALA     CB  660   3.265   3.405   1.970
   41ALA    HB1  661   3.194   3.420   1.889
   41ALA    HB2  662   3.359   3.448   1.936
   41ALA    HB3  663   3.277   3.297   1.984
   41ALA      C  664   3.218   3.627   2.060
   41ALA      O  665   3.313   3.686   2.008
   42LYS      N  666   3.099   3.685   2.068
   42LYS      H  667   3.041   3.617   2.114
   42LYS     CA  668   3.050   3.819   2.034
   42LYS     HA  669   3.140   3.879   2.034
   42LYS     CB  670   3.014   3.839   1.882
   42LYS    HB1  671   2.965   3.934   1.859
   42LYS    HB2  672   3.111   3.849   1.833
   42LYS     CG  673   2.928   3.725   1.824
   42LYS    HG1  674   2.979   3.629   1.833
   42LYS    HG2  675   2.834   3.712   1.878
   42LYS     CD  676   2.902   3.738   1.668
   42LYS    HD1  677   2.854   3.830   1.635
   42LYS    HD2  678   2.994   3.720   1.613
   42LYS     CE  679   2.796   3.637   1.628
   42LYS    HE1  680   2.833   3.536   1.649
   42LYS    HE2  681   2.703   3.656   1.684
   42LYS     NZ  682   2.768   3.637   1.482
   42LYS    HZ1  683   2.734   3.728   1.452
   42LYS    HZ2  684   2.846   3.603   1.428
   42LYS    HZ3  685   2.691   3.572   1.475
   42LYS      C  686   2.963   3.891   2.133
   42LYS      O  687   2.879   3.967   2.085
   43ILE      N  688   2.972   3.867   2.260
   43ILE      H  689   3.048   3.805   2.285
   43ILE     CA  690   2.884   3.934   2.364
   43ILE     HA  691   2.780   3.938   2.333
   43ILE     CB  692   2.889   3.855   2.502
   43ILE     HB  693   2.987   3.872   2.548
   43ILE    CG1  694   2.880   3.703   2.475
   43ILE   HG11  695   2.783   3.677   2.433
   43ILE   HG12  696   2.941   3.676   2.389
   43ILE    CG2  697   2.774   3.897   2.591
   43ILE   HG21  698   2.772   4.005   2.607
   43ILE   HG22  699   2.675   3.877   2.548
   43ILE   HG23  700   2.773   3.849   2.688
   43ILE     CD  701   2.914   3.620   2.600
   43ILE    HD1  702   3.021   3.622   2.619
   43ILE    HD2  703   2.862   3.660   2.686
   43ILE    HD3  704   2.888   3.515   2.600
   43ILE      C  705   2.936   4.076   2.379
   43ILE      O  706   3.051   4.095   2.351
   44ASN      N  707   2.856   4.166   2.429
   44ASN      H  708   2.761   4.136   2.445
   44ASN     CA  709   2.907   4.301   2.456
   44ASN     HA  710   2.949   4.337   2.362
   44ASN     CB  711   2.781   4.377   2.495
   44ASN    HB1  712   2.695   4.344   2.437
   44ASN    HB2  713   2.769   4.360   2.602
   44ASN     CG  714   2.793   4.529   2.512
   44ASN    OD1  715   2.873   4.581   2.588
   44ASN    ND2  716   2.699   4.604   2.448
   44ASN   HD21  717   2.643   4.558   2.377
   44ASN   HD22  718   2.708   4.704   2.449
   44ASN      C  719   3.009   4.303   2.573
   44ASN      O  720   2.985   4.237   2.675
   45PRO      N  721   3.122   4.376   2.563
   45PRO     CA  722   3.218   4.383   2.666
   45PRO     HA  723   3.251   4.286   2.703
   45PRO     CB  724   3.343   4.444   2.596
   45PRO    HB1  725   3.411   4.493   2.666
   45PRO    HB2  726   3.403   4.370   2.542
   45PRO     CG  727   3.286   4.541   2.495
   45PRO    HG1  728   3.253   4.631   2.548
   45PRO    HG2  729   3.351   4.554   2.410
   45PRO     CD  730   3.160   4.461   2.447
   45PRO    HD1  731   3.085   4.528   2.403
   45PRO    HD2  732   3.178   4.384   2.371
   45PRO      C  733   3.177   4.470   2.786
   45PRO      O  734   3.250   4.488   2.883
   46GLY      N  735   3.056   4.528   2.794
   46GLY      H  736   3.003   4.544   2.710
   46GLY     CA  737   2.997   4.576   2.928
   46GLY    HA1  738   3.062   4.593   3.013
   46GLY    HA2  739   2.957   4.675   2.903
   46GLY      C  740   2.874   4.497   2.976
   46GLY      O  741   2.829   4.522   3.088
   47GLU      N  742   2.839   4.385   2.910
   47GLU      H  743   2.897   4.368   2.829
   47GLU     CA  744   2.739   4.292   2.961
   47GLU     HA  745   2.661   4.348   3.012
   47GLU     CB  746   2.679   4.213   2.843
   47GLU    HB1  747   2.651   4.279   2.762
   47GLU    HB2  748   2.761   4.155   2.802
   47GLU     CG  749   2.554   4.125   2.870
   47GLU    HG1  750   2.525   4.067   2.782
   47GLU    HG2  751   2.589   4.050   2.941
   47GLU     CD  752   2.430   4.203   2.914
   47GLU    OE1  753   2.340   4.132   2.961
   47GLU    OE2  754   2.422   4.328   2.908
   47GLU      C  755   2.807   4.189   3.057
   47GLU      O  756   2.748   4.150   3.160
   48VAL      N  757   2.926   4.146   3.016
   48VAL      H  758   2.945   4.157   2.918
   48VAL     CA  759   3.004   4.056   3.092
   48VAL     HA  760   2.946   3.966   3.115
   48VAL     CB  761   3.134   4.005   3.021
   48VAL     HB  762   3.186   3.930   3.082
   48VAL    CG1  763   3.104   3.904   2.901
   48VAL   HG11  764   3.089   3.960   2.808
   48VAL   HG12  765   3.184   3.835   2.877
   48VAL   HG13  766   3.012   3.848   2.920
   48VAL    CG2  767   3.225   4.108   2.980
   48VAL   HG21  768   3.324   4.070   2.954
   48VAL   HG22  769   3.191   4.170   2.898
   48VAL   HG23  770   3.239   4.188   3.052
   48VAL      C  771   3.047   4.110   3.233
   48VAL      O  772   3.058   4.026   3.320
   49ILE      N  773   3.068   4.242   3.251
   49ILE      H  774   3.053   4.300   3.169
   49ILE     CA  775   3.099   4.310   3.376
   49ILE     HA  776   3.190   4.264   3.415
   49ILE     CB  777   3.134   4.456   3.345
   49ILE     HB  778   3.064   4.482   3.265
   49ILE    CG1  779   3.271   4.475   3.273
   49ILE   HG11  780   3.277   4.420   3.178
   49ILE   HG12  781   3.279   4.581   3.249
   49ILE    CG2  782   3.115   4.562   3.459
   49ILE   HG21  783   3.010   4.582   3.481
   49ILE   HG22  784   3.179   4.539   3.545
   49ILE   HG23  785   3.159   4.652   3.417
   49ILE     CD  786   3.396   4.429   3.342
   49ILE    HD1  787   3.488   4.459   3.291
   49ILE    HD2  788   3.405   4.463   3.445
   49ILE    HD3  789   3.411   4.321   3.351
   49ILE      C  790   2.992   4.282   3.483
   49ILE      O  791   3.032   4.211   3.581
   50PRO      N  792   2.863   4.319   3.467
   50PRO     CA  793   2.752   4.287   3.560
   50PRO     HA  794   2.757   4.351   3.647
   50PRO     CB  795   2.624   4.309   3.480
   50PRO    HB1  796   2.617   4.213   3.428
   50PRO    HB2  797   2.539   4.329   3.545
   50PRO     CG  798   2.660   4.424   3.387
   50PRO    HG1  799   2.600   4.432   3.296
   50PRO    HG2  800   2.644   4.523   3.429
   50PRO     CD  801   2.811   4.404   3.357
   50PRO    HD1  802   2.811   4.350   3.262
   50PRO    HD2  803   2.870   4.494   3.343
   50PRO      C  804   2.753   4.146   3.622
   50PRO      O  805   2.732   4.135   3.745
   51LEU      N  806   2.791   4.035   3.547
   51LEU      H  807   2.824   4.055   3.454
   51LEU     CA  808   2.779   3.899   3.598
   51LEU     HA  809   2.676   3.889   3.633
   51LEU     CB  810   2.814   3.808   3.477
   51LEU    HB1  811   2.921   3.808   3.457
   51LEU    HB2  812   2.790   3.704   3.501
   51LEU     CG  813   2.747   3.833   3.343
   51LEU     HG  814   2.782   3.929   3.305
   51LEU    CD1  815   2.798   3.740   3.230
   51LEU   HD11  816   2.753   3.640   3.233
   51LEU   HD12  817   2.775   3.778   3.131
   51LEU   HD13  818   2.905   3.728   3.243
   51LEU    CD2  819   2.593   3.828   3.354
   51LEU   HD21  820   2.563   3.920   3.404
   51LEU   HD22  821   2.541   3.819   3.259
   51LEU   HD23  822   2.560   3.737   3.403
   51LEU      C  823   2.880   3.861   3.712
   51LEU      O  824   2.854   3.777   3.795
   52ILE      N  825   2.993   3.936   3.725
   52ILE      H  826   3.009   4.008   3.656
   52ILE     CA  827   3.108   3.891   3.808
   52ILE     HA  828   3.098   3.789   3.845
   52ILE     CB  829   3.249   3.919   3.735
   52ILE     HB  830   3.321   3.862   3.793
   52ILE    CG1  831   3.291   4.064   3.727
   52ILE   HG11  832   3.324   4.092   3.627
   52ILE   HG12  833   3.203   4.128   3.732
   52ILE    CG2  834   3.245   3.856   3.598
   52ILE   HG21  835   3.345   3.833   3.562
   52ILE   HG22  836   3.184   3.766   3.592
   52ILE   HG23  837   3.201   3.931   3.532
   52ILE     CD  838   3.419   4.090   3.814
   52ILE    HD1  839   3.490   4.007   3.813
   52ILE    HD2  840   3.471   4.180   3.784
   52ILE    HD3  841   3.399   4.110   3.920
   52ILE      C  842   3.105   3.972   3.943
   52ILE      O  843   3.177   3.945   4.037
   53THR      N  844   3.012   4.072   3.949
   53THR      H  845   2.956   4.094   3.868
   53THR     CA  846   3.008   4.174   4.051
   53THR     HA  847   3.043   4.124   4.142
   53THR     CB  848   3.116   4.287   4.044
   53THR     HB  849   3.210   4.232   4.046
   53THR    OG1  850   3.120   4.377   4.151
   53THR    HG1  851   3.038   4.425   4.148
   53THR    CG2  852   3.106   4.375   3.916
   53THR   HG21  853   3.010   4.419   3.892
   53THR   HG22  854   3.186   4.450   3.913
   53THR   HG23  855   3.134   4.299   3.843
   53THR      C  856   2.867   4.218   4.085
   53THR      O  857   2.838   4.312   4.165
   54ASN      N  858   2.773   4.144   4.027
   54ASN      H  859   2.796   4.072   3.960
   54ASN     CA  860   2.628   4.159   4.055
   54ASN     HA  861   2.623   4.195   4.158
   54ASN     CB  862   2.557   4.271   3.969
   54ASN    HB1  863   2.630   4.350   3.951
   54ASN    HB2  864   2.539   4.248   3.864
   54ASN     CG  865   2.427   4.332   4.031
   54ASN    OD1  866   2.331   4.260   4.062
   54ASN    ND2  867   2.425   4.459   4.063
   54ASN   HD21  868   2.505   4.520   4.060
   54ASN   HD22  869   2.345   4.496   4.113
   54ASN      C  870   2.559   4.022   4.047
   54ASN      O  871   2.598   3.936   3.969
   55HIS      N  872   2.447   4.003   4.122
   55HIS      H  873   2.399   4.081   4.165
   55HIS     CA  874   2.382   3.878   4.156
   55HIS     HA  875   2.392   3.823   4.062
   55HIS     CB  876   2.446   3.798   4.274
   55HIS    HB1  877   2.551   3.777   4.258
   55HIS    HB2  878   2.450   3.861   4.362
   55HIS     CG  879   2.385   3.658   4.304
   55HIS    ND1  880   2.382   3.553   4.214
   55HIS    CD2  881   2.334   3.616   4.425
   55HIS    HD2  882   2.327   3.659   4.524
   55HIS    CE1  883   2.343   3.447   4.282
   55HIS    HE1  884   2.325   3.348   4.244
   55HIS    NE2  885   2.316   3.478   4.409
   55HIS    HE2  886   2.291   3.419   4.487
   55HIS      C  887   2.225   3.894   4.163
   55HIS      O  888   2.151   3.801   4.161
   56ASN      N  889   2.178   4.011   4.139
   56ASN      H  890   2.242   4.089   4.136
   56ASN     CA  891   2.037   4.040   4.093
   56ASN     HA  892   1.958   3.970   4.120
   56ASN     CB  893   2.004   4.188   4.137
   56ASN    HB1  894   2.053   4.218   4.229
   56ASN    HB2  895   2.051   4.268   4.080
   56ASN     CG  896   1.852   4.224   4.151
   56ASN    OD1  897   1.797   4.223   4.260
   56ASN    ND2  898   1.783   4.244   4.037
   56ASN   HD21  899   1.824   4.205   3.953
   56ASN   HD22  900   1.682   4.252   4.038
   56ASN      C  901   2.039   4.041   3.938
   56ASN      O  902   1.995   4.138   3.870
   57ILE      N  903   2.074   3.926   3.888
   57ILE      H  904   2.098   3.853   3.953
   57ILE     CA  905   2.090   3.894   3.742
   57ILE     HA  906   2.078   3.992   3.695
   57ILE     CB  907   2.236   3.847   3.727
   57ILE     HB  908   2.253   3.773   3.805
   57ILE    CG1  909   2.322   3.972   3.754
   57ILE   HG11  910   2.312   4.015   3.853
   57ILE   HG12  911   2.422   3.931   3.763
   57ILE    CG2  912   2.267   3.786   3.587
   57ILE   HG21  913   2.375   3.790   3.574
   57ILE   HG22  914   2.218   3.689   3.575
   57ILE   HG23  915   2.229   3.844   3.503
   57ILE     CD  916   2.325   4.076   3.650
   57ILE    HD1  917   2.399   4.148   3.687
   57ILE    HD2  918   2.361   4.035   3.556
   57ILE    HD3  919   2.231   4.127   3.634
   57ILE      C  920   1.976   3.785   3.721
   57ILE      O  921   1.980   3.684   3.785
   58LEU      N  922   1.878   3.809   3.635
   58LEU      H  923   1.879   3.897   3.584
   58LEU     CA  924   1.770   3.720   3.598
   58LEU     HA  925   1.795   3.625   3.647
   58LEU     CB  926   1.636   3.774   3.645
   58LEU    HB1  927   1.664   3.845   3.724
   58LEU    HB2  928   1.605   3.840   3.563
   58LEU     CG  929   1.519   3.676   3.677
   58LEU     HG  930   1.503   3.631   3.579
   58LEU    CD1  931   1.562   3.563   3.773
   58LEU   HD11  932   1.638   3.496   3.732
   58LEU   HD12  933   1.615   3.607   3.858
   58LEU   HD13  934   1.482   3.501   3.815
   58LEU    CD2  935   1.393   3.749   3.728
   58LEU   HD21  936   1.417   3.805   3.818
   58LEU   HD22  937   1.361   3.822   3.654
   58LEU   HD23  938   1.305   3.687   3.746
   58LEU      C  939   1.771   3.687   3.443
   58LEU      O  940   1.766   3.571   3.397
   59LYS      N  941   1.774   3.791   3.360
   59LYS      H  942   1.770   3.886   3.395
   59LYS     CA  943   1.750   3.785   3.215
   59LYS     HA  944   1.741   3.682   3.179
   59LYS     CB  945   1.619   3.854   3.180
   59LYS    HB1  946   1.624   3.962   3.196
   59LYS    HB2  947   1.597   3.837   3.075
   59LYS     CG  948   1.499   3.798   3.236
   59LYS    HG1  949   1.491   3.689   3.232
   59LYS    HG2  950   1.501   3.833   3.340
   59LYS     CD  951   1.368   3.861   3.168
   59LYS    HD1  952   1.348   3.966   3.189
   59LYS    HD2  953   1.362   3.840   3.061
   59LYS     CE  954   1.249   3.783   3.230
   59LYS    HE1  955   1.259   3.677   3.206
   59LYS    HE2  956   1.244   3.800   3.337
   59LYS     NZ  957   1.120   3.831   3.174
   59LYS    HZ1  958   1.115   3.926   3.208
   59LYS    HZ2  959   1.118   3.833   3.073
   59LYS    HZ3  960   1.033   3.785   3.199
   59LYS      C  961   1.867   3.857   3.135
   59LYS      O  962   1.845   3.940   3.048
   60PRO      N  963   2.003   3.829   3.165
   60PRO     CA  964   2.118   3.871   3.088
   60PRO     HA  965   2.129   3.980   3.086
   60PRO     CB  966   2.246   3.823   3.158
   60PRO    HB1  967   2.332   3.808   3.093
   60PRO    HB2  968   2.276   3.898   3.230
   60PRO     CG  969   2.186   3.707   3.237
   60PRO    HG1  970   2.199   3.627   3.164
   60PRO    HG2  971   2.242   3.659   3.318
   60PRO     CD  972   2.035   3.730   3.257
   60PRO    HD1  973   1.991   3.631   3.249
   60PRO    HD2  974   2.028   3.763   3.361
   60PRO      C  975   2.121   3.842   2.941
   60PRO      O  976   2.078   3.740   2.899
   61LEU      N  977   2.190   3.927   2.857
   61LEU      H  978   2.244   4.000   2.900
   61LEU     CA  979   2.185   3.930   2.714
   61LEU     HA  980   2.103   3.873   2.670
   61LEU     CB  981   2.174   4.072   2.657
   61LEU    HB1  982   2.245   4.131   2.715
   61LEU    HB2  983   2.205   4.086   2.554
   61LEU     CG  984   2.034   4.132   2.686
   61LEU     HG  985   2.003   4.104   2.786
   61LEU    CD1  986   2.042   4.290   2.686
   61LEU   HD11  987   2.107   4.332   2.763
   61LEU   HD12  988   2.085   4.314   2.587
   61LEU   HD13  989   1.942   4.329   2.701
   61LEU    CD2  990   1.925   4.094   2.588
   61LEU   HD21  991   1.952   4.104   2.483
   61LEU   HD22  992   1.883   3.994   2.601
   61LEU   HD23  993   1.842   4.164   2.600
   61LEU      C  994   2.316   3.865   2.661
   61LEU      O  995   2.405   3.920   2.594
   62ILE      N  996   2.333   3.738   2.694
   62ILE      H  997   2.262   3.700   2.756
   62ILE     CA  998   2.445   3.650   2.662
   62ILE     HA  999   2.538   3.704   2.684
   62ILE     CB 1000   2.440   3.524   2.756
   62ILE     HB 1001   2.345   3.478   2.727
   62ILE    CG1 1002   2.428   3.546   2.910
   62ILE   HG11 1003   2.341   3.608   2.932
   62ILE   HG12 1004   2.423   3.453   2.967
   62ILE    CG2 1005   2.554   3.428   2.724
   62ILE   HG21 1006   2.641   3.491   2.708
   62ILE   HG22 1007   2.572   3.355   2.804
   62ILE   HG23 1008   2.543   3.375   2.629
   62ILE     CD 1009   2.547   3.617   2.975
   62ILE    HD1 1010   2.644   3.575   2.948
   62ILE    HD2 1011   2.547   3.717   2.931
   62ILE    HD3 1012   2.543   3.624   3.084
   62ILE      C 1013   2.447   3.614   2.514
   62ILE      O 1014   2.417   3.505   2.475
   63GLY      N 1015   2.479   3.714   2.435
   63GLY      H 1016   2.489   3.807   2.474
   63GLY     CA 1017   2.494   3.708   2.291
   63GLY    HA1 1018   2.597   3.726   2.260
   63GLY    HA2 1019   2.490   3.605   2.258
   63GLY      C 1020   2.392   3.796   2.217
   63GLY      O 1021   2.360   3.760   2.105
   64GLN      N 1022   2.331   3.896   2.283
   64GLN      H 1023   2.375   3.925   2.370
   64GLN     CA 1024   2.225   3.988   2.244
   64GLN     HA 1025   2.231   4.061   2.324
   64GLN     CB 1026   2.259   4.060   2.116
   64GLN    HB1 1027   2.284   3.991   2.035
   64GLN    HB2 1028   2.166   4.107   2.083
   64GLN     CG 1029   2.357   4.173   2.125
   64GLN    HG1 1030   2.327   4.250   2.195
   64GLN    HG2 1031   2.460   4.147   2.151
   64GLN     CD 1032   2.385   4.251   1.993
   64GLN    OE1 1033   2.342   4.207   1.884
   64GLN    NE2 1034   2.461   4.358   1.995
   64GLN   HE21 1035   2.503   4.392   2.081
   64GLN   HE22 1036   2.487   4.405   1.910
   64GLN      C 1037   2.085   3.921   2.247
   64GLN      O 1038   1.997   3.948   2.166
   65LYS      N 1039   2.068   3.818   2.332
   65LYS      H 1040   2.148   3.792   2.390
   65LYS     CA 1041   1.953   3.730   2.341
   65LYS     HA 1042   1.866   3.787   2.306
   65LYS     CB 1043   1.981   3.604   2.252
   65LYS    HB1 1044   1.886   3.550   2.251
   65LYS    HB2 1045   1.990   3.640   2.149
   65LYS     CG 1046   2.105   3.515   2.296
   65LYS    HG1 1047   2.193   3.570   2.330
   65LYS    HG2 1048   2.070   3.450   2.376
   65LYS     CD 1049   2.150   3.416   2.181
   65LYS    HD1 1050   2.059   3.380   2.133
   65LYS    HD2 1051   2.192   3.476   2.100
   65LYS     CE 1052   2.228   3.297   2.230
   65LYS    HE1 1053   2.334   3.323   2.237
   65LYS    HE2 1054   2.194   3.268   2.329
   65LYS     NZ 1055   2.224   3.189   2.138
   65LYS    HZ1 1056   2.162   3.117   2.172
   65LYS    HZ2 1057   2.179   3.223   2.054
   65LYS    HZ3 1058   2.317   3.160   2.112
   65LYS      C 1059   1.930   3.704   2.489
   65LYS      O 1060   2.025   3.668   2.563
   66PHE      N 1061   1.811   3.723   2.543
   66PHE      H 1062   1.724   3.734   2.494
   66PHE     CA 1063   1.793   3.715   2.691
   66PHE     HA 1064   1.879   3.758   2.742
   66PHE     CB 1065   1.666   3.794   2.745
   66PHE    HB1 1066   1.690   3.817   2.848
   66PHE    HB2 1067   1.659   3.891   2.698
   66PHE     CG 1068   1.529   3.726   2.752
   66PHE    CD1 1069   1.439   3.729   2.644
   66PHE    HD1 1070   1.473   3.784   2.558
   66PHE    CD2 1071   1.488   3.667   2.873
   66PHE    HD2 1072   1.550   3.651   2.961
   66PHE    CE1 1073   1.316   3.662   2.652
   66PHE    HE1 1074   1.250   3.654   2.567
   66PHE    CE2 1075   1.363   3.596   2.877
   66PHE    HE2 1076   1.328   3.556   2.971
   66PHE     CZ 1077   1.278   3.593   2.776
   66PHE     HZ 1078   1.175   3.558   2.771
   66PHE      C 1079   1.785   3.569   2.728
   66PHE      O 1080   1.703   3.499   2.675
   67CYS      N 1081   1.857   3.533   2.832
   67CYS      H 1082   1.918   3.609   2.857
   67CYS     CA 1083   1.876   3.397   2.880
   67CYS     HA 1084   1.806   3.324   2.840
   67CYS     CB 1085   2.026   3.365   2.854
   67CYS    HB1 1086   2.103   3.426   2.901
   67CYS    HB2 1087   2.041   3.271   2.907
   67CYS     SG 1088   2.065   3.359   2.679
   67CYS     HG 1089   2.034   3.489   2.673
   67CYS      C 1090   1.842   3.407   3.029
   67CYS      O 1091   1.884   3.498   3.096
   68ILE      N 1092   1.758   3.309   3.073
   68ILE      H 1093   1.759   3.223   3.021
   68ILE     CA 1094   1.692   3.307   3.202
   68ILE     HA 1095   1.675   3.410   3.235
   68ILE     CB 1096   1.552   3.236   3.201
   68ILE     HB 1097   1.575   3.129   3.201
   68ILE    CG1 1098   1.469   3.279   3.079
   68ILE   HG11 1099   1.426   3.378   3.089
   68ILE   HG12 1100   1.527   3.290   2.988
   68ILE    CG2 1101   1.487   3.264   3.334
   68ILE   HG21 1102   1.516   3.195   3.414
   68ILE   HG22 1103   1.504   3.367   3.365
   68ILE   HG23 1104   1.379   3.265   3.342
   68ILE     CD 1105   1.347   3.191   3.055
   68ILE    HD1 1106   1.382   3.096   3.015
   68ILE    HD2 1107   1.287   3.168   3.142
   68ILE    HD3 1108   1.284   3.239   2.980
   68ILE      C 1109   1.784   3.234   3.297
   68ILE      O 1110   1.814   3.121   3.267
   69VAL      N 1111   1.822   3.296   3.416
   69VAL      H 1112   1.792   3.392   3.429
   69VAL     CA 1113   1.905   3.231   3.518
   69VAL     HA 1114   1.981   3.169   3.469
   69VAL     CB 1115   1.966   3.338   3.617
   69VAL     HB 1116   1.883   3.404   3.641
   69VAL    CG1 1117   2.022   3.279   3.750
   69VAL   HG11 1118   1.943   3.242   3.815
   69VAL   HG12 1119   2.104   3.210   3.732
   69VAL   HG13 1120   2.068   3.360   3.807
   69VAL    CG2 1121   2.072   3.416   3.536
   69VAL   HG21 1122   2.158   3.352   3.515
   69VAL   HG22 1123   2.038   3.447   3.437
   69VAL   HG23 1124   2.105   3.506   3.588
   69VAL      C 1125   1.814   3.132   3.594
   69VAL      O 1126   1.697   3.160   3.620
   70TYR      N 1127   1.867   3.019   3.637
   70TYR      H 1128   1.958   2.994   3.601
   70TYR     CA 1129   1.806   2.919   3.721
   70TYR     HA 1130   1.743   2.981   3.785
   70TYR     CB 1131   1.717   2.824   3.639
   70TYR    HB1 1132   1.645   2.772   3.703
   70TYR    HB2 1133   1.650   2.884   3.578
   70TYR     CG 1134   1.785   2.712   3.561
   70TYR    CD1 1135   1.877   2.752   3.463
   70TYR    HD1 1136   1.912   2.851   3.440
   70TYR    CD2 1137   1.727   2.584   3.567
   70TYR    HD2 1138   1.640   2.552   3.622
   70TYR    CE1 1139   1.927   2.643   3.377
   70TYR    HE1 1140   1.990   2.673   3.295
   70TYR    CE2 1141   1.779   2.482   3.487
   70TYR    HE2 1142   1.734   2.384   3.493
   70TYR     CZ 1143   1.881   2.511   3.392
   70TYR     OH 1144   1.938   2.414   3.315
   70TYR     HH 1145   2.027   2.440   3.298
   70TYR      C 1146   1.900   2.860   3.824
   70TYR      O 1147   1.855   2.805   3.920
   71THR      N 1148   2.034   2.881   3.810
   71THR      H 1149   2.066   2.945   3.738
   71THR     CA 1150   2.131   2.862   3.921
   71THR     HA 1151   2.084   2.895   4.013
   71THR     CB 1152   2.178   2.712   3.945
   71THR     HB 1153   2.227   2.683   3.852
   71THR    OG1 1154   2.064   2.633   3.961
   71THR    HG1 1155   1.992   2.686   3.931
   71THR    CG2 1156   2.277   2.685   4.065
   71THR   HG21 1157   2.301   2.580   4.086
   71THR   HG22 1158   2.362   2.752   4.052
   71THR   HG23 1159   2.224   2.713   4.156
   71THR      C 1160   2.246   2.958   3.904
   71THR      O 1161   2.281   2.993   3.790
   72ASN      N 1162   2.310   3.006   4.008
   72ASN      H 1163   2.289   2.973   4.100
   72ASN     CA 1164   2.421   3.102   3.997
   72ASN     HA 1165   2.478   3.060   3.915
   72ASN     CB 1166   2.366   3.239   3.947
   72ASN    HB1 1167   2.305   3.235   3.857
   72ASN    HB2 1168   2.304   3.295   4.016
   72ASN     CG 1169   2.477   3.337   3.910
   72ASN    OD1 1170   2.580   3.276   3.872
   72ASN    ND2 1171   2.461   3.466   3.926
   72ASN   HD21 1172   2.371   3.501   3.958
   72ASN   HD22 1173   2.533   3.533   3.905
   72ASN      C 1174   2.509   3.112   4.126
   72ASN      O 1175   2.455   3.088   4.234
   73SER      N 1176   2.636   3.137   4.116
   73SER      H 1177   2.677   3.137   4.024
   73SER     CA 1178   2.733   3.161   4.214
   73SER     HA 1179   2.683   3.225   4.287
   73SER     CB 1180   2.774   3.028   4.289
   73SER    HB1 1181   2.683   2.978   4.321
   73SER    HB2 1182   2.818   2.957   4.219
   73SER     OG 1183   2.852   3.036   4.406
   73SER     HG 1184   2.936   3.063   4.372
   73SER      C 1185   2.860   3.232   4.156
   73SER      O 1186   2.954   3.255   4.229
   74LEU      N 1187   2.859   3.275   4.028
   74LEU      H 1188   2.772   3.273   3.977
   74LEU     CA 1189   2.965   3.348   3.958
   74LEU     HA 1190   3.044   3.272   3.955
   74LEU     CB 1191   2.909   3.369   3.812
   74LEU    HB1 1192   2.861   3.276   3.780
   74LEU    HB2 1193   2.836   3.449   3.804
   74LEU     CG 1194   3.020   3.382   3.699
   74LEU     HG 1195   3.107   3.324   3.729
   74LEU    CD1 1196   2.966   3.319   3.563
   74LEU   HD11 1197   2.866   3.345   3.531
   74LEU   HD12 1198   3.036   3.340   3.482
   74LEU   HD13 1199   2.963   3.211   3.581
   74LEU    CD2 1200   3.053   3.532   3.678
   74LEU   HD21 1201   2.955   3.574   3.655
   74LEU   HD22 1202   3.098   3.589   3.760
   74LEU   HD23 1203   3.109   3.559   3.588
   74LEU      C 1204   3.029   3.477   4.014
   74LEU      O 1205   3.143   3.509   3.984
   75MET      N 1206   2.973   3.536   4.118
   75MET      H 1207   2.878   3.508   4.140
   75MET     CA 1208   3.021   3.637   4.210
   75MET     HA 1209   3.081   3.709   4.154
   75MET     CB 1210   2.891   3.712   4.258
   75MET    HB1 1211   2.833   3.721   4.167
   75MET    HB2 1212   2.828   3.658   4.329
   75MET     CG 1213   2.933   3.857   4.311
   75MET    HG1 1214   2.971   3.846   4.413
   75MET    HG2 1215   3.005   3.910   4.249
   75MET     SD 1216   2.792   3.972   4.327
   75MET     CE 1217   2.721   3.899   4.481
   75MET    HE1 1218   2.699   3.793   4.469
   75MET    HE2 1219   2.789   3.906   4.566
   75MET    HE3 1220   2.626   3.948   4.505
   75MET      C 1221   3.098   3.574   4.324
   75MET      O 1222   3.115   3.632   4.427
   76ASP      N 1223   3.153   3.453   4.301
   76ASP      H 1224   3.153   3.408   4.211
   76ASP     CA 1225   3.220   3.376   4.410
   76ASP     HA 1226   3.277   3.444   4.474
   76ASP     CB 1227   3.122   3.302   4.504
   76ASP    HB1 1228   3.052   3.379   4.536
   76ASP    HB2 1229   3.055   3.235   4.450
   76ASP     CG 1230   3.170   3.234   4.630
   76ASP    OD1 1231   3.086   3.245   4.719
   76ASP    OD2 1232   3.289   3.202   4.653
   76ASP      C 1233   3.335   3.287   4.347
   76ASP      O 1234   3.345   3.259   4.229
   77GLU      N 1235   3.427   3.246   4.437
   77GLU      H 1236   3.404   3.264   4.533
   77GLU     CA 1237   3.545   3.167   4.413
   77GLU     HA 1238   3.577   3.165   4.308
   77GLU     CB 1239   3.659   3.231   4.503
   77GLU    HB1 1240   3.670   3.336   4.475
   77GLU    HB2 1241   3.612   3.231   4.601
   77GLU     CG 1242   3.789   3.161   4.509
   77GLU    HG1 1243   3.865   3.215   4.566
   77GLU    HG2 1244   3.776   3.065   4.558
   77GLU     CD 1245   3.852   3.136   4.375
   77GLU    OE1 1246   3.823   3.216   4.285
   77GLU    OE2 1247   3.921   3.034   4.360
   77GLU      C 1248   3.518   3.021   4.455
   77GLU      O 1249   3.572   2.925   4.397
   78ASN      N 1250   3.433   3.003   4.555
   78ASN      H 1251   3.370   3.078   4.582
   78ASN     CA 1252   3.421   2.876   4.629
   78ASN     HA 1253   3.518   2.826   4.634
   78ASN     CB 1254   3.356   2.894   4.773
   78ASN    HB1 1255   3.404   2.973   4.830
   78ASN    HB2 1256   3.251   2.921   4.763
   78ASN     CG 1257   3.366   2.772   4.863
   78ASN    OD1 1258   3.271   2.695   4.878
   78ASN    ND2 1259   3.473   2.736   4.938
   78ASN   HD21 1260   3.557   2.792   4.935
   78ASN   HD22 1261   3.466   2.655   4.999
   78ASN      C 1262   3.320   2.790   4.548
   78ASN      O 1263   3.336   2.666   4.534
   79THR      N 1264   3.214   2.853   4.496
   79THR      H 1265   3.218   2.952   4.510
   79THR     CA 1266   3.129   2.801   4.388
   79THR     HA 1267   3.177   2.718   4.336
   79THR     CB 1268   2.986   2.767   4.438
   79THR     HB 1269   2.917   2.787   4.356
   79THR    OG1 1270   2.944   2.834   4.557
   79THR    HG1 1271   2.903   2.914   4.525
   79THR    CG2 1272   2.958   2.615   4.470
   79THR   HG21 1273   2.853   2.594   4.492
   79THR   HG22 1274   2.978   2.548   4.386
   79THR   HG23 1275   3.022   2.592   4.555
   79THR      C 1276   3.131   2.916   4.282
   79THR      O 1277   3.135   3.034   4.318
   80TYR      N 1278   3.127   2.889   4.150
   80TYR      H 1279   3.120   2.789   4.135
   80TYR     CA 1280   3.174   2.983   4.046
   80TYR     HA 1281   3.151   3.081   4.089
   80TYR     CB 1282   3.327   2.975   4.032
   80TYR    HB1 1283   3.360   3.043   3.954
   80TYR    HB2 1284   3.379   3.018   4.118
   80TYR     CG 1285   3.388   2.836   4.004
   80TYR    CD1 1286   3.360   2.773   3.887
   80TYR    HD1 1287   3.301   2.821   3.810
   80TYR    CD2 1288   3.466   2.774   4.102
   80TYR    HD2 1289   3.473   2.830   4.194
   80TYR    CE1 1290   3.409   2.645   3.862
   80TYR    HE1 1291   3.387   2.591   3.771
   80TYR    CE2 1292   3.520   2.643   4.078
   80TYR    HE2 1293   3.564   2.602   4.168
   80TYR     CZ 1294   3.494   2.580   3.954
   80TYR     OH 1295   3.529   2.447   3.935
   80TYR     HH 1296   3.543   2.395   4.012
   80TYR      C 1297   3.095   2.989   3.922
   80TYR      O 1298   3.138   3.060   3.830
   81ALA      N 1299   2.983   2.912   3.917
   81ALA      H 1300   2.956   2.856   3.996
   81ALA     CA 1301   2.911   2.896   3.789
   81ALA     HA 1302   2.965   2.941   3.706
   81ALA     CB 1303   2.882   2.748   3.762
   81ALA    HB1 1304   2.976   2.694   3.774
   81ALA    HB2 1305   2.818   2.703   3.838
   81ALA    HB3 1306   2.846   2.721   3.662
   81ALA      C 1307   2.773   2.974   3.781
   81ALA      O 1308   2.716   3.006   3.881
   82MET      N 1309   2.726   2.993   3.654
   82MET      H 1310   2.790   2.966   3.580
   82MET     CA 1311   2.597   3.044   3.611
   82MET     HA 1312   2.534   3.062   3.699
   82MET     CB 1313   2.598   3.180   3.532
   82MET    HB1 1314   2.671   3.244   3.582
   82MET    HB2 1315   2.638   3.163   3.432
   82MET     CG 1316   2.466   3.263   3.518
   82MET    HG1 1317   2.382   3.211   3.472
   82MET    HG2 1318   2.420   3.264   3.617
   82MET     SD 1319   2.488   3.427   3.449
   82MET     CE 1320   2.577   3.502   3.586
   82MET    HE1 1321   2.684   3.494   3.565
   82MET    HE2 1322   2.554   3.608   3.591
   82MET    HE3 1323   2.560   3.452   3.682
   82MET      C 1324   2.544   2.931   3.527
   82MET      O 1325   2.613   2.887   3.433
   83GLU      N 1326   2.422   2.892   3.549
   83GLU      H 1327   2.382   2.916   3.638
   83GLU     CA 1328   2.337   2.821   3.451
   83GLU     HA 1329   2.409   2.792   3.374
   83GLU     CB 1330   2.283   2.692   3.518
   83GLU    HB1 1331   2.257   2.706   3.623
   83GLU    HB2 1332   2.191   2.648   3.480
   83GLU     CG 1333   2.383   2.578   3.522
   83GLU    HG1 1334   2.399   2.543   3.420
   83GLU    HG2 1335   2.477   2.619   3.560
   83GLU     CD 1336   2.352   2.455   3.599
   83GLU    OE1 1337   2.333   2.350   3.532
   83GLU    OE2 1338   2.343   2.454   3.725
   83GLU      C 1339   2.213   2.902   3.401
   83GLU      O 1340   2.134   2.954   3.480
   84LEU      N 1341   2.204   2.909   3.271
   84LEU      H 1342   2.260   2.851   3.211
   84LEU     CA 1343   2.093   2.977   3.204
   84LEU     HA 1344   2.019   3.000   3.280
   84LEU     CB 1345   2.136   3.107   3.129
   84LEU    HB1 1346   2.179   3.089   3.030
   84LEU    HB2 1347   2.044   3.161   3.109
   84LEU     CG 1348   2.230   3.201   3.210
   84LEU     HG 1349   2.208   3.196   3.317
   84LEU    CD1 1350   2.378   3.166   3.185
   84LEU   HD11 1351   2.407   3.070   3.227
   84LEU   HD12 1352   2.410   3.166   3.080
   84LEU   HD13 1353   2.439   3.237   3.240
   84LEU    CD2 1354   2.210   3.345   3.181
   84LEU   HD21 1355   2.253   3.378   3.087
   84LEU   HD22 1356   2.105   3.374   3.189
   84LEU   HD23 1357   2.256   3.401   3.262
   84LEU      C 1358   2.007   2.884   3.123
   84LEU      O 1359   2.060   2.803   3.045
   85LEU      N 1360   1.868   2.894   3.126
   85LEU      H 1361   1.832   2.976   3.173
   85LEU     CA 1362   1.775   2.841   3.022
   85LEU     HA 1363   1.818   2.747   2.988
   85LEU     CB 1364   1.628   2.824   3.078
   85LEU    HB1 1365   1.596   2.918   3.123
   85LEU    HB2 1366   1.556   2.788   3.004
   85LEU     CG 1367   1.602   2.727   3.200
   85LEU     HG 1368   1.670   2.746   3.283
   85LEU    CD1 1369   1.464   2.749   3.256
   85LEU   HD11 1370   1.454   2.696   3.351
   85LEU   HD12 1371   1.449   2.856   3.271
   85LEU   HD13 1372   1.381   2.733   3.187
   85LEU    CD2 1373   1.620   2.578   3.166
   85LEU   HD21 1374   1.622   2.521   3.259
   85LEU   HD22 1375   1.543   2.531   3.105
   85LEU   HD23 1376   1.716   2.559   3.119
   85LEU      C 1377   1.772   2.944   2.908
   85LEU      O 1378   1.758   3.062   2.938
   86THR      N 1379   1.759   2.907   2.782
   86THR      H 1380   1.764   2.808   2.762
   86THR     CA 1381   1.717   2.998   2.670
   86THR     HA 1382   1.789   3.080   2.664
   86THR     CB 1383   1.748   2.922   2.539
   86THR     HB 1384   1.702   2.979   2.457
   86THR    OG1 1385   1.684   2.793   2.539
   86THR    HG1 1386   1.625   2.778   2.466
   86THR    CG2 1387   1.891   2.896   2.502
   86THR   HG21 1388   1.950   2.842   2.575
   86THR   HG22 1389   1.890   2.829   2.416
   86THR   HG23 1390   1.943   2.990   2.483
   86THR      C 1391   1.576   3.050   2.681
   86THR      O 1392   1.489   2.972   2.722
   87GLY      N 1393   1.559   3.183   2.678
   87GLY      H 1394   1.643   3.237   2.661
   87GLY     CA 1395   1.432   3.250   2.708
   87GLY    HA1 1396   1.354   3.181   2.740
   87GLY    HA2 1397   1.438   3.340   2.770
   87GLY      C 1398   1.368   3.312   2.581
   87GLY      O 1399   1.250   3.302   2.561
   88TYR      N 1400   1.456   3.352   2.491
   88TYR      H 1401   1.547   3.368   2.530
   88TYR     CA 1402   1.428   3.381   2.350
   88TYR     HA 1403   1.346   3.452   2.358
   88TYR     CB 1404   1.550   3.434   2.280
   88TYR    HB1 1405   1.521   3.473   2.184
   88TYR    HB2 1406   1.592   3.518   2.336
   88TYR     CG 1407   1.666   3.342   2.239
   88TYR    CD1 1408   1.756   3.308   2.343
   88TYR    HD1 1409   1.746   3.358   2.438
   88TYR    CD2 1410   1.709   3.302   2.107
   88TYR    HD2 1411   1.642   3.315   2.022
   88TYR    CE1 1412   1.863   3.218   2.324
   88TYR    HE1 1413   1.925   3.209   2.412
   88TYR    CE2 1414   1.809   3.206   2.092
   88TYR    HE2 1415   1.831   3.156   1.998
   88TYR     CZ 1416   1.885   3.163   2.199
   88TYR     OH 1417   1.969   3.056   2.188
   88TYR     HH 1418   1.950   3.000   2.115
   88TYR      C 1419   1.373   3.264   2.265
   88TYR      O 1420   1.328   3.287   2.151
   89ALA      N 1421   1.393   3.141   2.313
   89ALA      H 1422   1.418   3.131   2.410
   89ALA     CA 1423   1.359   3.018   2.241
   89ALA     HA 1424   1.272   3.032   2.178
   89ALA     CB 1425   1.485   2.990   2.157
   89ALA    HB1 1426   1.498   3.072   2.086
   89ALA    HB2 1427   1.578   2.990   2.213
   89ALA    HB3 1428   1.480   2.901   2.094
   89ALA      C 1429   1.341   2.906   2.344
   89ALA      O 1430   1.355   2.941   2.458
   90PRO      N 1431   1.286   2.788   2.311
   90PRO     CA 1432   1.246   2.692   2.410
   90PRO     HA 1433   1.195   2.750   2.487
   90PRO     CB 1434   1.153   2.594   2.343
   90PRO    HB1 1435   1.176   2.489   2.363
   90PRO    HB2 1436   1.051   2.622   2.366
   90PRO     CG 1437   1.176   2.609   2.193
   90PRO    HG1 1438   1.241   2.527   2.162
   90PRO    HG2 1439   1.087   2.600   2.132
   90PRO     CD 1440   1.247   2.742   2.179
   90PRO    HD1 1441   1.336   2.734   2.116
   90PRO    HD2 1442   1.178   2.817   2.139
   90PRO      C 1443   1.366   2.627   2.481
   90PRO      O 1444   1.475   2.611   2.424
   91VAL      N 1445   1.336   2.584   2.607
   91VAL      H 1446   1.242   2.610   2.633
   91VAL     CA 1447   1.441   2.545   2.705
   91VAL     HA 1448   1.495   2.638   2.724
   91VAL     CB 1449   1.372   2.490   2.833
   91VAL     HB 1450   1.452   2.453   2.898
   91VAL    CG1 1451   1.289   2.596   2.912
   91VAL   HG11 1452   1.208   2.643   2.856
   91VAL   HG12 1453   1.247   2.551   3.001
   91VAL   HG13 1454   1.348   2.687   2.924
   91VAL    CG2 1455   1.287   2.361   2.818
   91VAL   HG21 1456   1.230   2.341   2.908
   91VAL   HG22 1457   1.222   2.376   2.732
   91VAL   HG23 1458   1.357   2.282   2.793
   91VAL      C 1459   1.551   2.448   2.657
   91VAL      O 1460   1.525   2.353   2.585
   92SER      N 1461   1.680   2.487   2.688
   92SER      H 1462   1.694   2.559   2.758
   92SER     CA 1463   1.805   2.419   2.641
   92SER     HA 1464   1.782   2.315   2.666
   92SER     CB 1465   1.821   2.438   2.489
   92SER    HB1 1466   1.892   2.368   2.443
   92SER    HB2 1467   1.727   2.415   2.440
   92SER     OG 1468   1.849   2.575   2.453
   92SER     HG 1469   1.806   2.629   2.517
   92SER      C 1470   1.921   2.468   2.732
   92SER      O 1471   1.917   2.580   2.773
   93PRO      N 1472   2.021   2.392   2.779
   93PRO     CA 1473   2.124   2.426   2.878
   93PRO     HA 1474   2.062   2.471   2.956
   93PRO     CB 1475   2.185   2.292   2.918
   93PRO    HB1 1476   2.291   2.297   2.941
   93PRO    HB2 1477   2.138   2.257   3.009
   93PRO     CG 1478   2.154   2.196   2.804
   93PRO    HG1 1479   2.240   2.191   2.738
   93PRO    HG2 1480   2.130   2.097   2.842
   93PRO     CD 1481   2.027   2.249   2.748
   93PRO    HD1 1482   2.037   2.228   2.641
   93PRO    HD2 1483   1.944   2.199   2.798
   93PRO      C 1484   2.243   2.517   2.836
   93PRO      O 1485   2.334   2.469   2.774
   94ILE      N 1486   2.236   2.646   2.876
   94ILE      H 1487   2.169   2.679   2.943
   94ILE     CA 1488   2.353   2.734   2.855
   94ILE     HA 1489   2.433   2.698   2.790
   94ILE     CB 1490   2.307   2.875   2.803
   94ILE     HB 1491   2.228   2.899   2.874
   94ILE    CG1 1492   2.236   2.870   2.668
   94ILE   HG11 1493   2.306   2.838   2.592
   94ILE   HG12 1494   2.159   2.794   2.679
   94ILE    CG2 1495   2.423   2.983   2.830
   94ILE   HG21 1496   2.388   3.086   2.835
   94ILE   HG22 1497   2.451   2.970   2.935
   94ILE   HG23 1498   2.512   2.970   2.768
   94ILE     CD 1499   2.177   3.010   2.639
   94ILE    HD1 1500   2.247   3.093   2.640
   94ILE    HD2 1501   2.142   3.001   2.535
   94ILE    HD3 1502   2.094   3.040   2.703
   94ILE      C 1503   2.424   2.730   2.996
   94ILE      O 1504   2.359   2.721   3.106
   95VAL      N 1505   2.554   2.733   3.002
   95VAL      H 1506   2.605   2.723   2.916
   95VAL     CA 1507   2.638   2.725   3.122
   95VAL     HA 1508   2.588   2.782   3.201
   95VAL     CB 1509   2.637   2.577   3.172
   95VAL     HB 1510   2.533   2.546   3.180
   95VAL    CG1 1511   2.709   2.484   3.070
   95VAL   HG11 1512   2.714   2.381   3.107
   95VAL   HG12 1513   2.648   2.471   2.980
   95VAL   HG13 1514   2.810   2.521   3.051
   95VAL    CG2 1515   2.701   2.561   3.309
   95VAL   HG21 1516   2.805   2.595   3.309
   95VAL   HG22 1517   2.657   2.614   3.393
   95VAL   HG23 1518   2.702   2.456   3.338
   95VAL      C 1519   2.771   2.804   3.110
   95VAL      O 1520   2.834   2.788   3.008
   96ILE      N 1521   2.799   2.882   3.209
   96ILE      H 1522   2.738   2.868   3.288
   96ILE     CA 1523   2.912   2.969   3.222
   96ILE     HA 1524   2.975   2.970   3.133
   96ILE     CB 1525   2.880   3.121   3.235
   96ILE     HB 1526   2.854   3.127   3.341
   96ILE    CG1 1527   2.759   3.167   3.158
   96ILE   HG11 1528   2.769   3.148   3.052
   96ILE   HG12 1529   2.670   3.109   3.186
   96ILE    CG2 1530   3.012   3.210   3.221
   96ILE   HG21 1531   3.031   3.214   3.113
   96ILE   HG22 1532   2.992   3.308   3.263
   96ILE   HG23 1533   3.095   3.171   3.280
   96ILE     CD 1534   2.726   3.315   3.172
   96ILE    HD1 1535   2.718   3.335   3.279
   96ILE    HD2 1536   2.813   3.372   3.139
   96ILE    HD3 1537   2.642   3.346   3.110
   96ILE      C 1538   2.985   2.926   3.349
   96ILE      O 1539   2.926   2.903   3.452
   97ALA      N 1540   3.119   2.912   3.339
   97ALA      H 1541   3.163   2.930   3.250
   97ALA     CA 1542   3.210   2.895   3.456
   97ALA     HA 1543   3.164   2.904   3.554
   97ALA     CB 1544   3.278   2.758   3.443
   97ALA    HB1 1545   3.206   2.677   3.427
   97ALA    HB2 1546   3.343   2.754   3.356
   97ALA    HB3 1547   3.348   2.736   3.523
   97ALA      C 1548   3.314   3.008   3.450
   97ALA      O 1549   3.351   3.055   3.341
   98ARG      N 1550   3.355   3.049   3.568
   98ARG      H 1551   3.320   2.998   3.648
   98ARG     CA 1552   3.453   3.153   3.593
   98ARG     HA 1553   3.495   3.204   3.507
   98ARG     CB 1554   3.380   3.258   3.683
   98ARG    HB1 1555   3.287   3.293   3.638
   98ARG    HB2 1556   3.351   3.218   3.780
   98ARG     CG 1557   3.462   3.377   3.712
   98ARG    HG1 1558   3.553   3.344   3.763
   98ARG    HG2 1559   3.489   3.432   3.622
   98ARG     CD 1560   3.392   3.474   3.798
   98ARG    HD1 1561   3.327   3.530   3.730
   98ARG    HD2 1562   3.343   3.413   3.874
   98ARG     NE 1563   3.493   3.561   3.860
   98ARG     HE 1564   3.584   3.560   3.815
   98ARG     CZ 1565   3.481   3.635   3.970
   98ARG    NH1 1566   3.363   3.640   4.039
   98ARG   HH11 1567   3.280   3.590   4.010
   98ARG   HH12 1568   3.349   3.714   4.107
   98ARG    NH2 1569   3.584   3.706   4.014
   98ARG   HH21 1570   3.672   3.689   3.968
   98ARG   HH22 1571   3.587   3.771   4.091
   98ARG      C 1572   3.573   3.091   3.667
   98ARG      O 1573   3.555   3.025   3.765
   99THR      N 1574   3.689   3.123   3.610
   99THR      H 1575   3.695   3.156   3.515
   99THR     CA 1576   3.820   3.098   3.667
   99THR     HA 1577   3.814   3.038   3.757
   99THR     CB 1578   3.910   3.040   3.555
   99THR     HB 1579   4.000   3.003   3.604
   99THR    OG1 1580   3.957   3.122   3.452
   99THR    HG1 1581   4.045   3.145   3.476
   99THR    CG2 1582   3.835   2.920   3.479
   99THR   HG21 1583   3.776   2.854   3.542
   99THR   HG22 1584   3.766   2.961   3.405
   99THR   HG23 1585   3.910   2.854   3.435
   99THR      C 1586   3.882   3.236   3.709
   99THR      O 1587   3.811   3.337   3.704
  100HIS      N 1588   4.005   3.244   3.765
  100HIS      H 1589   4.078   3.175   3.758
  100HIS     CA 1590   4.063   3.371   3.819
  100HIS     HA 1591   3.995   3.416   3.891
  100HIS     CB 1592   4.189   3.341   3.903
  100HIS    HB1 1593   4.161   3.248   3.953
  100HIS    HB2 1594   4.266   3.313   3.831
  100HIS     CG 1595   4.233   3.445   4.003
  100HIS    ND1 1596   4.144   3.511   4.090
  100HIS    CD2 1597   4.359   3.486   4.027
  100HIS    HD2 1598   4.453   3.452   3.986
  100HIS    CE1 1599   4.216   3.609   4.149
  100HIS    HE1 1600   4.168   3.677   4.218
  100HIS    NE2 1601   4.347   3.595   4.116
  100HIS    HE2 1602   4.423   3.657   4.139
  100HIS      C 1603   4.090   3.468   3.704
  100HIS      O 1604   4.099   3.587   3.732
  101THR      N 1605   4.114   3.421   3.582
  101THR      H 1606   4.115   3.320   3.576
  101THR     CA 1607   4.152   3.501   3.458
  101THR     HA 1608   4.139   3.606   3.486
  101THR     CB 1609   4.303   3.481   3.423
  101THR     HB 1610   4.325   3.537   3.332
  101THR    OG1 1611   4.317   3.344   3.392
  101THR    HG1 1612   4.285   3.292   3.464
  101THR    CG2 1613   4.403   3.514   3.527
  101THR   HG21 1614   4.500   3.489   3.483
  101THR   HG22 1615   4.398   3.618   3.559
  101THR   HG23 1616   4.390   3.452   3.616
  101THR      C 1617   4.059   3.484   3.335
  101THR      O 1618   4.058   3.569   3.249
  102ALA      N 1619   3.970   3.385   3.332
  102ALA      H 1620   3.959   3.320   3.409
  102ALA     CA 1621   3.876   3.369   3.222
  102ALA     HA 1622   3.847   3.466   3.181
  102ALA     CB 1623   3.934   3.279   3.109
  102ALA    HB1 1624   3.860   3.271   3.029
  102ALA    HB2 1625   4.010   3.347   3.071
  102ALA    HB3 1626   3.987   3.186   3.128
  102ALA      C 1627   3.737   3.316   3.265
  102ALA      O 1628   3.718   3.263   3.378
  103LEU      N 1629   3.637   3.348   3.184
  103LEU      H 1630   3.688   3.388   3.106
  103LEU     CA 1631   3.501   3.291   3.165
  103LEU     HA 1632   3.467   3.245   3.258
  103LEU     CB 1633   3.402   3.404   3.127
  103LEU    HB1 1634   3.441   3.453   3.037
  103LEU    HB2 1635   3.312   3.350   3.098
  103LEU     CG 1636   3.366   3.508   3.233
  103LEU     HG 1637   3.456   3.564   3.260
  103LEU    CD1 1638   3.284   3.610   3.159
  103LEU   HD11 1639   3.327   3.649   3.067
  103LEU   HD12 1640   3.192   3.554   3.143
  103LEU   HD13 1641   3.273   3.698   3.223
  103LEU    CD2 1642   3.297   3.452   3.355
  103LEU   HD21 1643   3.203   3.400   3.337
  103LEU   HD22 1644   3.365   3.380   3.401
  103LEU   HD23 1645   3.271   3.534   3.422
  103LEU      C 1646   3.508   3.187   3.057
  103LEU      O 1647   3.572   3.205   2.950
  104ILE      N 1648   3.443   3.068   3.068
  104ILE      H 1649   3.398   3.056   3.158
  104ILE     CA 1650   3.419   2.959   2.970
  104ILE     HA 1651   3.484   2.970   2.883
  104ILE     CB 1652   3.462   2.824   3.048
  104ILE     HB 1653   3.405   2.815   3.141
  104ILE    CG1 1654   3.617   2.828   3.084
  104ILE   HG11 1655   3.678   2.839   2.995
  104ILE   HG12 1656   3.645   2.912   3.148
  104ILE    CG2 1657   3.432   2.697   2.969
  104ILE   HG21 1658   3.498   2.704   2.882
  104ILE   HG22 1659   3.449   2.609   3.031
  104ILE   HG23 1660   3.329   2.704   2.933
  104ILE     CD 1661   3.674   2.707   3.160
  104ILE    HD1 1662   3.605   2.666   3.234
  104ILE    HD2 1663   3.698   2.637   3.079
  104ILE    HD3 1664   3.765   2.729   3.215
  104ILE      C 1665   3.268   2.966   2.956
  104ILE      O 1666   3.192   2.952   3.050
  105PHE      N 1667   3.224   2.992   2.837
  105PHE      H 1668   3.286   3.005   2.759
  105PHE     CA 1669   3.086   2.981   2.802
  105PHE     HA 1670   3.025   2.978   2.892
  105PHE     CB 1671   3.041   3.108   2.716
  105PHE    HB1 1672   3.099   3.125   2.626
  105PHE    HB2 1673   2.937   3.091   2.687
  105PHE     CG 1674   3.032   3.237   2.785
  105PHE    CD1 1675   3.147   3.316   2.812
  105PHE    HD1 1676   3.242   3.279   2.775
  105PHE    CD2 1677   2.906   3.285   2.837
  105PHE    HD2 1678   2.816   3.229   2.819
  105PHE    CE1 1679   3.129   3.435   2.879
  105PHE    HE1 1680   3.217   3.497   2.893
  105PHE    CE2 1681   2.893   3.409   2.903
  105PHE    HE2 1682   2.797   3.449   2.931
  105PHE     CZ 1683   3.007   3.487   2.926
  105PHE     HZ 1684   2.997   3.581   2.977
  105PHE      C 1685   3.073   2.854   2.724
  105PHE      O 1686   3.157   2.818   2.638
  106LEU      N 1687   2.971   2.779   2.762
  106LEU      H 1688   2.902   2.808   2.830
  106LEU     CA 1689   2.930   2.652   2.703
  106LEU     HA 1690   2.977   2.643   2.606
  106LEU     CB 1691   2.982   2.544   2.792
  106LEU    HB1 1692   3.083   2.563   2.826
  106LEU    HB2 1693   2.912   2.534   2.875
  106LEU     CG 1694   2.990   2.399   2.741
  106LEU     HG 1695   2.887   2.369   2.717
  106LEU    CD1 1696   3.065   2.372   2.608
  106LEU   HD11 1697   3.019   2.428   2.527
  106LEU   HD12 1698   3.158   2.427   2.622
  106LEU   HD13 1699   3.068   2.269   2.574
  106LEU    CD2 1700   3.044   2.310   2.855
  106LEU   HD21 1701   3.083   2.211   2.830
  106LEU   HD22 1702   3.126   2.359   2.907
  106LEU   HD23 1703   2.958   2.297   2.921
  106LEU      C 1704   2.772   2.647   2.686
  106LEU      O 1705   2.706   2.700   2.770
  107MET      N 1706   2.729   2.561   2.595
  107MET      H 1707   2.798   2.521   2.533
  107MET     CA 1708   2.594   2.528   2.561
  107MET     HA 1709   2.539   2.527   2.654
  107MET     CB 1710   2.533   2.623   2.466
  107MET    HB1 1711   2.560   2.727   2.484
  107MET    HB2 1712   2.556   2.612   2.359
  107MET     CG 1713   2.380   2.616   2.464
  107MET    HG1 1714   2.338   2.525   2.423
  107MET    HG2 1715   2.339   2.617   2.566
  107MET     SD 1716   2.303   2.734   2.338
  107MET     CE 1717   2.151   2.651   2.298
  107MET    HE1 1718   2.099   2.705   2.219
  107MET    HE2 1719   2.170   2.550   2.264
  107MET    HE3 1720   2.105   2.649   2.396
  107MET      C 1721   2.587   2.385   2.514
  107MET      O 1722   2.684   2.339   2.449
  108GLY      N 1723   2.477   2.312   2.537
  108GLY      H 1724   2.406   2.360   2.589
  108GLY     CA 1725   2.433   2.186   2.477
  108GLY    HA1 1726   2.512   2.151   2.411
  108GLY    HA2 1727   2.420   2.107   2.552
  108GLY      C 1728   2.307   2.211   2.398
  108GLY      O 1729   2.249   2.317   2.412
  109LYS      N 1730   2.261   2.110   2.324
  109LYS      H 1731   2.323   2.036   2.298
  109LYS     CA 1732   2.134   2.099   2.258
  109LYS     HA 1733   2.103   2.191   2.207
  109LYS     CB 1734   2.138   1.974   2.166
  109LYS    HB1 1735   2.179   1.883   2.208
  109LYS    HB2 1736   2.033   1.955   2.140
  109LYS     CG 1737   2.205   1.998   2.033
  109LYS    HG1 1738   2.151   2.075   1.977
  109LYS    HG2 1739   2.300   2.046   2.056
  109LYS     CD 1740   2.228   1.874   1.951
  109LYS    HD1 1741   2.321   1.834   1.991
  109LYS    HD2 1742   2.146   1.803   1.942
  109LYS     CE 1743   2.277   1.897   1.803
  109LYS    HE1 1744   2.311   1.800   1.766
  109LYS    HE2 1745   2.194   1.925   1.738
  109LYS     NZ 1746   2.382   1.993   1.798
  109LYS    HZ1 1747   2.462   1.966   1.855
  109LYS    HZ2 1748   2.405   2.007   1.701
  109LYS    HZ3 1749   2.356   2.085   1.830
  109LYS      C 1750   2.027   2.073   2.362
  109LYS      O 1751   2.055   2.013   2.468
  110PRO      N 1752   1.897   2.106   2.339
  110PRO     CA 1753   1.784   2.050   2.415
  110PRO     HA 1754   1.786   2.097   2.514
  110PRO     CB 1755   1.656   2.096   2.339
  110PRO    HB1 1756   1.599   2.015   2.295
  110PRO    HB2 1757   1.581   2.128   2.411
  110PRO     CG 1758   1.707   2.200   2.244
  110PRO    HG1 1759   1.645   2.169   2.159
  110PRO    HG2 1760   1.672   2.298   2.274
  110PRO     CD 1761   1.859   2.194   2.234
  110PRO    HD1 1762   1.875   2.134   2.145
  110PRO    HD2 1763   1.914   2.288   2.239
  110PRO      C 1764   1.780   1.904   2.456
  110PRO      O 1765   1.742   1.871   2.563
  111THR      N 1766   1.834   1.822   2.366
  111THR      H 1767   1.845   1.850   2.270
  111THR     CA 1768   1.842   1.672   2.388
  111THR     HA 1769   1.749   1.647   2.440
  111THR     CB 1770   1.855   1.600   2.247
  111THR     HB 1771   1.897   1.501   2.271
  111THR    OG1 1772   1.938   1.667   2.160
  111THR    HG1 1773   1.906   1.747   2.118
  111THR    CG2 1774   1.716   1.579   2.182
  111THR   HG21 1775   1.663   1.669   2.152
  111THR   HG22 1776   1.729   1.511   2.099
  111THR   HG23 1777   1.648   1.525   2.249
  111THR      C 1778   1.946   1.641   2.486
  111THR      O 1779   1.946   1.524   2.536
  112THR      N 1780   2.041   1.726   2.528
  112THR      H 1781   2.033   1.811   2.475
  112THR     CA 1782   2.138   1.692   2.633
  112THR     HA 1783   2.167   1.587   2.622
  112THR     CB 1784   2.270   1.771   2.600
  112THR     HB 1785   2.351   1.743   2.667
  112THR    OG1 1786   2.248   1.912   2.606
  112THR    HG1 1787   2.168   1.935   2.561
  112THR    CG2 1788   2.313   1.754   2.451
  112THR   HG21 1789   2.236   1.788   2.382
  112THR   HG22 1790   2.398   1.818   2.428
  112THR   HG23 1791   2.336   1.650   2.428
  112THR      C 1792   2.097   1.715   2.776
  112THR      O 1793   2.012   1.804   2.789
  113SER      N 1794   2.143   1.630   2.876
  113SER      H 1795   2.197   1.547   2.849
  113SER     CA 1796   2.112   1.650   3.020
  113SER     HA 1797   2.008   1.680   3.029
  113SER     CB 1798   2.151   1.516   3.098
  113SER    HB1 1799   2.105   1.429   3.052
  113SER    HB2 1800   2.257   1.492   3.104
  113SER     OG 1801   2.095   1.527   3.229
  113SER     HG 1802   2.003   1.548   3.225
  113SER      C 1803   2.203   1.759   3.077
  113SER      O 1804   2.325   1.754   3.070
  114ARG      N 1805   2.141   1.860   3.134
  114ARG      H 1806   2.044   1.871   3.109
  114ARG     CA 1807   2.191   1.967   3.221
  114ARG     HA 1808   2.204   2.046   3.146
  114ARG     CB 1809   2.090   2.004   3.331
  114ARG    HB1 1810   1.999   2.024   3.275
  114ARG    HB2 1811   2.066   1.923   3.398
  114ARG     CG 1812   2.138   2.133   3.412
  114ARG    HG1 1813   2.232   2.112   3.463
  114ARG    HG2 1814   2.145   2.211   3.337
  114ARG     CD 1815   2.038   2.176   3.519
  114ARG    HD1 1816   1.942   2.210   3.479
  114ARG    HD2 1817   2.011   2.088   3.579
  114ARG     NE 1818   2.089   2.290   3.603
  114ARG     HE 1819   2.183   2.316   3.575
  114ARG     CZ 1820   2.033   2.338   3.711
  114ARG    NH1 1821   1.911   2.284   3.741
  114ARG   HH11 1822   1.864   2.226   3.674
  114ARG   HH12 1823   1.856   2.330   3.812
  114ARG    NH2 1824   2.095   2.426   3.785
  114ARG   HH21 1825   2.195   2.425   3.775
  114ARG   HH22 1826   2.064   2.491   3.856
  114ARG      C 1827   2.329   1.940   3.279
  114ARG      O 1828   2.431   2.010   3.257
  115ARG      N 1829   2.341   1.832   3.356
  115ARG      H 1830   2.261   1.772   3.369
  115ARG     CA 1831   2.458   1.792   3.439
  115ARG     HA 1832   2.479   1.878   3.502
  115ARG     CB 1833   2.417   1.673   3.527
  115ARG    HB1 1834   2.325   1.703   3.578
  115ARG    HB2 1835   2.396   1.580   3.474
  115ARG     CG 1836   2.513   1.646   3.651
  115ARG    HG1 1837   2.609   1.610   3.615
  115ARG    HG2 1838   2.528   1.749   3.685
  115ARG     CD 1839   2.462   1.553   3.761
  115ARG    HD1 1840   2.450   1.460   3.708
  115ARG    HD2 1841   2.535   1.528   3.838
  115ARG     NE 1842   2.346   1.606   3.835
  115ARG     HE 1843   2.329   1.705   3.824
  115ARG     CZ 1844   2.269   1.528   3.906
  115ARG    NH1 1845   2.297   1.402   3.935
  115ARG   HH11 1846   2.384   1.358   3.909
  115ARG   HH12 1847   2.229   1.343   3.980
  115ARG    NH2 1848   2.164   1.581   3.959
  115ARG   HH21 1849   2.123   1.670   3.932
  115ARG   HH22 1850   2.095   1.526   4.006
  115ARG      C 1851   2.574   1.740   3.353
  115ARG      O 1852   2.691   1.749   3.392
  116ASP      N 1853   2.546   1.685   3.234
  116ASP      H 1854   2.450   1.684   3.201
  116ASP     CA 1855   2.653   1.636   3.148
  116ASP     HA 1856   2.721   1.574   3.208
  116ASP     CB 1857   2.607   1.540   3.033
  116ASP    HB1 1858   2.539   1.468   3.077
  116ASP    HB2 1859   2.549   1.593   2.957
  116ASP     CG 1860   2.720   1.459   2.964
  116ASP    OD1 1861   2.813   1.399   3.034
  116ASP    OD2 1862   2.711   1.446   2.841
  116ASP      C 1863   2.738   1.747   3.084
  116ASP      O 1864   2.858   1.726   3.058
  117VAL      N 1865   2.667   1.853   3.053
  117VAL      H 1866   2.570   1.827   3.056
  117VAL     CA 1867   2.717   1.982   2.998
  117VAL     HA 1868   2.780   1.961   2.912
  117VAL     CB 1869   2.594   2.079   2.953
  117VAL     HB 1870   2.540   2.128   3.034
  117VAL    CG1 1871   2.642   2.194   2.868
  117VAL   HG11 1872   2.571   2.277   2.873
  117VAL   HG12 1873   2.738   2.240   2.891
  117VAL   HG13 1874   2.654   2.168   2.763
  117VAL    CG2 1875   2.490   2.007   2.867
  117VAL   HG21 1876   2.408   2.073   2.838
  117VAL   HG22 1877   2.540   1.978   2.775
  117VAL   HG23 1878   2.445   1.921   2.916
  117VAL      C 1879   2.800   2.048   3.110
  117VAL      O 1880   2.917   2.081   3.093
  118TYR      N 1881   2.738   2.059   3.228
  118TYR      H 1882   2.642   2.028   3.222
  118TYR     CA 1883   2.787   2.118   3.353
  118TYR     HA 1884   2.797   2.226   3.339
  118TYR     CB 1885   2.680   2.106   3.467
  118TYR    HB1 1886   2.588   2.151   3.432
  118TYR    HB2 1887   2.655   2.000   3.478
  118TYR     CG 1888   2.712   2.173   3.599
  118TYR    CD1 1889   2.682   2.112   3.725
  118TYR    HD1 1890   2.632   2.017   3.731
  118TYR    CD2 1891   2.778   2.300   3.607
  118TYR    HD2 1892   2.811   2.350   3.517
  118TYR    CE1 1893   2.721   2.170   3.845
  118TYR    HE1 1894   2.694   2.120   3.937
  118TYR    CE2 1895   2.827   2.354   3.722
  118TYR    HE2 1896   2.900   2.433   3.729
  118TYR     CZ 1897   2.794   2.289   3.841
  118TYR     OH 1898   2.825   2.352   3.961
  118TYR     HH 1899   2.830   2.284   4.027
  118TYR      C 1900   2.924   2.058   3.399
  118TYR      O 1901   3.014   2.132   3.416
  119ARG      N 1902   2.934   1.926   3.397
  119ARG      H 1903   2.859   1.863   3.374
  119ARG     CA 1904   3.054   1.847   3.429
  119ARG     HA 1905   3.086   1.875   3.529
  119ARG     CB 1906   2.997   1.702   3.423
  119ARG    HB1 1907   2.920   1.697   3.500
  119ARG    HB2 1908   2.945   1.687   3.328
  119ARG     CG 1909   3.096   1.588   3.443
  119ARG    HG1 1910   3.177   1.593   3.371
  119ARG    HG2 1911   3.141   1.605   3.541
  119ARG     CD 1912   3.024   1.448   3.443
  119ARG    HD1 1913   3.083   1.373   3.495
  119ARG    HD2 1914   2.931   1.466   3.497
  119ARG     NE 1915   3.006   1.413   3.302
  119ARG     HE 1916   2.913   1.389   3.271
  119ARG     CZ 1917   3.097   1.384   3.209
  119ARG    NH1 1918   3.224   1.375   3.242
  119ARG   HH11 1919   3.249   1.396   3.338
  119ARG   HH12 1920   3.295   1.350   3.175
  119ARG    NH2 1921   3.059   1.360   3.085
  119ARG   HH21 1922   2.962   1.369   3.057
  119ARG   HH22 1923   3.123   1.320   3.018
  119ARG      C 1924   3.167   1.869   3.330
  119ARG      O 1925   3.280   1.869   3.377
  120THR      N 1926   3.151   1.897   3.201
  120THR      H 1927   3.058   1.900   3.160
  120THR     CA 1928   3.265   1.938   3.114
  120THR     HA 1929   3.352   1.874   3.126
  120THR     CB 1930   3.225   1.920   2.967
  120THR     HB 1931   3.124   1.960   2.958
  120THR    OG1 1932   3.225   1.783   2.941
  120THR    HG1 1933   3.310   1.745   2.956
  120THR    CG2 1934   3.318   1.980   2.856
  120THR   HG21 1935   3.416   1.960   2.899
  120THR   HG22 1936   3.307   1.920   2.766
  120THR   HG23 1937   3.310   2.087   2.836
  120THR      C 1938   3.307   2.079   3.133
  120THR      O 1939   3.429   2.108   3.130
  121CYS      N 1940   3.210   2.162   3.168
  121CYS      H 1941   3.115   2.129   3.163
  121CYS     CA 1942   3.230   2.311   3.197
  121CYS     HA 1943   3.302   2.347   3.124
  121CYS     CB 1944   3.100   2.385   3.195
  121CYS    HB1 1945   3.032   2.352   3.117
  121CYS    HB2 1946   3.038   2.359   3.281
  121CYS     SG 1947   3.121   2.561   3.171
  121CYS     HG 1948   3.178   2.552   3.051
  121CYS      C 1949   3.305   2.332   3.328
  121CYS      O 1950   3.404   2.406   3.333
  122ARG      N 1951   3.263   2.259   3.425
  122ARG      H 1952   3.183   2.199   3.413
  122ARG     CA 1953   3.324   2.255   3.559
  122ARG     HA 1954   3.341   2.359   3.587
  122ARG     CB 1955   3.226   2.188   3.656
  122ARG    HB1 1956   3.137   2.250   3.666
  122ARG    HB2 1957   3.187   2.099   3.607
  122ARG     CG 1958   3.280   2.157   3.797
  122ARG    HG1 1959   3.355   2.078   3.783
  122ARG    HG2 1960   3.323   2.245   3.845
  122ARG     CD 1961   3.163   2.097   3.884
  122ARG    HD1 1962   3.072   2.157   3.885
  122ARG    HD2 1963   3.122   2.007   3.838
  122ARG     NE 1964   3.223   2.069   4.015
  122ARG     HE 1965   3.252   1.973   4.009
  122ARG     CZ 1966   3.230   2.141   4.132
  122ARG    NH1 1967   3.172   2.256   4.134
  122ARG   HH11 1968   3.132   2.294   4.049
  122ARG   HH12 1969   3.170   2.316   4.215
  122ARG    NH2 1970   3.289   2.084   4.235
  122ARG   HH21 1971   3.298   1.984   4.245
  122ARG   HH22 1972   3.316   2.128   4.322
  122ARG      C 1973   3.456   2.186   3.555
  122ARG      O 1974   3.542   2.234   3.625
  123ASP      N 1975   3.477   2.070   3.484
  123ASP      H 1976   3.389   2.034   3.453
  123ASP     CA 1977   3.602   2.004   3.461
  123ASP     HA 1978   3.637   1.980   3.562
  123ASP     CB 1979   3.580   1.874   3.383
  123ASP    HB1 1980   3.536   1.796   3.445
  123ASP    HB2 1981   3.511   1.888   3.300
  123ASP     CG 1982   3.707   1.814   3.337
  123ASP    OD1 1983   3.811   1.826   3.400
  123ASP    OD2 1984   3.700   1.739   3.243
  123ASP      C 1985   3.699   2.110   3.401
  123ASP      O 1986   3.804   2.126   3.464
  124HIS      N 1987   3.669   2.175   3.289
  124HIS      H 1988   3.581   2.152   3.246
  124HIS     CA 1989   3.759   2.266   3.226
  124HIS     HA 1990   3.849   2.203   3.226
  124HIS     CB 1991   3.716   2.288   3.079
  124HIS    HB1 1992   3.616   2.329   3.067
  124HIS    HB2 1993   3.783   2.369   3.053
  124HIS     CG 1994   3.741   2.169   2.990
  124HIS    ND1 1995   3.851   2.086   3.001
  124HIS    CD2 1996   3.665   2.133   2.878
  124HIS    HD2 1997   3.577   2.176   2.832
  124HIS    CE1 1998   3.833   1.995   2.902
  124HIS    HE1 1999   3.883   1.906   2.868
  124HIS    NE2 2000   3.732   2.026   2.822
  124HIS    HE2 2001   3.710   1.967   2.743
  124HIS      C 2002   3.788   2.396   3.304
  124HIS      O 2003   3.895   2.455   3.288
  125ALA      N 2004   3.698   2.433   3.396
  125ALA      H 2005   3.607   2.389   3.401
  125ALA     CA 2006   3.719   2.533   3.497
  125ALA     HA 2007   3.758   2.618   3.440
  125ALA     CB 2008   3.586   2.564   3.561
  125ALA    HB1 2009   3.579   2.665   3.600
  125ALA    HB2 2010   3.507   2.566   3.486
  125ALA    HB3 2011   3.564   2.488   3.636
  125ALA      C 2012   3.826   2.484   3.594
  125ALA      O 2013   3.916   2.557   3.632
  126THR      N 2014   3.808   2.362   3.646
  126THR      H 2015   3.730   2.306   3.614
  126THR     CA 2016   3.888   2.292   3.752
  126THR     HA 2017   3.878   2.360   3.836
  126THR     CB 2018   3.814   2.155   3.788
  126THR     HB 2019   3.783   2.104   3.696
  126THR    OG1 2020   3.696   2.177   3.863
  126THR    HG1 2021   3.647   2.239   3.811
  126THR    CG2 2022   3.898   2.072   3.882
  126THR   HG21 2023   3.992   2.051   3.831
  126THR   HG22 2024   3.919   2.107   3.984
  126THR   HG23 2025   3.858   1.971   3.889
  126THR      C 2026   4.037   2.290   3.703
  126THR      O 2027   4.117   2.352   3.767
  127ARG      N 2028   4.067   2.212   3.593
  127ARG      H 2029   3.984   2.172   3.551
  127ARG     CA 2030   4.202   2.204   3.532
  127ARG     HA 2031   4.259   2.133   3.592
  127ARG     CB 2032   4.197   2.140   3.389
  127ARG    HB1 2033   4.144   2.203   3.318
  127ARG    HB2 2034   4.301   2.143   3.358
  127ARG     CG 2035   4.131   1.999   3.387
  127ARG    HG1 2036   4.180   1.952   3.472
  127ARG    HG2 2037   4.023   2.004   3.401
  127ARG     CD 2038   4.153   1.930   3.249
  127ARG    HD1 2039   4.132   1.990   3.161
  127ARG    HD2 2040   4.245   1.876   3.225
  127ARG     NE 2041   4.038   1.832   3.220
  127ARG     HE 2042   3.965   1.838   3.288
  127ARG     CZ 2043   4.023   1.753   3.114
  127ARG    NH1 2044   4.120   1.749   3.030
  127ARG   HH11 2045   4.187   1.824   3.017
  127ARG   HH12 2046   4.110   1.684   2.954
  127ARG    NH2 2047   3.908   1.691   3.091
  127ARG   HH21 2048   3.835   1.705   3.159
  127ARG   HH22 2049   3.894   1.626   3.016
  127ARG      C 2050   4.275   2.345   3.531
  127ARG      O 2051   4.389   2.349   3.576
  128VAL      N 2052   4.204   2.461   3.503
  128VAL      H 2053   4.108   2.462   3.472
  128VAL     CA 2054   4.266   2.593   3.487
  128VAL     HA 2055   4.372   2.584   3.465
  128VAL     CB 2056   4.193   2.662   3.374
  128VAL     HB 2057   4.094   2.676   3.418
  128VAL    CG1 2058   4.225   2.811   3.337
  128VAL   HG11 2059   4.214   2.875   3.425
  128VAL   HG12 2060   4.318   2.819   3.282
  128VAL   HG13 2061   4.150   2.838   3.263
  128VAL    CG2 2062   4.183   2.587   3.248
  128VAL   HG21 2063   4.280   2.566   3.202
  128VAL   HG22 2064   4.130   2.493   3.263
  128VAL   HG23 2065   4.130   2.643   3.171
  128VAL      C 2066   4.270   2.677   3.615
  128VAL      O 2067   4.368   2.749   3.646
  129ARG      N 2068   4.171   2.657   3.704
  129ARG      H 2069   4.094   2.602   3.671
  129ARG     CA 2070   4.163   2.724   3.837
  129ARG     HA 2071   4.178   2.829   3.812
  129ARG     CB 2072   4.022   2.696   3.897
  129ARG    HB1 2073   4.001   2.591   3.880
  129ARG    HB2 2074   4.025   2.692   4.006
  129ARG     CG 2075   3.918   2.791   3.825
  129ARG    HG1 2076   3.960   2.890   3.840
  129ARG    HG2 2077   3.934   2.779   3.717
  129ARG     CD 2078   3.775   2.787   3.861
  129ARG    HD1 2079   3.717   2.759   3.773
  129ARG    HD2 2080   3.767   2.700   3.926
  129ARG     NE 2081   3.724   2.902   3.934
  129ARG     HE 2082   3.647   2.950   3.888
  129ARG     CZ 2083   3.770   2.952   4.048
  129ARG    NH1 2084   3.860   2.890   4.129
  129ARG   HH11 2085   3.898   2.800   4.106
  129ARG   HH12 2086   3.882   2.922   4.222
  129ARG    NH2 2087   3.713   3.066   4.085
  129ARG   HH21 2088   3.636   3.111   4.036
  129ARG   HH22 2089   3.750   3.120   4.161
  129ARG      C 2090   4.267   2.660   3.930
  129ARG      O 2091   4.330   2.732   4.010
  130ALA      N 2092   4.278   2.531   3.924
  130ALA      H 2093   4.211   2.488   3.863
  130ALA     CA 2094   4.360   2.443   4.015
  130ALA     HA 2095   4.349   2.460   4.122
  130ALA     CB 2096   4.328   2.292   4.005
  130ALA    HB1 2097   4.399   2.228   4.056
  130ALA    HB2 2098   4.233   2.268   4.052
  130ALA    HB3 2099   4.327   2.267   3.899
  130ALA      C 2100   4.514   2.458   3.987
  130ALA      O 2101   4.600   2.413   4.060
  131THR      N 2102   4.550   2.526   3.879
  131THR      H 2103   4.472   2.554   3.821
  131THR     CA 2104   4.685   2.566   3.835
  131THR     HA 2105   4.747   2.513   3.908
  131THR     CB 2106   4.716   2.505   3.702
  131THR     HB 2107   4.670   2.406   3.712
  131THR    OG1 2108   4.851   2.491   3.668
  131THR    HG1 2109   4.905   2.481   3.744
  131THR    CG2 2110   4.642   2.574   3.583
  131THR   HG21 2111   4.674   2.676   3.563
  131THR   HG22 2112   4.645   2.513   3.492
  131THR   HG23 2113   4.537   2.563   3.610
  131THR      C 2114   4.701   2.720   3.842
  131THR      O 2115   4.808   2.771   3.819
  132GLY      N 2116   4.598   2.803   3.879
  132GLY      H 2117   4.510   2.753   3.887
  132GLY     CA 2118   4.607   2.946   3.914
  132GLY    HA1 2119   4.543   2.972   3.998
  132GLY    HA2 2120   4.710   2.969   3.942
  132GLY      C 2121   4.564   3.044   3.800
  132GLY      O 2122   4.592   3.164   3.805
  133ASN      N 2123   4.483   2.993   3.703
  133ASN      H 2124   4.468   2.893   3.698
  133ASN     CA 2125   4.427   3.079   3.599
  133ASN     HA 2126   4.467   3.180   3.606
  133ASN     CB 2127   4.461   3.022   3.458
  133ASN    HB1 2128   4.468   2.913   3.457
  133ASN    HB2 2129   4.389   3.039   3.378
  133ASN     CG 2130   4.602   3.075   3.418
  133ASN    OD1 2131   4.697   3.010   3.452
  133ASN    ND2 2132   4.601   3.191   3.355
  133ASN   HD21 2133   4.515   3.239   3.334
  133ASN   HD22 2134   4.691   3.226   3.323
  133ASN      C 2135   4.283   3.103   3.624
  133ASN     O1 2136   4.223   3.072   3.730
  133ASN     O2 2137   4.212   3.177   3.550
  134UNK    C00 2138   4.833   3.604   2.915
  134UNK    C01 2139   4.885   3.476   2.888
  134UNK    C02 2140   4.717   3.621   2.992
  134UNK    C03 2141   5.010   3.455   2.820
  134UNK    C04 2142   4.820   3.353   2.937
  134UNK    C05 2143   4.646   3.505   3.041
  134UNK    C06 2144   5.058   3.330   2.792
  134UNK    C07 2145   4.874   3.229   2.902
  134UNK    C08 2146   4.700   3.379   3.008
  134UNK    C09 2147   4.520   3.525   3.109
  134UNK    C0A 2148   4.994   3.212   2.842
  134UNK    C0B 2149   4.810   3.105   2.944
  134UNK    C0C 2150   4.885   2.997   3.000
  134UNK    C0D 2151   4.825   2.875   3.033
  134UNK    C0E 2152   4.695   2.855   3.001
  134UNK    C0F 2153   4.909   2.773   3.115
  134UNK    C0G 2154   4.626   2.734   3.055
  134UNK    C0H 2155   4.621   2.956   2.929
  134UNK    C0I 2156   4.711   2.661   3.175
  134UNK    C0J 2157   4.647   2.517   3.185
  134UNK    N0K 2158   4.847   2.645   3.126
  134UNK    H0M 2159   4.894   2.594   3.199
  134UNK    C0N 2160   4.679   3.079   2.918
  134UNK    C0O 2161   4.944   2.823   3.255
  134UNK    O0P 2162   5.027   2.747   3.040
  134UNK    H0Q 2163   5.000   2.731   2.951
  134UNK    O0R 2164   4.889   3.721   2.864
  134UNK    C0S 2165   4.919   3.825   2.953
  134UNK    O0T 2166   5.070   3.560   2.761
  134UNK    H0U 2167   5.022   3.641   2.762
  134UNK    H0V 2168   4.673   3.718   3.009
  134UNK    H0W 2169   5.153   3.313   2.743
  134UNK    H0X 2170   4.647   3.293   3.046
  134UNK    H0Y 2171   4.446   3.504   3.031
  134UNK    H0Z 2172   4.503   3.614   3.169
  134UNK    H10 2173   4.522   3.444   3.182
  134UNK    H11 2174   5.035   3.117   2.812
  134UNK    H12 2175   4.989   3.012   3.026
  134UNK    H13 2176   4.604   2.673   2.968
  134UNK    H14 2177   4.529   2.763   3.095
  134UNK    H15 2178   4.520   2.926   2.904
  134UNK    H16 2179   4.688   2.724   3.261
  134UNK    H17 2180   4.657   2.440   3.108
  134UNK    H18 2181   4.538   2.525   3.189
  134UNK    H19 2182   4.682   2.473   3.278
  134UNK    H1A 2183   4.624   3.163   2.875
  134UNK    H1B 2184   4.989   2.922   3.255
  134UNK    H1C 2185   5.011   2.751   3.302
  134UNK    H1D 2186   4.858   2.835   3.321
  134UNK    H1E 2187   4.977   3.785   3.037
  134UNK    H1F 2188   4.829   3.874   2.990
  134UNK    H1G 2189   4.981   3.894   2.895
  135SOL     OW 2190   1.161   2.129   0.595
  135SOL    HW1 2191   1.244   2.118   0.548
  135SOL    HW2 2192   1.172   2.211   0.643
  135SOL     MW 2193   1.173   2.138   0.595
  136SOL     OW 2194   1.510   1.493   4.711
  136SOL    HW1 2195   1.525   1.523   4.801
  136SOL    HW2 2196   1.454   1.415   4.721
  136SOL     MW 2197   1.505   1.487   4.724
  137SOL     OW 2198   4.097   0.622   1.465
  137SOL    HW1 2199   4.126   0.546   1.515
  137SOL    HW2 2200   4.022   0.591   1.415
  137SOL     MW 2201   4.091   0.609   1.465
  138SOL     OW 2202   0.991   0.258   1.608
  138SOL    HW1 2203   0.957   0.256   1.518
  138SOL    HW2 2204   1.035   0.341   1.615
  138SOL     MW 2205   0.992   0.268   1.597
  139SOL     OW 2206   6.096   5.385   0.167
  139SOL    HW1 2207   6.062   5.311   0.217
  139SOL    HW2 2208   6.019   5.425   0.127
  139SOL     MW 2209   6.082   5.381   0.168
  140SOL     OW 2210   0.056   3.480   1.872
  140SOL    HW1 2211   0.038   3.569   1.842
  140SOL    HW2 2212   0.099   3.437   1.798
  140SOL     MW 2213   0.059   3.486   1.859
  141SOL     OW 2214   1.710   2.403   1.701
  141SOL    HW1 2215   1.782   2.352   1.739
  141SOL    HW2 2216   1.696   2.475   1.763
  141SOL     MW 2217   1.717   2.406   1.714
  142SOL     OW 2218   1.606   1.384   3.655
  142SOL    HW1 2219   1.597   1.310   3.595
  142SOL    HW2 2220   1.547   1.365   3.727
  142SOL     MW 2221   1.598   1.372   3.656
  143SOL     OW 2222   0.250   5.843   4.417
  143SOL    HW1 2223   0.227   5.898   4.342
  143SOL    HW2 2224   0.340   5.868   4.438
  143SOL     MW 2225   0.259   5.853   4.410
  144SOL     OW 2226   4.111   4.815   5.458
  144SOL    HW1 2227   4.163   4.857   5.389
  144SOL    HW2 2228   4.068   4.741   5.414
  144SOL     MW 2229   4.112   4.811   5.443
  145SOL     OW 2230   3.672   4.255   4.006
  145SOL    HW1 2231   3.639   4.336   3.967
  145SOL    HW2 2232   3.650   4.187   3.942
  145SOL     MW 2233   3.665   4.257   3.993
  146SOL     OW 2234   0.196   3.520   4.571
  146SOL    HW1 2235   0.280   3.476   4.583
  146SOL    HW2 2236   0.173   3.551   4.658
  146SOL     MW 2237   0.204   3.518   4.583
  147SOL     OW 2238   2.356   2.318   3.944
  147SOL    HW1 2239   2.432   2.355   3.990
  147SOL    HW2 2240   2.350   2.369   3.863
  147SOL     MW 2241   2.365   2.330   3.940
  148SOL     OW 2242   2.959   4.150   0.204
  148SOL    HW1 2243   2.975   4.231   0.253
  148SOL    HW2 2244   2.950   4.082   0.271
  148SOL     MW 2245   2.960   4.152   0.219
  149SOL     OW 2246   5.469   1.984   1.252
  149SOL    HW1 2247   5.544   1.941   1.211
  149SOL    HW2 2248   5.508   2.044   1.317
  149SOL     MW 2249   5.484   1.986   1.255
  150SOL     OW 2250   1.840   5.036   5.501
  150SOL    HW1 2251   1.771   4.970   5.501
  150SOL    HW2 2252   1.835   5.076   5.414
  150SOL     MW 2253   1.831   5.033   5.490
  151SOL     OW 2254   4.612   4.432   4.928
  151SOL    HW1 2255   4.542   4.490   4.956
  151SOL    HW2 2256   4.681   4.490   4.897
  151SOL     MW 2257   4.612   4.447   4.927
  152SOL     OW 2258   0.200   0.866   5.149
  152SOL    HW1 2259   0.246   0.947   5.132
  152SOL    HW2 2260   0.109   0.883   5.123
  152SOL     MW 2261   0.194   0.878   5.143
  153SOL     OW 2262   4.302   5.914   5.604
  153SOL    HW1 2263   4.373   5.850   5.614
  153SOL    HW2 2264   4.299   5.960   5.687
  153SOL     MW 2265   4.311   5.912   5.616
  154SOL     OW 2266   0.028   3.846   4.690
  154SOL    HW1 2267   0.056   3.832   4.599
  154SOL    HW2 2268   0.109   3.871   4.736
  154SOL     MW 2269   0.042   3.847   4.684
  155SOL     OW 2270   3.198   5.967   1.220
  155SOL    HW1 2271   3.207   5.981   1.316
  155SOL    HW2 2272   3.104   5.972   1.205
  155SOL     MW 2273   3.187   5.970   1.231
  156SOL     OW 2274   4.668   0.069   0.162
  156SOL    HW1 2275   4.741   0.114   0.203
  156SOL    HW2 2276   4.665   0.103   0.073
  156SOL     MW 2277   4.677   0.079   0.156
  157SOL     OW 2278   3.226   3.416   6.011
  157SOL    HW1 2279   3.231   3.404   5.916
  157SOL    HW2 2280   3.258   3.505   6.026
  157SOL     MW 2281   3.231   3.426   6.001
  158SOL     OW 2282   0.433   0.155   5.650
  158SOL    HW1 2283   0.389   0.093   5.593
  158SOL    HW2 2284   0.364   0.185   5.709
  158SOL     MW 2285   0.419   0.152   5.650
  159SOL     OW 2286   0.024   5.007   4.088
  159SOL    HW1 2287   0.092   5.027   4.024
  159SOL    HW2 2288   0.055   4.928   4.132
  159SOL     MW 2289   0.037   4.999   4.085
  160SOL     OW 2290   5.341   1.714   5.498
  160SOL    HW1 2291   5.417   1.760   5.534
  160SOL    HW2 2292   5.377   1.635   5.460
  160SOL     MW 2293   5.356   1.710   5.498
  161SOL     OW 2294   0.468   3.625   0.418
  161SOL    HW1 2295   0.549   3.677   0.420
  161SOL    HW2 2296   0.493   3.541   0.456
  161SOL     MW 2297   0.482   3.621   0.423
  162SOL     OW 2298   0.792   4.439   1.896
  162SOL    HW1 2299   0.826   4.369   1.840
  162SOL    HW2 2300   0.724   4.480   1.843
  162SOL     MW 2301   0.788   4.436   1.882
  163SOL     OW 2302   4.136   0.867   4.114
  163SOL    HW1 2303   4.159   0.791   4.169
  163SOL    HW2 2304   4.078   0.831   4.047
  163SOL     MW 2305   4.131   0.852   4.112
  164SOL     OW 2306   6.014   1.757   5.501
  164SOL    HW1 2307   5.954   1.683   5.508
  164SOL    HW2 2308   6.022   1.773   5.407
  164SOL     MW 2309   6.008   1.750   5.490
  165SOL     OW 2310   0.065   3.683   5.883
  165SOL    HW1 2311   0.049   3.691   5.977
  165SOL    HW2 2312  -0.003   3.737   5.842
  165SOL     MW 2313   0.054   3.691   5.890
  166SOL     OW 2314   3.975   4.953   2.011
  166SOL    HW1 2315   3.996   4.998   2.093
  166SOL    HW2 2316   4.052   4.899   1.993
  166SOL     MW 2317   3.987   4.952   2.020
  167SOL     OW 2318   0.202   0.206   5.806
  167SOL    HW1 2319   0.126   0.147   5.798
  167SOL    HW2 2320   0.172   0.277   5.864
  167SOL     MW 2321   0.188   0.207   5.812
  168SOL     OW 2322   0.940   2.981   0.188
  168SOL    HW1 2323   0.911   2.912   0.248
  168SOL    HW2 2324   0.867   2.995   0.129
  168SOL     MW 2325   0.927   2.974   0.188
  169SOL     OW 2326   2.503   5.070   3.922
  169SOL    HW1 2327   2.466   5.127   3.989
  169SOL    HW2 2328   2.593   5.056   3.950
  169SOL     MW 2329   2.510   5.075   3.934
  170SOL     OW 2330   5.971   0.734   3.564
  170SOL    HW1 2331   6.004   0.805   3.618
  170SOL    HW2 2332   6.044   0.711   3.507
  170SOL     MW 2333   5.984   0.739   3.563
  171SOL     OW 2334   4.029   5.356   2.877
  171SOL    HW1 2335   4.075   5.295   2.819
  171SOL    HW2 2336   3.936   5.339   2.859
  171SOL     MW 2337   4.023   5.346   2.867
  172SOL     OW 2338   4.936   5.014   4.719
  172SOL    HW1 2339   4.963   5.046   4.805
  172SOL    HW2 2340   5.008   4.956   4.691
  172SOL     MW 2341   4.949   5.011   4.726
  173SOL     OW 2342   5.530   3.415   5.724
  173SOL    HW1 2343   5.448   3.407   5.772
  173SOL    HW2 2344   5.571   3.494   5.759
  173SOL     MW 2345   5.525   3.424   5.735
  174SOL     OW 2346   5.844   4.483   2.715
  174SOL    HW1 2347   5.857   4.392   2.686
  174SOL    HW2 2348   5.845   4.478   2.810
  174SOL     MW 2349   5.845   4.470   2.723
  175SOL     OW 2350   4.270   5.469   2.263
  175SOL    HW1 2351   4.315   5.417   2.195
  175SOL    HW2 2352   4.210   5.407   2.304
  175SOL     MW 2353   4.268   5.454   2.259
  176SOL     OW 2354   4.228   3.149   1.902
  176SOL    HW1 2355   4.256   3.148   1.811
  176SOL    HW2 2356   4.155   3.087   1.906
  176SOL     MW 2357   4.222   3.141   1.891
  177SOL     OW 2358   5.360   3.892   2.515
  177SOL    HW1 2359   5.338   3.861   2.427
  177SOL    HW2 2360   5.277   3.895   2.561
  177SOL     MW 2361   5.347   3.888   2.508
  178SOL     OW 2362   0.877   1.499   1.003
  178SOL    HW1 2363   0.839   1.577   0.963
  178SOL    HW2 2364   0.954   1.480   0.950
  178SOL     MW 2365   0.882   1.506   0.991
  179SOL     OW 2366   1.970   0.117   0.439
  179SOL    HW1 2367   1.985   0.211   0.444
  179SOL    HW2 2368   1.921   0.105   0.358
  179SOL     MW 2369   1.965   0.128   0.430
  180SOL     OW 2370   1.712   3.699   4.500
  180SOL    HW1 2371   1.805   3.679   4.489
  180SOL    HW2 2372   1.669   3.655   4.427
  180SOL     MW 2373   1.719   3.691   4.489
  181SOL     OW 2374   4.427   5.842   2.105
  181SOL    HW1 2375   4.388   5.775   2.160
  181SOL    HW2 2376   4.452   5.913   2.164
  181SOL     MW 2377   4.425   5.842   2.119
  182SOL     OW 2378   5.435   5.471   4.971
  182SOL    HW1 2379   5.467   5.561   4.982
  182SOL    HW2 2380   5.364   5.463   5.034
  182SOL     MW 2381   5.430   5.482   4.980
  183SOL     OW 2382   6.059   4.512   2.502
  183SOL    HW1 2383   6.001   4.523   2.428
  183SOL    HW2 2384   6.002   4.526   2.579
  183SOL     MW 2385   6.044   4.515   2.502
  184SOL     OW 2386   0.359   3.600   2.407
  184SOL    HW1 2387   0.379   3.536   2.337
  184SOL    HW2 2388   0.342   3.681   2.359
  184SOL     MW 2389   0.359   3.602   2.391
  185SOL     OW 2390   4.322   3.723   0.461
  185SOL    HW1 2391   4.386   3.660   0.429
  185SOL    HW2 2392   4.248   3.670   0.491
  185SOL     MW 2393   4.320   3.708   0.461
  186SOL     OW 2394   1.530   1.917   3.827
  186SOL    HW1 2395   1.574   1.903   3.744
  186SOL    HW2 2396   1.586   1.980   3.873
  186SOL     MW 2397   1.543   1.923   3.823
  187SOL     OW 2398   0.923   0.753   5.984
  187SOL    HW1 2399   0.912   0.772   5.891
  187SOL    HW2 2400   0.988   0.815   6.015
  187SOL     MW 2401   0.930   0.763   5.976
  188SOL     OW 2402   5.535   2.165   3.509
  188SOL    HW1 2403   5.546   2.223   3.434
  188SOL    HW2 2404   5.615   2.175   3.560
  188SOL     MW 2405   5.546   2.174   3.506
  189SOL     OW 2406   3.516   3.877   5.270
  189SOL    HW1 2407   3.505   3.787   5.238
  189SOL    HW2 2408   3.529   3.928   5.190
  189SOL     MW 2409   3.516   3.872   5.255
  190SOL     OW 2410   1.082   1.016   1.143
  190SOL    HW1 2411   1.163   0.967   1.159
  190SOL    HW2 2412   1.104   1.076   1.073
  190SOL     MW 2413   1.095   1.017   1.136
  191SOL     OW 2414   5.846   3.922   3.304
  191SOL    HW1 2415   5.902   3.863   3.254
  191SOL    HW2 2416   5.768   3.869   3.324
  191SOL     MW 2417   5.843   3.907   3.301
  192SOL     OW 2418   0.768   2.433   4.032
  192SOL    HW1 2419   0.858   2.442   4.007
  192SOL    HW2 2420   0.764   2.466   4.122
  192SOL     MW 2421   0.779   2.439   4.041
  193SOL     OW 2422   3.115   5.418   0.649
  193SOL    HW1 2423   3.083   5.485   0.589
  193SOL    HW2 2424   3.038   5.391   0.698
  193SOL     MW 2425   3.101   5.423   0.647
  194SOL     OW 2426   5.900   3.048   1.495
  194SOL    HW1 2427   5.875   3.028   1.405
  194SOL    HW2 2428   5.961   2.978   1.520
  194SOL     MW 2429   5.904   3.037   1.488
  195SOL     OW 2430   5.096   3.475   0.507
  195SOL    HW1 2431   5.016   3.509   0.467
  195SOL    HW2 2432   5.065   3.422   0.581
  195SOL     MW 2433   5.082   3.473   0.511
  196SOL     OW 2434   1.606   2.706   5.720
  196SOL    HW1 2435   1.607   2.616   5.686
  196SOL    HW2 2436   1.516   2.719   5.750
  196SOL     MW 2437   1.594   2.696   5.720
  197SOL     OW 2438   1.480   2.232   3.129
  197SOL    HW1 2439   1.410   2.175   3.097
  197SOL    HW2 2440   1.435   2.296   3.185
  197SOL     MW 2441   1.465   2.233   3.132
  198SOL     OW 2442   5.913   5.824   5.121
  198SOL    HW1 2443   5.900   5.812   5.027
  198SOL    HW2 2444   5.844   5.883   5.148
  198SOL     MW 2445   5.903   5.830   5.112
  199SOL     OW 2446   5.338   0.306   1.105
  199SOL    HW1 2447   5.355   0.273   1.016
  199SOL    HW2 2448   5.404   0.265   1.159
  199SOL     MW 2449   5.349   0.298   1.100
  200SOL     OW 2450   2.270   1.730   5.112
  200SOL    HW1 2451   2.193   1.706   5.059
  200SOL    HW2 2452   2.244   1.811   5.157
  200SOL     MW 2453   2.257   1.738   5.111
  201SOL     OW 2454   0.241   3.461   2.673
  201SOL    HW1 2455   0.317   3.407   2.646
  201SOL    HW2 2456   0.221   3.513   2.594
  201SOL     MW 2457   0.249   3.461   2.660
  202SOL     OW 2458   0.446   0.355   3.407
  202SOL    HW1 2459   0.356   0.324   3.411
  202SOL    HW2 2460   0.498   0.279   3.435
  202SOL     MW 2461   0.442   0.341   3.411
  203SOL     OW 2462   4.655   6.016   1.944
  203SOL    HW1 2463   4.572   6.046   1.905
  203SOL    HW2 2464   4.657   5.922   1.927
  203SOL     MW 2465   4.644   6.008   1.937
  204SOL     OW 2466   4.842   3.256   2.282
  204SOL    HW1 2467   4.843   3.309   2.203
  204SOL    HW2 2468   4.890   3.176   2.258
  204SOL     MW 2469   4.848   3.252   2.269
  205SOL     OW 2470   2.304   5.814   0.577
  205SOL    HW1 2471   2.279   5.727   0.607
  205SOL    HW2 2472   2.316   5.865   0.658
  205SOL     MW 2473   2.303   5.809   0.591
  206SOL     OW 2474   5.051   2.942   5.240
  206SOL    HW1 2475   5.079   2.898   5.159
  206SOL    HW2 2476   5.130   2.944   5.295
  206SOL     MW 2477   5.065   2.936   5.236
  207SOL     OW 2478   1.804   0.473   0.698
  207SOL    HW1 2479   1.813   0.560   0.658
  207SOL    HW2 2480   1.863   0.477   0.773
  207SOL     MW 2481   1.812   0.485   0.704
  208SOL     OW 2482   1.294   0.969   5.941
  208SOL    HW1 2483   1.214   0.966   5.993
  208SOL    HW2 2484   1.297   0.885   5.895
  208SOL     MW 2485   1.284   0.958   5.942
  209SOL     OW 2486   5.807   2.059   4.921
  209SOL    HW1 2487   5.775   2.068   4.831
  209SOL    HW2 2488   5.870   1.987   4.917
  209SOL     MW 2489   5.811   2.051   4.909
  210SOL     OW 2490   2.188   3.957   4.537
  210SOL    HW1 2491   2.231   3.958   4.623
  210SOL    HW2 2492   2.094   3.966   4.557
  210SOL     MW 2493   2.181   3.958   4.551
  211SOL     OW 2494   0.862   4.718   4.678
  211SOL    HW1 2495   0.815   4.664   4.741
  211SOL    HW2 2496   0.923   4.658   4.635
  211SOL     MW 2497   0.864   4.704   4.680
  212SOL     OW 2498   0.297   2.715   4.543
  212SOL    HW1 2499   0.321   2.707   4.636
  212SOL    HW2 2500   0.341   2.642   4.500
  212SOL     MW 2501   0.306   2.705   4.550
  213SOL     OW 2502   0.164   3.635   4.897
  213SOL    HW1 2503   0.171   3.542   4.916
  213SOL    HW2 2504   0.077   3.660   4.929
  213SOL     MW 2505   0.154   3.627   4.904
  214SOL     OW 2506   4.414   1.488   0.314
  214SOL    HW1 2507   4.321   1.467   0.320
  214SOL    HW2 2508   4.455   1.408   0.282
  214SOL     MW 2509   4.407   1.475   0.310
  215SOL     OW 2510   4.823   0.522   4.321
  215SOL    HW1 2511   4.732   0.518   4.292
  215SOL    HW2 2512   4.871   0.546   4.241
  215SOL     MW 2513   4.817   0.525   4.307
  216SOL     OW 2514   5.040   2.013   1.922
  216SOL    HW1 2515   5.110   1.961   1.883
  216SOL    HW2 2516   4.966   1.953   1.929
  216SOL     MW 2517   5.040   1.999   1.918
  217SOL     OW 2518   1.358   5.047   3.864
  217SOL    HW1 2519   1.362   5.132   3.909
  217SOL    HW2 2520   1.435   5.047   3.808
  217SOL     MW 2521   1.368   5.058   3.863
  218SOL     OW 2522   0.218   1.345   5.330
  218SOL    HW1 2523   0.285   1.377   5.390
  218SOL    HW2 2524   0.257   1.355   5.243
  218SOL     MW 2525   0.231   1.350   5.327
  219SOL     OW 2526   4.861   2.708   4.937
  219SOL    HW1 2527   4.896   2.772   4.875
  219SOL    HW2 2528   4.916   2.631   4.926
  219SOL     MW 2529   4.872   2.707   4.927
  220SOL     OW 2530   4.383   1.494   0.803
  220SOL    HW1 2531   4.421   1.416   0.845
  220SOL    HW2 2532   4.457   1.539   0.763
  220SOL     MW 2533   4.397   1.489   0.803
  221SOL     OW 2534   5.226   1.253   5.800
  221SOL    HW1 2535   5.319   1.231   5.806
  221SOL    HW2 2536   5.223   1.332   5.746
  221SOL     MW 2537   5.238   1.260   5.794
  222SOL     OW 2538   0.902   0.838   4.429
  222SOL    HW1 2539   0.908   0.744   4.407
  222SOL    HW2 2540   0.810   0.850   4.454
  222SOL     MW 2541   0.891   0.827   4.429
  223SOL     OW 2542   0.298   4.551   0.502
  223SOL    HW1 2543   0.376   4.520   0.455
  223SOL    HW2 2544   0.229   4.491   0.475
  223SOL     MW 2545   0.299   4.539   0.492
  224SOL     OW 2546   1.327   2.808   4.763
  224SOL    HW1 2547   1.354   2.794   4.854
  224SOL    HW2 2548   1.328   2.721   4.724
  224SOL     MW 2549   1.331   2.795   4.770
  225SOL     OW 2550   1.322   5.327   3.043
  225SOL    HW1 2551   1.271   5.401   3.076
  225SOL    HW2 2552   1.411   5.344   3.073
  225SOL     MW 2553   1.327   5.339   3.051
  226SOL     OW 2554   0.406   0.181   2.160
  226SOL    HW1 2555   0.357   0.239   2.219
  226SOL    HW2 2556   0.457   0.126   2.219
  226SOL     MW 2557   0.406   0.181   2.175
  227SOL     OW 2558   5.692   4.174   4.856
  227SOL    HW1 2559   5.732   4.201   4.774
  227SOL    HW2 2560   5.642   4.251   4.884
  227SOL     MW 2561   5.690   4.187   4.849
  228SOL     OW 2562   0.730   4.681   2.788
  228SOL    HW1 2563   0.811   4.707   2.834
  228SOL    HW2 2564   0.687   4.764   2.767
  228SOL     MW 2565   0.735   4.695   2.791
  229SOL     OW 2566   1.947   3.469   1.023
  229SOL    HW1 2567   1.854   3.474   1.000
  229SOL    HW2 2568   1.983   3.402   0.965
  229SOL     MW 2569   1.940   3.461   1.014
  230SOL     OW 2570   3.089   1.454   4.078
  230SOL    HW1 2571   3.041   1.404   4.012
  230SOL    HW2 2572   3.095   1.542   4.041
  230SOL     MW 2573   3.084   1.459   4.065
  231SOL     OW 2574   2.902   0.532   1.180
  231SOL    HW1 2575   2.882   0.444   1.211
  231SOL    HW2 2576   2.848   0.588   1.237
  231SOL     MW 2577   2.892   0.529   1.192
  232SOL     OW 2578   3.892   5.688   4.166
  232SOL    HW1 2579   3.832   5.676   4.092
  232SOL    HW2 2580   3.857   5.763   4.214
  232SOL     MW 2581   3.880   5.696   4.163
  233SOL     OW 2582   0.071   1.836   3.918
  233SOL    HW1 2583   0.132   1.809   3.848
  233SOL    HW2 2584   0.129   1.861   3.990
  233SOL     MW 2585   0.086   1.836   3.918
  234SOL     OW 2586   2.212   3.828   0.550
  234SOL    HW1 2587   2.175   3.897   0.495
  234SOL    HW2 2588   2.275   3.783   0.494
  234SOL     MW 2589   2.215   3.831   0.536
  235SOL     OW 2590   1.890   2.682   1.964
  235SOL    HW1 2591   1.974   2.637   1.961
  235SOL    HW2 2592   1.907   2.766   1.922
  235SOL     MW 2593   1.903   2.687   1.958
  236SOL     OW 2594   2.091   1.138   2.226
  236SOL    HW1 2595   2.136   1.212   2.270
  236SOL    HW2 2596   2.007   1.132   2.271
  236SOL     MW 2597   2.086   1.147   2.238
  237SOL     OW 2598   5.552   2.984   2.134
  237SOL    HW1 2599   5.635   2.970   2.179
  237SOL    HW2 2600   5.570   2.969   2.041
  237SOL     MW 2601   5.565   2.980   2.128
  238SOL     OW 2602   2.865   0.739   1.730
  238SOL    HW1 2603   2.899   0.763   1.816
  238SOL    HW2 2604   2.869   0.819   1.678
  238SOL     MW 2605   2.870   0.751   1.733
  239SOL     OW 2606   0.747   5.052   3.341
  239SOL    HW1 2607   0.817   5.026   3.401
  239SOL    HW2 2608   0.793   5.096   3.269
  239SOL     MW 2609   0.762   5.054   3.339
  240SOL     OW 2610   2.347   4.466   0.796
  240SOL    HW1 2611   2.318   4.497   0.711
  240SOL    HW2 2612   2.317   4.534   0.857
  240SOL     MW 2613   2.339   4.479   0.793
  241SOL     OW 2614   0.965   5.440   1.119
  241SOL    HW1 2615   1.060   5.432   1.120
  241SOL    HW2 2616   0.947   5.523   1.162
  241SOL     MW 2617   0.975   5.449   1.125
  242SOL     OW 2618   3.534   3.291   4.053
  242SOL    HW1 2619   3.458   3.301   4.110
  242SOL    HW2 2620   3.597   3.355   4.085
  242SOL     MW 2621   3.533   3.301   4.064
  243SOL     OW 2622   4.950   0.350   2.162
  243SOL    HW1 2623   4.966   0.270   2.212
  243SOL    HW2 2624   4.973   0.327   2.072
  243SOL     MW 2625   4.955   0.336   2.157
  244SOL     OW 2626   3.099   4.945   5.131
  244SOL    HW1 2627   3.194   4.948   5.136
  244SOL    HW2 2628   3.078   4.977   5.044
  244SOL     MW 2629   3.108   4.950   5.121
  245SOL     OW 2630   5.855   0.003   2.175
  245SOL    HW1 2631   5.899   0.086   2.186
  245SOL    HW2 2632   5.765   0.018   2.206
  245SOL     MW 2633   5.849   0.015   2.180
  246SOL     OW 2634   2.277   1.150   1.336
  246SOL    HW1 2635   2.261   1.086   1.405
  246SOL    HW2 2636   2.368   1.178   1.350
  246SOL     MW 2637   2.287   1.146   1.346
  247SOL     OW 2638   1.886   5.116   1.634
  247SOL    HW1 2639   1.848   5.081   1.553
  247SOL    HW2 2640   1.945   5.046   1.665
  247SOL     MW 2641   1.889   5.102   1.627
  248SOL     OW 2642   2.298   4.806   1.244
  248SOL    HW1 2643   2.384   4.788   1.205
  248SOL    HW2 2644   2.262   4.876   1.189
  248SOL     MW 2645   2.305   4.812   1.231
  249SOL     OW 2646   0.652   0.749   4.950
  249SOL    HW1 2647   0.630   0.801   5.027
  249SOL    HW2 2648   0.649   0.657   4.981
  249SOL     MW 2649   0.649   0.744   4.963
  250SOL     OW 2650   2.987   1.119   6.008
  250SOL    HW1 2651   2.969   1.026   6.017
  250SOL    HW2 2652   2.951   1.158   6.087
  250SOL     MW 2653   2.980   1.112   6.019
  251SOL     OW 2654   1.771   1.289   5.677
  251SOL    HW1 2655   1.865   1.273   5.669
  251SOL    HW2 2656   1.742   1.228   5.745
  251SOL     MW 2657   1.780   1.279   5.684
  252SOL     OW 2658   1.358   2.419   3.308
  252SOL    HW1 2659   1.288   2.454   3.364
  252SOL    HW2 2660   1.413   2.495   3.288
  252SOL     MW 2661   1.356   2.433   3.313
  253SOL     OW 2662   1.695   3.919   5.729
  253SOL    HW1 2663   1.705   3.838   5.778
  253SOL    HW2 2664   1.720   3.896   5.639
  253SOL     MW 2665   1.699   3.906   5.723
  254SOL     OW 2666   1.111   3.140   0.075
  254SOL    HW1 2667   1.051   3.082   0.121
  254SOL    HW2 2668   1.192   3.089   0.069
  254SOL     MW 2669   1.114   3.126   0.080
  255SOL     OW 2670   3.619   3.583   0.680
  255SOL    HW1 2671   3.685   3.618   0.621
  255SOL    HW2 2672   3.559   3.535   0.625
  255SOL     MW 2673   3.620   3.582   0.666
  256SOL     OW 2674   2.302   6.025   2.447
  256SOL    HW1 2675   2.345   6.060   2.524
  256SOL    HW2 2676   2.283   6.102   2.394
  256SOL     MW 2677   2.305   6.039   2.449
  257SOL     OW 2678   4.926   3.775   5.560
  257SOL    HW1 2679   4.998   3.816   5.512
  257SOL    HW2 2680   4.874   3.848   5.592
  257SOL     MW 2681   4.929   3.790   5.558
  258SOL     OW 2682   5.054   4.304   4.731
  258SOL    HW1 2683   5.062   4.315   4.826
  258SOL    HW2 2684   5.100   4.222   4.712
  258SOL     MW 2685   5.061   4.295   4.741
  259SOL     OW 2686   5.397   5.940   2.245
  259SOL    HW1 2687   5.315   5.986   2.225
  259SOL    HW2 2688   5.384   5.852   2.208
  259SOL     MW 2689   5.385   5.934   2.238
  260SOL     OW 2690   5.668   4.783   0.607
  260SOL    HW1 2691   5.728   4.802   0.679
  260SOL    HW2 2692   5.606   4.720   0.644
  260SOL     MW 2693   5.667   4.777   0.621
  261SOL     OW 2694   2.977   4.225   1.326
  261SOL    HW1 2695   2.899   4.221   1.382
  261SOL    HW2 2696   2.972   4.309   1.281
  261SOL     MW 2697   2.967   4.235   1.327
  262SOL     OW 2698   5.230   2.466   0.290
  262SOL    HW1 2699   5.178   2.392   0.322
  262SOL    HW2 2700   5.308   2.426   0.252
  262SOL     MW 2701   5.234   2.452   0.289
  263SOL     OW 2702   3.296   1.266   3.886
  263SOL    HW1 2703   3.341   1.269   3.971
  263SOL    HW2 2704   3.294   1.356   3.856
  263SOL     MW 2705   3.301   1.278   3.893
  264SOL     OW 2706   1.877   4.534   5.296
  264SOL    HW1 2707   1.869   4.583   5.378
  264SOL    HW2 2708   1.834   4.590   5.231
  264SOL     MW 2709   1.870   4.548   5.298
  265SOL     OW 2710   0.785   3.021   0.757
  265SOL    HW1 2711   0.730   2.975   0.692
  265SOL    HW2 2712   0.789   3.111   0.725
  265SOL     MW 2713   0.779   3.027   0.745
  266SOL     OW 2714   2.196   5.539   3.119
  266SOL    HW1 2715   2.106   5.510   3.102
  266SOL    HW2 2716   2.251   5.467   3.088
  266SOL     MW 2717   2.191   5.526   3.113
  267SOL     OW 2718   3.539   0.232   2.207
  267SOL    HW1 2719   3.515   0.319   2.173
  267SOL    HW2 2720   3.537   0.244   2.303
  267SOL     MW 2721   3.535   0.246   2.215
  268SOL     OW 2722   5.791   2.963   1.206
  268SOL    HW1 2723   5.713   2.995   1.160
  268SOL    HW2 2724   5.832   2.902   1.146
  268SOL     MW 2725   5.786   2.959   1.193
  269SOL     OW 2726   3.808   1.310   2.075
  269SOL    HW1 2727   3.802   1.221   2.042
  269SOL    HW2 2728   3.783   1.304   2.167
  269SOL     MW 2729   3.804   1.298   2.083
  270SOL     OW 2730   5.254   2.400   5.771
  270SOL    HW1 2731   5.289   2.396   5.860
  270SOL    HW2 2732   5.204   2.482   5.768
  270SOL     MW 2733   5.252   2.410   5.782
  271SOL     OW 2734   5.201   4.625   1.865
  271SOL    HW1 2735   5.277   4.680   1.885
  271SOL    HW2 2736   5.173   4.592   1.950
  271SOL     MW 2737   5.207   4.628   1.878
  272SOL     OW 2738   2.505   0.029   5.031
  272SOL    HW1 2739   2.557   0.072   4.963
  272SOL    HW2 2740   2.474  -0.051   4.990
  272SOL     MW 2741   2.507   0.025   5.017
  273SOL     OW 2742   4.871   1.577   0.718
  273SOL    HW1 2743   4.852   1.541   0.632
  273SOL    HW2 2744   4.858   1.670   0.709
  273SOL     MW 2745   4.867   1.584   0.706
  274SOL     OW 2746   2.800   0.388   1.557
  274SOL    HW1 2747   2.760   0.457   1.504
  274SOL    HW2 2748   2.894   0.400   1.541
  274SOL     MW 2749   2.807   0.398   1.548
  275SOL     OW 2750   1.496   3.055   4.397
  275SOL    HW1 2751   1.563   2.989   4.418
  275SOL    HW2 2752   1.545   3.136   4.383
  275SOL     MW 2753   1.511   3.057   4.398
  276SOL     OW 2754   2.938   1.281   3.916
  276SOL    HW1 2755   2.879   1.327   3.857
  276SOL    HW2 2756   2.985   1.219   3.860
  276SOL     MW 2757   2.937   1.279   3.902
  277SOL     OW 2758   0.124   4.811   5.078
  277SOL    HW1 2759   0.035   4.795   5.108
  277SOL    HW2 2760   0.174   4.735   5.109
  277SOL     MW 2761   0.119   4.800   5.086
  278SOL     OW 2762   3.885   5.440   4.270
  278SOL    HW1 2763   3.950   5.439   4.200
  278SOL    HW2 2764   3.860   5.532   4.278
  278SOL     MW 2765   3.890   5.452   4.262
  279SOL     OW 2766   3.956   4.754   6.097
  279SOL    HW1 2767   3.969   4.713   6.182
  279SOL    HW2 2768   4.041   4.792   6.075
  279SOL     MW 2769   3.968   4.754   6.105
  280SOL     OW 2770   5.282   1.092   4.037
  280SOL    HW1 2771   5.229   1.122   4.111
  280SOL    HW2 2772   5.222   1.094   3.962
  280SOL     MW 2773   5.267   1.096   4.037
  281SOL     OW 2774   5.746   5.759   3.158
  281SOL    HW1 2775   5.782   5.790   3.075
  281SOL    HW2 2776   5.716   5.670   3.140
  281SOL     MW 2777   5.747   5.752   3.145
  282SOL     OW 2778   1.455   2.836   0.727
  282SOL    HW1 2779   1.401   2.796   0.794
  282SOL    HW2 2780   1.433   2.929   0.731
  282SOL     MW 2781   1.446   2.843   0.737
  283SOL     OW 2782   3.742   4.640   1.402
  283SOL    HW1 2783   3.660   4.594   1.415
  283SOL    HW2 2784   3.741   4.662   1.309
  283SOL     MW 2785   3.731   4.637   1.391
  284SOL     OW 2786   0.180   5.845   1.027
  284SOL    HW1 2787   0.203   5.769   1.079
  284SOL    HW2 2788   0.229   5.833   0.944
  284SOL     MW 2789   0.190   5.834   1.022
  285SOL     OW 2790   0.578   0.928   1.496
  285SOL    HW1 2791   0.637   0.977   1.439
  285SOL    HW2 2792   0.533   0.867   1.437
  285SOL     MW 2793   0.580   0.926   1.481
  286SOL     OW 2794   5.839   5.043   4.974
  286SOL    HW1 2795   5.852   4.988   5.051
  286SOL    HW2 2796   5.812   5.128   5.010
  286SOL     MW 2797   5.837   5.047   4.989
  287SOL     OW 2798   0.578   4.030   4.491
  287SOL    HW1 2799   0.576   4.122   4.464
  287SOL    HW2 2800   0.660   4.022   4.541
  287SOL     MW 2801   0.589   4.040   4.494
  288SOL     OW 2802   0.105   0.442   3.699
  288SOL    HW1 2803   0.153   0.362   3.709
  288SOL    HW2 2804   0.171   0.511   3.709
  288SOL     MW 2805   0.120   0.442   3.701
  289SOL     OW 2806   1.888   4.561   0.139
  289SOL    HW1 2807   1.932   4.479   0.163
  289SOL    HW2 2808   1.858   4.598   0.223
  289SOL     MW 2809   1.890   4.555   0.153
  290SOL     OW 2810   4.240   1.353   1.906
  290SOL    HW1 2811   4.205   1.309   1.984
  290SOL    HW2 2812   4.279   1.282   1.856
  290SOL     MW 2813   4.241   1.338   1.910
  291SOL     OW 2814   0.167   4.477   2.133
  291SOL    HW1 2815   0.140   4.412   2.199
  291SOL    HW2 2816   0.178   4.558   2.184
  291SOL     MW 2817   0.165   4.479   2.148
  292SOL     OW 2818   4.316   3.594   5.227
  292SOL    HW1 2819   4.392   3.653   5.222
  292SOL    HW2 2820   4.272   3.618   5.308
  292SOL     MW 2821   4.320   3.605   5.237
  293SOL     OW 2822   5.201   1.875   5.030
  293SOL    HW1 2823   5.148   1.849   5.105
  293SOL    HW2 2824   5.244   1.956   5.058
  293SOL     MW 2825   5.200   1.882   5.043
  294SOL     OW 2826   3.534   1.101   5.589
  294SOL    HW1 2827   3.546   1.007   5.572
  294SOL    HW2 2828   3.619   1.130   5.623
  294SOL     MW 2829   3.546   1.092   5.591
  295SOL     OW 2830   0.966   5.623   0.429
  295SOL    HW1 2831   0.896   5.583   0.479
  295SOL    HW2 2832   0.962   5.581   0.344
  295SOL     MW 2833   0.956   5.613   0.424
  296SOL     OW 2834   1.100   4.865   5.422
  296SOL    HW1 2835   1.088   4.771   5.417
  296SOL    HW2 2836   1.137   4.889   5.338
  296SOL     MW 2837   1.103   4.856   5.411
  297SOL     OW 2838   3.459   5.596   1.187
  297SOL    HW1 2839   3.448   5.554   1.101
  297SOL    HW2 2840   3.531   5.658   1.174
  297SOL     MW 2841   3.467   5.599   1.174
  298SOL     OW 2842   1.484   2.526   3.845
  298SOL    HW1 2843   1.422   2.469   3.890
  298SOL    HW2 2844   1.526   2.576   3.916
  298SOL     MW 2845   1.482   2.525   3.860
  299SOL     OW 2846   3.040   3.424   0.800
  299SOL    HW1 2847   3.013   3.418   0.709
  299SOL    HW2 2848   3.103   3.496   0.803
  299SOL     MW 2849   3.045   3.433   0.790
  300SOL     OW 2850   5.514   2.711   0.908
  300SOL    HW1 2851   5.463   2.729   0.829
  300SOL    HW2 2852   5.494   2.620   0.929
  300SOL     MW 2853   5.505   2.702   0.900
  301SOL     OW 2854   0.720   3.711   3.895
  301SOL    HW1 2855   0.658   3.687   3.827
  301SOL    HW2 2856   0.794   3.750   3.848
  301SOL     MW 2857   0.722   3.713   3.880
  302SOL     OW 2858   4.568   3.881   2.742
  302SOL    HW1 2859   4.519   3.886   2.824
  302SOL    HW2 2860   4.598   3.791   2.737
  302SOL     MW 2861   4.565   3.870   2.752
  303SOL     OW 2862   4.694   5.333   2.959
  303SOL    HW1 2863   4.760   5.297   3.017
  303SOL    HW2 2864   4.720   5.304   2.872
  303SOL     MW 2865   4.706   5.325   2.956
  304SOL     OW 2866   4.092   1.299   5.155
  304SOL    HW1 2867   4.041   1.365   5.202
  304SOL    HW2 2868   4.038   1.220   5.158
  304SOL     MW 2869   4.078   1.297   5.161
  305SOL     OW 2870   5.399   2.595   5.330
  305SOL    HW1 2871   5.327   2.652   5.354
  305SOL    HW2 2872   5.378   2.511   5.372
  305SOL     MW 2873   5.387   2.591   5.339
  306SOL     OW 2874   1.188   1.505   4.642
  306SOL    HW1 2875   1.243   1.581   4.624
  306SOL    HW2 2876   1.229   1.464   4.719
  306SOL     MW 2877   1.201   1.509   4.650
  307SOL     OW 2878   3.750   2.331   0.791
  307SOL    HW1 2879   3.790   2.274   0.725
  307SOL    HW2 2880   3.665   2.355   0.753
  307SOL     MW 2881   3.744   2.327   0.778
  308SOL     OW 2882   2.100   5.214   4.150
  308SOL    HW1 2883   2.090   5.187   4.242
  308SOL    HW2 2884   2.112   5.309   4.154
  308SOL     MW 2885   2.100   5.222   4.162
  309SOL     OW 2886   1.788   5.167   3.800
  309SOL    HW1 2887   1.779   5.240   3.861
  309SOL    HW2 2888   1.870   5.125   3.825
  309SOL     MW 2889   1.797   5.171   3.811
  310SOL     OW 2890   1.680   3.717   2.102
  310SOL    HW1 2891   1.751   3.700   2.040
  310SOL    HW2 2892   1.602   3.684   2.059
  310SOL     MW 2893   1.679   3.710   2.089
  311SOL     OW 2894   1.206   5.890   1.566
  311SOL    HW1 2895   1.211   5.885   1.470
  311SOL    HW2 2896   1.296   5.872   1.594
  311SOL     MW 2897   1.218   5.887   1.557
  312SOL     OW 2898   2.047   5.935   4.891
  312SOL    HW1 2899   2.099   6.009   4.923
  312SOL    HW2 2900   2.095   5.903   4.814
  312SOL     MW 2901   2.059   5.940   4.885
  313SOL     OW 2902   4.714   0.164   1.619
  313SOL    HW1 2903   4.662   0.084   1.625
  313SOL    HW2 2904   4.663   0.230   1.667
  313SOL     MW 2905   4.701   0.162   1.626
  314SOL     OW 2906   1.802   0.614   4.770
  314SOL    HW1 2907   1.730   0.581   4.823
  314SOL    HW2 2908   1.862   0.541   4.762
  314SOL     MW 2909   1.800   0.600   4.776
  315SOL     OW 2910   0.715   0.133   0.212
  315SOL    HW1 2911   0.745   0.048   0.239
  315SOL    HW2 2912   0.670   0.168   0.289
  315SOL     MW 2913   0.713   0.128   0.225
  316SOL     OW 2914   5.453   2.349   2.620
  316SOL    HW1 2915   5.455   2.435   2.580
  316SOL    HW2 2916   5.527   2.302   2.581
  316SOL     MW 2917   5.463   2.354   2.611
  317SOL     OW 2918   1.058   2.461   5.023
  317SOL    HW1 2919   1.059   2.367   5.007
  317SOL    HW2 2920   1.033   2.499   4.938
  317SOL     MW 2921   1.055   2.454   5.010
  318SOL     OW 2922   5.118   3.424   1.285
  318SOL    HW1 2923   5.159   3.461   1.207
  318SOL    HW2 2924   5.050   3.365   1.251
  318SOL     MW 2925   5.114   3.421   1.271
  319SOL     OW 2926   4.048   4.550   5.229
  319SOL    HW1 2927   4.136   4.519   5.253
  319SOL    HW2 2928   3.993   4.471   5.233
  319SOL     MW 2929   4.053   4.536   5.233
  320SOL     OW 2930   5.748   4.829   0.297
  320SOL    HW1 2931   5.716   4.918   0.310
  320SOL    HW2 2932   5.747   4.790   0.384
  320SOL     MW 2933   5.744   4.836   0.310
  321SOL     OW 2934   5.125   5.602   4.942
  321SOL    HW1 2935   5.210   5.593   4.900
  321SOL    HW2 2936   5.068   5.639   4.874
  321SOL     MW 2937   5.128   5.606   4.928
  322SOL     OW 2938   4.891   2.932   1.356
  322SOL    HW1 2939   4.952   3.000   1.326
  322SOL    HW2 2940   4.937   2.850   1.339
  322SOL     MW 2941   4.905   2.931   1.350
  323SOL     OW 2942   1.164   4.787   2.324
  323SOL    HW1 2943   1.242   4.774   2.377
  323SOL    HW2 2944   1.095   4.807   2.387
  323SOL     MW 2945   1.165   4.788   2.338
  324SOL     OW 2946   0.579   1.302   3.366
  324SOL    HW1 2947   0.571   1.228   3.307
  324SOL    HW2 2948   0.584   1.378   3.308
  324SOL     MW 2949   0.578   1.302   3.351
  325SOL     OW 2950   0.736   1.111   4.935
  325SOL    HW1 2951   0.772   1.048   4.872
  325SOL    HW2 2952   0.684   1.171   4.882
  325SOL     MW 2953   0.734   1.110   4.920
  326SOL     OW 2954   4.642   0.128   2.149
  326SOL    HW1 2955   4.671   0.053   2.098
  326SOL    HW2 2956   4.721   0.159   2.194
  326SOL     MW 2957   4.655   0.122   2.148
  327SOL     OW 2958   5.810   5.963   4.291
  327SOL    HW1 2959   5.867   6.035   4.264
  327SOL    HW2 2960   5.861   5.884   4.273
  327SOL     MW 2961   5.824   5.962   4.285
  328SOL     OW 2962   1.547   5.094   5.376
  328SOL    HW1 2963   1.546   5.078   5.470
  328SOL    HW2 2964   1.501   5.019   5.338
  328SOL     MW 2965   1.541   5.082   5.383
  329SOL     OW 2966   1.352   2.556   5.411
  329SOL    HW1 2967   1.393   2.524   5.331
  329SOL    HW2 2968   1.408   2.627   5.441
  329SOL     MW 2969   1.364   2.561   5.405
  330SOL     OW 2970   2.847   2.067   0.215
  330SOL    HW1 2971   2.776   2.106   0.267
  330SOL    HW2 2972   2.899   2.142   0.186
  330SOL     MW 2973   2.844   2.082   0.218
  331SOL     OW 2974   2.166   3.335   5.388
  331SOL    HW1 2975   2.235   3.296   5.442
  331SOL    HW2 2976   2.086   3.289   5.414
  331SOL     MW 2977   2.164   3.324   5.398
  332SOL     OW 2978   4.701   4.173   3.848
  332SOL    HW1 2979   4.718   4.141   3.759
  332SOL    HW2 2980   4.760   4.248   3.858
  332SOL     MW 2981   4.710   4.179   3.838
  333SOL     OW 2982   5.852   5.947   3.330
  333SOL    HW1 2983   5.778   5.944   3.391
  333SOL    HW2 2984   5.835   5.877   3.267
  333SOL     MW 2985   5.841   5.938   3.330
  334SOL     OW 2986   1.694   0.402   3.374
  334SOL    HW1 2987   1.673   0.494   3.387
  334SOL    HW2 2988   1.622   0.355   3.416
  334SOL     MW 2989   1.682   0.407   3.381
  335SOL     OW 2990   5.177   5.371   4.607
  335SOL    HW1 2991   5.176   5.278   4.582
  335SOL    HW2 2992   5.218   5.416   4.534
  335SOL     MW 2993   5.182   5.365   4.595
  336SOL     OW 2994   2.943   1.051   0.493
  336SOL    HW1 2995   2.959   0.964   0.529
  336SOL    HW2 2996   2.899   1.034   0.409
  336SOL     MW 2997   2.939   1.038   0.487
  337SOL     OW 2998   3.823   2.683   1.546
  337SOL    HW1 2999   3.780   2.648   1.467
  337SOL    HW2 3000   3.897   2.734   1.511
  337SOL     MW 3001   3.827   2.685   1.530
  338SOL     OW 3002   4.379   5.479   3.925
  338SOL    HW1 3003   4.462   5.518   3.898
  338SOL    HW2 3004   4.352   5.531   4.001
  338SOL     MW 3005   4.386   5.491   3.932
  339SOL     OW 3006   6.064   3.385   4.758
  339SOL    HW1 3007   6.143   3.370   4.811
  339SOL    HW2 3008   5.996   3.333   4.801
  339SOL     MW 3009   6.066   3.377   4.770
  340SOL     OW 3010   2.816   4.697   1.001
  340SOL    HW1 3011   2.842   4.732   1.085
  340SOL    HW2 3012   2.825   4.602   1.011
  340SOL     MW 3013   2.821   4.689   1.013
  341SOL     OW 3014   1.703   1.655   2.759
  341SOL    HW1 3015   1.680   1.609   2.678
  341SOL    HW2 3016   1.776   1.711   2.735
  341SOL     MW 3017   1.710   1.656   2.746
  342SOL     OW 3018   1.084   5.203   2.884
  342SOL    HW1 3019   1.104   5.114   2.914
  342SOL    HW2 3020   1.125   5.259   2.950
  342SOL     MW 3021   1.092   5.199   2.896
  343SOL     OW 3022   1.152   2.331   0.765
  343SOL    HW1 3023   1.068   2.301   0.798
  343SOL    HW2 3024   1.137   2.421   0.738
  343SOL     MW 3025   1.140   2.338   0.766
  344SOL     OW 3026   2.342   4.919   1.511
  344SOL    HW1 3027   2.303   4.964   1.437
  344SOL    HW2 3028   2.404   4.982   1.548
  344SOL     MW 3029   2.345   4.933   1.507
  345SOL     OW 3030   2.645   4.980   3.396
  345SOL    HW1 3031   2.612   4.898   3.433
  345SOL    HW2 3032   2.570   5.040   3.400
  345SOL     MW 3033   2.631   4.978   3.401
  346SOL     OW 3034   0.924   1.619   0.120
  346SOL    HW1 3035   0.926   1.527   0.096
  346SOL    HW2 3036   0.931   1.666   0.037
  346SOL     MW 3037   0.926   1.613   0.106
  347SOL     OW 3038   1.773   0.256   2.662
  347SOL    HW1 3039   1.757   0.277   2.755
  347SOL    HW2 3040   1.866   0.237   2.658
  347SOL     MW 3041   1.783   0.256   2.673
  348SOL     OW 3042   1.345   6.088   3.896
  348SOL    HW1 3043   1.412   6.095   3.827
  348SOL    HW2 3044   1.268   6.053   3.851
  348SOL     MW 3045   1.344   6.084   3.881
  349SOL     OW 3046   5.877   0.494   3.634
  349SOL    HW1 3047   5.914   0.433   3.571
  349SOL    HW2 3048   5.920   0.577   3.613
  349SOL     MW 3049   5.887   0.496   3.623
  350SOL     OW 3050   1.370   3.027   4.168
  350SOL    HW1 3051   1.339   3.115   4.148
  350SOL    HW2 3052   1.405   3.034   4.257
  350SOL     MW 3053   1.370   3.039   4.177
  351SOL     OW 3054   5.136   5.791   5.152
  351SOL    HW1 3055   5.048   5.782   5.189
  351SOL    HW2 3056   5.134   5.738   5.072
  351SOL     MW 3057   5.124   5.783   5.146
  352SOL     OW 3058   4.955   0.640   1.324
  352SOL    HW1 3059   5.050   0.647   1.327
  352SOL    HW2 3060   4.937   0.577   1.255
  352SOL     MW 3061   4.965   0.633   1.317
  353SOL     OW 3062   5.433   2.638   0.405
  353SOL    HW1 3063   5.350   2.604   0.372
  353SOL    HW2 3064   5.485   2.560   0.423
  353SOL     MW 3065   5.429   2.624   0.403
  354SOL     OW 3066   1.192   1.625   0.429
  354SOL    HW1 3067   1.225   1.575   0.355
  354SOL    HW2 3068   1.154   1.703   0.390
  354SOL     MW 3069   1.191   1.628   0.415
  355SOL     OW 3070   3.687   0.494   1.515
  355SOL    HW1 3071   3.643   0.562   1.568
  355SOL    HW2 3072   3.726   0.543   1.443
  355SOL     MW 3073   3.686   0.510   1.514
  356SOL     OW 3074   2.048   2.773   1.646
  356SOL    HW1 3075   2.091   2.716   1.710
  356SOL    HW2 3076   1.983   2.716   1.603
  356SOL     MW 3077   2.045   2.758   1.648
  357SOL     OW 3078   3.624   3.001   0.524
  357SOL    HW1 3079   3.565   3.036   0.591
  357SOL    HW2 3080   3.572   2.933   0.481
  357SOL     MW 3081   3.609   2.997   0.527
  358SOL     OW 3082   1.574   4.695   2.715
  358SOL    HW1 3083   1.549   4.774   2.762
  358SOL    HW2 3084   1.647   4.723   2.659
  358SOL     MW 3085   1.580   4.709   2.714
  359SOL     OW 3086   4.686   0.841   1.080
  359SOL    HW1 3087   4.746   0.772   1.049
  359SOL    HW2 3088   4.723   0.869   1.163
  359SOL     MW 3089   4.698   0.836   1.086
  360SOL     OW 3090   3.562   3.049   0.988
  360SOL    HW1 3091   3.482   3.007   0.958
  360SOL    HW2 3092   3.533   3.130   1.030
  360SOL     MW 3093   3.548   3.054   0.990
  361SOL     OW 3094   0.499   5.690   0.442
  361SOL    HW1 3095   0.469   5.633   0.513
  361SOL    HW2 3096   0.569   5.640   0.398
  361SOL     MW 3097   0.504   5.676   0.445
  362SOL     OW 3098   3.701   0.329   4.983
  362SOL    HW1 3099   3.755   0.253   5.005
  362SOL    HW2 3100   3.619   0.313   5.030
  362SOL     MW 3101   3.697   0.317   4.992
  363SOL     OW 3102   3.412   3.781   1.197
  363SOL    HW1 3103   3.383   3.871   1.205
  363SOL    HW2 3104   3.440   3.755   1.284
  363SOL     MW 3105   3.412   3.789   1.208
  364SOL     OW 3106   1.547   0.777   3.130
  364SOL    HW1 3107   1.609   0.723   3.080
  364SOL    HW2 3108   1.462   0.735   3.115
  364SOL     MW 3109   1.544   0.763   3.121
  365SOL     OW 3110   0.085   3.490   0.497
  365SOL    HW1 3111   0.061   3.583   0.499
  365SOL    HW2 3112   0.066   3.462   0.408
  365SOL     MW 3113   0.079   3.498   0.486
  366SOL     OW 3114   2.020   4.874   4.366
  366SOL    HW1 3115   2.000   4.896   4.275
  366SOL    HW2 3116   2.101   4.823   4.362
  366SOL     MW 3117   2.028   4.870   4.354
  367SOL     OW 3118   3.911   1.276   6.065
  367SOL    HW1 3119   3.827   1.249   6.028
  367SOL    HW2 3120   3.913   1.371   6.053
  367SOL     MW 3121   3.901   1.284   6.059
  368SOL     OW 3122   3.413   0.956   2.353
  368SOL    HW1 3123   3.420   0.877   2.408
  368SOL    HW2 3124   3.503   0.987   2.346
  368SOL     MW 3125   3.426   0.950   2.359
  369SOL     OW 3126   0.331   3.697   5.731
  369SOL    HW1 3127   0.379   3.761   5.785
  369SOL    HW2 3128   0.248   3.684   5.777
  369SOL     MW 3129   0.326   3.704   5.744
  370SOL     OW 3130   2.317   5.319   2.055
  370SOL    HW1 3131   2.244   5.280   2.105
  370SOL    HW2 3132   2.343   5.395   2.107
  370SOL     MW 3133   2.311   5.324   2.068
  371SOL     OW 3134   5.550   1.676   1.530
  371SOL    HW1 3135   5.620   1.647   1.588
  371SOL    HW2 3136   5.590   1.681   1.444
  371SOL     MW 3137   5.564   1.673   1.527
  372SOL     OW 3138   1.888   3.714   1.923
  372SOL    HW1 3139   1.974   3.755   1.928
  372SOL    HW2 3140   1.865   3.717   1.830
  372SOL     MW 3141   1.896   3.720   1.912
  373SOL     OW 3142   0.272   5.393   0.089
  373SOL    HW1 3143   0.195   5.399   0.146
  373SOL    HW2 3144   0.303   5.304   0.101
  373SOL     MW 3145   0.265   5.383   0.098
  374SOL     OW 3146   0.730   0.609   0.820
  374SOL    HW1 3147   0.707   0.560   0.900
  374SOL    HW2 3148   0.825   0.598   0.812
  374SOL     MW 3149   0.739   0.602   0.829
  375SOL     OW 3150   4.471   0.246   2.325
  375SOL    HW1 3151   4.484   0.268   2.418
  375SOL    HW2 3152   4.558   0.218   2.296
  375SOL     MW 3153   4.484   0.246   2.333
  376SOL     OW 3154   5.844   5.077   4.369
  376SOL    HW1 3155   5.798   4.994   4.380
  376SOL    HW2 3156   5.843   5.117   4.455
  376SOL     MW 3157   5.838   5.071   4.381
  377SOL     OW 3158   0.423   1.876   0.948
  377SOL    HW1 3159   0.326   1.876   0.957
  377SOL    HW2 3160   0.455   1.856   1.035
  377SOL     MW 3161   0.415   1.874   0.961
  378SOL     OW 3162   3.062   1.348   4.899
  378SOL    HW1 3163   3.076   1.396   4.817
  378SOL    HW2 3164   3.009   1.406   4.952
  378SOL     MW 3165   3.057   1.362   4.895
  379SOL     OW 3166   2.946   1.568   5.032
  379SOL    HW1 3167   2.867   1.565   4.979
  379SOL    HW2 3168   2.915   1.578   5.122
  379SOL     MW 3169   2.932   1.570   5.037
  380SOL     OW 3170   0.748   3.953   0.055
  380SOL    HW1 3171   0.720   3.996  -0.026
  380SOL    HW2 3172   0.667   3.915   0.090
  380SOL     MW 3173   0.733   3.954   0.050
  381SOL     OW 3174   0.623   1.007   0.817
  381SOL    HW1 3175   0.556   0.989   0.751
  381SOL    HW2 3176   0.651   1.097   0.800
  381SOL     MW 3177   0.618   1.016   0.807
  382SOL     OW 3178   5.073   5.487   5.313
  382SOL    HW1 3179   5.030   5.428   5.375
  382SOL    HW2 3180   5.002   5.521   5.258
  382SOL     MW 3181   5.059   5.484   5.314
  383SOL     OW 3182   0.876   1.745   3.916
  383SOL    HW1 3183   0.855   1.712   3.828
  383SOL    HW2 3184   0.968   1.769   3.912
  383SOL     MW 3185   0.885   1.744   3.905
  384SOL     OW 3186   1.574   0.971   2.744
  384SOL    HW1 3187   1.515   0.896   2.741
  384SOL    HW2 3188   1.625   0.958   2.824
  384SOL     MW 3189   1.573   0.959   2.754
  385SOL     OW 3190   3.093   2.177   5.967
  385SOL    HW1 3191   3.155   2.148   6.034
  385SOL    HW2 3192   3.037   2.101   5.951
  385SOL     MW 3193   3.094   2.164   5.973
  386SOL     OW 3194   6.056   2.991   2.224
  386SOL    HW1 3195   6.115   2.924   2.257
  386SOL    HW2 3196   6.055   3.058   2.291
  386SOL     MW 3197   6.063   2.991   2.237
  387SOL     OW 3198   4.252   1.158   3.856
  387SOL    HW1 3199   4.281   1.150   3.765
  387SOL    HW2 3200   4.157   1.153   3.852
  387SOL     MW 3201   4.244   1.157   3.844
  388SOL     OW 3202   0.744   2.256   5.343
  388SOL    HW1 3203   0.652   2.245   5.366
  388SOL    HW2 3204   0.744   2.326   5.278
  388SOL     MW 3205   0.732   2.263   5.338
  389SOL     OW 3206   1.943   1.094   1.569
  389SOL    HW1 3207   2.003   1.117   1.640
  389SOL    HW2 3208   1.970   1.149   1.495
  389SOL     MW 3209   1.954   1.104   1.569
  390SOL     OW 3210   0.799   0.510   3.175
  390SOL    HW1 3211   0.861   0.444   3.140
  390SOL    HW2 3212   0.729   0.513   3.110
  390SOL     MW 3213   0.799   0.501   3.162
  391SOL     OW 3214   2.487   1.916   1.067
  391SOL    HW1 3215   2.500   1.846   1.132
  391SOL    HW2 3216   2.396   1.942   1.076
  391SOL     MW 3217   2.477   1.910   1.076
  392SOL     OW 3218   2.694   2.703   0.362
  392SOL    HW1 3219   2.679   2.763   0.289
  392SOL    HW2 3220   2.764   2.646   0.331
  392SOL     MW 3221   2.701   2.704   0.348
  393SOL     OW 3222   0.808   5.438   0.603
  393SOL    HW1 3223   0.807   5.449   0.698
  393SOL    HW2 3224   0.880   5.378   0.586
  393SOL     MW 3225   0.817   5.432   0.613
  394SOL     OW 3226   1.624   4.394   5.372
  394SOL    HW1 3227   1.715   4.409   5.347
  394SOL    HW2 3228   1.578   4.380   5.289
  394SOL     MW 3229   1.630   4.394   5.358
  395SOL     OW 3230   5.144   4.861   1.073
  395SOL    HW1 3231   5.223   4.871   1.020
  395SOL    HW2 3232   5.072   4.881   1.013
  395SOL     MW 3233   5.145   4.865   1.057
  396SOL     OW 3234   4.996   3.751   3.670
  396SOL    HW1 3235   4.937   3.823   3.690
  396SOL    HW2 3236   4.964   3.678   3.722
  396SOL     MW 3237   4.985   3.751   3.679
  397SOL     OW 3238   0.593   2.437   1.126
  397SOL    HW1 3239   0.519   2.376   1.130
  397SOL    HW2 3240   0.631   2.422   1.040
  397SOL     MW 3241   0.588   2.428   1.115
  398SOL     OW 3242   4.964   1.478   5.731
  398SOL    HW1 3243   4.920   1.400   5.696
  398SOL    HW2 3244   5.049   1.479   5.686
  398SOL     MW 3245   4.969   1.468   5.721
  399SOL     OW 3246   4.468   2.186   0.182
  399SOL    HW1 3247   4.522   2.207   0.258
  399SOL    HW2 3248   4.397   2.250   0.185
  399SOL     MW 3249   4.466   2.197   0.192
  400SOL     OW 3250   2.927   5.550   1.639
  400SOL    HW1 3251   2.979   5.546   1.559
  400SOL    HW2 3252   2.990   5.529   1.708
  400SOL     MW 3253   2.942   5.547   1.638
  401SOL     OW 3254   4.078   1.899   0.772
  401SOL    HW1 3255   4.077   1.862   0.685
  401SOL    HW2 3256   4.095   1.824   0.830
  401SOL     MW 3257   4.080   1.884   0.768
  402SOL     OW 3258   2.578   3.072   1.728
  402SOL    HW1 3259   2.619   3.056   1.813
  402SOL    HW2 3260   2.492   3.030   1.734
  402SOL     MW 3261   2.572   3.064   1.740
  403SOL     OW 3262   0.236   3.410   1.383
  403SOL    HW1 3263   0.170   3.416   1.314
  403SOL    HW2 3264   0.226   3.322   1.418
  403SOL     MW 3265   0.226   3.400   1.379
  404SOL     OW 3266   2.388   1.842   4.529
  404SOL    HW1 3267   2.389   1.755   4.568
  404SOL    HW2 3268   2.325   1.836   4.456
  404SOL     MW 3269   2.380   1.830   4.524
  405SOL     OW 3270   1.354   3.257   6.003
  405SOL    HW1 3271   1.337   3.222   5.916
  405SOL    HW2 3272   1.277   3.312   6.022
  405SOL     MW 3273   1.342   3.260   5.994
  406SOL     OW 3274   3.310   0.741   5.807
  406SOL    HW1 3275   3.269   0.826   5.818
  406SOL    HW2 3276   3.326   0.709   5.896
  406SOL     MW 3277   3.307   0.747   5.820
  407SOL     OW 3278   0.322   2.716   1.402
  407SOL    HW1 3279   0.400   2.729   1.457
  407SOL    HW2 3280   0.283   2.635   1.435
  407SOL     MW 3281   0.327   2.707   1.414
  408SOL     OW 3282   4.576   0.987   0.614
  408SOL    HW1 3283   4.508   1.049   0.640
  408SOL    HW2 3284   4.624   1.032   0.545
  408SOL     MW 3285   4.574   1.001   0.608
  409SOL     OW 3286   4.078   1.804   0.529
  409SOL    HW1 3287   4.122   1.721   0.547
  409SOL    HW2 3288   3.993   1.779   0.492
  409SOL     MW 3289   4.073   1.790   0.526
  410SOL     OW 3290   0.917   3.584   2.814
  410SOL    HW1 3291   0.952   3.497   2.832
  410SOL    HW2 3292   0.893   3.582   2.722
  410SOL     MW 3293   0.919   3.573   2.805
  411SOL     OW 3294   0.802   5.806   0.836
  411SOL    HW1 3295   0.740   5.734   0.846
  411SOL    HW2 3296   0.770   5.874   0.895
  411SOL     MW 3297   0.790   5.806   0.844
  412SOL     OW 3298   5.809   5.535   0.183
  412SOL    HW1 3299   5.826   5.621   0.221
  412SOL    HW2 3300   5.747   5.493   0.243
  412SOL     MW 3301   5.803   5.541   0.195
  413SOL     OW 3302   5.808   5.305   6.045
  413SOL    HW1 3303   5.853   5.239   6.097
  413SOL    HW2 3304   5.854   5.386   6.063
  413SOL     MW 3305   5.819   5.307   6.054
  414SOL     OW 3306   2.785   2.255   1.396
  414SOL    HW1 3307   2.816   2.209   1.474
  414SOL    HW2 3308   2.731   2.326   1.428
  414SOL     MW 3309   2.782   2.258   1.409
  415SOL     OW 3310   2.868   5.073   1.980
  415SOL    HW1 3311   2.907   5.102   2.062
  415SOL    HW2 3312   2.936   5.022   1.936
  415SOL     MW 3313   2.882   5.070   1.984
  416SOL     OW 3314   5.176   5.781   2.560
  416SOL    HW1 3315   5.116   5.855   2.550
  416SOL    HW2 3316   5.134   5.710   2.512
  416SOL     MW 3317   5.163   5.781   2.553
  417SOL     OW 3318   3.384   5.991   2.688
  417SOL    HW1 3319   3.344   6.071   2.654
  417SOL    HW2 3320   3.472   5.991   2.652
  417SOL     MW 3321   3.390   6.001   2.679
  418SOL     OW 3322   1.203   3.242   0.796
  418SOL    HW1 3323   1.215   3.161   0.747
  418SOL    HW2 3324   1.152   3.298   0.737
  418SOL     MW 3325   1.198   3.239   0.782
  419SOL     OW 3326   4.685   0.508   0.719
  419SOL    HW1 3327   4.630   0.428   0.723
  419SOL    HW2 3328   4.736   0.497   0.639
  419SOL     MW 3329   4.685   0.496   0.710
  420SOL     OW 3330   2.847   3.583   0.892
  420SOL    HW1 3331   2.763   3.580   0.846
  420SOL    HW2 3332   2.910   3.548   0.829
  420SOL     MW 3333   2.844   3.578   0.878
  421SOL     OW 3334   2.241   5.450   4.142
  421SOL    HW1 3335   2.263   5.527   4.091
  421SOL    HW2 3336   2.300   5.382   4.109
  421SOL     MW 3337   2.251   5.451   4.131
  422SOL     OW 3338   5.426   5.854   2.640
  422SOL    HW1 3339   5.342   5.824   2.606
  422SOL    HW2 3340   5.483   5.778   2.634
  422SOL     MW 3341   5.423   5.841   2.634
  423SOL     OW 3342   4.875   2.341   4.149
  423SOL    HW1 3343   4.824   2.275   4.102
  423SOL    HW2 3344   4.811   2.388   4.202
  423SOL     MW 3345   4.861   2.339   4.150
  424SOL     OW 3346   5.394   4.495   0.038
  424SOL    HW1 3347   5.319   4.458   0.085
  424SOL    HW2 3348   5.394   4.588   0.062
  424SOL     MW 3349   5.385   4.502   0.047
  425SOL     OW 3350   0.838   0.640   5.678
  425SOL    HW1 3351   0.807   0.730   5.672
  425SOL    HW2 3352   0.923   0.642   5.634
  425SOL     MW 3353   0.845   0.652   5.672
  426SOL     OW 3354   5.500   4.162   0.537
  426SOL    HW1 3355   5.466   4.130   0.621
  426SOL    HW2 3356   5.527   4.084   0.490
  426SOL     MW 3357   5.499   4.148   0.542
  427SOL     OW 3358   1.370   1.625   0.059
  427SOL    HW1 3359   1.340   1.565   0.128
  427SOL    HW2 3360   1.456   1.590   0.033
  427SOL     MW 3361   1.377   1.613   0.065
  428SOL     OW 3362   1.382   1.573   3.584
  428SOL    HW1 3363   1.469   1.535   3.598
  428SOL    HW2 3364   1.348   1.587   3.673
  428SOL     MW 3365   1.389   1.570   3.597
  429SOL     OW 3366   1.405   1.622   2.713
  429SOL    HW1 3367   1.435   1.685   2.779
  429SOL    HW2 3368   1.408   1.537   2.757
  429SOL     MW 3369   1.409   1.619   2.727
  430SOL     OW 3370   4.434   1.659   5.511
  430SOL    HW1 3371   4.370   1.676   5.581
  430SOL    HW2 3372   4.512   1.629   5.557
  430SOL     MW 3373   4.436   1.657   5.526
  431SOL     OW 3374   0.214   3.168   6.052
  431SOL    HW1 3375   0.169   3.110   5.991
  431SOL    HW2 3376   0.187   3.138   6.139
  431SOL     MW 3377   0.205   3.157   6.056
  432SOL     OW 3378   5.576   4.794   3.083
  432SOL    HW1 3379   5.630   4.828   3.155
  432SOL    HW2 3380   5.566   4.868   3.024
  432SOL     MW 3381   5.582   4.808   3.085
  433SOL     OW 3382   0.475   1.194   5.690
  433SOL    HW1 3383   0.520   1.167   5.611
  433SOL    HW2 3384   0.410   1.126   5.706
  433SOL     MW 3385   0.472   1.182   5.682
  434SOL     OW 3386   3.530   5.668   0.785
  434SOL    HW1 3387   3.511   5.676   0.692
  434SOL    HW2 3388   3.522   5.757   0.819
  434SOL     MW 3389   3.526   5.680   0.778
  435SOL     OW 3390   2.227   0.192   3.254
  435SOL    HW1 3391   2.214   0.247   3.177
  435SOL    HW2 3392   2.285   0.244   3.311
  435SOL     MW 3393   2.233   0.206   3.251
  436SOL     OW 3394   4.233   0.593   1.152
  436SOL    HW1 3395   4.296   0.664   1.158
  436SOL    HW2 3396   4.149   0.638   1.138
  436SOL     MW 3397   4.230   0.609   1.152
  437SOL     OW 3398   1.758   1.331   0.639
  437SOL    HW1 3399   1.783   1.307   0.548
  437SOL    HW2 3400   1.708   1.413   0.628
  437SOL     MW 3401   1.755   1.339   0.625
  438SOL     OW 3402   4.382   2.915   5.353
  438SOL    HW1 3403   4.455   2.977   5.352
  438SOL    HW2 3404   4.306   2.966   5.382
  438SOL     MW 3405   4.381   2.929   5.356
  439SOL     OW 3406   0.875   0.317   4.372
  439SOL    HW1 3407   0.895   0.411   4.360
  439SOL    HW2 3408   0.841   0.312   4.462
  439SOL     MW 3409   0.873   0.329   4.382
  440SOL     OW 3410   3.594   4.959   1.533
  440SOL    HW1 3411   3.603   4.945   1.438
  440SOL    HW2 3412   3.663   4.905   1.572
  440SOL     MW 3413   3.604   4.950   1.526
  441SOL     OW 3414   1.122   4.064   3.389
  441SOL    HW1 3415   1.060   4.093   3.456
  441SOL    HW2 3416   1.200   4.039   3.438
  441SOL     MW 3417   1.124   4.065   3.404
  442SOL     OW 3418   1.545   1.021   6.092
  442SOL    HW1 3419   1.567   1.020   6.185
  442SOL    HW2 3420   1.450   1.010   6.090
  442SOL     MW 3421   1.535   1.020   6.104
  443SOL     OW 3422   0.949   1.838   1.829
  443SOL    HW1 3423   0.883   1.901   1.857
  443SOL    HW2 3424   0.902   1.779   1.771
  443SOL     MW 3425   0.935   1.839   1.824
  444SOL     OW 3426   0.206   0.829   2.047
  444SOL    HW1 3427   0.193   0.923   2.036
  444SOL    HW2 3428   0.123   0.798   2.086
  444SOL     MW 3429   0.194   0.838   2.050
  445SOL     OW 3430   4.363   1.672   0.063
  445SOL    HW1 3431   4.386   1.599   0.121
  445SOL    HW2 3432   4.305   1.633  -0.002
  445SOL     MW 3433   4.359   1.658   0.062
  446SOL     OW 3434   1.248   1.159   5.019
  446SOL    HW1 3435   1.274   1.077   4.977
  446SOL    HW2 3436   1.152   1.157   5.019
  446SOL     MW 3437   1.239   1.148   5.013
  447SOL     OW 3438   4.243   0.395   0.152
  447SOL    HW1 3439   4.338   0.402   0.157
  447SOL    HW2 3440   4.210   0.480   0.179
  447SOL     MW 3441   4.251   0.407   0.156
  448SOL     OW 3442   1.039   3.548   3.863
  448SOL    HW1 3443   1.133   3.557   3.879
  448SOL    HW2 3444   0.999   3.556   3.949
  448SOL     MW 3445   1.045   3.550   3.876
  449SOL     OW 3446   5.607   3.699   4.802
  449SOL    HW1 3447   5.674   3.668   4.863
  449SOL    HW2 3448   5.655   3.746   4.734
  449SOL     MW 3449   5.622   3.701   4.801
  450SOL     OW 3450   1.450   0.798   3.846
  450SOL    HW1 3451   1.476   0.881   3.887
  450SOL    HW2 3452   1.491   0.732   3.901
  450SOL     MW 3453   1.459   0.801   3.859
  451SOL     OW 3454   4.138   3.386   4.790
  451SOL    HW1 3455   4.220   3.408   4.834
  451SOL    HW2 3456   4.070   3.417   4.850
  451SOL     MW 3457   4.140   3.393   4.804
  452SOL     OW 3458   4.843   4.730   1.600
  452SOL    HW1 3459   4.884   4.743   1.686
  452SOL    HW2 3460   4.874   4.644   1.573
  452SOL     MW 3461   4.852   4.720   1.608
  453SOL     OW 3462   3.962   4.179   4.795
  453SOL    HW1 3463   3.964   4.084   4.811
  453SOL    HW2 3464   3.914   4.187   4.713
  453SOL     MW 3465   3.956   4.168   4.786
  454SOL     OW 3466   2.234   5.814   5.599
  454SOL    HW1 3467   2.187   5.893   5.570
  454SOL    HW2 3468   2.323   5.827   5.567
  454SOL     MW 3469   2.240   5.826   5.591
  455SOL     OW 3470   3.963   4.487   4.404
  455SOL    HW1 3471   3.877   4.450   4.424
  455SOL    HW2 3472   3.957   4.578   4.434
  455SOL     MW 3473   3.951   4.494   4.410
  456SOL     OW 3474   3.399   4.049   4.185
  456SOL    HW1 3475   3.319   4.019   4.142
  456SOL    HW2 3476   3.368   4.109   4.254
  456SOL     MW 3477   3.385   4.053   4.189
  457SOL     OW 3478   0.942   5.734   5.525
  457SOL    HW1 3479   0.990   5.660   5.487
  457SOL    HW2 3480   1.007   5.803   5.536
  457SOL     MW 3481   0.956   5.733   5.522
  458SOL     OW 3482   4.687   1.334   1.890
  458SOL    HW1 3483   4.675   1.287   1.973
  458SOL    HW2 3484   4.659   1.424   1.909
  458SOL     MW 3485   4.682   1.340   1.903
  459SOL     OW 3486   0.503   5.786   1.333
  459SOL    HW1 3487   0.507   5.823   1.422
  459SOL    HW2 3488   0.451   5.707   1.343
  459SOL     MW 3489   0.497   5.781   1.346
  460SOL     OW 3490   3.381   1.874   5.167
  460SOL    HW1 3491   3.313   1.836   5.112
  460SOL    HW2 3492   3.462   1.862   5.117
  460SOL     MW 3493   3.383   1.867   5.154
  461SOL     OW 3494   1.834   3.496   5.330
  461SOL    HW1 3495   1.913   3.544   5.306
  461SOL    HW2 3496   1.803   3.456   5.249
  461SOL     MW 3497   1.840   3.497   5.317
  462SOL     OW 3498   5.347   1.134   4.322
  462SOL    HW1 3499   5.369   1.212   4.372
  462SOL    HW2 3500   5.320   1.070   4.388
  462SOL     MW 3501   5.346   1.136   4.337
  463SOL     OW 3502   3.961   0.912   3.271
  463SOL    HW1 3503   3.928   0.824   3.272
  463SOL    HW2 3504   4.009   0.919   3.188
  463SOL     MW 3505   3.963   0.902   3.260
  464SOL     OW 3506   0.225   5.196   4.779
  464SOL    HW1 3507   0.303   5.251   4.772
  464SOL    HW2 3508   0.246   5.134   4.849
  464SOL     MW 3509   0.238   5.195   4.787
  465SOL     OW 3510   0.038   2.696   4.492
  465SOL    HW1 3511   0.130   2.696   4.521
  465SOL    HW2 3512   0.027   2.611   4.450
  465SOL     MW 3513   0.049   2.685   4.490
  466SOL     OW 3514   5.741   0.527   5.152
  466SOL    HW1 3515   5.820   0.539   5.205
  466SOL    HW2 3516   5.672   0.506   5.215
  466SOL     MW 3517   5.742   0.525   5.167
  467SOL     OW 3518   4.175   3.780   0.675
  467SOL    HW1 3519   4.134   3.808   0.593
  467SOL    HW2 3520   4.269   3.790   0.659
  467SOL     MW 3521   4.182   3.785   0.662
  468SOL     OW 3522   0.507   1.005   5.947
  468SOL    HW1 3523   0.539   0.966   5.866
  468SOL    HW2 3524   0.580   0.994   6.009
  468SOL     MW 3525   0.521   0.999   5.945
  469SOL     OW 3526   6.091   2.286   1.723
  469SOL    HW1 3527   6.000   2.267   1.744
  469SOL    HW2 3528   6.101   2.380   1.737
  469SOL     MW 3529   6.081   2.295   1.726
  470SOL     OW 3530   5.434   2.608   3.707
  470SOL    HW1 3531   5.466   2.636   3.621
  470SOL    HW2 3532   5.505   2.555   3.744
  470SOL     MW 3533   5.447   2.605   3.701
  471SOL     OW 3534   2.572   4.629   2.881
  471SOL    HW1 3535   2.550   4.600   2.793
  471SOL    HW2 3536   2.510   4.581   2.937
  471SOL     MW 3537   2.561   4.619   2.877
  472SOL     OW 3538   2.293   1.875   3.809
  472SOL    HW1 3539   2.307   1.969   3.804
  472SOL    HW2 3540   2.263   1.860   3.899
  472SOL     MW 3541   2.291   1.885   3.820
  473SOL     OW 3542   4.695   0.711   0.349
  473SOL    HW1 3543   4.622   0.702   0.410
  473SOL    HW2 3544   4.668   0.779   0.288
  473SOL     MW 3545   4.682   0.718   0.349
  474SOL     OW 3546   1.499   1.015   2.394
  474SOL    HW1 3547   1.460   0.937   2.434
  474SOL    HW2 3548   1.575   1.033   2.448
  474SOL     MW 3549   1.503   1.007   2.405
  475SOL     OW 3550   4.381   4.761   4.464
  475SOL    HW1 3551   4.332   4.771   4.382
  475SOL    HW2 3552   4.409   4.670   4.464
  475SOL     MW 3553   4.378   4.751   4.454
  476SOL     OW 3554   1.698   2.259   2.961
  476SOL    HW1 3555   1.689   2.197   2.888
  476SOL    HW2 3556   1.615   2.254   3.008
  476SOL     MW 3557   1.686   2.250   2.957
  477SOL     OW 3558   5.618   1.786   3.708
  477SOL    HW1 3559   5.582   1.861   3.755
  477SOL    HW2 3560   5.544   1.748   3.662
  477SOL     MW 3561   5.604   1.790   3.708
  478SOL     OW 3562   5.534   2.639   0.004
  478SOL    HW1 3563   5.529   2.642   0.099
  478SOL    HW2 3564   5.485   2.716  -0.025
  478SOL     MW 3565   5.527   2.649   0.012
  479SOL     OW 3566   3.503   3.414   1.330
  479SOL    HW1 3567   3.578   3.354   1.339
  479SOL    HW2 3568   3.542   3.501   1.327
  479SOL     MW 3569   3.518   3.417   1.331
  480SOL     OW 3570   5.591   5.576   0.573
  480SOL    HW1 3571   5.513   5.530   0.605
  480SOL    HW2 3572   5.561   5.622   0.494
  480SOL     MW 3573   5.577   5.576   0.567
  481SOL     OW 3574   3.930   5.909   2.517
  481SOL    HW1 3575   3.961   5.824   2.549
  481SOL    HW2 3576   3.878   5.888   2.440
  481SOL     MW 3577   3.927   5.895   2.512
  482SOL     OW 3578   4.943   5.094   2.076
  482SOL    HW1 3579   4.882   5.167   2.092
  482SOL    HW2 3580   5.008   5.102   2.146
  482SOL     MW 3581   4.943   5.105   2.087
  483SOL     OW 3582   3.768   4.868   2.562
  483SOL    HW1 3583   3.811   4.880   2.477
  483SOL    HW2 3584   3.687   4.822   2.541
  483SOL     MW 3585   3.763   4.863   2.548
  484SOL     OW 3586   6.011   5.802   5.536
  484SOL    HW1 3587   6.042   5.891   5.521
  484SOL    HW2 3588   6.085   5.757   5.577
  484SOL     MW 3589   6.024   5.807   5.540
  485SOL     OW 3590   5.760   3.722   2.756
  485SOL    HW1 3591   5.829   3.729   2.690
  485SOL    HW2 3592   5.715   3.806   2.753
  485SOL     MW 3593   5.763   3.734   2.747
  486SOL     OW 3594   2.284   2.663   5.118
  486SOL    HW1 3595   2.243   2.748   5.137
  486SOL    HW2 3596   2.370   2.669   5.160
  486SOL     MW 3597   2.290   2.675   5.126
  487SOL     OW 3598   1.371   5.003   1.980
  487SOL    HW1 3599   1.428   5.079   1.968
  487SOL    HW2 3600   1.347   4.977   1.890
  487SOL     MW 3601   1.375   5.010   1.967
  488SOL     OW 3602   2.505   0.525   1.352
  488SOL    HW1 3603   2.451   0.527   1.430
  488SOL    HW2 3604   2.443   0.522   1.279
  488SOL     MW 3605   2.490   0.525   1.353
  489SOL     OW 3606   0.209   2.002   5.737
  489SOL    HW1 3607   0.150   1.987   5.811
  489SOL    HW2 3608   0.151   2.022   5.663
  489SOL     MW 3609   0.194   2.003   5.737
  490SOL     OW 3610   0.674   5.145   0.251
  490SOL    HW1 3611   0.732   5.182   0.184
  490SOL    HW2 3612   0.660   5.217   0.312
  490SOL     MW 3613   0.680   5.159   0.250
  491SOL     OW 3614   1.811   4.495   3.312
  491SOL    HW1 3615   1.860   4.430   3.362
  491SOL    HW2 3616   1.867   4.572   3.310
  491SOL     MW 3617   1.824   4.496   3.318
  492SOL     OW 3618   1.310   3.544   1.389
  492SOL    HW1 3619   1.246   3.488   1.434
  492SOL    HW2 3620   1.309   3.625   1.441
  492SOL     MW 3621   1.302   3.547   1.402
  493SOL     OW 3622   0.364   0.862   2.983
  493SOL    HW1 3623   0.423   0.819   3.045
  493SOL    HW2 3624   0.375   0.954   2.999
  493SOL     MW 3625   0.373   0.867   2.993
  494SOL     OW 3626   2.000   4.947   2.438
  494SOL    HW1 3627   1.966   5.033   2.414
  494SOL    HW2 3628   2.003   4.898   2.357
  494SOL     MW 3629   1.996   4.952   2.425
  495SOL     OW 3630   2.868   5.632   2.190
  495SOL    HW1 3631   2.807   5.558   2.187
  495SOL    HW2 3632   2.817   5.707   2.159
  495SOL     MW 3633   2.854   5.632   2.186
  496SOL     OW 3634   4.103   3.579   0.383
  496SOL    HW1 3635   4.175   3.571   0.321
  496SOL    HW2 3636   4.036   3.520   0.351
  496SOL     MW 3637   4.104   3.571   0.371
  497SOL     OW 3638   5.495   0.485   4.526
  497SOL    HW1 3639   5.461   0.398   4.502
  497SOL    HW2 3640   5.504   0.482   4.621
  497SOL     MW 3641   5.492   0.473   4.535
  498SOL     OW 3642   5.250   5.173   0.169
  498SOL    HW1 3643   5.308   5.220   0.227
  498SOL    HW2 3644   5.279   5.082   0.174
  498SOL     MW 3645   5.261   5.167   0.177
  499SOL     OW 3646   3.802   1.083   3.000
  499SOL    HW1 3647   3.805   1.176   3.022
  499SOL    HW2 3648   3.766   1.041   3.078
  499SOL     MW 3649   3.798   1.090   3.013
  500SOL     OW 3650   2.876   2.107   1.620
  500SOL    HW1 3651   2.895   2.186   1.672
  500SOL    HW2 3652   2.793   2.075   1.654
  500SOL     MW 3653   2.868   2.113   1.632
  501SOL     OW 3654   0.596   2.842   3.448
  501SOL    HW1 3655   0.584   2.932   3.479
  501SOL    HW2 3656   0.687   2.836   3.423
  501SOL     MW 3657   0.606   2.853   3.449
  502SOL     OW 3658   3.014   1.875   4.818
  502SOL    HW1 3659   3.081   1.867   4.750
  502SOL    HW2 3660   3.055   1.840   4.897
  502SOL     MW 3661   3.028   1.869   4.819
  503SOL     OW 3662   5.956   2.539   0.200
  503SOL    HW1 3663   6.032   2.598   0.207
  503SOL    HW2 3664   5.994   2.451   0.207
  503SOL     MW 3665   5.971   2.535   0.202
  504SOL     OW 3666   0.851   1.966   0.715
  504SOL    HW1 3667   0.802   2.037   0.757
  504SOL    HW2 3668   0.923   2.009   0.668
  504SOL     MW 3669   0.854   1.980   0.714
  505SOL     OW 3670   1.720   1.796   3.241
  505SOL    HW1 3671   1.765   1.854   3.180
  505SOL    HW2 3672   1.632   1.832   3.249
  505SOL     MW 3673   1.715   1.808   3.234
  506SOL     OW 3674   0.462   3.845   1.038
  506SOL    HW1 3675   0.546   3.839   1.083
  506SOL    HW2 3676   0.409   3.776   1.079
  506SOL     MW 3677   0.466   3.835   1.049
  507SOL     OW 3678   2.458   0.221   2.642
  507SOL    HW1 3679   2.457   0.133   2.680
  507SOL    HW2 3680   2.413   0.213   2.559
  507SOL     MW 3681   2.452   0.209   2.637
  508SOL     OW 3682   3.459   1.786   4.040
  508SOL    HW1 3683   3.522   1.713   4.048
  508SOL    HW2 3684   3.378   1.743   4.010
  508SOL     MW 3685   3.456   1.771   4.037
  509SOL     OW 3686   1.573   1.900   4.594
  509SOL    HW1 3687   1.500   1.853   4.555
  509SOL    HW2 3688   1.601   1.962   4.527
  509SOL     MW 3689   1.567   1.902   4.580
  510SOL     OW 3690   4.558   2.411   2.033
  510SOL    HW1 3691   4.583   2.437   1.943
  510SOL    HW2 3692   4.506   2.332   2.021
  510SOL     MW 3693   4.555   2.404   2.020
  511SOL     OW 3694   3.014   1.796   0.193
  511SOL    HW1 3695   3.021   1.702   0.211
  511SOL    HW2 3696   2.940   1.803   0.133
  511SOL     MW 3697   3.005   1.785   0.187
  512SOL     OW 3698   4.341   4.541   1.064
  512SOL    HW1 3699   4.309   4.611   1.122
  512SOL    HW2 3700   4.314   4.568   0.976
  512SOL     MW 3701   4.333   4.554   1.060
  513SOL     OW 3702   5.846   2.417   5.250
  513SOL    HW1 3703   5.905   2.353   5.288
  513SOL    HW2 3704   5.867   2.499   5.294
  513SOL     MW 3705   5.856   2.420   5.260
  514SOL     OW 3706   5.683   4.612   1.658
  514SOL    HW1 3707   5.640   4.694   1.635
  514SOL    HW2 3708   5.648   4.588   1.744
  514SOL     MW 3709   5.673   4.619   1.666
  515SOL     OW 3710   5.780   1.942   4.494
  515SOL    HW1 3711   5.844   1.879   4.461
  515SOL    HW2 3712   5.711   1.888   4.532
  515SOL     MW 3713   5.779   1.927   4.495
  516SOL     OW 3714   0.876   4.914   1.003
  516SOL    HW1 3715   0.926   4.910   0.921
  516SOL    HW2 3716   0.820   4.992   0.993
  516SOL     MW 3717   0.875   4.924   0.991
  517SOL     OW 3718   5.938   0.831   4.168
  517SOL    HW1 3719   5.889   0.753   4.145
  517SOL    HW2 3720   6.018   0.798   4.210
  517SOL     MW 3721   5.942   0.817   4.171
  518SOL     OW 3722   6.031   5.931   1.055
  518SOL    HW1 3723   6.114   5.886   1.038
  518SOL    HW2 3724   6.014   5.914   1.148
  518SOL     MW 3725   6.040   5.923   1.066
  519SOL     OW 3726   0.626   4.797   4.524
  519SOL    HW1 3727   0.592   4.884   4.548
  519SOL    HW2 3728   0.702   4.785   4.582
  519SOL     MW 3729   0.631   4.807   4.535
  520SOL     OW 3730   1.455   1.995   5.933
  520SOL    HW1 3731   1.368   2.023   5.905
  520SOL    HW2 3732   1.440   1.950   6.017
  520SOL     MW 3733   1.442   1.993   5.940
  521SOL     OW 3734   2.098   2.815   0.791
  521SOL    HW1 3735   2.150   2.888   0.824
  521SOL    HW2 3736   2.161   2.744   0.780
  521SOL     MW 3737   2.112   2.815   0.794
  522SOL     OW 3738   0.639   2.296   4.791
  522SOL    HW1 3739   0.549   2.318   4.813
  522SOL    HW2 3740   0.671   2.372   4.741
  522SOL     MW 3741   0.632   2.309   4.787
  523SOL     OW 3742   3.746   5.126   3.018
  523SOL    HW1 3743   3.673   5.067   2.999
  523SOL    HW2 3744   3.732   5.154   3.108
  523SOL     MW 3745   3.735   5.122   3.027
  524SOL     OW 3746   6.084   5.214   4.259
  524SOL    HW1 3747   6.108   5.140   4.202
  524SOL    HW2 3748   6.016   5.179   4.317
  524SOL     MW 3749   6.078   5.200   4.259
  525SOL     OW 3750   5.762   3.183   0.166
  525SOL    HW1 3751   5.678   3.139   0.152
  525SOL    HW2 3752   5.827   3.122   0.132
  525SOL     MW 3753   5.759   3.170   0.160
  526SOL     OW 3754   4.774   1.528   3.341
  526SOL    HW1 3755   4.686   1.558   3.317
  526SOL    HW2 3756   4.757   1.457   3.403
  526SOL     MW 3757   4.761   1.523   3.346
  527SOL     OW 3758   4.242   4.789   2.008
  527SOL    HW1 3759   4.314   4.795   2.072
  527SOL    HW2 3760   4.284   4.795   1.923
  527SOL     MW 3761   4.257   4.791   2.006
  528SOL     OW 3762   4.756   0.437   0.301
  528SOL    HW1 3763   4.805   0.409   0.378
  528SOL    HW2 3764   4.743   0.532   0.313
  528SOL     MW 3765   4.761   0.447   0.312
  529SOL     OW 3766   1.009   1.859   1.509
  529SOL    HW1 3767   1.070   1.790   1.539
  529SOL    HW2 3768   1.034   1.935   1.562
  529SOL     MW 3769   1.021   1.860   1.521
  530SOL     OW 3770   0.545   4.943   0.502
  530SOL    HW1 3771   0.580   4.898   0.424
  530SOL    HW2 3772   0.578   4.892   0.576
  530SOL     MW 3773   0.554   4.931   0.501
  531SOL     OW 3774   6.020   0.367   1.152
  531SOL    HW1 3775   5.929   0.395   1.146
  531SOL    HW2 3776   6.051   0.402   1.237
  531SOL     MW 3777   6.013   0.374   1.162
  532SOL     OW 3778   3.763   0.874   5.485
  532SOL    HW1 3779   3.752   0.852   5.577
  532SOL    HW2 3780   3.778   0.791   5.440
  532SOL     MW 3781   3.764   0.862   5.491
  533SOL     OW 3782   4.319   5.198   2.083
  533SOL    HW1 3783   4.292   5.243   2.002
  533SOL    HW2 3784   4.399   5.243   2.109
  533SOL     MW 3785   4.326   5.210   2.076
  534SOL     OW 3786   3.863   0.178   2.868
  534SOL    HW1 3787   3.768   0.171   2.858
  534SOL    HW2 3788   3.894   0.204   2.782
  534SOL     MW 3789   3.854   0.180   2.856
  535SOL     OW 3790   3.056   1.817   1.228
  535SOL    HW1 3791   3.108   1.897   1.238
  535SOL    HW2 3792   3.119   1.751   1.199
  535SOL     MW 3793   3.071   1.819   1.226
  536SOL     OW 3794   2.511   1.035   5.716
  536SOL    HW1 3795   2.435   1.040   5.774
  536SOL    HW2 3796   2.510   1.118   5.668
  536SOL     MW 3797   2.501   1.046   5.717
  537SOL     OW 3798   0.438   0.796   2.180
  537SOL    HW1 3799   0.500   0.838   2.120
  537SOL    HW2 3800   0.353   0.810   2.140
  537SOL     MW 3801   0.435   0.803   2.167
  538SOL     OW 3802   5.012   4.560   4.624
  538SOL    HW1 3803   5.078   4.563   4.555
  538SOL    HW2 3804   5.023   4.473   4.663
  538SOL     MW 3805   5.021   4.549   4.620
  539SOL     OW 3806   2.385   0.692   1.851
  539SOL    HW1 3807   2.410   0.676   1.942
  539SOL    HW2 3808   2.292   0.671   1.849
  539SOL     MW 3809   2.376   0.687   1.863
  540SOL     OW 3810   4.792   4.354   2.263
  540SOL    HW1 3811   4.817   4.331   2.351
  540SOL    HW2 3812   4.711   4.405   2.272
  540SOL     MW 3813   4.784   4.358   2.276
  541SOL     OW 3814   3.155   0.140   5.396
  541SOL    HW1 3815   3.141   0.197   5.471
  541SOL    HW2 3816   3.129   0.192   5.320
  541SOL     MW 3817   3.150   0.154   5.395
  542SOL     OW 3818   1.116   0.909   2.635
  542SOL    HW1 3819   1.078   0.866   2.712
  542SOL    HW2 3820   1.167   0.982   2.673
  542SOL     MW 3821   1.118   0.912   2.650
  543SOL     OW 3822   4.030   2.300   5.256
  543SOL    HW1 3823   4.027   2.286   5.351
  543SOL    HW2 3824   4.054   2.214   5.221
  543SOL     MW 3825   4.033   2.287   5.264
  544SOL     OW 3826   4.189   5.964   2.068
  544SOL    HW1 3827   4.270   5.915   2.059
  544SOL    HW2 3828   4.184   5.985   2.161
  544SOL     MW 3829   4.198   5.961   2.079
  545SOL     OW 3830   1.622   3.781   0.071
  545SOL    HW1 3831   1.701   3.729   0.057
  545SOL    HW2 3832   1.550   3.718   0.066
  545SOL     MW 3833   1.623   3.766   0.069
  546SOL     OW 3834   1.721   4.039   5.163
  546SOL    HW1 3835   1.792   3.975   5.160
  546SOL    HW2 3836   1.739   4.090   5.242
  546SOL     MW 3837   1.732   4.037   5.173
  547SOL     OW 3838   5.290   5.376   5.183
  547SOL    HW1 3839   5.230   5.438   5.225
  547SOL    HW2 3840   5.370   5.382   5.235
  547SOL     MW 3841   5.292   5.385   5.195
  548SOL     OW 3842   2.365   5.143   4.456
  548SOL    HW1 3843   2.386   5.235   4.473
  548SOL    HW2 3844   2.271   5.143   4.439
  548SOL     MW 3845   2.355   5.155   4.456
  549SOL     OW 3846   2.940   2.386   5.873
  549SOL    HW1 3847   2.988   2.304   5.884
  549SOL    HW2 3848   2.865   2.363   5.817
  549SOL     MW 3849   2.936   2.372   5.867
  550SOL     OW 3850   4.198   4.881   6.008
  550SOL    HW1 3851   4.137   4.916   5.943
  550SOL    HW2 3852   4.248   4.815   5.961
  550SOL     MW 3853   4.196   4.877   5.994
  551SOL     OW 3854   5.673   0.263   5.032
  551SOL    HW1 3855   5.744   0.209   5.068
  551SOL    HW2 3856   5.718   0.334   4.987
  551SOL     MW 3857   5.688   0.265   5.031
  552SOL     OW 3858   1.767   0.506   1.116
  552SOL    HW1 3859   1.794   0.440   1.181
  552SOL    HW2 3860   1.831   0.496   1.047
  552SOL     MW 3861   1.778   0.496   1.116
  553SOL     OW 3862   3.224   3.436   0.540
  553SOL    HW1 3863   3.192   3.504   0.481
  553SOL    HW2 3864   3.190   3.354   0.503
  553SOL     MW 3865   3.215   3.434   0.528
  554SOL     OW 3866   5.373   5.468   0.684
  554SOL    HW1 3867   5.310   5.515   0.738
  554SOL    HW2 3868   5.323   5.441   0.607
  554SOL     MW 3869   5.359   5.471   0.681
  555SOL     OW 3870   5.045   1.503   4.602
  555SOL    HW1 3871   5.123   1.556   4.588
  555SOL    HW2 3872   4.974   1.555   4.563
  555SOL     MW 3873   5.046   1.517   4.596
  556SOL     OW 3874   3.219   2.015   1.097
  556SOL    HW1 3875   3.241   2.109   1.099
  556SOL    HW2 3876   3.296   1.973   1.135
  556SOL     MW 3877   3.232   2.022   1.102
  557SOL     OW 3878   5.386   5.864   5.806
  557SOL    HW1 3879   5.353   5.774   5.801
  557SOL    HW2 3880   5.441   5.874   5.728
  557SOL     MW 3881   5.389   5.854   5.796
  558SOL     OW 3882   5.328   3.000   0.314
  558SOL    HW1 3883   5.325   3.073   0.375
  558SOL    HW2 3884   5.244   2.954   0.326
  558SOL     MW 3885   5.317   3.003   0.323
  559SOL     OW 3886   4.676   0.171   3.093
  559SOL    HW1 3887   4.611   0.221   3.144
  559SOL    HW2 3888   4.747   0.154   3.155
  559SOL     MW 3889   4.677   0.176   3.108
  560SOL     OW 3890   4.425   5.075   4.373
  560SOL    HW1 3891   4.406   4.983   4.392
  560SOL    HW2 3892   4.352   5.105   4.320
  560SOL     MW 3893   4.413   5.067   4.369
  561SOL     OW 3894   0.482   0.270   4.515
  561SOL    HW1 3895   0.395   0.232   4.524
  561SOL    HW2 3896   0.494   0.324   4.593
  561SOL     MW 3897   0.473   0.272   4.526
  562SOL     OW 3898   4.451   5.594   1.573
  562SOL    HW1 3899   4.464   5.652   1.497
  562SOL    HW2 3900   4.412   5.650   1.639
  562SOL     MW 3901   4.448   5.608   1.572
  563SOL     OW 3902   0.524   5.783   4.697
  563SOL    HW1 3903   0.502   5.698   4.660
  563SOL    HW2 3904   0.563   5.762   4.782
  563SOL     MW 3905   0.526   5.769   4.703
  564SOL     OW 3906   2.659   0.708   0.073
  564SOL    HW1 3907   2.644   0.655   0.152
  564SOL    HW2 3908   2.722   0.655   0.022
  564SOL     MW 3909   2.665   0.694   0.077
  565SOL     OW 3910   5.345   5.569   1.620
  565SOL    HW1 3911   5.333   5.633   1.550
  565SOL    HW2 3912   5.260   5.567   1.665
  565SOL     MW 3913   5.332   5.577   1.618
  566SOL     OW 3914   5.743   4.453   0.248
  566SOL    HW1 3915   5.795   4.456   0.328
  566SOL    HW2 3916   5.797   4.497   0.183
  566SOL     MW 3917   5.757   4.459   0.250
  567SOL     OW 3918   3.956   0.275   2.627
  567SOL    HW1 3919   4.051   0.273   2.614
  567SOL    HW2 3920   3.922   0.220   2.556
  567SOL     MW 3921   3.963   0.268   2.616
  568SOL     OW 3922   5.040   1.042   1.245
  568SOL    HW1 3923   5.058   1.106   1.314
  568SOL    HW2 3924   5.115   1.048   1.186
  568SOL     MW 3925   5.052   1.051   1.246
  569SOL     OW 3926   1.113   3.395   1.113
  569SOL    HW1 3927   1.182   3.460   1.095
  569SOL    HW2 3928   1.155   3.311   1.100
  569SOL     MW 3929   1.127   3.393   1.109
  570SOL     OW 3930   3.505   3.308   4.815
  570SOL    HW1 3931   3.424   3.317   4.764
  570SOL    HW2 3932   3.533   3.398   4.832
  570SOL     MW 3933   3.498   3.321   4.810
  571SOL     OW 3934   0.366   5.093   2.494
  571SOL    HW1 3935   0.339   5.164   2.550
  571SOL    HW2 3936   0.451   5.065   2.528
  571SOL     MW 3937   0.373   5.098   2.506
  572SOL     OW 3938   5.729   2.380   0.114
  572SOL    HW1 3939   5.726   2.372   0.019
  572SOL    HW2 3940   5.794   2.448   0.130
  572SOL     MW 3941   5.737   2.387   0.104
  573SOL     OW 3942   2.667   5.455   2.835
  573SOL    HW1 3943   2.705   5.533   2.877
  573SOL    HW2 3944   2.585   5.487   2.797
  573SOL     MW 3945   2.661   5.469   2.836
  574SOL     OW 3946   2.101   2.762   5.797
  574SOL    HW1 3947   2.009   2.762   5.825
  574SOL    HW2 3948   2.146   2.707   5.861
  574SOL     MW 3949   2.095   2.755   5.808
  575SOL     OW 3950   1.433   4.223   1.965
  575SOL    HW1 3951   1.493   4.298   1.962
  575SOL    HW2 3952   1.442   4.189   2.054
  575SOL     MW 3953   1.442   4.228   1.976
  576SOL     OW 3954   5.625   2.345   3.309
  576SOL    HW1 3955   5.630   2.404   3.234
  576SOL    HW2 3956   5.706   2.295   3.305
  576SOL     MW 3957   5.636   2.346   3.299
  577SOL     OW 3958   2.372   0.220   3.958
  577SOL    HW1 3959   2.460   0.185   3.945
  577SOL    HW2 3960   2.385   0.315   3.962
  577SOL     MW 3961   2.385   0.227   3.957
  578SOL     OW 3962   2.678   3.914   0.259
  578SOL    HW1 3963   2.722   3.863   0.192
  578SOL    HW2 3964   2.731   3.902   0.338
  578SOL     MW 3965   2.690   3.906   0.261
  579SOL     OW 3966   2.774   0.925   5.110
  579SOL    HW1 3967   2.818   0.843   5.136
  579SOL    HW2 3968   2.841   0.973   5.060
  579SOL     MW 3969   2.788   0.921   5.107
  580SOL     OW 3970   0.920   1.831   5.538
  580SOL    HW1 3971   0.826   1.844   5.524
  580SOL    HW2 3972   0.955   1.813   5.451
  580SOL     MW 3973   0.912   1.830   5.525
  581SOL     OW 3974   5.169   0.989   5.365
  581SOL    HW1 3975   5.148   0.896   5.375
  581SOL    HW2 3976   5.146   1.028   5.450
  581SOL     MW 3977   5.163   0.982   5.377
  582SOL     OW 3978   0.114   2.339   4.796
  582SOL    HW1 3979   0.066   2.417   4.826
  582SOL    HW2 3980   0.137   2.293   4.877
  582SOL     MW 3981   0.111   2.343   4.810
  583SOL     OW 3982   6.102   0.027   5.817
  583SOL    HW1 3983   6.008   0.034   5.798
  583SOL    HW2 3984   6.109   0.043   5.911
  583SOL     MW 3985   6.090   0.029   5.826
  584SOL     OW 3986   0.716   0.709   1.800
  584SOL    HW1 3987   0.633   0.725   1.846
  584SOL    HW2 3988   0.780   0.760   1.850
  584SOL     MW 3989   0.713   0.718   1.813
  585SOL     OW 3990   2.992   5.048   4.893
  585SOL    HW1 3991   3.044   4.988   4.839
  585SOL    HW2 3992   3.014   5.135   4.860
  585SOL     MW 3993   3.002   5.051   4.882
  586SOL     OW 3994   1.863   0.322   5.668
  586SOL    HW1 3995   1.861   0.268   5.589
  586SOL    HW2 3996   1.804   0.395   5.648
  586SOL     MW 3997   1.855   0.324   5.655
  587SOL     OW 3998   4.937   0.482   1.114
  587SOL    HW1 3999   5.020   0.510   1.074
  587SOL    HW2 4000   4.869   0.525   1.062
  587SOL     MW 4001   4.939   0.490   1.102
  588SOL     OW 4002   5.281   1.179   2.080
  588SOL    HW1 4003   5.326   1.118   2.138
  588SOL    HW2 4004   5.340   1.254   2.074
  588SOL     MW 4005   5.294   1.181   2.087
  589SOL     OW 4006   5.385   3.601   1.827
  589SOL    HW1 4007   5.471   3.642   1.831
  589SOL    HW2 4008   5.377   3.570   1.738
  589SOL     MW 4009   5.395   3.602   1.817
  590SOL     OW 4010   0.279   2.768   0.114
  590SOL    HW1 4011   0.246   2.837   0.173
  590SOL    HW2 4012   0.308   2.698   0.173
  590SOL     MW 4013   0.278   2.768   0.129
  591SOL     OW 4014   4.476   4.819   2.153
  591SOL    HW1 4015   4.534   4.890   2.179
  591SOL    HW2 4016   4.498   4.747   2.212
  591SOL     MW 4017   4.486   4.819   2.164
  592SOL     OW 4018   4.346   3.214   5.083
  592SOL    HW1 4019   4.284   3.251   5.147
  592SOL    HW2 4020   4.341   3.274   5.009
  592SOL     MW 4021   4.337   3.227   5.082
  593SOL     OW 4022   3.700   2.764   5.343
  593SOL    HW1 4023   3.663   2.825   5.407
  593SOL    HW2 4024   3.785   2.741   5.379
  593SOL     MW 4025   3.706   2.769   5.356
  594SOL     OW 4026   3.147   1.077   1.431
  594SOL    HW1 4027   3.219   1.105   1.488
  594SOL    HW2 4028   3.141   1.146   1.364
  594SOL     MW 4029   3.155   1.090   1.430
  595SOL     OW 4030   1.442   1.625   3.115
  595SOL    HW1 4031   1.365   1.573   3.090
  595SOL    HW2 4032   1.505   1.560   3.146
  595SOL     MW 4033   1.440   1.610   3.116
  596SOL     OW 4034   4.973   0.612   1.613
  596SOL    HW1 4035   5.029   0.550   1.659
  596SOL    HW2 4036   4.988   0.593   1.520
  596SOL     MW 4037   4.982   0.602   1.606
  597SOL     OW 4038   0.496   4.816   3.056
  597SOL    HW1 4039   0.562   4.748   3.066
  597SOL    HW2 4040   0.496   4.837   2.963
  597SOL     MW 4041   0.504   4.810   3.046
  598SOL     OW 4042   1.908   5.519   4.145
  598SOL    HW1 4043   1.913   5.517   4.240
  598SOL    HW2 4044   1.938   5.607   4.121
  598SOL     MW 4045   1.913   5.530   4.154
  599SOL     OW 4046   4.037   1.450   1.272
  599SOL    HW1 4047   4.077   1.405   1.198
  599SOL    HW2 4048   4.081   1.535   1.274
  599SOL     MW 4049   4.048   1.455   1.264
  600SOL     OW 4050   3.308   0.555   2.270
  600SOL    HW1 4051   3.329   0.546   2.363
  600SOL    HW2 4052   3.386   0.595   2.232
  600SOL     MW 4053   3.321   0.558   2.277
  601SOL     OW 4054   4.126   5.358   4.083
  601SOL    HW1 4055   4.209   5.405   4.080
  601SOL    HW2 4056   4.139   5.289   4.148
  601SOL     MW 4057   4.138   5.356   4.091
  602SOL     OW 4058   3.496   4.069   1.991
  602SOL    HW1 4059   3.463   4.006   1.928
  602SOL    HW2 4060   3.452   4.151   1.968
  602SOL     MW 4061   3.486   4.072   1.981
  603SOL     OW 4062   4.493   0.310   0.767
  603SOL    HW1 4063   4.445   0.385   0.800
  603SOL    HW2 4064   4.436   0.272   0.699
  603SOL     MW 4065   4.480   0.315   0.762
  604SOL     OW 4066   5.757   2.118   3.700
  604SOL    HW1 4067   5.831   2.087   3.751
  604SOL    HW2 4068   5.727   2.042   3.650
  604SOL     MW 4069   5.762   2.105   3.700
  605SOL     OW 4070   0.001   3.913   0.947
  605SOL    HW1 4071  -0.060   3.958   1.005
  605SOL    HW2 4072   0.076   3.973   0.942
  605SOL     MW 4073   0.004   3.926   0.954
  606SOL     OW 4074   3.373   4.769   5.392
  606SOL    HW1 4075   3.387   4.779   5.486
  606SOL    HW2 4076   3.289   4.723   5.385
  606SOL     MW 4077   3.364   4.764   5.403
  607SOL     OW 4078   5.489   2.518   1.510
  607SOL    HW1 4079   5.416   2.567   1.547
  607SOL    HW2 4080   5.459   2.494   1.422
  607SOL     MW 4081   5.475   2.521   1.503
  608SOL     OW 4082   1.874   4.681   1.075
  608SOL    HW1 4083   1.786   4.687   1.040
  608SOL    HW2 4084   1.916   4.612   1.023
  608SOL     MW 4085   1.868   4.673   1.064
  609SOL     OW 4086   1.989   3.668   4.480
  609SOL    HW1 4087   2.032   3.656   4.565
  609SOL    HW2 4088   2.030   3.746   4.444
  609SOL     MW 4089   2.000   3.676   4.486
  610SOL     OW 4090   3.896   5.705   0.552
  610SOL    HW1 4091   3.845   5.720   0.632
  610SOL    HW2 4092   3.914   5.611   0.553
  610SOL     MW 4093   3.892   5.695   0.563
  611SOL     OW 4094   0.276   5.257   4.310
  611SOL    HW1 4095   0.211   5.267   4.239
  611SOL    HW2 4096   0.361   5.272   4.268
  611SOL     MW 4097   0.279   5.260   4.295
  612SOL     OW 4098   4.720   0.475   2.276
  612SOL    HW1 4099   4.810   0.440   2.276
  612SOL    HW2 4100   4.729   0.565   2.250
  612SOL     MW 4101   4.733   0.482   2.272
  613SOL     OW 4102   4.284   1.146   3.592
  613SOL    HW1 4103   4.267   1.065   3.543
  613SOL    HW2 4104   4.232   1.212   3.548
  613SOL     MW 4105   4.275   1.144   3.580
  614SOL     OW 4106   0.814   2.175   4.993
  614SOL    HW1 4107   0.747   2.115   5.024
  614SOL    HW2 4108   0.766   2.245   4.949
  614SOL     MW 4109   0.800   2.176   4.991
  615SOL     OW 4110   2.434   0.869   4.308
  615SOL    HW1 4111   2.374   0.822   4.365
  615SOL    HW2 4112   2.449   0.952   4.353
  615SOL     MW 4113   2.429   0.874   4.321
  616SOL     OW 4114   1.165   2.874   1.008
  616SOL    HW1 4115   1.224   2.800   0.992
  616SOL    HW2 4116   1.127   2.894   0.922
  616SOL     MW 4117   1.168   2.867   0.995
  617SOL     OW 4118   3.955   4.185   1.244
  617SOL    HW1 4119   3.898   4.256   1.276
  617SOL    HW2 4120   3.910   4.150   1.167
  617SOL     MW 4121   3.942   4.190   1.238
  618SOL     OW 4122   4.924   0.791   0.489
  618SOL    HW1 4123   4.853   0.770   0.429
  618SOL    HW2 4124   4.915   0.886   0.503
  618SOL     MW 4125   4.914   0.801   0.483
  619SOL     OW 4126   3.127   4.784   0.259
  619SOL    HW1 4127   3.066   4.847   0.296
  619SOL    HW2 4128   3.144   4.722   0.331
  619SOL     MW 4129   3.121   4.784   0.273
  620SOL     OW 4130   0.441   4.664   4.899
  620SOL    HW1 4131   0.354   4.640   4.866
  620SOL    HW2 4132   0.432   4.666   4.994
  620SOL     MW 4133   0.429   4.662   4.907
  621SOL     OW 4134   5.050   2.696   4.350
  621SOL    HW1 4135   5.053   2.682   4.444
  621SOL    HW2 4136   5.029   2.789   4.340
  621SOL     MW 4137   5.048   2.706   4.361
  622SOL     OW 4138   4.571   1.477   1.339
  622SOL    HW1 4139   4.491   1.432   1.311
  622SOL    HW2 4140   4.551   1.507   1.428
  622SOL     MW 4141   4.558   1.475   1.347
  623SOL     OW 4142   4.150   2.760   5.086
  623SOL    HW1 4143   4.238   2.734   5.116
  623SOL    HW2 4144   4.097   2.681   5.098
  623SOL     MW 4145   4.155   2.746   5.092
  624SOL     OW 4146   0.218   0.051   0.772
  624SOL    HW1 4147   0.183   0.135   0.807
  624SOL    HW2 4148   0.139   0.003   0.745
  624SOL     MW 4149   0.203   0.056   0.773
  625SOL     OW 4150   1.566   1.906   2.026
  625SOL    HW1 4151   1.526   1.987   1.994
  625SOL    HW2 4152   1.540   1.840   1.961
  625SOL     MW 4153   1.558   1.908   2.014
  626SOL     OW 4154   2.183   5.175   3.891
  626SOL    HW1 4155   2.130   5.115   3.839
  626SOL    HW2 4156   2.137   5.182   3.975
  626SOL     MW 4157   2.171   5.168   3.895
  627SOL     OW 4158   3.052   4.153   5.455
  627SOL    HW1 4159   3.124   4.184   5.510
  627SOL    HW2 4160   3.092   4.088   5.397
  627SOL     MW 4161   3.066   4.149   5.455
  628SOL     OW 4162   5.360   5.342   1.373
  628SOL    HW1 4163   5.321   5.287   1.442
  628SOL    HW2 4164   5.354   5.431   1.409
  628SOL     MW 4165   5.354   5.346   1.386
  629SOL     OW 4166   5.351   4.702   4.704
  629SOL    HW1 4167   5.425   4.726   4.648
  629SOL    HW2 4168   5.372   4.738   4.790
  629SOL     MW 4169   5.363   4.710   4.708
  630SOL     OW 4170   3.619   5.871   4.983
  630SOL    HW1 4171   3.537   5.862   5.032
  630SOL    HW2 4172   3.600   5.937   4.917
  630SOL     MW 4173   3.606   5.878   4.981
  631SOL     OW 4174   3.041   4.179   1.919
  631SOL    HW1 4175   3.084   4.246   1.974
  631SOL    HW2 4176   2.989   4.128   1.981
  631SOL     MW 4177   3.040   4.181   1.935
  632SOL     OW 4178   0.592   1.616   2.690
  632SOL    HW1 4179   0.679   1.654   2.705
  632SOL    HW2 4180   0.610   1.535   2.641
  632SOL     MW 4181   0.606   1.610   2.686
  633SOL     OW 4182   0.606   2.397   2.392
  633SOL    HW1 4183   0.649   2.435   2.469
  633SOL    HW2 4184   0.549   2.466   2.359
  633SOL     MW 4185   0.604   2.411   2.397
  634SOL     OW 4186   2.322   0.051   0.104
  634SOL    HW1 4187   2.300  -0.036   0.136
  634SOL    HW2 4188   2.244   0.079   0.056
  634SOL     MW 4189   2.309   0.044   0.102
  635SOL     OW 4190   0.562   4.818   0.194
  635SOL    HW1 4191   0.621   4.866   0.136
  635SOL    HW2 4192   0.474   4.847   0.169
  635SOL     MW 4193   0.558   4.828   0.183
  636SOL     OW 4194   4.832   2.344   5.735
  636SOL    HW1 4195   4.869   2.356   5.647
  636SOL    HW2 4196   4.904   2.305   5.786
  636SOL     MW 4197   4.846   2.340   5.730
  637SOL     OW 4198   2.181   5.642   5.999
  637SOL    HW1 4199   2.105   5.627   5.943
  637SOL    HW2 4200   2.240   5.696   5.945
  637SOL     MW 4201   2.179   5.647   5.985
  638SOL     OW 4202   0.502   5.956   3.109
  638SOL    HW1 4203   0.597   5.958   3.103
  638SOL    HW2 4204   0.482   5.986   3.197
  638SOL     MW 4205   0.511   5.960   3.119
  639SOL     OW 4206   5.089   4.151   2.016
  639SOL    HW1 4207   5.038   4.109   2.086
  639SOL    HW2 4208   5.058   4.241   2.015
  639SOL     MW 4209   5.079   4.157   2.026
  640SOL     OW 4210   5.980   5.196   5.634
  640SOL    HW1 4211   6.050   5.261   5.627
  640SOL    HW2 4212   6.018   5.115   5.600
  640SOL     MW 4213   5.994   5.194   5.628
  641SOL     OW 4214   1.081   1.133   2.399
  641SOL    HW1 4215   0.998   1.177   2.378
  641SOL    HW2 4216   1.063   1.088   2.482
  641SOL     MW 4217   1.068   1.133   2.408
  642SOL     OW 4218   1.964   5.442   3.469
  642SOL    HW1 4219   1.869   5.430   3.464
  642SOL    HW2 4220   1.989   5.402   3.552
  642SOL     MW 4221   1.955   5.435   3.479
  643SOL     OW 4222   5.950   5.231   3.778
  643SOL    HW1 4223   5.954   5.264   3.688
  643SOL    HW2 4224   6.041   5.232   3.809
  643SOL     MW 4225   5.962   5.235   3.770
  644SOL     OW 4226   1.917   0.801   2.900
  644SOL    HW1 4227   1.927   0.895   2.885
  644SOL    HW2 4228   2.002   0.773   2.935
  644SOL     MW 4229   1.930   0.810   2.903
  645SOL     OW 4230   2.606   0.360   4.834
  645SOL    HW1 4231   2.512   0.343   4.832
  645SOL    HW2 4232   2.622   0.386   4.925
  645SOL     MW 4233   2.596   0.362   4.846
  646SOL     OW 4234   1.843   5.212   5.860
  646SOL    HW1 4235   1.909   5.209   5.930
  646SOL    HW2 4236   1.882   5.268   5.793
  646SOL     MW 4237   1.856   5.219   5.860
  647SOL     OW 4238   4.441   3.821   5.081
  647SOL    HW1 4239   4.382   3.767   5.029
  647SOL    HW2 4240   4.527   3.809   5.040
  647SOL     MW 4241   4.445   3.813   5.069
  648SOL     OW 4242   3.697   5.341   3.408
  648SOL    HW1 4243   3.690   5.315   3.499
  648SOL    HW2 4244   3.750   5.421   3.409
  648SOL     MW 4245   3.703   5.348   3.420
  649SOL     OW 4246   5.426   0.374   4.125
  649SOL    HW1 4247   5.445   0.466   4.108
  649SOL    HW2 4248   5.502   0.341   4.173
  649SOL     MW 4249   5.438   0.381   4.129
  650SOL     OW 4250   4.295   0.169   4.747
  650SOL    HW1 4251   4.273   0.263   4.749
  650SOL    HW2 4252   4.217   0.126   4.779
  650SOL     MW 4253   4.282   0.176   4.752
  651SOL     OW 4254   0.734   5.467   2.974
  651SOL    HW1 4255   0.664   5.491   3.036
  651SOL    HW2 4256   0.724   5.530   2.903
  651SOL     MW 4257   0.724   5.478   2.973
  652SOL     OW 4258   3.441   5.766   3.548
  652SOL    HW1 4259   3.431   5.851   3.505
  652SOL    HW2 4260   3.529   5.769   3.586
  652SOL     MW 4261   3.451   5.777   3.547
  653SOL     OW 4262   2.919   1.984   5.925
  653SOL    HW1 4263   2.877   1.945   6.001
  653SOL    HW2 4264   2.975   1.915   5.889
  653SOL     MW 4265   2.921   1.970   5.930
  654SOL     OW 4266   1.400   3.389   0.411
  654SOL    HW1 4267   1.335   3.403   0.343
  654SOL    HW2 4268   1.366   3.437   0.487
  654SOL     MW 4269   1.388   3.397   0.412
  655SOL     OW 4270   5.996   1.730   2.954
  655SOL    HW1 4271   5.926   1.772   3.005
  655SOL    HW2 4272   6.047   1.804   2.920
  655SOL     MW 4273   5.993   1.745   2.956
  656SOL     OW 4274   0.397   1.504   5.913
  656SOL    HW1 4275   0.349   1.430   5.951
  656SOL    HW2 4276   0.483   1.501   5.955
  656SOL     MW 4277   0.402   1.494   5.923
  657SOL     OW 4278   2.324   4.170   0.871
  657SOL    HW1 4279   2.233   4.151   0.849
  657SOL    HW2 4280   2.331   4.265   0.870
  657SOL     MW 4281   2.314   4.179   0.869
  658SOL     OW 4282   5.621   0.287   0.147
  658SOL    HW1 4283   5.711   0.310   0.171
  658SOL    HW2 4284   5.605   0.336   0.066
  658SOL     MW 4285   5.631   0.296   0.140
  659SOL     OW 4286   2.479   3.621   6.018
  659SOL    HW1 4287   2.393   3.647   6.051
  659SOL    HW2 4288   2.522   3.580   6.094
  659SOL     MW 4289   2.473   3.619   6.032
  660SOL     OW 4290   4.815   1.168   2.100
  660SOL    HW1 4291   4.896   1.218   2.093
  660SOL    HW2 4292   4.841   1.077   2.094
  660SOL     MW 4293   4.828   1.163   2.099
  661SOL     OW 4294   0.509   5.377   4.205
  661SOL    HW1 4295   0.534   5.311   4.140
  661SOL    HW2 4296   0.490   5.455   4.153
  661SOL     MW 4297   0.510   5.378   4.190
  662SOL     OW 4298   5.855   2.540   0.464
  662SOL    HW1 4299   5.875   2.546   0.371
  662SOL    HW2 4300   5.821   2.452   0.475
  662SOL     MW 4301   5.853   2.530   0.453
  663SOL     OW 4302   1.217   3.519   2.043
  663SOL    HW1 4303   1.126   3.492   2.053
  663SOL    HW2 4304   1.266   3.456   2.096
  663SOL     MW 4305   1.212   3.508   2.052
  664SOL     OW 4306   3.320   0.109   2.069
  664SOL    HW1 4307   3.376   0.174   2.109
  664SOL    HW2 4308   3.334   0.119   1.975
  664SOL     MW 4309   3.329   0.119   2.062
  665SOL     OW 4310   0.372   5.526   0.599
  665SOL    HW1 4311   0.400   5.437   0.623
  665SOL    HW2 4312   0.285   5.535   0.639
  665SOL     MW 4313   0.366   5.515   0.607
  666SOL     OW 4314   3.785   1.569   1.163
  666SOL    HW1 4315   3.841   1.494   1.182
  666SOL    HW2 4316   3.726   1.576   1.238
  666SOL     MW 4317   3.785   1.561   1.175
  667SOL     OW 4318   1.603   0.955   0.847
  667SOL    HW1 4319   1.525   0.952   0.902
  667SOL    HW2 4320   1.621   0.863   0.826
  667SOL     MW 4321   1.595   0.943   0.852
  668SOL     OW 4322   5.355   1.522   4.202
  668SOL    HW1 4323   5.403   1.586   4.255
  668SOL    HW2 4324   5.411   1.445   4.200
  668SOL     MW 4325   5.368   1.521   4.209
  669SOL     OW 4326   3.980   4.527   4.738
  669SOL    HW1 4327   4.037   4.462   4.698
  669SOL    HW2 4328   4.019   4.543   4.824
  669SOL     MW 4329   3.993   4.521   4.744
  670SOL     OW 4330   4.933   3.210   3.506
  670SOL    HW1 4331   5.009   3.229   3.562
  670SOL    HW2 4332   4.922   3.115   3.512
  670SOL     MW 4333   4.941   3.200   3.514
  671SOL     OW 4334   5.078   1.098   5.604
  671SOL    HW1 4335   4.985   1.113   5.622
  671SOL    HW2 4336   5.124   1.148   5.672
  671SOL     MW 4337   5.072   1.107   5.615
  672SOL     OW 4338   3.205   1.521   5.330
  672SOL    HW1 4339   3.171   1.438   5.296
  672SOL    HW2 4340   3.289   1.533   5.285
  672SOL     MW 4341   3.211   1.512   5.320
  673SOL     OW 4342   3.789   6.002   0.868
  673SOL    HW1 4343   3.749   6.089   0.859
  673SOL    HW2 4344   3.873   6.010   0.823
  673SOL     MW 4345   3.794   6.015   0.861
  674SOL     OW 4346   4.444   5.801   4.975
  674SOL    HW1 4347   4.357   5.838   4.958
  674SOL    HW2 4348   4.503   5.876   4.971
  674SOL     MW 4349   4.440   5.815   4.973
  675SOL     OW 4350   5.052   2.651   0.391
  675SOL    HW1 4351   5.106   2.593   0.338
  675SOL    HW2 4352   4.990   2.593   0.435
  675SOL     MW 4353   5.051   2.636   0.390
  676SOL     OW 4354   5.542   3.962   6.085
  676SOL    HW1 4355   5.629   3.921   6.081
  676SOL    HW2 4356   5.482   3.893   6.056
  676SOL     MW 4357   5.546   3.948   6.081
  677SOL     OW 4358   5.048   5.326   0.251
  677SOL    HW1 4359   5.116   5.267   0.218
  677SOL    HW2 4360   5.016   5.371   0.173
  677SOL     MW 4361   5.053   5.324   0.237
  678SOL     OW 4362   3.442   1.725   2.634
  678SOL    HW1 4363   3.447   1.677   2.718
  678SOL    HW2 4364   3.522   1.778   2.633
  678SOL     MW 4365   3.453   1.725   2.646
  679SOL     OW 4366   3.389   5.680   2.350
  679SOL    HW1 4367   3.342   5.716   2.425
  679SOL    HW2 4368   3.384   5.748   2.284
  679SOL     MW 4369   3.382   5.693   2.351
  680SOL     OW 4370   0.527   4.833   1.759
  680SOL    HW1 4371   0.570   4.888   1.825
  680SOL    HW2 4372   0.550   4.874   1.677
  680SOL     MW 4373   0.537   4.845   1.757
  681SOL     OW 4374   0.765   3.944   3.126
  681SOL    HW1 4375   0.795   3.954   3.036
  681SOL    HW2 4376   0.670   3.956   3.122
  681SOL     MW 4377   0.756   3.947   3.114
  682SOL     OW 4378   1.696   1.815   4.261
  682SOL    HW1 4379   1.616   1.814   4.207
  682SOL    HW2 4380   1.749   1.885   4.223
  682SOL     MW 4381   1.692   1.824   4.249
  683SOL     OW 4382   2.438   6.069   2.761
  683SOL    HW1 4383   2.496   6.099   2.831
  683SOL    HW2 4384   2.354   6.054   2.805
  683SOL     MW 4385   2.435   6.071   2.776
  684SOL     OW 4386   5.576   0.173   3.947
  684SOL    HW1 4387   5.606   0.082   3.943
  684SOL    HW2 4388   5.640   0.218   4.003
  684SOL     MW 4389   5.588   0.168   3.954
  685SOL     OW 4390   2.477   4.012   1.232
  685SOL    HW1 4391   2.523   4.086   1.192
  685SOL    HW2 4392   2.387   4.018   1.198
  685SOL     MW 4393   2.471   4.022   1.222
  686SOL     OW 4394   0.930   2.674   5.178
  686SOL    HW1 4395   0.899   2.722   5.101
  686SOL    HW2 4396   0.996   2.614   5.144
  686SOL     MW 4397   0.934   2.673   5.164
  687SOL     OW 4398   4.037   4.713   2.953
  687SOL    HW1 4399   3.960   4.767   2.937
  687SOL    HW2 4400   4.007   4.645   3.014
  687SOL     MW 4401   4.024   4.711   2.959
  688SOL     OW 4402   0.338   0.379   3.984
  688SOL    HW1 4403   0.393   0.442   4.031
  688SOL    HW2 4404   0.399   0.329   3.932
  688SOL     MW 4405   0.353   0.381   3.983
  689SOL     OW 4406   1.191   4.945   3.001
  689SOL    HW1 4407   1.251   4.982   3.065
  689SOL    HW2 4408   1.225   4.857   2.984
  689SOL     MW 4409   1.203   4.938   3.007
  690SOL     OW 4410   5.082   4.683   4.879
  690SOL    HW1 4411   5.148   4.620   4.908
  690SOL    HW2 4412   5.067   4.661   4.787
  690SOL     MW 4413   5.089   4.672   4.871
  691SOL     OW 4414   5.236   5.236   1.569
  691SOL    HW1 4415   5.198   5.168   1.625
  691SOL    HW2 4416   5.161   5.290   1.543
  691SOL     MW 4417   5.221   5.234   1.573
  692SOL     OW 4418   4.697   0.109   5.654
  692SOL    HW1 4419   4.689   0.027   5.605
  692SOL    HW2 4420   4.766   0.095   5.718
  692SOL     MW 4421   4.705   0.098   5.656
  693SOL     OW 4422   1.036   3.941   0.280
  693SOL    HW1 4423   1.129   3.960   0.281
  693SOL    HW2 4424   1.018   3.902   0.366
  693SOL     MW 4425   1.045   3.938   0.291
  694SOL     OW 4426   2.257   2.940   1.239
  694SOL    HW1 4427   2.179   2.888   1.225
  694SOL    HW2 4428   2.225   3.030   1.246
  694SOL     MW 4429   2.243   2.945   1.238
  695SOL     OW 4430   3.114   3.306   0.158
  695SOL    HW1 4431   3.023   3.285   0.142
  695SOL    HW2 4432   3.147   3.340   0.075
  695SOL     MW 4433   3.107   3.308   0.145
  696SOL     OW 4434   6.003   1.203   4.210
  696SOL    HW1 4435   5.919   1.188   4.254
  696SOL    HW2 4436   5.997   1.293   4.178
  696SOL     MW 4437   5.991   1.213   4.212
  697SOL     OW 4438   2.073   1.974   0.770
  697SOL    HW1 4439   2.068   1.983   0.673
  697SOL    HW2 4440   2.162   1.943   0.785
  697SOL     MW 4441   2.084   1.972   0.759
  698SOL     OW 4442   0.600   0.527   5.683
  698SOL    HW1 4443   0.687   0.563   5.703
  698SOL    HW2 4444   0.583   0.466   5.753
  698SOL     MW 4445   0.609   0.525   5.694
  699SOL     OW 4446   4.534   4.680   2.751
  699SOL    HW1 4447   4.624   4.652   2.732
  699SOL    HW2 4448   4.522   4.661   2.844
  699SOL     MW 4449   4.544   4.674   2.760
  700SOL     OW 4450   2.134   5.566   2.122
  700SOL    HW1 4451   2.223   5.579   2.090
  700SOL    HW2 4452   2.093   5.506   2.061
  700SOL     MW 4453   2.140   5.560   2.111
  701SOL     OW 4454   5.140   1.543   3.543
  701SOL    HW1 4455   5.171   1.629   3.572
  701SOL    HW2 4456   5.198   1.481   3.587
  701SOL     MW 4457   5.151   1.546   3.552
  702SOL     OW 4458   3.939   4.454   0.525
  702SOL    HW1 4459   3.951   4.473   0.432
  702SOL    HW2 4460   3.974   4.531   0.570
  702SOL     MW 4461   3.945   4.466   0.519
  703SOL     OW 4462   1.169   1.754   2.771
  703SOL    HW1 4463   1.203   1.844   2.764
  703SOL    HW2 4464   1.244   1.698   2.752
  703SOL     MW 4465   1.183   1.759   2.768
  704SOL     OW 4466   4.720   5.871   2.317
  704SOL    HW1 4467   4.715   5.836   2.405
  704SOL    HW2 4468   4.651   5.938   2.313
  704SOL     MW 4469   4.711   5.875   2.328
  705SOL     OW 4470   4.034   0.390   3.501
  705SOL    HW1 4471   4.033   0.313   3.559
  705SOL    HW2 4472   4.068   0.355   3.418
  705SOL     MW 4473   4.038   0.376   3.498
  706SOL     OW 4474   0.048   2.766   3.491
  706SOL    HW1 4475   0.113   2.733   3.429
  706SOL    HW2 4476   0.080   2.737   3.577
  706SOL     MW 4477   0.060   2.758   3.494
  707SOL     OW 4478   3.591   2.085   5.045
  707SOL    HW1 4479   3.516   2.117   5.095
  707SOL    HW2 4480   3.664   2.140   5.074
  707SOL     MW 4481   3.591   2.096   5.055
  708SOL     OW 4482   1.285   1.110   1.448
  708SOL    HW1 4483   1.203   1.065   1.468
  708SOL    HW2 4484   1.313   1.147   1.531
  708SOL     MW 4485   1.278   1.109   1.461
  709SOL     OW 4486   5.479   5.093   1.744
  709SOL    HW1 4487   5.448   5.180   1.718
  709SOL    HW2 4488   5.553   5.076   1.686
  709SOL     MW 4489   5.484   5.102   1.733
  710SOL     OW 4490   1.489   4.279   2.697
  710SOL    HW1 4491   1.547   4.284   2.773
  710SOL    HW2 4492   1.418   4.340   2.717
  710SOL     MW 4493   1.487   4.288   2.709
  711SOL     OW 4494   1.929   4.630   4.813
  711SOL    HW1 4495   1.971   4.591   4.890
  711SOL    HW2 4496   1.976   4.592   4.739
  711SOL     MW 4497   1.941   4.620   4.814
  712SOL     OW 4498   4.662   3.339   0.005
  712SOL    HW1 4499   4.611   3.410   0.045
  712SOL    HW2 4500   4.678   3.278   0.077
  712SOL     MW 4501   4.657   3.340   0.019
  713SOL     OW 4502   0.382   1.095   4.239
  713SOL    HW1 4503   0.381   1.184   4.203
  713SOL    HW2 4504   0.323   1.046   4.182
  713SOL     MW 4505   0.374   1.100   4.227
  714SOL     OW 4506   1.549   4.841   1.375
  714SOL    HW1 4507   1.562   4.806   1.286
  714SOL    HW2 4508   1.514   4.768   1.424
  714SOL     MW 4509   1.546   4.827   1.369
  715SOL     OW 4510   5.788   2.941   2.247
  715SOL    HW1 4511   5.775   2.972   2.337
  715SOL    HW2 4512   5.879   2.961   2.228
  715SOL     MW 4513   5.798   2.947   2.257
  716SOL     OW 4514   4.528   0.510   3.571
  716SOL    HW1 4515   4.600   0.565   3.602
  716SOL    HW2 4516   4.449   0.562   3.591
  716SOL     MW 4517   4.527   0.523   3.578
  717SOL     OW 4518   0.398   4.470   1.989
  717SOL    HW1 4519   0.312   4.459   2.030
  717SOL    HW2 4520   0.441   4.385   2.000
  717SOL     MW 4521   0.393   4.458   1.996
  718SOL     OW 4522   2.762   0.954   2.706
  718SOL    HW1 4523   2.687   0.928   2.759
  718SOL    HW2 4524   2.792   0.874   2.662
  718SOL     MW 4525   2.756   0.942   2.707
  719SOL     OW 4526   4.774   2.183   2.733
  719SOL    HW1 4527   4.841   2.250   2.743
  719SOL    HW2 4528   4.693   2.226   2.760
  719SOL     MW 4529   4.772   2.197   2.738
  720SOL     OW 4530   5.429   0.411   3.204
  720SOL    HW1 4531   5.352   0.466   3.217
  720SOL    HW2 4532   5.493   0.442   3.268
  720SOL     MW 4533   5.427   0.421   3.214
  721SOL     OW 4534   5.112   5.537   2.437
  721SOL    HW1 4535   5.026   5.500   2.417
  721SOL    HW2 4536   5.149   5.477   2.502
  721SOL     MW 4537   5.106   5.525   2.443
  722SOL     OW 4538   4.820   0.216   5.102
  722SOL    HW1 4539   4.808   0.294   5.048
  722SOL    HW2 4540   4.818   0.143   5.040
  722SOL     MW 4541   4.819   0.216   5.087
  723SOL     OW 4542   1.534   5.498   5.450
  723SOL    HW1 4543   1.471   5.447   5.399
  723SOL    HW2 4544   1.499   5.496   5.539
  723SOL     MW 4545   1.522   5.491   5.455
  724SOL     OW 4546   2.900   0.753   3.236
  724SOL    HW1 4547   2.960   0.820   3.204
  724SOL    HW2 4548   2.817   0.772   3.192
  724SOL     MW 4549   2.897   0.765   3.226
  725SOL     OW 4550   4.287   1.097   1.802
  725SOL    HW1 4551   4.293   1.021   1.859
  725SOL    HW2 4552   4.370   1.096   1.753
  725SOL     MW 4553   4.299   1.087   1.803
  726SOL     OW 4554   3.234   5.482   2.659
  726SOL    HW1 4555   3.300   5.508   2.723
  726SOL    HW2 4556   3.151   5.493   2.704
  726SOL     MW 4557   3.232   5.487   2.673
  727SOL     OW 4558   2.841   0.744   5.895
  727SOL    HW1 4559   2.899   0.770   5.823
  727SOL    HW2 4560   2.756   0.779   5.872
  727SOL     MW 4561   2.838   0.751   5.883
  728SOL     OW 4562   2.810   1.736   0.945
  728SOL    HW1 4563   2.826   1.805   1.010
  728SOL    HW2 4564   2.835   1.775   0.862
  728SOL     MW 4565   2.816   1.750   0.943
  729SOL     OW 4566   3.361   0.680   2.843
  729SOL    HW1 4567   3.413   0.612   2.801
  729SOL    HW2 4568   3.367   0.661   2.936
  729SOL     MW 4569   3.369   0.669   2.849
  730SOL     OW 4570   3.166   3.181   0.411
  730SOL    HW1 4571   3.137   3.231   0.335
  730SOL    HW2 4572   3.261   3.175   0.400
  730SOL     MW 4573   3.175   3.186   0.400
  731SOL     OW 4574   4.335   0.596   4.932
  731SOL    HW1 4575   4.345   0.681   4.889
  731SOL    HW2 4576   4.282   0.614   5.010
  731SOL     MW 4577   4.329   0.610   4.937
  732SOL     OW 4578   0.509   0.998   0.368
  732SOL    HW1 4579   0.526   1.088   0.338
  732SOL    HW2 4580   0.485   0.951   0.289
  732SOL     MW 4581   0.508   1.004   0.354
  733SOL     OW 4582   3.819   0.187   0.308
  733SOL    HW1 4583   3.820   0.103   0.262
  733SOL    HW2 4584   3.899   0.187   0.361
  733SOL     MW 4585   3.829   0.176   0.309
  734SOL     OW 4586   1.732   2.537   0.778
  734SOL    HW1 4587   1.754   2.619   0.823
  734SOL    HW2 4588   1.638   2.527   0.791
  734SOL     MW 4589   1.723   2.546   0.786
  735SOL     OW 4590   5.905   3.978   4.937
  735SOL    HW1 4591   5.923   4.018   5.023
  735SOL    HW2 4592   5.810   3.980   4.930
  735SOL     MW 4593   5.895   3.984   4.947
  736SOL     OW 4594   5.181   1.983   5.476
  736SOL    HW1 4595   5.260   2.011   5.522
  736SOL    HW2 4596   5.209   1.969   5.386
  736SOL     MW 4597   5.194   1.985   5.471
  737SOL     OW 4598   1.349   4.054   2.686
  737SOL    HW1 4599   1.382   3.988   2.748
  737SOL    HW2 4600   1.415   4.123   2.688
  737SOL     MW 4601   1.361   4.054   2.694
  738SOL     OW 4602   3.228   2.624   0.750
  738SOL    HW1 4603   3.217   2.531   0.765
  738SOL    HW2 4604   3.161   2.667   0.803
  738SOL     MW 4605   3.218   2.618   0.758
  739SOL     OW 4606   2.420   0.668   5.854
  739SOL    HW1 4607   2.413   0.725   5.931
  739SOL    HW2 4608   2.491   0.706   5.802
  739SOL     MW 4609   2.428   0.680   5.857
  740SOL     OW 4610   4.885   1.617   3.086
  740SOL    HW1 4611   4.941   1.692   3.108
  740SOL    HW2 4612   4.870   1.573   3.170
  740SOL     MW 4613   4.890   1.621   3.100
  741SOL     OW 4614   0.717   0.926   5.349
  741SOL    HW1 4615   0.729   0.836   5.318
  741SOL    HW2 4616   0.805   0.961   5.359
  741SOL     MW 4617   0.730   0.919   5.346
  742SOL     OW 4618   5.955   3.041   2.688
  742SOL    HW1 4619   5.988   2.955   2.661
  742SOL    HW2 4620   6.034   3.092   2.708
  742SOL     MW 4621   5.970   3.036   2.687
  743SOL     OW 4622   0.323   2.543   5.434
  743SOL    HW1 4623   0.359   2.631   5.435
  743SOL    HW2 4624   0.296   2.527   5.525
  743SOL     MW 4625   0.324   2.552   5.446
  744SOL     OW 4626   4.999   2.328   5.470
  744SOL    HW1 4627   5.074   2.284   5.431
  744SOL    HW2 4628   4.948   2.360   5.396
  744SOL     MW 4629   5.002   2.327   5.456
  745SOL     OW 4630   2.562   1.363   4.822
  745SOL    HW1 4631   2.484   1.407   4.855
  745SOL    HW2 4632   2.567   1.281   4.872
  745SOL     MW 4633   2.552   1.358   4.832
  746SOL     OW 4634   2.090   3.969   5.080
  746SOL    HW1 4635   2.125   3.984   5.168
  746SOL    HW2 4636   1.997   3.953   5.094
  746SOL     MW 4637   2.083   3.969   5.093
  747SOL     OW 4638   1.903   5.666   4.914
  747SOL    HW1 4639   1.945   5.750   4.933
  747SOL    HW2 4640   1.927   5.610   4.989
  747SOL     MW 4641   1.911   5.669   4.926
  748SOL     OW 4642   2.145   6.067   2.845
  748SOL    HW1 4643   2.118   6.156   2.823
  748SOL    HW2 4644   2.097   6.011   2.784
  748SOL     MW 4645   2.136   6.072   2.835
  749SOL     OW 4646   4.535   3.129   0.343
  749SOL    HW1 4647   4.609   3.101   0.290
  749SOL    HW2 4648   4.566   3.123   0.433
  749SOL     MW 4649   4.548   3.125   0.348
  750SOL     OW 4650   0.491   6.034   1.200
  750SOL    HW1 4651   0.397   6.042   1.178
  750SOL    HW2 4652   0.494   5.964   1.265
  750SOL     MW 4653   0.479   6.026   1.205
  751SOL     OW 4654   4.644   4.819   3.541
  751SOL    HW1 4655   4.576   4.883   3.519
  751SOL    HW2 4656   4.600   4.735   3.541
  751SOL     MW 4657   4.630   4.816   3.538
  752SOL     OW 4658   0.041   0.767   5.796
  752SOL    HW1 4659   0.009   0.853   5.821
  752SOL    HW2 4660   0.084   0.779   5.712
  752SOL     MW 4661   0.043   0.779   5.789
  753SOL     OW 4662   1.103   4.173   5.122
  753SOL    HW1 4663   1.178   4.187   5.180
  753SOL    HW2 4664   1.043   4.120   5.173
  753SOL     MW 4665   1.105   4.168   5.136
  754SOL     OW 4666   1.742   3.050   5.564
  754SOL    HW1 4667   1.811   2.984   5.558
  754SOL    HW2 4668   1.745   3.079   5.655
  754SOL     MW 4669   1.751   3.045   5.575
  755SOL     OW 4670   4.639   4.665   4.715
  755SOL    HW1 4671   4.551   4.638   4.739
  755SOL    HW2 4672   4.663   4.607   4.642
  755SOL     MW 4673   4.631   4.654   4.709
  756SOL     OW 4674   0.526   0.589   3.912
  756SOL    HW1 4675   0.591   0.522   3.891
  756SOL    HW2 4676   0.567   0.643   3.981
  756SOL     MW 4677   0.540   0.588   3.918
  757SOL     OW 4678   1.245   5.678   0.392
  757SOL    HW1 4679   1.150   5.673   0.381
  757SOL    HW2 4680   1.257   5.747   0.459
  757SOL     MW 4681   1.234   5.686   0.400
  758SOL     OW 4682   4.935   0.673   2.047
  758SOL    HW1 4683   4.907   0.645   1.960
  758SOL    HW2 4684   4.854   0.690   2.094
  758SOL     MW 4685   4.921   0.671   2.041
  759SOL     OW 4686   0.002   1.162   0.551
  759SOL    HW1 4687  -0.047   1.195   0.626
  759SOL    HW2 4688   0.073   1.226   0.540
  759SOL     MW 4689   0.006   1.175   0.559
  760SOL     OW 4690   5.846   1.371   1.345
  760SOL    HW1 4691   5.762   1.350   1.384
  760SOL    HW2 4692   5.910   1.319   1.395
  760SOL     MW 4693   5.843   1.362   1.356
  761SOL     OW 4694   1.104   5.817   4.199
  761SOL    HW1 4695   1.075   5.787   4.285
  761SOL    HW2 4696   1.053   5.896   4.182
  761SOL     MW 4697   1.094   5.823   4.208
  762SOL     OW 4698   1.312   3.084   1.298
  762SOL    HW1 4699   1.401   3.061   1.271
  762SOL    HW2 4700   1.268   3.112   1.218
  762SOL     MW 4701   1.318   3.084   1.285
  763SOL     OW 4702   3.629   0.194   4.174
  763SOL    HW1 4703   3.656   0.166   4.087
  763SOL    HW2 4704   3.545   0.150   4.188
  763SOL     MW 4705   3.622   0.185   4.165
  764SOL     OW 4706   6.063   1.933   0.289
  764SOL    HW1 4707   6.099   1.913   0.376
  764SOL    HW2 4708   5.982   1.981   0.307
  764SOL     MW 4709   6.057   1.936   0.303
  765SOL     OW 4710   4.763   1.127   5.307
  765SOL    HW1 4711   4.835   1.098   5.250
  765SOL    HW2 4712   4.725   1.202   5.261
  765SOL     MW 4713   4.767   1.133   5.293
  766SOL     OW 4714   2.722   4.413   4.393
  766SOL    HW1 4715   2.700   4.334   4.443
  766SOL    HW2 4716   2.784   4.383   4.327
  766SOL     MW 4717   2.727   4.399   4.391
  767SOL     OW 4718   3.061   1.265   5.270
  767SOL    HW1 4719   3.047   1.211   5.193
  767SOL    HW2 4720   3.147   1.239   5.303
  767SOL     MW 4721   3.070   1.255   5.265
  768SOL     OW 4722   1.608   2.448   5.615
  768SOL    HW1 4723   1.544   2.389   5.655
  768SOL    HW2 4724   1.592   2.442   5.521
  768SOL     MW 4725   1.597   2.440   5.608
  769SOL     OW 4726   2.761   1.024   1.075
  769SOL    HW1 4727   2.757   1.119   1.066
  769SOL    HW2 4728   2.852   1.001   1.056
  769SOL     MW 4729   2.772   1.033   1.071
  770SOL     OW 4730   3.004   0.735   3.945
  770SOL    HW1 4731   3.088   0.690   3.937
  770SOL    HW2 4732   3.025   0.827   3.932
  770SOL     MW 4733   3.018   0.742   3.942
  771SOL     OW 4734   4.116   5.067   2.217
  771SOL    HW1 4735   4.085   5.143   2.266
  771SOL    HW2 4736   4.195   5.098   2.173
  771SOL     MW 4737   4.122   5.081   2.218
  772SOL     OW 4738   1.012   3.205   4.324
  772SOL    HW1 4739   0.978   3.223   4.412
  772SOL    HW2 4740   1.022   3.110   4.321
  772SOL     MW 4741   1.009   3.195   4.335
  773SOL     OW 4742   1.171   1.386   3.512
  773SOL    HW1 4743   1.235   1.452   3.540
  773SOL    HW2 4744   1.196   1.305   3.557
  773SOL     MW 4745   1.182   1.384   3.521
  774SOL     OW 4746   5.020   3.253   5.132
  774SOL    HW1 4747   5.034   3.220   5.044
  774SOL    HW2 4748   5.053   3.184   5.189
  774SOL     MW 4749   5.026   3.240   5.128
  775SOL     OW 4750   4.498   0.518   3.057
  775SOL    HW1 4751   4.433   0.583   3.031
  775SOL    HW2 4752   4.522   0.543   3.146
  775SOL     MW 4753   4.493   0.529   3.065
  776SOL     OW 4754   4.861   4.416   1.774
  776SOL    HW1 4755   4.926   4.450   1.713
  776SOL    HW2 4756   4.900   4.429   1.862
  776SOL     MW 4757   4.874   4.422   1.777
  777SOL     OW 4758   4.746   4.637   0.406
  777SOL    HW1 4759   4.836   4.619   0.376
  777SOL    HW2 4760   4.731   4.728   0.382
  777SOL     MW 4761   4.756   4.646   0.399
  778SOL     OW 4762   0.605   2.016   5.064
  778SOL    HW1 4763   0.546   2.091   5.063
  778SOL    HW2 4764   0.590   1.973   4.980
  778SOL     MW 4765   0.596   2.020   5.053
  779SOL     OW 4766   2.444   5.697   3.247
  779SOL    HW1 4767   2.411   5.651   3.170
  779SOL    HW2 4768   2.368   5.705   3.305
  779SOL     MW 4769   2.430   5.692   3.245
  780SOL     OW 4770   3.290   5.013   0.278
  780SOL    HW1 4771   3.241   5.081   0.324
  780SOL    HW2 4772   3.227   4.941   0.268
  780SOL     MW 4773   3.276   5.012   0.283
  781SOL     OW 4774   5.527   0.993   0.982
  781SOL    HW1 4775   5.533   1.032   1.068
  781SOL    HW2 4776   5.436   0.964   0.975
  781SOL     MW 4777   5.516   0.995   0.991
  782SOL     OW 4778   1.087   0.317   2.855
  782SOL    HW1 4779   1.011   0.352   2.808
  782SOL    HW2 4780   1.068   0.225   2.867
  782SOL     MW 4781   1.075   0.310   2.851
  783SOL     OW 4782   5.110   3.785   1.672
  783SOL    HW1 4783   5.080   3.733   1.745
  783SOL    HW2 4784   5.164   3.854   1.711
  783SOL     MW 4785   5.113   3.787   1.686
  784SOL     OW 4786   1.089   3.133   0.418
  784SOL    HW1 4787   1.043   3.215   0.400
  784SOL    HW2 4788   1.026   3.064   0.396
  784SOL     MW 4789   1.075   3.135   0.413
  785SOL     OW 4790   2.812   5.904   2.094
  785SOL    HW1 4791   2.889   5.951   2.061
  785SOL    HW2 4792   2.769   5.872   2.014
  785SOL     MW 4793   2.816   5.906   2.079
  786SOL     OW 4794   0.947   5.926   5.024
  786SOL    HW1 4795   0.954   5.979   4.944
  786SOL    HW2 4796   1.039   5.904   5.045
  786SOL     MW 4797   0.960   5.930   5.017
  787SOL     OW 4798   1.373   3.805   5.964
  787SOL    HW1 4799   1.321   3.747   5.908
  787SOL    HW2 4800   1.462   3.769   5.959
  787SOL     MW 4801   1.378   3.793   5.956
  788SOL     OW 4802   5.305   4.167   2.862
  788SOL    HW1 4803   5.371   4.197   2.800
  788SOL    HW2 4804   5.324   4.073   2.872
  788SOL     MW 4805   5.316   4.159   2.855
  789SOL     OW 4806   4.045   4.117   5.142
  789SOL    HW1 4807   3.997   4.178   5.199
  789SOL    HW2 4808   4.075   4.171   5.069
  789SOL     MW 4809   4.042   4.132   5.140
  790SOL     OW 4810   3.006   3.292   5.238
  790SOL    HW1 4811   2.971   3.251   5.159
  790SOL    HW2 4812   3.073   3.353   5.205
  790SOL     MW 4813   3.010   3.295   5.224
  791SOL     OW 4814   1.999   0.518   1.373
  791SOL    HW1 4815   2.000   0.494   1.467
  791SOL    HW2 4816   2.075   0.473   1.336
  791SOL     MW 4817   2.009   0.510   1.380
  792SOL     OW 4818   1.444   5.093   1.297
  792SOL    HW1 4819   1.415   5.121   1.384
  792SOL    HW2 4820   1.449   4.997   1.303
  792SOL     MW 4821   1.441   5.084   1.310
  793SOL     OW 4822   3.267   1.371   0.585
  793SOL    HW1 4823   3.246   1.454   0.542
  793SOL    HW2 4824   3.361   1.377   0.603
  793SOL     MW 4825   3.276   1.383   0.582
  794SOL     OW 4826   2.589   5.004   0.663
  794SOL    HW1 4827   2.618   5.074   0.606
  794SOL    HW2 4828   2.496   5.020   0.676
  794SOL     MW 4829   2.581   5.015   0.658
  795SOL     OW 4830   3.305   0.058   0.243
  795SOL    HW1 4831   3.382   0.114   0.260
  795SOL    HW2 4832   3.275   0.032   0.330
  795SOL     MW 4833   3.311   0.062   0.257
  796SOL     OW 4834   4.434   5.742   2.578
  796SOL    HW1 4835   4.519   5.785   2.580
  796SOL    HW2 4836   4.375   5.805   2.620
  796SOL     MW 4837   4.437   5.756   2.583
  797SOL     OW 4838   2.204   2.320   5.368
  797SOL    HW1 4839   2.298   2.314   5.384
  797SOL    HW2 4840   2.185   2.414   5.368
  797SOL     MW 4841   2.213   2.331   5.370
  798SOL     OW 4842   1.134   3.415   5.991
  798SOL    HW1 4843   1.056   3.414   6.046
  798SOL    HW2 4844   1.142   3.505   5.961
  798SOL     MW 4845   1.125   3.426   5.994
  799SOL     OW 4846   0.431   5.183   3.834
  799SOL    HW1 4847   0.377   5.243   3.886
  799SOL    HW2 4848   0.518   5.191   3.872
  799SOL     MW 4849   0.435   5.192   3.845
  800SOL     OW 4850   4.215   2.208   4.813
  800SOL    HW1 4851   4.281   2.239   4.874
  800SOL    HW2 4852   4.175   2.288   4.778
  800SOL     MW 4853   4.218   2.222   4.816
  801SOL     OW 4854   5.994   2.741   2.748
  801SOL    HW1 4855   5.936   2.696   2.685
  801SOL    HW2 4856   6.082   2.716   2.720
  801SOL     MW 4857   5.998   2.732   2.736
  802SOL     OW 4858   0.199   0.796   0.376
  802SOL    HW1 4859   0.107   0.782   0.398
  802SOL    HW2 4860   0.197   0.845   0.293
  802SOL     MW 4861   0.187   0.801   0.369
  803SOL     OW 4862   3.744   3.665   5.611
  803SOL    HW1 4863   3.745   3.755   5.579
  803SOL    HW2 4864   3.821   3.624   5.573
  803SOL     MW 4865   3.754   3.671   5.602
  804SOL     OW 4866   3.541   1.899   4.422
  804SOL    HW1 4867   3.534   1.994   4.412
  804SOL    HW2 4868   3.539   1.884   4.517
  804SOL     MW 4869   3.540   1.909   4.433
  805SOL     OW 4870   1.386   2.324   2.345
  805SOL    HW1 4871   1.413   2.330   2.437
  805SOL    HW2 4872   1.426   2.401   2.304
  805SOL     MW 4873   1.395   2.335   2.351
  806SOL     OW 4874   1.441   3.673   5.251
  806SOL    HW1 4875   1.499   3.652   5.325
  806SOL    HW2 4876   1.384   3.742   5.285
  806SOL     MW 4877   1.441   3.680   5.265
  807SOL     OW 4878   4.558   6.063   4.874
  807SOL    HW1 4879   4.652   6.052   4.860
  807SOL    HW2 4880   4.528   6.112   4.797
  807SOL     MW 4881   4.566   6.068   4.862
  808SOL     OW 4882   1.079   2.233   4.653
  808SOL    HW1 4883   1.020   2.180   4.599
  808SOL    HW2 4884   1.163   2.230   4.607
  808SOL     MW 4885   1.082   2.226   4.640
  809SOL     OW 4886   2.083   4.457   0.576
  809SOL    HW1 4887   2.151   4.508   0.533
  809SOL    HW2 4888   2.014   4.520   0.596
  809SOL     MW 4889   2.083   4.471   0.573
  810SOL     OW 4890   0.328   4.326   5.596
  810SOL    HW1 4891   0.337   4.374   5.678
  810SOL    HW2 4892   0.288   4.389   5.535
  810SOL     MW 4893   0.324   4.340   5.599
  811SOL     OW 4894   3.777   1.634   0.135
  811SOL    HW1 4895   3.692   1.675   0.120
  811SOL    HW2 4896   3.758   1.560   0.193
  811SOL     MW 4897   3.764   1.630   0.141
  812SOL     OW 4898   2.825   5.788   5.884
  812SOL    HW1 4899   2.887   5.780   5.957
  812SOL    HW2 4900   2.872   5.752   5.809
  812SOL     MW 4901   2.839   5.782   5.884
  813SOL     OW 4902   3.665   0.850   4.153
  813SOL    HW1 4903   3.656   0.767   4.199
  813SOL    HW2 4904   3.600   0.848   4.084
  813SOL     MW 4905   3.655   0.839   4.150
  814SOL     OW 4906   5.150   4.869   0.452
  814SOL    HW1 4907   5.110   4.850   0.368
  814SOL    HW2 4908   5.091   4.932   0.493
  814SOL     MW 4909   5.138   4.875   0.447
  815SOL     OW 4910   3.979   4.743   4.555
  815SOL    HW1 4911   4.051   4.803   4.575
  815SOL    HW2 4912   3.990   4.670   4.615
  815SOL     MW 4913   3.989   4.741   4.565
  816SOL     OW 4914   2.377   5.277   1.765
  816SOL    HW1 4915   2.369   5.289   1.861
  816SOL    HW2 4916   2.417   5.191   1.756
  816SOL     MW 4917   2.381   5.268   1.777
  817SOL     OW 4918   4.716   1.829   3.911
  817SOL    HW1 4919   4.651   1.768   3.877
  817SOL    HW2 4920   4.762   1.860   3.833
  817SOL     MW 4921   4.714   1.825   3.897
  818SOL     OW 4922   2.569   1.881   0.790
  818SOL    HW1 4923   2.562   1.880   0.885
  818SOL    HW2 4924   2.659   1.854   0.771
  818SOL     MW 4925   2.579   1.878   0.799
  819SOL     OW 4926   0.799   2.232   0.593
  819SOL    HW1 4927   0.843   2.279   0.521
  819SOL    HW2 4928   0.712   2.271   0.597
  819SOL     MW 4929   0.794   2.243   0.584
  820SOL     OW 4930   1.380   5.372   2.772
  820SOL    HW1 4931   1.367   5.365   2.866
  820SOL    HW2 4932   1.323   5.445   2.746
  820SOL     MW 4933   1.371   5.381   2.780
  821SOL     OW 4934   3.180   5.860   3.900
  821SOL    HW1 4935   3.274   5.857   3.918
  821SOL    HW2 4936   3.139   5.869   3.986
  821SOL     MW 4937   3.187   5.861   3.913
  822SOL     OW 4938   4.644   4.915   3.821
  822SOL    HW1 4939   4.638   4.843   3.883
  822SOL    HW2 4940   4.655   4.873   3.736
  822SOL     MW 4941   4.644   4.900   3.818
  823SOL     OW 4942   3.770   4.294   5.789
  823SOL    HW1 4943   3.719   4.282   5.709
  823SOL    HW2 4944   3.859   4.311   5.758
  823SOL     MW 4945   3.775   4.295   5.775
  824SOL     OW 4946   4.335   2.479   5.360
  824SOL    HW1 4947   4.283   2.525   5.425
  824SOL    HW2 4948   4.339   2.540   5.286
  824SOL     MW 4949   4.329   2.493   5.359
  825SOL     OW 4950   3.106   1.761   5.872
  825SOL    HW1 4951   3.109   1.672   5.911
  825SOL    HW2 4952   3.194   1.797   5.887
  825SOL     MW 4953   3.118   1.754   5.879
  826SOL     OW 4954   3.470   2.024   1.330
  826SOL    HW1 4955   3.423   2.097   1.369
  826SOL    HW2 4956   3.562   2.040   1.353
  826SOL     MW 4957   3.476   2.035   1.338
  827SOL     OW 4958   4.947   5.227   1.089
  827SOL    HW1 4959   4.875   5.289   1.097
  827SOL    HW2 4960   4.903   5.143   1.073
  827SOL     MW 4961   4.932   5.224   1.088
  828SOL     OW 4962   1.795   4.848   0.220
  828SOL    HW1 4963   1.805   4.858   0.314
  828SOL    HW2 4964   1.733   4.775   0.210
  828SOL     MW 4965   1.788   4.840   0.231
  829SOL     OW 4966   5.915   3.418   2.670
  829SOL    HW1 4967   5.981   3.384   2.730
  829SOL    HW2 4968   5.832   3.411   2.717
  829SOL     MW 4969   5.913   3.413   2.684
  830SOL     OW 4970   3.383   5.596   3.738
  830SOL    HW1 4971   3.392   5.510   3.697
  830SOL    HW2 4972   3.388   5.658   3.666
  830SOL     MW 4973   3.385   5.593   3.724
  831SOL     OW 4974   0.202   5.922   2.358
  831SOL    HW1 4975   0.160   5.836   2.357
  831SOL    HW2 4976   0.186   5.958   2.271
  831SOL     MW 4977   0.194   5.916   2.346
  832SOL     OW 4978   3.032   0.786   2.462
  832SOL    HW1 4979   3.075   0.800   2.547
  832SOL    HW2 4980   2.947   0.749   2.484
  832SOL     MW 4981   3.027   0.782   2.475
  833SOL     OW 4982   2.309   1.372   2.868
  833SOL    HW1 4983   2.223   1.343   2.838
  833SOL    HW2 4984   2.354   1.401   2.789
  833SOL     MW 4985   2.304   1.372   2.854
  834SOL     OW 4986   3.371   4.615   3.964
  834SOL    HW1 4987   3.290   4.572   3.993
  834SOL    HW2 4988   3.421   4.629   4.044
  834SOL     MW 4989   3.367   4.611   3.978
  835SOL     OW 4990   4.738   5.010   3.288
  835SOL    HW1 4991   4.671   5.074   3.267
  835SOL    HW2 4992   4.786   5.048   3.362
  835SOL     MW 4993   4.736   5.023   3.295
  836SOL     OW 4994   4.567   3.583   0.077
  836SOL    HW1 4995   4.606   3.664   0.043
  836SOL    HW2 4996   4.583   3.587   0.171
  836SOL     MW 4997   4.574   3.594   0.085
  837SOL     OW 4998   2.156   1.279   4.119
  837SOL    HW1 4999   2.195   1.327   4.192
  837SOL    HW2 5000   2.201   1.195   4.117
  837SOL     MW 5001   2.166   1.274   4.128
  838SOL     OW 5002   2.754   5.017   3.945
  838SOL    HW1 5003   2.800   5.072   4.008
  838SOL    HW2 5004   2.800   5.031   3.862
  838SOL     MW 5005   2.766   5.026   3.942
  839SOL     OW 5006   2.247   4.675   4.179
  839SOL    HW1 5007   2.325   4.731   4.180
  839SOL    HW2 5008   2.215   4.680   4.089
  839SOL     MW 5009   2.253   4.683   4.168
  840SOL     OW 5010   4.511   1.941   0.988
  840SOL    HW1 5011   4.515   1.911   1.079
  840SOL    HW2 5012   4.430   1.992   0.982
  840SOL     MW 5013   4.501   1.944   0.998
  841SOL     OW 5014   4.872   4.367   3.847
  841SOL    HW1 5015   4.925   4.370   3.768
  841SOL    HW2 5016   4.937   4.359   3.918
  841SOL     MW 5017   4.887   4.366   3.846
  842SOL     OW 5018   0.998   0.636   3.912
  842SOL    HW1 5019   1.061   0.697   3.876
  842SOL    HW2 5020   0.914   0.661   3.873
  842SOL     MW 5021   0.995   0.647   3.902
  843SOL     OW 5022   1.949   0.860   4.455
  843SOL    HW1 5023   1.930   0.921   4.526
  843SOL    HW2 5024   2.043   0.848   4.457
  843SOL     MW 5025   1.958   0.867   4.464
  844SOL     OW 5026   5.634   1.685   5.296
  844SOL    HW1 5027   5.556   1.630   5.304
  844SOL    HW2 5028   5.679   1.652   5.218
  844SOL     MW 5029   5.630   1.674   5.287
  845SOL     OW 5030   4.815   2.314   0.035
  845SOL    HW1 5031   4.874   2.386   0.010
  845SOL    HW2 5032   4.835   2.297   0.127
  845SOL     MW 5033   4.825   2.321   0.043
  846SOL     OW 5034   0.892   5.667   4.865
  846SOL    HW1 5035   0.936   5.592   4.905
  846SOL    HW2 5036   0.919   5.741   4.919
  846SOL     MW 5037   0.901   5.667   4.877
  847SOL     OW 5038   3.904   3.387   0.307
  847SOL    HW1 5039   3.883   3.300   0.340
  847SOL    HW2 5040   3.820   3.424   0.280
  847SOL     MW 5041   3.891   3.381   0.308
  848SOL     OW 5042   2.696   0.109   4.806
  848SOL    HW1 5043   2.674   0.201   4.807
  848SOL    HW2 5044   2.784   0.105   4.769
  848SOL     MW 5045   2.704   0.121   4.802
  849SOL     OW 5046   5.607   2.172   1.415
  849SOL    HW1 5047   5.682   2.196   1.360
  849SOL    HW2 5048   5.631   2.200   1.502
  849SOL     MW 5049   5.620   2.178   1.418
  850SOL     OW 5050   4.071   6.093   1.848
  850SOL    HW1 5051   4.114   6.059   1.925
  850SOL    HW2 5052   4.105   6.040   1.776
  850SOL     MW 5053   4.081   6.082   1.849
  851SOL     OW 5054   4.290   3.933   4.242
  851SOL    HW1 5055   4.346   4.010   4.255
  851SOL    HW2 5056   4.300   3.882   4.322
  851SOL     MW 5057   4.298   3.936   4.254
  852SOL     OW 5058   1.250   0.343   5.318
  852SOL    HW1 5059   1.209   0.430   5.314
  852SOL    HW2 5060   1.271   0.322   5.227
  852SOL     MW 5061   1.247   0.352   5.306
  853SOL     OW 5062   5.826   0.324   1.665
  853SOL    HW1 5063   5.782   0.338   1.581
  853SOL    HW2 5064   5.895   0.260   1.646
  853SOL     MW 5065   5.829   0.317   1.652
  854SOL     OW 5066   0.338   1.716   5.083
  854SOL    HW1 5067   0.417   1.745   5.130
  854SOL    HW2 5068   0.336   1.771   5.005
  854SOL     MW 5069   0.348   1.727   5.079
  855SOL     OW 5070   4.331   3.130   1.648
  855SOL    HW1 5071   4.287   3.153   1.567
  855SOL    HW2 5072   4.415   3.093   1.621
  855SOL     MW 5073   4.336   3.128   1.634
  856SOL     OW 5074   1.756   0.060   5.213
  856SOL    HW1 5075   1.699   0.091   5.283
  856SOL    HW2 5076   1.722  -0.025   5.190
  856SOL     MW 5077   1.744   0.053   5.219
  857SOL     OW 5078   1.196   3.626   5.803
  857SOL    HW1 5079   1.119   3.682   5.797
  857SOL    HW2 5080   1.194   3.574   5.722
  857SOL     MW 5081   1.186   3.626   5.792
  858SOL     OW 5082   5.292   1.266   2.714
  858SOL    HW1 5083   5.293   1.294   2.622
  858SOL    HW2 5084   5.285   1.171   2.711
  858SOL     MW 5085   5.291   1.257   2.702
  859SOL     OW 5086   6.090   4.308   3.755
  859SOL    HW1 5087   6.033   4.378   3.788
  859SOL    HW2 5088   6.039   4.228   3.767
  859SOL     MW 5089   6.076   4.307   3.761
  860SOL     OW 5090   5.366   4.122   0.980
  860SOL    HW1 5091   5.395   4.055   0.919
  860SOL    HW2 5092   5.388   4.205   0.937
  860SOL     MW 5093   5.372   4.124   0.967
  861SOL     OW 5094   0.398   1.170   2.952
  861SOL    HW1 5095   0.439   1.159   2.867
  861SOL    HW2 5096   0.470   1.167   3.015
  861SOL     MW 5097   0.412   1.169   2.949
  862SOL     OW 5098   5.343   3.985   0.286
  862SOL    HW1 5099   5.287   3.909   0.271
  862SOL    HW2 5100   5.358   4.022   0.199
  862SOL     MW 5101   5.338   3.980   0.273
  863SOL     OW 5102   1.256   5.257   2.560
  863SOL    HW1 5103   1.289   5.285   2.646
  863SOL    HW2 5104   1.256   5.337   2.508
  863SOL     MW 5105   1.261   5.271   2.565
  864SOL     OW 5106   3.583   1.435   0.856
  864SOL    HW1 5107   3.540   1.520   0.862
  864SOL    HW2 5108   3.676   1.456   0.845
  864SOL     MW 5109   3.590   1.448   0.856
  865SOL     OW 5110   4.289   0.223   5.944
  865SOL    HW1 5111   4.245   0.164   6.005
  865SOL    HW2 5112   4.224   0.291   5.924
  865SOL     MW 5113   4.275   0.225   5.949
  866SOL     OW 5114   1.773   3.417   1.641
  866SOL    HW1 5115   1.695   3.470   1.659
  866SOL    HW2 5116   1.741   3.327   1.641
  866SOL     MW 5117   1.759   3.412   1.643
  867SOL     OW 5118   3.183   2.426   4.363
  867SOL    HW1 5119   3.174   2.406   4.457
  867SOL    HW2 5120   3.276   2.413   4.345
  867SOL     MW 5121   3.194   2.422   4.373
  868SOL     OW 5122   1.543   3.573   1.625
  868SOL    HW1 5123   1.493   3.496   1.597
  868SOL    HW2 5124   1.479   3.645   1.619
  868SOL     MW 5125   1.528   3.573   1.620
  869SOL     OW 5126   2.715   4.850   1.951
  869SOL    HW1 5127   2.778   4.923   1.955
  869SOL    HW2 5128   2.735   4.799   2.029
  869SOL     MW 5129   2.726   4.853   1.962
  870SOL     OW 5130   1.541   3.132   1.120
  870SOL    HW1 5131   1.591   3.170   1.192
  870SOL    HW2 5132   1.604   3.077   1.073
  870SOL     MW 5133   1.555   3.130   1.123
  871SOL     OW 5134   5.502   3.878   1.612
  871SOL    HW1 5135   5.513   3.808   1.547
  871SOL    HW2 5136   5.589   3.919   1.618
  871SOL     MW 5137   5.515   3.874   1.605
  872SOL     OW 5138   0.707   3.683   0.829
  872SOL    HW1 5139   0.645   3.719   0.766
  872SOL    HW2 5140   0.655   3.630   0.888
  872SOL     MW 5141   0.693   3.681   0.829
  873SOL     OW 5142   3.309   1.040   5.747
  873SOL    HW1 5143   3.396   1.059   5.711
  873SOL    HW2 5144   3.251   1.037   5.671
  873SOL     MW 5145   3.313   1.042   5.732
  874SOL     OW 5146   0.445   3.375   4.702
  874SOL    HW1 5147   0.492   3.343   4.779
  874SOL    HW2 5148   0.377   3.309   4.687
  874SOL     MW 5149   0.441   3.362   4.710
  875SOL     OW 5150   4.372   3.345   0.308
  875SOL    HW1 5151   4.430   3.273   0.332
  875SOL    HW2 5152   4.326   3.367   0.389
  875SOL     MW 5153   4.374   3.339   0.322
  876SOL     OW 5154   3.604   1.218   1.053
  876SOL    HW1 5155   3.595   1.303   1.010
  876SOL    HW2 5156   3.576   1.233   1.143
  876SOL     MW 5157   3.599   1.231   1.060
  877SOL     OW 5158   1.630   0.253   4.456
  877SOL    HW1 5159   1.696   0.223   4.517
  877SOL    HW2 5160   1.586   0.173   4.428
  877SOL     MW 5161   1.633   0.239   4.460
  878SOL     OW 5162   0.798   5.442   0.873
  878SOL    HW1 5163   0.871   5.458   0.932
  878SOL    HW2 5164   0.723   5.486   0.914
  878SOL     MW 5165   0.798   5.450   0.886
  879SOL     OW 5166   1.915   0.834   0.141
  879SOL    HW1 5167   1.939   0.742   0.126
  879SOL    HW2 5168   1.864   0.859   0.065
  879SOL     MW 5169   1.912   0.826   0.130
  880SOL     OW 5170   2.134   1.718   1.412
  880SOL    HW1 5171   2.220   1.699   1.448
  880SOL    HW2 5172   2.076   1.723   1.488
  880SOL     MW 5173   2.137   1.716   1.426
  881SOL     OW 5174   5.744   4.570   4.842
  881SOL    HW1 5175   5.732   4.657   4.879
  881SOL    HW2 5176   5.770   4.586   4.751
  881SOL     MW 5177   5.745   4.583   4.835
  882SOL     OW 5178   6.029   4.098   4.315
  882SOL    HW1 5179   6.009   4.029   4.377
  882SOL    HW2 5180   5.967   4.167   4.334
  882SOL     MW 5181   6.019   4.098   4.325
  883SOL     OW 5182   5.400   0.744   1.185
  883SOL    HW1 5183   5.357   0.708   1.263
  883SOL    HW2 5184   5.339   0.808   1.152
  883SOL     MW 5185   5.387   0.747   1.191
  884SOL     OW 5186   3.471   3.321   1.057
  884SOL    HW1 5187   3.492   3.350   1.146
  884SOL    HW2 5188   3.375   3.317   1.055
  884SOL     MW 5189   3.462   3.324   1.068
  885SOL     OW 5190   5.962   4.843   0.129
  885SOL    HW1 5191   5.897   4.818   0.194
  885SOL    HW2 5192   6.046   4.814   0.166
  885SOL     MW 5193   5.965   4.836   0.142
  886SOL     OW 5194   4.933   4.869   1.347
  886SOL    HW1 5195   4.911   4.845   1.437
  886SOL    HW2 5196   4.873   4.817   1.293
  886SOL     MW 5197   4.923   4.859   1.352
  887SOL     OW 5198   0.459   2.976   3.142
  887SOL    HW1 5199   0.454   2.884   3.170
  887SOL    HW2 5200   0.404   2.980   3.063
  887SOL     MW 5201   0.452   2.965   3.135
  888SOL     OW 5202   1.476   0.751   1.675
  888SOL    HW1 5203   1.525   0.831   1.692
  888SOL    HW2 5204   1.454   0.718   1.763
  888SOL     MW 5205   1.479   0.758   1.688
  889SOL     OW 5206   2.221   5.912   5.869
  889SOL    HW1 5207   2.302   5.955   5.896
  889SOL    HW2 5208   2.230   5.900   5.775
  889SOL     MW 5209   2.233   5.916   5.860
  890SOL     OW 5210   3.190   5.413   6.053
  890SOL    HW1 5211   3.131   5.338   6.045
  890SOL    HW2 5212   3.163   5.472   5.982
  890SOL     MW 5213   3.179   5.411   6.043
  891SOL     OW 5214   5.665   4.214   2.876
  891SOL    HW1 5215   5.760   4.207   2.870
  891SOL    HW2 5216   5.646   4.198   2.968
  891SOL     MW 5217   5.675   4.211   2.887
  892SOL     OW 5218   5.922   1.841   1.799
  892SOL    HW1 5219   6.010   1.860   1.766
  892SOL    HW2 5220   5.889   1.773   1.740
  892SOL     MW 5221   5.929   1.835   1.787
  893SOL     OW 5222   0.695   1.353   3.870
  893SOL    HW1 5223   0.778   1.376   3.831
  893SOL    HW2 5224   0.662   1.435   3.906
  893SOL     MW 5225   0.700   1.367   3.870
  894SOL     OW 5226   1.826   0.553   2.213
  894SOL    HW1 5227   1.798   0.464   2.238
  894SOL    HW2 5228   1.861   0.544   2.126
  894SOL     MW 5229   1.827   0.541   2.206
  895SOL     OW 5230   5.080   2.706   2.346
  895SOL    HW1 5231   5.115   2.769   2.410
  895SOL    HW2 5232   5.147   2.638   2.343
  895SOL     MW 5233   5.093   2.706   2.355
  896SOL     OW 5234   4.531   0.110   5.125
  896SOL    HW1 5235   4.517   0.069   5.040
  896SOL    HW2 5236   4.613   0.157   5.115
  896SOL     MW 5237   4.540   0.112   5.113
  897SOL     OW 5238   4.178   0.846   0.392
  897SOL    HW1 5239   4.142   0.933   0.376
  897SOL    HW2 5240   4.146   0.822   0.479
  897SOL     MW 5241   4.169   0.855   0.401
  898SOL     OW 5242   1.968   0.518   0.924
  898SOL    HW1 5243   2.012   0.602   0.916
  898SOL    HW2 5244   2.039   0.456   0.938
  898SOL     MW 5245   1.983   0.520   0.925
  899SOL     OW 5246   5.613   5.651   2.563
  899SOL    HW1 5247   5.707   5.650   2.580
  899SOL    HW2 5248   5.604   5.647   2.469
  899SOL     MW 5249   5.624   5.650   2.554
  900SOL     OW 5250   3.413   0.751   0.862
  900SOL    HW1 5251   3.348   0.749   0.791
  900SOL    HW2 5252   3.488   0.796   0.824
  900SOL     MW 5253   3.414   0.756   0.849
  901SOL     OW 5254   0.129   1.630   5.604
  901SOL    HW1 5255   0.097   1.643   5.694
  901SOL    HW2 5256   0.059   1.665   5.549
  901SOL     MW 5257   0.116   1.636   5.609
  902SOL     OW 5258   5.770   3.735   1.661
  902SOL    HW1 5259   5.850   3.686   1.646
  902SOL    HW2 5260   5.712   3.711   1.589
  902SOL     MW 5261   5.773   3.726   1.651
  903SOL     OW 5262   0.897   3.421   1.712
  903SOL    HW1 5263   0.860   3.506   1.689
  903SOL    HW2 5264   0.972   3.411   1.652
  903SOL     MW 5265   0.902   3.431   1.701
  904SOL     OW 5266   6.073   1.030   5.884
  904SOL    HW1 5267   6.001   1.065   5.832
  904SOL    HW2 5268   6.035   1.014   5.970
  904SOL     MW 5269   6.059   1.032   5.889
  905SOL     OW 5270   5.384   3.912   2.887
  905SOL    HW1 5271   5.367   3.835   2.832
  905SOL    HW2 5272   5.402   3.876   2.974
  905SOL     MW 5273   5.385   3.897   2.891
  906SOL     OW 5274   2.715   1.569   4.897
  906SOL    HW1 5275   2.669   1.490   4.869
  906SOL    HW2 5276   2.647   1.636   4.903
  906SOL     MW 5277   2.700   1.567   4.894
  907SOL     OW 5278   0.414   1.314   4.750
  907SOL    HW1 5279   0.318   1.320   4.762
  907SOL    HW2 5280   0.443   1.254   4.819
  907SOL     MW 5281   0.406   1.307   4.761
  908SOL     OW 5282   2.208   0.888   2.258
  908SOL    HW1 5283   2.223   0.876   2.166
  908SOL    HW2 5284   2.178   0.978   2.266
  908SOL     MW 5285   2.206   0.898   2.247
  909SOL     OW 5286   3.667   0.147   0.899
  909SOL    HW1 5287   3.672   0.152   0.995
  909SOL    HW2 5288   3.575   0.157   0.879
  909SOL     MW 5289   3.656   0.148   0.909
  910SOL     OW 5290   2.323   1.900   4.074
  910SOL    HW1 5291   2.272   1.898   4.155
  910SOL    HW2 5292   2.390   1.832   4.086
  910SOL     MW 5293   2.325   1.891   4.086
  911SOL     OW 5294   6.003   1.472   1.122
  911SOL    HW1 5295   6.007   1.564   1.146
  911SOL    HW2 5296   5.936   1.435   1.180
  911SOL     MW 5297   5.995   1.479   1.133
  912SOL     OW 5298   1.222   5.057   3.470
  912SOL    HW1 5299   1.133   5.046   3.505
  912SOL    HW2 5300   1.267   4.977   3.496
  912SOL     MW 5301   1.216   5.045   3.478
  913SOL     OW 5302   0.939   3.753   3.733
  913SOL    HW1 5303   0.937   3.831   3.788
  913SOL    HW2 5304   0.976   3.685   3.790
  913SOL     MW 5305   0.943   3.754   3.748
  914SOL     OW 5306   1.236   1.586   4.296
  914SOL    HW1 5307   1.203   1.501   4.325
  914SOL    HW2 5308   1.162   1.627   4.252
  914SOL     MW 5309   1.222   1.580   4.294
  915SOL     OW 5310   4.563   3.013   1.529
  915SOL    HW1 5311   4.566   2.923   1.497
  915SOL    HW2 5312   4.644   3.024   1.579
  915SOL     MW 5313   4.574   3.003   1.531
  916SOL     OW 5314   4.795   1.481   1.692
  916SOL    HW1 5315   4.822   1.430   1.615
  916SOL    HW2 5316   4.755   1.417   1.751
  916SOL     MW 5317   4.793   1.466   1.689
  917SOL     OW 5318   5.202   0.626   5.222
  917SOL    HW1 5319   5.275   0.659   5.170
  917SOL    HW2 5320   5.125   0.640   5.168
  917SOL     MW 5321   5.202   0.633   5.209
  918SOL     OW 5322   4.085   0.142   2.370
  918SOL    HW1 5323   4.093   0.049   2.344
  918SOL    HW2 5324   4.009   0.173   2.320
  918SOL     MW 5325   4.076   0.133   2.359
  919SOL     OW 5326   1.624   2.681   0.583
  919SOL    HW1 5327   1.545   2.703   0.632
  919SOL    HW2 5328   1.672   2.622   0.640
  919SOL     MW 5329   1.620   2.676   0.596
  920SOL     OW 5330   3.927   2.026   5.261
  920SOL    HW1 5331   4.012   1.988   5.280
  920SOL    HW2 5332   3.930   2.050   5.169
  920SOL     MW 5333   3.938   2.024   5.252
  921SOL     OW 5334   0.652   0.487   2.194
  921SOL    HW1 5335   0.626   0.435   2.120
  921SOL    HW2 5336   0.571   0.506   2.241
  921SOL     MW 5337   0.639   0.482   2.192
  922SOL     OW 5338   3.325   0.199   0.903
  922SOL    HW1 5339   3.338   0.294   0.895
  922SOL    HW2 5340   3.321   0.169   0.811
  922SOL     MW 5341   3.326   0.207   0.889
  923SOL     OW 5342   1.274   3.352   4.375
  923SOL    HW1 5343   1.293   3.421   4.438
  923SOL    HW2 5344   1.192   3.313   4.405
  923SOL     MW 5345   1.266   3.356   4.387
  924SOL     OW 5346   0.794   0.286   4.635
  924SOL    HW1 5347   0.743   0.206   4.646
  924SOL    HW2 5348   0.878   0.268   4.678
  924SOL     MW 5349   0.798   0.273   4.642
  925SOL     OW 5350   5.182   2.746   0.084
  925SOL    HW1 5351   5.255   2.770   0.027
  925SOL    HW2 5352   5.151   2.662   0.049
  925SOL     MW 5353   5.187   2.738   0.072
  926SOL     OW 5354   4.364   2.193   5.767
  926SOL    HW1 5355   4.379   2.249   5.844
  926SOL    HW2 5356   4.448   2.151   5.751
  926SOL     MW 5357   4.376   2.195   5.775
  927SOL     OW 5358   4.813   4.217   4.742
  927SOL    HW1 5359   4.901   4.254   4.733
  927SOL    HW2 5360   4.803   4.203   4.836
  927SOL     MW 5361   4.823   4.220   4.753
  928SOL     OW 5362   4.424   4.590   2.982
  928SOL    HW1 5363   4.365   4.530   2.936
  928SOL    HW2 5364   4.365   4.644   3.035
  928SOL     MW 5365   4.409   4.589   2.983
  929SOL     OW 5366   1.618   3.207   4.937
  929SOL    HW1 5367   1.617   3.166   4.851
  929SOL    HW2 5368   1.572   3.146   4.994
  929SOL     MW 5369   1.612   3.194   4.933
  930SOL     OW 5370   0.327   0.845   2.688
  930SOL    HW1 5371   0.420   0.853   2.666
  930SOL    HW2 5372   0.326   0.839   2.785
  930SOL     MW 5373   0.339   0.845   2.699
  931SOL     OW 5374   4.617   4.594   1.783
  931SOL    HW1 5375   4.704   4.565   1.757
  931SOL    HW2 5376   4.625   4.689   1.792
  931SOL     MW 5377   4.629   4.603   1.780
  932SOL     OW 5378   1.479   1.065   3.637
  932SOL    HW1 5379   1.513   1.105   3.717
  932SOL    HW2 5380   1.387   1.092   3.634
  932SOL     MW 5381   1.471   1.073   3.647
  933SOL     OW 5382   5.944   4.163   0.724
  933SOL    HW1 5383   5.902   4.161   0.810
  933SOL    HW2 5384   5.910   4.243   0.682
  933SOL     MW 5385   5.934   4.173   0.729
  934SOL     OW 5386   5.402   0.327   0.292
  934SOL    HW1 5387   5.450   0.378   0.357
  934SOL    HW2 5388   5.469   0.296   0.232
  934SOL     MW 5389   5.416   0.329   0.293
  935SOL     OW 5390   3.140   1.507   0.904
  935SOL    HW1 5391   3.164   1.545   0.989
  935SOL    HW2 5392   3.199   1.432   0.895
  935SOL     MW 5393   3.151   1.502   0.915
  936SOL     OW 5394   0.156   1.931   0.875
  936SOL    HW1 5395   0.103   1.904   0.950
  936SOL    HW2 5396   0.142   2.026   0.868
  936SOL     MW 5397   0.148   1.940   0.883
  937SOL     OW 5398   5.655   5.485   4.653
  937SOL    HW1 5399   5.629   5.488   4.561
  937SOL    HW2 5400   5.587   5.433   4.696
  937SOL     MW 5401   5.643   5.479   4.647
  938SOL     OW 5402   0.627   3.297   3.103
  938SOL    HW1 5403   0.648   3.356   3.030
  938SOL    HW2 5404   0.591   3.355   3.170
  938SOL     MW 5405   0.625   3.312   3.102
  939SOL     OW 5406   6.099   3.099   2.969
  939SOL    HW1 5407   6.090   3.139   3.056
  939SOL    HW2 5408   6.112   3.174   2.910
  939SOL     MW 5409   6.100   3.114   2.973
  940SOL     OW 5410   5.265   0.327   0.044
  940SOL    HW1 5411   5.300   0.319   0.133
  940SOL    HW2 5412   5.342   0.343  -0.010
  940SOL     MW 5413   5.279   0.329   0.049
  941SOL     OW 5414   0.547   5.480   3.195
  941SOL    HW1 5415   0.487   5.431   3.140
  941SOL    HW2 5416   0.497   5.556   3.225
  941SOL     MW 5417   0.533   5.483   3.192
  942SOL     OW 5418   5.541   2.869   3.752
  942SOL    HW1 5419   5.621   2.820   3.732
  942SOL    HW2 5420   5.471   2.804   3.745
  942SOL     MW 5421   5.543   2.854   3.749
  943SOL     OW 5422   0.373   1.483   1.957
  943SOL    HW1 5423   0.379   1.425   2.033
  943SOL    HW2 5424   0.394   1.427   1.882
  943SOL     MW 5425   0.377   1.468   1.957
  944SOL     OW 5426   2.749   0.022   5.212
  944SOL    HW1 5427   2.714   0.107   5.240
  944SOL    HW2 5428   2.689  -0.008   5.144
  944SOL     MW 5429   2.737   0.029   5.207
  945SOL     OW 5430   1.690   0.603   5.039
  945SOL    HW1 5431   1.594   0.602   5.046
  945SOL    HW2 5432   1.716   0.680   5.089
  945SOL     MW 5433   1.681   0.614   5.046
  946SOL     OW 5434   0.410   2.049   2.632
  946SOL    HW1 5435   0.397   2.130   2.583
  946SOL    HW2 5436   0.329   1.998   2.614
  946SOL     MW 5437   0.397   2.053   2.622
  947SOL     OW 5438   1.368   4.266   1.595
  947SOL    HW1 5439   1.307   4.225   1.656
  947SOL    HW2 5440   1.363   4.212   1.516
  947SOL     MW 5441   1.360   4.254   1.593
  948SOL     OW 5442   3.995   5.131   1.810
  948SOL    HW1 5443   3.958   5.087   1.732
  948SOL    HW2 5444   3.982   5.068   1.881
  948SOL     MW 5445   3.988   5.117   1.809
  949SOL     OW 5446   1.025   3.443   5.073
  949SOL    HW1 5447   1.043   3.510   5.138
  949SOL    HW2 5448   1.112   3.414   5.044
  949SOL     MW 5449   1.039   3.448   5.077
  950SOL     OW 5450   3.620   5.289   3.690
  950SOL    HW1 5451   3.550   5.263   3.750
  950SOL    HW2 5452   3.674   5.211   3.680
  950SOL     MW 5453   3.618   5.276   3.697
  951SOL     OW 5454   1.553   0.435   2.020
  951SOL    HW1 5455   1.512   0.357   1.981
  951SOL    HW2 5456   1.526   0.433   2.112
  951SOL     MW 5457   1.544   0.425   2.027
  952SOL     OW 5458   5.395   2.333   4.054
  952SOL    HW1 5459   5.413   2.418   4.092
  952SOL    HW2 5460   5.416   2.270   4.123
  952SOL     MW 5461   5.400   2.336   4.068
  953SOL     OW 5462   0.985   5.585   0.102
  953SOL    HW1 5463   1.071   5.623   0.087
  953SOL    HW2 5464   1.002   5.502   0.145
  953SOL     MW 5465   0.998   5.580   0.106
  954SOL     OW 5466   5.452   5.151   5.066
  954SOL    HW1 5467   5.439   5.103   5.148
  954SOL    HW2 5468   5.379   5.213   5.062
  954SOL     MW 5469   5.441   5.153   5.076
  955SOL     OW 5470   0.316   2.176   0.593
  955SOL    HW1 5471   0.347   2.247   0.537
  955SOL    HW2 5472   0.396   2.137   0.629
  955SOL     MW 5473   0.330   2.180   0.591
  956SOL     OW 5474   5.119   1.367   1.220
  956SOL    HW1 5475   5.057   1.428   1.180
  956SOL    HW2 5476   5.165   1.327   1.146
  956SOL     MW 5477   5.117   1.370   1.206
  957SOL     OW 5478   3.839   1.760   0.373
  957SOL    HW1 5479   3.828   1.852   0.347
  957SOL    HW2 5480   3.813   1.710   0.296
  957SOL     MW 5481   3.834   1.766   0.360
  958SOL     OW 5482   0.917   3.403   0.058
  958SOL    HW1 5483   0.838   3.445   0.028
  958SOL    HW2 5484   0.912   3.313   0.027
  958SOL     MW 5485   0.907   3.397   0.050
  959SOL     OW 5486   0.270   4.539   3.604
  959SOL    HW1 5487   0.335   4.609   3.594
  959SOL    HW2 5488   0.320   4.469   3.647
  959SOL     MW 5489   0.285   4.539   3.608
  960SOL     OW 5490   1.532   5.565   2.328
  960SOL    HW1 5491   1.534   5.514   2.408
  960SOL    HW2 5492   1.508   5.503   2.259
  960SOL     MW 5493   1.529   5.551   2.329
  961SOL     OW 5494   2.747   1.185   0.613
  961SOL    HW1 5495   2.828   1.138   0.595
  961SOL    HW2 5496   2.737   1.246   0.539
  961SOL     MW 5497   2.756   1.187   0.601
  962SOL     OW 5498   2.161   2.908   4.538
  962SOL    HW1 5499   2.154   2.988   4.590
  962SOL    HW2 5500   2.160   2.938   4.447
  962SOL     MW 5501   2.160   2.922   4.533
  963SOL     OW 5502   2.686   5.876   4.452
  963SOL    HW1 5503   2.759   5.853   4.509
  963SOL    HW2 5504   2.631   5.934   4.505
  963SOL     MW 5505   2.688   5.880   4.466
  964SOL     OW 5506   0.195   0.098   4.824
  964SOL    HW1 5507   0.232   0.133   4.904
  964SOL    HW2 5508   0.192   0.003   4.838
  964SOL     MW 5509   0.199   0.091   4.836
  965SOL     OW 5510   4.408   2.694   5.180
  965SOL    HW1 5511   4.503   2.692   5.165
  965SOL    HW2 5512   4.395   2.765   5.243
  965SOL     MW 5513   4.418   2.703   5.186
  966SOL     OW 5514   5.615   3.429   1.064
  966SOL    HW1 5515   5.659   3.436   0.980
  966SOL    HW2 5516   5.686   3.442   1.128
  966SOL     MW 5517   5.630   3.432   1.061
  967SOL     OW 5518   0.333   5.534   5.950
  967SOL    HW1 5519   0.314   5.625   5.972
  967SOL    HW2 5520   0.319   5.485   6.031
  967SOL     MW 5521   0.329   5.539   5.963
  968SOL     OW 5522   5.298   5.496   4.380
  968SOL    HW1 5523   5.362   5.540   4.324
  968SOL    HW2 5524   5.219   5.490   4.326
  968SOL     MW 5525   5.296   5.501   4.366
  969SOL     OW 5526   4.821   2.345   2.082
  969SOL    HW1 5527   4.726   2.353   2.087
  969SOL    HW2 5528   4.840   2.263   2.127
  969SOL     MW 5529   4.811   2.335   2.088
  970SOL     OW 5530   0.485   4.196   4.830
  970SOL    HW1 5531   0.507   4.259   4.761
  970SOL    HW2 5532   0.569   4.161   4.858
  970SOL     MW 5533   0.498   4.200   4.825
  971SOL     OW 5534   1.878   4.602   3.649
  971SOL    HW1 5535   1.846   4.538   3.713
  971SOL    HW2 5536   1.801   4.627   3.599
  971SOL     MW 5537   1.864   4.597   3.651
  972SOL     OW 5538   2.208   5.578   1.009
  972SOL    HW1 5539   2.272   5.601   1.077
  972SOL    HW2 5540   2.202   5.483   1.014
  972SOL     MW 5541   2.215   5.569   1.018
  973SOL     OW 5542   0.577   0.145   3.510
  973SOL    HW1 5543   0.574   0.060   3.467
  973SOL    HW2 5544   0.667   0.174   3.499
  973SOL     MW 5545   0.588   0.138   3.503
  974SOL     OW 5546   5.053   3.213   4.869
  974SOL    HW1 5547   5.041   3.135   4.815
  974SOL    HW2 5548   4.985   3.273   4.840
  974SOL     MW 5549   5.043   3.211   4.858
  975SOL     OW 5550   5.710   1.264   1.786
  975SOL    HW1 5551   5.755   1.191   1.744
  975SOL    HW2 5552   5.698   1.235   1.876
  975SOL     MW 5553   5.714   1.251   1.792
  976SOL     OW 5554   5.202   0.293   3.641
  976SOL    HW1 5555   5.225   0.214   3.688
  976SOL    HW2 5556   5.106   0.296   3.644
  976SOL     MW 5557   5.193   0.284   3.647
  977SOL     OW 5558   2.599   1.663   4.455
  977SOL    HW1 5559   2.520   1.618   4.484
  977SOL    HW2 5560   2.595   1.749   4.499
  977SOL     MW 5561   2.588   1.669   4.464
  978SOL     OW 5562   2.129   2.677   4.682
  978SOL    HW1 5563   2.128   2.766   4.647
  978SOL    HW2 5564   2.205   2.675   4.741
  978SOL     MW 5565   2.139   2.688   4.685
  979SOL     OW 5566   3.779   0.959   0.176
  979SOL    HW1 5567   3.867   0.930   0.149
  979SOL    HW2 5568   3.745   0.887   0.228
  979SOL     MW 5569   3.786   0.947   0.179
  980SOL     OW 5570   4.250   6.056   0.070
  980SOL    HW1 5571   4.179   5.993   0.064
  980SOL    HW2 5572   4.209   6.135   0.105
  980SOL     MW 5573   4.236   6.058   0.074
  981SOL     OW 5574   5.097   5.649   1.738
  981SOL    HW1 5575   5.084   5.686   1.649
  981SOL    HW2 5576   5.027   5.584   1.746
  981SOL     MW 5577   5.086   5.645   1.727
  982SOL     OW 5578   5.278   4.692   5.875
  982SOL    HW1 5579   5.340   4.748   5.829
  982SOL    HW2 5580   5.324   4.609   5.887
  982SOL     MW 5581   5.292   4.689   5.871
  983SOL     OW 5582   2.828   5.115   5.843
  983SOL    HW1 5583   2.758   5.178   5.861
  983SOL    HW2 5584   2.819   5.096   5.750
  983SOL     MW 5585   2.818   5.121   5.834
  984SOL     OW 5586   0.150   5.476   4.945
  984SOL    HW1 5587   0.176   5.390   4.910
  984SOL    HW2 5588   0.135   5.530   4.868
  984SOL     MW 5589   0.152   5.472   4.931
  985SOL     OW 5590   4.757   5.160   0.746
  985SOL    HW1 5591   4.790   5.246   0.719
  985SOL    HW2 5592   4.672   5.153   0.704
  985SOL     MW 5593   4.750   5.170   0.737
  986SOL     OW 5594   6.028   4.415   5.502
  986SOL    HW1 5595   6.084   4.360   5.447
  986SOL    HW2 5596   6.025   4.499   5.455
  986SOL     MW 5597   6.035   4.419   5.489
  987SOL     OW 5598   2.535   1.995   0.516
  987SOL    HW1 5599   2.586   1.962   0.590
  987SOL    HW2 5600   2.484   1.919   0.486
  987SOL     MW 5601   2.535   1.981   0.521
  988SOL     OW 5602   5.889   5.838   4.863
  988SOL    HW1 5603   5.968   5.790   4.840
  988SOL    HW2 5604   5.886   5.911   4.801
  988SOL     MW 5605   5.899   5.841   4.852
  989SOL     OW 5606   3.072   4.941   1.906
  989SOL    HW1 5607   3.125   4.922   1.984
  989SOL    HW2 5608   3.092   4.869   1.846
  989SOL     MW 5609   3.081   4.929   1.909
  990SOL     OW 5610   1.354   4.416   4.763
  990SOL    HW1 5611   1.362   4.330   4.803
  990SOL    HW2 5612   1.329   4.399   4.672
  990SOL     MW 5613   1.352   4.403   4.756
  991SOL     OW 5614   5.355   3.110   3.587
  991SOL    HW1 5615   5.409   3.107   3.666
  991SOL    HW2 5616   5.305   3.191   3.594
  991SOL     MW 5617   5.356   3.120   3.598
  992SOL     OW 5618   4.147   5.185   2.690
  992SOL    HW1 5619   4.122   5.125   2.620
  992SOL    HW2 5620   4.200   5.132   2.749
  992SOL     MW 5621   4.150   5.170   2.688
  993SOL     OW 5622   4.974   5.508   2.830
  993SOL    HW1 5623   4.893   5.516   2.779
  993SOL    HW2 5624   4.952   5.547   2.915
  993SOL     MW 5625   4.960   5.514   2.834
  994SOL     OW 5626   4.969   0.025   3.630
  994SOL    HW1 5627   4.946   0.112   3.595
  994SOL    HW2 5628   4.971  -0.032   3.553
  994SOL     MW 5629   4.966   0.029   3.616
  995SOL     OW 5630   3.202   5.235   1.032
  995SOL    HW1 5631   3.212   5.161   0.972
  995SOL    HW2 5632   3.202   5.196   1.119
  995SOL     MW 5633   3.203   5.221   1.035
  996SOL     OW 5634   4.790   3.774   4.166
  996SOL    HW1 5635   4.729   3.828   4.217
  996SOL    HW2 5636   4.798   3.820   4.082
  996SOL     MW 5637   4.783   3.787   4.162
  997SOL     OW 5638   4.274   5.030   3.688
  997SOL    HW1 5639   4.238   5.118   3.680
  997SOL    HW2 5640   4.339   5.024   3.619
  997SOL     MW 5641   4.277   5.041   3.678
  998SOL     OW 5642   5.838   5.995   0.190
  998SOL    HW1 5643   5.866   6.071   0.242
  998SOL    HW2 5644   5.837   5.922   0.253
  998SOL     MW 5645   5.842   5.995   0.204
  999SOL     OW 5646   2.626   5.843   1.891
  999SOL    HW1 5647   2.549   5.893   1.916
  999SOL    HW2 5648   2.658   5.887   1.812
  999SOL     MW 5649   2.620   5.855   1.884
 1000SOL     OW 5650   4.691   1.010   2.423
 1000SOL    HW1 5651   4.621   1.010   2.488
 1000SOL    HW2 5652   4.732   1.096   2.433
 1000SOL     MW 5653   4.688   1.021   2.433
 1001SOL     OW 5654   2.229   3.993   5.327
 1001SOL    HW1 5655   2.312   4.031   5.298
 1001SOL    HW2 5656   2.209   4.038   5.408
 1001SOL     MW 5657   2.237   4.003   5.333
 1002SOL     OW 5658   2.562   4.203   4.534
 1002SOL    HW1 5659   2.564   4.181   4.627
 1002SOL    HW2 5660   2.472   4.187   4.507
 1002SOL     MW 5661   2.551   4.198   4.542
 1003SOL     OW 5662   0.713   3.045   3.141
 1003SOL    HW1 5663   0.634   2.994   3.157
 1003SOL    HW2 5664   0.683   3.136   3.136
 1003SOL     MW 5665   0.699   3.050   3.142
 1004SOL     OW 5666   3.846   2.971   0.040
 1004SOL    HW1 5667   3.889   2.905  -0.016
 1004SOL    HW2 5668   3.819   3.039  -0.021
 1004SOL     MW 5669   3.848   2.971   0.025
 1005SOL     OW 5670   2.954   3.984   0.418
 1005SOL    HW1 5671   2.874   3.997   0.470
 1005SOL    HW2 5672   3.023   4.028   0.469
 1005SOL     MW 5673   2.953   3.992   0.432
 1006SOL     OW 5674   2.262   5.242   0.439
 1006SOL    HW1 5675   2.209   5.322   0.431
 1006SOL    HW2 5676   2.252   5.199   0.354
 1006SOL     MW 5677   2.254   5.247   0.427
 1007SOL     OW 5678   0.538   5.487   0.214
 1007SOL    HW1 5679   0.553   5.438   0.295
 1007SOL    HW2 5680   0.479   5.431   0.163
 1007SOL     MW 5681   0.532   5.473   0.218
 1008SOL     OW 5682   1.097   5.082   5.188
 1008SOL    HW1 5683   1.083   5.099   5.281
 1008SOL    HW2 5684   1.189   5.105   5.173
 1008SOL     MW 5685   1.107   5.087   5.198
 1009SOL     OW 5686   0.776   5.492   2.004
 1009SOL    HW1 5687   0.861   5.449   2.001
 1009SOL    HW2 5688   0.716   5.428   1.964
 1009SOL     MW 5689   0.779   5.478   1.998
 1010SOL     OW 5690   1.171   4.477   0.696
 1010SOL    HW1 5691   1.177   4.515   0.783
 1010SOL    HW2 5692   1.244   4.414   0.691
 1010SOL     MW 5693   1.181   4.474   0.706
 1011SOL     OW 5694   1.167   5.026   2.162
 1011SOL    HW1 5695   1.168   4.940   2.205
 1011SOL    HW2 5696   1.222   5.015   2.085
 1011SOL     MW 5697   1.174   5.014   2.158
 1012SOL     OW 5698   1.523   1.360   3.205
 1012SOL    HW1 5699   1.461   1.313   3.149
 1012SOL    HW2 5700   1.537   1.302   3.280
 1012SOL     MW 5701   1.517   1.347   3.208
 1013SOL     OW 5702   5.800   2.769   3.617
 1013SOL    HW1 5703   5.863   2.830   3.656
 1013SOL    HW2 5704   5.757   2.820   3.548
 1013SOL     MW 5705   5.803   2.783   3.613
 1014SOL     OW 5706   0.247   0.640   5.918
 1014SOL    HW1 5707   0.200   0.569   5.961
 1014SOL    HW2 5708   0.178   0.692   5.877
 1014SOL     MW 5709   0.232   0.638   5.918
 1015SOL     OW 5710   0.527   2.757   1.573
 1015SOL    HW1 5711   0.609   2.772   1.527
 1015SOL    HW2 5712   0.501   2.843   1.606
 1015SOL     MW 5713   0.534   2.770   1.572
 1016SOL     OW 5714   2.502   5.624   1.706
 1016SOL    HW1 5715   2.479   5.662   1.621
 1016SOL    HW2 5716   2.533   5.697   1.759
 1016SOL     MW 5717   2.503   5.638   1.702
 1017SOL     OW 5718   5.981   5.270   3.524
 1017SOL    HW1 5719   5.903   5.269   3.469
 1017SOL    HW2 5720   6.005   5.177   3.532
 1017SOL     MW 5721   5.974   5.258   3.518
 1018SOL     OW 5722   2.949   0.043   5.021
 1018SOL    HW1 5723   2.886   0.048   5.093
 1018SOL    HW2 5724   2.976   0.133   5.006
 1018SOL     MW 5725   2.944   0.055   5.028
 1019SOL     OW 5726   4.321   1.038   2.265
 1019SOL    HW1 5727   4.405   1.077   2.243
 1019SOL    HW2 5728   4.256   1.106   2.246
 1019SOL     MW 5729   4.323   1.052   2.260
 1020SOL     OW 5730   0.633   0.473   4.961
 1020SOL    HW1 5731   0.640   0.381   4.991
 1020SOL    HW2 5732   0.577   0.470   4.884
 1020SOL     MW 5733   0.627   0.461   4.955
 1021SOL     OW 5734   3.601   4.097   1.527
 1021SOL    HW1 5735   3.690   4.076   1.501
 1021SOL    HW2 5736   3.577   4.030   1.590
 1021SOL     MW 5737   3.609   4.086   1.531
 1022SOL     OW 5738   4.693   2.858   1.172
 1022SOL    HW1 5739   4.772   2.887   1.218
 1022SOL    HW2 5740   4.637   2.823   1.240
 1022SOL     MW 5741   4.696   2.857   1.186
 1023SOL     OW 5742   1.291   0.451   4.376
 1023SOL    HW1 5743   1.335   0.532   4.347
 1023SOL    HW2 5744   1.275   0.402   4.295
 1023SOL     MW 5745   1.295   0.456   4.362
 1024SOL     OW 5746   5.635   1.604   4.048
 1024SOL    HW1 5747   5.556   1.614   3.995
 1024SOL    HW2 5748   5.650   1.690   4.086
 1024SOL     MW 5749   5.627   1.616   4.046
 1025SOL     OW 5750   0.636   2.144   1.165
 1025SOL    HW1 5751   0.604   2.168   1.252
 1025SOL    HW2 5752   0.667   2.054   1.175
 1025SOL     MW 5753   0.636   2.135   1.178
 1026SOL     OW 5754   2.348   4.680   5.399
 1026SOL    HW1 5755   2.291   4.643   5.332
 1026SOL    HW2 5756   2.288   4.710   5.467
 1026SOL     MW 5757   2.333   4.679   5.399
 1027SOL     OW 5758   3.045   5.747   3.032
 1027SOL    HW1 5759   2.957   5.709   3.026
 1027SOL    HW2 5760   3.045   5.792   3.116
 1027SOL     MW 5761   3.033   5.748   3.042
 1028SOL     OW 5762   4.533   0.923   4.367
 1028SOL    HW1 5763   4.603   0.872   4.326
 1028SOL    HW2 5764   4.454   0.871   4.352
 1028SOL     MW 5765   4.532   0.909   4.360
 1029SOL     OW 5766   4.140   0.372   3.240
 1029SOL    HW1 5767   4.116   0.355   3.149
 1029SOL    HW2 5768   4.133   0.468   3.249
 1029SOL     MW 5769   4.136   0.383   3.230
 1030SOL     OW 5770   4.856   2.458   0.760
 1030SOL    HW1 5771   4.855   2.365   0.737
 1030SOL    HW2 5772   4.948   2.482   0.757
 1030SOL     MW 5773   4.868   2.449   0.757
 1031SOL     OW 5774   0.499   5.903   5.860
 1031SOL    HW1 5775   0.555   5.976   5.886
 1031SOL    HW2 5776   0.522   5.887   5.768
 1031SOL     MW 5777   0.509   5.910   5.852
 1032SOL     OW 5778   3.362   5.834   1.612
 1032SOL    HW1 5779   3.456   5.817   1.619
 1032SOL    HW2 5780   3.320   5.751   1.633
 1032SOL     MW 5781   3.369   5.822   1.615
 1033SOL     OW 5782   1.679   3.885   1.099
 1033SOL    HW1 5783   1.658   3.808   1.044
 1033SOL    HW2 5784   1.649   3.959   1.047
 1033SOL     MW 5785   1.672   3.884   1.084
 1034SOL     OW 5786   1.293   0.105   1.293
 1034SOL    HW1 5787   1.254   0.173   1.238
 1034SOL    HW2 5788   1.273   0.131   1.382
 1034SOL     MW 5789   1.285   0.117   1.297
 1035SOL     OW 5790   4.175   3.172   0.247
 1035SOL    HW1 5791   4.241   3.241   0.255
 1035SOL    HW2 5792   4.106   3.197   0.307
 1035SOL     MW 5793   4.175   3.184   0.255
 1036SOL     OW 5794   1.037   1.725   3.317
 1036SOL    HW1 5795   0.966   1.669   3.348
 1036SOL    HW2 5796   1.050   1.789   3.388
 1036SOL     MW 5797   1.029   1.726   3.330
 1037SOL     OW 5798   5.730   3.999   1.682
 1037SOL    HW1 5799   5.694   4.011   1.770
 1037SOL    HW2 5800   5.760   3.908   1.680
 1037SOL     MW 5801   5.729   3.989   1.693
 1038SOL     OW 5802   3.266   1.269   4.232
 1038SOL    HW1 5803   3.354   1.249   4.199
 1038SOL    HW2 5804   3.227   1.324   4.164
 1038SOL     MW 5805   3.272   1.274   4.219
 1039SOL     OW 5806   2.384   0.506   3.946
 1039SOL    HW1 5807   2.308   0.534   3.996
 1039SOL    HW2 5808   2.460   0.529   4.000
 1039SOL     MW 5809   2.384   0.513   3.959
 1040SOL     OW 5810   0.939   2.335   0.025
 1040SOL    HW1 5811   0.913   2.270  -0.041
 1040SOL    HW2 5812   1.001   2.391  -0.021
 1040SOL     MW 5813   0.944   2.334   0.010
 1041SOL     OW 5814   0.138   0.357   3.432
 1041SOL    HW1 5815   0.103   0.392   3.515
 1041SOL    HW2 5816   0.099   0.270   3.424
 1041SOL     MW 5817   0.129   0.350   3.442
 1042SOL     OW 5818   5.806   2.123   1.627
 1042SOL    HW1 5819   5.856   2.112   1.547
 1042SOL    HW2 5820   5.732   2.063   1.618
 1042SOL     MW 5821   5.803   2.114   1.615
 1043SOL     OW 5822   0.595   2.818   5.196
 1043SOL    HW1 5823   0.524   2.774   5.149
 1043SOL    HW2 5824   0.652   2.747   5.224
 1043SOL     MW 5825   0.593   2.803   5.193
 1044SOL     OW 5826   4.933   5.686   5.795
 1044SOL    HW1 5827   4.979   5.606   5.821
 1044SOL    HW2 5828   4.956   5.698   5.703
 1044SOL     MW 5829   4.942   5.677   5.787
 1045SOL     OW 5830   3.641   1.772   3.805
 1045SOL    HW1 5831   3.573   1.805   3.746
 1045SOL    HW2 5832   3.653   1.842   3.869
 1045SOL     MW 5833   3.634   1.786   3.805
 1046SOL     OW 5834   3.304   5.106   4.858
 1046SOL    HW1 5835   3.312   5.141   4.769
 1046SOL    HW2 5836   3.287   5.013   4.846
 1046SOL     MW 5837   3.303   5.099   4.845
 1047SOL     OW 5838   3.006   5.095   0.689
 1047SOL    HW1 5839   2.956   5.013   0.698
 1047SOL    HW2 5840   3.081   5.082   0.747
 1047SOL     MW 5841   3.009   5.083   0.698
 1048SOL     OW 5842   5.989   4.022   3.722
 1048SOL    HW1 5843   5.968   3.928   3.720
 1048SOL    HW2 5844   5.916   4.064   3.678
 1048SOL     MW 5845   5.977   4.015   3.716
 1049SOL     OW 5846   2.956   1.126   5.033
 1049SOL    HW1 5847   3.002   1.196   4.986
 1049SOL    HW2 5848   2.887   1.171   5.081
 1049SOL     MW 5849   2.953   1.141   5.033
 1050SOL     OW 5850   2.347   0.640   3.003
 1050SOL    HW1 5851   2.431   0.612   2.967
 1050SOL    HW2 5852   2.297   0.560   3.015
 1050SOL     MW 5853   2.351   0.626   3.000
 1051SOL     OW 5854   1.026   5.367   1.988
 1051SOL    HW1 5855   1.070   5.360   2.072
 1051SOL    HW2 5856   1.026   5.278   1.952
 1051SOL     MW 5857   1.032   5.355   1.994
 1052SOL     OW 5858   6.048   5.450   5.142
 1052SOL    HW1 5859   6.068   5.532   5.189
 1052SOL    HW2 5860   6.083   5.464   5.054
 1052SOL     MW 5861   6.055   5.462   5.137
 1053SOL     OW 5862   5.987   5.851   2.600
 1053SOL    HW1 5863   6.025   5.767   2.575
 1053SOL    HW2 5864   6.061   5.913   2.594
 1053SOL     MW 5865   6.002   5.848   2.596
 1054SOL     OW 5866   4.077   3.320   1.744
 1054SOL    HW1 5867   4.087   3.272   1.664
 1054SOL    HW2 5868   4.118   3.265   1.811
 1054SOL     MW 5869   4.084   3.307   1.743
 1055SOL     OW 5870   0.273   1.732   3.706
 1055SOL    HW1 5871   0.331   1.734   3.782
 1055SOL    HW2 5872   0.260   1.639   3.688
 1055SOL     MW 5873   0.279   1.721   3.714
 1056SOL     OW 5874   3.156   1.118   4.626
 1056SOL    HW1 5875   3.093   1.187   4.606
 1056SOL    HW2 5876   3.194   1.095   4.541
 1056SOL     MW 5877   3.153   1.124   4.612
 1057SOL     OW 5878   0.021   5.754   1.320
 1057SOL    HW1 5879   0.028   5.678   1.263
 1057SOL    HW2 5880   0.110   5.790   1.323
 1057SOL     MW 5881   0.033   5.749   1.313
 1058SOL     OW 5882   2.297   5.583   4.353
 1058SOL    HW1 5883   2.250   5.544   4.280
 1058SOL    HW2 5884   2.272   5.675   4.351
 1058SOL     MW 5885   2.288   5.589   4.344
 1059SOL     OW 5886   5.717   5.497   4.394
 1059SOL    HW1 5887   5.813   5.494   4.387
 1059SOL    HW2 5888   5.687   5.420   4.345
 1059SOL     MW 5889   5.726   5.487   4.387
 1060SOL     OW 5890   1.177   2.745   3.866
 1060SOL    HW1 5891   1.117   2.670   3.867
 1060SOL    HW2 5892   1.234   2.732   3.941
 1060SOL     MW 5893   1.176   2.734   3.876
 1061SOL     OW 5894   1.484   4.347   5.131
 1061SOL    HW1 5895   1.449   4.265   5.095
 1061SOL    HW2 5896   1.573   4.353   5.095
 1061SOL     MW 5897   1.491   4.337   5.122
 1062SOL     OW 5898   1.029   1.815   5.977
 1062SOL    HW1 5899   1.055   1.895   6.022
 1062SOL    HW2 5900   1.001   1.844   5.890
 1062SOL     MW 5901   1.029   1.829   5.971
 1063SOL     OW 5902   4.287   5.763   3.491
 1063SOL    HW1 5903   4.264   5.708   3.417
 1063SOL    HW2 5904   4.382   5.775   3.484
 1063SOL     MW 5905   4.297   5.757   3.481
 1064SOL     OW 5906   5.236   2.912   3.721
 1064SOL    HW1 5907   5.266   2.985   3.667
 1064SOL    HW2 5908   5.166   2.871   3.669
 1064SOL     MW 5909   5.231   2.916   3.707
 1065SOL     OW 5910   5.242   2.324   1.071
 1065SOL    HW1 5911   5.224   2.231   1.059
 1065SOL    HW2 5912   5.315   2.326   1.133
 1065SOL     MW 5913   5.249   2.312   1.079
 1066SOL     OW 5914   2.468   0.381   1.823
 1066SOL    HW1 5915   2.426   0.388   1.738
 1066SOL    HW2 5916   2.514   0.463   1.835
 1066SOL     MW 5917   2.468   0.393   1.813
 1067SOL     OW 5918   6.026   0.025   4.208
 1067SOL    HW1 5919   6.089  -0.046   4.204
 1067SOL    HW2 5920   6.057   0.081   4.281
 1067SOL     MW 5921   6.038   0.023   4.217
 1068SOL     OW 5922   1.511   5.742   4.475
 1068SOL    HW1 5923   1.548   5.720   4.389
 1068SOL    HW2 5924   1.547   5.828   4.495
 1068SOL     MW 5925   1.520   5.750   4.466
 1069SOL     OW 5926   1.542   4.692   3.152
 1069SOL    HW1 5927   1.552   4.596   3.149
 1069SOL    HW2 5928   1.455   4.706   3.188
 1069SOL     MW 5929   1.532   4.681   3.156
 1070SOL     OW 5930   3.801   1.465   5.665
 1070SOL    HW1 5931   3.736   1.485   5.597
 1070SOL    HW2 5932   3.880   1.511   5.636
 1070SOL     MW 5933   3.802   1.473   5.652
 1071SOL     OW 5934   1.538   3.679   4.267
 1071SOL    HW1 5935   1.541   3.603   4.209
 1071SOL    HW2 5936   1.490   3.746   4.219
 1071SOL     MW 5937   1.532   3.678   4.254
 1072SOL     OW 5938   2.790   0.871   0.826
 1072SOL    HW1 5939   2.729   0.826   0.768
 1072SOL    HW2 5940   2.739   0.940   0.865
 1072SOL     MW 5941   2.776   0.874   0.824
 1073SOL     OW 5942   2.557   2.413   4.086
 1073SOL    HW1 5943   2.553   2.476   4.157
 1073SOL    HW2 5944   2.650   2.390   4.078
 1073SOL     MW 5945   2.568   2.418   4.094
 1074SOL     OW 5946   3.506   2.780   0.411
 1074SOL    HW1 5947   3.422   2.745   0.441
 1074SOL    HW2 5948   3.569   2.712   0.433
 1074SOL     MW 5949   3.503   2.767   0.418
 1075SOL     OW 5950   1.366   5.626   3.881
 1075SOL    HW1 5951   1.278   5.611   3.846
 1075SOL    HW2 5952   1.424   5.590   3.814
 1075SOL     MW 5953   1.362   5.619   3.868
 1076SOL     OW 5954   4.033   0.845   0.086
 1076SOL    HW1 5955   4.100   0.912   0.073
 1076SOL    HW2 5956   4.078   0.773   0.130
 1076SOL     MW 5957   4.048   0.845   0.090
 1077SOL     OW 5958   3.554   2.324   1.461
 1077SOL    HW1 5959   3.589   2.313   1.373
 1077SOL    HW2 5960   3.466   2.286   1.457
 1077SOL     MW 5961   3.547   2.318   1.449
 1078SOL     OW 5962   1.750   3.656   4.997
 1078SOL    HW1 5963   1.662   3.695   4.998
 1078SOL    HW2 5964   1.770   3.645   4.904
 1078SOL     MW 5965   1.742   3.660   4.985
 1079SOL     OW 5966   1.103   2.734   0.263
 1079SOL    HW1 5967   1.147   2.653   0.234
 1079SOL    HW2 5968   1.158   2.767   0.334
 1079SOL     MW 5969   1.116   2.728   0.268
 1080SOL     OW 5970   5.298   2.301   5.343
 1080SOL    HW1 5971   5.300   2.355   5.264
 1080SOL    HW2 5972   5.283   2.212   5.310
 1080SOL     MW 5973   5.297   2.296   5.328
 1081SOL     OW 5974   1.167   4.199   2.284
 1081SOL    HW1 5975   1.104   4.257   2.239
 1081SOL    HW2 5976   1.114   4.144   2.341
 1081SOL     MW 5977   1.152   4.199   2.285
 1082SOL     OW 5978   5.026   4.193   0.336
 1082SOL    HW1 5979   5.074   4.192   0.254
 1082SOL    HW2 5980   5.091   4.171   0.402
 1082SOL     MW 5981   5.040   4.190   0.334
 1083SOL     OW 5982   5.734   3.842   0.906
 1083SOL    HW1 5983   5.656   3.787   0.901
 1083SOL    HW2 5984   5.792   3.808   0.838
 1083SOL     MW 5985   5.731   3.831   0.897
 1084SOL     OW 5986   5.980   6.010   3.548
 1084SOL    HW1 5987   5.927   5.990   3.472
 1084SOL    HW2 5988   6.064   5.967   3.531
 1084SOL     MW 5989   5.984   6.002   3.536
 1085SOL     OW 5990   1.540   5.248   0.792
 1085SOL    HW1 5991   1.489   5.169   0.772
 1085SOL    HW2 5992   1.500   5.283   0.871
 1085SOL     MW 5993   1.528   5.243   0.799
 1086SOL     OW 5994   4.959   4.318   4.304
 1086SOL    HW1 5995   4.996   4.273   4.228
 1086SOL    HW2 5996   5.033   4.332   4.362
 1086SOL     MW 5997   4.973   4.314   4.301
 1087SOL     OW 5998   3.564   0.595   3.810
 1087SOL    HW1 5999   3.584   0.539   3.884
 1087SOL    HW2 6000   3.473   0.576   3.788
 1087SOL     MW 6001   3.555   0.586   3.816
 1088SOL     OW 6002   0.356   5.800   2.587
 1088SOL    HW1 6003   0.305   5.722   2.607
 1088SOL    HW2 6004   0.307   5.845   2.520
 1088SOL     MW 6005   0.344   5.796   2.581
 1089SOL     OW 6006   1.053   2.066   1.163
 1089SOL    HW1 6007   1.047   2.124   1.238
 1089SOL    HW2 6008   1.022   1.982   1.195
 1089SOL     MW 6009   1.048   2.063   1.176
 1090SOL     OW 6010   0.912   3.101   3.646
 1090SOL    HW1 6011   0.985   3.155   3.676
 1090SOL    HW2 6012   0.947   3.012   3.646
 1090SOL     MW 6013   0.926   3.096   3.650
 1091SOL     OW 6014   0.119   5.604   2.566
 1091SOL    HW1 6015   0.092   5.517   2.596
 1091SOL    HW2 6016   0.151   5.589   2.477
 1091SOL     MW 6017   0.119   5.591   2.559
 1092SOL     OW 6018   4.089   5.683   1.730
 1092SOL    HW1 6019   4.005   5.672   1.776
 1092SOL    HW2 6020   4.069   5.743   1.658
 1092SOL     MW 6021   4.076   5.689   1.726
 1093SOL     OW 6022   3.990   0.765   1.691
 1093SOL    HW1 6023   4.002   0.859   1.674
 1093SOL    HW2 6024   3.999   0.725   1.605
 1093SOL     MW 6025   3.993   0.772   1.678
 1094SOL     OW 6026   0.377   2.304   2.486
 1094SOL    HW1 6027   0.462   2.326   2.448
 1094SOL    HW2 6028   0.324   2.382   2.473
 1094SOL     MW 6029   0.381   2.317   2.480
 1095SOL     OW 6030   0.874   1.706   2.754
 1095SOL    HW1 6031   0.824   1.788   2.744
 1095SOL    HW2 6032   0.965   1.736   2.755
 1095SOL     MW 6033   0.878   1.721   2.753
 1096SOL     OW 6034   5.535   5.321   2.316
 1096SOL    HW1 6035   5.448   5.282   2.311
 1096SOL    HW2 6036   5.550   5.336   2.409
 1096SOL     MW 6037   5.526   5.318   2.326
 1097SOL     OW 6038   3.968   5.518   3.176
 1097SOL    HW1 6039   4.015   5.437   3.160
 1097SOL    HW2 6040   3.886   5.508   3.129
 1097SOL     MW 6041   3.964   5.507   3.168
 1098SOL     OW 6042   1.520   4.972   4.330
 1098SOL    HW1 6043   1.599   5.020   4.307
 1098SOL    HW2 6044   1.512   4.983   4.425
 1098SOL     MW 6045   1.529   4.980   4.339
 1099SOL     OW 6046   4.948   1.099   2.528
 1099SOL    HW1 6047   4.931   1.146   2.609
 1099SOL    HW2 6048   5.041   1.115   2.510
 1099SOL     MW 6049   4.958   1.107   2.536
 1100SOL     OW 6050   0.226   2.835   2.497
 1100SOL    HW1 6051   0.310   2.788   2.493
 1100SOL    HW2 6052   0.196   2.821   2.587
 1100SOL     MW 6053   0.233   2.827   2.508
 1101SOL     OW 6054   2.875   0.107   2.665
 1101SOL    HW1 6055   2.862   0.020   2.700
 1101SOL    HW2 6056   2.888   0.095   2.570
 1101SOL     MW 6057   2.875   0.095   2.658
 1102SOL     OW 6058   5.261   1.919   1.668
 1102SOL    HW1 6059   5.244   1.846   1.728
 1102SOL    HW2 6060   5.286   1.877   1.586
 1102SOL     MW 6061   5.262   1.904   1.665
 1103SOL     OW 6062   4.931   4.394   3.345
 1103SOL    HW1 6063   4.933   4.462   3.278
 1103SOL    HW2 6064   4.983   4.430   3.417
 1103SOL     MW 6065   4.938   4.408   3.346
 1104SOL     OW 6066   5.599   0.510   3.389
 1104SOL    HW1 6067   5.660   0.437   3.399
 1104SOL    HW2 6068   5.654   0.584   3.364
 1104SOL     MW 6069   5.614   0.510   3.387
 1105SOL     OW 6070   0.268   4.147   1.235
 1105SOL    HW1 6071   0.227   4.218   1.284
 1105SOL    HW2 6072   0.320   4.100   1.300
 1105SOL     MW 6073   0.270   4.150   1.250
 1106SOL     OW 6074   1.641   1.703   0.815
 1106SOL    HW1 6075   1.583   1.700   0.891
 1106SOL    HW2 6076   1.628   1.618   0.772
 1106SOL     MW 6077   1.632   1.692   0.819
 1107SOL     OW 6078   3.012   4.370   5.117
 1107SOL    HW1 6079   3.082   4.305   5.127
 1107SOL    HW2 6080   3.006   4.384   5.022
 1107SOL     MW 6081   3.020   4.363   5.106
 1108SOL     OW 6082   5.382   5.759   4.777
 1108SOL    HW1 6083   5.469   5.776   4.812
 1108SOL    HW2 6084   5.338   5.843   4.779
 1108SOL     MW 6085   5.388   5.772   4.782
 1109SOL     OW 6086   3.294   2.120   0.039
 1109SOL    HW1 6087   3.279   2.064   0.116
 1109SOL    HW2 6088   3.338   2.062  -0.024
 1109SOL     MW 6089   3.298   2.105   0.041
 1110SOL     OW 6090   4.496   3.899   4.625
 1110SOL    HW1 6091   4.427   3.861   4.571
 1110SOL    HW2 6092   4.475   3.993   4.629
 1110SOL     MW 6093   4.485   3.906   4.618
 1111SOL     OW 6094   1.082   0.655   4.587
 1111SOL    HW1 6095   1.141   0.581   4.602
 1111SOL    HW2 6096   1.028   0.659   4.666
 1111SOL     MW 6097   1.082   0.647   4.599
 1112SOL     OW 6098   4.173   5.142   4.247
 1112SOL    HW1 6099   4.109   5.152   4.317
 1112SOL    HW2 6100   4.124   5.102   4.175
 1112SOL     MW 6101   4.158   5.138   4.246
 1113SOL     OW 6102   1.944   1.725   5.245
 1113SOL    HW1 6103   1.893   1.778   5.306
 1113SOL    HW2 6104   2.014   1.782   5.214
 1113SOL     MW 6105   1.946   1.739   5.249
 1114SOL     OW 6106   4.409   2.689   0.257
 1114SOL    HW1 6107   4.379   2.776   0.230
 1114SOL    HW2 6108   4.466   2.660   0.185
 1114SOL     MW 6109   4.413   2.696   0.244
 1115SOL     OW 6110   3.869   0.518   1.285
 1115SOL    HW1 6111   3.883   0.572   1.208
 1115SOL    HW2 6112   3.861   0.430   1.251
 1115SOL     MW 6113   3.870   0.513   1.271
 1116SOL     OW 6114   5.761   3.176   4.549
 1116SOL    HW1 6115   5.673   3.139   4.561
 1116SOL    HW2 6116   5.764   3.249   4.610
 1116SOL     MW 6117   5.750   3.180   4.558
 1117SOL     OW 6118   1.321   2.580   4.624
 1117SOL    HW1 6119   1.357   2.525   4.694
 1117SOL    HW2 6120   1.236   2.540   4.604
 1117SOL     MW 6121   1.315   2.568   4.630
 1118SOL     OW 6122   2.788   4.165   5.557
 1118SOL    HW1 6123   2.826   4.163   5.644
 1118SOL    HW2 6124   2.863   4.175   5.498
 1118SOL     MW 6125   2.802   4.166   5.560
 1119SOL     OW 6126   2.566   3.333   5.174
 1119SOL    HW1 6127   2.512   3.368   5.103
 1119SOL    HW2 6128   2.642   3.391   5.177
 1119SOL     MW 6129   2.569   3.345   5.165
 1120SOL     OW 6130   0.104   4.270   0.764
 1120SOL    HW1 6131   0.144   4.206   0.823
 1120SOL    HW2 6132   0.011   4.250   0.767
 1120SOL     MW 6133   0.098   4.259   0.771
 1121SOL     OW 6134   2.227   3.300   1.609
 1121SOL    HW1 6135   2.261   3.288   1.521
 1121SOL    HW2 6136   2.227   3.395   1.621
 1121SOL     MW 6137   2.232   3.311   1.600
 1122SOL     OW 6138   0.106   5.161   3.801
 1122SOL    HW1 6139   0.080   5.097   3.735
 1122SOL    HW2 6140   0.196   5.181   3.781
 1122SOL     MW 6141   0.114   5.155   3.790
 1123SOL     OW 6142   1.897   1.688   1.865
 1123SOL    HW1 6143   1.987   1.659   1.855
 1123SOL    HW2 6144   1.846   1.606   1.869
 1123SOL     MW 6145   1.902   1.674   1.864
 1124SOL     OW 6146   0.376   1.380   4.138
 1124SOL    HW1 6147   0.324   1.353   4.062
 1124SOL    HW2 6148   0.443   1.437   4.102
 1124SOL     MW 6149   0.378   1.383   4.123
 1125SOL     OW 6150   0.861   0.048   3.147
 1125SOL    HW1 6151   0.928   0.070   3.082
 1125SOL    HW2 6152   0.780   0.041   3.097
 1125SOL     MW 6153   0.859   0.050   3.132
 1126SOL     OW 6154   2.022   1.792   3.861
 1126SOL    HW1 6155   1.954   1.753   3.805
 1126SOL    HW2 6156   2.073   1.847   3.802
 1126SOL     MW 6157   2.020   1.794   3.846
 1127SOL     OW 6158   4.728   2.478   4.321
 1127SOL    HW1 6159   4.662   2.443   4.261
 1127SOL    HW2 6160   4.735   2.570   4.295
 1127SOL     MW 6161   4.720   2.486   4.310
 1128SOL     OW 6162   1.562   3.299   0.922
 1128SOL    HW1 6163   1.555   3.246   1.001
 1128SOL    HW2 6164   1.534   3.242   0.851
 1128SOL     MW 6165   1.558   3.285   0.923
 1129SOL     OW 6166   1.451   4.491   5.882
 1129SOL    HW1 6167   1.392   4.417   5.868
 1129SOL    HW2 6168   1.518   4.482   5.815
 1129SOL     MW 6169   1.452   4.480   5.872
 1130SOL     OW 6170   1.978   5.376   1.659
 1130SOL    HW1 6171   1.942   5.288   1.660
 1130SOL    HW2 6172   1.915   5.427   1.609
 1130SOL     MW 6173   1.966   5.371   1.653
 1131SOL     OW 6174   0.214   4.136   0.038
 1131SOL    HW1 6175   0.193   4.206  -0.023
 1131SOL    HW2 6176   0.167   4.158   0.119
 1131SOL     MW 6177   0.206   4.148   0.041
 1132SOL     OW 6178   2.892   6.046   3.755
 1132SOL    HW1 6179   2.811   6.031   3.708
 1132SOL    HW2 6180   2.949   5.974   3.729
 1132SOL     MW 6181   2.889   6.035   3.746
 1133SOL     OW 6182   3.839   1.802   1.425
 1133SOL    HW1 6183   3.771   1.735   1.428
 1133SOL    HW2 6184   3.791   1.883   1.406
 1133SOL     MW 6185   3.824   1.804   1.423
 1134SOL     OW 6186   0.991   3.524   4.123
 1134SOL    HW1 6187   1.024   3.500   4.210
 1134SOL    HW2 6188   0.923   3.458   4.104
 1134SOL     MW 6189   0.986   3.512   4.132
 1135SOL     OW 6190   3.970   4.335   0.255
 1135SOL    HW1 6191   3.924   4.416   0.230
 1135SOL    HW2 6192   3.908   4.288   0.310
 1135SOL     MW 6193   3.956   4.339   0.259
 1136SOL     OW 6194   4.574   2.207   4.241
 1136SOL    HW1 6195   4.565   2.272   4.171
 1136SOL    HW2 6196   4.627   2.137   4.202
 1136SOL     MW 6197   4.579   2.206   4.227
 1137SOL     OW 6198   3.288   2.553   0.083
 1137SOL    HW1 6199   3.257   2.556  -0.008
 1137SOL    HW2 6200   3.383   2.544   0.075
 1137SOL     MW 6201   3.296   2.552   0.070
 1138SOL     OW 6202   2.586   5.150   4.888
 1138SOL    HW1 6203   2.519   5.105   4.836
 1138SOL    HW2 6204   2.648   5.081   4.912
 1138SOL     MW 6205   2.586   5.135   4.885
 1139SOL     OW 6206   0.024   0.369   0.346
 1139SOL    HW1 6207  -0.004   0.459   0.329
 1139SOL    HW2 6208   0.117   0.369   0.325
 1139SOL     MW 6209   0.032   0.381   0.341
 1140SOL     OW 6210   1.634   1.036   1.338
 1140SOL    HW1 6211   1.648   0.981   1.415
 1140SOL    HW2 6212   1.671   0.986   1.265
 1140SOL     MW 6213   1.641   1.023   1.338
 1141SOL     OW 6214   1.477   2.488   0.802
 1141SOL    HW1 6215   1.458   2.408   0.851
 1141SOL    HW2 6216   1.444   2.558   0.858
 1141SOL     MW 6217   1.470   2.487   0.816
 1142SOL     OW 6218   3.790   4.110   4.575
 1142SOL    HW1 6219   3.800   4.171   4.502
 1142SOL    HW2 6220   3.708   4.136   4.617
 1142SOL     MW 6221   3.781   4.121   4.571
 1143SOL     OW 6222   5.251   3.171   0.833
 1143SOL    HW1 6223   5.228   3.080   0.814
 1143SOL    HW2 6224   5.170   3.220   0.821
 1143SOL     MW 6225   5.238   3.165   0.829
 1144SOL     OW 6226   0.247   3.785   1.290
 1144SOL    HW1 6227   0.331   3.831   1.294
 1144SOL    HW2 6228   0.208   3.797   1.376
 1144SOL     MW 6229   0.253   3.792   1.303
 1145SOL     OW 6230   5.291   3.230   4.371
 1145SOL    HW1 6231   5.339   3.194   4.296
 1145SOL    HW2 6232   5.326   3.184   4.447
 1145SOL     MW 6233   5.302   3.220   4.371
 1146SOL     OW 6234   0.532   1.080   5.434
 1146SOL    HW1 6235   0.601   1.020   5.402
 1146SOL    HW2 6236   0.451   1.031   5.422
 1146SOL     MW 6237   0.530   1.066   5.428
 1147SOL     OW 6238   1.330   4.825   4.993
 1147SOL    HW1 6239   1.317   4.805   5.086
 1147SOL    HW2 6240   1.399   4.765   4.966
 1147SOL     MW 6241   1.337   4.814   5.002
 1148SOL     OW 6242   1.226   4.178   1.797
 1148SOL    HW1 6243   1.196   4.265   1.819
 1148SOL    HW2 6244   1.309   4.168   1.843
 1148SOL     MW 6245   1.233   4.188   1.805
 1149SOL     OW 6246   0.091   1.386   0.194
 1149SOL    HW1 6247   0.160   1.321   0.211
 1149SOL    HW2 6248   0.022   1.364   0.257
 1149SOL     MW 6249   0.091   1.374   0.204
 1150SOL     OW 6250   5.683   3.908   5.639
 1150SOL    HW1 6251   5.632   3.925   5.561
 1150SOL    HW2 6252   5.644   3.963   5.707
 1150SOL     MW 6253   5.671   3.917   5.638
 1151SOL     OW 6254   4.979   0.148   5.328
 1151SOL    HW1 6255   4.917   0.171   5.258
 1151SOL    HW2 6256   5.057   0.117   5.281
 1151SOL     MW 6257   4.981   0.147   5.313
 1152SOL     OW 6258   2.275   5.927   3.709
 1152SOL    HW1 6259   2.275   5.850   3.652
 1152SOL    HW2 6260   2.232   5.995   3.658
 1152SOL     MW 6261   2.269   5.926   3.695
 1153SOL     OW 6262   2.452   2.898   1.448
 1153SOL    HW1 6263   2.396   2.927   1.376
 1153SOL    HW2 6264   2.528   2.858   1.403
 1153SOL     MW 6265   2.455   2.897   1.432
 1154SOL     OW 6266   4.231   2.093   1.268
 1154SOL    HW1 6267   4.277   2.167   1.307
 1154SOL    HW2 6268   4.240   2.107   1.174
 1154SOL     MW 6269   4.238   2.104   1.261
 1155SOL     OW 6270   1.714   5.895   4.033
 1155SOL    HW1 6271   1.699   5.988   4.019
 1155SOL    HW2 6272   1.669   5.852   3.959
 1155SOL     MW 6273   1.706   5.901   4.022
 1156SOL     OW 6274   4.243   4.542   0.793
 1156SOL    HW1 6275   4.216   4.484   0.864
 1156SOL    HW2 6276   4.266   4.483   0.721
 1156SOL     MW 6277   4.243   4.527   0.792
 1157SOL     OW 6278   0.872   1.086   5.664
 1157SOL    HW1 6279   0.950   1.121   5.707
 1157SOL    HW2 6280   0.827   1.164   5.630
 1157SOL     MW 6281   0.876   1.101   5.665
 1158SOL     OW 6282   0.217   5.634   2.284
 1158SOL    HW1 6283   0.272   5.559   2.306
 1158SOL    HW2 6284   0.262   5.676   2.211
 1158SOL     MW 6285   0.230   5.630   2.278
 1159SOL     OW 6286   2.355   2.947   2.120
 1159SOL    HW1 6287   2.410   2.925   2.043
 1159SOL    HW2 6288   2.355   2.867   2.173
 1159SOL     MW 6289   2.362   2.934   2.116
 1160SOL     OW 6290   0.981   0.013   4.837
 1160SOL    HW1 6291   1.003   0.103   4.856
 1160SOL    HW2 6292   1.062  -0.025   4.802
 1160SOL     MW 6293   0.994   0.020   4.835
 1161SOL     OW 6294   0.286   5.424   3.844
 1161SOL    HW1 6295   0.244   5.473   3.915
 1161SOL    HW2 6296   0.373   5.463   3.836
 1161SOL     MW 6297   0.292   5.435   3.852
 1162SOL     OW 6298   3.999   2.421   4.319
 1162SOL    HW1 6299   4.069   2.483   4.342
 1162SOL    HW2 6300   3.986   2.369   4.398
 1162SOL     MW 6301   4.005   2.422   4.332
 1163SOL     OW 6302   4.259   1.271   5.779
 1163SOL    HW1 6303   4.303   1.220   5.712
 1163SOL    HW2 6304   4.166   1.252   5.767
 1163SOL     MW 6305   4.253   1.262   5.769
 1164SOL     OW 6306   1.214   5.506   4.331
 1164SOL    HW1 6307   1.200   5.412   4.329
 1164SOL    HW2 6308   1.269   5.524   4.255
 1164SOL     MW 6309   1.219   5.497   4.321
 1165SOL     OW 6310   2.047   3.068   1.675
 1165SOL    HW1 6311   2.080   2.985   1.640
 1165SOL    HW2 6312   2.095   3.135   1.626
 1165SOL     MW 6313   2.058   3.066   1.665
 1166SOL     OW 6314   3.856   0.154   5.101
 1166SOL    HW1 6315   3.834   0.076   5.154
 1166SOL    HW2 6316   3.918   0.121   5.036
 1166SOL     MW 6317   3.861   0.140   5.099
 1167SOL     OW 6318   4.034   3.815   5.762
 1167SOL    HW1 6319   4.034   3.889   5.701
 1167SOL    HW2 6320   4.042   3.856   5.848
 1167SOL     MW 6321   4.035   3.830   5.765
 1168SOL     OW 6322   3.994   5.554   2.070
 1168SOL    HW1 6323   3.954   5.639   2.089
 1168SOL    HW2 6324   3.934   5.490   2.109
 1168SOL     MW 6325   3.981   5.557   2.078
 1169SOL     OW 6326   2.485   5.672   5.825
 1169SOL    HW1 6327   2.529   5.620   5.893
 1169SOL    HW2 6328   2.422   5.611   5.786
 1169SOL     MW 6329   2.482   5.657   5.829
 1170SOL     OW 6330   3.177   5.810   0.898
 1170SOL    HW1 6331   3.190   5.754   0.975
 1170SOL    HW2 6332   3.262   5.853   0.885
 1170SOL     MW 6333   3.190   5.808   0.906
 1171SOL     OW 6334   1.542   4.835   5.286
 1171SOL    HW1 6335   1.461   4.788   5.269
 1171SOL    HW2 6336   1.605   4.797   5.225
 1171SOL     MW 6337   1.540   4.824   5.276
 1172SOL     OW 6338   0.369   6.052   1.643
 1172SOL    HW1 6339   0.408   6.087   1.563
 1172SOL    HW2 6340   0.282   6.093   1.647
 1172SOL     MW 6341   0.363   6.062   1.633
 1173SOL     OW 6342   0.937   2.593   1.213
 1173SOL    HW1 6343   0.878   2.658   1.250
 1173SOL    HW2 6344   0.901   2.509   1.240
 1173SOL     MW 6345   0.924   2.590   1.221
 1174SOL     OW 6346   4.313   6.028   3.302
 1174SOL    HW1 6347   4.271   5.975   3.235
 1174SOL    HW2 6348   4.315   5.972   3.379
 1174SOL     MW 6349   4.308   6.014   3.303
 1175SOL     OW 6350   3.257   1.142   2.504
 1175SOL    HW1 6351   3.315   1.097   2.443
 1175SOL    HW2 6352   3.296   1.229   2.516
 1175SOL     MW 6353   3.269   1.148   2.499
 1176SOL     OW 6354   3.061   0.202   2.136
 1176SOL    HW1 6355   3.148   0.211   2.098
 1176SOL    HW2 6356   3.002   0.204   2.061
 1176SOL     MW 6357   3.065   0.204   2.121
 1177SOL     OW 6358   0.904   4.628   1.264
 1177SOL    HW1 6359   0.899   4.584   1.178
 1177SOL    HW2 6360   0.947   4.565   1.322
 1177SOL     MW 6361   0.909   4.614   1.260
 1178SOL     OW 6362   4.267   4.831   4.213
 1178SOL    HW1 6363   4.283   4.901   4.149
 1178SOL    HW2 6364   4.182   4.795   4.188
 1178SOL     MW 6365   4.258   4.835   4.201
 1179SOL     OW 6366   5.676   4.109   1.105
 1179SOL    HW1 6367   5.627   4.118   1.185
 1179SOL    HW2 6368   5.609   4.116   1.035
 1179SOL     MW 6369   5.661   4.111   1.106
 1180SOL     OW 6370   1.012   3.112   2.451
 1180SOL    HW1 6371   1.011   3.175   2.381
 1180SOL    HW2 6372   1.059   3.156   2.522
 1180SOL     MW 6373   1.018   3.126   2.451
 1181SOL     OW 6374   4.400   5.600   2.951
 1181SOL    HW1 6375   4.364   5.569   2.868
 1181SOL    HW2 6376   4.490   5.625   2.931
 1181SOL     MW 6377   4.407   5.599   2.938
 1182SOL     OW 6378   2.927   0.150   4.642
 1182SOL    HW1 6379   2.885   0.232   4.616
 1182SOL    HW2 6380   2.958   0.112   4.560
 1182SOL     MW 6381   2.926   0.155   4.628
 1183SOL     OW 6382   5.778   3.306   5.890
 1183SOL    HW1 6383   5.791   3.336   5.800
 1183SOL    HW2 6384   5.866   3.299   5.926
 1183SOL     MW 6385   5.791   3.309   5.883
 1184SOL     OW 6386   1.648   5.068   1.101
 1184SOL    HW1 6387   1.604   5.095   1.182
 1184SOL    HW2 6388   1.687   5.148   1.067
 1184SOL     MW 6389   1.647   5.081   1.107
 1185SOL     OW 6390   2.975   5.622   0.499
 1185SOL    HW1 6391   2.914   5.605   0.427
 1185SOL    HW2 6392   2.925   5.674   0.561
 1185SOL     MW 6393   2.961   5.627   0.497
 1186SOL     OW 6394   1.880   2.327   0.698
 1186SOL    HW1 6395   1.848   2.410   0.732
 1186SOL    HW2 6396   1.974   2.327   0.718
 1186SOL     MW 6397   1.888   2.337   0.704
 1187SOL     OW 6398   5.354   6.093   3.171
 1187SOL    HW1 6399   5.439   6.136   3.169
 1187SOL    HW2 6400   5.325   6.101   3.262
 1187SOL     MW 6401   5.361   6.099   3.183
 1188SOL     OW 6402   0.824   1.050   0.475
 1188SOL    HW1 6403   0.769   1.127   0.490
 1188SOL    HW2 6404   0.867   1.034   0.559
 1188SOL     MW 6405   0.823   1.057   0.488
 1189SOL     OW 6406   0.692   4.642   3.061
 1189SOL    HW1 6407   0.717   4.624   2.970
 1189SOL    HW2 6408   0.771   4.681   3.099
 1189SOL     MW 6409   0.706   4.645   3.054
 1190SOL     OW 6410   5.137   4.101   3.661
 1190SOL    HW1 6411   5.223   4.133   3.689
 1190SOL    HW2 6412   5.155   4.046   3.585
 1190SOL     MW 6413   5.150   4.098   3.655
 1191SOL     OW 6414   6.003   5.509   0.926
 1191SOL    HW1 6415   5.932   5.518   0.863
 1191SOL    HW2 6416   5.972   5.555   1.004
 1191SOL     MW 6417   5.990   5.516   0.927
 1192SOL     OW 6418   0.663   4.008   3.684
 1192SOL    HW1 6419   0.584   4.061   3.686
 1192SOL    HW2 6420   0.687   3.999   3.776
 1192SOL     MW 6421   0.656   4.013   3.696
 1193SOL     OW 6422   4.246   3.071   1.257
 1193SOL    HW1 6423   4.185   3.100   1.188
 1193SOL    HW2 6424   4.239   3.138   1.324
 1193SOL     MW 6425   4.237   3.084   1.257
 1194SOL     OW 6426   2.507   1.279   2.107
 1194SOL    HW1 6427   2.494   1.358   2.054
 1194SOL    HW2 6428   2.597   1.253   2.089
 1194SOL     MW 6429   2.516   1.286   2.099
 1195SOL     OW 6430   3.238   4.386   0.612
 1195SOL    HW1 6431   3.252   4.472   0.575
 1195SOL    HW2 6432   3.316   4.368   0.664
 1195SOL     MW 6433   3.250   4.394   0.614
 1196SOL     OW 6434   2.393   5.492   5.011
 1196SOL    HW1 6435   2.476   5.536   4.993
 1196SOL    HW2 6436   2.418   5.405   5.041
 1196SOL     MW 6437   2.406   5.487   5.012
 1197SOL     OW 6438   3.428   4.739   1.587
 1197SOL    HW1 6439   3.351   4.788   1.618
 1197SOL    HW2 6440   3.493   4.806   1.567
 1197SOL     MW 6441   3.426   4.753   1.588
 1198SOL     OW 6442   1.937   0.174   5.435
 1198SOL    HW1 6443   1.973   0.100   5.483
 1198SOL    HW2 6444   1.875   0.135   5.373
 1198SOL     MW 6445   1.934   0.159   5.433
 1199SOL     OW 6446   2.316   2.185   0.616
 1199SOL    HW1 6447   2.329   2.264   0.565
 1199SOL    HW2 6448   2.364   2.117   0.568
 1199SOL     MW 6449   2.324   2.186   0.603
 1200SOL     OW 6450   4.965   4.740   0.745
 1200SOL    HW1 6451   4.920   4.656   0.734
 1200SOL    HW2 6452   5.057   4.719   0.727
 1200SOL     MW 6453   4.971   4.727   0.740
 1201SOL     OW 6454   2.749   0.055   5.493
 1201SOL    HW1 6455   2.754   0.043   5.399
 1201SOL    HW2 6456   2.776  -0.030   5.530
 1201SOL     MW 6457   2.753   0.043   5.486
 1202SOL     OW 6458   0.718   4.799   1.297
 1202SOL    HW1 6459   0.801   4.752   1.296
 1202SOL    HW2 6460   0.742   4.891   1.306
 1202SOL     MW 6461   0.731   4.805   1.298
 1203SOL     OW 6462   5.882   2.516   4.183
 1203SOL    HW1 6463   5.923   2.599   4.159
 1203SOL    HW2 6464   5.860   2.474   4.100
 1203SOL     MW 6465   5.884   2.521   4.169
 1204SOL     OW 6466   6.039   3.160   3.660
 1204SOL    HW1 6467   5.959   3.184   3.612
 1204SOL    HW2 6468   6.019   3.073   3.695
 1204SOL     MW 6469   6.026   3.152   3.658
 1205SOL     OW 6470   1.578   5.345   5.090
 1205SOL    HW1 6471   1.552   5.262   5.050
 1205SOL    HW2 6472   1.564   5.410   5.021
 1205SOL     MW 6473   1.573   5.343   5.076
 1206SOL     OW 6474   3.773   3.956   0.542
 1206SOL    HW1 6475   3.781   3.946   0.637
 1206SOL    HW2 6476   3.848   3.908   0.507
 1206SOL     MW 6477   3.784   3.949   0.550
 1207SOL     OW 6478   4.262   5.615   0.480
 1207SOL    HW1 6479   4.277   5.689   0.539
 1207SOL    HW2 6480   4.199   5.560   0.527
 1207SOL     MW 6481   4.256   5.617   0.494
 1208SOL     OW 6482   2.652   2.175   0.356
 1208SOL    HW1 6483   2.583   2.196   0.293
 1208SOL    HW2 6484   2.615   2.103   0.408
 1208SOL     MW 6485   2.638   2.168   0.355
 1209SOL     OW 6486   1.077   2.616   0.669
 1209SOL    HW1 6487   0.995   2.601   0.623
 1209SOL    HW2 6488   1.145   2.600   0.604
 1209SOL     MW 6489   1.075   2.612   0.655
 1210SOL     OW 6490   5.858   0.220   2.674
 1210SOL    HW1 6491   5.789   0.161   2.640
 1210SOL    HW2 6492   5.890   0.268   2.598
 1210SOL     MW 6493   5.853   0.218   2.660
 1211SOL     OW 6494   5.384   3.630   3.940
 1211SOL    HW1 6495   5.314   3.614   4.003
 1211SOL    HW2 6496   5.456   3.572   3.968
 1211SOL     MW 6497   5.385   3.621   3.952
 1212SOL     OW 6498   2.393   3.143   0.450
 1212SOL    HW1 6499   2.312   3.093   0.456
 1212SOL    HW2 6500   2.394   3.177   0.360
 1212SOL     MW 6501   2.383   3.141   0.439
 1213SOL     OW 6502   2.653   4.399   0.742
 1213SOL    HW1 6503   2.693   4.331   0.688
 1213SOL    HW2 6504   2.565   4.410   0.706
 1213SOL     MW 6505   2.647   4.392   0.731
 1214SOL     OW 6506   5.831   3.422   1.263
 1214SOL    HW1 6507   5.804   3.376   1.342
 1214SOL    HW2 6508   5.841   3.513   1.290
 1214SOL     MW 6509   5.829   3.428   1.277
 1215SOL     OW 6510   4.580   4.146   3.512
 1215SOL    HW1 6511   4.489   4.120   3.516
 1215SOL    HW2 6512   4.579   4.232   3.469
 1215SOL     MW 6513   4.568   4.154   3.507
 1216SOL     OW 6514   4.044   2.868   1.548
 1216SOL    HW1 6515   4.087   2.785   1.569
 1216SOL    HW2 6516   4.096   2.905   1.476
 1216SOL     MW 6517   4.056   2.862   1.541
 1217SOL     OW 6518   3.295   4.527   5.033
 1217SOL    HW1 6519   3.280   4.442   5.073
 1217SOL    HW2 6520   3.216   4.543   4.981
 1217SOL     MW 6521   3.283   4.518   5.031
 1218SOL     OW 6522   4.367   5.213   2.885
 1218SOL    HW1 6523   4.394   5.129   2.923
 1218SOL    HW2 6524   4.393   5.278   2.951
 1218SOL     MW 6525   4.374   5.210   2.899
 1219SOL     OW 6526   2.502   2.222   5.987
 1219SOL    HW1 6527   2.587   2.218   5.943
 1219SOL    HW2 6528   2.523   2.251   6.076
 1219SOL     MW 6529   2.516   2.225   5.993
 1220SOL     OW 6530   1.016   0.442   3.709
 1220SOL    HW1 6531   1.010   0.503   3.783
 1220SOL    HW2 6532   0.925   0.428   3.681
 1220SOL     MW 6533   1.003   0.447   3.715
 1221SOL     OW 6534   2.913   0.456   0.184
 1221SOL    HW1 6535   3.007   0.447   0.166
 1221SOL    HW2 6536   2.873   0.468   0.098
 1221SOL     MW 6537   2.920   0.456   0.171
 1222SOL     OW 6538   2.081   0.591   3.146
 1222SOL    HW1 6539   2.161   0.612   3.195
 1222SOL    HW2 6540   2.100   0.506   3.107
 1222SOL     MW 6541   2.094   0.583   3.147
 1223SOL     OW 6542   4.442   5.008   0.251
 1223SOL    HW1 6543   4.463   4.918   0.277
 1223SOL    HW2 6544   4.469   5.014   0.160
 1223SOL     MW 6545   4.448   4.997   0.243
 1224SOL     OW 6546   2.597   0.831   3.858
 1224SOL    HW1 6547   2.598   0.869   3.946
 1224SOL    HW2 6548   2.511   0.853   3.823
 1224SOL     MW 6549   2.586   0.838   3.865
 1225SOL     OW 6550   3.870   2.126   0.020
 1225SOL    HW1 6551   3.963   2.121  -0.003
 1225SOL    HW2 6552   3.830   2.052  -0.026
 1225SOL     MW 6553   3.877   2.116   0.012
 1226SOL     OW 6554   2.690   0.043   0.922
 1226SOL    HW1 6555   2.729   0.121   0.961
 1226SOL    HW2 6556   2.752   0.017   0.854
 1226SOL     MW 6557   2.703   0.049   0.918
 1227SOL     OW 6558   0.856   0.173   5.699
 1227SOL    HW1 6559   0.796   0.223   5.643
 1227SOL    HW2 6560   0.878   0.234   5.769
 1227SOL     MW 6561   0.851   0.187   5.701
 1228SOL     OW 6562   3.510   4.733   3.572
 1228SOL    HW1 6563   3.535   4.805   3.630
 1228SOL    HW2 6564   3.557   4.657   3.606
 1228SOL     MW 6565   3.519   4.732   3.584
 1229SOL     OW 6566   3.197   4.041   1.517
 1229SOL    HW1 6567   3.254   4.115   1.497
 1229SOL    HW2 6568   3.130   4.044   1.449
 1229SOL     MW 6569   3.195   4.051   1.507
 1230SOL     OW 6570   2.303   1.331   3.357
 1230SOL    HW1 6571   2.338   1.292   3.437
 1230SOL    HW2 6572   2.376   1.329   3.295
 1230SOL     MW 6573   2.317   1.327   3.359
 1231SOL     OW 6574   1.452   2.378   1.952
 1231SOL    HW1 6575   1.458   2.434   2.029
 1231SOL    HW2 6576   1.385   2.419   1.897
 1231SOL     MW 6577   1.444   2.390   1.955
 1232SOL     OW 6578   4.896   2.552   1.923
 1232SOL    HW1 6579   4.898   2.625   1.986
 1232SOL    HW2 6580   4.883   2.474   1.978
 1232SOL     MW 6581   4.895   2.551   1.938
 1233SOL     OW 6582   4.488   5.587   5.122
 1233SOL    HW1 6583   4.468   5.510   5.068
 1233SOL    HW2 6584   4.451   5.660   5.073
 1233SOL     MW 6585   4.480   5.586   5.109
 1234SOL     OW 6586   4.491   3.150   4.415
 1234SOL    HW1 6587   4.425   3.081   4.417
 1234SOL    HW2 6588   4.441   3.230   4.395
 1234SOL     MW 6589   4.476   3.151   4.413
 1235SOL     OW 6590   4.608   3.090   5.399
 1235SOL    HW1 6591   4.601   3.113   5.492
 1235SOL    HW2 6592   4.701   3.069   5.386
 1235SOL     MW 6593   4.619   3.090   5.409
 1236SOL     OW 6594   3.780   3.715   1.606
 1236SOL    HW1 6595   3.852   3.775   1.586
 1236SOL    HW2 6596   3.809   3.668   1.685
 1236SOL     MW 6597   3.793   3.717   1.614
 1237SOL     OW 6598   2.145   5.031   1.372
 1237SOL    HW1 6599   2.137   5.047   1.278
 1237SOL    HW2 6600   2.130   5.116   1.414
 1237SOL     MW 6601   2.142   5.044   1.365
 1238SOL     OW 6602   0.766   5.780   1.230
 1238SOL    HW1 6603   0.794   5.715   1.292
 1238SOL    HW2 6604   0.677   5.803   1.255
 1238SOL     MW 6605   0.758   5.775   1.240
 1239SOL     OW 6606   3.643   2.936   5.553
 1239SOL    HW1 6607   3.588   2.925   5.631
 1239SOL    HW2 6608   3.635   3.030   5.531
 1239SOL     MW 6609   3.635   2.947   5.560
 1240SOL     OW 6610   2.134   3.488   5.725
 1240SOL    HW1 6611   2.220   3.520   5.697
 1240SOL    HW2 6612   2.073   3.551   5.687
 1240SOL     MW 6613   2.137   3.500   5.716
 1241SOL     OW 6614   2.961   1.329   5.753
 1241SOL    HW1 6615   3.022   1.381   5.700
 1241SOL    HW2 6616   2.874   1.364   5.731
 1241SOL     MW 6617   2.957   1.340   5.743
 1242SOL     OW 6618   3.737   5.420   2.061
 1242SOL    HW1 6619   3.654   5.462   2.081
 1242SOL    HW2 6620   3.719   5.368   1.982
 1242SOL     MW 6621   3.724   5.419   2.054
 1243SOL     OW 6622   0.358   5.123   0.895
 1243SOL    HW1 6623   0.270   5.129   0.857
 1243SOL    HW2 6624   0.353   5.050   0.956
 1243SOL     MW 6625   0.346   5.115   0.897
 1244SOL     OW 6626   4.659   5.014   2.852
 1244SOL    HW1 6627   4.675   5.022   2.758
 1244SOL    HW2 6628   4.574   4.969   2.858
 1244SOL     MW 6629   4.650   5.009   2.841
 1245SOL     OW 6630   5.316   2.125   0.717
 1245SOL    HW1 6631   5.381   2.084   0.660
 1245SOL    HW2 6632   5.333   2.087   0.804
 1245SOL     MW 6633   5.326   2.115   0.721
 1246SOL     OW 6634   4.430   1.422   3.573
 1246SOL    HW1 6635   4.393   1.439   3.660
 1246SOL    HW2 6636   4.394   1.492   3.518
 1246SOL     MW 6637   4.421   1.433   3.577
 1247SOL     OW 6638   2.484   1.071   0.963
 1247SOL    HW1 6639   2.564   1.035   1.002
 1247SOL    HW2 6640   2.501   1.069   0.869
 1247SOL     MW 6641   2.497   1.066   0.956
 1248SOL     OW 6642   1.988   1.437   4.810
 1248SOL    HW1 6643   2.033   1.388   4.879
 1248SOL    HW2 6644   1.903   1.393   4.801
 1248SOL     MW 6645   1.983   1.425   4.817
 1249SOL     OW 6646   4.982   1.395   0.178
 1249SOL    HW1 6647   4.995   1.383   0.084
 1249SOL    HW2 6648   4.969   1.490   0.188
 1249SOL     MW 6649   4.982   1.406   0.167
 1250SOL     OW 6650   5.603   5.897   5.596
 1250SOL    HW1 6651   5.684   5.884   5.646
 1250SOL    HW2 6652   5.572   5.809   5.576
 1250SOL     MW 6653   5.610   5.884   5.600
 1251SOL     OW 6654   4.590   0.418   2.575
 1251SOL    HW1 6655   4.564   0.508   2.558
 1251SOL    HW2 6656   4.622   0.419   2.666
 1251SOL     MW 6657   4.590   0.430   2.585
 1252SOL     OW 6658   2.254   0.872   5.095
 1252SOL    HW1 6659   2.313   0.947   5.102
 1252SOL    HW2 6660   2.168   0.909   5.119
 1252SOL     MW 6661   2.250   0.886   5.099
 1253SOL     OW 6662   0.764   1.986   1.969
 1253SOL    HW1 6663   0.804   2.070   1.994
 1253SOL    HW2 6664   0.708   2.008   1.895
 1253SOL     MW 6665   0.762   2.000   1.962
 1254SOL     OW 6666   4.841   2.655   6.001
 1254SOL    HW1 6667   4.935   2.638   5.999
 1254SOL    HW2 6668   4.833   2.735   6.053
 1254SOL     MW 6669   4.852   2.663   6.008
 1255SOL     OW 6670   0.099   4.876   1.147
 1255SOL    HW1 6671   0.020   4.925   1.123
 1255SOL    HW2 6672   0.113   4.899   1.239
 1255SOL     MW 6673   0.091   4.885   1.156
 1256SOL     OW 6674   3.847   2.033   0.275
 1256SOL    HW1 6675   3.854   2.031   0.180
 1256SOL    HW2 6676   3.936   2.052   0.305
 1256SOL     MW 6677   3.859   2.035   0.267
 1257SOL     OW 6678   4.243   4.316   5.009
 1257SOL    HW1 6679   4.205   4.402   4.990
 1257SOL    HW2 6680   4.217   4.261   4.935
 1257SOL     MW 6681   4.235   4.320   4.997
 1258SOL     OW 6682   3.566   4.586   4.673
 1258SOL    HW1 6683   3.630   4.652   4.646
 1258SOL    HW2 6684   3.551   4.604   4.766
 1258SOL     MW 6685   3.573   4.597   4.681
 1259SOL     OW 6686   4.456   5.379   3.091
 1259SOL    HW1 6687   4.431   5.465   3.058
 1259SOL    HW2 6688   4.544   5.364   3.055
 1259SOL     MW 6689   4.464   5.388   3.082
 1260SOL     OW 6690   5.303   4.581   1.093
 1260SOL    HW1 6691   5.248   4.639   1.145
 1260SOL    HW2 6692   5.364   4.639   1.047
 1260SOL     MW 6693   5.304   4.596   1.093
 1261SOL     OW 6694   0.834   5.979   2.304
 1261SOL    HW1 6695   0.764   6.043   2.312
 1261SOL    HW2 6696   0.912   6.031   2.285
 1261SOL     MW 6697   0.835   5.994   2.304
 1262SOL     OW 6698   2.029   5.760   1.632
 1262SOL    HW1 6699   2.007   5.753   1.539
 1262SOL    HW2 6700   2.084   5.683   1.648
 1262SOL     MW 6701   2.033   5.749   1.621
 1263SOL     OW 6702   2.108   2.349   0.851
 1263SOL    HW1 6703   2.138   2.281   0.792
 1263SOL    HW2 6704   2.138   2.431   0.811
 1263SOL     MW 6705   2.115   2.351   0.839
 1264SOL     OW 6706   1.100   0.647   3.130
 1264SOL    HW1 6707   1.192   0.622   3.124
 1264SOL    HW2 6708   1.089   0.673   3.222
 1264SOL     MW 6709   1.111   0.647   3.141
 1265SOL     OW 6710   1.431   0.138   4.100
 1265SOL    HW1 6711   1.397   0.084   4.171
 1265SOL    HW2 6712   1.397   0.096   4.020
 1265SOL     MW 6713   1.422   0.126   4.099
 1266SOL     OW 6714   1.411   1.222   4.578
 1266SOL    HW1 6715   1.474   1.167   4.623
 1266SOL    HW2 6716   1.325   1.188   4.605
 1266SOL     MW 6717   1.408   1.211   4.587
 1267SOL     OW 6718   3.993   1.633   5.550
 1267SOL    HW1 6719   3.962   1.723   5.540
 1267SOL    HW2 6720   3.984   1.595   5.462
 1267SOL     MW 6721   3.988   1.639   5.537
 1268SOL     OW 6722   1.664   0.981   0.254
 1268SOL    HW1 6723   1.715   1.062   0.258
 1268SOL    HW2 6724   1.727   0.911   0.274
 1268SOL     MW 6725   1.679   0.982   0.257
 1269SOL     OW 6726   1.249   2.815   0.475
 1269SOL    HW1 6727   1.297   2.753   0.529
 1269SOL    HW2 6728   1.243   2.895   0.528
 1269SOL     MW 6729   1.254   2.818   0.488
 1270SOL     OW 6730   1.667   1.240   5.019
 1270SOL    HW1 6731   1.611   1.163   5.026
 1270SOL    HW2 6732   1.679   1.269   5.109
 1270SOL     MW 6733   1.662   1.234   5.032
 1271SOL     OW 6734   5.938   1.056   3.923
 1271SOL    HW1 6735   5.971   1.068   4.012
 1271SOL    HW2 6736   5.870   0.988   3.931
 1271SOL     MW 6737   5.933   1.049   3.935
 1272SOL     OW 6738   4.412   5.090   5.200
 1272SOL    HW1 6739   4.488   5.074   5.143
 1272SOL    HW2 6740   4.448   5.137   5.275
 1272SOL     MW 6741   4.427   5.094   5.202
 1273SOL     OW 6742   3.445   2.452   1.077
 1273SOL    HW1 6743   3.478   2.540   1.064
 1273SOL    HW2 6744   3.523   2.396   1.080
 1273SOL     MW 6745   3.459   2.456   1.076
 1274SOL     OW 6746   3.617   5.015   5.807
 1274SOL    HW1 6747   3.612   4.936   5.861
 1274SOL    HW2 6748   3.634   4.982   5.719
 1274SOL     MW 6749   3.619   5.001   5.803
 1275SOL     OW 6750   1.120   2.533   5.953
 1275SOL    HW1 6751   1.107   2.628   5.950
 1275SOL    HW2 6752   1.066   2.499   5.882
 1275SOL     MW 6753   1.111   2.540   5.944
 1276SOL     OW 6754   1.831   5.631   3.288
 1276SOL    HW1 6755   1.889   5.562   3.254
 1276SOL    HW2 6756   1.887   5.680   3.348
 1276SOL     MW 6757   1.846   5.628   3.291
 1277SOL     OW 6758   3.747   1.912   6.006
 1277SOL    HW1 6759   3.806   1.841   6.032
 1277SOL    HW2 6760   3.731   1.897   5.913
 1277SOL     MW 6761   3.753   1.901   5.997
 1278SOL     OW 6762   2.428   2.583   1.279
 1278SOL    HW1 6763   2.432   2.536   1.195
 1278SOL    HW2 6764   2.338   2.616   1.284
 1278SOL     MW 6765   2.417   2.581   1.270
 1279SOL     OW 6766   4.851   3.882   0.266
 1279SOL    HW1 6767   4.915   3.889   0.196
 1279SOL    HW2 6768   4.774   3.928   0.233
 1279SOL     MW 6769   4.849   3.889   0.253
 1280SOL     OW 6770   1.865   2.206   3.145
 1280SOL    HW1 6771   1.826   2.246   3.068
 1280SOL    HW2 6772   1.899   2.280   3.196
 1280SOL     MW 6773   1.865   2.221   3.142
 1281SOL     OW 6774   0.351   1.991   4.484
 1281SOL    HW1 6775   0.373   1.916   4.428
 1281SOL    HW2 6776   0.291   2.043   4.431
 1281SOL     MW 6777   0.346   1.988   4.470
 1282SOL     OW 6778   5.994   2.618   1.201
 1282SOL    HW1 6779   5.916   2.604   1.257
 1282SOL    HW2 6780   5.986   2.709   1.171
 1282SOL     MW 6781   5.983   2.628   1.205
 1283SOL     OW 6782   2.874   5.822   1.688
 1283SOL    HW1 6783   2.910   5.833   1.777
 1283SOL    HW2 6784   2.886   5.729   1.668
 1283SOL     MW 6785   2.880   5.812   1.697
 1284SOL     OW 6786   3.917   2.725   0.576
 1284SOL    HW1 6787   3.943   2.767   0.493
 1284SOL    HW2 6788   4.000   2.703   0.618
 1284SOL     MW 6789   3.931   2.728   0.571
 1285SOL     OW 6790   3.456   1.312   4.806
 1285SOL    HW1 6791   3.416   1.234   4.769
 1285SOL    HW2 6792   3.506   1.349   4.734
 1285SOL     MW 6793   3.457   1.307   4.792
 1286SOL     OW 6794   1.015   3.555   4.403
 1286SOL    HW1 6795   0.940   3.605   4.370
 1286SOL    HW2 6796   1.041   3.601   4.483
 1286SOL     MW 6797   1.009   3.567   4.409
 1287SOL     OW 6798   4.593   1.506   4.618
 1287SOL    HW1 6799   4.532   1.579   4.632
 1287SOL    HW2 6800   4.640   1.498   4.701
 1287SOL     MW 6801   4.591   1.515   4.630
 1288SOL     OW 6802   2.982   5.832   5.345
 1288SOL    HW1 6803   2.974   5.824   5.250
 1288SOL    HW2 6804   3.049   5.898   5.359
 1288SOL     MW 6805   2.989   5.839   5.335
 1289SOL     OW 6806   4.566   1.811   1.470
 1289SOL    HW1 6807   4.541   1.809   1.378
 1289SOL    HW2 6808   4.487   1.843   1.515
 1289SOL     MW 6809   4.552   1.815   1.464
 1290SOL     OW 6810   1.568   2.090   1.699
 1290SOL    HW1 6811   1.557   2.172   1.651
 1290SOL    HW2 6812   1.501   2.095   1.767
 1290SOL     MW 6813   1.558   2.101   1.701
 1291SOL     OW 6814   6.086   5.176   5.200
 1291SOL    HW1 6815   6.041   5.259   5.212
 1291SOL    HW2 6816   6.093   5.165   5.105
 1291SOL     MW 6817   6.081   5.185   5.190
 1292SOL     OW 6818   4.463   3.809   0.975
 1292SOL    HW1 6819   4.467   3.803   0.879
 1292SOL    HW2 6820   4.370   3.810   0.995
 1292SOL     MW 6821   4.452   3.808   0.965
 1293SOL     OW 6822   3.055   1.711   5.428
 1293SOL    HW1 6823   3.064   1.801   5.395
 1293SOL    HW2 6824   3.132   1.666   5.394
 1293SOL     MW 6825   3.066   1.717   5.419
 1294SOL     OW 6826   4.746   3.376   3.653
 1294SOL    HW1 6827   4.804   3.310   3.616
 1294SOL    HW2 6828   4.670   3.327   3.685
 1294SOL     MW 6829   4.744   3.361   3.653
 1295SOL     OW 6830   5.900   4.167   1.582
 1295SOL    HW1 6831   5.831   4.103   1.597
 1295SOL    HW2 6832   5.857   4.238   1.534
 1295SOL     MW 6833   5.886   4.168   1.579
 1296SOL     OW 6834   5.238   1.534   5.682
 1296SOL    HW1 6835   5.231   1.583   5.765
 1296SOL    HW2 6836   5.257   1.601   5.616
 1296SOL     MW 6837   5.240   1.549   5.685
 1297SOL     OW 6838   1.195   2.869   1.390
 1297SOL    HW1 6839   1.240   2.950   1.369
 1297SOL    HW2 6840   1.155   2.841   1.307
 1297SOL     MW 6841   1.196   2.876   1.376
 1298SOL     OW 6842   2.117   5.294   1.447
 1298SOL    HW1 6843   2.054   5.323   1.513
 1298SOL    HW2 6844   2.071   5.300   1.363
 1298SOL     MW 6845   2.103   5.299   1.444
 1299SOL     OW 6846   1.496   4.874   3.505
 1299SOL    HW1 6847   1.575   4.907   3.463
 1299SOL    HW2 6848   1.519   4.865   3.598
 1299SOL     MW 6849   1.509   4.877   3.512
 1300SOL     OW 6850   1.589   1.711   1.599
 1300SOL    HW1 6851   1.624   1.622   1.599
 1300SOL    HW2 6852   1.666   1.768   1.612
 1300SOL     MW 6853   1.604   1.707   1.600
 1301SOL     OW 6854   2.791   4.558   5.274
 1301SOL    HW1 6855   2.852   4.579   5.203
 1301SOL    HW2 6856   2.714   4.612   5.257
 1301SOL     MW 6857   2.789   4.568   5.263
 1302SOL     OW 6858   1.392   2.763   5.020
 1302SOL    HW1 6859   1.410   2.676   5.055
 1302SOL    HW2 6860   1.350   2.809   5.093
 1302SOL     MW 6861   1.389   2.758   5.034
 1303SOL     OW 6862   5.707   3.846   0.597
 1303SOL    HW1 6863   5.657   3.895   0.532
 1303SOL    HW2 6864   5.706   3.756   0.565
 1303SOL     MW 6865   5.701   3.841   0.585
 1304SOL     OW 6866   2.877   4.793   1.247
 1304SOL    HW1 6867   2.793   4.833   1.266
 1304SOL    HW2 6868   2.931   4.864   1.213
 1304SOL     MW 6869   2.873   4.807   1.245
 1305SOL     OW 6870   0.124   5.663   5.659
 1305SOL    HW1 6871   0.192   5.662   5.591
 1305SOL    HW2 6872   0.151   5.732   5.719
 1305SOL     MW 6873   0.136   5.672   5.658
 1306SOL     OW 6874   0.419   0.301   5.309
 1306SOL    HW1 6875   0.465   0.234   5.361
 1306SOL    HW2 6876   0.332   0.305   5.349
 1306SOL     MW 6877   0.414   0.293   5.321
 1307SOL     OW 6878   2.541   3.539   4.779
 1307SOL    HW1 6879   2.580   3.523   4.693
 1307SOL    HW2 6880   2.456   3.496   4.775
 1307SOL     MW 6881   2.535   3.531   4.768
 1308SOL     OW 6882   1.370   3.012   0.057
 1308SOL    HW1 6883   1.401   3.077  -0.005
 1308SOL    HW2 6884   1.408   3.038   0.141
 1308SOL     MW 6885   1.379   3.023   0.060
 1309SOL     OW 6886   2.126   3.263   1.902
 1309SOL    HW1 6887   2.057   3.329   1.899
 1309SOL    HW2 6888   2.096   3.196   1.839
 1309SOL     MW 6889   2.113   3.263   1.894
 1310SOL     OW 6890   2.887   0.006   0.383
 1310SOL    HW1 6891   2.836  -0.075   0.386
 1310SOL    HW2 6892   2.891   0.029   0.289
 1310SOL     MW 6893   2.881  -0.001   0.371
 1311SOL     OW 6894   5.972   0.319   3.821
 1311SOL    HW1 6895   5.902   0.376   3.789
 1311SOL    HW2 6896   6.053   0.360   3.788
 1311SOL     MW 6897   5.973   0.332   3.812
 1312SOL     OW 6898   2.939   4.613   0.174
 1312SOL    HW1 6899   2.954   4.701   0.208
 1312SOL    HW2 6900   2.845   4.610   0.156
 1312SOL     MW 6901   2.929   4.624   0.176
 1313SOL     OW 6902   5.198   3.784   6.093
 1313SOL    HW1 6903   5.111   3.822   6.099
 1313SOL    HW2 6904   5.223   3.767   6.184
 1313SOL     MW 6905   5.190   3.787   6.105
 1314SOL     OW 6906   1.714   4.335   6.022
 1314SOL    HW1 6907   1.636   4.311   6.073
 1314SOL    HW2 6908   1.754   4.406   6.072
 1314SOL     MW 6909   1.709   4.341   6.035
 1315SOL     OW 6910   3.222   5.281   5.125
 1315SOL    HW1 6911   3.233   5.235   5.042
 1315SOL    HW2 6912   3.285   5.241   5.184
 1315SOL     MW 6913   3.231   5.270   5.122
 1316SOL     OW 6914   4.691   5.980   4.255
 1316SOL    HW1 6915   4.721   6.066   4.285
 1316SOL    HW2 6916   4.729   5.918   4.317
 1316SOL     MW 6917   4.700   5.983   4.267
 1317SOL     OW 6918   2.877   5.849   2.594
 1317SOL    HW1 6919   2.793   5.881   2.561
 1317SOL    HW2 6920   2.914   5.798   2.522
 1317SOL     MW 6921   2.871   5.846   2.581
 1318SOL     OW 6922   3.562   3.883   1.705
 1318SOL    HW1 6923   3.644   3.836   1.692
 1318SOL    HW2 6924   3.503   3.847   1.638
 1318SOL     MW 6925   3.565   3.872   1.694
 1319SOL     OW 6926   5.138   4.554   2.134
 1319SOL    HW1 6927   5.226   4.529   2.162
 1319SOL    HW2 6928   5.140   4.650   2.132
 1319SOL     MW 6929   5.150   4.563   2.138
 1320SOL     OW 6930   5.711   5.932   1.048
 1320SOL    HW1 6931   5.628   5.963   1.082
 1320SOL    HW2 6932   5.771   5.934   1.123
 1320SOL     MW 6933   5.708   5.936   1.062
 1321SOL     OW 6934   2.389   5.464   2.455
 1321SOL    HW1 6935   2.438   5.539   2.420
 1321SOL    HW2 6936   2.419   5.390   2.402
 1321SOL     MW 6937   2.399   5.464   2.442
 1322SOL     OW 6938   1.055   1.327   0.235
 1322SOL    HW1 6939   1.078   1.233   0.227
 1322SOL    HW2 6940   1.029   1.336   0.327
 1322SOL     MW 6941   1.054   1.315   0.246
 1323SOL     OW 6942   4.471   1.244   5.446
 1323SOL    HW1 6943   4.404   1.308   5.470
 1323SOL    HW2 6944   4.553   1.286   5.471
 1323SOL     MW 6945   4.473   1.258   5.452
 1324SOL     OW 6946   0.908   4.832   4.368
 1324SOL    HW1 6947   0.883   4.813   4.458
 1324SOL    HW2 6948   1.000   4.858   4.373
 1324SOL     MW 6949   0.916   4.833   4.380
 1325SOL     OW 6950   2.326   0.876   6.043
 1325SOL    HW1 6951   2.286   0.938   5.982
 1325SOL    HW2 6952   2.409   0.916   6.067
 1325SOL     MW 6953   2.331   0.890   6.038
 1326SOL     OW 6954   5.400   6.103   3.460
 1326SOL    HW1 6955   5.360   6.136   3.540
 1326SOL    HW2 6956   5.368   6.013   3.453
 1326SOL     MW 6957   5.391   6.095   3.469
 1327SOL     OW 6958   4.196   1.816   3.722
 1327SOL    HW1 6959   4.108   1.851   3.714
 1327SOL    HW2 6960   4.190   1.753   3.794
 1327SOL     MW 6961   4.184   1.812   3.730
 1328SOL     OW 6962   4.976   0.168   0.969
 1328SOL    HW1 6963   4.897   0.128   1.005
 1328SOL    HW2 6964   5.025   0.197   1.046
 1328SOL     MW 6965   4.972   0.166   0.983
 1329SOL     OW 6966   0.950   4.651   2.062
 1329SOL    HW1 6967   0.913   4.580   2.010
 1329SOL    HW2 6968   1.044   4.630   2.067
 1329SOL     MW 6969   0.958   4.639   2.056
 1330SOL     OW 6970   0.027   5.804   4.525
 1330SOL    HW1 6971   0.112   5.808   4.481
 1330SOL    HW2 6972  -0.006   5.894   4.521
 1330SOL     MW 6973   0.033   5.816   4.519
 1331SOL     OW 6974   5.726   5.698   0.845
 1331SOL    HW1 6975   5.671   5.620   0.850
 1331SOL    HW2 6976   5.693   5.755   0.915
 1331SOL     MW 6977   5.715   5.696   0.856
 1332SOL     OW 6978   1.559   0.067   1.197
 1332SOL    HW1 6979   1.581   0.095   1.108
 1332SOL    HW2 6980   1.465   0.082   1.205
 1332SOL     MW 6981   1.549   0.072   1.186
 1333SOL     OW 6982   2.645   5.180   2.748
 1333SOL    HW1 6983   2.648   5.170   2.652
 1333SOL    HW2 6984   2.692   5.262   2.765
 1333SOL     MW 6985   2.651   5.189   2.738
 1334SOL     OW 6986   5.228   1.851   2.693
 1334SOL    HW1 6987   5.307   1.903   2.710
 1334SOL    HW2 6988   5.252   1.793   2.621
 1334SOL     MW 6989   5.241   1.850   2.686
 1335SOL     OW 6990   3.740   2.091   5.541
 1335SOL    HW1 6991   3.763   2.155   5.474
 1335SOL    HW2 6992   3.722   2.011   5.492
 1335SOL     MW 6993   3.741   2.089   5.526
 1336SOL     OW 6994   0.579   4.574   3.383
 1336SOL    HW1 6995   0.526   4.556   3.306
 1336SOL    HW2 6996   0.531   4.642   3.430
 1336SOL     MW 6997   0.566   4.580   3.379
 1337SOL     OW 6998   6.050   1.241   2.939
 1337SOL    HW1 6999   6.136   1.277   2.960
 1337SOL    HW2 7000   6.041   1.167   2.999
 1337SOL     MW 7001   6.060   1.236   2.950
 1338SOL     OW 7002   3.415   1.694   0.861
 1338SOL    HW1 7003   3.324   1.673   0.839
 1338SOL    HW2 7004   3.423   1.787   0.844
 1338SOL     MW 7005   3.404   1.703   0.856
 1339SOL     OW 7006   3.064   0.657   2.224
 1339SOL    HW1 7007   3.049   0.692   2.311
 1339SOL    HW2 7008   3.152   0.619   2.227
 1339SOL     MW 7009   3.073   0.657   2.236
 1340SOL     OW 7010   5.656   5.067   1.535
 1340SOL    HW1 7011   5.612   4.983   1.543
 1340SOL    HW2 7012   5.749   5.048   1.550
 1340SOL     MW 7013   5.662   5.054   1.539
 1341SOL     OW 7014   3.756   0.640   0.545
 1341SOL    HW1 7015   3.816   0.640   0.619
 1341SOL    HW2 7016   3.678   0.595   0.576
 1341SOL     MW 7017   3.754   0.635   0.558
 1342SOL     OW 7018   4.942   1.078   2.824
 1342SOL    HW1 7019   4.853   1.092   2.855
 1342SOL    HW2 7020   4.989   1.158   2.848
 1342SOL     MW 7021   4.937   1.090   2.831
 1343SOL     OW 7022   5.798   3.058   3.256
 1343SOL    HW1 7023   5.875   3.003   3.268
 1343SOL    HW2 7024   5.736   3.028   3.323
 1343SOL     MW 7025   5.800   3.047   3.266
 1344SOL     OW 7026   1.087   3.991   0.712
 1344SOL    HW1 7027   1.036   4.055   0.662
 1344SOL    HW2 7028   1.135   3.942   0.646
 1344SOL     MW 7029   1.087   3.993   0.698
 1345SOL     OW 7030   3.942   2.649   5.411
 1345SOL    HW1 7031   3.951   2.586   5.340
 1345SOL    HW2 7032   3.961   2.733   5.370
 1345SOL     MW 7033   3.946   2.651   5.397
 1346SOL     OW 7034   4.522   4.568   3.533
 1346SOL    HW1 7035   4.556   4.514   3.462
 1346SOL    HW2 7036   4.427   4.558   3.528
 1346SOL     MW 7037   4.515   4.560   3.523
 1347SOL     OW 7038   5.005   0.588   3.862
 1347SOL    HW1 7039   5.023   0.576   3.956
 1347SOL    HW2 7040   5.076   0.539   3.819
 1347SOL     MW 7041   5.017   0.579   3.869
 1348SOL     OW 7042   2.994   1.690   1.539
 1348SOL    HW1 7043   3.025   1.600   1.533
 1348SOL    HW2 7044   3.054   1.732   1.600
 1348SOL     MW 7045   3.006   1.684   1.546
 1349SOL     OW 7046   4.235   1.031   5.409
 1349SOL    HW1 7047   4.180   0.958   5.381
 1349SOL    HW2 7048   4.317   1.018   5.363
 1349SOL     MW 7049   4.238   1.020   5.400
 1350SOL     OW 7050   3.813   2.545   4.933
 1350SOL    HW1 7051   3.767   2.496   4.865
 1350SOL    HW2 7052   3.768   2.629   4.938
 1350SOL     MW 7053   3.802   2.549   4.925
 1351SOL     OW 7054   0.736   1.895   2.214
 1351SOL    HW1 7055   0.723   1.928   2.126
 1351SOL    HW2 7056   0.804   1.952   2.252
 1351SOL     MW 7057   0.743   1.906   2.207
 1352SOL     OW 7058   2.444   0.747   2.116
 1352SOL    HW1 7059   2.526   0.728   2.164
 1352SOL    HW2 7060   2.449   0.841   2.096
 1352SOL     MW 7061   2.455   0.756   2.120
 1353SOL     OW 7062   5.344   2.149   4.987
 1353SOL    HW1 7063   5.334   2.243   5.000
 1353SOL    HW2 7064   5.351   2.138   4.892
 1353SOL     MW 7065   5.344   2.160   4.977
 1354SOL     OW 7066   2.445   3.857   0.149
 1354SOL    HW1 7067   2.529   3.861   0.194
 1354SOL    HW2 7068   2.462   3.894   0.062
 1354SOL     MW 7069   2.458   3.862   0.143
 1355SOL     OW 7070   3.277   0.084   2.569
 1355SOL    HW1 7071   3.237   0.043   2.495
 1355SOL    HW2 7072   3.215   0.154   2.594
 1355SOL     MW 7073   3.264   0.088   2.563
 1356SOL     OW 7074   4.139   0.640   1.889
 1356SOL    HW1 7075   4.230   0.624   1.863
 1356SOL    HW2 7076   4.100   0.687   1.816
 1356SOL     MW 7077   4.146   0.643   1.876
 1357SOL     OW 7078   2.701   1.796   4.672
 1357SOL    HW1 7079   2.754   1.719   4.653
 1357SOL    HW2 7080   2.755   1.850   4.729
 1357SOL     MW 7081   2.714   1.793   4.677
 1358SOL     OW 7082   0.766   3.208   3.834
 1358SOL    HW1 7083   0.755   3.300   3.809
 1358SOL    HW2 7084   0.812   3.169   3.760
 1358SOL     MW 7085   0.771   3.215   3.821
 1359SOL     OW 7086   5.303   2.413   5.094
 1359SOL    HW1 7087   5.220   2.455   5.073
 1359SOL    HW2 7088   5.369   2.481   5.079
 1359SOL     MW 7089   5.301   2.427   5.090
 1360SOL     OW 7090   1.267   2.457   0.234
 1360SOL    HW1 7091   1.354   2.478   0.267
 1360SOL    HW2 7092   1.281   2.385   0.172
 1360SOL     MW 7093   1.280   2.450   0.230
 1361SOL     OW 7094   0.603   4.923   1.995
 1361SOL    HW1 7095   0.566   4.863   2.060
 1361SOL    HW2 7096   0.633   4.998   2.047
 1361SOL     MW 7097   0.602   4.925   2.010
 1362SOL     OW 7098   0.814   5.291   4.847
 1362SOL    HW1 7099   0.834   5.199   4.861
 1362SOL    HW2 7100   0.888   5.338   4.887
 1362SOL     MW 7101   0.826   5.285   4.854
 1363SOL     OW 7102   0.143   0.864   4.804
 1363SOL    HW1 7103   0.110   0.945   4.766
 1363SOL    HW2 7104   0.238   0.874   4.803
 1363SOL     MW 7105   0.151   0.876   4.799
 1364SOL     OW 7106   0.090   2.428   1.146
 1364SOL    HW1 7107   0.169   2.466   1.185
 1364SOL    HW2 7108   0.023   2.496   1.156
 1364SOL     MW 7109   0.092   2.441   1.152
 1365SOL     OW 7110   0.652   2.980   4.353
 1365SOL    HW1 7111   0.580   2.966   4.292
 1365SOL    HW2 7112   0.632   3.063   4.396
 1365SOL     MW 7113   0.640   2.989   4.351
 1366SOL     OW 7114   2.144   1.583   4.651
 1366SOL    HW1 7115   2.095   1.545   4.724
 1366SOL    HW2 7116   2.084   1.646   4.613
 1366SOL     MW 7117   2.130   1.586   4.656
 1367SOL     OW 7118   3.988   0.185   3.691
 1367SOL    HW1 7119   4.042   0.105   3.689
 1367SOL    HW2 7120   4.034   0.242   3.752
 1367SOL     MW 7121   4.001   0.181   3.699
 1368SOL     OW 7122   5.957   3.617   4.693
 1368SOL    HW1 7123   6.014   3.691   4.713
 1368SOL    HW2 7124   6.012   3.540   4.706
 1368SOL     MW 7125   5.971   3.616   4.697
 1369SOL     OW 7126   1.726   3.671   5.840
 1369SOL    HW1 7127   1.719   3.583   5.804
 1369SOL    HW2 7128   1.778   3.660   5.920
 1369SOL     MW 7129   1.732   3.658   5.846
 1370SOL     OW 7130   1.882   3.802   5.205
 1370SOL    HW1 7131   1.845   3.731   5.153
 1370SOL    HW2 7132   1.958   3.763   5.248
 1370SOL     MW 7133   1.887   3.788   5.204
 1371SOL     OW 7134   5.902   3.422   2.411
 1371SOL    HW1 7135   5.806   3.415   2.410
 1371SOL    HW2 7136   5.923   3.435   2.504
 1371SOL     MW 7137   5.892   3.423   2.423
 1372SOL     OW 7138   5.346   5.103   3.164
 1372SOL    HW1 7139   5.266   5.067   3.202
 1372SOL    HW2 7140   5.329   5.103   3.070
 1372SOL     MW 7141   5.333   5.099   3.157
 1373SOL     OW 7142   5.451   3.308   4.760
 1373SOL    HW1 7143   5.417   3.245   4.824
 1373SOL    HW2 7144   5.384   3.377   4.756
 1373SOL     MW 7145   5.438   3.309   4.767
 1374SOL     OW 7146   3.551   4.600   4.941
 1374SOL    HW1 7147   3.468   4.578   4.983
 1374SOL    HW2 7148   3.567   4.691   4.966
 1374SOL     MW 7149   3.543   4.609   4.950
 1375SOL     OW 7150   2.371   3.441   4.984
 1375SOL    HW1 7151   2.324   3.369   5.026
 1375SOL    HW2 7152   2.354   3.517   5.040
 1375SOL     MW 7153   2.363   3.442   4.996
 1376SOL     OW 7154   5.017   1.561   4.261
 1376SOL    HW1 7155   4.947   1.567   4.325
 1376SOL    HW2 7156   4.994   1.625   4.194
 1376SOL     MW 7157   5.005   1.570   4.261
 1377SOL     OW 7158   1.766   5.695   1.816
 1377SOL    HW1 7159   1.848   5.715   1.771
 1377SOL    HW2 7160   1.704   5.675   1.745
 1377SOL     MW 7161   1.769   5.695   1.800
 1378SOL     OW 7162   5.878   3.332   5.175
 1378SOL    HW1 7163   5.911   3.396   5.238
 1378SOL    HW2 7164   5.867   3.381   5.094
 1378SOL     MW 7165   5.881   3.347   5.173
 1379SOL     OW 7166   5.364   0.490   5.056
 1379SOL    HW1 7167   5.306   0.534   5.118
 1379SOL    HW2 7168   5.407   0.423   5.108
 1379SOL     MW 7169   5.362   0.487   5.070
 1380SOL     OW 7170   3.796   0.305   5.650
 1380SOL    HW1 7171   3.838   0.357   5.582
 1380SOL    HW2 7172   3.794   0.216   5.615
 1380SOL     MW 7173   3.801   0.300   5.637
 1381SOL     OW 7174   3.713   4.502   0.765
 1381SOL    HW1 7175   3.625   4.467   0.781
 1381SOL    HW2 7176   3.756   4.435   0.712
 1381SOL     MW 7177   3.707   4.489   0.760
 1382SOL     OW 7178   1.071   3.981   1.905
 1382SOL    HW1 7179   1.115   3.930   1.974
 1382SOL    HW2 7180   1.131   4.053   1.886
 1382SOL     MW 7181   1.084   3.983   1.911
 1383SOL     OW 7182   1.979   0.640   5.348
 1383SOL    HW1 7183   1.991   0.569   5.286
 1383SOL    HW2 7184   1.884   0.647   5.360
 1383SOL     MW 7185   1.968   0.631   5.342
 1384SOL     OW 7186   2.015   5.398   1.924
 1384SOL    HW1 7187   2.001   5.400   1.830
 1384SOL    HW2 7188   1.929   5.376   1.961
 1384SOL     MW 7189   2.002   5.395   1.916
 1385SOL     OW 7190   3.010   2.533   1.168
 1385SOL    HW1 7191   3.034   2.548   1.077
 1385SOL    HW2 7192   2.929   2.481   1.163
 1385SOL     MW 7193   3.003   2.528   1.156
 1386SOL     OW 7194   2.923   4.656   4.239
 1386SOL    HW1 7195   2.912   4.717   4.166
 1386SOL    HW2 7196   2.838   4.658   4.284
 1386SOL     MW 7197   2.910   4.664   4.236
 1387SOL     OW 7198   5.899   2.962   4.024
 1387SOL    HW1 7199   5.931   2.881   4.064
 1387SOL    HW2 7200   5.807   2.944   4.003
 1387SOL     MW 7201   5.891   2.949   4.027
 1388SOL     OW 7202   4.136   4.804   3.737
 1388SOL    HW1 7203   4.178   4.890   3.726
 1388SOL    HW2 7204   4.192   4.758   3.799
 1388SOL     MW 7205   4.148   4.809   3.743
 1389SOL     OW 7206   2.737   5.223   4.688
 1389SOL    HW1 7207   2.693   5.217   4.772
 1389SOL    HW2 7208   2.825   5.255   4.709
 1389SOL     MW 7209   2.743   5.226   4.701
 1390SOL     OW 7210   2.502   0.772   1.613
 1390SOL    HW1 7211   2.507   0.749   1.705
 1390SOL    HW2 7212   2.578   0.727   1.573
 1390SOL     MW 7213   2.512   0.763   1.619
 1391SOL     OW 7214   1.127   2.087   1.602
 1391SOL    HW1 7215   1.180   2.117   1.528
 1391SOL    HW2 7216   1.187   2.032   1.653
 1391SOL     MW 7217   1.142   2.084   1.600
 1392SOL     OW 7218   6.053   0.871   2.353
 1392SOL    HW1 7219   6.139   0.845   2.388
 1392SOL    HW2 7220   6.063   0.963   2.331
 1392SOL     MW 7221   6.066   0.878   2.356
 1393SOL     OW 7222   5.830   5.801   2.009
 1393SOL    HW1 7223   5.850   5.788   2.102
 1393SOL    HW2 7224   5.913   5.827   1.970
 1393SOL     MW 7225   5.843   5.803   2.016
 1394SOL     OW 7226   3.263   1.203   5.974
 1394SOL    HW1 7227   3.256   1.175   5.883
 1394SOL    HW2 7228   3.176   1.238   5.995
 1394SOL     MW 7229   3.251   1.204   5.965
 1395SOL     OW 7230   2.350   4.756   3.559
 1395SOL    HW1 7231   2.438   4.748   3.522
 1395SOL    HW2 7232   2.292   4.754   3.483
 1395SOL     MW 7233   2.354   4.755   3.544
 1396SOL     OW 7234   2.830   0.503   6.028
 1396SOL    HW1 7235   2.754   0.454   5.997
 1396SOL    HW2 7236   2.836   0.579   5.970
 1396SOL     MW 7237   2.821   0.506   6.017
 1397SOL     OW 7238   1.880   3.832   0.820
 1397SOL    HW1 7239   1.923   3.917   0.812
 1397SOL    HW2 7240   1.924   3.776   0.755
 1397SOL     MW 7241   1.891   3.835   0.811
 1398SOL     OW 7242   1.820   5.145   3.509
 1398SOL    HW1 7243   1.771   5.226   3.523
 1398SOL    HW2 7244   1.853   5.122   3.596
 1398SOL     MW 7245   1.818   5.153   3.522
 1399SOL     OW 7246   5.118   6.010   1.257
 1399SOL    HW1 7247   5.071   5.927   1.259
 1399SOL    HW2 7248   5.209   5.987   1.276
 1399SOL     MW 7249   5.124   5.997   1.260
 1400SOL     OW 7250   2.307   5.496   5.739
 1400SOL    HW1 7251   2.366   5.485   5.664
 1400SOL    HW2 7252   2.228   5.534   5.701
 1400SOL     MW 7253   2.305   5.500   5.724
 1401SOL     OW 7254   4.147   2.915   5.746
 1401SOL    HW1 7255   4.090   2.952   5.678
 1401SOL    HW2 7256   4.220   2.876   5.697
 1401SOL     MW 7257   4.149   2.915   5.731
 1402SOL     OW 7258   2.240   5.402   4.789
 1402SOL    HW1 7259   2.189   5.479   4.761
 1402SOL    HW2 7260   2.304   5.438   4.850
 1402SOL     MW 7261   2.241   5.417   4.793
 1403SOL     OW 7262   5.957   0.145   3.079
 1403SOL    HW1 7263   5.866   0.135   3.107
 1403SOL    HW2 7264   5.972   0.069   3.022
 1403SOL     MW 7265   5.947   0.133   3.075
 1404SOL     OW 7266   3.074   4.963   4.149
 1404SOL    HW1 7267   3.023   5.030   4.195
 1404SOL    HW2 7268   3.101   4.903   4.217
 1404SOL     MW 7269   3.071   4.964   4.163
 1405SOL     OW 7270   1.433   1.147   2.165
 1405SOL    HW1 7271   1.345   1.112   2.153
 1405SOL    HW2 7272   1.464   1.106   2.245
 1405SOL     MW 7273   1.426   1.138   2.173
 1406SOL     OW 7274   1.046   0.664   0.985
 1406SOL    HW1 7275   0.995   0.591   1.022
 1406SOL    HW2 7276   0.987   0.739   0.989
 1406SOL     MW 7277   1.032   0.664   0.990
 1407SOL     OW 7278   4.353   2.192   5.344
 1407SOL    HW1 7279   4.314   2.167   5.260
 1407SOL    HW2 7280   4.362   2.287   5.339
 1407SOL     MW 7281   4.349   2.201   5.332
 1408SOL     OW 7282   1.533   2.872   1.784
 1408SOL    HW1 7283   1.564   2.795   1.832
 1408SOL    HW2 7284   1.510   2.838   1.698
 1408SOL     MW 7285   1.534   2.858   1.779
 1409SOL     OW 7286   1.886   2.626   5.391
 1409SOL    HW1 7287   1.885   2.563   5.464
 1409SOL    HW2 7288   1.888   2.712   5.434
 1409SOL     MW 7289   1.886   2.629   5.406
 1410SOL     OW 7290   1.015   1.893   3.547
 1410SOL    HW1 7291   0.966   1.971   3.573
 1410SOL    HW2 7292   1.085   1.887   3.611
 1410SOL     MW 7293   1.016   1.902   3.559
 1411SOL     OW 7294   5.067   2.299   0.421
 1411SOL    HW1 7295   5.022   2.366   0.473
 1411SOL    HW2 7296   4.999   2.261   0.366
 1411SOL     MW 7297   5.053   2.303   0.421
 1412SOL     OW 7298   3.377   3.791   4.270
 1412SOL    HW1 7299   3.404   3.876   4.237
 1412SOL    HW2 7300   3.360   3.806   4.363
 1412SOL     MW 7301   3.378   3.803   4.278
 1413SOL     OW 7302   5.219   1.200   1.041
 1413SOL    HW1 7303   5.281   1.239   0.980
 1413SOL    HW2 7304   5.135   1.199   0.994
 1413SOL     MW 7305   5.216   1.205   1.028
 1414SOL     OW 7306   5.430   1.553   0.048
 1414SOL    HW1 7307   5.406   1.461   0.036
 1414SOL    HW2 7308   5.525   1.551   0.063
 1414SOL     MW 7309   5.439   1.541   0.048
 1415SOL     OW 7310   1.652   5.983   1.334
 1415SOL    HW1 7311   1.747   5.998   1.337
 1415SOL    HW2 7312   1.617   6.062   1.291
 1415SOL     MW 7313   1.660   5.995   1.330
 1416SOL     OW 7314   1.892   2.921   5.005
 1416SOL    HW1 7315   1.939   2.840   4.985
 1416SOL    HW2 7316   1.803   2.905   4.975
 1416SOL     MW 7317   1.887   2.908   4.999
 1417SOL     OW 7318   3.250   0.810   1.862
 1417SOL    HW1 7319   3.165   0.812   1.908
 1417SOL    HW2 7320   3.314   0.829   1.930
 1417SOL     MW 7321   3.247   0.813   1.876
 1418SOL     OW 7322   5.506   5.287   0.889
 1418SOL    HW1 7323   5.583   5.262   0.836
 1418SOL    HW2 7324   5.461   5.351   0.834
 1418SOL     MW 7325   5.510   5.292   0.875
 1419SOL     OW 7326   0.109   1.677   0.073
 1419SOL    HW1 7327   0.163   1.737   0.021
 1419SOL    HW2 7328   0.116   1.712   0.162
 1419SOL     MW 7329   0.116   1.689   0.078
 1420SOL     OW 7330   1.057   1.879   0.896
 1420SOL    HW1 7331   1.116   1.951   0.917
 1420SOL    HW2 7332   0.995   1.917   0.834
 1420SOL     MW 7333   1.056   1.893   0.890
 1421SOL     OW 7334   2.982   0.098   3.499
 1421SOL    HW1 7335   3.063   0.053   3.522
 1421SOL    HW2 7336   2.935   0.109   3.582
 1421SOL     MW 7337   2.986   0.093   3.512
 1422SOL     OW 7338   1.279   0.449   0.321
 1422SOL    HW1 7339   1.240   0.362   0.335
 1422SOL    HW2 7340   1.373   0.435   0.338
 1422SOL     MW 7341   1.286   0.437   0.325
 1423SOL     OW 7342   3.806   1.249   4.298
 1423SOL    HW1 7343   3.856   1.280   4.374
 1423SOL    HW2 7344   3.847   1.166   4.274
 1423SOL     MW 7345   3.817   1.242   4.305
 1424SOL     OW 7346   1.861   1.164   3.112
 1424SOL    HW1 7347   1.947   1.206   3.109
 1424SOL    HW2 7348   1.873   1.089   3.170
 1424SOL     MW 7349   1.873   1.159   3.119
 1425SOL     OW 7350   6.052   4.333   1.720
 1425SOL    HW1 7351   5.988   4.273   1.681
 1425SOL    HW2 7352   6.007   4.417   1.723
 1425SOL     MW 7353   6.038   4.336   1.715
 1426SOL     OW 7354   3.025   4.873   3.284
 1426SOL    HW1 7355   3.002   4.965   3.287
 1426SOL    HW2 7356   3.107   4.867   3.333
 1426SOL     MW 7357   3.032   4.884   3.291
 1427SOL     OW 7358   2.976   0.496   4.233
 1427SOL    HW1 7359   3.027   0.484   4.313
 1427SOL    HW2 7360   2.919   0.418   4.230
 1427SOL     MW 7361   2.976   0.484   4.243
 1428SOL     OW 7362   4.895   2.510   5.283
 1428SOL    HW1 7363   4.890   2.602   5.310
 1428SOL    HW2 7364   4.806   2.478   5.292
 1428SOL     MW 7365   4.883   2.518   5.288
 1429SOL     OW 7366   0.543   2.607   1.813
 1429SOL    HW1 7367   0.562   2.636   1.725
 1429SOL    HW2 7368   0.447   2.600   1.817
 1429SOL     MW 7369   0.532   2.610   1.803
 1430SOL     OW 7370   1.818   5.483   1.477
 1430SOL    HW1 7371   1.871   5.519   1.406
 1430SOL    HW2 7372   1.753   5.429   1.434
 1430SOL     MW 7373   1.816   5.480   1.462
 1431SOL     OW 7374   0.995   2.111   3.993
 1431SOL    HW1 7375   0.912   2.100   4.040
 1431SOL    HW2 7376   1.038   2.184   4.037
 1431SOL     MW 7377   0.990   2.119   4.005
 1432SOL     OW 7378   5.768   1.855   3.484
 1432SOL    HW1 7379   5.731   1.932   3.440
 1432SOL    HW2 7380   5.716   1.846   3.564
 1432SOL     MW 7381   5.756   1.864   3.488
 1433SOL     OW 7382   0.697   5.209   4.411
 1433SOL    HW1 7383   0.757   5.186   4.482
 1433SOL    HW2 7384   0.719   5.149   4.340
 1433SOL     MW 7385   0.707   5.198   4.411
 1434SOL     OW 7386   4.670   1.566   5.256
 1434SOL    HW1 7387   4.702   1.509   5.186
 1434SOL    HW2 7388   4.578   1.579   5.236
 1434SOL     MW 7389   4.663   1.561   5.244
 1435SOL     OW 7390   4.431   3.888   3.480
 1435SOL    HW1 7391   4.455   3.878   3.388
 1435SOL    HW2 7392   4.514   3.876   3.528
 1435SOL     MW 7393   4.445   3.885   3.475
 1436SOL     OW 7394   2.148   4.905   1.734
 1436SOL    HW1 7395   2.155   4.993   1.771
 1436SOL    HW2 7396   2.198   4.910   1.652
 1436SOL     MW 7397   2.155   4.917   1.728
 1437SOL     OW 7398   5.664   0.011   5.437
 1437SOL    HW1 7399   5.572   0.041   5.432
 1437SOL    HW2 7400   5.660  -0.072   5.485
 1437SOL     MW 7401   5.651   0.004   5.443
 1438SOL     OW 7402   1.481   1.790   2.487
 1438SOL    HW1 7403   1.574   1.794   2.508
 1438SOL    HW2 7404   1.442   1.741   2.560
 1438SOL     MW 7405   1.488   1.784   2.499
 1439SOL     OW 7406   4.299   5.662   0.218
 1439SOL    HW1 7407   4.298   5.640   0.311
 1439SOL    HW2 7408   4.369   5.608   0.182
 1439SOL     MW 7409   4.308   5.652   0.225
 1440SOL     OW 7410   2.479   4.504   3.101
 1440SOL    HW1 7411   2.573   4.503   3.081
 1440SOL    HW2 7412   2.441   4.440   3.041
 1440SOL     MW 7413   2.486   4.496   3.091
 1441SOL     OW 7414   2.523   5.478   4.258
 1441SOL    HW1 7415   2.593   5.543   4.247
 1441SOL    HW2 7416   2.444   5.530   4.270
 1441SOL     MW 7417   2.522   5.493   4.258
 1442SOL     OW 7418   3.831   3.628   0.493
 1442SOL    HW1 7419   3.891   3.576   0.547
 1442SOL    HW2 7420   3.794   3.565   0.431
 1442SOL     MW 7421   3.834   3.613   0.492
 1443SOL     OW 7422   3.287   4.555   1.428
 1443SOL    HW1 7423   3.239   4.491   1.481
 1443SOL    HW2 7424   3.338   4.604   1.493
 1443SOL     MW 7425   3.287   4.553   1.443
 1444SOL     OW 7426   0.715   4.959   6.086
 1444SOL    HW1 7427   0.751   5.043   6.116
 1444SOL    HW2 7428   0.658   4.983   6.012
 1444SOL     MW 7429   0.712   4.973   6.080
 1445SOL     OW 7430   4.159   1.486   4.607
 1445SOL    HW1 7431   4.231   1.427   4.629
 1445SOL    HW2 7432   4.155   1.548   4.680
 1445SOL     MW 7433   4.167   1.486   4.619
 1446SOL     OW 7434   2.537   2.195   1.155
 1446SOL    HW1 7435   2.618   2.231   1.119
 1446SOL    HW2 7436   2.547   2.100   1.146
 1446SOL     MW 7437   2.549   2.187   1.149
 1447SOL     OW 7438   5.109   1.267   2.903
 1447SOL    HW1 7439   5.193   1.255   2.858
 1447SOL    HW2 7440   5.133   1.305   2.988
 1447SOL     MW 7441   5.123   1.271   2.908
 1448SOL     OW 7442   0.743   0.414   0.013
 1448SOL    HW1 7443   0.770   0.331   0.053
 1448SOL    HW2 7444   0.754   0.400  -0.081
 1448SOL     MW 7445   0.748   0.402   0.006
 1449SOL     OW 7446   4.183   2.594   5.551
 1449SOL    HW1 7447   4.151   2.591   5.642
 1449SOL    HW2 7448   4.104   2.607   5.499
 1449SOL     MW 7449   4.169   2.595   5.556
 1450SOL     OW 7450   5.839   2.914   5.497
 1450SOL    HW1 7451   5.774   2.900   5.565
 1450SOL    HW2 7452   5.887   2.832   5.492
 1450SOL     MW 7453   5.837   2.902   5.505
 1451SOL     OW 7454   4.224   4.070   3.999
 1451SOL    HW1 7455   4.238   4.015   4.076
 1451SOL    HW2 7456   4.312   4.095   3.971
 1451SOL     MW 7457   4.237   4.066   4.005
 1452SOL     OW 7458   5.714   1.464   3.793
 1452SOL    HW1 7459   5.783   1.398   3.795
 1452SOL    HW2 7460   5.705   1.491   3.884
 1452SOL     MW 7461   5.722   1.459   3.805
 1453SOL     OW 7462   5.577   4.835   2.182
 1453SOL    HW1 7463   5.653   4.862   2.233
 1453SOL    HW2 7464   5.518   4.911   2.186
 1453SOL     MW 7465   5.579   4.848   2.190
 1454SOL     OW 7466   0.048   5.063   4.577
 1454SOL    HW1 7467  -0.014   4.997   4.546
 1454SOL    HW2 7468   0.047   5.053   4.673
 1454SOL     MW 7469   0.040   5.053   4.585
 1455SOL     OW 7470   1.949   5.798   5.997
 1455SOL    HW1 7471   1.927   5.838   6.081
 1455SOL    HW2 7472   2.044   5.802   5.992
 1455SOL     MW 7473   1.958   5.803   6.007
 1456SOL     OW 7474   4.881   5.758   5.526
 1456SOL    HW1 7475   4.840   5.691   5.471
 1456SOL    HW2 7476   4.818   5.829   5.528
 1456SOL     MW 7477   4.868   5.758   5.519
 1457SOL     OW 7478   4.748   4.648   0.081
 1457SOL    HW1 7479   4.770   4.739   0.064
 1457SOL    HW2 7480   4.710   4.616  -0.001
 1457SOL     MW 7481   4.746   4.655   0.068
 1458SOL     OW 7482   0.092   1.116   5.444
 1458SOL    HW1 7483   0.004   1.098   5.411
 1458SOL    HW2 7484   0.121   1.193   5.396
 1458SOL     MW 7485   0.084   1.124   5.434
 1459SOL     OW 7486   5.725   2.181   4.651
 1459SOL    HW1 7487   5.742   2.103   4.599
 1459SOL    HW2 7488   5.787   2.246   4.618
 1459SOL     MW 7489   5.735   2.179   4.640
 1460SOL     OW 7490   2.731   0.329   0.354
 1460SOL    HW1 7491   2.715   0.254   0.297
 1460SOL    HW2 7492   2.796   0.383   0.308
 1460SOL     MW 7493   2.737   0.326   0.341
 1461SOL     OW 7494   4.985   0.117   4.634
 1461SOL    HW1 7495   4.989   0.211   4.615
 1461SOL    HW2 7496   5.066   0.081   4.597
 1461SOL     MW 7497   4.996   0.124   4.627
 1462SOL     OW 7498   3.966   1.240   0.226
 1462SOL    HW1 7499   3.971   1.263   0.133
 1462SOL    HW2 7500   3.901   1.300   0.261
 1462SOL     MW 7501   3.959   1.251   0.218
 1463SOL     OW 7502   3.484   4.666   4.210
 1463SOL    HW1 7503   3.499   4.589   4.265
 1463SOL    HW2 7504   3.529   4.737   4.256
 1463SOL     MW 7505   3.492   4.665   4.223
 1464SOL     OW 7506   1.357   2.899   3.667
 1464SOL    HW1 7507   1.398   2.904   3.753
 1464SOL    HW2 7508   1.301   2.977   3.662
 1464SOL     MW 7509   1.355   2.909   3.677
 1465SOL     OW 7510   5.331   3.105   2.994
 1465SOL    HW1 7511   5.285   3.044   3.051
 1465SOL    HW2 7512   5.422   3.075   2.995
 1465SOL     MW 7513   5.337   3.094   3.001
 1466SOL     OW 7514   3.623   1.512   5.443
 1466SOL    HW1 7515   3.621   1.487   5.351
 1466SOL    HW2 7516   3.532   1.507   5.471
 1466SOL     MW 7517   3.611   1.508   5.435
 1467SOL     OW 7518   3.919   5.615   1.243
 1467SOL    HW1 7519   3.922   5.564   1.161
 1467SOL    HW2 7520   3.901   5.705   1.214
 1467SOL     MW 7521   3.917   5.620   1.228
 1468SOL     OW 7522   5.799   5.966   2.415
 1468SOL    HW1 7523   5.873   5.949   2.473
 1468SOL    HW2 7524   5.840   6.000   2.335
 1468SOL     MW 7525   5.814   5.968   2.411
 1469SOL     OW 7526   1.367   1.417   0.661
 1469SOL    HW1 7527   1.294   1.472   0.635
 1469SOL    HW2 7528   1.346   1.330   0.627
 1469SOL     MW 7529   1.355   1.413   0.653
 1470SOL     OW 7530   5.526   0.378   1.751
 1470SOL    HW1 7531   5.480   0.376   1.835
 1470SOL    HW2 7532   5.604   0.324   1.765
 1470SOL     MW 7533   5.530   0.371   1.764
 1471SOL     OW 7534   3.300   0.107   4.490
 1471SOL    HW1 7535   3.324   0.126   4.400
 1471SOL    HW2 7536   3.261   0.188   4.523
 1471SOL     MW 7537   3.298   0.121   4.483
 1472SOL     OW 7538   5.210   1.021   4.524
 1472SOL    HW1 7539   5.170   0.947   4.479
 1472SOL    HW2 7540   5.160   1.097   4.496
 1472SOL     MW 7541   5.199   1.021   4.515
 1473SOL     OW 7542   4.799   2.017   4.196
 1473SOL    HW1 7543   4.771   1.957   4.266
 1473SOL    HW2 7544   4.894   2.022   4.205
 1473SOL     MW 7545   4.807   2.010   4.206
 1474SOL     OW 7546   2.225   5.968   1.418
 1474SOL    HW1 7547   2.267   5.994   1.501
 1474SOL    HW2 7548   2.284   6.000   1.350
 1474SOL     MW 7549   2.238   5.976   1.419
 1475SOL     OW 7550   4.038   3.790   1.574
 1475SOL    HW1 7551   4.045   3.714   1.633
 1475SOL    HW2 7552   4.101   3.853   1.610
 1475SOL     MW 7553   4.048   3.788   1.586
 1476SOL     OW 7554   5.980   4.582   5.820
 1476SOL    HW1 7555   5.895   4.551   5.849
 1476SOL    HW2 7556   6.001   4.655   5.878
 1476SOL     MW 7557   5.972   4.587   5.831
 1477SOL     OW 7558   1.065   1.313   1.740
 1477SOL    HW1 7559   1.112   1.374   1.796
 1477SOL    HW2 7560   1.132   1.253   1.707
 1477SOL     MW 7561   1.079   1.313   1.744
 1478SOL     OW 7562   1.916   0.298   1.898
 1478SOL    HW1 7563   1.908   0.209   1.862
 1478SOL    HW2 7564   1.996   0.294   1.951
 1478SOL     MW 7565   1.925   0.286   1.901
 1479SOL     OW 7566   2.204   4.734   0.112
 1479SOL    HW1 7567   2.130   4.795   0.106
 1479SOL    HW2 7568   2.255   4.767   0.186
 1479SOL     MW 7569   2.201   4.746   0.121
 1480SOL     OW 7570   0.493   3.655   4.289
 1480SOL    HW1 7571   0.402   3.684   4.298
 1480SOL    HW2 7572   0.502   3.630   4.197
 1480SOL     MW 7573   0.483   3.656   4.279
 1481SOL     OW 7574   1.163   1.856   2.135
 1481SOL    HW1 7575   1.109   1.777   2.144
 1481SOL    HW2 7576   1.247   1.832   2.175
 1481SOL     MW 7577   1.167   1.843   2.141
 1482SOL     OW 7578   4.450   1.054   5.713
 1482SOL    HW1 7579   4.417   0.964   5.713
 1482SOL    HW2 7580   4.529   1.050   5.658
 1482SOL     MW 7581   4.456   1.042   5.706
 1483SOL     OW 7582   5.009   3.054   2.217
 1483SOL    HW1 7583   5.036   3.128   2.162
 1483SOL    HW2 7584   5.083   3.040   2.277
 1483SOL     MW 7585   5.022   3.062   2.218
 1484SOL     OW 7586   1.169   1.647   1.589
 1484SOL    HW1 7587   1.198   1.604   1.669
 1484SOL    HW2 7588   1.238   1.630   1.526
 1484SOL     MW 7589   1.181   1.640   1.592
 1485SOL     OW 7590   0.808   5.578   1.415
 1485SOL    HW1 7591   0.742   5.586   1.483
 1485SOL    HW2 7592   0.881   5.633   1.443
 1485SOL     MW 7593   0.810   5.586   1.426
 1486SOL     OW 7594   4.077   5.219   1.417
 1486SOL    HW1 7595   4.104   5.240   1.329
 1486SOL    HW2 7596   4.045   5.302   1.455
 1486SOL     MW 7597   4.076   5.232   1.410
 1487SOL     OW 7598   4.031   1.190   5.473
 1487SOL    HW1 7599   4.031   1.173   5.567
 1487SOL    HW2 7600   4.108   1.145   5.439
 1487SOL     MW 7601   4.041   1.182   5.481
 1488SOL     OW 7602   5.012   1.421   2.274
 1488SOL    HW1 7603   5.038   1.420   2.182
 1488SOL    HW2 7604   5.084   1.379   2.320
 1488SOL     MW 7605   5.024   1.416   2.269
 1489SOL     OW 7606   0.351   3.368   3.596
 1489SOL    HW1 7607   0.382   3.297   3.653
 1489SOL    HW2 7608   0.261   3.383   3.623
 1489SOL     MW 7609   0.344   3.360   3.606
 1490SOL     OW 7610   1.697   1.215   1.605
 1490SOL    HW1 7611   1.685   1.185   1.514
 1490SOL    HW2 7612   1.791   1.202   1.621
 1490SOL     MW 7613   1.708   1.209   1.595
 1491SOL     OW 7614   2.269   1.018   4.159
 1491SOL    HW1 7615   2.341   0.963   4.190
 1491SOL    HW2 7616   2.196   0.997   4.217
 1491SOL     MW 7617   2.269   1.008   4.170
 1492SOL     OW 7618   1.850   1.478   2.916
 1492SOL    HW1 7619   1.830   1.504   3.006
 1492SOL    HW2 7620   1.799   1.539   2.862
 1492SOL     MW 7621   1.841   1.489   2.920
 1493SOL     OW 7622   0.540   5.309   1.932
 1493SOL    HW1 7623   0.451   5.303   1.967
 1493SOL    HW2 7624   0.532   5.283   1.840
 1493SOL     MW 7625   0.528   5.305   1.924
 1494SOL     OW 7626   1.657   5.575   4.865
 1494SOL    HW1 7627   1.743   5.612   4.883
 1494SOL    HW2 7628   1.657   5.557   4.771
 1494SOL     MW 7629   1.668   5.577   4.855
 1495SOL     OW 7630   3.967   3.253   5.723
 1495SOL    HW1 7631   3.969   3.337   5.769
 1495SOL    HW2 7632   4.055   3.217   5.735
 1495SOL     MW 7633   3.979   3.259   5.730
 1496SOL     OW 7634   0.320   3.797   0.593
 1496SOL    HW1 7635   0.394   3.743   0.566
 1496SOL    HW2 7636   0.357   3.857   0.659
 1496SOL     MW 7637   0.335   3.798   0.598
 1497SOL     OW 7638   3.929   1.684   3.912
 1497SOL    HW1 7639   3.942   1.758   3.853
 1497SOL    HW2 7640   3.988   1.701   3.985
 1497SOL     MW 7641   3.938   1.696   3.913
 1498SOL     OW 7642   1.008   1.395   0.502
 1498SOL    HW1 7643   1.057   1.342   0.565
 1498SOL    HW2 7644   1.056   1.478   0.496
 1498SOL     MW 7645   1.020   1.399   0.509
 1499SOL     OW 7646   4.797   1.272   2.391
 1499SOL    HW1 7647   4.849   1.337   2.344
 1499SOL    HW2 7648   4.862   1.212   2.429
 1499SOL     MW 7649   4.812   1.272   2.390
 1500SOL     OW 7650   1.280   1.550   2.107
 1500SOL    HW1 7651   1.219   1.537   2.180
 1500SOL    HW2 7652   1.341   1.617   2.140
 1500SOL     MW 7653   1.280   1.557   2.121
 1501SOL     OW 7654   5.173   5.271   4.086
 1501SOL    HW1 7655   5.241   5.232   4.141
 1501SOL    HW2 7656   5.161   5.359   4.122
 1501SOL     MW 7657   5.180   5.278   4.098
 1502SOL     OW 7658   2.465   2.593   0.029
 1502SOL    HW1 7659   2.510   2.668   0.069
 1502SOL    HW2 7660   2.497   2.592  -0.061
 1502SOL     MW 7661   2.475   2.603   0.023
 1503SOL     OW 7662   5.618   5.649   1.645
 1503SOL    HW1 7663   5.532   5.607   1.638
 1503SOL    HW2 7664   5.628   5.669   1.738
 1503SOL     MW 7665   5.608   5.646   1.655
 1504SOL     OW 7666   1.421   5.914   5.898
 1504SOL    HW1 7667   1.332   5.949   5.906
 1504SOL    HW2 7668   1.457   5.917   5.986
 1504SOL     MW 7669   1.414   5.919   5.910
 1505SOL     OW 7670   2.951   3.102   5.420
 1505SOL    HW1 7671   2.975   3.186   5.382
 1505SOL    HW2 7672   2.951   3.040   5.347
 1505SOL     MW 7673   2.954   3.104   5.406
 1506SOL     OW 7674   5.806   2.595   2.576
 1506SOL    HW1 7675   5.762   2.678   2.559
 1506SOL    HW2 7676   5.765   2.563   2.657
 1506SOL     MW 7677   5.795   2.601   2.585
 1507SOL     OW 7678   3.996   5.027   5.586
 1507SOL    HW1 7679   4.016   4.970   5.512
 1507SOL    HW2 7680   4.053   5.103   5.574
 1507SOL     MW 7681   4.005   5.030   5.575
 1508SOL     OW 7682   0.441   1.946   1.629
 1508SOL    HW1 7683   0.386   2.024   1.616
 1508SOL    HW2 7684   0.521   1.980   1.668
 1508SOL     MW 7685   0.444   1.960   1.632
 1509SOL     OW 7686   1.269   5.272   5.593
 1509SOL    HW1 7687   1.246   5.181   5.612
 1509SOL    HW2 7688   1.190   5.322   5.615
 1509SOL     MW 7689   1.255   5.267   5.598
 1510SOL     OW 7690   4.430   1.043   2.520
 1510SOL    HW1 7691   4.390   1.037   2.433
 1510SOL    HW2 7692   4.371   0.993   2.576
 1510SOL     MW 7693   4.417   1.036   2.515
 1511SOL     OW 7694   1.591   5.739   3.280
 1511SOL    HW1 7695   1.673   5.691   3.285
 1511SOL    HW2 7696   1.594   5.786   3.197
 1511SOL     MW 7697   1.602   5.739   3.270
 1512SOL     OW 7698   2.579   2.215   0.803
 1512SOL    HW1 7699   2.563   2.274   0.729
 1512SOL    HW2 7700   2.568   2.127   0.766
 1512SOL     MW 7701   2.576   2.211   0.789
 1513SOL     OW 7702   5.407   2.861   6.066
 1513SOL    HW1 7703   5.354   2.906   6.000
 1513SOL    HW2 7704   5.455   2.932   6.109
 1513SOL     MW 7705   5.406   2.876   6.063
 1514SOL     OW 7706   4.289   5.907   0.341
 1514SOL    HW1 7707   4.351   5.967   0.301
 1514SOL    HW2 7708   4.319   5.820   0.315
 1514SOL     MW 7709   4.301   5.903   0.333
 1515SOL     OW 7710   1.574   4.167   5.740
 1515SOL    HW1 7711   1.627   4.088   5.750
 1515SOL    HW2 7712   1.485   4.140   5.762
 1515SOL     MW 7713   1.569   4.153   5.744
 1516SOL     OW 7714   1.609   5.501   3.727
 1516SOL    HW1 7715   1.678   5.561   3.700
 1516SOL    HW2 7716   1.645   5.454   3.802
 1516SOL     MW 7717   1.622   5.503   3.733
 1517SOL     OW 7718   4.612   3.570   5.477
 1517SOL    HW1 7719   4.675   3.636   5.446
 1517SOL    HW2 7720   4.602   3.510   5.403
 1517SOL     MW 7721   4.619   3.571   5.464
 1518SOL     OW 7722   2.487   2.335   0.134
 1518SOL    HW1 7723   2.487   2.423   0.098
 1518SOL    HW2 7724   2.439   2.343   0.216
 1518SOL     MW 7725   2.481   2.347   0.140
 1519SOL     OW 7726   2.861   5.789   0.681
 1519SOL    HW1 7727   2.826   5.878   0.675
 1519SOL    HW2 7728   2.808   5.746   0.748
 1519SOL     MW 7729   2.850   5.795   0.689
 1520SOL     OW 7730   1.659   5.486   2.850
 1520SOL    HW1 7731   1.586   5.522   2.899
 1520SOL    HW2 7732   1.619   5.427   2.787
 1520SOL     MW 7733   1.645   5.483   2.848
 1521SOL     OW 7734   0.412   1.084   1.824
 1521SOL    HW1 7735   0.386   1.042   1.741
 1521SOL    HW2 7736   0.444   1.170   1.798
 1521SOL     MW 7737   0.413   1.090   1.810
 1522SOL     OW 7738   4.588   1.862   5.748
 1522SOL    HW1 7739   4.543   1.862   5.832
 1522SOL    HW2 7740   4.617   1.952   5.736
 1522SOL     MW 7741   4.586   1.874   5.757
 1523SOL     OW 7742   5.284   1.807   0.775
 1523SOL    HW1 7743   5.257   1.718   0.798
 1523SOL    HW2 7744   5.218   1.864   0.814
 1523SOL     MW 7745   5.272   1.803   0.784
 1524SOL     OW 7746   4.444   2.509   1.596
 1524SOL    HW1 7747   4.392   2.430   1.577
 1524SOL    HW2 7748   4.518   2.477   1.647
 1524SOL     MW 7749   4.447   2.494   1.600
 1525SOL     OW 7750   3.227   1.522   2.627
 1525SOL    HW1 7751   3.259   1.612   2.640
 1525SOL    HW2 7752   3.303   1.467   2.644
 1525SOL     MW 7753   3.241   1.527   2.631
 1526SOL     OW 7754   1.687   5.566   5.853
 1526SOL    HW1 7755   1.728   5.644   5.817
 1526SOL    HW2 7756   1.656   5.592   5.940
 1526SOL     MW 7757   1.688   5.579   5.860
 1527SOL     OW 7758   1.883   4.934   5.077
 1527SOL    HW1 7759   1.860   5.011   5.130
 1527SOL    HW2 7760   1.977   4.922   5.092
 1527SOL     MW 7761   1.892   4.943   5.085
 1528SOL     OW 7762   2.746   0.220   0.616
 1528SOL    HW1 7763   2.777   0.284   0.679
 1528SOL    HW2 7764   2.782   0.249   0.532
 1528SOL     MW 7765   2.755   0.232   0.613
 1529SOL     OW 7766   1.299   5.206   4.309
 1529SOL    HW1 7767   1.356   5.208   4.385
 1529SOL    HW2 7768   1.350   5.248   4.239
 1529SOL     MW 7769   1.313   5.212   4.310
 1530SOL     OW 7770   5.713   5.132   0.267
 1530SOL    HW1 7771   5.668   5.217   0.260
 1530SOL    HW2 7772   5.725   5.119   0.361
 1530SOL     MW 7773   5.709   5.142   0.278
 1531SOL     OW 7774   1.321   1.599   5.096
 1531SOL    HW1 7775   1.291   1.689   5.109
 1531SOL    HW2 7776   1.356   1.572   5.181
 1531SOL     MW 7777   1.321   1.607   5.109
 1532SOL     OW 7778   1.102   5.332   6.101
 1532SOL    HW1 7779   1.025   5.389   6.098
 1532SOL    HW2 7780   1.176   5.392   6.095
 1532SOL     MW 7781   1.101   5.347   6.100
 1533SOL     OW 7782   1.829   1.106   4.631
 1533SOL    HW1 7783   1.885   1.070   4.700
 1533SOL    HW2 7784   1.788   1.182   4.671
 1533SOL     MW 7785   1.831   1.111   4.645
 1534SOL     OW 7786   0.666   5.456   1.187
 1534SOL    HW1 7787   0.697   5.366   1.185
 1534SOL    HW2 7788   0.717   5.497   1.257
 1534SOL     MW 7789   0.676   5.450   1.197
 1535SOL     OW 7790   4.544   5.327   1.303
 1535SOL    HW1 7791   4.571   5.351   1.391
 1535SOL    HW2 7792   4.613   5.361   1.246
 1535SOL     MW 7793   4.556   5.334   1.307
 1536SOL     OW 7794   4.247   3.651   4.960
 1536SOL    HW1 7795   4.243   3.626   5.052
 1536SOL    HW2 7796   4.172   3.709   4.948
 1536SOL     MW 7797   4.237   3.655   4.970
 1537SOL     OW 7798   5.195   0.543   1.079
 1537SOL    HW1 7799   5.269   0.602   1.094
 1537SOL    HW2 7800   5.226   0.457   1.109
 1537SOL     MW 7801   5.209   0.539   1.084
 1538SOL     OW 7802   0.511   2.177   1.998
 1538SOL    HW1 7803   0.456   2.139   2.067
 1538SOL    HW2 7804   0.450   2.230   1.948
 1538SOL     MW 7805   0.496   2.179   2.001
 1539SOL     OW 7806   2.003   3.678   0.627
 1539SOL    HW1 7807   2.087   3.724   0.637
 1539SOL    HW2 7808   1.966   3.713   0.546
 1539SOL     MW 7809   2.009   3.689   0.619
 1540SOL     OW 7810   0.315   3.929   4.512
 1540SOL    HW1 7811   0.272   3.987   4.448
 1540SOL    HW2 7812   0.404   3.965   4.521
 1540SOL     MW 7813   0.321   3.941   4.505
 1541SOL     OW 7814   4.828   0.654   2.837
 1541SOL    HW1 7815   4.782   0.583   2.880
 1541SOL    HW2 7816   4.848   0.622   2.749
 1541SOL     MW 7817   4.825   0.642   2.831
 1542SOL     OW 7818   0.695   2.994   5.708
 1542SOL    HW1 7819   0.653   2.910   5.726
 1542SOL    HW2 7820   0.657   3.053   5.773
 1542SOL     MW 7821   0.684   2.991   5.719
 1543SOL     OW 7822   3.767   5.834   3.692
 1543SOL    HW1 7823   3.859   5.830   3.718
 1543SOL    HW2 7824   3.769   5.820   3.597
 1543SOL     MW 7825   3.779   5.831   3.683
 1544SOL     OW 7826   5.947   1.852   0.046
 1544SOL    HW1 7827   5.970   1.879   0.135
 1544SOL    HW2 7828   6.027   1.866  -0.005
 1544SOL     MW 7829   5.961   1.857   0.051
 1545SOL     OW 7830   4.455   3.507   5.944
 1545SOL    HW1 7831   4.507   3.512   5.864
 1545SOL    HW2 7832   4.518   3.528   6.014
 1545SOL     MW 7833   4.470   3.511   5.943
 1546SOL     OW 7834   3.622   1.421   3.545
 1546SOL    HW1 7835   3.655   1.332   3.557
 1546SOL    HW2 7836   3.632   1.462   3.631
 1546SOL     MW 7837   3.627   1.415   3.558
 1547SOL     OW 7838   3.050   0.260   4.863
 1547SOL    HW1 7839   3.005   0.211   4.794
 1547SOL    HW2 7840   3.131   0.211   4.878
 1547SOL     MW 7841   3.055   0.247   4.856
 1548SOL     OW 7842   2.880   5.269   4.042
 1548SOL    HW1 7843   2.845   5.290   4.129
 1548SOL    HW2 7844   2.819   5.312   3.982
 1548SOL     MW 7845   2.868   5.277   4.046
 1549SOL     OW 7846   1.526   4.985   4.602
 1549SOL    HW1 7847   1.571   4.920   4.658
 1549SOL    HW2 7848   1.434   4.962   4.608
 1549SOL     MW 7849   1.520   4.973   4.610
 1550SOL     OW 7850   1.354   2.205   4.589
 1550SOL    HW1 7851   1.376   2.253   4.669
 1550SOL    HW2 7852   1.387   2.259   4.519
 1550SOL     MW 7853   1.361   2.218   4.591
 1551SOL     OW 7854   0.614   5.678   4.929
 1551SOL    HW1 7855   0.557   5.603   4.946
 1551SOL    HW2 7856   0.694   5.639   4.892
 1551SOL     MW 7857   0.617   5.663   4.926
 1552SOL     OW 7858   0.983   5.592   4.118
 1552SOL    HW1 7859   1.035   5.667   4.148
 1552SOL    HW2 7860   0.936   5.563   4.195
 1552SOL     MW 7861   0.985   5.598   4.131
 1553SOL     OW 7862   0.859   3.907   0.909
 1553SOL    HW1 7863   0.929   3.914   0.844
 1553SOL    HW2 7864   0.799   3.842   0.872
 1553SOL     MW 7865   0.860   3.899   0.896
 1554SOL     OW 7866   4.639   3.989   4.356
 1554SOL    HW1 7867   4.682   4.065   4.394
 1554SOL    HW2 7868   4.624   3.930   4.429
 1554SOL     MW 7869   4.642   3.991   4.370
 1555SOL     OW 7870   4.215   5.615   3.260
 1555SOL    HW1 7871   4.239   5.635   3.170
 1555SOL    HW2 7872   4.122   5.594   3.257
 1555SOL     MW 7873   4.206   5.615   3.248
 1556SOL     OW 7874   4.405   0.893   0.924
 1556SOL    HW1 7875   4.413   0.815   0.871
 1556SOL    HW2 7876   4.317   0.928   0.904
 1556SOL     MW 7877   4.395   0.888   0.915
 1557SOL     OW 7878   0.050   5.236   6.029
 1557SOL    HW1 7879   0.011   5.281   5.955
 1557SOL    HW2 7880   0.065   5.304   6.094
 1557SOL     MW 7881   0.047   5.250   6.028
 1558SOL     OW 7882   3.090   5.668   2.017
 1558SOL    HW1 7883   3.151   5.742   2.023
 1558SOL    HW2 7884   3.026   5.683   2.087
 1558SOL     MW 7885   3.090   5.679   2.027
 1559SOL     OW 7886   1.389   3.105   0.352
 1559SOL    HW1 7887   1.417   3.195   0.369
 1559SOL    HW2 7888   1.293   3.109   0.350
 1559SOL     MW 7889   1.380   3.117   0.354
 1560SOL     OW 7890   4.901   5.914   2.945
 1560SOL    HW1 7891   4.990   5.878   2.943
 1560SOL    HW2 7892   4.879   5.928   2.853
 1560SOL     MW 7893   4.909   5.911   2.933
 1561SOL     OW 7894   5.727   4.662   5.653
 1561SOL    HW1 7895   5.686   4.639   5.736
 1561SOL    HW2 7896   5.711   4.755   5.643
 1561SOL     MW 7897   5.720   4.671   5.663
 1562SOL     OW 7898   3.146   4.157   0.000
 1562SOL    HW1 7899   3.209   4.214   0.044
 1562SOL    HW2 7900   3.072   4.153   0.060
 1562SOL     MW 7901   3.145   4.163   0.013
 1563SOL     OW 7902   5.969   0.935   0.452
 1563SOL    HW1 7903   5.916   0.999   0.405
 1563SOL    HW2 7904   6.044   0.985   0.484
 1563SOL     MW 7905   5.972   0.951   0.450
 1564SOL     OW 7906   0.946   5.596   3.641
 1564SOL    HW1 7907   0.865   5.559   3.606
 1564SOL    HW2 7908   0.919   5.643   3.720
 1564SOL     MW 7909   0.933   5.597   3.646
 1565SOL     OW 7910   3.242   3.679   6.084
 1565SOL    HW1 7911   3.250   3.678   6.179
 1565SOL    HW2 7912   3.314   3.734   6.054
 1565SOL     MW 7913   3.252   3.686   6.092
 1566SOL     OW 7914   5.431   5.921   1.070
 1566SOL    HW1 7915   5.405   5.829   1.066
 1566SOL    HW2 7916   5.379   5.964   1.002
 1566SOL     MW 7917   5.421   5.915   1.061
 1567SOL     OW 7918   4.954   1.969   2.974
 1567SOL    HW1 7919   4.960   1.910   2.898
 1567SOL    HW2 7920   4.996   1.919   3.045
 1567SOL     MW 7921   4.960   1.955   2.973
 1568SOL     OW 7922   1.662   4.624   3.508
 1568SOL    HW1 7923   1.647   4.699   3.450
 1568SOL    HW2 7924   1.706   4.560   3.452
 1568SOL     MW 7925   1.666   4.626   3.493
 1569SOL     OW 7926   2.058   3.043   5.908
 1569SOL    HW1 7927   2.072   3.103   5.835
 1569SOL    HW2 7928   2.072   2.956   5.871
 1569SOL     MW 7929   2.062   3.040   5.894
 1570SOL     OW 7930   1.948   5.785   4.083
 1570SOL    HW1 7931   1.861   5.825   4.075
 1570SOL    HW2 7932   2.006   5.843   4.033
 1570SOL     MW 7933   1.944   5.798   4.076
 1571SOL     OW 7934   1.197   2.353   5.566
 1571SOL    HW1 7935   1.265   2.356   5.634
 1571SOL    HW2 7936   1.210   2.432   5.515
 1571SOL     MW 7937   1.208   2.363   5.568
 1572SOL     OW 7938   0.929   2.053   5.339
 1572SOL    HW1 7939   0.858   2.110   5.310
 1572SOL    HW2 7940   0.898   2.013   5.420
 1572SOL     MW 7941   0.916   2.055   5.346
 1573SOL     OW 7942   5.890   5.085   0.967
 1573SOL    HW1 7943   5.966   5.142   0.952
 1573SOL    HW2 7944   5.842   5.127   1.038
 1573SOL     MW 7945   5.894   5.098   0.974
 1574SOL     OW 7946   4.418   0.004   1.807
 1574SOL    HW1 7947   4.407   0.058   1.885
 1574SOL    HW2 7948   4.425   0.067   1.735
 1574SOL     MW 7949   4.417   0.020   1.809
 1575SOL     OW 7950   1.774   3.875   5.463
 1575SOL    HW1 7951   1.813   3.855   5.378
 1575SOL    HW2 7952   1.684   3.842   5.456
 1575SOL     MW 7953   1.767   3.868   5.451
 1576SOL     OW 7954   1.278   4.892   4.609
 1576SOL    HW1 7955   1.316   4.805   4.615
 1576SOL    HW2 7956   1.245   4.897   4.519
 1576SOL     MW 7957   1.278   4.882   4.598
 1577SOL     OW 7958   4.834   5.058   4.283
 1577SOL    HW1 7959   4.915   5.010   4.267
 1577SOL    HW2 7960   4.820   5.049   4.378
 1577SOL     MW 7961   4.843   5.051   4.293
 1578SOL     OW 7962   0.240   0.091   0.092
 1578SOL    HW1 7963   0.286   0.095   0.007
 1578SOL    HW2 7964   0.239  -0.004   0.112
 1578SOL     MW 7965   0.246   0.079   0.083
 1579SOL     OW 7966   3.022   3.067   0.625
 1579SOL    HW1 7967   3.049   3.095   0.537
 1579SOL    HW2 7968   3.101   3.074   0.678
 1579SOL     MW 7969   3.035   3.072   0.620
 1580SOL     OW 7970   4.802   1.581   4.436
 1580SOL    HW1 7971   4.752   1.553   4.513
 1580SOL    HW2 7972   4.744   1.562   4.362
 1580SOL     MW 7973   4.788   1.575   4.436
 1581SOL     OW 7974   0.328   3.645   3.172
 1581SOL    HW1 7975   0.269   3.570   3.183
 1581SOL    HW2 7976   0.409   3.618   3.214
 1581SOL     MW 7977   0.331   3.632   3.178
 1582SOL     OW 7978   2.120   4.278   1.090
 1582SOL    HW1 7979   2.165   4.347   1.139
 1582SOL    HW2 7980   2.166   4.198   1.114
 1582SOL     MW 7981   2.131   4.277   1.100
 1583SOL     OW 7982   5.319   4.339   3.144
 1583SOL    HW1 7983   5.405   4.372   3.117
 1583SOL    HW2 7984   5.305   4.262   3.089
 1583SOL     MW 7985   5.328   4.333   3.133
 1584SOL     OW 7986   5.672   5.341   1.497
 1584SOL    HW1 7987   5.581   5.342   1.467
 1584SOL    HW2 7988   5.688   5.251   1.523
 1584SOL     MW 7989   5.662   5.330   1.496
 1585SOL     OW 7990   5.986   5.549   6.013
 1585SOL    HW1 7991   5.943   5.505   5.939
 1585SOL    HW2 7992   5.924   5.617   6.039
 1585SOL     MW 7993   5.973   5.552   6.007
 1586SOL     OW 7994   0.425   2.231   1.005
 1586SOL    HW1 7995   0.461   2.145   1.029
 1586SOL    HW2 7996   0.330   2.216   0.999
 1586SOL     MW 7997   0.417   2.218   1.007
 1587SOL     OW 7998   4.023   3.692   1.989
 1587SOL    HW1 7999   3.999   3.777   1.954
 1587SOL    HW2 8000   3.972   3.685   2.070
 1587SOL     MW 8001   4.014   3.702   1.995
 1588SOL     OW 8002   3.818   0.352   4.669
 1588SOL    HW1 8003   3.840   0.334   4.577
 1588SOL    HW2 8004   3.732   0.395   4.665
 1588SOL     MW 8005   3.809   0.355   4.657
 1589SOL     OW 8006   3.028   5.585   2.430
 1589SOL    HW1 8007   3.112   5.539   2.420
 1589SOL    HW2 8008   2.999   5.603   2.342
 1589SOL     MW 8009   3.035   5.582   2.417
 1590SOL     OW 8010   3.726   4.854   2.013
 1590SOL    HW1 8011   3.808   4.903   2.006
 1590SOL    HW2 8012   3.737   4.779   1.954
 1590SOL     MW 8013   3.738   4.850   2.003
 1591SOL     OW 8014   3.200   0.317   4.632
 1591SOL    HW1 8015   3.257   0.374   4.686
 1591SOL    HW2 8016   3.134   0.286   4.694
 1591SOL     MW 8017   3.199   0.320   4.647
 1592SOL     OW 8018   0.601   5.127   4.050
 1592SOL    HW1 8019   0.674   5.081   4.091
 1592SOL    HW2 8020   0.523   5.078   4.078
 1592SOL     MW 8021   0.600   5.114   4.059
 1593SOL     OW 8022   5.340   3.646   5.390
 1593SOL    HW1 8023   5.341   3.561   5.434
 1593SOL    HW2 8024   5.417   3.692   5.424
 1593SOL     MW 8025   5.350   3.641   5.400
 1594SOL     OW 8026   4.663   5.280   1.822
 1594SOL    HW1 8027   4.587   5.332   1.848
 1594SOL    HW2 8028   4.625   5.198   1.789
 1594SOL     MW 8029   4.648   5.276   1.820
 1595SOL     OW 8030   2.218   5.788   1.932
 1595SOL    HW1 8031   2.160   5.853   1.892
 1595SOL    HW2 8032   2.190   5.705   1.894
 1595SOL     MW 8033   2.207   5.786   1.922
 1596SOL     OW 8034   5.542   3.074   5.168
 1596SOL    HW1 8035   5.626   3.094   5.210
 1596SOL    HW2 8036   5.507   3.159   5.142
 1596SOL     MW 8037   5.549   3.087   5.170
 1597SOL     OW 8038   1.686   2.900   4.491
 1597SOL    HW1 8039   1.695   2.806   4.508
 1597SOL    HW2 8040   1.743   2.915   4.415
 1597SOL     MW 8041   1.695   2.890   4.483
 1598SOL     OW 8042   1.159   0.930   0.470
 1598SOL    HW1 8043   1.247   0.893   0.459
 1598SOL    HW2 8044   1.100   0.857   0.455
 1598SOL     MW 8045   1.163   0.916   0.466
 1599SOL     OW 8046   4.369   0.803   3.157
 1599SOL    HW1 8047   4.294   0.852   3.123
 1599SOL    HW2 8048   4.416   0.866   3.211
 1599SOL     MW 8049   4.365   0.817   3.159
 1600SOL     OW 8050   6.020   1.920   3.423
 1600SOL    HW1 8051   5.965   1.904   3.500
 1600SOL    HW2 8052   6.040   1.832   3.390
 1600SOL     MW 8053   6.015   1.906   3.428
 1601SOL     OW 8054   1.622   6.055   4.938
 1601SOL    HW1 8055   1.643   5.988   5.003
 1601SOL    HW2 8056   1.677   6.034   4.863
 1601SOL     MW 8057   1.632   6.044   4.937
 1602SOL     OW 8058   2.771   0.964   3.548
 1602SOL    HW1 8059   2.711   0.956   3.473
 1602SOL    HW2 8060   2.727   1.024   3.608
 1602SOL     MW 8061   2.758   0.971   3.546
 1603SOL     OW 8062   4.798   2.140   1.672
 1603SOL    HW1 8063   4.831   2.057   1.639
 1603SOL    HW2 8064   4.790   2.127   1.765
 1603SOL     MW 8065   4.802   2.128   1.679
 1604SOL     OW 8066   4.376   2.310   3.034
 1604SOL    HW1 8067   4.423   2.305   2.950
 1604SOL    HW2 8068   4.285   2.291   3.011
 1604SOL     MW 8069   4.370   2.307   3.020
 1605SOL     OW 8070   5.027   5.699   3.860
 1605SOL    HW1 8071   4.986   5.615   3.839
 1605SOL    HW2 8072   5.114   5.676   3.894
 1605SOL     MW 8073   5.033   5.686   3.862
 1606SOL     OW 8074   2.411   4.414   5.537
 1606SOL    HW1 8075   2.506   4.407   5.546
 1606SOL    HW2 8076   2.396   4.502   5.504
 1606SOL     MW 8077   2.421   4.424   5.534
 1607SOL     OW 8078   3.828   3.805   4.637
 1607SOL    HW1 8079   3.903   3.856   4.668
 1607SOL    HW2 8080   3.826   3.728   4.694
 1607SOL     MW 8081   3.837   3.802   4.649
 1608SOL     OW 8082   1.260   5.686   4.725
 1608SOL    HW1 8083   1.343   5.660   4.686
 1608SOL    HW2 8084   1.216   5.603   4.745
 1608SOL     MW 8085   1.265   5.672   4.723
 1609SOL     OW 8086   0.200   5.878   2.998
 1609SOL    HW1 8087   0.188   5.846   3.087
 1609SOL    HW2 8088   0.295   5.893   2.991
 1609SOL     MW 8089   0.211   5.876   3.008
 1610SOL     OW 8090   3.420   5.124   3.440
 1610SOL    HW1 8091   3.383   5.210   3.461
 1610SOL    HW2 8092   3.481   5.106   3.512
 1610SOL     MW 8093   3.423   5.133   3.452
 1611SOL     OW 8094   3.286   5.980   4.909
 1611SOL    HW1 8095   3.192   5.967   4.919
 1611SOL    HW2 8096   3.304   5.953   4.819
 1611SOL     MW 8097   3.277   5.975   4.899
 1612SOL     OW 8098   4.435   0.138   0.307
 1612SOL    HW1 8099   4.412   0.227   0.277
 1612SOL    HW2 8100   4.524   0.124   0.274
 1612SOL     MW 8101   4.444   0.147   0.299
 1613SOL     OW 8102   4.189   0.876   1.401
 1613SOL    HW1 8103   4.284   0.890   1.395
 1613SOL    HW2 8104   4.179   0.782   1.414
 1613SOL     MW 8105   4.200   0.867   1.402
 1614SOL     OW 8106   4.109   4.570   4.975
 1614SOL    HW1 8107   4.094   4.541   5.065
 1614SOL    HW2 8108   4.157   4.652   4.985
 1614SOL     MW 8109   4.113   4.577   4.988
 1615SOL     OW 8110   1.757   2.412   1.122
 1615SOL    HW1 8111   1.675   2.453   1.151
 1615SOL    HW2 8112   1.730   2.338   1.067
 1615SOL     MW 8113   1.743   2.407   1.119
 1616SOL     OW 8114   1.255   4.140   0.906
 1616SOL    HW1 8115   1.189   4.113   0.843
 1616SOL    HW2 8116   1.328   4.079   0.893
 1616SOL     MW 8117   1.256   4.129   0.896
 1617SOL     OW 8118   5.331   3.422   5.533
 1617SOL    HW1 8119   5.392   3.405   5.604
 1617SOL    HW2 8120   5.244   3.409   5.571
 1617SOL     MW 8121   5.328   3.418   5.547
 1618SOL     OW 8122   1.274   6.066   2.633
 1618SOL    HW1 8123   1.353   6.120   2.627
 1618SOL    HW2 8124   1.209   6.123   2.673
 1618SOL     MW 8125   1.276   6.080   2.638
 1619SOL     OW 8126   2.484   1.751   4.926
 1619SOL    HW1 8127   2.392   1.758   4.950
 1619SOL    HW2 8128   2.504   1.833   4.881
 1619SOL     MW 8129   2.475   1.762   4.923
 1620SOL     OW 8130   3.789   5.892   4.345
 1620SOL    HW1 8131   3.862   5.955   4.344
 1620SOL    HW2 8132   3.712   5.945   4.367
 1620SOL     MW 8133   3.789   5.907   4.348
 1621SOL     OW 8134   0.150   3.016   4.437
 1621SOL    HW1 8135   0.182   2.928   4.458
 1621SOL    HW2 8136   0.061   3.018   4.471
 1621SOL     MW 8137   0.143   3.005   4.444
 1622SOL     OW 8138   3.538   0.536   2.103
 1622SOL    HW1 8139   3.614   0.586   2.075
 1622SOL    HW2 8140   3.496   0.508   2.021
 1622SOL     MW 8141   3.543   0.539   2.089
 1623SOL     OW 8142   0.076   3.355   2.215
 1623SOL    HW1 8143   0.054   3.444   2.244
 1623SOL    HW2 8144   0.008   3.333   2.152
 1623SOL     MW 8145   0.064   3.364   2.212
 1624SOL     OW 8146   5.051   2.208   5.852
 1624SOL    HW1 8147   5.132   2.258   5.838
 1624SOL    HW2 8148   5.073   2.118   5.828
 1624SOL     MW 8149   5.064   2.203   5.847
 1625SOL     OW 8150   3.724   1.461   2.574
 1625SOL    HW1 8151   3.701   1.449   2.666
 1625SOL    HW2 8152   3.743   1.554   2.567
 1625SOL     MW 8153   3.724   1.471   2.586
 1626SOL     OW 8154   2.027   1.292   2.510
 1626SOL    HW1 8155   2.118   1.296   2.481
 1626SOL    HW2 8156   1.996   1.383   2.502
 1626SOL     MW 8157   2.035   1.304   2.506
 1627SOL     OW 8158   1.816   0.746   0.686
 1627SOL    HW1 8159   1.825   0.822   0.628
 1627SOL    HW2 8160   1.875   0.765   0.759
 1627SOL     MW 8161   1.825   0.758   0.688
 1628SOL     OW 8162   0.147   0.984   0.723
 1628SOL    HW1 8163   0.099   0.972   0.804
 1628SOL    HW2 8164   0.093   1.045   0.672
 1628SOL     MW 8165   0.134   0.990   0.727
 1629SOL     OW 8166   1.606   3.600   5.485
 1629SOL    HW1 8167   1.558   3.518   5.497
 1629SOL    HW2 8168   1.691   3.573   5.451
 1629SOL     MW 8169   1.611   3.586   5.482
 1630SOL     OW 8170   2.690   5.453   1.603
 1630SOL    HW1 8171   2.770   5.501   1.627
 1630SOL    HW2 8172   2.621   5.518   1.613
 1630SOL     MW 8173   2.692   5.468   1.607
 1631SOL     OW 8174   4.454   4.499   2.001
 1631SOL    HW1 8175   4.492   4.535   1.922
 1631SOL    HW2 8176   4.360   4.516   1.993
 1631SOL     MW 8177   4.447   4.505   1.989
 1632SOL     OW 8178   5.164   0.301   4.999
 1632SOL    HW1 8179   5.192   0.388   5.026
 1632SOL    HW2 8180   5.071   0.310   4.976
 1632SOL     MW 8181   5.156   0.312   4.999
 1633SOL     OW 8182   1.510   2.784   5.470
 1633SOL    HW1 8183   1.551   2.852   5.416
 1633SOL    HW2 8184   1.532   2.809   5.560
 1633SOL     MW 8185   1.518   2.796   5.475
 1634SOL     OW 8186   1.435   3.648   1.955
 1634SOL    HW1 8187   1.418   3.610   1.869
 1634SOL    HW2 8188   1.352   3.640   2.002
 1634SOL     MW 8189   1.422   3.642   1.950
 1635SOL     OW 8190   2.225   1.547   2.200
 1635SOL    HW1 8191   2.251   1.535   2.109
 1635SOL    HW2 8192   2.145   1.598   2.197
 1635SOL     MW 8193   2.218   1.552   2.188
 1636SOL     OW 8194   2.037   0.760   3.929
 1636SOL    HW1 8195   1.974   0.829   3.938
 1636SOL    HW2 8196   2.028   0.730   3.838
 1636SOL     MW 8197   2.028   0.765   3.918
 1637SOL     OW 8198   5.191   0.008   4.488
 1637SOL    HW1 8199   5.229   0.095   4.487
 1637SOL    HW2 8200   5.265  -0.051   4.470
 1637SOL     MW 8201   5.206   0.011   4.486
 1638SOL     OW 8202   0.433   1.118   4.920
 1638SOL    HW1 8203   0.403   1.041   4.872
 1638SOL    HW2 8204   0.473   1.083   4.999
 1638SOL     MW 8205   0.434   1.104   4.924
 1639SOL     OW 8206   4.131   1.306   2.755
 1639SOL    HW1 8207   4.204   1.295   2.694
 1639SOL    HW2 8208   4.056   1.269   2.710
 1639SOL     MW 8209   4.131   1.300   2.741
 1640SOL     OW 8210   3.809   4.704   5.790
 1640SOL    HW1 8211   3.733   4.661   5.750
 1640SOL    HW2 8212   3.812   4.670   5.879
 1640SOL     MW 8213   3.799   4.694   5.796
 1641SOL     OW 8214   1.733   4.162   3.715
 1641SOL    HW1 8215   1.671   4.136   3.784
 1641SOL    HW2 8216   1.749   4.255   3.732
 1641SOL     MW 8217   1.727   4.170   3.726
 1642SOL     OW 8218   5.363   4.974   0.312
 1642SOL    HW1 8219   5.292   4.950   0.372
 1642SOL    HW2 8220   5.386   4.892   0.268
 1642SOL     MW 8221   5.357   4.960   0.314
 1643SOL     OW 8222   0.845   4.624   4.124
 1643SOL    HW1 8223   0.819   4.607   4.215
 1643SOL    HW2 8224   0.926   4.675   4.131
 1643SOL     MW 8225   0.852   4.628   4.137
 1644SOL     OW 8226   0.113   3.991   3.529
 1644SOL    HW1 8227   0.106   3.951   3.616
 1644SOL    HW2 8228   0.203   3.973   3.502
 1644SOL     MW 8229   0.124   3.983   3.537
 1645SOL     OW 8230   5.491   4.741   0.184
 1645SOL    HW1 8231   5.584   4.746   0.164
 1645SOL    HW2 8232   5.485   4.680   0.258
 1645SOL     MW 8233   5.502   4.734   0.191
 1646SOL     OW 8234   2.012   4.367   2.022
 1646SOL    HW1 8235   1.983   4.301   1.960
 1646SOL    HW2 8236   2.064   4.429   1.970
 1646SOL     MW 8237   2.015   4.367   2.007
 1647SOL     OW 8238   1.301   4.719   5.798
 1647SOL    HW1 8239   1.349   4.643   5.830
 1647SOL    HW2 8240   1.247   4.685   5.727
 1647SOL     MW 8241   1.300   4.705   5.793
 1648SOL     OW 8242   5.944   4.497   1.988
 1648SOL    HW1 8243   6.015   4.432   1.991
 1648SOL    HW2 8244   5.965   4.552   1.914
 1648SOL     MW 8245   5.956   4.496   1.980
 1649SOL     OW 8246   4.500   5.522   0.101
 1649SOL    HW1 8247   4.564   5.568   0.156
 1649SOL    HW2 8248   4.492   5.577   0.022
 1649SOL     MW 8249   4.507   5.535   0.098
 1650SOL     OW 8250   2.045   1.985   0.382
 1650SOL    HW1 8251   2.140   1.977   0.390
 1650SOL    HW2 8252   2.014   1.895   0.390
 1650SOL     MW 8253   2.053   1.972   0.383
 1651SOL     OW 8254   1.469   4.240   1.115
 1651SOL    HW1 8255   1.533   4.308   1.093
 1651SOL    HW2 8256   1.458   4.190   1.034
 1651SOL     MW 8257   1.476   4.242   1.102
 1652SOL     OW 8258   0.286   1.957   4.851
 1652SOL    HW1 8259   0.280   2.036   4.904
 1652SOL    HW2 8260   0.375   1.959   4.815
 1652SOL     MW 8261   0.297   1.967   4.853
 1653SOL     OW 8262   5.962   1.324   2.065
 1653SOL    HW1 8263   5.925   1.390   2.006
 1653SOL    HW2 8264   6.012   1.267   2.006
 1653SOL     MW 8265   5.964   1.325   2.049
 1654SOL     OW 8266   5.519   4.742   0.958
 1654SOL    HW1 8267   5.475   4.827   0.963
 1654SOL    HW2 8268   5.612   4.764   0.962
 1654SOL     MW 8269   5.525   4.756   0.959
 1655SOL     OW 8270   5.089   1.967   2.274
 1655SOL    HW1 8271   5.098   1.872   2.277
 1655SOL    HW2 8272   5.178   1.999   2.263
 1655SOL     MW 8273   5.102   1.959   2.273
 1656SOL     OW 8274   3.158   0.343   4.095
 1656SOL    HW1 8275   3.080   0.395   4.116
 1656SOL    HW2 8276   3.132   0.289   4.019
 1656SOL     MW 8277   3.145   0.343   4.088
 1657SOL     OW 8278   4.095   4.363   0.967
 1657SOL    HW1 8279   4.137   4.284   0.932
 1657SOL    HW2 8280   4.001   4.344   0.964
 1657SOL     MW 8281   4.088   4.351   0.962
 1658SOL     OW 8282   5.987   1.025   3.085
 1658SOL    HW1 8283   6.049   1.019   3.157
 1658SOL    HW2 8284   5.904   0.995   3.122
 1658SOL     MW 8285   5.984   1.021   3.099
 1659SOL     OW 8286   2.315   4.369   2.442
 1659SOL    HW1 8287   2.238   4.341   2.392
 1659SOL    HW2 8288   2.299   4.462   2.461
 1659SOL     MW 8289   2.303   4.378   2.438
 1660SOL     OW 8290   4.726   5.561   5.370
 1660SOL    HW1 8291   4.748   5.603   5.287
 1660SOL    HW2 8292   4.639   5.596   5.391
 1660SOL     MW 8293   4.718   5.571   5.362
 1661SOL     OW 8294   0.260   2.986   2.929
 1661SOL    HW1 8295   0.251   2.910   2.872
 1661SOL    HW2 8296   0.170   3.007   2.955
 1661SOL     MW 8297   0.247   2.979   2.925
 1662SOL     OW 8298   2.623   2.608   0.802
 1662SOL    HW1 8299   2.583   2.538   0.751
 1662SOL    HW2 8300   2.557   2.678   0.802
 1662SOL     MW 8301   2.609   2.608   0.796
 1663SOL     OW 8302   5.068   5.442   5.869
 1663SOL    HW1 8303   5.147   5.477   5.829
 1663SOL    HW2 8304   5.072   5.348   5.854
 1663SOL     MW 8305   5.078   5.435   5.862
 1664SOL     OW 8306   4.758   2.455   1.023
 1664SOL    HW1 8307   4.781   2.469   0.931
 1664SOL    HW2 8308   4.838   2.419   1.062
 1664SOL     MW 8309   4.771   2.452   1.016
 1665SOL     OW 8310   0.390   4.203   2.119
 1665SOL    HW1 8311   0.485   4.209   2.120
 1665SOL    HW2 8312   0.369   4.181   2.028
 1665SOL     MW 8313   0.399   4.201   2.107
 1666SOL     OW 8314   0.618   3.160   5.507
 1666SOL    HW1 8315   0.673   3.114   5.571
 1666SOL    HW2 8316   0.659   3.246   5.497
 1666SOL     MW 8317   0.630   3.165   5.514
 1667SOL     OW 8318   1.249   6.007   4.503
 1667SOL    HW1 8319   1.213   6.001   4.591
 1667SOL    HW2 8320   1.265   5.917   4.477
 1667SOL     MW 8321   1.246   5.995   4.511
 1668SOL     OW 8322   3.362   0.475   0.855
 1668SOL    HW1 8323   3.355   0.569   0.849
 1668SOL    HW2 8324   3.377   0.445   0.765
 1668SOL     MW 8325   3.363   0.484   0.842
 1669SOL     OW 8326   0.209   4.342   4.443
 1669SOL    HW1 8327   0.129   4.394   4.452
 1669SOL    HW2 8328   0.269   4.400   4.396
 1669SOL     MW 8329   0.206   4.356   4.438
 1670SOL     OW 8330   2.261   0.576   1.247
 1670SOL    HW1 8331   2.266   0.605   1.155
 1670SOL    HW2 8332   2.246   0.482   1.241
 1670SOL     MW 8333   2.260   0.567   1.234
 1671SOL     OW 8334   5.517   5.120   4.592
 1671SOL    HW1 8335   5.474   5.200   4.621
 1671SOL    HW2 8336   5.607   5.128   4.624
 1671SOL     MW 8337   5.523   5.131   4.599
 1672SOL     OW 8338   1.359   4.532   2.744
 1672SOL    HW1 8339   1.432   4.590   2.720
 1672SOL    HW2 8340   1.281   4.579   2.718
 1672SOL     MW 8341   1.359   4.545   2.738
 1673SOL     OW 8342   1.326   3.491   5.086
 1673SOL    HW1 8343   1.356   3.555   5.151
 1673SOL    HW2 8344   1.295   3.417   5.139
 1673SOL     MW 8345   1.326   3.489   5.101
 1674SOL     OW 8346   5.590   5.686   5.194
 1674SOL    HW1 8347   5.606   5.594   5.212
 1674SOL    HW2 8348   5.608   5.697   5.101
 1674SOL     MW 8349   5.594   5.676   5.184
 1675SOL     OW 8350   1.316   0.284   5.062
 1675SOL    HW1 8351   1.338   0.194   5.042
 1675SOL    HW2 8352   1.399   0.331   5.060
 1675SOL     MW 8353   1.329   0.279   5.060
 1676SOL     OW 8354   1.904   4.939   1.011
 1676SOL    HW1 8355   1.846   4.996   1.061
 1676SOL    HW2 8356   1.907   4.857   1.061
 1676SOL     MW 8357   1.897   4.936   1.024
 1677SOL     OW 8358   3.072   0.631   5.724
 1677SOL    HW1 8359   3.068   0.536   5.736
 1677SOL    HW2 8360   3.152   0.657   5.769
 1677SOL     MW 8361   3.082   0.622   5.731
 1678SOL     OW 8362   3.365   5.825   6.004
 1678SOL    HW1 8363   3.456   5.853   5.989
 1678SOL    HW2 8364   3.371   5.732   6.025
 1678SOL     MW 8365   3.378   5.817   6.005
 1679SOL     OW 8366   5.136   3.940   0.760
 1679SOL    HW1 8367   5.129   4.018   0.815
 1679SOL    HW2 8368   5.177   3.971   0.680
 1679SOL     MW 8369   5.140   3.954   0.757
 1680SOL     OW 8370   2.165   4.897   2.660
 1680SOL    HW1 8371   2.153   4.954   2.736
 1680SOL    HW2 8372   2.082   4.901   2.614
 1680SOL     MW 8373   2.153   4.905   2.664
 1681SOL     OW 8374   1.131   5.918   5.571
 1681SOL    HW1 8375   1.159   5.990   5.515
 1681SOL    HW2 8376   1.205   5.858   5.574
 1681SOL     MW 8377   1.144   5.920   5.565
 1682SOL     OW 8378   5.495   2.056   4.624
 1682SOL    HW1 8379   5.566   2.120   4.629
 1682SOL    HW2 8380   5.491   2.032   4.531
 1682SOL     MW 8381   5.503   2.061   4.613
 1683SOL     OW 8382   6.069   6.047   2.934
 1683SOL    HW1 8383   6.083   6.117   2.870
 1683SOL    HW2 8384   6.156   6.008   2.947
 1683SOL     MW 8385   6.082   6.051   2.928
 1684SOL     OW 8386   0.249   0.326   0.869
 1684SOL    HW1 8387   0.336   0.329   0.827
 1684SOL    HW2 8388   0.193   0.378   0.811
 1684SOL     MW 8389   0.253   0.334   0.856
 1685SOL     OW 8390   2.875   2.478   4.791
 1685SOL    HW1 8391   2.813   2.472   4.718
 1685SOL    HW2 8392   2.926   2.557   4.773
 1685SOL     MW 8393   2.874   2.487   4.779
 1686SOL     OW 8394   1.742   1.289   5.291
 1686SOL    HW1 8395   1.694   1.211   5.320
 1686SOL    HW2 8396   1.833   1.271   5.313
 1686SOL     MW 8397   1.747   1.276   5.298
 1687SOL     OW 8398   0.703   5.313   5.105
 1687SOL    HW1 8399   0.750   5.300   5.023
 1687SOL    HW2 8400   0.664   5.228   5.124
 1687SOL     MW 8401   0.704   5.300   5.097
 1688SOL     OW 8402   5.857   5.425   1.740
 1688SOL    HW1 8403   5.807   5.462   1.668
 1688SOL    HW2 8404   5.802   5.437   1.817
 1688SOL     MW 8405   5.844   5.431   1.741
 1689SOL     OW 8406   4.528   3.061   1.138
 1689SOL    HW1 8407   4.575   2.987   1.175
 1689SOL    HW2 8408   4.439   3.053   1.172
 1689SOL     MW 8409   4.522   3.051   1.146
 1690SOL     OW 8410   1.593   5.612   0.018
 1690SOL    HW1 8411   1.642   5.679   0.066
 1690SOL    HW2 8412   1.503   5.620   0.051
 1690SOL     MW 8413   1.588   5.622   0.028
 1691SOL     OW 8414   2.372   0.775   5.321
 1691SOL    HW1 8415   2.353   0.839   5.389
 1691SOL    HW2 8416   2.327   0.808   5.243
 1691SOL     MW 8417   2.364   0.787   5.319
 1692SOL     OW 8418   5.674   0.100   3.109
 1692SOL    HW1 8419   5.646   0.188   3.088
 1692SOL    HW2 8420   5.677   0.055   3.024
 1692SOL     MW 8421   5.671   0.105   3.095
 1693SOL     OW 8422   2.704   1.493   5.951
 1693SOL    HW1 8423   2.643   1.420   5.941
 1693SOL    HW2 8424   2.682   1.552   5.879
 1693SOL     MW 8425   2.693   1.491   5.940
 1694SOL     OW 8426   5.531   3.446   3.511
 1694SOL    HW1 8427   5.510   3.522   3.565
 1694SOL    HW2 8428   5.546   3.481   3.424
 1694SOL     MW 8429   5.530   3.460   3.507
 1695SOL     OW 8430   4.685   4.233   1.632
 1695SOL    HW1 8431   4.639   4.317   1.633
 1695SOL    HW2 8432   4.758   4.244   1.693
 1695SOL     MW 8433   4.689   4.245   1.639
 1696SOL     OW 8434   2.525   0.584   0.799
 1696SOL    HW1 8435   2.488   0.624   0.878
 1696SOL    HW2 8436   2.609   0.546   0.827
 1696SOL     MW 8437   2.531   0.584   0.812
 1697SOL     OW 8438   2.301   1.643   5.507
 1697SOL    HW1 8439   2.322   1.719   5.454
 1697SOL    HW2 8440   2.222   1.667   5.554
 1697SOL     MW 8441   2.294   1.656   5.506
 1698SOL     OW 8442   1.768   5.521   1.173
 1698SOL    HW1 8443   1.741   5.611   1.152
 1698SOL    HW2 8444   1.685   5.475   1.188
 1698SOL     MW 8445   1.754   5.527   1.172
 1699SOL     OW 8446   3.044   5.283   3.189
 1699SOL    HW1 8447   2.960   5.238   3.182
 1699SOL    HW2 8448   3.073   5.266   3.279
 1699SOL     MW 8449   3.037   5.275   3.199
 1700SOL     OW 8450   3.542   6.088   3.078
 1700SOL    HW1 8451   3.494   6.021   3.030
 1700SOL    HW2 8452   3.597   6.039   3.139
 1700SOL     MW 8453   3.543   6.073   3.080
 1701SOL     OW 8454   5.596   1.682   2.355
 1701SOL    HW1 8455   5.638   1.759   2.395
 1701SOL    HW2 8456   5.592   1.618   2.425
 1701SOL     MW 8457   5.601   1.684   2.369
 1702SOL     OW 8458   2.200   2.124   5.052
 1702SOL    HW1 8459   2.176   2.092   4.966
 1702SOL    HW2 8460   2.119   2.162   5.087
 1702SOL     MW 8461   2.187   2.125   5.046
 1703SOL     OW 8462   4.334   1.379   1.209
 1703SOL    HW1 8463   4.342   1.289   1.176
 1703SOL    HW2 8464   4.294   1.369   1.297
 1703SOL     MW 8465   4.330   1.366   1.217
 1704SOL     OW 8466   3.061   5.652   3.459
 1704SOL    HW1 8467   3.068   5.558   3.478
 1704SOL    HW2 8468   3.051   5.692   3.545
 1704SOL     MW 8469   3.061   5.645   3.473
 1705SOL     OW 8470   0.136   3.529   4.021
 1705SOL    HW1 8471   0.088   3.494   4.096
 1705SOL    HW2 8472   0.115   3.469   3.949
 1705SOL     MW 8473   0.128   3.516   4.021
 1706SOL     OW 8474   5.283   5.373   2.574
 1706SOL    HW1 8475   5.376   5.395   2.581
 1706SOL    HW2 8476   5.279   5.309   2.502
 1706SOL     MW 8477   5.294   5.367   2.566
 1707SOL     OW 8478   1.852   5.779   2.427
 1707SOL    HW1 8479   1.761   5.798   2.449
 1707SOL    HW2 8480   1.852   5.775   2.331
 1707SOL     MW 8481   1.840   5.781   2.417
 1708SOL     OW 8482   2.481   1.009   2.037
 1708SOL    HW1 8483   2.455   1.096   2.068
 1708SOL    HW2 8484   2.518   1.025   1.950
 1708SOL     MW 8485   2.482   1.022   2.030
 1709SOL     OW 8486   1.206   4.471   5.357
 1709SOL    HW1 8487   1.142   4.523   5.406
 1709SOL    HW2 8488   1.210   4.388   5.404
 1709SOL     MW 8489   1.198   4.467   5.369
 1710SOL     OW 8490   1.724   5.104   2.757
 1710SOL    HW1 8491   1.638   5.091   2.797
 1710SOL    HW2 8492   1.762   5.016   2.752
 1710SOL     MW 8493   1.718   5.091   2.762
 1711SOL     OW 8494   3.338   0.497   1.855
 1711SOL    HW1 8495   3.343   0.497   1.759
 1711SOL    HW2 8496   3.300   0.583   1.877
 1711SOL     MW 8497   3.334   0.508   1.845
 1712SOL     OW 8498   0.014   5.499   4.187
 1712SOL    HW1 8499  -0.027   5.416   4.213
 1712SOL    HW2 8500   0.085   5.512   4.251
 1712SOL     MW 8501   0.019   5.490   4.198
 1713SOL     OW 8502   1.404   5.514   4.136
 1713SOL    HW1 8503   1.479   5.565   4.167
 1713SOL    HW2 8504   1.393   5.540   4.044
 1713SOL     MW 8505   1.412   5.524   4.128
 1714SOL     OW 8506   4.831   1.835   4.431
 1714SOL    HW1 8507   4.809   1.861   4.520
 1714SOL    HW2 8508   4.803   1.744   4.425
 1714SOL     MW 8509   4.825   1.827   4.442
 1715SOL     OW 8510   0.894   0.272   2.524
 1715SOL    HW1 8511   0.844   0.287   2.605
 1715SOL    HW2 8512   0.940   0.355   2.509
 1715SOL     MW 8513   0.894   0.286   2.533
 1716SOL     OW 8514   5.635   2.835   5.677
 1716SOL    HW1 8515   5.565   2.901   5.674
 1716SOL    HW2 8516   5.669   2.841   5.766
 1716SOL     MW 8517   5.630   2.844   5.688
 1717SOL     OW 8518   2.048   0.287   2.351
 1717SOL    HW1 8519   2.024   0.362   2.407
 1717SOL    HW2 8520   1.995   0.298   2.272
 1717SOL     MW 8521   2.038   0.298   2.349
 1718SOL     OW 8522   1.275   1.472   1.855
 1718SOL    HW1 8523   1.342   1.408   1.877
 1718SOL    HW2 8524   1.250   1.511   1.938
 1718SOL     MW 8525   1.280   1.468   1.869
 1719SOL     OW 8526   3.289   3.451   5.717
 1719SOL    HW1 8527   3.196   3.459   5.699
 1719SOL    HW2 8528   3.313   3.532   5.761
 1719SOL     MW 8529   3.280   3.462   5.720
 1720SOL     OW 8530   5.696   0.418   2.133
 1720SOL    HW1 8531   5.693   0.371   2.048
 1720SOL    HW2 8532   5.643   0.364   2.192
 1720SOL     MW 8533   5.689   0.404   2.129
 1721SOL     OW 8534   1.924   3.229   5.461
 1721SOL    HW1 8535   1.851   3.172   5.483
 1721SOL    HW2 8536   1.884   3.314   5.443
 1721SOL     MW 8537   1.910   3.233   5.462
 1722SOL     OW 8538   1.581   1.153   3.413
 1722SOL    HW1 8539   1.674   1.130   3.414
 1722SOL    HW2 8540   1.544   1.108   3.489
 1722SOL     MW 8541   1.588   1.144   3.423
 1723SOL     OW 8542   2.101   6.006   2.185
 1723SOL    HW1 8543   2.181   6.026   2.135
 1723SOL    HW2 8544   2.112   5.914   2.212
 1723SOL     MW 8545   2.113   5.997   2.181
 1724SOL     OW 8546   4.800   5.092   5.723
 1724SOL    HW1 8547   4.753   5.174   5.705
 1724SOL    HW2 8548   4.736   5.037   5.767
 1724SOL     MW 8549   4.786   5.096   5.726
 1725SOL     OW 8550   2.687   5.062   3.019
 1725SOL    HW1 8551   2.672   4.985   3.074
 1725SOL    HW2 8552   2.649   5.039   2.934
 1725SOL     MW 8553   2.680   5.049   3.015
 1726SOL     OW 8554   1.989   1.721   0.381
 1726SOL    HW1 8555   2.042   1.681   0.311
 1726SOL    HW2 8556   1.904   1.679   0.372
 1726SOL     MW 8557   1.985   1.710   0.371
 1727SOL     OW 8558   3.191   5.211   0.437
 1727SOL    HW1 8559   3.228   5.290   0.399
 1727SOL    HW2 8560   3.160   5.238   0.523
 1727SOL     MW 8561   3.192   5.224   0.443
 1728SOL     OW 8562   0.203   4.375   1.692
 1728SOL    HW1 8563   0.244   4.307   1.745
 1728SOL    HW2 8564   0.109   4.364   1.705
 1728SOL     MW 8565   0.196   4.365   1.700
 1729SOL     OW 8566   0.145   1.395   4.478
 1729SOL    HW1 8567   0.051   1.399   4.496
 1729SOL    HW2 8568   0.161   1.305   4.450
 1729SOL     MW 8569   0.135   1.384   4.477
 1730SOL     OW 8570   5.221   2.468   2.317
 1730SOL    HW1 8571   5.252   2.382   2.344
 1730SOL    HW2 8572   5.301   2.520   2.306
 1730SOL     MW 8573   5.236   2.464   2.319
 1731SOL     OW 8574   5.816   1.487   0.488
 1731SOL    HW1 8575   5.731   1.531   0.490
 1731SOL    HW2 8576   5.797   1.398   0.519
 1731SOL     MW 8577   5.802   1.481   0.492
 1732SOL     OW 8578   3.112   2.133   4.780
 1732SOL    HW1 8579   3.085   2.180   4.859
 1732SOL    HW2 8580   3.073   2.047   4.789
 1732SOL     MW 8581   3.104   2.128   4.792
 1733SOL     OW 8582   4.940   1.696   4.005
 1733SOL    HW1 8583   4.990   1.709   3.925
 1733SOL    HW2 8584   4.854   1.736   3.987
 1733SOL     MW 8585   4.935   1.703   3.993
 1734SOL     OW 8586   4.614   1.574   2.010
 1734SOL    HW1 8587   4.537   1.631   2.002
 1734SOL    HW2 8588   4.656   1.603   2.090
 1734SOL     MW 8589   4.609   1.585   2.020
 1735SOL     OW 8590   0.344   3.256   2.164
 1735SOL    HW1 8591   0.344   3.172   2.119
 1735SOL    HW2 8592   0.252   3.284   2.160
 1735SOL     MW 8593   0.331   3.249   2.158
 1736SOL     OW 8594   3.244   1.935   0.225
 1736SOL    HW1 8595   3.221   1.992   0.298
 1736SOL    HW2 8596   3.167   1.879   0.213
 1736SOL     MW 8597   3.231   1.935   0.233
 1737SOL     OW 8598   4.395   5.332   4.981
 1737SOL    HW1 8599   4.376   5.278   5.057
 1737SOL    HW2 8600   4.470   5.290   4.939
 1737SOL     MW 8601   4.402   5.320   4.985
 1738SOL     OW 8602   4.989   2.808   2.114
 1738SOL    HW1 8603   4.994   2.902   2.129
 1738SOL    HW2 8604   5.026   2.768   2.192
 1738SOL     MW 8605   4.994   2.815   2.126
 1739SOL     OW 8606   5.014   2.237   4.909
 1739SOL    HW1 8607   5.024   2.174   4.838
 1739SOL    HW2 8608   4.929   2.217   4.948
 1739SOL     MW 8609   5.004   2.227   4.905
 1740SOL     OW 8610   4.036   2.053   0.982
 1740SOL    HW1 8611   4.005   1.987   1.044
 1740SOL    HW2 8612   4.045   2.006   0.900
 1740SOL     MW 8613   4.034   2.038   0.980
 1741SOL     OW 8614   3.379   0.147   3.895
 1741SOL    HW1 8615   3.372   0.213   3.827
 1741SOL    HW2 8616   3.436   0.187   3.962
 1741SOL     MW 8617   3.386   0.161   3.895
 1742SOL     OW 8618   5.447   3.648   3.658
 1742SOL    HW1 8619   5.383   3.693   3.603
 1742SOL    HW2 8620   5.405   3.640   3.743
 1742SOL     MW 8621   5.434   3.653   3.661
 1743SOL     OW 8622   5.260   1.566   0.881
 1743SOL    HW1 8623   5.250   1.597   0.971
 1743SOL    HW2 8624   5.176   1.527   0.859
 1743SOL     MW 8625   5.248   1.565   0.889
 1744SOL     OW 8626   1.225   3.524   1.774
 1744SOL    HW1 8627   1.220   3.518   1.870
 1744SOL    HW2 8628   1.194   3.613   1.754
 1744SOL     MW 8629   1.220   3.535   1.784
 1745SOL     OW 8630   1.214   3.940   1.239
 1745SOL    HW1 8631   1.282   3.974   1.298
 1745SOL    HW2 8632   1.170   4.019   1.205
 1745SOL     MW 8633   1.217   3.955   1.243
 1746SOL     OW 8634   3.821   1.904   4.249
 1746SOL    HW1 8635   3.895   1.849   4.226
 1746SOL    HW2 8636   3.771   1.913   4.168
 1746SOL     MW 8637   3.824   1.898   4.236
 1747SOL     OW 8638   4.720   4.415   1.263
 1747SOL    HW1 8639   4.624   4.412   1.257
 1747SOL    HW2 8640   4.747   4.323   1.258
 1747SOL     MW 8641   4.711   4.403   1.261
 1748SOL     OW 8642   2.577   1.194   1.298
 1748SOL    HW1 8643   2.590   1.189   1.205
 1748SOL    HW2 8644   2.580   1.102   1.327
 1748SOL     MW 8645   2.579   1.181   1.290
 1749SOL     OW 8646   5.126   5.604   1.095
 1749SOL    HW1 8647   5.152   5.600   1.003
 1749SOL    HW2 8648   5.140   5.514   1.127
 1749SOL     MW 8649   5.131   5.592   1.087
 1750SOL     OW 8650   2.864   1.884   0.722
 1750SOL    HW1 8651   2.882   1.874   0.629
 1750SOL    HW2 8652   2.942   1.928   0.757
 1750SOL     MW 8653   2.876   1.888   0.715
 1751SOL     OW 8654   1.599   3.640   0.540
 1751SOL    HW1 8655   1.609   3.614   0.449
 1751SOL    HW2 8656   1.532   3.580   0.575
 1751SOL     MW 8657   1.592   3.629   0.533
 1752SOL     OW 8658   0.267   4.492   4.057
 1752SOL    HW1 8659   0.229   4.411   4.023
 1752SOL    HW2 8660   0.361   4.474   4.060
 1752SOL     MW 8661   0.274   4.479   4.053
 1753SOL     OW 8662   1.573   0.969   4.187
 1753SOL    HW1 8663   1.648   0.912   4.169
 1753SOL    HW2 8664   1.607   1.036   4.246
 1753SOL     MW 8665   1.587   0.971   4.192
 1754SOL     OW 8666   1.493   5.938   0.064
 1754SOL    HW1 8667   1.483   6.004   0.132
 1754SOL    HW2 8668   1.445   5.862   0.097
 1754SOL     MW 8669   1.486   5.937   0.077
 1755SOL     OW 8670   0.749   4.283   2.593
 1755SOL    HW1 8671   0.843   4.278   2.611
 1755SOL    HW2 8672   0.743   4.298   2.499
 1755SOL     MW 8673   0.761   4.284   2.582
 1756SOL     OW 8674   0.922   5.224   2.211
 1756SOL    HW1 8675   0.874   5.212   2.292
 1756SOL    HW2 8676   0.986   5.154   2.211
 1756SOL     MW 8677   0.923   5.213   2.221
 1757SOL     OW 8678   1.557   1.032   1.757
 1757SOL    HW1 8679   1.616   1.011   1.830
 1757SOL    HW2 8680   1.602   1.102   1.711
 1757SOL     MW 8681   1.570   1.038   1.760
 1758SOL     OW 8682   4.296   2.409   0.276
 1758SOL    HW1 8683   4.238   2.389   0.349
 1758SOL    HW2 8684   4.281   2.501   0.257
 1758SOL     MW 8685   4.287   2.418   0.283
 1759SOL     OW 8686   2.081   4.315   1.535
 1759SOL    HW1 8687   2.010   4.352   1.587
 1759SOL    HW2 8688   2.044   4.306   1.448
 1759SOL     MW 8689   2.067   4.319   1.531
 1760SOL     OW 8690   3.101   6.057   0.076
 1760SOL    HW1 8691   3.015   6.097   0.092
 1760SOL    HW2 8692   3.159   6.099   0.140
 1760SOL     MW 8693   3.097   6.068   0.086
 1761SOL     OW 8694   2.519   6.027   0.323
 1761SOL    HW1 8695   2.498   6.043   0.415
 1761SOL    HW2 8696   2.440   5.987   0.287
 1761SOL     MW 8697   2.506   6.024   0.330
 1762SOL     OW 8698   2.516   0.951   0.276
 1762SOL    HW1 8699   2.451   0.881   0.284
 1762SOL    HW2 8700   2.525   0.966   0.182
 1762SOL     MW 8701   2.508   0.944   0.265
 1763SOL     OW 8702   3.268   5.604   3.294
 1763SOL    HW1 8703   3.252   5.580   3.203
 1763SOL    HW2 8704   3.181   5.607   3.334
 1763SOL     MW 8705   3.255   5.602   3.288
 1764SOL     OW 8706   4.188   4.991   2.482
 1764SOL    HW1 8707   4.148   4.907   2.503
 1764SOL    HW2 8708   4.165   5.007   2.390
 1764SOL     MW 8709   4.180   4.982   2.474
 1765SOL     OW 8710   1.357   2.402   5.073
 1765SOL    HW1 8711   1.266   2.426   5.086
 1765SOL    HW2 8712   1.377   2.342   5.145
 1765SOL     MW 8713   1.348   2.398   5.084
 1766SOL     OW 8714   0.405   0.135   1.435
 1766SOL    HW1 8715   0.479   0.117   1.377
 1766SOL    HW2 8716   0.445   0.169   1.515
 1766SOL     MW 8717   0.419   0.138   1.438
 1767SOL     OW 8718   5.692   0.893   3.929
 1767SOL    HW1 8719   5.713   0.803   3.947
 1767SOL    HW2 8720   5.692   0.935   4.015
 1767SOL     MW 8721   5.695   0.888   3.942
 1768SOL     OW 8722   0.047   4.914   4.829
 1768SOL    HW1 8723   0.083   4.867   4.905
 1768SOL    HW2 8724   0.094   4.877   4.755
 1768SOL     MW 8725   0.058   4.903   4.830
 1769SOL     OW 8726   4.012   3.501   5.886
 1769SOL    HW1 8727   4.064   3.582   5.887
 1769SOL    HW2 8728   4.045   3.451   5.960
 1769SOL     MW 8729   4.023   3.505   5.896
 1770SOL     OW 8730   5.187   0.695   4.648
 1770SOL    HW1 8731   5.210   0.655   4.732
 1770SOL    HW2 8732   5.228   0.638   4.583
 1770SOL     MW 8733   5.195   0.683   4.650
 1771SOL     OW 8734   4.263   2.977   4.465
 1771SOL    HW1 8735   4.220   2.994   4.549
 1771SOL    HW2 8736   4.203   3.014   4.400
 1771SOL     MW 8737   4.249   2.984   4.467
 1772SOL     OW 8738   0.710   0.037   3.790
 1772SOL    HW1 8739   0.657  -0.018   3.846
 1772SOL    HW2 8740   0.647   0.096   3.747
 1772SOL     MW 8741   0.696   0.039   3.791
 1773SOL     OW 8742   0.463   6.016   3.370
 1773SOL    HW1 8743   0.528   5.949   3.390
 1773SOL    HW2 8744   0.380   5.979   3.400
 1773SOL     MW 8745   0.461   6.003   3.376
 1774SOL     OW 8746   4.440   0.779   0.490
 1774SOL    HW1 8747   4.492   0.860   0.498
 1774SOL    HW2 8748   4.362   0.806   0.442
 1774SOL     MW 8749   4.437   0.794   0.485
 1775SOL     OW 8750   0.395   5.954   0.108
 1775SOL    HW1 8751   0.407   5.943   0.203
 1775SOL    HW2 8752   0.476   5.923   0.069
 1775SOL     MW 8753   0.406   5.949   0.115
 1776SOL     OW 8754   5.200   1.637   2.876
 1776SOL    HW1 8755   5.225   1.717   2.830
 1776SOL    HW2 8756   5.188   1.572   2.807
 1776SOL     MW 8757   5.202   1.639   2.862
 1777SOL     OW 8758   2.272   4.621   0.480
 1777SOL    HW1 8759   2.336   4.674   0.527
 1777SOL    HW2 8760   2.199   4.681   0.464
 1777SOL     MW 8761   2.271   4.636   0.484
 1778SOL     OW 8762   5.411   1.575   1.803
 1778SOL    HW1 8763   5.503   1.552   1.809
 1778SOL    HW2 8764   5.366   1.509   1.856
 1778SOL     MW 8765   5.417   1.564   1.810
 1779SOL     OW 8766   5.947   0.135   0.326
 1779SOL    HW1 8767   5.875   0.142   0.388
 1779SOL    HW2 8768   6.011   0.201   0.355
 1779SOL     MW 8769   5.946   0.145   0.338
 1780SOL     OW 8770   5.015   5.780   0.345
 1780SOL    HW1 8771   5.026   5.874   0.329
 1780SOL    HW2 8772   5.101   5.743   0.324
 1780SOL     MW 8773   5.028   5.788   0.340
 1781SOL     OW 8774   1.853   2.519   5.922
 1781SOL    HW1 8775   1.837   2.613   5.914
 1781SOL    HW2 8776   1.793   2.490   5.991
 1781SOL     MW 8777   1.843   2.527   5.930
 1782SOL     OW 8778   4.018   3.848   5.103
 1782SOL    HW1 8779   4.042   3.940   5.113
 1782SOL    HW2 8780   3.937   3.838   5.154
 1782SOL     MW 8781   4.011   3.858   5.111
 1783SOL     OW 8782   1.788   3.060   1.594
 1783SOL    HW1 8783   1.877   3.090   1.613
 1783SOL    HW2 8784   1.741   3.071   1.678
 1783SOL     MW 8785   1.793   3.065   1.607
 1784SOL     OW 8786   5.225   2.987   3.223
 1784SOL    HW1 8787   5.228   2.902   3.268
 1784SOL    HW2 8788   5.300   3.035   3.258
 1784SOL     MW 8789   5.235   2.982   3.233
 1785SOL     OW 8790   0.676   3.037   2.204
 1785SOL    HW1 8791   0.752   2.989   2.238
 1785SOL    HW2 8792   0.713   3.119   2.172
 1785SOL     MW 8793   0.691   3.041   2.205
 1786SOL     OW 8794   4.287   4.311   3.732
 1786SOL    HW1 8795   4.317   4.360   3.656
 1786SOL    HW2 8796   4.336   4.348   3.806
 1786SOL     MW 8797   4.297   4.322   3.732
 1787SOL     OW 8798   2.369   2.688   4.838
 1787SOL    HW1 8799   2.378   2.593   4.834
 1787SOL    HW2 8800   2.341   2.706   4.928
 1787SOL     MW 8801   2.366   2.678   4.849
 1788SOL     OW 8802   2.173   3.784   1.904
 1788SOL    HW1 8803   2.227   3.773   1.982
 1788SOL    HW2 8804   2.174   3.879   1.889
 1788SOL     MW 8805   2.180   3.795   1.912
 1789SOL     OW 8806   5.309   2.855   2.784
 1789SOL    HW1 8807   5.329   2.948   2.800
 1789SOL    HW2 8808   5.228   2.857   2.732
 1789SOL     MW 8809   5.301   2.867   2.779
 1790SOL     OW 8810   4.827   5.558   4.434
 1790SOL    HW1 8811   4.891   5.532   4.501
 1790SOL    HW2 8812   4.832   5.489   4.369
 1790SOL     MW 8813   4.836   5.546   4.435
 1791SOL     OW 8814   3.971   0.348   3.974
 1791SOL    HW1 8815   3.954   0.306   4.059
 1791SOL    HW2 8816   4.064   0.331   3.957
 1791SOL     MW 8817   3.981   0.341   3.983
 1792SOL     OW 8818   4.142   5.072   0.745
 1792SOL    HW1 8819   4.214   5.014   0.768
 1792SOL    HW2 8820   4.177   5.124   0.672
 1792SOL     MW 8821   4.156   5.072   0.738
 1793SOL     OW 8822   1.998   1.714   4.952
 1793SOL    HW1 8823   1.986   1.770   4.874
 1793SOL    HW2 8824   1.955   1.631   4.929
 1793SOL     MW 8825   1.991   1.711   4.939
 1794SOL     OW 8826   2.981   2.501   1.510
 1794SOL    HW1 8827   3.002   2.412   1.483
 1794SOL    HW2 8828   3.030   2.557   1.450
 1794SOL     MW 8829   2.990   2.497   1.500
 1795SOL     OW 8830   2.142   4.588   5.198
 1795SOL    HW1 8831   2.057   4.566   5.237
 1795SOL    HW2 8832   2.128   4.674   5.158
 1795SOL     MW 8833   2.129   4.596   5.198
 1796SOL     OW 8834   1.190   1.210   0.608
 1796SOL    HW1 8835   1.170   1.130   0.559
 1796SOL    HW2 8836   1.163   1.189   0.698
 1796SOL     MW 8837   1.184   1.197   0.613
 1797SOL     OW 8838   4.765   1.278   1.463
 1797SOL    HW1 8839   4.718   1.195   1.455
 1797SOL    HW2 8840   4.709   1.343   1.422
 1797SOL     MW 8841   4.752   1.276   1.456
 1798SOL     OW 8842   4.929   3.144   4.145
 1798SOL    HW1 8843   4.954   3.127   4.054
 1798SOL    HW2 8844   4.961   3.068   4.194
 1798SOL     MW 8845   4.937   3.132   4.140
 1799SOL     OW 8846   5.334   5.234   3.872
 1799SOL    HW1 8847   5.363   5.143   3.874
 1799SOL    HW2 8848   5.266   5.239   3.939
 1799SOL     MW 8849   5.329   5.223   3.881
 1800SOL     OW 8850   3.036   0.397   5.890
 1800SOL    HW1 8851   3.013   0.303   5.879
 1800SOL    HW2 8852   2.962   0.435   5.937
 1800SOL     MW 8853   3.024   0.390   5.895
 1801SOL     OW 8854   5.140   3.349   6.096
 1801SOL    HW1 8855   5.093   3.412   6.151
 1801SOL    HW2 8856   5.230   3.350   6.130
 1801SOL     MW 8857   5.146   3.357   6.107
 1802SOL     OW 8858   2.416   1.615   4.663
 1802SOL    HW1 8859   2.431   1.667   4.742
 1802SOL    HW2 8860   2.322   1.625   4.646
 1802SOL     MW 8861   2.406   1.623   4.671
 1803SOL     OW 8862   1.656   0.678   4.523
 1803SOL    HW1 8863   1.727   0.711   4.468
 1803SOL    HW2 8864   1.693   0.676   4.611
 1803SOL     MW 8865   1.670   0.681   4.527
 1804SOL     OW 8866   0.490   5.045   3.225
 1804SOL    HW1 8867   0.465   4.959   3.192
 1804SOL    HW2 8868   0.578   5.032   3.261
 1804SOL     MW 8869   0.498   5.032   3.225
 1805SOL     OW 8870   5.042   1.782   5.226
 1805SOL    HW1 8871   4.960   1.806   5.181
 1805SOL    HW2 8872   5.024   1.800   5.318
 1805SOL     MW 8873   5.029   1.788   5.232
 1806SOL     OW 8874   5.524   5.746   0.341
 1806SOL    HW1 8875   5.512   5.828   0.390
 1806SOL    HW2 8876   5.619   5.737   0.332
 1806SOL     MW 8877   5.535   5.755   0.346
 1807SOL     OW 8878   4.884   2.959   3.627
 1807SOL    HW1 8879   4.806   2.960   3.572
 1807SOL    HW2 8880   4.862   2.901   3.700
 1807SOL     MW 8881   4.871   2.952   3.629
 1808SOL     OW 8882   2.962   4.380   0.786
 1808SOL    HW1 8883   2.949   4.475   0.785
 1808SOL    HW2 8884   3.043   4.366   0.738
 1808SOL     MW 8885   2.971   4.391   0.780
 1809SOL     OW 8886   3.902   5.453   0.219
 1809SOL    HW1 8887   3.898   5.363   0.187
[truncated: 940,307 more chars]
