# Supplementary material for: Identifying potential monkeypox virus inhibitors: an in silico study targeting the A42R protein
Source: Front Cell Infect Microbiol. 2024 Mar 4;14:1351737. doi: 10.3389/fcimb.2024.1351737 (PMC10945028; doi:10.3389/fcimb.2024.1351737)
Supplement: Supplementary file 2 [file DataSheet_2.zip › Supplementary_Files/ZINC000095486204/frame#04.gro]

Generated by trjconv : Protein in water t= 100000.00000
29782
    1MET      N    1   4.171   2.439   4.012
    1MET     H1    2   4.242   2.403   3.950
    1MET     H2    3   4.095   2.480   3.960
    1MET     H3    4   4.219   2.515   4.058
    1MET     CA    5   4.122   2.330   4.099
    1MET     HA    6   4.207   2.312   4.166
    1MET     CB    7   3.992   2.379   4.168
    1MET    HB1    8   4.007   2.480   4.205
    1MET    HB2    9   3.900   2.384   4.109
    1MET     CG   10   3.954   2.291   4.292
    1MET    HG1   11   4.045   2.267   4.348
    1MET    HG2   12   3.898   2.352   4.364
    1MET     SD   13   3.864   2.138   4.270
    1MET     CE   14   3.786   2.101   4.431
    1MET    HE1   15   3.723   2.012   4.425
    1MET    HE2   16   3.850   2.094   4.519
    1MET    HE3   17   3.710   2.176   4.453
    1MET      C   18   4.097   2.211   4.004
    1MET      O   19   4.070   2.225   3.885
    2ALA      N   20   4.122   2.086   4.053
    2ALA      H   21   4.151   2.085   4.150
    2ALA     CA   22   4.150   1.967   3.966
    2ALA     HA   23   4.205   2.000   3.879
    2ALA     CB   24   4.247   1.877   4.052
    2ALA    HB1   25   4.346   1.923   4.051
    2ALA    HB2   26   4.216   1.862   4.155
    2ALA    HB3   27   4.269   1.775   4.019
    2ALA      C   28   4.018   1.887   3.943
    2ALA      O   29   3.993   1.833   3.833
    3GLU      N   30   3.933   1.874   4.047
    3GLU      H   31   3.967   1.912   4.135
    3GLU     CA   32   3.815   1.784   4.051
    3GLU     HA   33   3.850   1.689   4.010
    3GLU     CB   34   3.747   1.783   4.191
    3GLU    HB1   35   3.838   1.771   4.250
    3GLU    HB2   36   3.710   1.881   4.221
    3GLU     CG   37   3.644   1.672   4.226
    3GLU    HG1   38   3.604   1.686   4.327
    3GLU    HG2   39   3.567   1.670   4.149
    3GLU     CD   40   3.711   1.534   4.232
    3GLU    OE1   41   3.834   1.527   4.261
    3GLU    OE2   42   3.640   1.437   4.214
    3GLU      C   43   3.711   1.835   3.948
    3GLU      O   44   3.653   1.763   3.867
    4TRP      N   45   3.685   1.969   3.951
    4TRP      H   46   3.718   2.021   4.031
    4TRP     CA   47   3.599   2.053   3.863
    4TRP     HA   48   3.492   2.047   3.881
    4TRP     CB   49   3.626   2.201   3.903
    4TRP    HB1   50   3.734   2.213   3.915
    4TRP    HB2   51   3.590   2.271   3.827
    4TRP     CG   52   3.540   2.252   4.014
    4TRP    CD1   53   3.584   2.310   4.131
    4TRP    HD1   54   3.687   2.336   4.147
    4TRP    CD2   55   3.394   2.262   4.019
    4TRP    NE1   56   3.480   2.362   4.197
    4TRP    HE1   57   3.496   2.405   4.286
    4TRP    CE2   58   3.361   2.325   4.146
    4TRP    CE3   59   3.285   2.218   3.947
    4TRP    HE3   60   3.303   2.155   3.861
    4TRP    CZ2   61   3.228   2.348   4.189
    4TRP    HZ2   62   3.213   2.402   4.282
    4TRP    CZ3   63   3.152   2.232   3.985
    4TRP    HZ3   64   3.072   2.192   3.923
    4TRP    CH2   65   3.123   2.309   4.102
    4TRP    HH2   66   3.018   2.327   4.120
    4TRP      C   67   3.615   2.046   3.704
    4TRP      O   68   3.526   2.071   3.631
    5HIS      N   69   3.742   2.015   3.668
    5HIS      H   70   3.809   1.995   3.741
    5HIS     CA   71   3.795   1.993   3.532
    5HIS     HA   72   3.760   2.071   3.464
    5HIS     CB   73   3.953   1.966   3.537
    5HIS    HB1   74   3.999   2.026   3.617
    5HIS    HB2   75   3.969   1.862   3.566
    5HIS     CG   76   4.020   2.000   3.407
    5HIS    ND1   77   4.039   2.130   3.359
    5HIS    CD2   78   4.055   1.914   3.309
    5HIS    HD2   79   4.043   1.807   3.301
    5HIS    CE1   80   4.094   2.116   3.239
    5HIS    HE1   81   4.111   2.205   3.180
    5HIS    NE2   82   4.103   1.990   3.204
    5HIS    HE2   83   4.131   1.957   3.112
    5HIS      C   84   3.735   1.862   3.472
    5HIS      O   85   3.743   1.837   3.351
    6LYS      N   86   3.671   1.777   3.552
    6LYS      H   87   3.681   1.794   3.651
    6LYS     CA   88   3.595   1.656   3.523
    6LYS     HA   89   3.663   1.597   3.461
    6LYS     CB   90   3.564   1.571   3.643
    6LYS    HB1   91   3.512   1.628   3.720
    6LYS    HB2   92   3.501   1.488   3.612
    6LYS     CG   93   3.693   1.510   3.704
    6LYS    HG1   94   3.732   1.440   3.630
    6LYS    HG2   95   3.766   1.590   3.719
    6LYS     CD   96   3.668   1.430   3.836
    6LYS    HD1   97   3.638   1.497   3.916
    6LYS    HD2   98   3.585   1.362   3.816
    6LYS     CE   99   3.787   1.347   3.888
    6LYS    HE1  100   3.805   1.266   3.817
    6LYS    HE2  101   3.877   1.409   3.900
    6LYS     NZ  102   3.760   1.300   4.023
    6LYS    HZ1  103   3.847   1.273   4.066
    6LYS    HZ2  104   3.721   1.369   4.086
    6LYS    HZ3  105   3.689   1.229   4.033
    6LYS      C  106   3.475   1.692   3.447
    6LYS      O  107   3.415   1.608   3.378
    7ILE      N  108   3.432   1.818   3.447
    7ILE      H  109   3.473   1.883   3.513
    7ILE     CA  110   3.335   1.877   3.355
    7ILE     HA  111   3.261   1.814   3.307
    7ILE     CB  112   3.269   1.991   3.428
    7ILE     HB  113   3.343   2.063   3.463
    7ILE    CG1  114   3.185   1.939   3.550
    7ILE   HG11  115   3.108   1.866   3.523
    7ILE   HG12  116   3.245   1.886   3.623
    7ILE    CG2  117   3.176   2.064   3.328
    7ILE   HG21  118   3.129   2.154   3.370
    7ILE   HG22  119   3.231   2.105   3.244
    7ILE   HG23  120   3.098   1.996   3.294
    7ILE     CD  121   3.117   2.055   3.632
    7ILE    HD1  122   3.048   1.999   3.695
    7ILE    HD2  123   3.193   2.114   3.683
    7ILE    HD3  124   3.053   2.115   3.567
    7ILE      C  125   3.408   1.916   3.221
    7ILE      O  126   3.367   1.861   3.122
    8ILE      N  127   3.512   2.002   3.230
    8ILE      H  128   3.526   2.055   3.314
    8ILE     CA  129   3.608   2.040   3.117
    8ILE     HA  130   3.538   2.108   3.068
    8ILE     CB  131   3.733   2.126   3.161
    8ILE     HB  132   3.804   2.080   3.229
    8ILE    CG1  133   3.707   2.261   3.242
    8ILE   HG11  134   3.647   2.239   3.331
    8ILE   HG12  135   3.803   2.304   3.270
    8ILE    CG2  136   3.834   2.153   3.037
    8ILE   HG21  137   3.919   2.209   3.076
    8ILE   HG22  138   3.862   2.058   2.992
    8ILE   HG23  139   3.779   2.209   2.961
    8ILE     CD  140   3.642   2.363   3.153
    8ILE    HD1  141   3.627   2.449   3.218
    8ILE    HD2  142   3.707   2.401   3.074
    8ILE    HD3  143   3.550   2.323   3.110
    8ILE      C  144   3.633   1.916   3.019
    8ILE      O  145   3.597   1.922   2.904
    9GLU      N  146   3.695   1.808   3.076
    9GLU      H  147   3.730   1.828   3.169
    9GLU     CA  148   3.728   1.693   3.005
    9GLU     HA  149   3.807   1.723   2.935
    9GLU     CB  150   3.803   1.596   3.097
    9GLU    HB1  151   3.858   1.646   3.177
    9GLU    HB2  152   3.718   1.546   3.143
    9GLU     CG  153   3.891   1.493   3.028
    9GLU    HG1  154   3.942   1.448   3.114
    9GLU    HG2  155   3.842   1.409   2.978
    9GLU     CD  156   3.994   1.540   2.929
    9GLU    OE1  157   4.010   1.468   2.824
    9GLU    OE2  158   4.056   1.648   2.953
    9GLU      C  159   3.621   1.618   2.924
    9GLU      O  160   3.645   1.558   2.816
   10ASP      N  161   3.501   1.632   2.975
   10ASP      H  162   3.498   1.676   3.066
   10ASP     CA  163   3.374   1.585   2.910
   10ASP     HA  164   3.388   1.481   2.881
   10ASP     CB  165   3.250   1.577   2.997
   10ASP    HB1  166   3.283   1.582   3.100
   10ASP    HB2  167   3.197   1.672   2.994
   10ASP     CG  168   3.178   1.449   2.992
   10ASP    OD1  169   3.211   1.348   3.052
   10ASP    OD2  170   3.076   1.439   2.921
   10ASP      C  171   3.343   1.672   2.780
   10ASP      O  172   3.286   1.618   2.689
   11ILE      N  173   3.371   1.804   2.789
   11ILE      H  174   3.423   1.829   2.872
   11ILE     CA  175   3.342   1.902   2.682
   11ILE     HA  176   3.267   1.855   2.618
   11ILE     CB  177   3.290   2.037   2.738
   11ILE     HB  178   3.378   2.077   2.789
   11ILE    CG1  179   3.182   2.024   2.850
   11ILE   HG11  180   3.092   2.009   2.790
   11ILE   HG12  181   3.204   1.935   2.909
   11ILE    CG2  182   3.237   2.131   2.621
   11ILE   HG21  183   3.317   2.168   2.556
   11ILE   HG22  184   3.163   2.093   2.551
   11ILE   HG23  185   3.189   2.218   2.666
   11ILE     CD  186   3.158   2.138   2.945
   11ILE    HD1  187   3.143   2.217   2.871
   11ILE    HD2  188   3.075   2.113   3.011
   11ILE    HD3  189   3.243   2.156   3.011
   11ILE      C  190   3.465   1.908   2.595
   11ILE      O  191   3.464   1.946   2.473
   12SER      N  192   3.573   1.859   2.645
   12SER      H  193   3.578   1.820   2.739
   12SER     CA  194   3.691   1.827   2.569
   12SER     HA  195   3.726   1.906   2.502
   12SER     CB  196   3.816   1.816   2.660
   12SER    HB1  197   3.808   1.726   2.722
   12SER    HB2  198   3.907   1.791   2.606
   12SER     OG  199   3.824   1.930   2.750
   12SER     HG  200   3.737   1.943   2.785
   12SER      C  201   3.680   1.699   2.482
   12SER      O  202   3.760   1.662   2.400
   13LYS      N  203   3.575   1.611   2.501
   13LYS      H  204   3.513   1.633   2.578
   13LYS     CA  205   3.530   1.509   2.410
   13LYS     HA  206   3.615   1.443   2.391
   13LYS     CB  207   3.412   1.420   2.469
   13LYS    HB1  208   3.318   1.473   2.483
   13LYS    HB2  209   3.390   1.342   2.395
   13LYS     CG  210   3.449   1.328   2.588
   13LYS    HG1  211   3.521   1.250   2.562
   13LYS    HG2  212   3.499   1.399   2.654
   13LYS     CD  213   3.333   1.266   2.647
   13LYS    HD1  214   3.272   1.349   2.682
   13LYS    HD2  215   3.279   1.210   2.570
   13LYS     CE  216   3.369   1.185   2.774
   13LYS    HE1  217   3.412   1.087   2.753
   13LYS    HE2  218   3.436   1.230   2.847
   13LYS     NZ  219   3.245   1.156   2.855
   13LYS    HZ1  220   3.174   1.124   2.789
   13LYS    HZ2  221   3.263   1.091   2.930
   13LYS    HZ3  222   3.211   1.244   2.889
   13LYS      C  223   3.501   1.566   2.265
   13LYS      O  224   3.596   1.569   2.182
   14ASN      N  225   3.378   1.610   2.232
   14ASN      H  226   3.313   1.630   2.307
   14ASN     CA  227   3.329   1.645   2.101
   14ASN     HA  228   3.378   1.566   2.044
   14ASN     CB  229   3.175   1.622   2.088
   14ASN    HB1  230   3.157   1.532   2.149
   14ASN    HB2  231   3.120   1.699   2.143
   14ASN     CG  232   3.124   1.611   1.940
   14ASN    OD1  233   3.141   1.697   1.856
   14ASN    ND2  234   3.083   1.492   1.907
   14ASN   HD21  235   3.082   1.414   1.970
   14ASN   HD22  236   3.066   1.473   1.809
   14ASN      C  237   3.379   1.785   2.064
   14ASN      O  238   3.382   1.889   2.133
   15ASN      N  239   3.420   1.797   1.935
   15ASN      H  240   3.401   1.721   1.871
   15ASN     CA  241   3.467   1.916   1.865
   15ASN     HA  242   3.545   1.960   1.928
   15ASN     CB  243   3.523   1.882   1.722
   15ASN    HB1  244   3.563   1.976   1.684
   15ASN    HB2  245   3.605   1.813   1.743
   15ASN     CG  246   3.421   1.830   1.621
   15ASN    OD1  247   3.331   1.902   1.578
   15ASN    ND2  248   3.437   1.707   1.580
   15ASN   HD21  249   3.502   1.639   1.613
   15ASN   HD22  250   3.386   1.665   1.503
   15ASN      C  251   3.370   2.031   1.851
   15ASN      O  252   3.404   2.150   1.851
   16LYS      N  253   3.238   2.005   1.836
   16LYS      H  254   3.224   1.905   1.837
   16LYS     CA  255   3.128   2.100   1.825
   16LYS     HA  256   3.148   2.146   1.729
   16LYS     CB  257   3.006   2.008   1.810
   16LYS    HB1  258   2.929   2.064   1.757
   16LYS    HB2  259   3.032   1.923   1.748
   16LYS     CG  260   2.941   1.953   1.941
   16LYS    HG1  261   3.002   1.884   2.000
   16LYS    HG2  262   2.903   2.030   2.008
   16LYS     CD  263   2.809   1.873   1.915
   16LYS    HD1  264   2.729   1.935   1.876
   16LYS    HD2  265   2.831   1.806   1.832
   16LYS     CE  266   2.749   1.806   2.032
   16LYS    HE1  267   2.819   1.736   2.077
   16LYS    HE2  268   2.716   1.876   2.107
   16LYS     NZ  269   2.625   1.729   1.985
   16LYS    HZ1  270   2.622   1.687   1.893
   16LYS    HZ2  271   2.589   1.667   2.055
   16LYS    HZ3  272   2.550   1.796   1.980
   16LYS      C  273   3.118   2.221   1.922
   16LYS      O  274   3.052   2.319   1.904
   17PHE      N  275   3.179   2.194   2.041
   17PHE      H  276   3.229   2.106   2.048
   17PHE     CA  277   3.209   2.294   2.149
   17PHE     HA  278   3.131   2.369   2.137
   17PHE     CB  279   3.187   2.234   2.289
   17PHE    HB1  280   3.276   2.178   2.316
   17PHE    HB2  281   3.195   2.315   2.361
   17PHE     CG  282   3.056   2.160   2.298
   17PHE    CD1  283   2.934   2.226   2.271
   17PHE    HD1  284   2.929   2.331   2.246
   17PHE    CD2  285   3.062   2.020   2.325
   17PHE    HD2  286   3.154   1.970   2.350
   17PHE    CE1  287   2.812   2.148   2.278
   17PHE    HE1  288   2.713   2.185   2.254
   17PHE    CE2  289   2.943   1.947   2.328
   17PHE    HE2  290   2.954   1.842   2.353
   17PHE     CZ  291   2.817   2.010   2.304
   17PHE     HZ  292   2.722   1.959   2.298
   17PHE      C  293   3.348   2.364   2.134
   17PHE      O  294   3.450   2.298   2.126
   18GLU      N  295   3.340   2.494   2.153
   18GLU      H  296   3.258   2.539   2.190
   18GLU     CA  297   3.453   2.584   2.118
   18GLU     HA  298   3.513   2.540   2.038
   18GLU     CB  299   3.400   2.722   2.067
   18GLU    HB1  300   3.332   2.692   1.987
   18GLU    HB2  301   3.340   2.772   2.143
   18GLU     CG  302   3.500   2.820   2.009
   18GLU    HG1  303   3.440   2.901   1.968
   18GLU    HG2  304   3.558   2.883   2.077
   18GLU     CD  305   3.614   2.763   1.927
   18GLU    OE1  306   3.730   2.808   1.941
   18GLU    OE2  307   3.597   2.678   1.836
   18GLU      C  308   3.531   2.610   2.244
   18GLU      O  309   3.660   2.610   2.244
   19ASP      N  310   3.466   2.634   2.356
   19ASP      H  311   3.365   2.634   2.363
   19ASP     CA  312   3.514   2.690   2.476
   19ASP     HA  313   3.604   2.632   2.498
   19ASP     CB  314   3.535   2.839   2.469
   19ASP    HB1  315   3.502   2.887   2.377
   19ASP    HB2  316   3.480   2.896   2.544
   19ASP     CG  317   3.686   2.870   2.482
   19ASP    OD1  318   3.762   2.826   2.571
   19ASP    OD2  319   3.726   2.942   2.389
   19ASP      C  320   3.421   2.659   2.595
   19ASP      O  321   3.302   2.645   2.569
   20ALA      N  322   3.475   2.658   2.715
   20ALA      H  323   3.575   2.671   2.721
   20ALA     CA  324   3.397   2.645   2.838
   20ALA     HA  325   3.315   2.716   2.829
   20ALA     CB  326   3.338   2.504   2.848
   20ALA    HB1  327   3.278   2.493   2.938
   20ALA    HB2  328   3.262   2.483   2.773
   20ALA    HB3  329   3.415   2.426   2.850
   20ALA      C  330   3.485   2.686   2.959
   20ALA      O  331   3.606   2.679   2.954
   21ALA      N  332   3.429   2.736   3.067
   21ALA      H  333   3.328   2.740   3.066
   21ALA     CA  334   3.498   2.772   3.190
   21ALA     HA  335   3.577   2.699   3.207
   21ALA     CB  336   3.551   2.913   3.177
   21ALA    HB1  337   3.613   2.938   3.263
   21ALA    HB2  338   3.625   2.914   3.097
   21ALA    HB3  339   3.472   2.987   3.168
   21ALA      C  340   3.410   2.753   3.314
   21ALA      O  341   3.286   2.763   3.306
   22ILE      N  342   3.455   2.700   3.430
   22ILE      H  343   3.552   2.672   3.426
   22ILE     CA  344   3.387   2.687   3.557
   22ILE     HA  345   3.281   2.693   3.530
   22ILE     CB  346   3.423   2.555   3.628
   22ILE     HB  347   3.523   2.563   3.669
   22ILE    CG1  348   3.409   2.433   3.545
   22ILE   HG11  349   3.477   2.439   3.460
   22ILE   HG12  350   3.460   2.356   3.601
   22ILE    CG2  351   3.331   2.537   3.753
   22ILE   HG21  352   3.229   2.517   3.721
   22ILE   HG22  353   3.355   2.450   3.815
   22ILE   HG23  354   3.328   2.626   3.816
   22ILE     CD  355   3.275   2.381   3.496
   22ILE    HD1  356   3.214   2.352   3.582
   22ILE    HD2  357   3.226   2.459   3.438
   22ILE    HD3  358   3.284   2.289   3.439
   22ILE      C  359   3.441   2.810   3.640
   22ILE      O  360   3.563   2.817   3.665
   23VAL      N  361   3.353   2.894   3.687
   23VAL      H  362   3.255   2.874   3.671
   23VAL     CA  363   3.389   3.016   3.758
   23VAL     HA  364   3.493   3.008   3.790
   23VAL     CB  365   3.369   3.132   3.656
   23VAL     HB  366   3.264   3.163   3.660
   23VAL    CG1  367   3.439   3.261   3.708
   23VAL   HG11  368   3.417   3.291   3.811
   23VAL   HG12  369   3.547   3.245   3.713
   23VAL   HG13  370   3.419   3.351   3.650
   23VAL    CG2  371   3.416   3.102   3.511
   23VAL   HG21  372   3.355   3.030   3.456
   23VAL   HG22  373   3.440   3.192   3.455
   23VAL   HG23  374   3.513   3.058   3.531
   23VAL      C  375   3.321   3.031   3.896
   23VAL      O  376   3.201   2.996   3.909
   24ASP      N  377   3.388   3.093   3.997
   24ASP      H  378   3.477   3.137   3.978
   24ASP     CA  379   3.323   3.125   4.121
   24ASP     HA  380   3.268   3.037   4.155
   24ASP     CB  381   3.436   3.128   4.236
   24ASP    HB1  382   3.500   3.040   4.226
   24ASP    HB2  383   3.508   3.205   4.210
   24ASP     CG  384   3.382   3.169   4.371
   24ASP    OD1  385   3.327   3.084   4.446
   24ASP    OD2  386   3.383   3.287   4.402
   24ASP      C  387   3.236   3.255   4.109
   24ASP      O  388   3.253   3.334   4.016
   25TYR      N  389   3.139   3.271   4.202
   25TYR      H  390   3.135   3.199   4.272
   25TYR     CA  391   3.059   3.391   4.208
   25TYR     HA  392   3.106   3.474   4.155
   25TYR     CB  393   2.924   3.374   4.135
   25TYR    HB1  394   2.864   3.464   4.119
   25TYR    HB2  395   2.949   3.344   4.033
   25TYR     CG  396   2.816   3.270   4.181
   25TYR    CD1  397   2.807   3.132   4.137
   25TYR    HD1  398   2.883   3.086   4.076
   25TYR    CD2  399   2.712   3.318   4.262
   25TYR    HD2  400   2.714   3.423   4.289
   25TYR    CE1  401   2.706   3.052   4.193
   25TYR    HE1  402   2.703   2.944   4.182
   25TYR    CE2  403   2.604   3.236   4.303
   25TYR    HE2  404   2.524   3.270   4.367
   25TYR     CZ  405   2.599   3.103   4.268
   25TYR     OH  406   2.501   3.032   4.326
   25TYR     HH  407   2.504   2.940   4.305
   25TYR      C  408   3.042   3.458   4.345
   25TYR      O  409   2.976   3.559   4.355
   26LYS      N  410   3.104   3.397   4.447
   26LYS      H  411   3.186   3.338   4.433
   26LYS     CA  412   3.060   3.426   4.577
   26LYS     HA  413   3.049   3.534   4.585
   26LYS     CB  414   2.923   3.344   4.595
   26LYS    HB1  415   2.866   3.380   4.680
   26LYS    HB2  416   2.855   3.364   4.512
   26LYS     CG  417   2.948   3.191   4.621
   26LYS    HG1  418   3.033   3.159   4.562
   26LYS    HG2  419   2.986   3.175   4.722
   26LYS     CD  420   2.830   3.104   4.589
   26LYS    HD1  421   2.795   3.127   4.488
   26LYS    HD2  422   2.865   3.000   4.587
   26LYS     CE  423   2.732   3.121   4.697
   26LYS    HE1  424   2.771   3.075   4.789
   26LYS    HE2  425   2.707   3.225   4.714
   26LYS     NZ  426   2.614   3.037   4.683
   26LYS    HZ1  427   2.643   2.949   4.642
   26LYS    HZ2  428   2.587   3.018   4.778
   26LYS    HZ3  429   2.538   3.066   4.622
   26LYS      C  430   3.166   3.392   4.687
   26LYS      O  431   3.133   3.417   4.801
   27THR      N  432   3.290   3.344   4.660
   27THR      H  433   3.318   3.325   4.565
   27THR     CA  434   3.403   3.331   4.747
   27THR     HA  435   3.377   3.378   4.841
   27THR     CB  436   3.435   3.177   4.789
   27THR     HB  437   3.514   3.176   4.864
   27THR    OG1  438   3.476   3.096   4.679
   27THR    HG1  439   3.420   3.114   4.605
   27THR    CG2  440   3.314   3.121   4.867
   27THR   HG21  441   3.331   3.024   4.914
   27THR   HG22  442   3.296   3.184   4.954
   27THR   HG23  443   3.224   3.118   4.807
   27THR      C  444   3.525   3.404   4.693
   27THR      O  445   3.608   3.447   4.776
   28THR      N  446   3.545   3.416   4.561
   28THR      H  447   3.479   3.367   4.503
   28THR     CA  448   3.666   3.470   4.498
   28THR     HA  449   3.703   3.554   4.556
   28THR     CB  450   3.779   3.359   4.507
   28THR     HB  451   3.794   3.324   4.610
   28THR    OG1  452   3.906   3.416   4.469
   28THR    HG1  453   3.978   3.369   4.509
   28THR    CG2  454   3.750   3.234   4.427
   28THR   HG21  455   3.823   3.154   4.435
   28THR   HG22  456   3.655   3.189   4.454
   28THR   HG23  457   3.740   3.251   4.319
   28THR      C  458   3.646   3.526   4.355
   28THR      O  459   3.716   3.620   4.321
   29LYS      N  460   3.544   3.481   4.280
   29LYS      H  461   3.491   3.398   4.304
   29LYS     CA  462   3.502   3.535   4.150
   29LYS     HA  463   3.415   3.476   4.121
   29LYS     CB  464   3.451   3.681   4.155
   29LYS    HB1  465   3.535   3.738   4.194
   29LYS    HB2  466   3.436   3.723   4.056
   29LYS     CG  467   3.320   3.710   4.234
   29LYS    HG1  468   3.249   3.760   4.168
   29LYS    HG2  469   3.273   3.613   4.246
   29LYS     CD  470   3.347   3.778   4.364
   29LYS    HD1  471   3.408   3.714   4.428
   29LYS    HD2  472   3.394   3.876   4.354
   29LYS     CE  473   3.214   3.793   4.437
   29LYS    HE1  474   3.131   3.833   4.380
   29LYS    HE2  475   3.175   3.697   4.471
   29LYS     NZ  476   3.221   3.871   4.557
   29LYS    HZ1  477   3.135   3.862   4.609
   29LYS    HZ2  478   3.303   3.846   4.610
   29LYS    HZ3  479   3.230   3.968   4.530
   29LYS      C  480   3.602   3.501   4.038
   29LYS      O  481   3.574   3.523   3.919
   30ASN      N  482   3.712   3.435   4.075
   30ASN      H  483   3.718   3.431   4.176
   30ASN     CA  484   3.817   3.379   3.990
   30ASN     HA  485   3.837   3.456   3.916
   30ASN     CB  486   3.935   3.351   4.081
   30ASN    HB1  487   3.901   3.303   4.173
   30ASN    HB2  488   4.000   3.276   4.038
   30ASN     CG  489   4.020   3.476   4.116
   30ASN    OD1  490   4.074   3.537   4.024
   30ASN    ND2  491   4.033   3.509   4.242
   30ASN   HD21  492   3.989   3.456   4.316
   30ASN   HD22  493   4.071   3.599   4.265
   30ASN      C  494   3.774   3.253   3.916
   30ASN      O  495   3.684   3.185   3.969
   31VAL      N  496   3.836   3.226   3.801
   31VAL      H  497   3.911   3.285   3.768
   31VAL     CA  498   3.814   3.097   3.720
   31VAL     HA  499   3.707   3.078   3.718
   31VAL     CB  500   3.860   3.108   3.572
   31VAL     HB  501   3.966   3.131   3.582
   31VAL    CG1  502   3.839   2.973   3.498
   31VAL   HG11  503   3.874   2.982   3.395
   31VAL   HG12  504   3.899   2.896   3.547
   31VAL   HG13  505   3.734   2.944   3.494
   31VAL    CG2  506   3.794   3.223   3.490
   31VAL   HG21  507   3.820   3.217   3.384
   31VAL   HG22  508   3.687   3.226   3.509
   31VAL   HG23  509   3.839   3.318   3.518
   31VAL      C  510   3.881   2.982   3.797
   31VAL      O  511   3.996   2.993   3.840
   32LEU      N  512   3.802   2.875   3.806
   32LEU      H  513   3.710   2.872   3.764
   32LEU     CA  514   3.824   2.759   3.895
   32LEU     HA  515   3.898   2.783   3.971
   32LEU     CB  516   3.691   2.714   3.959
   32LEU    HB1  517   3.615   2.700   3.882
   32LEU    HB2  518   3.695   2.613   3.999
   32LEU     CG  519   3.618   2.805   4.059
   32LEU     HG  520   3.597   2.902   4.013
   32LEU    CD1  521   3.495   2.735   4.118
   32LEU   HD11  522   3.427   2.709   4.037
   32LEU   HD12  523   3.533   2.652   4.176
   32LEU   HD13  524   3.446   2.802   4.189
   32LEU    CD2  525   3.710   2.851   4.174
   32LEU   HD21  526   3.758   2.772   4.232
   32LEU   HD22  527   3.784   2.921   4.137
   32LEU   HD23  528   3.654   2.906   4.250
   32LEU      C  529   3.880   2.645   3.809
   32LEU      O  530   3.963   2.574   3.858
   33ALA      N  531   3.822   2.615   3.692
   33ALA      H  532   3.748   2.675   3.660
   33ALA     CA  533   3.877   2.523   3.596
   33ALA     HA  534   3.986   2.515   3.599
   33ALA     CB  535   3.819   2.382   3.619
   33ALA    HB1  536   3.879   2.311   3.563
   33ALA    HB2  537   3.809   2.350   3.722
   33ALA    HB3  538   3.719   2.380   3.574
   33ALA      C  539   3.839   2.566   3.455
   33ALA      O  540   3.722   2.568   3.418
   34ALA      N  541   3.938   2.596   3.375
   34ALA      H  542   4.035   2.600   3.403
   34ALA     CA  543   3.932   2.619   3.235
   34ALA     HA  544   3.845   2.577   3.185
   34ALA     CB  545   3.908   2.770   3.206
   34ALA    HB1  546   3.809   2.793   3.244
   34ALA    HB2  547   3.980   2.839   3.250
   34ALA    HB3  548   3.899   2.788   3.099
   34ALA      C  549   4.062   2.565   3.165
   34ALA      O  550   4.164   2.547   3.237
   35ILE      N  551   4.064   2.562   3.029
   35ILE      H  552   3.981   2.575   2.973
   35ILE     CA  553   4.189   2.539   2.961
   35ILE     HA  554   4.262   2.481   3.017
   35ILE     CB  555   4.165   2.483   2.819
   35ILE     HB  556   4.084   2.543   2.779
   35ILE    CG1  557   4.103   2.342   2.827
   35ILE   HG11  558   4.008   2.353   2.880
   35ILE   HG12  559   4.079   2.306   2.727
   35ILE    CG2  560   4.271   2.492   2.713
   35ILE   HG21  561   4.249   2.423   2.631
   35ILE   HG22  562   4.288   2.591   2.671
   35ILE   HG23  563   4.361   2.461   2.766
   35ILE     CD  564   4.191   2.228   2.874
   35ILE    HD1  565   4.244   2.248   2.967
   35ILE    HD2  566   4.147   2.132   2.902
   35ILE    HD3  567   4.269   2.201   2.802
   35ILE      C  568   4.254   2.679   2.942
   35ILE      O  569   4.188   2.774   2.897
   36PRO      N  570   4.380   2.696   2.984
   36PRO     CA  571   4.453   2.826   2.972
   36PRO     HA  572   4.409   2.900   3.038
   36PRO     CB  573   4.586   2.807   3.033
   36PRO    HB1  574   4.661   2.864   2.979
   36PRO    HB2  575   4.577   2.849   3.133
   36PRO     CG  576   4.608   2.662   3.056
   36PRO    HG1  577   4.684   2.629   2.985
   36PRO    HG2  578   4.656   2.640   3.151
   36PRO     CD  579   4.475   2.597   3.035
   36PRO    HD1  580   4.483   2.508   2.972
   36PRO    HD2  581   4.433   2.562   3.130
   36PRO      C  582   4.464   2.883   2.831
   36PRO      O  583   4.446   2.808   2.734
   37ASN      N  584   4.496   3.013   2.812
   37ASN      H  585   4.518   3.062   2.897
   37ASN     CA  586   4.522   3.090   2.699
   37ASN     HA  587   4.553   3.188   2.733
   37ASN     CB  588   4.642   3.035   2.609
   37ASN    HB1  589   4.705   2.986   2.684
   37ASN    HB2  590   4.600   2.968   2.535
   37ASN     CG  591   4.729   3.144   2.539
   37ASN    OD1  592   4.687   3.198   2.433
   37ASN    ND2  593   4.847   3.176   2.598
   37ASN   HD21  594   4.859   3.130   2.687
   37ASN   HD22  595   4.924   3.226   2.555
   37ASN      C  596   4.402   3.120   2.607
   37ASN      O  597   4.401   3.218   2.535
   38ARG      N  598   4.291   3.047   2.640
   38ARG      H  599   4.303   2.964   2.698
   38ARG     CA  600   4.161   3.079   2.590
   38ARG     HA  601   4.164   3.113   2.487
   38ARG     CB  602   4.077   2.945   2.619
   38ARG    HB1  603   4.074   2.939   2.728
   38ARG    HB2  604   3.980   2.965   2.574
   38ARG     CG  605   4.137   2.808   2.559
   38ARG    HG1  606   4.238   2.788   2.595
   38ARG    HG2  607   4.077   2.720   2.586
   38ARG     CD  608   4.144   2.815   2.403
   38ARG    HD1  609   4.213   2.897   2.387
   38ARG    HD2  610   4.175   2.722   2.356
   38ARG     NE  611   4.017   2.837   2.337
   38ARG     HE  612   3.939   2.840   2.402
   38ARG     CZ  613   3.982   2.828   2.212
   38ARG    NH1  614   4.061   2.795   2.114
   38ARG   HH11  615   4.160   2.786   2.130
   38ARG   HH12  616   4.037   2.780   2.015
   38ARG    NH2  617   3.856   2.855   2.184
   38ARG   HH21  618   3.796   2.879   2.262
   38ARG   HH22  619   3.816   2.841   2.092
   38ARG      C  620   4.104   3.203   2.657
   38ARG      O  621   4.155   3.259   2.756
   39THR      N  622   3.998   3.269   2.605
   39THR      H  623   3.959   3.220   2.526
   39THR     CA  624   3.935   3.398   2.645
   39THR     HA  625   4.019   3.463   2.672
   39THR     CB  626   3.872   3.469   2.534
   39THR     HB  627   3.812   3.558   2.554
   39THR    OG1  628   3.772   3.386   2.481
   39THR    HG1  629   3.810   3.304   2.453
   39THR    CG2  630   3.962   3.501   2.414
   39THR   HG21  631   3.896   3.530   2.331
   39THR   HG22  632   4.035   3.580   2.430
   39THR   HG23  633   4.011   3.408   2.386
   39THR      C  634   3.849   3.371   2.769
   39THR      O  635   3.845   3.457   2.864
   40PHE      N  636   3.784   3.252   2.781
   40PHE      H  637   3.791   3.185   2.707
   40PHE     CA  638   3.705   3.217   2.899
   40PHE     HA  639   3.646   3.306   2.920
   40PHE     CB  640   3.605   3.104   2.864
   40PHE    HB1  641   3.661   3.021   2.819
   40PHE    HB2  642   3.562   3.060   2.954
   40PHE     CG  643   3.476   3.145   2.786
   40PHE    CD1  644   3.384   3.050   2.763
   40PHE    HD1  645   3.407   2.949   2.793
   40PHE    CD2  646   3.444   3.278   2.749
   40PHE    HD2  647   3.515   3.353   2.781
   40PHE    CE1  648   3.262   3.081   2.700
   40PHE    HE1  649   3.200   2.995   2.681
   40PHE    CE2  650   3.319   3.311   2.692
   40PHE    HE2  651   3.294   3.412   2.663
   40PHE     CZ  652   3.223   3.212   2.664
   40PHE     HZ  653   3.126   3.236   2.623
   40PHE      C  654   3.795   3.176   3.011
   40PHE      O  655   3.747   3.175   3.122
   41ALA      N  656   3.921   3.145   2.993
   41ALA      H  657   3.945   3.155   2.896
   41ALA     CA  658   4.022   3.148   3.101
   41ALA     HA  659   3.994   3.092   3.190
   41ALA     CB  660   4.156   3.080   3.049
   41ALA    HB1  661   4.220   3.036   3.126
   41ALA    HB2  662   4.131   3.007   2.972
   41ALA    HB3  663   4.210   3.155   2.993
   41ALA      C  664   4.068   3.292   3.145
   41ALA      O  665   4.166   3.313   3.224
   42LYS      N  666   4.012   3.395   3.092
   42LYS      H  667   3.936   3.380   3.026
   42LYS     CA  668   4.047   3.533   3.130
   42LYS     HA  669   4.097   3.535   3.227
   42LYS     CB  670   4.135   3.574   3.010
   42LYS    HB1  671   4.079   3.553   2.919
   42LYS    HB2  672   4.135   3.683   3.014
   42LYS     CG  673   4.283   3.520   3.005
   42LYS    HG1  674   4.339   3.538   3.097
   42LYS    HG2  675   4.277   3.412   2.987
   42LYS     CD  676   4.371   3.581   2.888
   42LYS    HD1  677   4.371   3.689   2.907
   42LYS    HD2  678   4.475   3.552   2.894
   42LYS     CE  679   4.333   3.535   2.749
   42LYS    HE1  680   4.358   3.430   2.740
   42LYS    HE2  681   4.227   3.547   2.725
   42LYS     NZ  682   4.403   3.616   2.654
   42LYS    HZ1  683   4.495   3.628   2.695
   42LYS    HZ2  684   4.413   3.586   2.558
   42LYS    HZ3  685   4.360   3.707   2.644
   42LYS      C  686   3.922   3.621   3.147
   42LYS      O  687   3.925   3.736   3.105
   43ILE      N  688   3.815   3.570   3.206
   43ILE      H  689   3.810   3.474   3.237
   43ILE     CA  690   3.705   3.654   3.255
   43ILE     HA  691   3.680   3.729   3.181
   43ILE     CB  692   3.581   3.563   3.280
   43ILE     HB  693   3.611   3.487   3.352
   43ILE    CG1  694   3.536   3.478   3.161
   43ILE   HG11  695   3.478   3.544   3.096
   43ILE   HG12  696   3.619   3.446   3.098
   43ILE    CG2  697   3.454   3.641   3.337
   43ILE   HG21  698   3.427   3.724   3.272
   43ILE   HG22  699   3.369   3.575   3.355
   43ILE   HG23  700   3.475   3.688   3.434
   43ILE     CD  701   3.460   3.354   3.201
   43ILE    HD1  702   3.433   3.292   3.116
   43ILE    HD2  703   3.519   3.289   3.266
   43ILE    HD3  704   3.366   3.364   3.255
   43ILE      C  705   3.746   3.730   3.382
   43ILE      O  706   3.798   3.670   3.478
   44ASN      N  707   3.715   3.856   3.384
   44ASN      H  708   3.672   3.893   3.301
   44ASN     CA  709   3.742   3.950   3.493
   44ASN     HA  710   3.847   3.953   3.521
   44ASN     CB  711   3.714   4.097   3.457
   44ASN    HB1  712   3.765   4.125   3.365
   44ASN    HB2  713   3.606   4.115   3.456
   44ASN     CG  714   3.764   4.198   3.559
   44ASN    OD1  715   3.686   4.244   3.639
   44ASN    ND2  716   3.893   4.229   3.553
   44ASN   HD21  717   3.944   4.190   3.475
   44ASN   HD22  718   3.932   4.304   3.608
   44ASN      C  719   3.655   3.921   3.623
   44ASN      O  720   3.533   3.906   3.602
   45PRO      N  721   3.707   3.905   3.746
   45PRO     CA  722   3.636   3.878   3.871
   45PRO     HA  723   3.573   3.791   3.852
   45PRO     CB  724   3.744   3.840   3.971
   45PRO    HB1  725   3.714   3.857   4.074
   45PRO    HB2  726   3.757   3.732   3.966
   45PRO     CG  727   3.869   3.906   3.913
   45PRO    HG1  728   3.876   4.005   3.956
   45PRO    HG2  729   3.957   3.846   3.937
   45PRO     CD  730   3.856   3.903   3.764
   45PRO    HD1  731   3.903   3.989   3.715
   45PRO    HD2  732   3.902   3.814   3.722
   45PRO      C  733   3.537   3.985   3.916
   45PRO      O  734   3.455   3.960   4.005
   46GLY      N  735   3.540   4.095   3.850
   46GLY      H  736   3.620   4.108   3.790
   46GLY     CA  737   3.458   4.210   3.879
   46GLY    HA1  738   3.402   4.206   3.972
   46GLY    HA2  739   3.509   4.306   3.872
   46GLY      C  740   3.354   4.220   3.773
   46GLY      O  741   3.248   4.267   3.810
   47GLU      N  742   3.358   4.150   3.659
   47GLU      H  743   3.443   4.104   3.629
   47GLU     CA  744   3.252   4.141   3.559
   47GLU     HA  745   3.193   4.233   3.555
   47GLU     CB  746   3.332   4.115   3.432
   47GLU    HB1  747   3.417   4.183   3.433
   47GLU    HB2  748   3.377   4.015   3.435
   47GLU     CG  749   3.263   4.114   3.300
   47GLU    HG1  750   3.330   4.079   3.221
   47GLU    HG2  751   3.183   4.040   3.302
   47GLU     CD  752   3.208   4.246   3.263
   47GLU    OE1  753   3.264   4.354   3.293
   47GLU    OE2  754   3.099   4.246   3.199
   47GLU      C  755   3.158   4.017   3.587
   47GLU      O  756   3.054   4.008   3.525
   48VAL      N  757   3.192   3.927   3.677
   48VAL      H  758   3.277   3.949   3.728
   48VAL     CA  759   3.095   3.823   3.716
   48VAL     HA  760   3.038   3.787   3.630
   48VAL     CB  761   3.166   3.702   3.772
   48VAL     HB  762   3.100   3.640   3.833
   48VAL    CG1  763   3.208   3.604   3.655
   48VAL   HG11  764   3.117   3.555   3.620
   48VAL   HG12  765   3.242   3.669   3.574
   48VAL   HG13  766   3.278   3.521   3.664
   48VAL    CG2  767   3.289   3.731   3.853
   48VAL   HG21  768   3.269   3.801   3.934
   48VAL   HG22  769   3.325   3.638   3.898
   48VAL   HG23  770   3.379   3.771   3.805
   48VAL      C  771   2.999   3.877   3.820
   48VAL      O  772   2.885   3.829   3.815
   49ILE      N  773   3.037   3.979   3.898
   49ILE      H  774   3.129   4.018   3.884
   49ILE     CA  775   2.949   4.042   3.999
   49ILE     HA  776   2.943   3.952   4.060
   49ILE     CB  777   3.018   4.148   4.092
   49ILE     HB  778   3.062   4.214   4.018
   49ILE    CG1  779   3.154   4.097   4.153
   49ILE   HG11  780   3.121   4.025   4.228
   49ILE   HG12  781   3.218   4.041   4.084
   49ILE    CG2  782   2.921   4.208   4.201
   49ILE   HG21  783   2.879   4.126   4.259
   49ILE   HG22  784   2.966   4.279   4.269
   49ILE   HG23  785   2.850   4.260   4.137
   49ILE     CD  786   3.231   4.216   4.210
   49ILE    HD1  787   3.252   4.284   4.127
   49ILE    HD2  788   3.174   4.266   4.288
   49ILE    HD3  789   3.328   4.179   4.243
   49ILE      C  790   2.809   4.090   3.948
   49ILE      O  791   2.703   4.053   4.001
   50PRO      N  792   2.810   4.186   3.847
   50PRO     CA  793   2.677   4.236   3.793
   50PRO     HA  794   2.624   4.292   3.869
   50PRO     CB  795   2.718   4.330   3.681
   50PRO    HB1  796   2.698   4.281   3.586
   50PRO    HB2  797   2.659   4.422   3.677
   50PRO     CG  798   2.869   4.355   3.685
   50PRO    HG1  799   2.911   4.358   3.585
   50PRO    HG2  800   2.889   4.452   3.729
   50PRO     CD  801   2.926   4.254   3.782
   50PRO    HD1  802   2.985   4.181   3.726
   50PRO    HD2  803   2.994   4.310   3.846
   50PRO      C  804   2.583   4.123   3.749
   50PRO      O  805   2.458   4.137   3.754
   51LEU      N  806   2.638   4.007   3.702
   51LEU      H  807   2.739   4.001   3.695
   51LEU     CA  808   2.554   3.903   3.636
   51LEU     HA  809   2.512   3.955   3.550
   51LEU     CB  810   2.637   3.790   3.570
   51LEU    HB1  811   2.667   3.727   3.653
   51LEU    HB2  812   2.575   3.727   3.507
   51LEU     CG  813   2.760   3.830   3.476
   51LEU     HG  814   2.822   3.884   3.547
   51LEU    CD1  815   2.839   3.706   3.435
   51LEU   HD11  816   2.936   3.743   3.402
   51LEU   HD12  817   2.849   3.638   3.520
   51LEU   HD13  818   2.796   3.650   3.352
   51LEU    CD2  819   2.718   3.914   3.357
   51LEU   HD21  820   2.655   3.995   3.392
   51LEU   HD22  821   2.803   3.958   3.305
   51LEU   HD23  822   2.660   3.856   3.286
   51LEU      C  823   2.456   3.828   3.725
   51LEU      O  824   2.346   3.796   3.689
   52ILE      N  825   2.493   3.818   3.857
   52ILE      H  826   2.586   3.846   3.882
   52ILE     CA  827   2.414   3.765   3.971
   52ILE     HA  828   2.329   3.716   3.923
   52ILE     CB  829   2.493   3.648   4.031
   52ILE     HB  830   2.434   3.621   4.119
   52ILE    CG1  831   2.652   3.677   4.063
   52ILE   HG11  832   2.700   3.581   4.040
   52ILE   HG12  833   2.694   3.753   3.997
   52ILE    CG2  834   2.475   3.524   3.943
   52ILE   HG21  835   2.522   3.438   3.991
   52ILE   HG22  836   2.369   3.502   3.938
   52ILE   HG23  837   2.513   3.528   3.841
   52ILE     CD  838   2.671   3.699   4.216
   52ILE    HD1  839   2.775   3.680   4.241
   52ILE    HD2  840   2.668   3.803   4.249
   52ILE    HD3  841   2.616   3.637   4.287
   52ILE      C  842   2.368   3.875   4.070
   52ILE      O  843   2.329   3.841   4.185
   53THR      N  844   2.371   4.001   4.036
   53THR      H  845   2.388   4.013   3.937
   53THR     CA  846   2.319   4.109   4.123
   53THR     HA  847   2.252   4.067   4.198
   53THR     CB  848   2.432   4.174   4.200
   53THR     HB  849   2.402   4.262   4.255
   53THR    OG1  850   2.537   4.216   4.120
   53THR    HG1  851   2.589   4.142   4.092
   53THR    CG2  852   2.494   4.078   4.298
   53THR   HG21  853   2.421   4.025   4.359
   53THR   HG22  854   2.547   3.995   4.251
   53THR   HG23  855   2.569   4.126   4.361
   53THR      C  856   2.238   4.210   4.046
   53THR      O  857   2.186   4.294   4.122
   54ASN      N  858   2.219   4.201   3.914
   54ASN      H  859   2.279   4.141   3.859
   54ASN     CA  860   2.126   4.296   3.838
   54ASN     HA  861   2.044   4.308   3.909
   54ASN     CB  862   2.202   4.423   3.801
   54ASN    HB1  863   2.276   4.454   3.875
   54ASN    HB2  864   2.256   4.400   3.710
   54ASN     CG  865   2.119   4.537   3.760
   54ASN    OD1  866   2.070   4.540   3.645
   54ASN    ND2  867   2.102   4.637   3.849
   54ASN   HD21  868   2.139   4.629   3.942
   54ASN   HD22  869   2.057   4.721   3.815
   54ASN      C  870   2.070   4.224   3.715
   54ASN      O  871   2.141   4.145   3.651
   55HIS      N  872   1.935   4.240   3.701
   55HIS      H  873   1.884   4.305   3.757
   55HIS     CA  874   1.841   4.174   3.601
   55HIS     HA  875   1.873   4.072   3.582
   55HIS     CB  876   1.699   4.165   3.661
   55HIS    HB1  877   1.631   4.113   3.593
   55HIS    HB2  878   1.688   4.100   3.748
   55HIS     CG  879   1.630   4.292   3.715
   55HIS    ND1  880   1.623   4.402   3.635
   55HIS    CD2  881   1.563   4.322   3.833
   55HIS    HD2  882   1.543   4.258   3.919
   55HIS    CE1  883   1.544   4.494   3.698
   55HIS    HE1  884   1.499   4.574   3.641
   55HIS    NE2  885   1.513   4.455   3.821
   55HIS    HE2  886   1.447   4.498   3.883
   55HIS      C  887   1.845   4.244   3.464
   55HIS      O  888   1.803   4.179   3.367
   56ASN      N  889   1.889   4.370   3.453
   56ASN      H  890   1.896   4.415   3.543
   56ASN     CA  891   1.892   4.458   3.334
   56ASN     HA  892   1.846   4.402   3.253
   56ASN     CB  893   1.812   4.593   3.366
   56ASN    HB1  894   1.719   4.576   3.420
   56ASN    HB2  895   1.876   4.642   3.439
   56ASN     CG  896   1.775   4.685   3.255
   56ASN    OD1  897   1.737   4.641   3.148
   56ASN    ND2  898   1.795   4.817   3.276
   56ASN   HD21  899   1.836   4.857   3.359
   56ASN   HD22  900   1.773   4.885   3.205
   56ASN      C  901   2.041   4.481   3.297
   56ASN      O  902   2.076   4.588   3.244
   57ILE      N  903   2.126   4.384   3.305
   57ILE      H  904   2.112   4.298   3.356
   57ILE     CA  905   2.255   4.378   3.233
   57ILE     HA  906   2.299   4.474   3.206
   57ILE     CB  907   2.364   4.289   3.306
   57ILE     HB  908   2.324   4.188   3.311
   57ILE    CG1  909   2.385   4.321   3.457
   57ILE   HG11  910   2.291   4.315   3.513
   57ILE   HG12  911   2.440   4.252   3.521
   57ILE    CG2  912   2.497   4.275   3.232
   57ILE   HG21  913   2.540   4.375   3.220
   57ILE   HG22  914   2.572   4.223   3.291
   57ILE   HG23  915   2.496   4.225   3.135
   57ILE     CD  916   2.437   4.467   3.475
   57ILE    HD1  917   2.433   4.500   3.579
   57ILE    HD2  918   2.542   4.478   3.449
   57ILE    HD3  919   2.398   4.547   3.412
   57ILE      C  920   2.224   4.301   3.098
   57ILE      O  921   2.149   4.206   3.105
   58LEU      N  922   2.277   4.337   2.980
   58LEU      H  923   2.348   4.408   2.990
   58LEU     CA  924   2.231   4.312   2.845
   58LEU     HA  925   2.178   4.217   2.854
   58LEU     CB  926   2.131   4.421   2.788
   58LEU    HB1  927   2.167   4.523   2.802
   58LEU    HB2  928   2.104   4.406   2.683
   58LEU     CG  929   2.000   4.412   2.874
   58LEU     HG  930   2.016   4.427   2.981
   58LEU    CD1  931   1.902   4.523   2.844
   58LEU   HD11  932   1.945   4.622   2.859
   58LEU   HD12  933   1.865   4.520   2.742
   58LEU   HD13  934   1.820   4.520   2.915
   58LEU    CD2  935   1.923   4.276   2.868
   58LEU   HD21  936   1.818   4.283   2.896
   58LEU   HD22  937   1.926   4.222   2.773
   58LEU   HD23  938   1.962   4.218   2.951
   58LEU      C  939   2.338   4.292   2.745
   58LEU      O  940   2.312   4.231   2.644
   59LYS      N  941   2.455   4.346   2.768
   59LYS      H  942   2.467   4.395   2.856
   59LYS     CA  943   2.570   4.350   2.680
   59LYS     HA  944   2.572   4.253   2.629
   59LYS     CB  945   2.557   4.454   2.570
   59LYS    HB1  946   2.628   4.441   2.489
   59LYS    HB2  947   2.460   4.432   2.526
   59LYS     CG  948   2.545   4.601   2.621
   59LYS    HG1  949   2.458   4.600   2.686
   59LYS    HG2  950   2.617   4.637   2.694
   59LYS     CD  951   2.507   4.705   2.513
   59LYS    HD1  952   2.598   4.727   2.456
   59LYS    HD2  953   2.432   4.658   2.449
   59LYS     CE  954   2.438   4.835   2.557
   59LYS    HE1  955   2.332   4.823   2.579
   59LYS    HE2  956   2.489   4.875   2.644
   59LYS     NZ  957   2.454   4.947   2.462
   59LYS    HZ1  958   2.424   5.034   2.502
   59LYS    HZ2  959   2.554   4.951   2.447
   59LYS    HZ3  960   2.409   4.944   2.371
   59LYS      C  961   2.706   4.357   2.759
   59LYS      O  962   2.770   4.463   2.755
   60PRO      N  963   2.745   4.258   2.841
   60PRO     CA  964   2.867   4.250   2.927
   60PRO     HA  965   2.879   4.341   2.986
   60PRO     CB  966   2.827   4.139   3.026
   60PRO    HB1  967   2.911   4.092   3.078
   60PRO    HB2  968   2.765   4.175   3.108
   60PRO     CG  969   2.746   4.036   2.944
   60PRO    HG1  970   2.814   3.972   2.888
   60PRO    HG2  971   2.694   3.967   3.011
   60PRO     CD  972   2.669   4.135   2.852
   60PRO    HD1  973   2.626   4.093   2.761
   60PRO    HD2  974   2.582   4.164   2.910
   60PRO      C  975   2.995   4.218   2.850
   60PRO      O  976   2.988   4.194   2.727
   61LEU      N  977   3.105   4.217   2.923
   61LEU      H  978   3.111   4.245   3.020
   61LEU     CA  979   3.238   4.205   2.862
   61LEU     HA  980   3.224   4.189   2.756
   61LEU     CB  981   3.321   4.330   2.889
   61LEU    HB1  982   3.263   4.422   2.882
   61LEU    HB2  983   3.361   4.334   2.990
   61LEU     CG  984   3.437   4.361   2.788
   61LEU     HG  985   3.470   4.261   2.759
   61LEU    CD1  986   3.408   4.442   2.661
   61LEU   HD11  987   3.333   4.396   2.598
   61LEU   HD12  988   3.388   4.546   2.684
   61LEU   HD13  989   3.497   4.445   2.597
   61LEU    CD2  990   3.554   4.425   2.870
   61LEU   HD21  991   3.595   4.352   2.940
   61LEU   HD22  992   3.635   4.462   2.807
   61LEU   HD23  993   3.525   4.513   2.927
   61LEU      C  994   3.307   4.073   2.896
   61LEU      O  995   3.431   4.063   2.886
   62ILE      N  996   3.227   3.974   2.943
   62ILE      H  997   3.131   4.005   2.942
   62ILE     CA  998   3.261   3.837   2.987
   62ILE     HA  999   3.294   3.848   3.090
   62ILE     CB 1000   3.129   3.757   3.002
   62ILE     HB 1001   3.164   3.656   3.025
   62ILE    CG1 1002   3.048   3.741   2.868
   62ILE   HG11 1003   2.966   3.812   2.871
   62ILE   HG12 1004   3.099   3.764   2.774
   62ILE    CG2 1005   3.037   3.809   3.128
   62ILE   HG21 1006   3.081   3.775   3.222
   62ILE   HG22 1007   3.029   3.917   3.142
   62ILE   HG23 1008   2.935   3.772   3.123
   62ILE     CD 1009   3.002   3.595   2.841
   62ILE    HD1 1010   2.925   3.584   2.763
   62ILE    HD2 1011   3.090   3.538   2.813
   62ILE    HD3 1012   2.962   3.544   2.929
   62ILE      C 1013   3.372   3.757   2.905
   62ILE      O 1014   3.345   3.674   2.823
   63GLY      N 1015   3.494   3.783   2.937
   63GLY      H 1016   3.516   3.859   2.998
   63GLY     CA 1017   3.604   3.714   2.884
   63GLY    HA1 1018   3.663   3.666   2.962
   63GLY    HA2 1019   3.584   3.629   2.818
   63GLY      C 1020   3.694   3.813   2.811
   63GLY      O 1021   3.781   3.762   2.741
   64GLN      N 1022   3.683   3.951   2.822
   64GLN      H 1023   3.614   3.982   2.888
   64GLN     CA 1024   3.762   4.057   2.761
   64GLN     HA 1025   3.746   4.143   2.826
   64GLN     CB 1026   3.910   4.043   2.768
   64GLN    HB1 1027   3.939   3.978   2.850
   64GLN    HB2 1028   3.943   3.994   2.676
   64GLN     CG 1029   3.999   4.165   2.782
   64GLN    HG1 1030   4.105   4.141   2.770
   64GLN    HG2 1031   3.975   4.241   2.708
   64GLN     CD 1032   3.992   4.228   2.917
   64GLN    OE1 1033   3.983   4.159   3.015
   64GLN    NE2 1034   3.985   4.362   2.914
   64GLN   HE21 1035   3.988   4.402   2.821
   64GLN   HE22 1036   3.982   4.421   2.996
   64GLN      C 1037   3.710   4.100   2.622
   64GLN      O 1038   3.782   4.170   2.543
   65LYS      N 1039   3.590   4.062   2.586
   65LYS      H 1040   3.539   4.005   2.651
   65LYS     CA 1041   3.541   4.079   2.450
   65LYS     HA 1042   3.587   4.171   2.414
   65LYS     CB 1043   3.583   3.954   2.377
   65LYS    HB1 1044   3.534   3.951   2.281
   65LYS    HB2 1045   3.690   3.935   2.367
   65LYS     CG 1046   3.523   3.822   2.417
   65LYS    HG1 1047   3.522   3.806   2.526
   65LYS    HG2 1048   3.419   3.818   2.383
   65LYS     CD 1049   3.591   3.695   2.347
   65LYS    HD1 1050   3.615   3.700   2.241
   65LYS    HD2 1051   3.688   3.693   2.396
   65LYS     CE 1052   3.521   3.555   2.377
   65LYS    HE1 1053   3.497   3.540   2.482
   65LYS    HE2 1054   3.425   3.546   2.325
   65LYS     NZ 1055   3.587   3.442   2.308
   65LYS    HZ1 1056   3.527   3.362   2.324
   65LYS    HZ2 1057   3.600   3.451   2.209
   65LYS    HZ3 1058   3.673   3.412   2.351
   65LYS      C 1059   3.390   4.101   2.462
   65LYS      O 1060   3.323   4.050   2.556
   66PHE      N 1061   3.340   4.190   2.377
   66PHE      H 1062   3.405   4.249   2.327
   66PHE     CA 1063   3.201   4.238   2.397
   66PHE     HA 1064   3.175   4.263   2.500
   66PHE     CB 1065   3.179   4.367   2.307
   66PHE    HB1 1066   3.264   4.433   2.328
   66PHE    HB2 1067   3.206   4.335   2.206
   66PHE     CG 1068   3.049   4.446   2.311
   66PHE    CD1 1069   2.997   4.490   2.430
   66PHE    HD1 1070   3.049   4.458   2.520
   66PHE    CD2 1071   2.987   4.480   2.186
   66PHE    HD2 1072   3.024   4.435   2.094
   66PHE    CE1 1073   2.882   4.570   2.429
   66PHE    HE1 1074   2.831   4.603   2.519
   66PHE    CE2 1075   2.875   4.563   2.185
   66PHE    HE2 1076   2.827   4.595   2.093
   66PHE     CZ 1077   2.821   4.605   2.305
   66PHE     HZ 1078   2.728   4.660   2.304
   66PHE      C 1079   3.105   4.121   2.356
   66PHE      O 1080   3.114   4.066   2.243
   67CYS      N 1081   3.007   4.093   2.448
   67CYS      H 1082   3.004   4.154   2.528
   67CYS     CA 1083   2.906   3.988   2.433
   67CYS     HA 1084   2.911   3.953   2.330
   67CYS     CB 1085   2.934   3.864   2.520
   67CYS    HB1 1086   2.932   3.907   2.620
   67CYS    HB2 1087   2.852   3.792   2.528
   67CYS     SG 1088   3.085   3.776   2.480
   67CYS     HG 1089   3.176   3.864   2.522
   67CYS      C 1090   2.765   4.045   2.454
   67CYS      O 1091   2.749   4.156   2.504
   68ILE      N 1092   2.663   3.980   2.403
   68ILE      H 1093   2.670   3.884   2.373
   68ILE     CA 1094   2.529   4.030   2.393
   68ILE     HA 1095   2.509   4.119   2.452
   68ILE     CB 1096   2.513   4.079   2.243
   68ILE     HB 1097   2.575   4.015   2.179
   68ILE    CG1 1098   2.575   4.226   2.223
   68ILE   HG11 1099   2.519   4.294   2.287
   68ILE   HG12 1100   2.676   4.227   2.262
   68ILE    CG2 1101   2.369   4.075   2.187
   68ILE   HG21 1102   2.311   3.985   2.210
   68ILE   HG22 1103   2.324   4.154   2.248
   68ILE   HG23 1104   2.363   4.086   2.080
   68ILE     CD 1105   2.591   4.275   2.074
   68ILE    HD1 1106   2.661   4.358   2.079
   68ILE    HD2 1107   2.641   4.201   2.012
   68ILE    HD3 1108   2.491   4.287   2.034
   68ILE      C 1109   2.434   3.927   2.450
   68ILE      O 1110   2.429   3.819   2.395
   69VAL      N 1111   2.344   3.968   2.545
   69VAL      H 1112   2.337   4.062   2.581
   69VAL     CA 1113   2.234   3.878   2.600
   69VAL     HA 1114   2.287   3.784   2.608
   69VAL     CB 1115   2.178   3.926   2.735
   69VAL     HB 1116   2.150   4.029   2.718
   69VAL    CG1 1117   2.054   3.850   2.797
   69VAL   HG11 1118   2.087   3.755   2.839
   69VAL   HG12 1119   2.013   3.907   2.880
   69VAL   HG13 1120   1.983   3.832   2.717
   69VAL    CG2 1121   2.289   3.919   2.844
   69VAL   HG21 1122   2.333   3.820   2.853
   69VAL   HG22 1123   2.367   3.990   2.818
   69VAL   HG23 1124   2.262   3.952   2.944
   69VAL      C 1125   2.128   3.874   2.492
   69VAL      O 1126   2.101   3.969   2.415
   70TYR      N 1127   2.061   3.754   2.493
   70TYR      H 1128   2.100   3.678   2.545
   70TYR     CA 1129   1.932   3.738   2.433
   70TYR     HA 1130   1.901   3.842   2.420
   70TYR     CB 1131   1.941   3.687   2.290
   70TYR    HB1 1132   1.844   3.691   2.241
   70TYR    HB2 1133   2.006   3.747   2.225
   70TYR     CG 1134   1.983   3.544   2.278
   70TYR    CD1 1135   1.891   3.446   2.254
   70TYR    HD1 1136   1.787   3.475   2.251
   70TYR    CD2 1137   2.118   3.515   2.292
   70TYR    HD2 1138   2.182   3.592   2.331
   70TYR    CE1 1139   1.944   3.315   2.232
   70TYR    HE1 1140   1.869   3.240   2.210
   70TYR    CE2 1141   2.170   3.385   2.290
   70TYR    HE2 1142   2.276   3.374   2.304
   70TYR     CZ 1143   2.084   3.283   2.245
   70TYR     OH 1144   2.125   3.161   2.208
   70TYR     HH 1145   2.190   3.118   2.262
   70TYR      C 1146   1.809   3.679   2.514
   70TYR      O 1147   1.697   3.695   2.472
   71THR      N 1148   1.833   3.616   2.622
   71THR      H 1149   1.923   3.573   2.640
   71THR     CA 1150   1.740   3.579   2.730
   71THR     HA 1151   1.675   3.665   2.745
   71THR     CB 1152   1.648   3.462   2.685
   71THR     HB 1153   1.588   3.502   2.603
   71THR    OG1 1154   1.553   3.427   2.784
   71THR    HG1 1155   1.505   3.508   2.783
   71THR    CG2 1156   1.718   3.338   2.638
   71THR   HG21 1157   1.788   3.308   2.716
   71THR   HG22 1158   1.651   3.252   2.629
   71THR   HG23 1159   1.776   3.361   2.548
   71THR      C 1160   1.814   3.557   2.860
   71THR      O 1161   1.926   3.504   2.846
   72ASN      N 1162   1.758   3.593   2.973
   72ASN      H 1163   1.668   3.640   2.973
   72ASN     CA 1164   1.830   3.578   3.106
   72ASN     HA 1165   1.906   3.501   3.100
   72ASN     CB 1166   1.910   3.702   3.131
   72ASN    HB1 1167   1.971   3.749   3.053
   72ASN    HB2 1168   1.831   3.774   3.155
   72ASN     CG 1169   2.001   3.692   3.257
   72ASN    OD1 1170   2.048   3.587   3.305
   72ASN    ND2 1171   2.017   3.808   3.317
   72ASN   HD21 1172   1.974   3.895   3.289
   72ASN   HD22 1173   2.074   3.810   3.400
   72ASN      C 1174   1.738   3.541   3.222
   72ASN      O 1175   1.654   3.628   3.258
   73SER      N 1176   1.775   3.447   3.299
   73SER      H 1177   1.861   3.401   3.273
   73SER     CA 1178   1.742   3.427   3.440
   73SER     HA 1179   1.730   3.527   3.484
   73SER     CB 1180   1.600   3.365   3.453
   73SER    HB1 1181   1.594   3.265   3.410
   73SER    HB2 1182   1.588   3.341   3.558
   73SER     OG 1183   1.497   3.453   3.416
   73SER     HG 1184   1.486   3.458   3.322
   73SER      C 1185   1.845   3.343   3.519
   73SER      O 1186   1.820   3.256   3.600
   74LEU      N 1187   1.972   3.387   3.502
   74LEU      H 1188   1.989   3.455   3.428
   74LEU     CA 1189   2.086   3.334   3.581
   74LEU     HA 1190   2.096   3.232   3.544
   74LEU     CB 1191   2.209   3.403   3.527
   74LEU    HB1 1192   2.204   3.410   3.419
   74LEU    HB2 1193   2.208   3.508   3.556
   74LEU     CG 1194   2.349   3.352   3.563
   74LEU     HG 1195   2.343   3.322   3.668
   74LEU    CD1 1196   2.361   3.211   3.498
   74LEU   HD11 1197   2.467   3.187   3.510
   74LEU   HD12 1198   2.305   3.135   3.550
   74LEU   HD13 1199   2.336   3.207   3.392
   74LEU    CD2 1200   2.460   3.446   3.516
   74LEU   HD21 1201   2.425   3.547   3.536
   74LEU   HD22 1202   2.560   3.443   3.560
   74LEU   HD23 1203   2.481   3.438   3.410
   74LEU      C 1204   2.068   3.348   3.733
   74LEU      O 1205   2.110   3.262   3.811
   75MET      N 1206   1.998   3.456   3.781
   75MET      H 1207   1.950   3.518   3.718
   75MET     CA 1208   1.973   3.475   3.924
   75MET     HA 1209   2.065   3.455   3.979
   75MET     CB 1210   1.931   3.628   3.949
   75MET    HB1 1211   1.882   3.658   3.856
   75MET    HB2 1212   1.857   3.632   4.029
   75MET     CG 1213   2.055   3.717   3.982
   75MET    HG1 1214   2.119   3.668   4.056
   75MET    HG2 1215   2.111   3.740   3.892
   75MET     SD 1216   2.022   3.884   4.043
   75MET     CE 1217   1.903   3.937   3.919
   75MET    HE1 1218   1.933   3.907   3.818
   75MET    HE2 1219   1.806   3.890   3.935
   75MET    HE3 1220   1.894   4.045   3.922
   75MET      C 1221   1.860   3.384   3.972
   75MET      O 1222   1.840   3.381   4.095
   76ASP      N 1223   1.777   3.319   3.889
   76ASP      H 1224   1.797   3.325   3.790
   76ASP     CA 1225   1.665   3.237   3.932
   76ASP     HA 1226   1.618   3.285   4.017
   76ASP     CB 1227   1.567   3.224   3.819
   76ASP    HB1 1228   1.546   3.323   3.778
   76ASP    HB2 1229   1.600   3.166   3.733
   76ASP     CG 1230   1.435   3.170   3.879
   76ASP    OD1 1231   1.404   3.050   3.850
   76ASP    OD2 1232   1.366   3.247   3.951
   76ASP      C 1233   1.723   3.095   3.959
   76ASP      O 1234   1.842   3.073   3.945
   77GLU      N 1235   1.649   3.019   4.035
   77GLU      H 1236   1.567   3.067   4.069
   77GLU     CA 1237   1.685   2.890   4.090
   77GLU     HA 1238   1.794   2.887   4.092
   77GLU     CB 1239   1.631   2.880   4.234
   77GLU    HB1 1240   1.648   2.973   4.288
   77GLU    HB2 1241   1.522   2.878   4.228
   77GLU     CG 1242   1.679   2.774   4.322
   77GLU    HG1 1243   1.635   2.764   4.421
   77GLU    HG2 1244   1.651   2.679   4.278
   77GLU     CD 1245   1.830   2.764   4.342
   77GLU    OE1 1246   1.899   2.867   4.336
   77GLU    OE2 1247   1.877   2.652   4.367
   77GLU      C 1248   1.632   2.775   3.997
   77GLU      O 1249   1.676   2.660   4.006
   78ASN      N 1250   1.534   2.808   3.909
   78ASN      H 1251   1.487   2.897   3.916
   78ASN     CA 1252   1.455   2.711   3.830
   78ASN     HA 1253   1.483   2.606   3.844
   78ASN     CB 1254   1.306   2.710   3.877
   78ASN    HB1 1255   1.262   2.808   3.858
   78ASN    HB2 1256   1.239   2.642   3.824
   78ASN     CG 1257   1.292   2.675   4.024
   78ASN    OD1 1258   1.289   2.556   4.054
   78ASN    ND2 1259   1.290   2.756   4.120
   78ASN   HD21 1260   1.290   2.857   4.115
   78ASN   HD22 1261   1.282   2.718   4.213
   78ASN      C 1262   1.468   2.736   3.679
   78ASN      O 1263   1.444   2.647   3.599
   79THR      N 1264   1.503   2.860   3.647
   79THR      H 1265   1.510   2.935   3.714
   79THR     CA 1266   1.518   2.907   3.511
   79THR     HA 1267   1.509   2.829   3.436
   79THR     CB 1268   1.411   3.003   3.473
   79THR     HB 1269   1.443   3.059   3.385
   79THR    OG1 1270   1.385   3.101   3.572
   79THR    HG1 1271   1.380   3.062   3.657
   79THR    CG2 1272   1.270   2.943   3.443
   79THR   HG21 1273   1.264   2.878   3.355
   79THR   HG22 1274   1.227   2.884   3.523
   79THR   HG23 1275   1.197   3.016   3.406
   79THR      C 1276   1.668   2.956   3.490
   79THR      O 1277   1.704   3.020   3.388
   80TYR      N 1278   1.753   2.916   3.592
   80TYR      H 1279   1.709   2.867   3.668
   80TYR     CA 1280   1.897   2.933   3.619
   80TYR     HA 1281   1.905   3.027   3.674
   80TYR     CB 1282   1.932   2.822   3.725
   80TYR    HB1 1283   2.028   2.849   3.769
   80TYR    HB2 1284   1.868   2.832   3.812
   80TYR     CG 1285   1.932   2.677   3.673
   80TYR    CD1 1286   2.055   2.608   3.644
   80TYR    HD1 1287   2.146   2.664   3.632
   80TYR    CD2 1288   1.816   2.601   3.680
   80TYR    HD2 1289   1.722   2.652   3.698
   80TYR    CE1 1290   2.050   2.475   3.615
   80TYR    HE1 1291   2.140   2.426   3.581
   80TYR    CE2 1292   1.812   2.467   3.645
   80TYR    HE2 1293   1.713   2.424   3.635
   80TYR     CZ 1294   1.928   2.401   3.617
   80TYR     OH 1295   1.920   2.265   3.584
   80TYR     HH 1296   1.832   2.230   3.578
   80TYR      C 1297   2.005   2.955   3.513
   80TYR      O 1298   2.116   2.914   3.544
   81ALA      N 1299   1.977   3.013   3.397
   81ALA      H 1300   1.881   3.036   3.376
   81ALA     CA 1301   2.077   3.047   3.292
   81ALA     HA 1302   2.169   3.056   3.350
   81ALA     CB 1303   2.106   2.935   3.187
   81ALA    HB1 1304   2.109   2.969   3.084
   81ALA    HB2 1305   2.190   2.869   3.207
   81ALA    HB3 1306   2.019   2.869   3.181
   81ALA      C 1307   2.058   3.183   3.220
   81ALA      O 1308   1.953   3.233   3.194
   82MET      N 1309   2.173   3.245   3.181
   82MET      H 1310   2.257   3.189   3.192
   82MET     CA 1311   2.175   3.355   3.080
   82MET     HA 1312   2.080   3.406   3.065
   82MET     CB 1313   2.285   3.448   3.122
   82MET    HB1 1314   2.283   3.469   3.229
   82MET    HB2 1315   2.377   3.392   3.105
   82MET     CG 1316   2.277   3.590   3.053
   82MET    HG1 1317   2.292   3.573   2.947
   82MET    HG2 1318   2.181   3.641   3.063
   82MET     SD 1319   2.415   3.691   3.110
   82MET     CE 1320   2.355   3.757   3.274
   82MET    HE1 1321   2.298   3.681   3.327
   82MET    HE2 1322   2.435   3.784   3.344
   82MET    HE3 1323   2.288   3.841   3.257
   82MET      C 1324   2.220   3.288   2.947
   82MET      O 1325   2.309   3.205   2.945
   83GLU      N 1326   2.156   3.329   2.832
   83GLU      H 1327   2.094   3.408   2.840
   83GLU     CA 1328   2.209   3.295   2.705
   83GLU     HA 1329   2.295   3.228   2.701
   83GLU     CB 1330   2.097   3.228   2.622
   83GLU    HB1 1331   1.999   3.273   2.638
   83GLU    HB2 1332   2.109   3.240   2.515
   83GLU     CG 1333   2.085   3.078   2.661
   83GLU    HG1 1334   2.181   3.031   2.640
   83GLU    HG2 1335   2.075   3.072   2.769
   83GLU     CD 1336   1.969   3.007   2.591
   83GLU    OE1 1337   2.000   2.942   2.491
   83GLU    OE2 1338   1.851   3.028   2.628
   83GLU      C 1339   2.253   3.425   2.643
   83GLU      O 1340   2.193   3.532   2.656
   84LEU      N 1341   2.376   3.420   2.585
   84LEU      H 1342   2.415   3.330   2.561
   84LEU     CA 1343   2.441   3.533   2.520
   84LEU     HA 1344   2.371   3.614   2.502
   84LEU     CB 1345   2.561   3.582   2.603
   84LEU    HB1 1346   2.657   3.531   2.591
   84LEU    HB2 1347   2.584   3.677   2.556
   84LEU     CG 1348   2.534   3.602   2.756
   84LEU     HG 1349   2.431   3.634   2.769
   84LEU    CD1 1350   2.569   3.480   2.842
   84LEU   HD11 1351   2.665   3.431   2.830
   84LEU   HD12 1352   2.548   3.501   2.947
   84LEU   HD13 1353   2.503   3.398   2.812
   84LEU    CD2 1354   2.617   3.726   2.788
   84LEU   HD21 1355   2.598   3.743   2.894
   84LEU   HD22 1356   2.725   3.711   2.784
   84LEU   HD23 1357   2.584   3.814   2.734
   84LEU      C 1358   2.498   3.493   2.381
   84LEU      O 1359   2.531   3.378   2.351
   85LEU      N 1360   2.490   3.587   2.285
   85LEU      H 1361   2.451   3.678   2.305
   85LEU     CA 1362   2.560   3.584   2.160
   85LEU     HA 1363   2.582   3.480   2.133
   85LEU     CB 1364   2.476   3.639   2.046
   85LEU    HB1 1365   2.464   3.747   2.054
   85LEU    HB2 1366   2.530   3.627   1.952
   85LEU     CG 1367   2.339   3.589   2.036
   85LEU     HG 1368   2.283   3.615   2.127
   85LEU    CD1 1369   2.260   3.665   1.922
   85LEU   HD11 1370   2.164   3.615   1.915
   85LEU   HD12 1371   2.254   3.771   1.948
   85LEU   HD13 1372   2.305   3.656   1.823
   85LEU    CD2 1373   2.328   3.435   2.011
   85LEU   HD21 1374   2.372   3.401   1.917
   85LEU   HD22 1375   2.372   3.378   2.093
   85LEU   HD23 1376   2.223   3.405   2.011
   85LEU      C 1377   2.697   3.656   2.173
   85LEU      O 1378   2.712   3.726   2.274
   86THR      N 1379   2.795   3.633   2.091
   86THR      H 1380   2.789   3.567   2.014
   86THR     CA 1381   2.921   3.705   2.079
   86THR     HA 1382   2.950   3.718   2.183
   86THR     CB 1383   3.000   3.615   1.982
   86THR     HB 1384   3.094   3.656   1.945
   86THR    OG1 1385   2.921   3.557   1.876
   86THR    HG1 1386   2.959   3.586   1.794
   86THR    CG2 1387   3.047   3.480   2.052
   86THR   HG21 1388   2.965   3.427   2.100
   86THR   HG22 1389   3.080   3.404   1.981
   86THR   HG23 1390   3.129   3.493   2.123
   86THR      C 1391   2.897   3.830   2.000
   86THR      O 1392   2.818   3.835   1.906
   87GLY      N 1393   2.959   3.941   2.039
   87GLY      H 1394   3.007   3.952   2.127
   87GLY     CA 1395   2.935   4.065   1.962
   87GLY    HA1 1396   2.869   4.061   1.876
   87GLY    HA2 1397   2.900   4.142   2.029
   87GLY      C 1398   3.071   4.111   1.903
   87GLY      O 1399   3.066   4.178   1.799
   88TYR      N 1400   3.192   4.082   1.961
   88TYR      H 1401   3.180   4.041   2.052
   88TYR     CA 1402   3.326   4.108   1.901
   88TYR     HA 1403   3.341   4.214   1.883
   88TYR     CB 1404   3.442   4.057   2.001
   88TYR    HB1 1405   3.547   4.077   1.980
   88TYR    HB2 1406   3.447   4.096   2.103
   88TYR     CG 1407   3.432   3.904   2.021
   88TYR    CD1 1408   3.343   3.847   2.114
   88TYR    HD1 1409   3.285   3.909   2.179
   88TYR    CD2 1410   3.525   3.823   1.960
   88TYR    HD2 1411   3.599   3.877   1.902
   88TYR    CE1 1412   3.331   3.711   2.113
   88TYR    HE1 1413   3.262   3.667   2.184
   88TYR    CE2 1414   3.511   3.686   1.959
   88TYR    HE2 1415   3.589   3.630   1.909
   88TYR     CZ 1416   3.406   3.629   2.029
   88TYR     OH 1417   3.394   3.499   2.039
   88TYR     HH 1418   3.396   3.456   1.955
   88TYR      C 1419   3.337   4.045   1.762
   88TYR      O 1420   3.411   4.099   1.677
   89ALA      N 1421   3.269   3.931   1.742
   89ALA      H 1422   3.208   3.917   1.822
   89ALA     CA 1423   3.264   3.834   1.630
   89ALA     HA 1424   3.302   3.888   1.544
   89ALA     CB 1425   3.369   3.731   1.661
   89ALA    HB1 1426   3.374   3.637   1.606
   89ALA    HB2 1427   3.469   3.774   1.664
   89ALA    HB3 1428   3.354   3.691   1.763
   89ALA      C 1429   3.129   3.769   1.601
   89ALA      O 1430   3.047   3.791   1.685
   90PRO      N 1431   3.107   3.707   1.482
   90PRO     CA 1432   2.983   3.652   1.431
   90PRO     HA 1433   2.920   3.729   1.389
   90PRO     CB 1434   3.029   3.552   1.319
   90PRO    HB1 1435   3.046   3.452   1.361
   90PRO    HB2 1436   2.948   3.537   1.247
   90PRO     CG 1437   3.148   3.620   1.259
   90PRO    HG1 1438   3.214   3.555   1.201
   90PRO    HG2 1439   3.106   3.703   1.203
   90PRO     CD 1440   3.215   3.681   1.382
   90PRO    HD1 1441   3.292   3.614   1.421
   90PRO    HD2 1442   3.250   3.782   1.358
   90PRO      C 1443   2.901   3.575   1.536
   90PRO      O 1444   2.964   3.500   1.613
   91VAL      N 1445   2.766   3.589   1.534
   91VAL      H 1446   2.713   3.631   1.460
   91VAL     CA 1447   2.676   3.543   1.639
   91VAL     HA 1448   2.718   3.575   1.735
   91VAL     CB 1449   2.532   3.607   1.625
   91VAL     HB 1450   2.469   3.568   1.704
   91VAL    CG1 1451   2.544   3.758   1.656
   91VAL   HG11 1452   2.566   3.819   1.568
   91VAL   HG12 1453   2.450   3.802   1.687
   91VAL   HG13 1454   2.624   3.776   1.727
   91VAL    CG2 1455   2.452   3.579   1.494
   91VAL   HG21 1456   2.349   3.612   1.502
   91VAL   HG22 1457   2.495   3.631   1.409
   91VAL   HG23 1458   2.453   3.472   1.475
   91VAL      C 1459   2.675   3.390   1.648
   91VAL      O 1460   2.681   3.318   1.547
   92SER      N 1461   2.685   3.344   1.771
   92SER      H 1462   2.661   3.411   1.843
   92SER     CA 1463   2.695   3.206   1.817
   92SER     HA 1464   2.613   3.157   1.764
   92SER     CB 1465   2.830   3.141   1.776
   92SER    HB1 1466   2.853   3.045   1.822
   92SER    HB2 1467   2.842   3.138   1.666
   92SER     OG 1468   2.942   3.216   1.823
   92SER     HG 1469   2.917   3.304   1.797
   92SER      C 1470   2.653   3.185   1.962
   92SER      O 1471   2.684   3.278   2.039
   93PRO      N 1472   2.601   3.068   2.011
   93PRO     CA 1473   2.538   3.055   2.147
   93PRO     HA 1474   2.487   3.146   2.180
   93PRO     CB 1475   2.439   2.936   2.128
   93PRO    HB1 1476   2.418   2.878   2.219
   93PRO    HB2 1477   2.343   2.969   2.090
   93PRO     CG 1478   2.495   2.850   2.014
   93PRO    HG1 1479   2.568   2.781   2.057
   93PRO    HG2 1480   2.420   2.788   1.965
   93PRO     CD 1481   2.567   2.947   1.922
   93PRO    HD1 1482   2.657   2.902   1.881
   93PRO    HD2 1483   2.486   2.970   1.854
   93PRO      C 1484   2.653   3.037   2.245
   93PRO      O 1485   2.726   2.938   2.239
   94ILE      N 1486   2.659   3.129   2.343
   94ILE      H 1487   2.598   3.208   2.323
   94ILE     CA 1488   2.715   3.121   2.475
   94ILE     HA 1489   2.769   3.026   2.473
   94ILE     CB 1490   2.796   3.253   2.508
   94ILE     HB 1491   2.730   3.339   2.492
   94ILE    CG1 1492   2.909   3.274   2.406
   94ILE   HG11 1493   2.971   3.184   2.407
   94ILE   HG12 1494   2.861   3.286   2.309
   94ILE    CG2 1495   2.846   3.271   2.660
   94ILE   HG21 1496   2.888   3.370   2.676
   94ILE   HG22 1497   2.764   3.274   2.731
   94ILE   HG23 1498   2.922   3.197   2.686
   94ILE     CD 1499   2.994   3.404   2.417
   94ILE    HD1 1500   3.066   3.391   2.337
   94ILE    HD2 1501   2.938   3.494   2.395
   94ILE    HD3 1502   3.051   3.423   2.509
   94ILE      C 1503   2.603   3.104   2.576
   94ILE      O 1504   2.499   3.173   2.567
   95VAL      N 1505   2.625   3.016   2.673
   95VAL      H 1506   2.714   2.968   2.681
   95VAL     CA 1507   2.539   2.986   2.789
   95VAL     HA 1508   2.469   3.071   2.795
   95VAL     CB 1509   2.460   2.851   2.764
   95VAL     HB 1510   2.391   2.852   2.679
   95VAL    CG1 1511   2.562   2.745   2.719
   95VAL   HG11 1512   2.642   2.743   2.793
   95VAL   HG12 1513   2.519   2.645   2.720
   95VAL   HG13 1514   2.612   2.747   2.621
   95VAL    CG2 1515   2.374   2.797   2.882
   95VAL   HG21 1516   2.293   2.865   2.907
   95VAL   HG22 1517   2.313   2.712   2.852
   95VAL   HG23 1518   2.427   2.772   2.974
   95VAL      C 1519   2.630   2.978   2.915
   95VAL      O 1520   2.736   2.919   2.912
   96ILE      N 1521   2.576   3.046   3.017
   96ILE      H 1522   2.476   3.064   3.011
   96ILE     CA 1523   2.620   3.041   3.154
   96ILE     HA 1524   2.703   2.974   3.174
   96ILE     CB 1525   2.649   3.185   3.208
   96ILE     HB 1526   2.558   3.241   3.230
   96ILE    CG1 1527   2.722   3.268   3.099
   96ILE   HG11 1528   2.818   3.219   3.082
   96ILE   HG12 1529   2.673   3.279   3.002
   96ILE    CG2 1530   2.723   3.186   3.340
   96ILE   HG21 1531   2.718   3.280   3.394
   96ILE   HG22 1532   2.673   3.121   3.411
   96ILE   HG23 1533   2.828   3.159   3.330
   96ILE     CD 1534   2.755   3.412   3.145
   96ILE    HD1 1535   2.667   3.458   3.188
   96ILE    HD2 1536   2.832   3.411   3.222
   96ILE    HD3 1537   2.784   3.471   3.058
   96ILE      C 1538   2.503   2.987   3.233
   96ILE      O 1539   2.390   3.034   3.215
   97ALA      N 1540   2.526   2.888   3.316
   97ALA      H 1541   2.621   2.857   3.330
   97ALA     CA 1542   2.431   2.819   3.406
   97ALA     HA 1543   2.336   2.870   3.416
   97ALA     CB 1544   2.398   2.684   3.358
   97ALA    HB1 1545   2.482   2.617   3.337
   97ALA    HB2 1546   2.339   2.644   3.441
   97ALA    HB3 1547   2.336   2.683   3.269
   97ALA      C 1548   2.498   2.822   3.548
   97ALA      O 1549   2.622   2.807   3.561
   98ARG      N 1550   2.411   2.841   3.650
   98ARG      H 1551   2.316   2.847   3.617
   98ARG     CA 1552   2.444   2.851   3.791
   98ARG     HA 1553   2.546   2.883   3.813
   98ARG     CB 1554   2.360   2.968   3.842
   98ARG    HB1 1555   2.359   3.038   3.759
   98ARG    HB2 1556   2.258   2.931   3.856
   98ARG     CG 1557   2.411   3.044   3.970
   98ARG    HG1 1558   2.413   2.970   4.050
   98ARG    HG2 1559   2.514   3.079   3.971
   98ARG     CD 1560   2.323   3.155   4.025
   98ARG    HD1 1561   2.366   3.184   4.121
   98ARG    HD2 1562   2.323   3.244   3.962
   98ARG     NE 1563   2.185   3.111   4.043
   98ARG     HE 1564   2.122   3.145   3.971
   98ARG     CZ 1565   2.147   3.017   4.128
   98ARG    NH1 1566   2.223   2.969   4.224
   98ARG   HH11 1567   2.314   3.003   4.254
   98ARG   HH12 1568   2.189   2.901   4.290
   98ARG    NH2 1569   2.021   2.970   4.123
   98ARG   HH21 1570   1.954   3.026   4.072
   98ARG   HH22 1571   1.982   2.910   4.194
   98ARG      C 1572   2.420   2.715   3.864
   98ARG      O 1573   2.343   2.630   3.824
   99THR      N 1574   2.493   2.690   3.971
   99THR      H 1575   2.566   2.749   4.007
   99THR     CA 1576   2.476   2.593   4.074
   99THR     HA 1577   2.371   2.565   4.079
   99THR     CB 1578   2.570   2.469   4.047
   99THR     HB 1579   2.542   2.382   4.105
   99THR    OG1 1580   2.704   2.506   4.080
   99THR    HG1 1581   2.716   2.461   4.162
   99THR    CG2 1582   2.562   2.417   3.903
   99THR   HG21 1583   2.607   2.318   3.891
   99THR   HG22 1584   2.462   2.412   3.861
   99THR   HG23 1585   2.612   2.486   3.834
   99THR      C 1586   2.503   2.672   4.200
   99THR      O 1587   2.525   2.792   4.194
  100HIS      N 1588   2.502   2.612   4.319
  100HIS      H 1589   2.504   2.512   4.330
  100HIS     CA 1590   2.510   2.687   4.442
  100HIS     HA 1591   2.455   2.780   4.426
  100HIS     CB 1592   2.459   2.593   4.552
  100HIS    HB1 1593   2.356   2.571   4.525
  100HIS    HB2 1594   2.508   2.496   4.546
  100HIS     CG 1595   2.449   2.625   4.698
  100HIS    ND1 1596   2.338   2.699   4.744
  100HIS    CD2 1597   2.533   2.600   4.803
  100HIS    HD2 1598   2.626   2.548   4.817
  100HIS    CE1 1599   2.362   2.726   4.870
  100HIS    HE1 1600   2.286   2.763   4.938
  100HIS    NE2 1601   2.474   2.667   4.913
  100HIS    HE2 1602   2.514   2.671   5.005
  100HIS      C 1603   2.653   2.725   4.481
  100HIS      O 1604   2.683   2.812   4.557
  101THR      N 1605   2.753   2.660   4.423
  101THR      H 1606   2.725   2.571   4.385
  101THR     CA 1607   2.897   2.686   4.441
  101THR     HA 1608   2.918   2.776   4.499
  101THR     CB 1609   2.965   2.565   4.510
  101THR     HB 1610   3.071   2.583   4.520
  101THR    OG1 1611   2.955   2.444   4.429
  101THR    HG1 1612   2.867   2.436   4.398
  101THR    CG2 1613   2.915   2.532   4.647
  101THR   HG21 1614   2.810   2.502   4.644
  101THR   HG22 1615   2.967   2.445   4.688
  101THR   HG23 1616   2.933   2.612   4.719
  101THR      C 1617   2.979   2.714   4.312
  101THR      O 1618   3.098   2.759   4.327
  102ALA      N 1619   2.918   2.713   4.195
  102ALA      H 1620   2.820   2.690   4.182
  102ALA     CA 1621   2.982   2.759   4.073
  102ALA     HA 1622   3.039   2.849   4.097
  102ALA     CB 1623   3.069   2.653   4.015
  102ALA    HB1 1624   3.013   2.563   3.990
  102ALA    HB2 1625   3.129   2.695   3.933
  102ALA    HB3 1626   3.153   2.631   4.081
  102ALA      C 1627   2.886   2.819   3.966
  102ALA      O 1628   2.767   2.791   3.973
  103LEU      N 1629   2.940   2.890   3.866
  103LEU      H 1630   3.038   2.909   3.875
  103LEU     CA 1631   2.890   2.910   3.728
  103LEU     HA 1632   2.782   2.894   3.725
  103LEU     CB 1633   2.940   3.045   3.679
  103LEU    HB1 1634   3.048   3.052   3.673
  103LEU    HB2 1635   2.910   3.047   3.574
  103LEU     CG 1636   2.890   3.171   3.761
  103LEU     HG 1637   2.935   3.176   3.860
  103LEU    CD1 1638   2.923   3.303   3.701
  103LEU   HD11 1639   2.895   3.387   3.765
  103LEU   HD12 1640   3.031   3.300   3.688
  103LEU   HD13 1641   2.873   3.312   3.605
  103LEU    CD2 1642   2.735   3.168   3.771
  103LEU   HD21 1643   2.690   3.158   3.672
  103LEU   HD22 1644   2.705   3.077   3.823
  103LEU   HD23 1645   2.700   3.250   3.833
  103LEU      C 1646   2.963   2.805   3.638
  103LEU      O 1647   3.084   2.791   3.651
  104ILE      N 1648   2.893   2.737   3.548
  104ILE      H 1649   2.795   2.764   3.546
  104ILE     CA 1650   2.941   2.677   3.429
  104ILE     HA 1651   3.047   2.653   3.438
  104ILE     CB 1652   2.869   2.532   3.404
  104ILE     HB 1653   2.766   2.539   3.371
  104ILE    CG1 1654   2.883   2.458   3.546
  104ILE   HG11 1655   2.985   2.443   3.580
  104ILE   HG12 1656   2.832   2.531   3.610
  104ILE    CG2 1657   2.946   2.443   3.300
  104ILE   HG21 1658   2.897   2.347   3.282
  104ILE   HG22 1659   2.962   2.478   3.198
  104ILE   HG23 1660   3.039   2.397   3.332
  104ILE     CD 1661   2.818   2.318   3.551
  104ILE    HD1 1662   2.733   2.315   3.484
  104ILE    HD2 1663   2.880   2.237   3.513
  104ILE    HD3 1664   2.775   2.302   3.650
  104ILE      C 1665   2.914   2.764   3.309
  104ILE      O 1666   2.804   2.798   3.280
  105PHE      N 1667   3.019   2.809   3.233
  105PHE      H 1668   3.108   2.773   3.263
  105PHE     CA 1669   3.009   2.877   3.100
  105PHE     HA 1670   2.915   2.930   3.085
  105PHE     CB 1671   3.122   2.982   3.082
  105PHE    HB1 1672   3.223   2.943   3.089
  105PHE    HB2 1673   3.110   3.008   2.977
  105PHE     CG 1674   3.114   3.106   3.167
  105PHE    CD1 1675   3.111   3.232   3.107
  105PHE    HD1 1676   3.125   3.239   3.000
  105PHE    CD2 1677   3.113   3.101   3.304
  105PHE    HD2 1678   3.120   3.002   3.345
  105PHE    CE1 1679   3.105   3.350   3.184
  105PHE    HE1 1680   3.086   3.438   3.124
  105PHE    CE2 1681   3.120   3.221   3.386
  105PHE    HE2 1682   3.128   3.218   3.494
  105PHE     CZ 1683   3.116   3.343   3.324
  105PHE     HZ 1684   3.129   3.434   3.381
  105PHE      C 1685   3.031   2.764   2.994
  105PHE      O 1686   3.116   2.682   3.012
  106LEU      N 1687   2.965   2.771   2.881
  106LEU      H 1688   2.894   2.843   2.878
  106LEU     CA 1689   2.987   2.690   2.762
  106LEU     HA 1690   3.091   2.655   2.759
  106LEU     CB 1691   2.890   2.568   2.775
  106LEU    HB1 1692   2.877   2.543   2.880
  106LEU    HB2 1693   2.792   2.589   2.733
  106LEU     CG 1694   2.941   2.441   2.705
  106LEU     HG 1695   3.027   2.395   2.754
  106LEU    CD1 1696   2.846   2.323   2.733
  106LEU   HD11 1697   2.747   2.360   2.705
  106LEU   HD12 1698   2.878   2.233   2.680
  106LEU   HD13 1699   2.860   2.289   2.835
  106LEU    CD2 1700   2.966   2.446   2.555
  106LEU   HD21 1701   3.061   2.482   2.517
  106LEU   HD22 1702   2.972   2.343   2.521
  106LEU   HD23 1703   2.895   2.513   2.507
  106LEU      C 1704   2.965   2.790   2.649
  106LEU      O 1705   2.868   2.867   2.645
  107MET      N 1706   3.051   2.790   2.544
  107MET      H 1707   3.132   2.730   2.554
  107MET     CA 1708   3.025   2.844   2.416
  107MET     HA 1709   2.931   2.898   2.404
  107MET     CB 1710   3.137   2.944   2.382
  107MET    HB1 1711   3.136   3.031   2.448
  107MET    HB2 1712   3.233   2.896   2.396
  107MET     CG 1713   3.133   2.995   2.232
  107MET    HG1 1714   3.119   2.913   2.162
  107MET    HG2 1715   3.044   3.056   2.218
  107MET     SD 1716   3.281   3.089   2.197
  107MET     CE 1717   3.238   3.170   2.048
  107MET    HE1 1718   3.334   3.174   1.996
  107MET    HE2 1719   3.154   3.122   1.999
  107MET    HE3 1720   3.215   3.274   2.071
  107MET      C 1721   3.023   2.733   2.316
  107MET      O 1722   3.116   2.652   2.314
  108GLY      N 1723   2.923   2.730   2.228
  108GLY      H 1724   2.846   2.794   2.239
  108GLY     CA 1725   2.903   2.641   2.113
  108GLY    HA1 1726   2.969   2.554   2.124
  108GLY    HA2 1727   2.802   2.601   2.117
  108GLY      C 1728   2.925   2.704   1.979
  108GLY      O 1729   2.913   2.832   1.967
  109LYS      N 1730   2.963   2.630   1.878
  109LYS      H 1731   2.965   2.529   1.884
  109LYS     CA 1732   3.003   2.682   1.746
  109LYS     HA 1733   3.066   2.766   1.775
  109LYS     CB 1734   3.078   2.569   1.673
  109LYS    HB1 1735   3.034   2.472   1.698
  109LYS    HB2 1736   3.079   2.585   1.566
  109LYS     CG 1737   3.222   2.557   1.727
  109LYS    HG1 1738   3.273   2.652   1.707
  109LYS    HG2 1739   3.218   2.559   1.836
  109LYS     CD 1740   3.296   2.439   1.673
  109LYS    HD1 1741   3.259   2.341   1.702
  109LYS    HD2 1742   3.280   2.440   1.566
  109LYS     CE 1743   3.441   2.443   1.718
  109LYS    HE1 1744   3.489   2.530   1.674
  109LYS    HE2 1745   3.450   2.451   1.827
  109LYS     NZ 1746   3.518   2.322   1.677
  109LYS    HZ1 1747   3.614   2.333   1.706
  109LYS    HZ2 1748   3.478   2.237   1.713
  109LYS    HZ3 1749   3.523   2.316   1.577
  109LYS      C 1750   2.876   2.714   1.670
  109LYS      O 1751   2.772   2.657   1.711
  110PRO      N 1752   2.885   2.818   1.587
  110PRO     CA 1753   2.762   2.873   1.513
  110PRO     HA 1754   2.702   2.915   1.593
  110PRO     CB 1755   2.818   2.984   1.422
  110PRO    HB1 1756   2.813   2.967   1.315
  110PRO    HB2 1757   2.760   3.073   1.446
  110PRO     CG 1758   2.972   3.004   1.453
  110PRO    HG1 1759   3.032   2.992   1.362
  110PRO    HG2 1760   2.987   3.105   1.489
  110PRO     CD 1761   3.009   2.891   1.547
  110PRO    HD1 1762   3.076   2.824   1.494
  110PRO    HD2 1763   3.059   2.931   1.636
  110PRO      C 1764   2.690   2.760   1.428
  110PRO      O 1765   2.568   2.776   1.414
  111THR      N 1766   2.752   2.652   1.394
  111THR      H 1767   2.849   2.646   1.422
  111THR     CA 1768   2.697   2.521   1.347
  111THR     HA 1769   2.650   2.557   1.255
  111THR     CB 1770   2.821   2.448   1.310
  111THR     HB 1771   2.788   2.348   1.284
  111THR    OG1 1772   2.908   2.439   1.423
  111THR    HG1 1773   2.985   2.389   1.403
  111THR    CG2 1774   2.902   2.518   1.190
  111THR   HG21 1775   2.835   2.563   1.117
  111THR   HG22 1776   2.960   2.603   1.226
  111THR   HG23 1777   2.979   2.456   1.143
  111THR      C 1778   2.596   2.447   1.442
  111THR      O 1779   2.485   2.413   1.391
  112THR      N 1780   2.627   2.435   1.573
  112THR      H 1781   2.704   2.488   1.613
  112THR     CA 1782   2.546   2.367   1.677
  112THR     HA 1783   2.537   2.265   1.639
  112THR     CB 1784   2.620   2.372   1.815
  112THR     HB 1785   2.559   2.302   1.873
  112THR    OG1 1786   2.622   2.498   1.880
  112THR    HG1 1787   2.679   2.555   1.831
  112THR    CG2 1788   2.759   2.326   1.805
  112THR   HG21 1789   2.767   2.223   1.771
  112THR   HG22 1790   2.819   2.381   1.732
  112THR   HG23 1791   2.799   2.343   1.906
  112THR      C 1792   2.400   2.414   1.686
  112THR      O 1793   2.359   2.524   1.651
  113SER      N 1794   2.317   2.323   1.748
  113SER      H 1795   2.356   2.232   1.766
  113SER     CA 1796   2.177   2.353   1.773
  113SER     HA 1797   2.135   2.425   1.704
  113SER     CB 1798   2.098   2.223   1.765
  113SER    HB1 1799   2.116   2.175   1.670
  113SER    HB2 1800   2.128   2.154   1.845
  113SER     OG 1801   1.959   2.236   1.778
  113SER     HG 1802   1.933   2.276   1.697
  113SER      C 1803   2.171   2.408   1.916
  113SER      O 1804   2.225   2.341   2.007
  114ARG      N 1805   2.121   2.529   1.935
  114ARG      H 1806   2.062   2.564   1.860
  114ARG     CA 1807   2.120   2.613   2.054
  114ARG     HA 1808   2.224   2.646   2.060
  114ARG     CB 1809   2.028   2.741   2.033
  114ARG    HB1 1810   2.047   2.780   1.933
  114ARG    HB2 1811   1.929   2.697   2.026
  114ARG     CG 1812   2.030   2.842   2.150
  114ARG    HG1 1813   1.995   2.793   2.239
  114ARG    HG2 1814   2.128   2.887   2.169
  114ARG     CD 1815   1.917   2.953   2.132
  114ARG    HD1 1816   1.933   3.045   2.077
  114ARG    HD2 1817   1.839   2.900   2.077
  114ARG     NE 1818   1.851   2.977   2.266
  114ARG     HE 1819   1.919   2.979   2.342
  114ARG     CZ 1820   1.728   3.019   2.298
  114ARG    NH1 1821   1.636   3.047   2.206
  114ARG   HH11 1822   1.656   3.043   2.107
  114ARG   HH12 1823   1.538   3.064   2.225
  114ARG    NH2 1824   1.685   3.019   2.423
  114ARG   HH21 1825   1.759   3.021   2.493
  114ARG   HH22 1826   1.589   3.022   2.453
  114ARG      C 1827   2.081   2.536   2.185
  114ARG      O 1828   2.148   2.545   2.288
  115ARG      N 1829   1.980   2.445   2.173
  115ARG      H 1830   1.951   2.422   2.078
  115ARG     CA 1831   1.928   2.366   2.292
  115ARG     HA 1832   1.929   2.436   2.376
  115ARG     CB 1833   1.791   2.311   2.252
  115ARG    HB1 1834   1.728   2.378   2.193
  115ARG    HB2 1835   1.814   2.231   2.182
  115ARG     CG 1836   1.702   2.242   2.361
  115ARG    HG1 1837   1.607   2.234   2.310
  115ARG    HG2 1838   1.744   2.143   2.380
  115ARG     CD 1839   1.688   2.319   2.491
  115ARG    HD1 1840   1.625   2.268   2.564
  115ARG    HD2 1841   1.782   2.349   2.537
  115ARG     NE 1842   1.611   2.442   2.469
  115ARG     HE 1843   1.566   2.443   2.379
  115ARG     CZ 1844   1.587   2.535   2.565
  115ARG    NH1 1845   1.623   2.503   2.691
  115ARG   HH11 1846   1.668   2.416   2.717
  115ARG   HH12 1847   1.598   2.566   2.765
  115ARG    NH2 1848   1.525   2.654   2.543
  115ARG   HH21 1849   1.481   2.680   2.456
  115ARG   HH22 1850   1.522   2.713   2.625
  115ARG      C 1851   2.023   2.246   2.321
  115ARG      O 1852   2.033   2.223   2.442
  116ASP      N 1853   2.095   2.191   2.223
  116ASP      H 1854   2.109   2.243   2.137
  116ASP     CA 1855   2.193   2.086   2.248
  116ASP     HA 1856   2.143   2.001   2.295
  116ASP     CB 1857   2.244   2.025   2.108
  116ASP    HB1 1858   2.154   1.989   2.059
  116ASP    HB2 1859   2.279   2.107   2.047
  116ASP     CG 1860   2.363   1.929   2.119
  116ASP    OD1 1861   2.351   1.847   2.212
  116ASP    OD2 1862   2.437   1.906   2.014
  116ASP      C 1863   2.315   2.133   2.335
  116ASP      O 1864   2.354   2.070   2.435
  117VAL      N 1865   2.369   2.245   2.298
  117VAL      H 1866   2.326   2.291   2.219
  117VAL     CA 1867   2.463   2.322   2.381
  117VAL     HA 1868   2.552   2.258   2.377
  117VAL     CB 1869   2.505   2.458   2.312
  117VAL     HB 1870   2.421   2.527   2.302
  117VAL    CG1 1871   2.587   2.548   2.404
  117VAL   HG11 1872   2.524   2.592   2.482
  117VAL   HG12 1873   2.666   2.486   2.447
  117VAL   HG13 1874   2.629   2.632   2.349
  117VAL    CG2 1875   2.578   2.433   2.179
  117VAL   HG21 1876   2.572   2.520   2.114
  117VAL   HG22 1877   2.682   2.404   2.193
  117VAL   HG23 1878   2.536   2.361   2.110
  117VAL      C 1879   2.423   2.334   2.532
  117VAL      O 1880   2.491   2.286   2.622
  118TYR      N 1881   2.316   2.413   2.541
  118TYR      H 1882   2.268   2.453   2.461
  118TYR     CA 1883   2.234   2.433   2.667
  118TYR     HA 1884   2.289   2.509   2.723
  118TYR     CB 1885   2.100   2.502   2.633
  118TYR    HB1 1886   2.114   2.579   2.557
  118TYR    HB2 1887   2.023   2.434   2.597
  118TYR     CG 1888   2.032   2.569   2.745
  118TYR    CD1 1889   1.958   2.484   2.826
  118TYR    HD1 1890   1.950   2.378   2.807
  118TYR    CD2 1891   2.046   2.707   2.768
  118TYR    HD2 1892   2.101   2.767   2.697
  118TYR    CE1 1893   1.896   2.543   2.943
  118TYR    HE1 1894   1.831   2.480   3.001
  118TYR    CE2 1895   1.987   2.767   2.881
  118TYR    HE2 1896   1.999   2.871   2.905
  118TYR     CZ 1897   1.909   2.683   2.971
  118TYR     OH 1898   1.847   2.735   3.080
  118TYR     HH 1899   1.801   2.817   3.087
  118TYR      C 1900   2.217   2.302   2.746
  118TYR      O 1901   2.245   2.298   2.865
  119ARG      N 1902   2.159   2.203   2.684
  119ARG      H 1903   2.114   2.230   2.598
  119ARG     CA 1904   2.140   2.062   2.730
  119ARG     HA 1905   2.060   2.076   2.802
  119ARG     CB 1906   2.077   1.969   2.620
  119ARG    HB1 1907   1.972   1.996   2.617
  119ARG    HB2 1908   2.124   1.986   2.522
  119ARG     CG 1909   2.079   1.811   2.639
  119ARG    HG1 1910   2.182   1.777   2.630
  119ARG    HG2 1911   2.052   1.761   2.732
  119ARG     CD 1912   1.994   1.746   2.528
  119ARG    HD1 1913   1.990   1.640   2.556
  119ARG    HD2 1914   1.905   1.809   2.528
  119ARG     NE 1915   2.074   1.746   2.397
  119ARG     HE 1916   2.175   1.739   2.401
  119ARG     CZ 1917   2.022   1.743   2.274
  119ARG    NH1 1918   1.887   1.734   2.268
  119ARG   HH11 1919   1.822   1.739   2.344
  119ARG   HH12 1920   1.848   1.744   2.174
  119ARG    NH2 1921   2.100   1.739   2.165
  119ARG   HH21 1922   2.196   1.770   2.167
  119ARG   HH22 1923   2.075   1.709   2.072
  119ARG      C 1924   2.261   2.005   2.806
  119ARG      O 1925   2.248   1.957   2.915
  120THR      N 1926   2.375   2.024   2.745
  120THR      H 1927   2.370   2.071   2.655
  120THR     CA 1928   2.504   1.976   2.789
  120THR     HA 1929   2.494   1.875   2.828
  120THR     CB 1930   2.616   1.982   2.677
  120THR     HB 1931   2.643   2.088   2.675
  120THR    OG1 1932   2.580   1.933   2.547
  120THR    HG1 1933   2.502   1.976   2.515
  120THR    CG2 1934   2.745   1.918   2.709
  120THR   HG21 1935   2.822   1.936   2.634
  120THR   HG22 1936   2.778   1.956   2.806
  120THR   HG23 1937   2.743   1.809   2.695
  120THR      C 1938   2.548   2.061   2.907
  120THR      O 1939   2.590   2.004   3.009
  121CYS      N 1940   2.537   2.196   2.901
  121CYS      H 1941   2.499   2.237   2.816
  121CYS     CA 1942   2.569   2.286   3.015
  121CYS     HA 1943   2.675   2.281   3.042
  121CYS     CB 1944   2.555   2.435   2.962
  121CYS    HB1 1945   2.606   2.458   2.869
  121CYS    HB2 1946   2.456   2.464   2.927
  121CYS     SG 1947   2.647   2.550   3.069
  121CYS     HG 1948   2.760   2.479   3.059
  121CYS      C 1949   2.476   2.270   3.134
  121CYS      O 1950   2.514   2.270   3.253
  122ARG      N 1951   2.356   2.240   3.101
  122ARG      H 1952   2.331   2.251   3.004
  122ARG     CA 1953   2.242   2.217   3.189
  122ARG     HA 1954   2.231   2.294   3.265
  122ARG     CB 1955   2.110   2.209   3.110
  122ARG    HB1 1956   2.107   2.312   3.074
  122ARG    HB2 1957   2.109   2.145   3.022
  122ARG     CG 1958   1.992   2.198   3.196
  122ARG    HG1 1959   2.001   2.109   3.257
  122ARG    HG2 1960   1.982   2.285   3.261
  122ARG     CD 1961   1.858   2.178   3.112
  122ARG    HD1 1962   1.839   2.268   3.054
  122ARG    HD2 1963   1.867   2.093   3.043
  122ARG     NE 1964   1.744   2.142   3.198
  122ARG     HE 1965   1.683   2.218   3.224
  122ARG     CZ 1966   1.697   2.019   3.215
  122ARG    NH1 1967   1.766   1.914   3.163
  122ARG   HH11 1968   1.855   1.934   3.120
  122ARG   HH12 1969   1.713   1.834   3.131
  122ARG    NH2 1970   1.589   2.002   3.295
  122ARG   HH21 1971   1.536   2.071   3.347
  122ARG   HH22 1972   1.561   1.908   3.320
  122ARG      C 1973   2.268   2.083   3.263
  122ARG      O 1974   2.252   2.072   3.386
  123ASP      N 1975   2.305   1.978   3.188
  123ASP      H 1976   2.311   1.990   3.088
  123ASP     CA 1977   2.327   1.839   3.244
  123ASP     HA 1978   2.239   1.798   3.293
  123ASP     CB 1979   2.358   1.741   3.128
  123ASP    HB1 1980   2.260   1.724   3.083
  123ASP    HB2 1981   2.419   1.781   3.046
  123ASP     CG 1982   2.415   1.608   3.167
  123ASP    OD1 1983   2.521   1.562   3.116
  123ASP    OD2 1984   2.353   1.541   3.249
  123ASP      C 1985   2.447   1.834   3.344
  123ASP      O 1986   2.445   1.761   3.445
  124HIS      N 1987   2.554   1.910   3.321
  124HIS      H 1988   2.547   1.963   3.235
  124HIS     CA 1989   2.664   1.930   3.413
  124HIS     HA 1990   2.688   1.834   3.460
  124HIS     CB 1991   2.777   1.990   3.337
  124HIS    HB1 1992   2.737   2.072   3.277
  124HIS    HB2 1993   2.847   2.037   3.405
  124HIS     CG 1994   2.848   1.896   3.249
  124HIS    ND1 1995   2.893   1.769   3.296
  124HIS    CD2 1996   2.882   1.902   3.117
  124HIS    HD2 1997   2.861   1.986   3.053
  124HIS    CE1 1998   2.941   1.709   3.192
  124HIS    HE1 1999   3.000   1.618   3.194
  124HIS    NE2 2000   2.948   1.784   3.084
  124HIS    HE2 2001   3.002   1.764   3.001
  124HIS      C 2002   2.618   2.017   3.531
  124HIS      O 2003   2.668   1.997   3.642
  125ALA      N 2004   2.519   2.105   3.516
  125ALA      H 2005   2.462   2.110   3.433
  125ALA     CA 2006   2.471   2.198   3.618
  125ALA     HA 2007   2.556   2.238   3.674
  125ALA     CB 2008   2.398   2.319   3.553
  125ALA    HB1 2009   2.304   2.289   3.507
  125ALA    HB2 2010   2.378   2.400   3.623
  125ALA    HB3 2011   2.467   2.371   3.487
  125ALA      C 2012   2.372   2.128   3.714
  125ALA      O 2013   2.381   2.151   3.833
  126THR      N 2014   2.279   2.053   3.657
  126THR      H 2015   2.276   2.066   3.556
  126THR     CA 2016   2.185   1.960   3.724
  126THR     HA 2017   2.136   2.013   3.805
  126THR     CB 2018   2.062   1.917   3.634
  126THR     HB 2019   2.042   2.003   3.570
  126THR    OG1 2020   1.941   1.908   3.704
  126THR    HG1 2021   1.944   1.976   3.769
  126THR    CG2 2022   2.074   1.799   3.543
  126THR   HG21 2023   2.102   1.713   3.604
  126THR   HG22 2024   1.983   1.778   3.488
  126THR   HG23 2025   2.157   1.816   3.475
  126THR      C 2026   2.256   1.850   3.807
  126THR      O 2027   2.245   1.835   3.925
  127ARG      N 2028   2.359   1.784   3.746
  127ARG      H 2029   2.375   1.810   3.650
  127ARG     CA 2030   2.446   1.682   3.812
  127ARG     HA 2031   2.380   1.614   3.866
  127ARG     CB 2032   2.520   1.593   3.707
  127ARG    HB1 2033   2.586   1.653   3.644
  127ARG    HB2 2034   2.586   1.528   3.764
  127ARG     CG 2035   2.430   1.487   3.638
  127ARG    HG1 2036   2.381   1.433   3.719
  127ARG    HG2 2037   2.352   1.533   3.577
  127ARG     CD 2038   2.501   1.384   3.545
  127ARG    HD1 2039   2.572   1.328   3.605
  127ARG    HD2 2040   2.431   1.307   3.513
  127ARG     NE 2041   2.566   1.434   3.428
  127ARG     HE 2042   2.501   1.489   3.374
  127ARG     CZ 2043   2.682   1.405   3.374
  127ARG    NH1 2044   2.782   1.347   3.438
  127ARG   HH11 2045   2.782   1.302   3.528
  127ARG   HH12 2046   2.878   1.346   3.405
  127ARG    NH2 2047   2.700   1.448   3.254
  127ARG   HH21 2048   2.615   1.477   3.207
  127ARG   HH22 2049   2.772   1.421   3.189
  127ARG      C 2050   2.553   1.733   3.912
  127ARG      O 2051   2.600   1.660   3.998
  128VAL      N 2052   2.588   1.863   3.907
  128VAL      H 2053   2.563   1.911   3.822
  128VAL     CA 2054   2.653   1.925   4.017
  128VAL     HA 2055   2.736   1.866   4.056
  128VAL     CB 2056   2.712   2.053   3.955
  128VAL     HB 2057   2.636   2.095   3.889
  128VAL    CG1 2058   2.744   2.169   4.054
  128VAL   HG11 2059   2.793   2.252   4.004
  128VAL   HG12 2060   2.652   2.203   4.103
  128VAL   HG13 2061   2.816   2.141   4.131
  128VAL    CG2 2062   2.847   2.018   3.878
  128VAL   HG21 2063   2.851   1.921   3.829
  128VAL   HG22 2064   2.859   2.097   3.804
  128VAL   HG23 2065   2.933   2.020   3.945
  128VAL      C 2066   2.554   1.949   4.141
  128VAL      O 2067   2.580   1.900   4.252
  129ARG      N 2068   2.438   2.017   4.115
  129ARG      H 2069   2.414   2.036   4.019
  129ARG     CA 2070   2.335   2.049   4.216
  129ARG     HA 2071   2.383   2.110   4.292
  129ARG     CB 2072   2.221   2.134   4.149
  129ARG    HB1 2073   2.204   2.069   4.064
  129ARG    HB2 2074   2.124   2.139   4.198
  129ARG     CG 2075   2.265   2.272   4.097
  129ARG    HG1 2076   2.279   2.333   4.186
  129ARG    HG2 2077   2.361   2.273   4.046
  129ARG     CD 2078   2.156   2.345   4.023
  129ARG    HD1 2079   2.202   2.413   3.952
  129ARG    HD2 2080   2.109   2.282   3.948
  129ARG     NE 2081   2.056   2.409   4.105
  129ARG     HE 2082   2.085   2.437   4.198
  129ARG     CZ 2083   1.925   2.415   4.076
  129ARG    NH1 2084   1.881   2.367   3.960
  129ARG   HH11 2085   1.941   2.306   3.907
  129ARG   HH12 2086   1.787   2.372   3.922
  129ARG    NH2 2087   1.838   2.475   4.158
  129ARG   HH21 2088   1.849   2.528   4.243
  129ARG   HH22 2089   1.748   2.503   4.121
  129ARG      C 2090   2.276   1.920   4.286
  129ARG      O 2091   2.249   1.923   4.405
  130ALA      N 2092   2.273   1.797   4.220
  130ALA      H 2093   2.293   1.799   4.121
  130ALA     CA 2094   2.237   1.658   4.268
  130ALA     HA 2095   2.149   1.670   4.331
  130ALA     CB 2096   2.211   1.557   4.159
  130ALA    HB1 2097   2.132   1.604   4.100
  130ALA    HB2 2098   2.288   1.535   4.085
  130ALA    HB3 2099   2.159   1.468   4.195
  130ALA      C 2100   2.351   1.599   4.354
  130ALA      O 2101   2.336   1.481   4.391
  131THR      N 2102   2.459   1.668   4.386
  131THR      H 2103   2.478   1.755   4.337
  131THR     CA 2104   2.551   1.636   4.498
  131THR     HA 2105   2.494   1.582   4.574
  131THR     CB 2106   2.668   1.540   4.443
  131THR     HB 2107   2.618   1.454   4.397
  131THR    OG1 2108   2.760   1.486   4.539
  131THR    HG1 2109   2.715   1.419   4.587
  131THR    CG2 2110   2.753   1.613   4.339
  131THR   HG21 2111   2.691   1.629   4.251
  131THR   HG22 2112   2.791   1.712   4.367
  131THR   HG23 2113   2.840   1.554   4.309
  131THR      C 2114   2.582   1.754   4.589
  131THR      O 2115   2.669   1.745   4.678
  132GLY      N 2116   2.501   1.862   4.577
  132GLY      H 2117   2.447   1.864   4.492
  132GLY     CA 2118   2.487   1.967   4.678
  132GLY    HA1 2119   2.392   2.013   4.651
  132GLY    HA2 2120   2.489   1.936   4.783
  132GLY      C 2121   2.583   2.089   4.654
  132GLY      O 2122   2.641   2.153   4.749
  133ASN      N 2123   2.601   2.124   4.528
  133ASN      H 2124   2.547   2.074   4.458
  133ASN     CA 2125   2.691   2.225   4.471
  133ASN     HA 2126   2.712   2.286   4.558
  133ASN     CB 2127   2.827   2.160   4.422
  133ASN    HB1 2128   2.793   2.072   4.367
  133ASN    HB2 2129   2.878   2.223   4.349
  133ASN     CG 2130   2.921   2.130   4.532
  133ASN    OD1 2131   2.901   2.033   4.605
  133ASN    ND2 2132   3.025   2.212   4.544
  133ASN   HD21 2133   3.023   2.300   4.495
  133ASN   HD22 2134   3.090   2.201   4.621
  133ASN      C 2135   2.627   2.323   4.373
  133ASN     O1 2136   2.509   2.308   4.356
  133ASN     O2 2137   2.698   2.415   4.324
  134UNK    C00 2138   3.221   2.242   4.961
  134UNK    C01 2139   3.264   2.112   4.921
  134UNK    C02 2140   3.232   2.359   4.879
  134UNK    C03 2141   3.277   1.997   5.002
  134UNK    C04 2142   3.296   2.103   4.784
  134UNK    C05 2143   3.269   2.342   4.744
  134UNK    C06 2144   3.301   1.869   4.957
  134UNK    C07 2145   3.316   1.966   4.740
  134UNK    C08 2146   3.298   2.215   4.699
  134UNK    C09 2147   3.263   2.465   4.649
  134UNK    C0A 2148   3.310   1.850   4.817
  134UNK    C0B 2149   3.331   1.943   4.593
  134UNK    C0C 2150   3.234   1.871   4.522
  134UNK    C0D 2151   3.236   1.866   4.379
  134UNK    C0E 2152   3.340   1.928   4.311
  134UNK    C0F 2153   3.127   1.797   4.304
  134UNK    C0G 2154   3.350   1.918   4.160
  134UNK    C0H 2155   3.435   2.000   4.380
  134UNK    C0I 2156   3.229   1.856   4.088
  134UNK    C0J 2157   3.258   1.812   3.948
  134UNK    N0K 2158   3.174   1.752   4.171
  134UNK    H0M 2159   3.238   1.677   4.195
  134UNK    C0N 2160   3.432   2.002   4.519
  134UNK    C0O 2161   3.004   1.878   4.287
  134UNK    O0P 2162   3.099   1.669   4.353
  134UNK    H0Q 2163   3.065   1.672   4.442
  134UNK    O0R 2164   3.185   2.248   5.095
  134UNK    C0S 2165   3.158   2.376   5.153
  134UNK    O0T 2166   3.223   1.997   5.128
  134UNK    H0U 2167   3.212   2.091   5.133
  134UNK    H0V 2168   3.220   2.460   4.913
  134UNK    H0W 2169   3.302   1.778   5.015
  134UNK    H0X 2170   3.317   2.199   4.593
  134UNK    H0Y 2171   3.204   2.427   4.565
  134UNK    H0Z 2172   3.356   2.484   4.596
  134UNK    H10 2173   3.215   2.552   4.694
  134UNK    H11 2174   3.321   1.753   4.771
  134UNK    H12 2175   3.157   1.826   4.583
  134UNK    H13 2176   3.427   1.844   4.136
  134UNK    H14 2177   3.380   2.008   4.107
  134UNK    H15 2178   3.518   2.050   4.334
  134UNK    H16 2179   3.140   1.917   4.069
  134UNK    H17 2180   3.281   1.892   3.878
  134UNK    H18 2181   3.174   1.752   3.912
  134UNK    H19 2182   3.335   1.738   3.930
  134UNK    H1A 2183   3.506   2.060   4.573
  134UNK    H1B 2184   2.935   1.843   4.211
  134UNK    H1C 2185   3.036   1.976   4.251
  134UNK    H1D 2186   2.944   1.874   4.377
  134UNK    H1E 2187   3.108   2.364   5.249
  134UNK    H1F 2188   3.078   2.429   5.100
  134UNK    H1G 2189   3.245   2.441   5.162
  135SOL     OW 2190   1.912   1.159   2.830
  135SOL    HW1 2191   1.962   1.085   2.864
  135SOL    HW2 2192   1.878   1.129   2.746
  135SOL     MW 2193   1.914   1.146   2.823
  136SOL     OW 2194   3.226   0.081   4.703
  136SOL    HW1 2195   3.158   0.043   4.759
  136SOL    HW2 2196   3.242   0.015   4.636
  136SOL     MW 2197   3.219   0.068   4.702
  137SOL     OW 2198   3.947   2.226   1.554
  137SOL    HW1 2199   3.894   2.183   1.620
  137SOL    HW2 2200   3.967   2.311   1.590
  137SOL     MW 2201   3.943   2.232   1.566
  138SOL     OW 2202   3.722   4.613   1.486
  138SOL    HW1 2203   3.736   4.689   1.429
  138SOL    HW2 2204   3.759   4.540   1.438
  138SOL     MW 2205   3.728   4.614   1.472
  139SOL     OW 2206   1.613   2.101   1.929
  139SOL    HW1 2207   1.587   2.025   1.981
  139SOL    HW2 2208   1.585   2.176   1.981
  139SOL     MW 2209   1.606   2.101   1.941
  140SOL     OW 2210   1.732   4.203   4.074
  140SOL    HW1 2211   1.675   4.128   4.092
  140SOL    HW2 2212   1.814   4.180   4.116
  140SOL     MW 2213   1.735   4.190   4.082
  141SOL     OW 2214   5.570   3.503   0.332
  141SOL    HW1 2215   5.505   3.472   0.267
  141SOL    HW2 2216   5.654   3.475   0.295
  141SOL     MW 2217   5.572   3.495   0.318
  142SOL     OW 2218   4.882   5.064   5.838
  142SOL    HW1 2219   4.797   5.049   5.796
  142SOL    HW2 2220   4.865   5.049   5.931
  142SOL     MW 2221   4.869   5.060   5.845
  143SOL     OW 2222   0.891   0.340   3.953
  143SOL    HW1 2223   0.938   0.422   3.938
  143SOL    HW2 2224   0.799   0.365   3.961
  143SOL     MW 2225   0.885   0.354   3.952
  144SOL     OW 2226   2.832   4.097   4.555
  144SOL    HW1 2227   2.905   4.089   4.616
  144SOL    HW2 2228   2.763   4.141   4.604
  144SOL     MW 2229   2.833   4.102   4.569
  145SOL     OW 2230   1.486   4.833   5.864
  145SOL    HW1 2231   1.405   4.818   5.817
  145SOL    HW2 2232   1.555   4.806   5.803
  145SOL     MW 2233   1.485   4.828   5.850
  146SOL     OW 2234   4.220   4.187   3.728
  146SOL    HW1 2235   4.293   4.228   3.774
  146SOL    HW2 2236   4.147   4.247   3.740
  146SOL     MW 2237   4.220   4.200   3.735
  147SOL     OW 2238   3.369   0.988   0.012
  147SOL    HW1 2239   3.452   1.036   0.011
  147SOL    HW2 2240   3.340   0.988  -0.078
  147SOL     MW 2241   3.376   0.994   0.000
  148SOL     OW 2242   0.130   4.183   1.054
  148SOL    HW1 2243   0.207   4.127   1.045
  148SOL    HW2 2244   0.164   4.272   1.050
  148SOL     MW 2245   0.144   4.187   1.052
  149SOL     OW 2246   4.425   0.910   5.916
  149SOL    HW1 2247   4.471   0.859   5.849
  149SOL    HW2 2248   4.471   0.994   5.918
  149SOL     MW 2249   4.437   0.914   5.908
  150SOL     OW 2250   5.938   3.094   1.163
  150SOL    HW1 2251   5.844   3.095   1.144
  150SOL    HW2 2252   5.946   3.146   1.243
  150SOL     MW 2253   5.927   3.101   1.172
  151SOL     OW 2254   0.365   4.176   2.727
  151SOL    HW1 2255   0.412   4.150   2.648
  151SOL    HW2 2256   0.353   4.271   2.717
  151SOL     MW 2257   0.369   4.185   2.716
  152SOL     OW 2258   1.641   1.690   2.824
  152SOL    HW1 2259   1.713   1.629   2.809
  152SOL    HW2 2260   1.613   1.672   2.914
  152SOL     MW 2261   1.646   1.680   2.834
  153SOL     OW 2262   4.519   3.225   5.905
  153SOL    HW1 2263   4.540   3.241   5.813
  153SOL    HW2 2264   4.532   3.131   5.917
  153SOL     MW 2265   4.523   3.215   5.895
  154SOL     OW 2266   2.116   3.351   1.262
  154SOL    HW1 2267   2.144   3.266   1.229
  154SOL    HW2 2268   2.021   3.343   1.273
  154SOL     MW 2269   2.107   3.339   1.259
  155SOL     OW 2270   5.933   4.659   2.370
  155SOL    HW1 2271   6.006   4.596   2.368
  155SOL    HW2 2272   5.953   4.715   2.445
  155SOL     MW 2273   5.945   4.658   2.380
  156SOL     OW 2274   2.948   5.366   4.117
  156SOL    HW1 2275   2.874   5.307   4.098
  156SOL    HW2 2276   3.019   5.334   4.062
  156SOL     MW 2277   2.947   5.354   4.108
  157SOL     OW 2278   0.352   3.365   3.517
  157SOL    HW1 2279   0.419   3.307   3.479
  157SOL    HW2 2280   0.359   3.446   3.467
  157SOL     MW 2281   0.362   3.368   3.506
  158SOL     OW 2282   0.802   0.745   1.241
  158SOL    HW1 2283   0.721   0.756   1.193
  158SOL    HW2 2284   0.869   0.785   1.186
  158SOL     MW 2285   0.800   0.751   1.228
  159SOL     OW 2286   2.373   5.459   1.868
  159SOL    HW1 2287   2.455   5.508   1.863
  159SOL    HW2 2288   2.336   5.469   1.780
  159SOL     MW 2289   2.379   5.467   1.856
  160SOL     OW 2290   0.575   1.659   5.763
  160SOL    HW1 2291   0.495   1.705   5.788
  160SOL    HW2 2292   0.550   1.609   5.685
  160SOL     MW 2293   0.561   1.659   5.756
  161SOL     OW 2294   2.496   1.152   1.042
  161SOL    HW1 2295   2.520   1.186   1.129
  161SOL    HW2 2296   2.520   1.221   0.981
  161SOL     MW 2297   2.502   1.165   1.045
  162SOL     OW 2298   2.151   1.940   5.764
  162SOL    HW1 2299   2.098   1.917   5.841
  162SOL    HW2 2300   2.151   2.035   5.762
  162SOL     MW 2301   2.144   1.949   5.774
  163SOL     OW 2302   3.009   4.485   6.063
  163SOL    HW1 2303   3.010   4.514   6.154
  163SOL    HW2 2304   2.980   4.562   6.014
  163SOL     MW 2305   3.006   4.499   6.069
  164SOL     OW 2306   4.181   3.578   1.677
  164SOL    HW1 2307   4.241   3.518   1.722
  164SOL    HW2 2308   4.191   3.661   1.722
  164SOL     MW 2309   4.190   3.581   1.688
  165SOL     OW 2310   0.253   4.317   3.650
  165SOL    HW1 2311   0.324   4.280   3.701
  165SOL    HW2 2312   0.231   4.248   3.586
  165SOL     MW 2313   0.259   4.303   3.648
  166SOL     OW 2314   0.851   3.192   2.332
  166SOL    HW1 2315   0.813   3.219   2.248
  166SOL    HW2 2316   0.886   3.272   2.370
  166SOL     MW 2317   0.850   3.206   2.325
  167SOL     OW 2318   1.634   0.861   0.418
  167SOL    HW1 2319   1.650   0.808   0.497
  167SOL    HW2 2320   1.722   0.890   0.392
  167SOL     MW 2321   1.647   0.858   0.425
  168SOL     OW 2322   4.348   2.150   1.295
  168SOL    HW1 2323   4.354   2.057   1.316
  168SOL    HW2 2324   4.437   2.182   1.299
  168SOL     MW 2325   4.360   2.142   1.297
  169SOL     OW 2326   5.445   4.458   0.866
  169SOL    HW1 2327   5.415   4.421   0.785
  169SOL    HW2 2328   5.502   4.392   0.905
  169SOL     MW 2329   5.448   4.445   0.861
  170SOL     OW 2330   5.084   3.567   0.084
  170SOL    HW1 2331   5.077   3.661   0.103
  170SOL    HW2 2332   5.009   3.528   0.128
  170SOL     MW 2333   5.074   3.574   0.092
  171SOL     OW 2334   4.108   3.309   0.582
  171SOL    HW1 2335   4.163   3.252   0.635
  171SOL    HW2 2336   4.151   3.395   0.587
  171SOL     MW 2337   4.121   3.313   0.589
  172SOL     OW 2338   1.805   1.660   3.672
  172SOL    HW1 2339   1.851   1.744   3.684
  172SOL    HW2 2340   1.848   1.601   3.733
  172SOL     MW 2341   1.816   1.663   3.681
  173SOL     OW 2342   1.147   3.029   3.827
  173SOL    HW1 2343   1.241   3.036   3.839
  173SOL    HW2 2344   1.110   3.077   3.901
  173SOL     MW 2345   1.154   3.036   3.838
  174SOL     OW 2346   4.536   1.697   2.830
  174SOL    HW1 2347   4.462   1.650   2.866
  174SOL    HW2 2348   4.572   1.746   2.904
  174SOL     MW 2349   4.531   1.697   2.844
  175SOL     OW 2350   2.082   1.159   5.415
  175SOL    HW1 2351   2.095   1.127   5.504
  175SOL    HW2 2352   1.992   1.134   5.393
  175SOL     MW 2353   2.072   1.152   5.424
  176SOL     OW 2354   0.395   1.959   1.606
  176SOL    HW1 2355   0.398   1.975   1.512
  176SOL    HW2 2356   0.413   2.045   1.646
  176SOL     MW 2357   0.398   1.972   1.599
  177SOL     OW 2358   1.652   3.599   3.774
  177SOL    HW1 2359   1.612   3.631   3.693
  177SOL    HW2 2360   1.578   3.573   3.829
  177SOL     MW 2361   1.637   3.599   3.771
  178SOL     OW 2362   1.979   3.218   5.656
  178SOL    HW1 2363   1.990   3.166   5.576
  178SOL    HW2 2364   2.069   3.236   5.685
  178SOL     MW 2365   1.992   3.213   5.649
  179SOL     OW 2366   0.354   5.810   0.521
  179SOL    HW1 2367   0.357   5.795   0.427
  179SOL    HW2 2368   0.295   5.885   0.530
  179SOL     MW 2369   0.346   5.817   0.509
  180SOL     OW 2370   0.177   2.575   5.533
  180SOL    HW1 2371   0.155   2.487   5.564
  180SOL    HW2 2372   0.119   2.633   5.582
  180SOL     MW 2373   0.167   2.571   5.543
  181SOL     OW 2374   4.676   1.707   3.092
  181SOL    HW1 2375   4.721   1.623   3.098
  181SOL    HW2 2376   4.742   1.772   3.120
  181SOL     MW 2377   4.690   1.705   3.096
  182SOL     OW 2378   0.629   1.122   3.072
  182SOL    HW1 2379   0.582   1.140   2.991
  182SOL    HW2 2380   0.610   1.198   3.128
  182SOL     MW 2381   0.620   1.134   3.069
  183SOL     OW 2382   1.085   5.715   6.005
  183SOL    HW1 2383   1.164   5.680   6.046
  183SOL    HW2 2384   1.015   5.656   6.032
  183SOL     MW 2385   1.086   5.703   6.013
  184SOL     OW 2386   5.469   1.626   1.608
  184SOL    HW1 2387   5.537   1.570   1.646
  184SOL    HW2 2388   5.496   1.715   1.634
  184SOL     MW 2389   5.481   1.631   1.616
  185SOL     OW 2390   3.095   0.667   0.304
  185SOL    HW1 2391   3.172   0.665   0.247
  185SOL    HW2 2392   3.029   0.615   0.257
  185SOL     MW 2393   3.096   0.660   0.292
  186SOL     OW 2394   4.636   4.703   3.648
  186SOL    HW1 2395   4.624   4.640   3.576
  186SOL    HW2 2396   4.614   4.788   3.609
  186SOL     MW 2397   4.632   4.706   3.634
  187SOL     OW 2398   2.466   5.582   5.503
  187SOL    HW1 2399   2.558   5.555   5.499
  187SOL    HW2 2400   2.462   5.659   5.447
  187SOL     MW 2401   2.477   5.588   5.495
  188SOL     OW 2402   3.343   4.141   5.790
  188SOL    HW1 2403   3.327   4.223   5.837
  188SOL    HW2 2404   3.312   4.159   5.701
  188SOL     MW 2405   3.337   4.154   5.785
  189SOL     OW 2406   0.116   3.125   4.139
  189SOL    HW1 2407   0.023   3.147   4.133
  189SOL    HW2 2408   0.144   3.157   4.225
  189SOL     MW 2409   0.108   3.132   4.149
  190SOL     OW 2410   0.129   1.061   5.948
  190SOL    HW1 2411   0.103   1.089   5.861
  190SOL    HW2 2412   0.047   1.039   5.993
  190SOL     MW 2413   0.115   1.062   5.943
  191SOL     OW 2414   2.963   1.216   0.502
  191SOL    HW1 2415   2.976   1.270   0.580
  191SOL    HW2 2416   2.879   1.246   0.464
  191SOL     MW 2417   2.954   1.227   0.507
  192SOL     OW 2418   1.939   0.966   1.420
  192SOL    HW1 2419   1.976   0.899   1.363
  192SOL    HW2 2420   1.862   0.925   1.458
  192SOL     MW 2421   1.934   0.952   1.417
  193SOL     OW 2422   1.493   2.691   1.238
  193SOL    HW1 2423   1.570   2.748   1.233
  193SOL    HW2 2424   1.469   2.674   1.148
  193SOL     MW 2425   1.500   2.696   1.226
  194SOL     OW 2426   2.302   2.462   5.024
  194SOL    HW1 2427   2.343   2.523   4.963
  194SOL    HW2 2428   2.362   2.388   5.027
  194SOL     MW 2429   2.315   2.461   5.017
  195SOL     OW 2430   2.542   3.397   4.647
  195SOL    HW1 2431   2.577   3.480   4.678
  195SOL    HW2 2432   2.475   3.374   4.711
  195SOL     MW 2433   2.538   3.405   4.659
  196SOL     OW 2434   4.543   5.690   3.768
  196SOL    HW1 2435   4.608   5.759   3.754
  196SOL    HW2 2436   4.459   5.735   3.767
  196SOL     MW 2437   4.541   5.704   3.766
  197SOL     OW 2438   1.892   0.394   0.078
  197SOL    HW1 2439   1.898   0.303   0.108
  197SOL    HW2 2440   1.960   0.402   0.012
  197SOL     MW 2441   1.901   0.383   0.073
  198SOL     OW 2442   0.168   0.629   3.994
  198SOL    HW1 2443   0.160   0.534   3.988
  198SOL    HW2 2444   0.104   0.655   4.060
  198SOL     MW 2445   0.159   0.620   4.001
  199SOL     OW 2446   4.173   1.236   3.560
  199SOL    HW1 2447   4.167   1.141   3.570
  199SOL    HW2 2448   4.171   1.270   3.650
  199SOL     MW 2449   4.172   1.228   3.573
  200SOL     OW 2450   4.006   5.909   2.426
  200SOL    HW1 2451   4.008   5.848   2.353
  200SOL    HW2 2452   3.951   5.982   2.396
  200SOL     MW 2453   3.999   5.911   2.413
  201SOL     OW 2454   0.659   4.674   4.609
  201SOL    HW1 2455   0.746   4.661   4.572
  201SOL    HW2 2456   0.607   4.707   4.536
  201SOL     MW 2457   0.663   4.677   4.595
  202SOL     OW 2458   0.014   5.917   3.798
  202SOL    HW1 2459   0.051   5.916   3.886
  202SOL    HW2 2460   0.066   5.981   3.751
  202SOL     MW 2461   0.025   5.925   3.804
  203SOL     OW 2462   4.047   5.265   2.417
  203SOL    HW1 2463   4.028   5.323   2.344
  203SOL    HW2 2464   4.141   5.276   2.433
  203SOL     MW 2465   4.056   5.274   2.410
  204SOL     OW 2466   5.663   4.623   1.089
  204SOL    HW1 2467   5.589   4.573   1.123
  204SOL    HW2 2468   5.623   4.684   1.026
  204SOL     MW 2469   5.649   4.624   1.085
  205SOL     OW 2470   3.150   6.058   1.962
  205SOL    HW1 2471   3.112   5.972   1.983
  205SOL    HW2 2472   3.139   6.065   1.868
  205SOL     MW 2473   3.143   6.048   1.953
  206SOL     OW 2474   3.239   5.122   4.183
  206SOL    HW1 2475   3.172   5.153   4.244
  206SOL    HW2 2476   3.213   5.157   4.098
  206SOL     MW 2477   3.227   5.130   4.180
  207SOL     OW 2478   0.424   1.456   2.938
  207SOL    HW1 2479   0.372   1.407   2.874
  207SOL    HW2 2480   0.507   1.409   2.944
  207SOL     MW 2481   0.428   1.444   2.931
  208SOL     OW 2482   5.293   5.718   0.407
  208SOL    HW1 2483   5.323   5.792   0.460
  208SOL    HW2 2484   5.356   5.648   0.427
  208SOL     MW 2485   5.305   5.718   0.417
  209SOL     OW 2486   3.980   1.873   1.547
  209SOL    HW1 2487   4.011   1.943   1.490
  209SOL    HW2 2488   4.054   1.854   1.606
  209SOL     MW 2489   3.993   1.879   1.547
  210SOL     OW 2490   3.671   1.044   0.872
  210SOL    HW1 2491   3.701   1.054   0.962
  210SOL    HW2 2492   3.644   0.952   0.866
  210SOL     MW 2493   3.671   1.033   0.882
  211SOL     OW 2494   1.836   0.495   0.813
  211SOL    HW1 2495   1.882   0.419   0.849
  211SOL    HW2 2496   1.905   0.557   0.790
  211SOL     MW 2497   1.851   0.493   0.814
  212SOL     OW 2498   2.106   2.870   1.665
  212SOL    HW1 2499   2.026   2.901   1.622
  212SOL    HW2 2500   2.142   2.948   1.707
  212SOL     MW 2501   2.100   2.884   1.665
  213SOL     OW 2502   0.996   5.192   2.775
  213SOL    HW1 2503   1.067   5.143   2.816
  213SOL    HW2 2504   0.956   5.130   2.714
  213SOL     MW 2505   1.000   5.178   2.773
  214SOL     OW 2506   5.830   6.010   1.153
  214SOL    HW1 2507   5.744   6.038   1.122
  214SOL    HW2 2508   5.886   6.013   1.075
  214SOL     MW 2509   5.827   6.014   1.139
  215SOL     OW 2510   0.815   0.114   1.361
  215SOL    HW1 2511   0.798   0.207   1.373
  215SOL    HW2 2512   0.856   0.085   1.441
  215SOL     MW 2513   0.818   0.122   1.373
  216SOL     OW 2514   2.969   1.117   6.008
  216SOL    HW1 2515   2.891   1.069   6.037
  216SOL    HW2 2516   3.030   1.112   6.082
  216SOL     MW 2517   2.967   1.110   6.021
  217SOL     OW 2518   3.619   6.069   1.370
  217SOL    HW1 2519   3.550   6.006   1.389
  217SOL    HW2 2520   3.700   6.018   1.375
  217SOL     MW 2521   3.621   6.054   1.373
  218SOL     OW 2522   1.275   5.522   3.832
  218SOL    HW1 2523   1.233   5.584   3.892
  218SOL    HW2 2524   1.259   5.560   3.745
  218SOL     MW 2525   1.267   5.535   3.828
  219SOL     OW 2526   0.628   5.882   2.240
  219SOL    HW1 2527   0.701   5.926   2.196
  219SOL    HW2 2528   0.585   5.833   2.170
  219SOL     MW 2529   0.632   5.882   2.224
  220SOL     OW 2530   0.798   5.672   5.046
  220SOL    HW1 2531   0.825   5.585   5.076
  220SOL    HW2 2532   0.880   5.713   5.017
  220SOL     MW 2533   0.812   5.666   5.046
  221SOL     OW 2534   1.072   2.816   1.040
  221SOL    HW1 2535   1.074   2.727   1.075
  221SOL    HW2 2536   0.993   2.855   1.075
  221SOL     MW 2537   1.062   2.809   1.049
  222SOL     OW 2538   4.742   2.413   2.583
  222SOL    HW1 2539   4.685   2.488   2.565
  222SOL    HW2 2540   4.788   2.437   2.664
  222SOL     MW 2541   4.741   2.426   2.591
  223SOL     OW 2542   0.738   5.053   1.122
  223SOL    HW1 2543   0.776   5.140   1.106
  223SOL    HW2 2544   0.795   5.015   1.189
  223SOL     MW 2545   0.750   5.059   1.129
  224SOL     OW 2546   0.229   5.083   6.045
  224SOL    HW1 2547   0.272   5.002   6.069
  224SOL    HW2 2548   0.246   5.142   6.119
  224SOL     MW 2549   0.237   5.080   6.058
  225SOL     OW 2550   0.143   5.024   1.877
  225SOL    HW1 2551   0.208   4.957   1.899
  225SOL    HW2 2552   0.109   4.998   1.792
  225SOL     MW 2553   0.147   5.012   1.870
  226SOL     OW 2554   5.404   2.858   5.751
  226SOL    HW1 2555   5.339   2.924   5.778
  226SOL    HW2 2556   5.358   2.775   5.758
  226SOL     MW 2557   5.390   2.856   5.755
  227SOL     OW 2558   4.252   3.574   0.618
  227SOL    HW1 2559   4.246   3.631   0.542
  227SOL    HW2 2560   4.344   3.579   0.644
  227SOL     MW 2561   4.263   3.582   0.613
  228SOL     OW 2562   1.768   5.969   2.926
  228SOL    HW1 2563   1.770   5.979   2.831
  228SOL    HW2 2564   1.792   5.878   2.941
  228SOL     MW 2565   1.771   5.959   2.916
  229SOL     OW 2566   2.009   4.928   0.382
  229SOL    HW1 2567   2.037   4.870   0.311
  229SOL    HW2 2568   1.994   5.012   0.339
  229SOL     MW 2569   2.010   4.931   0.366
  230SOL     OW 2570   0.953   3.980   0.014
  230SOL    HW1 2571   0.969   4.058   0.069
  230SOL    HW2 2572   0.996   3.909   0.061
  230SOL     MW 2573   0.961   3.981   0.028
  231SOL     OW 2574   2.664   2.106   1.372
  231SOL    HW1 2575   2.681   2.084   1.281
  231SOL    HW2 2576   2.578   2.147   1.372
  231SOL     MW 2577   2.655   2.108   1.359
  232SOL     OW 2578   1.293   4.520   5.249
  232SOL    HW1 2579   1.310   4.612   5.265
  232SOL    HW2 2580   1.278   4.482   5.336
  232SOL     MW 2581   1.293   4.527   5.262
  233SOL     OW 2582   2.004   1.074   3.210
  233SOL    HW1 2583   2.077   1.129   3.237
  233SOL    HW2 2584   2.029   1.042   3.124
  233SOL     MW 2585   2.016   1.077   3.203
  234SOL     OW 2586   5.884   3.244   5.026
  234SOL    HW1 2587   5.887   3.308   4.955
  234SOL    HW2 2588   5.843   3.167   4.987
  234SOL     MW 2589   5.879   3.243   5.012
  235SOL     OW 2590   4.712   5.074   2.846
  235SOL    HW1 2591   4.803   5.076   2.874
  235SOL    HW2 2592   4.706   5.143   2.779
  235SOL     MW 2593   4.723   5.083   2.841
  236SOL     OW 2594   4.995   0.559   3.192
  236SOL    HW1 2595   4.986   0.543   3.286
  236SOL    HW2 2596   5.077   0.607   3.183
  236SOL     MW 2597   5.004   0.563   3.202
  237SOL     OW 2598   5.661   3.716   2.766
  237SOL    HW1 2599   5.583   3.669   2.737
  237SOL    HW2 2600   5.627   3.785   2.824
  237SOL     MW 2601   5.647   3.719   2.770
  238SOL     OW 2602   4.864   3.968   0.043
  238SOL    HW1 2603   4.787   3.916   0.068
  238SOL    HW2 2604   4.864   4.041   0.106
  238SOL     MW 2605   4.854   3.970   0.054
  239SOL     OW 2606   5.079   4.477   2.683
  239SOL    HW1 2607   5.039   4.545   2.629
  239SOL    HW2 2608   5.032   4.397   2.659
  239SOL     MW 2609   5.067   4.475   2.673
  240SOL     OW 2610   4.469   4.413   5.075
  240SOL    HW1 2611   4.396   4.370   5.121
  240SOL    HW2 2612   4.487   4.356   5.001
  240SOL     MW 2613   4.462   4.400   5.072
  241SOL     OW 2614   3.273   3.871   0.366
  241SOL    HW1 2615   3.265   3.842   0.457
  241SOL    HW2 2616   3.246   3.795   0.315
  241SOL     MW 2617   3.268   3.857   0.372
  242SOL     OW 2618   0.123   0.641   0.344
  242SOL    HW1 2619   0.118   0.658   0.438
  242SOL    HW2 2620   0.216   0.632   0.326
  242SOL     MW 2621   0.134   0.642   0.352
  243SOL     OW 2622   2.049   4.596   4.424
  243SOL    HW1 2623   1.976   4.656   4.437
  243SOL    HW2 2624   2.120   4.632   4.478
  243SOL     MW 2625   2.049   4.608   4.432
  244SOL     OW 2626   1.487   3.775   4.415
  244SOL    HW1 2627   1.424   3.842   4.389
  244SOL    HW2 2628   1.568   3.824   4.433
  244SOL     MW 2629   1.490   3.790   4.414
  245SOL     OW 2630   0.021   1.492   1.148
  245SOL    HW1 2631  -0.022   1.419   1.193
  245SOL    HW2 2632   0.033   1.460   1.059
  245SOL     MW 2633   0.017   1.478   1.142
  246SOL     OW 2634   4.275   2.628   4.157
  246SOL    HW1 2635   4.352   2.659   4.111
  246SOL    HW2 2636   4.235   2.706   4.194
  246SOL     MW 2637   4.279   2.642   4.156
  247SOL     OW 2638   2.052   4.773   3.060
  247SOL    HW1 2639   2.039   4.693   3.110
  247SOL    HW2 2640   2.054   4.842   3.126
  247SOL     MW 2641   2.051   4.772   3.075
  248SOL     OW 2642   1.734   3.871   5.170
  248SOL    HW1 2643   1.687   3.796   5.132
  248SOL    HW2 2644   1.812   3.832   5.211
  248SOL     MW 2645   1.738   3.856   5.170
  249SOL     OW 2646   3.108   4.317   4.635
  249SOL    HW1 2647   3.189   4.362   4.611
  249SOL    HW2 2648   3.041   4.358   4.580
  249SOL     MW 2649   3.110   4.328   4.625
  250SOL     OW 2650   1.771   3.118   5.822
  250SOL    HW1 2651   1.687   3.125   5.777
  250SOL    HW2 2652   1.834   3.161   5.763
  250SOL     MW 2653   1.768   3.124   5.809
  251SOL     OW 2654   4.395   0.023   1.913
  251SOL    HW1 2655   4.357  -0.060   1.882
  251SOL    HW2 2656   4.458   0.046   1.844
  251SOL     MW 2657   4.398   0.015   1.899
  252SOL     OW 2658   0.494   2.680   0.910
  252SOL    HW1 2659   0.567   2.662   0.969
  252SOL    HW2 2660   0.436   2.604   0.920
  252SOL     MW 2661   0.496   2.668   0.918
  253SOL     OW 2662   5.221   4.054   2.613
  253SOL    HW1 2663   5.214   4.073   2.519
  253SOL    HW2 2664   5.297   3.997   2.620
  253SOL     MW 2665   5.230   4.049   2.602
  254SOL     OW 2666   1.883   2.437   1.181
  254SOL    HW1 2667   1.933   2.390   1.115
  254SOL    HW2 2668   1.916   2.527   1.179
  254SOL     MW 2669   1.893   2.442   1.172
  255SOL     OW 2670   4.563   0.571   0.865
  255SOL    HW1 2671   4.605   0.654   0.842
  255SOL    HW2 2672   4.618   0.504   0.823
  255SOL     MW 2673   4.576   0.573   0.856
  256SOL     OW 2674   0.890   3.056   0.717
  256SOL    HW1 2675   0.964   3.007   0.752
  256SOL    HW2 2676   0.812   3.008   0.745
  256SOL     MW 2677   0.889   3.044   0.724
  257SOL     OW 2678   5.748   1.203   3.292
  257SOL    HW1 2679   5.717   1.266   3.356
  257SOL    HW2 2680   5.752   1.252   3.210
  257SOL     MW 2681   5.745   1.217   3.289
  258SOL     OW 2682   1.938   5.689   3.249
  258SOL    HW1 2683   1.946   5.726   3.161
  258SOL    HW2 2684   1.847   5.708   3.275
  258SOL     MW 2685   1.927   5.696   3.241
  259SOL     OW 2686   4.215   5.173   0.387
  259SOL    HW1 2687   4.211   5.081   0.415
  259SOL    HW2 2688   4.271   5.214   0.453
  259SOL     MW 2689   4.222   5.166   0.399
  260SOL     OW 2690   5.322   0.645   0.599
  260SOL    HW1 2691   5.263   0.579   0.637
  260SOL    HW2 2692   5.384   0.595   0.547
  260SOL     MW 2693   5.322   0.630   0.597
  261SOL     OW 2694   2.420   3.125   0.793
  261SOL    HW1 2695   2.348   3.095   0.849
  261SOL    HW2 2696   2.414   3.221   0.795
  261SOL     MW 2697   2.410   3.134   0.802
  262SOL     OW 2698   4.315   1.995   3.658
  262SOL    HW1 2699   4.252   2.038   3.601
  262SOL    HW2 2700   4.333   1.911   3.616
  262SOL     MW 2701   4.310   1.990   3.646
  263SOL     OW 2702   1.667   4.906   1.682
  263SOL    HW1 2703   1.595   4.951   1.637
  263SOL    HW2 2704   1.635   4.891   1.769
  263SOL     MW 2705   1.654   4.910   1.686
  264SOL     OW 2706   4.826   3.084   1.997
  264SOL    HW1 2707   4.752   3.116   2.049
  264SOL    HW2 2708   4.786   3.049   1.917
  264SOL     MW 2709   4.812   3.084   1.993
  265SOL     OW 2710   2.816   5.806   0.898
  265SOL    HW1 2711   2.871   5.828   0.823
  265SOL    HW2 2712   2.802   5.890   0.941
  265SOL     MW 2713   2.821   5.820   0.894
  266SOL     OW 2714   0.784   4.454   0.644
  266SOL    HW1 2715   0.748   4.423   0.729
  266SOL    HW2 2716   0.866   4.497   0.668
  266SOL     MW 2717   0.790   4.455   0.658
  267SOL     OW 2718   0.517   4.512   5.587
  267SOL    HW1 2719   0.559   4.578   5.532
  267SOL    HW2 2720   0.513   4.434   5.532
  267SOL     MW 2721   0.522   4.511   5.573
  268SOL     OW 2722   3.192   0.515   4.332
  268SOL    HW1 2723   3.146   0.579   4.386
  268SOL    HW2 2724   3.211   0.442   4.391
  268SOL     MW 2725   3.189   0.514   4.347
  269SOL     OW 2726   5.098   3.626   1.382
  269SOL    HW1 2727   5.024   3.676   1.415
  269SOL    HW2 2728   5.175   3.666   1.420
  269SOL     MW 2729   5.098   3.637   1.391
  270SOL     OW 2730   5.357   3.773   5.689
  270SOL    HW1 2731   5.394   3.685   5.688
  270SOL    HW2 2732   5.267   3.762   5.719
  270SOL     MW 2733   5.350   3.761   5.692
  271SOL     OW 2734   3.296   4.702   6.044
  271SOL    HW1 2735   3.348   4.622   6.041
  271SOL    HW2 2736   3.210   4.674   6.075
  271SOL     MW 2737   3.292   4.688   6.048
  272SOL     OW 2738   1.393   0.637   1.425
  272SOL    HW1 2739   1.449   0.645   1.349
  272SOL    HW2 2740   1.333   0.565   1.406
  272SOL     MW 2741   1.392   0.629   1.413
  273SOL     OW 2742   4.778   3.485   1.948
  273SOL    HW1 2743   4.802   3.423   2.017
  273SOL    HW2 2744   4.767   3.431   1.870
  273SOL     MW 2745   4.780   3.470   1.946
  274SOL     OW 2746   4.300   4.064   4.287
  274SOL    HW1 2747   4.208   4.041   4.269
  274SOL    HW2 2748   4.331   3.996   4.347
  274SOL     MW 2749   4.292   4.052   4.292
  275SOL     OW 2750   2.721   0.183   4.460
  275SOL    HW1 2751   2.788   0.224   4.515
  275SOL    HW2 2752   2.719   0.092   4.489
  275SOL     MW 2753   2.730   0.177   4.470
  276SOL     OW 2754   4.969   1.139   1.724
  276SOL    HW1 2755   4.954   1.123   1.818
  276SOL    HW2 2756   4.942   1.058   1.682
  276SOL     MW 2757   4.964   1.127   1.731
  277SOL     OW 2758   1.160   1.016   1.578
  277SOL    HW1 2759   1.177   0.936   1.530
  277SOL    HW2 2760   1.081   1.052   1.540
  277SOL     MW 2761   1.152   1.010   1.568
  278SOL     OW 2762   4.251   4.503   4.471
  278SOL    HW1 2763   4.222   4.534   4.557
  278SOL    HW2 2764   4.204   4.559   4.409
  278SOL     MW 2765   4.241   4.514   4.474
  279SOL     OW 2766   4.538   4.218   4.874
  279SOL    HW1 2767   4.606   4.277   4.843
  279SOL    HW2 2768   4.581   4.133   4.881
  279SOL     MW 2769   4.552   4.215   4.871
  280SOL     OW 2770   1.521   3.675   6.034
  280SOL    HW1 2771   1.449   3.612   6.044
  280SOL    HW2 2772   1.583   3.652   6.103
  280SOL     MW 2773   1.520   3.664   6.044
  281SOL     OW 2774   5.589   5.083   3.748
  281SOL    HW1 2775   5.522   5.093   3.817
  281SOL    HW2 2776   5.567   5.150   3.684
  281SOL     MW 2777   5.577   5.093   3.749
  282SOL     OW 2778   3.191   2.214   0.816
  282SOL    HW1 2779   3.233   2.135   0.847
  282SOL    HW2 2780   3.194   2.205   0.719
  282SOL     MW 2781   3.197   2.203   0.807
  283SOL     OW 2782   4.353   3.564   5.384
  283SOL    HW1 2783   4.315   3.501   5.445
  283SOL    HW2 2784   4.446   3.541   5.381
  283SOL     MW 2785   4.360   3.553   5.391
  284SOL     OW 2786   5.232   4.234   6.080
  284SOL    HW1 2787   5.174   4.180   6.026
  284SOL    HW2 2788   5.317   4.232   6.035
  284SOL     MW 2789   5.236   4.227   6.068
  285SOL     OW 2790   2.782   2.101   0.688
  285SOL    HW1 2791   2.809   2.062   0.771
  285SOL    HW2 2792   2.731   2.032   0.646
  285SOL     MW 2793   2.779   2.087   0.693
  286SOL     OW 2794   1.854   1.406   4.645
  286SOL    HW1 2795   1.764   1.412   4.613
  286SOL    HW2 2796   1.888   1.324   4.609
  286SOL     MW 2797   1.847   1.396   4.636
  287SOL     OW 2798   1.865   1.478   5.823
  287SOL    HW1 2799   1.940   1.429   5.788
  287SOL    HW2 2800   1.823   1.416   5.883
  287SOL     MW 2801   1.869   1.464   5.826
  288SOL     OW 2802   5.061   3.809   2.841
  288SOL    HW1 2803   5.119   3.733   2.837
  288SOL    HW2 2804   5.062   3.836   2.933
  288SOL     MW 2805   5.068   3.803   2.852
  289SOL     OW 2806   4.199   5.604   1.104
  289SOL    HW1 2807   4.162   5.519   1.080
  289SOL    HW2 2808   4.288   5.584   1.134
  289SOL     MW 2809   4.206   5.590   1.104
  290SOL     OW 2810   0.933   3.830   4.742
  290SOL    HW1 2811   0.948   3.756   4.800
  290SOL    HW2 2812   0.917   3.791   4.656
  290SOL     MW 2813   0.933   3.816   4.739
  291SOL     OW 2814   5.025   5.860   2.255
  291SOL    HW1 2815   5.066   5.780   2.288
  291SOL    HW2 2816   5.099   5.917   2.231
  291SOL     MW 2817   5.040   5.857   2.255
  292SOL     OW 2818   3.735   1.040   1.137
  292SOL    HW1 2819   3.695   0.963   1.175
  292SOL    HW2 2820   3.825   1.014   1.118
  292SOL     MW 2821   3.742   1.027   1.139
  293SOL     OW 2822   5.010   1.242   6.031
  293SOL    HW1 2823   4.949   1.175   6.061
  293SOL    HW2 2824   4.990   1.252   5.938
  293SOL     MW 2825   4.999   1.235   6.023
  294SOL     OW 2826   2.787   6.024   3.718
  294SOL    HW1 2827   2.738   5.946   3.744
  294SOL    HW2 2828   2.735   6.098   3.752
  294SOL     MW 2829   2.774   6.024   3.726
  295SOL     OW 2830   4.398   4.259   2.771
  295SOL    HW1 2831   4.482   4.285   2.732
  295SOL    HW2 2832   4.336   4.264   2.698
  295SOL     MW 2833   4.401   4.263   2.756
  296SOL     OW 2834   5.496   0.820   3.449
  296SOL    HW1 2835   5.402   0.837   3.449
  296SOL    HW2 2836   5.533   0.890   3.503
  296SOL     MW 2837   5.489   0.831   3.456
  297SOL     OW 2838   1.595   0.850   4.129
  297SOL    HW1 2839   1.680   0.816   4.157
  297SOL    HW2 2840   1.617   0.927   4.077
  297SOL     MW 2841   1.609   0.856   4.126
  298SOL     OW 2842   2.254   3.011   0.986
  298SOL    HW1 2843   2.294   2.932   1.023
  298SOL    HW2 2844   2.204   3.048   1.059
  298SOL     MW 2845   2.253   3.006   1.000
  299SOL     OW 2846   3.997   4.835   0.813
  299SOL    HW1 2847   4.076   4.809   0.766
  299SOL    HW2 2848   3.962   4.909   0.764
  299SOL     MW 2849   4.003   4.841   0.802
  300SOL     OW 2850   4.084   1.640   2.130
  300SOL    HW1 2851   4.005   1.592   2.151
  300SOL    HW2 2852   4.146   1.617   2.200
  300SOL     MW 2853   4.082   1.631   2.141
  301SOL     OW 2854   0.520   2.490   3.087
  301SOL    HW1 2855   0.488   2.554   3.151
  301SOL    HW2 2856   0.558   2.420   3.140
  301SOL     MW 2857   0.520   2.489   3.102
  302SOL     OW 2858   5.604   5.979   3.549
  302SOL    HW1 2859   5.604   6.054   3.490
  302SOL    HW2 2860   5.677   5.996   3.609
  302SOL     MW 2861   5.614   5.991   3.549
  303SOL     OW 2862   4.047   4.948   2.479
  303SOL    HW1 2863   4.053   5.013   2.549
  303SOL    HW2 2864   4.054   4.998   2.399
  303SOL     MW 2865   4.049   4.962   2.478
  304SOL     OW 2866   1.040   2.541   4.453
  304SOL    HW1 2867   0.998   2.481   4.392
  304SOL    HW2 2868   1.035   2.495   4.538
  304SOL     MW 2869   1.034   2.527   4.456
  305SOL     OW 2870   3.946   1.500   5.620
  305SOL    HW1 2871   3.945   1.587   5.580
  305SOL    HW2 2872   3.928   1.440   5.547
  305SOL     MW 2873   3.944   1.504   5.605
  306SOL     OW 2874   1.931   3.630   1.144
  306SOL    HW1 2875   1.909   3.566   1.077
  306SOL    HW2 2876   2.025   3.619   1.158
  306SOL     MW 2877   1.940   3.621   1.137
  307SOL     OW 2878   5.378   5.567   0.818
  307SOL    HW1 2879   5.452   5.627   0.809
  307SOL    HW2 2880   5.399   5.513   0.892
  307SOL     MW 2881   5.390   5.568   0.825
  308SOL     OW 2882   0.871   6.101   2.467
  308SOL    HW1 2883   0.785   6.131   2.498
  308SOL    HW2 2884   0.932   6.127   2.538
  308SOL     MW 2885   0.868   6.108   2.481
  309SOL     OW 2886   3.178   1.202   1.675
  309SOL    HW1 2887   3.191   1.255   1.597
  309SOL    HW2 2888   3.094   1.157   1.660
  309SOL     MW 2889   3.169   1.203   1.663
  310SOL     OW 2890   0.583   3.408   0.741
  310SOL    HW1 2891   0.631   3.326   0.729
  310SOL    HW2 2892   0.491   3.382   0.747
  310SOL     MW 2893   0.577   3.394   0.740
  311SOL     OW 2894   0.127   1.305   4.047
  311SOL    HW1 2895   0.071   1.378   4.019
  311SOL    HW2 2896   0.143   1.321   4.140
  311SOL     MW 2897   0.122   1.316   4.055
  312SOL     OW 2898   4.330   4.169   0.082
  312SOL    HW1 2899   4.351   4.198   0.170
  312SOL    HW2 2900   4.362   4.079   0.077
  312SOL     MW 2901   4.336   4.161   0.092
  313SOL     OW 2902   2.333   4.783   2.853
  313SOL    HW1 2903   2.408   4.833   2.884
  313SOL    HW2 2904   2.266   4.848   2.835
  313SOL     MW 2905   2.334   4.797   2.855
  314SOL     OW 2906   4.605   4.516   3.461
  314SOL    HW1 2907   4.606   4.421   3.465
  314SOL    HW2 2908   4.516   4.537   3.431
  314SOL     MW 2909   4.594   4.507   3.458
  315SOL     OW 2910   5.252   2.141   4.107
  315SOL    HW1 2911   5.196   2.207   4.066
  315SOL    HW2 2912   5.332   2.188   4.129
  315SOL     MW 2913   5.255   2.155   4.105
  316SOL     OW 2914   0.835   0.272   1.729
  316SOL    HW1 2915   0.756   0.237   1.689
  316SOL    HW2 2916   0.809   0.357   1.764
  316SOL     MW 2917   0.822   0.278   1.728
  317SOL     OW 2918   0.895   4.664   0.839
  317SOL    HW1 2919   0.961   4.619   0.891
  317SOL    HW2 2920   0.819   4.670   0.896
  317SOL     MW 2921   0.894   4.659   0.854
  318SOL     OW 2922   5.580   2.990   1.957
  318SOL    HW1 2923   5.521   2.916   1.967
  318SOL    HW2 2924   5.667   2.953   1.969
  318SOL     MW 2925   5.583   2.976   1.960
  319SOL     OW 2926   1.908   5.540   4.827
  319SOL    HW1 2927   2.001   5.556   4.809
  319SOL    HW2 2928   1.906   5.454   4.869
  319SOL     MW 2929   1.920   5.531   4.830
  320SOL     OW 2930   1.722   2.254   4.446
  320SOL    HW1 2931   1.810   2.216   4.442
  320SOL    HW2 2932   1.711   2.280   4.537
  320SOL     MW 2933   1.732   2.252   4.457
  321SOL     OW 2934   1.058   3.741   4.320
  321SOL    HW1 2935   1.065   3.665   4.263
  321SOL    HW2 2936   1.122   3.725   4.389
  321SOL     MW 2937   1.067   3.729   4.322
  322SOL     OW 2938   4.925   0.840   2.139
  322SOL    HW1 2939   4.967   0.921   2.169
  322SOL    HW2 2940   4.873   0.811   2.212
  322SOL     MW 2941   4.924   0.847   2.151
  323SOL     OW 2942   0.093   2.149   1.530
  323SOL    HW1 2943   0.022   2.208   1.505
  323SOL    HW2 2944   0.165   2.171   1.471
  323SOL     MW 2945   0.093   2.159   1.519
  324SOL     OW 2946   3.596   4.994   0.616
  324SOL    HW1 2947   3.548   5.047   0.679
  324SOL    HW2 2948   3.535   4.982   0.543
  324SOL     MW 2949   3.582   5.000   0.615
  325SOL     OW 2950   4.051   5.458   2.955
  325SOL    HW1 2951   4.116   5.431   3.020
  325SOL    HW2 2952   3.971   5.472   3.006
  325SOL     MW 2953   4.049   5.456   2.970
  326SOL     OW 2954   1.558   1.340   4.984
  326SOL    HW1 2955   1.617   1.269   5.008
  326SOL    HW2 2956   1.492   1.341   5.054
  326SOL     MW 2957   1.557   1.331   4.996
  327SOL     OW 2958   6.029   0.586   4.623
  327SOL    HW1 2959   6.062   0.634   4.699
  327SOL    HW2 2960   6.102   0.587   4.561
  327SOL     MW 2961   6.043   0.592   4.625
  328SOL     OW 2962   1.002   2.177   3.361
  328SOL    HW1 2963   0.916   2.135   3.349
  328SOL    HW2 2964   1.055   2.111   3.406
  328SOL     MW 2965   0.998   2.163   3.365
  329SOL     OW 2966   4.686   5.610   1.797
  329SOL    HW1 2967   4.640   5.613   1.880
  329SOL    HW2 2968   4.616   5.596   1.731
  329SOL     MW 2969   4.671   5.608   1.799
  330SOL     OW 2970   5.293   3.231   1.976
  330SOL    HW1 2971   5.311   3.324   1.990
  330SOL    HW2 2972   5.357   3.205   1.910
  330SOL     MW 2973   5.303   3.239   1.969
  331SOL     OW 2974   5.990   4.773   2.956
  331SOL    HW1 2975   6.079   4.798   2.935
  331SOL    HW2 2976   5.935   4.825   2.898
  331SOL     MW 2977   5.994   4.783   2.946
  332SOL     OW 2978   2.374   0.955   0.601
  332SOL    HW1 2979   2.432   0.956   0.526
  332SOL    HW2 2980   2.432   0.950   0.677
  332SOL     MW 2981   2.389   0.954   0.601
  333SOL     OW 2982   1.400   1.657   1.267
  333SOL    HW1 2983   1.319   1.700   1.295
  333SOL    HW2 2984   1.381   1.563   1.276
  333SOL     MW 2985   1.387   1.651   1.273
  334SOL     OW 2986   5.942   4.104   1.372
  334SOL    HW1 2987   6.023   4.154   1.361
  334SOL    HW2 2988   5.950   4.031   1.309
  334SOL     MW 2989   5.953   4.101   1.361
  335SOL     OW 2990   0.004   4.789   5.747
  335SOL    HW1 2991  -0.012   4.696   5.731
  335SOL    HW2 2992   0.099   4.797   5.755
  335SOL     MW 2993   0.014   4.778   5.746
  336SOL     OW 2994   2.235   4.612   5.031
  336SOL    HW1 2995   2.153   4.630   4.984
  336SOL    HW2 2996   2.207   4.586   5.119
  336SOL     MW 2997   2.221   4.611   5.036
  337SOL     OW 2998   1.283   5.691   1.250
  337SOL    HW1 2999   1.315   5.778   1.224
  337SOL    HW2 3000   1.357   5.650   1.294
  337SOL     MW 3001   1.297   5.697   1.252
  338SOL     OW 3002   0.962   3.406   1.721
  338SOL    HW1 3003   0.968   3.412   1.625
  338SOL    HW2 3004   0.888   3.347   1.736
  338SOL     MW 3005   0.953   3.399   1.710
  339SOL     OW 3006   2.260   4.399   0.578
  339SOL    HW1 3007   2.270   4.348   0.498
  339SOL    HW2 3008   2.271   4.335   0.649
  339SOL     MW 3009   2.263   4.384   0.578
  340SOL     OW 3010   0.949   3.731   3.414
  340SOL    HW1 3011   1.044   3.737   3.405
  340SOL    HW2 3012   0.931   3.638   3.426
  340SOL     MW 3013   0.959   3.720   3.415
  341SOL     OW 3014   3.587   5.866   1.934
  341SOL    HW1 3015   3.551   5.836   1.851
  341SOL    HW2 3016   3.656   5.929   1.910
  341SOL     MW 3017   3.591   5.870   1.920
  342SOL     OW 3018   5.864   5.336   1.281
  342SOL    HW1 3019   5.813   5.357   1.359
  342SOL    HW2 3020   5.813   5.371   1.208
  342SOL     MW 3021   5.851   5.343   1.281
  343SOL     OW 3022   4.882   3.560   3.573
  343SOL    HW1 3023   4.833   3.579   3.653
  343SOL    HW2 3024   4.823   3.588   3.502
  343SOL     MW 3025   4.868   3.566   3.574
  344SOL     OW 3026   1.500   1.088   2.212
  344SOL    HW1 3027   1.429   1.038   2.172
  344SOL    HW2 3028   1.491   1.176   2.174
  344SOL     MW 3029   1.490   1.093   2.202
  345SOL     OW 3030   0.810   4.278   5.897
  345SOL    HW1 3031   0.767   4.199   5.864
  345SOL    HW2 3032   0.755   4.350   5.866
  345SOL     MW 3033   0.798   4.277   5.889
  346SOL     OW 3034   3.050   2.869   4.893
  346SOL    HW1 3035   2.956   2.866   4.876
  346SOL    HW2 3036   3.091   2.873   4.806
  346SOL     MW 3037   3.043   2.869   4.880
  347SOL     OW 3038   4.694   4.040   2.616
  347SOL    HW1 3039   4.755   3.991   2.560
  347SOL    HW2 3040   4.689   3.988   2.697
  347SOL     MW 3041   4.701   4.027   2.620
  348SOL     OW 3042   1.528   5.525   5.672
  348SOL    HW1 3043   1.557   5.596   5.730
  348SOL    HW2 3044   1.462   5.478   5.723
  348SOL     MW 3045   1.524   5.528   5.686
  349SOL     OW 3046   2.045   5.331   4.087
  349SOL    HW1 3047   2.009   5.349   4.174
  349SOL    HW2 3048   1.977   5.362   4.026
  349SOL     MW 3049   2.032   5.338   4.090
  350SOL     OW 3050   5.104   3.148   3.573
  350SOL    HW1 3051   5.087   3.075   3.514
  350SOL    HW2 3052   5.199   3.151   3.582
  350SOL     MW 3053   5.114   3.139   3.567
  351SOL     OW 3054   0.526   5.416   3.795
  351SOL    HW1 3055   0.579   5.341   3.823
  351SOL    HW2 3056   0.465   5.378   3.732
  351SOL     MW 3057   0.525   5.401   3.790
  352SOL     OW 3058   5.971   0.693   5.978
  352SOL    HW1 3059   6.066   0.680   5.982
  352SOL    HW2 3060   5.961   0.778   5.934
  352SOL     MW 3061   5.982   0.702   5.973
  353SOL     OW 3062   5.027   0.950   5.705
  353SOL    HW1 3063   5.037   0.873   5.649
  353SOL    HW2 3064   5.065   0.924   5.789
  353SOL     MW 3065   5.033   0.937   5.709
  354SOL     OW 3066   0.326   3.282   0.703
  354SOL    HW1 3067   0.265   3.349   0.674
  354SOL    HW2 3068   0.356   3.240   0.622
  354SOL     MW 3069   0.322   3.285   0.688
  355SOL     OW 3070   4.674   5.314   5.552
  355SOL    HW1 3071   4.665   5.287   5.644
  355SOL    HW2 3072   4.759   5.281   5.525
  355SOL     MW 3073   4.684   5.307   5.561
  356SOL     OW 3074   3.972   3.334   5.331
  356SOL    HW1 3075   4.055   3.361   5.292
  356SOL    HW2 3076   3.992   3.251   5.374
  356SOL     MW 3077   3.986   3.327   5.331
  357SOL     OW 3078   5.308   4.949   4.912
  357SOL    HW1 3079   5.276   4.889   4.845
  357SOL    HW2 3080   5.381   4.995   4.870
  357SOL     MW 3081   5.313   4.947   4.898
  358SOL     OW 3082   4.855   3.553   5.648
  358SOL    HW1 3083   4.937   3.601   5.659
  358SOL    HW2 3084   4.878   3.480   5.591
  358SOL     MW 3085   4.868   3.550   5.642
  359SOL     OW 3086   1.120   3.538   5.246
  359SOL    HW1 3087   1.200   3.535   5.298
  359SOL    HW2 3088   1.070   3.611   5.284
  359SOL     MW 3089   1.123   3.547   5.258
  360SOL     OW 3090   1.130   4.756   5.518
  360SOL    HW1 3091   1.119   4.833   5.463
  360SOL    HW2 3092   1.047   4.709   5.510
  360SOL     MW 3093   1.118   4.760   5.510
  361SOL     OW 3094   3.781   5.441   3.990
  361SOL    HW1 3095   3.777   5.375   3.921
  361SOL    HW2 3096   3.782   5.391   4.072
  361SOL     MW 3097   3.780   5.426   3.992
  362SOL     OW 3098   2.224   0.759   2.023
  362SOL    HW1 3099   2.149   0.806   2.059
  362SOL    HW2 3100   2.185   0.696   1.962
  362SOL     MW 3101   2.209   0.756   2.019
  363SOL     OW 3102   5.266   5.558   4.828
  363SOL    HW1 3103   5.199   5.497   4.796
  363SOL    HW2 3104   5.318   5.505   4.889
  363SOL     MW 3105   5.264   5.543   4.832
  364SOL     OW 3106   0.999   1.601   5.455
  364SOL    HW1 3107   0.966   1.539   5.520
  364SOL    HW2 3108   0.922   1.624   5.403
  364SOL     MW 3109   0.985   1.596   5.457
  365SOL     OW 3110   1.552   5.506   3.891
  365SOL    HW1 3111   1.458   5.523   3.900
  365SOL    HW2 3112   1.574   5.539   3.804
  365SOL     MW 3113   1.542   5.512   3.881
  366SOL     OW 3114   4.321   3.878   2.670
  366SOL    HW1 3115   4.343   3.913   2.756
  366SOL    HW2 3116   4.232   3.909   2.653
  366SOL     MW 3117   4.313   3.887   2.679
  367SOL     OW 3118   5.723   2.735   1.884
  367SOL    HW1 3119   5.697   2.663   1.941
  367SOL    HW2 3120   5.666   2.728   1.809
  367SOL     MW 3121   5.713   2.725   1.882
  368SOL     OW 3122   1.384   2.244   5.052
  368SOL    HW1 3123   1.361   2.290   5.132
  368SOL    HW2 3124   1.467   2.201   5.071
  368SOL     MW 3125   1.391   2.244   5.064
  369SOL     OW 3126   3.848   5.604   6.090
  369SOL    HW1 3127   3.891   5.525   6.058
  369SOL    HW2 3128   3.915   5.672   6.087
  369SOL     MW 3129   3.862   5.603   6.086
  370SOL     OW 3130   5.595   3.268   4.801
  370SOL    HW1 3131   5.590   3.227   4.887
  370SOL    HW2 3132   5.510   3.310   4.789
  370SOL     MW 3133   5.584   3.268   4.810
  371SOL     OW 3134   1.112   2.387   4.684
  371SOL    HW1 3135   1.118   2.409   4.777
  371SOL    HW2 3136   1.066   2.304   4.681
  371SOL     MW 3137   1.107   2.379   4.695
  372SOL     OW 3138   4.290   4.735   4.929
  372SOL    HW1 3139   4.336   4.817   4.910
  372SOL    HW2 3140   4.358   4.675   4.957
  372SOL     MW 3141   4.304   4.738   4.930
  373SOL     OW 3142   5.541   6.030   2.394
  373SOL    HW1 3143   5.521   6.115   2.433
  373SOL    HW2 3144   5.490   6.027   2.314
  373SOL     MW 3145   5.532   6.040   2.389
  374SOL     OW 3146   0.058   4.115   2.094
  374SOL    HW1 3147   0.010   4.198   2.092
  374SOL    HW2 3148   0.132   4.129   2.035
  374SOL     MW 3149   0.062   4.128   2.087
  375SOL     OW 3150   1.766   3.260   1.762
  375SOL    HW1 3151   1.682   3.291   1.795
  375SOL    HW2 3152   1.745   3.178   1.717
  375SOL     MW 3153   1.753   3.253   1.762
  376SOL     OW 3154   2.989   4.935   4.929
  376SOL    HW1 3155   2.950   4.883   4.859
  376SOL    HW2 3156   2.976   4.883   5.008
  376SOL     MW 3157   2.982   4.922   4.931
  377SOL     OW 3158   0.998   2.594   2.895
  377SOL    HW1 3159   1.054   2.528   2.853
  377SOL    HW2 3160   0.998   2.668   2.835
  377SOL     MW 3161   1.005   2.595   2.882
  378SOL     OW 3162   4.496   6.041   6.115
  378SOL    HW1 3163   4.495   6.097   6.192
  378SOL    HW2 3164   4.444   6.088   6.050
  378SOL     MW 3165   4.489   6.054   6.117
  379SOL     OW 3166   2.497   5.314   2.907
  379SOL    HW1 3167   2.539   5.239   2.949
  379SOL    HW2 3168   2.454   5.360   2.980
  379SOL     MW 3169   2.497   5.310   2.922
  380SOL     OW 3170   0.303   3.004   1.247
  380SOL    HW1 3171   0.242   2.995   1.174
  380SOL    HW2 3172   0.302   3.098   1.267
  380SOL     MW 3173   0.295   3.015   1.240
  381SOL     OW 3174   2.749   5.543   2.987
  381SOL    HW1 3175   2.778   5.460   2.949
  381SOL    HW2 3176   2.681   5.518   3.050
  381SOL     MW 3177   2.744   5.529   2.990
  382SOL     OW 3178   0.323   1.852   0.481
  382SOL    HW1 3179   0.316   1.939   0.521
  382SOL    HW2 3180   0.417   1.832   0.484
  382SOL     MW 3181   0.334   1.860   0.486
  383SOL     OW 3182   2.138   0.959   4.289
  383SOL    HW1 3183   2.073   0.927   4.351
  383SOL    HW2 3184   2.221   0.958   4.338
  383SOL     MW 3185   2.141   0.955   4.303
  384SOL     OW 3186   1.490   1.941   5.251
  384SOL    HW1 3187   1.423   1.879   5.224
  384SOL    HW2 3188   1.442   2.011   5.296
  384SOL     MW 3189   1.475   1.942   5.253
  385SOL     OW 3190   2.713   5.732   2.775
  385SOL    HW1 3191   2.802   5.735   2.738
  385SOL    HW2 3192   2.726   5.700   2.865
  385SOL     MW 3193   2.726   5.729   2.782
  386SOL     OW 3194   3.587   5.339   1.554
  386SOL    HW1 3195   3.603   5.334   1.460
  386SOL    HW2 3196   3.510   5.284   1.568
  386SOL     MW 3197   3.579   5.332   1.544
  387SOL     OW 3198   4.705   3.481   4.700
  387SOL    HW1 3199   4.795   3.454   4.717
  387SOL    HW2 3200   4.693   3.559   4.754
  387SOL     MW 3201   4.715   3.488   4.709
  388SOL     OW 3202   0.870   2.580   3.330
  388SOL    HW1 3203   0.889   2.669   3.301
  388SOL    HW2 3204   0.887   2.525   3.253
  388SOL     MW 3205   0.875   2.584   3.316
  389SOL     OW 3206   2.277   1.202   2.405
  389SOL    HW1 3207   2.367   1.173   2.420
  389SOL    HW2 3208   2.272   1.286   2.450
  389SOL     MW 3209   2.288   1.209   2.413
  390SOL     OW 3210   1.363   0.734   4.430
  390SOL    HW1 3211   1.351   0.675   4.504
  390SOL    HW2 3212   1.427   0.690   4.374
  390SOL     MW 3213   1.370   0.721   4.432
  391SOL     OW 3214   5.158   3.277   2.498
  391SOL    HW1 3215   5.203   3.266   2.581
  391SOL    HW2 3216   5.146   3.372   2.490
  391SOL     MW 3217   5.162   3.288   2.507
  392SOL     OW 3218   4.991   4.906   1.828
  392SOL    HW1 3219   4.993   4.896   1.733
  392SOL    HW2 3220   4.912   4.958   1.846
  392SOL     MW 3221   4.981   4.911   1.818
  393SOL     OW 3222   0.050   3.708   2.280
  393SOL    HW1 3223   0.113   3.676   2.344
  393SOL    HW2 3224   0.025   3.795   2.311
  393SOL     MW 3225   0.055   3.715   2.292
  394SOL     OW 3226   1.558   2.401   3.144
  394SOL    HW1 3227   1.574   2.478   3.089
  394SOL    HW2 3228   1.550   2.437   3.233
  394SOL     MW 3229   1.559   2.416   3.149
  395SOL     OW 3230   3.606   2.796   0.352
  395SOL    HW1 3231   3.584   2.846   0.273
  395SOL    HW2 3232   3.675   2.736   0.323
  395SOL     MW 3233   3.612   2.795   0.339
  396SOL     OW 3234   2.634   0.729   5.861
  396SOL    HW1 3235   2.547   0.760   5.834
  396SOL    HW2 3236   2.645   0.646   5.816
  396SOL     MW 3237   2.624   0.722   5.852
  397SOL     OW 3238   2.094   3.992   0.429
  397SOL    HW1 3239   2.129   3.988   0.519
  397SOL    HW2 3240   2.118   4.080   0.399
  397SOL     MW 3241   2.102   4.003   0.438
  398SOL     OW 3242   0.952   0.356   5.583
  398SOL    HW1 3243   0.895   0.392   5.516
  398SOL    HW2 3244   0.903   0.282   5.619
  398SOL     MW 3245   0.939   0.351   5.579
  399SOL     OW 3246   4.492   4.724   4.016
  399SOL    HW1 3247   4.483   4.819   4.017
  399SOL    HW2 3248   4.474   4.699   3.926
  399SOL     MW 3249   4.488   4.733   4.005
  400SOL     OW 3250   2.705   0.475   5.702
  400SOL    HW1 3251   2.612   0.458   5.687
  400SOL    HW2 3252   2.739   0.501   5.616
  400SOL     MW 3253   2.698   0.476   5.689
  401SOL     OW 3254   1.416   0.219   5.790
  401SOL    HW1 3255   1.402   0.133   5.750
  401SOL    HW2 3256   1.458   0.270   5.720
  401SOL     MW 3257   1.420   0.215   5.776
  402SOL     OW 3258   3.452   0.951   1.965
  402SOL    HW1 3259   3.389   1.022   1.953
  402SOL    HW2 3260   3.457   0.908   1.880
  402SOL     MW 3261   3.445   0.954   1.953
  403SOL     OW 3262   3.811   5.463   5.407
  403SOL    HW1 3263   3.726   5.474   5.450
  403SOL    HW2 3264   3.793   5.407   5.331
  403SOL     MW 3265   3.797   5.458   5.402
  404SOL     OW 3266   2.364   4.767   6.092
  404SOL    HW1 3267   2.459   4.761   6.106
  404SOL    HW2 3268   2.354   4.836   6.027
  404SOL     MW 3269   2.375   4.775   6.085
  405SOL     OW 3270   4.945   5.327   0.326
  405SOL    HW1 3271   4.946   5.281   0.242
  405SOL    HW2 3272   4.857   5.314   0.360
  405SOL     MW 3273   4.934   5.320   0.319
  406SOL     OW 3274   5.169   3.565   2.786
  406SOL    HW1 3275   5.166   3.552   2.691
  406SOL    HW2 3276   5.124   3.489   2.821
  406SOL     MW 3277   5.163   3.554   2.778
  407SOL     OW 3278   3.173   4.192   5.144
  407SOL    HW1 3279   3.131   4.156   5.221
  407SOL    HW2 3280   3.232   4.260   5.177
  407SOL     MW 3281   3.175   4.196   5.158
  408SOL     OW 3282   4.707   4.257   5.558
  408SOL    HW1 3283   4.744   4.199   5.625
  408SOL    HW2 3284   4.660   4.324   5.607
  408SOL     MW 3285   4.706   4.258   5.573
  409SOL     OW 3286   3.473   3.299   0.319
  409SOL    HW1 3287   3.547   3.240   0.332
  409SOL    HW2 3288   3.470   3.314   0.226
  409SOL     MW 3289   3.482   3.293   0.309
  410SOL     OW 3290   3.186   1.170   5.035
  410SOL    HW1 3291   3.202   1.167   5.129
  410SOL    HW2 3292   3.273   1.176   4.996
  410SOL     MW 3293   3.199   1.170   5.042
  411SOL     OW 3294   0.255   4.708   3.754
  411SOL    HW1 3295   0.182   4.676   3.701
  411SOL    HW2 3296   0.331   4.705   3.695
  411SOL     MW 3297   0.256   4.703   3.739
  412SOL     OW 3298   4.198   0.068   2.546
  412SOL    HW1 3299   4.195   0.136   2.479
  412SOL    HW2 3300   4.224   0.113   2.626
  412SOL     MW 3301   4.201   0.082   2.548
  413SOL     OW 3302   0.777   5.431   4.045
  413SOL    HW1 3303   0.797   5.374   3.971
  413SOL    HW2 3304   0.852   5.490   4.051
  413SOL     MW 3305   0.789   5.432   4.036
  414SOL     OW 3306   1.955   0.709   1.037
  414SOL    HW1 3307   1.968   0.701   0.941
  414SOL    HW2 3308   1.879   0.766   1.045
  414SOL     MW 3309   1.947   0.715   1.026
  415SOL     OW 3310   4.468   3.855   0.408
  415SOL    HW1 3311   4.521   3.929   0.438
  415SOL    HW2 3312   4.518   3.778   0.434
  415SOL     MW 3313   4.481   3.855   0.415
  416SOL     OW 3314   0.132   1.644   2.997
  416SOL    HW1 3315   0.225   1.637   3.016
  416SOL    HW2 3316   0.101   1.712   3.057
  416SOL     MW 3317   0.140   1.652   3.007
  417SOL     OW 3318   0.696   2.990   5.906
  417SOL    HW1 3319   0.625   2.969   5.845
  417SOL    HW2 3320   0.653   2.995   5.992
  417SOL     MW 3321   0.681   2.988   5.909
  418SOL     OW 3322   2.104   0.751   1.264
  418SOL    HW1 3323   2.078   0.675   1.318
  418SOL    HW2 3324   2.087   0.724   1.174
  418SOL     MW 3325   2.099   0.738   1.261
  419SOL     OW 3326   1.479   5.220   2.169
  419SOL    HW1 3327   1.491   5.300   2.117
  419SOL    HW2 3328   1.541   5.229   2.242
  419SOL     MW 3329   1.489   5.231   2.172
  420SOL     OW 3330   4.093   5.218   2.841
  420SOL    HW1 3331   4.087   5.211   2.746
  420SOL    HW2 3332   4.063   5.307   2.861
  420SOL     MW 3333   4.089   5.228   2.832
  421SOL     OW 3334   4.410   4.531   2.887
  421SOL    HW1 3335   4.372   4.522   2.799
  421SOL    HW2 3336   4.388   4.449   2.931
  421SOL     MW 3337   4.403   4.519   2.881
  422SOL     OW 3338   0.281   1.889   5.110
  422SOL    HW1 3339   0.187   1.901   5.124
  422SOL    HW2 3340   0.290   1.881   5.015
  422SOL     MW 3341   0.270   1.890   5.100
  423SOL     OW 3342   3.143   4.599   5.246
  423SOL    HW1 3343   3.088   4.524   5.226
  423SOL    HW2 3344   3.099   4.673   5.204
  423SOL     MW 3345   3.130   4.599   5.238
  424SOL     OW 3346   5.011   1.524   5.891
  424SOL    HW1 3347   4.990   1.537   5.799
  424SOL    HW2 3348   5.075   1.454   5.891
  424SOL     MW 3349   5.016   1.517   5.879
  425SOL     OW 3350   1.035   4.680   2.541
  425SOL    HW1 3351   1.126   4.693   2.514
  425SOL    HW2 3352   1.033   4.707   2.633
  425SOL     MW 3353   1.047   4.685   2.549
  426SOL     OW 3354   4.849   5.530   1.299
  426SOL    HW1 3355   4.885   5.461   1.353
  426SOL    HW2 3356   4.920   5.554   1.238
  426SOL     MW 3357   4.862   5.524   1.297
  427SOL     OW 3358   0.923   5.756   4.722
  427SOL    HW1 3359   0.983   5.752   4.648
  427SOL    HW2 3360   0.874   5.674   4.718
  427SOL     MW 3361   0.924   5.745   4.712
  428SOL     OW 3362   0.772   0.181   5.690
  428SOL    HW1 3363   0.810   0.108   5.738
  428SOL    HW2 3364   0.728   0.233   5.757
  428SOL     MW 3365   0.771   0.178   5.705
  429SOL     OW 3366   0.714   1.315   4.494
  429SOL    HW1 3367   0.662   1.244   4.530
  429SOL    HW2 3368   0.651   1.387   4.482
  429SOL     MW 3369   0.699   1.315   4.497
  430SOL     OW 3370   4.587   0.017   1.106
  430SOL    HW1 3371   4.602  -0.054   1.044
  430SOL    HW2 3372   4.496   0.006   1.132
  430SOL     MW 3373   4.577   0.006   1.101
  431SOL     OW 3374   5.382   3.574   4.986
  431SOL    HW1 3375   5.290   3.594   4.968
  431SOL    HW2 3376   5.430   3.624   4.920
  431SOL     MW 3377   5.377   3.583   4.975
  432SOL     OW 3378   2.702   5.434   5.547
  432SOL    HW1 3379   2.766   5.504   5.555
  432SOL    HW2 3380   2.713   5.401   5.458
  432SOL     MW 3381   2.712   5.439   5.537
  433SOL     OW 3382   4.483   5.128   3.231
  433SOL    HW1 3383   4.556   5.072   3.204
  433SOL    HW2 3384   4.406   5.072   3.225
  433SOL     MW 3385   4.482   5.114   3.227
  434SOL     OW 3386   3.976   2.954   5.651
  434SOL    HW1 3387   4.034   2.980   5.722
  434SOL    HW2 3388   3.891   2.994   5.673
  434SOL     MW 3389   3.972   2.962   5.663
  435SOL     OW 3390   3.839   5.697   5.276
  435SOL    HW1 3391   3.903   5.765   5.296
  435SOL    HW2 3392   3.839   5.640   5.353
  435SOL     MW 3393   3.847   5.698   5.288
  436SOL     OW 3394   5.447   2.291   2.269
  436SOL    HW1 3395   5.403   2.221   2.318
  436SOL    HW2 3396   5.377   2.351   2.247
  436SOL     MW 3397   5.432   2.290   2.273
  437SOL     OW 3398   1.176   3.948   4.739
  437SOL    HW1 3399   1.238   3.881   4.711
  437SOL    HW2 3400   1.090   3.912   4.719
  437SOL     MW 3401   1.173   3.935   4.733
  438SOL     OW 3402   1.642   0.719   2.087
  438SOL    HW1 3403   1.674   0.807   2.111
  438SOL    HW2 3404   1.660   0.667   2.167
  438SOL     MW 3405   1.649   0.724   2.101
  439SOL     OW 3406   5.219   5.308   2.393
  439SOL    HW1 3407   5.290   5.359   2.354
  439SOL    HW2 3408   5.211   5.231   2.335
  439SOL     MW 3409   5.227   5.304   2.380
  440SOL     OW 3410   5.905   2.245   0.818
  440SOL    HW1 3411   5.881   2.328   0.859
  440SOL    HW2 3412   5.858   2.246   0.734
  440SOL     MW 3413   5.896   2.256   0.813
  441SOL     OW 3414   1.378   5.001   2.680
  441SOL    HW1 3415   1.318   5.045   2.620
  441SOL    HW2 3416   1.430   4.944   2.623
  441SOL     MW 3417   1.377   5.000   2.665
  442SOL     OW 3418   4.883   0.345   5.724
  442SOL    HW1 3419   4.865   0.262   5.766
  442SOL    HW2 3420   4.809   0.360   5.665
  442SOL     MW 3421   4.872   0.337   5.722
  443SOL     OW 3422   3.555   2.146   6.074
  443SOL    HW1 3423   3.593   2.182   5.995
  443SOL    HW2 3424   3.624   2.091   6.112
  443SOL     MW 3425   3.569   2.143   6.069
  444SOL     OW 3426   1.060   5.010   3.632
  444SOL    HW1 3427   1.087   5.098   3.607
  444SOL    HW2 3428   1.138   4.970   3.670
  444SOL     MW 3429   1.073   5.016   3.634
  445SOL     OW 3430   5.752   1.996   4.318
  445SOL    HW1 3431   5.735   1.933   4.248
  445SOL    HW2 3432   5.801   2.067   4.276
  445SOL     MW 3433   5.756   1.997   4.303
  446SOL     OW 3434   5.763   1.355   1.299
  446SOL    HW1 3435   5.801   1.401   1.373
  446SOL    HW2 3436   5.782   1.412   1.224
  446SOL     MW 3437   5.771   1.368   1.299
  447SOL     OW 3438   3.117   1.792   1.203
  447SOL    HW1 3439   3.088   1.813   1.292
  447SOL    HW2 3440   3.213   1.792   1.208
  447SOL     MW 3441   3.126   1.794   1.215
  448SOL     OW 3442   0.426   3.513   5.075
  448SOL    HW1 3443   0.429   3.565   5.155
  448SOL    HW2 3444   0.345   3.539   5.032
  448SOL     MW 3445   0.416   3.523   5.079
  449SOL     OW 3446   3.204   5.428   6.041
  449SOL    HW1 3447   3.164   5.484   6.107
  449SOL    HW2 3448   3.295   5.458   6.037
  449SOL     MW 3449   3.211   5.439   6.049
  450SOL     OW 3450   4.674   3.582   2.735
  450SOL    HW1 3451   4.725   3.661   2.754
  450SOL    HW2 3452   4.692   3.524   2.809
  450SOL     MW 3453   4.683   3.585   2.747
  451SOL     OW 3454   3.826   2.166   5.243
  451SOL    HW1 3455   3.844   2.132   5.331
  451SOL    HW2 3456   3.881   2.112   5.186
  451SOL     MW 3457   3.836   2.154   5.247
  452SOL     OW 3458   2.514   2.900   0.377
  452SOL    HW1 3459   2.456   2.962   0.422
  452SOL    HW2 3460   2.562   2.953   0.314
  452SOL     MW 3461   2.513   2.914   0.375
  453SOL     OW 3462   2.123   0.329   4.220
  453SOL    HW1 3463   2.204   0.369   4.251
  453SOL    HW2 3464   2.054   0.386   4.254
  453SOL     MW 3465   2.124   0.341   4.228
  454SOL     OW 3466   6.027   0.936   0.530
  454SOL    HW1 3467   6.019   0.851   0.573
  454SOL    HW2 3468   5.941   0.976   0.542
  454SOL     MW 3469   6.015   0.930   0.537
  455SOL     OW 3470   5.573   1.332   2.061
  455SOL    HW1 3471   5.506   1.344   1.993
  455SOL    HW2 3472   5.624   1.257   2.030
  455SOL     MW 3473   5.571   1.324   2.047
  456SOL     OW 3474   3.846   0.677   4.113
  456SOL    HW1 3475   3.882   0.603   4.064
  456SOL    HW2 3476   3.816   0.638   4.195
  456SOL     MW 3477   3.847   0.662   4.117
  457SOL     OW 3478   0.441   2.825   4.462
  457SOL    HW1 3479   0.521   2.774   4.472
  457SOL    HW2 3480   0.417   2.815   4.371
  457SOL     MW 3481   0.448   2.817   4.452
  458SOL     OW 3482   0.052   3.490   1.226
  458SOL    HW1 3483  -0.005   3.470   1.151
  458SOL    HW2 3484   0.093   3.406   1.247
  458SOL     MW 3485   0.050   3.476   1.219
  459SOL     OW 3486   5.595   5.239   0.080
  459SOL    HW1 3487   5.650   5.215   0.004
  459SOL    HW2 3488   5.559   5.325   0.057
  459SOL     MW 3489   5.597   5.247   0.066
  460SOL     OW 3490   2.432   5.891   1.821
  460SOL    HW1 3491   2.518   5.852   1.811
  460SOL    HW2 3492   2.438   5.976   1.778
  460SOL     MW 3493   2.444   5.897   1.814
  461SOL     OW 3494   3.472   4.994   4.152
  461SOL    HW1 3495   3.390   5.040   4.170
  461SOL    HW2 3496   3.527   5.014   4.228
  461SOL     MW 3497   3.468   5.002   4.164
  462SOL     OW 3498   2.695   4.594   3.075
  462SOL    HW1 3499   2.754   4.569   3.145
  462SOL    HW2 3500   2.753   4.611   3.000
  462SOL     MW 3501   2.710   4.593   3.074
  463SOL     OW 3502   0.039   4.824   2.727
  463SOL    HW1 3503   0.102   4.834   2.656
  463SOL    HW2 3504  -0.047   4.828   2.685
  463SOL     MW 3505   0.036   4.826   2.713
  464SOL     OW 3506   1.739   3.823   3.481
  464SOL    HW1 3507   1.705   3.905   3.445
  464SOL    HW2 3508   1.724   3.758   3.413
  464SOL     MW 3509   1.733   3.825   3.468
  465SOL     OW 3510   1.840   2.861   1.559
  465SOL    HW1 3511   1.834   2.769   1.535
  465SOL    HW2 3512   1.750   2.890   1.570
  465SOL     MW 3513   1.828   2.853   1.557
  466SOL     OW 3514   2.625   1.910   1.604
  466SOL    HW1 3515   2.623   1.942   1.514
  466SOL    HW2 3516   2.685   1.835   1.603
  466SOL     MW 3517   2.633   1.904   1.594
  467SOL     OW 3518   5.477   0.372   4.016
  467SOL    HW1 3519   5.452   0.463   4.032
  467SOL    HW2 3520   5.572   0.373   4.009
  467SOL     MW 3521   5.486   0.384   4.017
  468SOL     OW 3522   3.269   4.348   0.509
  468SOL    HW1 3523   3.192   4.327   0.455
  468SOL    HW2 3524   3.340   4.297   0.469
  468SOL     MW 3525   3.268   4.339   0.497
  469SOL     OW 3526   0.097   5.256   4.454
  469SOL    HW1 3527   0.148   5.222   4.380
  469SOL    HW2 3528   0.008   5.223   4.439
  469SOL     MW 3529   0.092   5.247   4.443
  470SOL     OW 3530   3.037   5.464   4.524
  470SOL    HW1 3531   3.082   5.421   4.596
  470SOL    HW2 3532   2.944   5.443   4.537
  470SOL     MW 3533   3.031   5.456   4.534
  471SOL     OW 3534   3.249   0.243   1.035
  471SOL    HW1 3535   3.157   0.252   1.063
  471SOL    HW2 3536   3.245   0.182   0.960
  471SOL     MW 3537   3.236   0.236   1.028
  472SOL     OW 3538   2.382   0.585   1.818
  472SOL    HW1 3539   2.344   0.498   1.804
  472SOL    HW2 3540   2.420   0.581   1.906
  472SOL     MW 3541   2.382   0.573   1.828
  473SOL     OW 3542   0.054   0.172   2.807
  473SOL    HW1 3543   0.019   0.166   2.719
  473SOL    HW2 3544  -0.009   0.227   2.854
  473SOL     MW 3545   0.041   0.178   2.802
  474SOL     OW 3546   0.063   4.390   2.747
  474SOL    HW1 3547   0.139   4.445   2.767
  474SOL    HW2 3548  -0.001   4.413   2.815
  474SOL     MW 3549   0.064   4.400   2.759
  475SOL     OW 3550   4.717   5.287   5.179
  475SOL    HW1 3551   4.698   5.353   5.112
  475SOL    HW2 3552   4.788   5.325   5.231
  475SOL     MW 3553   4.723   5.300   5.177
  476SOL     OW 3554   1.538   1.882   2.066
  476SOL    HW1 3555   1.614   1.823   2.073
  476SOL    HW2 3556   1.476   1.833   2.012
  476SOL     MW 3557   1.540   1.868   2.059
  477SOL     OW 3558   1.181   0.855   4.264
  477SOL    HW1 3559   1.238   0.807   4.325
  477SOL    HW2 3560   1.126   0.786   4.225
  477SOL     MW 3561   1.181   0.840   4.267
  478SOL     OW 3562   0.265   5.724   5.154
  478SOL    HW1 3563   0.209   5.767   5.089
  478SOL    HW2 3564   0.304   5.796   5.203
  478SOL     MW 3565   0.263   5.739   5.152
  479SOL     OW 3566   3.445   5.966   2.853
  479SOL    HW1 3567   3.506   5.943   2.924
  479SOL    HW2 3568   3.502   5.992   2.781
  479SOL     MW 3569   3.460   5.966   2.853
  480SOL     OW 3570   5.119   5.419   1.066
  480SOL    HW1 3571   5.129   5.507   1.103
  480SOL    HW2 3572   5.155   5.425   0.977
  480SOL     MW 3573   5.125   5.431   1.059
  481SOL     OW 3574   6.082   3.067   2.507
  481SOL    HW1 3575   6.086   3.159   2.481
  481SOL    HW2 3576   6.143   3.060   2.580
  481SOL     MW 3577   6.090   3.078   2.512
  482SOL     OW 3578   4.087   4.975   2.189
  482SOL    HW1 3579   4.150   5.044   2.174
  482SOL    HW2 3580   4.134   4.894   2.170
  482SOL     MW 3581   4.101   4.973   2.186
  483SOL     OW 3582   5.573   1.993   4.705
  483SOL    HW1 3583   5.557   2.081   4.739
  483SOL    HW2 3584   5.495   1.973   4.653
  483SOL     MW 3585   5.561   2.002   4.703
  484SOL     OW 3586   0.392   3.333   5.449
  484SOL    HW1 3587   0.351   3.248   5.466
  484SOL    HW2 3588   0.474   3.330   5.498
  484SOL     MW 3589   0.397   3.321   5.457
  485SOL     OW 3590   2.224   4.456   4.785
  485SOL    HW1 3591   2.145   4.404   4.796
  485SOL    HW2 3592   2.244   4.489   4.873
  485SOL     MW 3593   2.216   4.454   4.798
  486SOL     OW 3594   5.423   5.275   0.514
  486SOL    HW1 3595   5.452   5.211   0.450
  486SOL    HW2 3596   5.327   5.270   0.512
  486SOL     MW 3597   5.414   5.266   0.505
  487SOL     OW 3598   0.011   4.067   1.837
  487SOL    HW1 3599  -0.012   3.975   1.823
  487SOL    HW2 3600   0.003   4.079   1.932
  487SOL     MW 3601   0.007   4.057   1.847
  488SOL     OW 3602   3.587   4.615   2.354
  488SOL    HW1 3603   3.631   4.687   2.309
  488SOL    HW2 3604   3.646   4.592   2.426
  488SOL     MW 3605   3.600   4.621   2.358
  489SOL     OW 3606   5.013   0.901   4.801
  489SOL    HW1 3607   4.957   0.969   4.765
  489SOL    HW2 3608   5.019   0.921   4.895
  489SOL     MW 3609   5.007   0.912   4.808
  490SOL     OW 3610   2.010   0.677   4.780
  490SOL    HW1 3611   2.087   0.641   4.825
  490SOL    HW2 3612   1.981   0.606   4.722
  490SOL     MW 3613   2.016   0.663   4.778
  491SOL     OW 3614   1.834   3.132   2.881
  491SOL    HW1 3615   1.814   3.096   2.795
  491SOL    HW2 3616   1.925   3.160   2.875
  491SOL     MW 3617   1.843   3.131   2.869
  492SOL     OW 3618   1.291   1.217   0.335
  492SOL    HW1 3619   1.312   1.161   0.410
  492SOL    HW2 3620   1.292   1.158   0.259
  492SOL     MW 3621   1.294   1.202   0.335
  493SOL     OW 3622   5.797   0.530   5.506
  493SOL    HW1 3623   5.874   0.555   5.557
  493SOL    HW2 3624   5.815   0.561   5.417
  493SOL     MW 3625   5.809   0.537   5.501
  494SOL     OW 3626   3.232   0.967   4.040
  494SOL    HW1 3627   3.181   0.892   4.010
  494SOL    HW2 3628   3.176   1.042   4.022
  494SOL     MW 3629   3.219   0.967   4.034
  495SOL     OW 3630   1.741   1.942   6.097
  495SOL    HW1 3631   1.652   1.955   6.129
  495SOL    HW2 3632   1.763   2.024   6.052
  495SOL     MW 3633   1.733   1.954   6.095
  496SOL     OW 3634   2.656   1.287   5.733
  496SOL    HW1 3635   2.663   1.359   5.670
  496SOL    HW2 3636   2.562   1.276   5.748
  496SOL     MW 3637   2.645   1.295   5.727
  497SOL     OW 3638   0.493   2.600   1.302
  497SOL    HW1 3639   0.419   2.612   1.243
  497SOL    HW2 3640   0.528   2.514   1.280
  497SOL     MW 3641   0.488   2.591   1.292
  498SOL     OW 3642   2.964   0.601   2.016
  498SOL    HW1 3643   2.871   0.624   2.014
  498SOL    HW2 3644   3.009   0.683   1.995
  498SOL     MW 3645   2.958   0.614   2.014
  499SOL     OW 3646   3.970   2.852   4.869
  499SOL    HW1 3647   4.006   2.768   4.840
  499SOL    HW2 3648   3.886   2.859   4.823
  499SOL     MW 3649   3.964   2.842   4.859
  500SOL     OW 3650   0.580   2.198   2.741
  500SOL    HW1 3651   0.575   2.135   2.813
  500SOL    HW2 3652   0.547   2.280   2.778
  500SOL     MW 3653   0.575   2.200   2.755
  501SOL     OW 3654   4.306   6.103   5.924
  501SOL    HW1 3655   4.293   6.190   5.888
  501SOL    HW2 3656   4.228   6.087   5.978
  501SOL     MW 3657   4.295   6.112   5.927
  502SOL     OW 3658   4.335   5.188   2.123
  502SOL    HW1 3659   4.406   5.125   2.113
  502SOL    HW2 3660   4.341   5.244   2.047
  502SOL     MW 3661   4.345   5.187   2.113
  503SOL     OW 3662   4.782   2.037   1.712
  503SOL    HW1 3663   4.836   1.970   1.670
  503SOL    HW2 3664   4.697   2.030   1.669
  503SOL     MW 3665   4.778   2.028   1.702
  504SOL     OW 3666   0.353   0.561   3.403
  504SOL    HW1 3667   0.373   0.483   3.350
  504SOL    HW2 3668   0.312   0.621   3.341
  504SOL     MW 3669   0.350   0.559   3.388
  505SOL     OW 3670   1.263   4.789   2.406
  505SOL    HW1 3671   1.330   4.856   2.394
  505SOL    HW2 3672   1.302   4.710   2.370
  505SOL     MW 3673   1.277   4.788   2.400
  506SOL     OW 3674   3.728   2.018   0.832
  506SOL    HW1 3675   3.746   2.112   0.835
  506SOL    HW2 3676   3.796   1.978   0.887
  506SOL     MW 3677   3.739   2.025   0.839
  507SOL     OW 3678   1.891   4.885   1.189
  507SOL    HW1 3679   1.878   4.855   1.278
  507SOL    HW2 3680   1.866   4.977   1.189
  507SOL     MW 3681   1.886   4.893   1.200
  508SOL     OW 3682   4.923   3.316   5.013
  508SOL    HW1 3683   4.935   3.327   4.918
  508SOL    HW2 3684   4.861   3.245   5.022
  508SOL     MW 3685   4.917   3.309   5.002
  509SOL     OW 3686   1.326   5.545   1.908
  509SOL    HW1 3687   1.272   5.615   1.943
  509SOL    HW2 3688   1.392   5.590   1.854
  509SOL     MW 3689   1.328   5.559   1.906
  510SOL     OW 3690   5.358   4.638   3.639
  510SOL    HW1 3691   5.388   4.548   3.634
  510SOL    HW2 3692   5.362   4.670   3.549
  510SOL     MW 3693   5.362   4.631   3.627
  511SOL     OW 3694   3.266   1.851   0.559
  511SOL    HW1 3695   3.199   1.893   0.613
  511SOL    HW2 3696   3.218   1.821   0.481
  511SOL     MW 3697   3.251   1.853   0.556
  512SOL     OW 3698   5.082   1.591   0.139
  512SOL    HW1 3699   5.106   1.499   0.131
  512SOL    HW2 3700   5.080   1.607   0.234
  512SOL     MW 3701   5.085   1.581   0.150
  513SOL     OW 3702   1.715   4.470   4.084
  513SOL    HW1 3703   1.728   4.376   4.094
  513SOL    HW2 3704   1.657   4.478   4.008
  513SOL     MW 3705   1.709   4.459   4.075
  514SOL     OW 3706   3.746   2.966   4.718
  514SOL    HW1 3707   3.653   2.992   4.718
  514SOL    HW2 3708   3.793   3.047   4.700
  514SOL     MW 3709   3.740   2.980   4.716
  515SOL     OW 3710   0.183   1.874   2.118
  515SOL    HW1 3711   0.208   1.959   2.153
  515SOL    HW2 3712   0.224   1.811   2.179
  515SOL     MW 3713   0.191   1.877   2.130
  516SOL     OW 3714   1.747   3.690   4.784
  516SOL    HW1 3715   1.833   3.718   4.753
  516SOL    HW2 3716   1.717   3.627   4.719
  516SOL     MW 3717   1.754   3.685   4.772
  517SOL     OW 3718   4.726   2.537   3.511
  517SOL    HW1 3719   4.640   2.558   3.548
  517SOL    HW2 3720   4.761   2.621   3.481
  517SOL     MW 3721   4.720   2.550   3.512
  518SOL     OW 3722   4.493   4.585   4.405
  518SOL    HW1 3723   4.404   4.553   4.421
  518SOL    HW2 3724   4.480   4.672   4.367
  518SOL     MW 3725   4.480   4.592   4.402
  519SOL     OW 3726   1.810   5.648   2.988
  519SOL    HW1 3727   1.836   5.564   3.026
  519SOL    HW2 3728   1.716   5.652   3.002
  519SOL     MW 3729   1.802   5.638   2.994
  520SOL     OW 3730   3.435   1.252   4.640
  520SOL    HW1 3731   3.500   1.270   4.572
  520SOL    HW2 3732   3.402   1.339   4.665
  520SOL     MW 3733   3.439   1.266   4.634
  521SOL     OW 3734   0.634   4.496   5.189
  521SOL    HW1 3735   0.693   4.499   5.114
  521SOL    HW2 3736   0.683   4.449   5.257
  521SOL     MW 3737   0.648   4.490   5.188
  522SOL     OW 3738   4.385   5.781   5.211
  522SOL    HW1 3739   4.333   5.851   5.252
  522SOL    HW2 3740   4.326   5.706   5.210
  522SOL     MW 3741   4.371   5.781   5.216
  523SOL     OW 3742   0.447   4.843   1.615
  523SOL    HW1 3743   0.542   4.848   1.608
  523SOL    HW2 3744   0.429   4.870   1.705
  523SOL     MW 3745   0.457   4.847   1.625
  524SOL     OW 3746   2.538   4.017   4.833
  524SOL    HW1 3747   2.526   3.929   4.868
  524SOL    HW2 3748   2.464   4.067   4.867
  524SOL     MW 3749   2.527   4.012   4.842
  525SOL     OW 3750   4.520   5.207   0.391
  525SOL    HW1 3751   4.555   5.157   0.464
  525SOL    HW2 3752   4.557   5.166   0.313
  525SOL     MW 3753   4.529   5.196   0.391
  526SOL     OW 3754   1.696   4.733   5.696
  526SOL    HW1 3755   1.677   4.640   5.709
  526SOL    HW2 3756   1.698   4.745   5.601
  526SOL     MW 3757   1.694   4.723   5.686
  527SOL     OW 3758   1.886   0.758   4.210
  527SOL    HW1 3759   1.889   0.663   4.219
  527SOL    HW2 3760   1.968   0.780   4.164
  527SOL     MW 3761   1.897   0.749   4.205
  528SOL     OW 3762   5.796   0.746   1.767
  528SOL    HW1 3763   5.719   0.701   1.731
  528SOL    HW2 3764   5.857   0.675   1.785
  528SOL     MW 3765   5.794   0.731   1.766
  529SOL     OW 3766   3.351   5.475   0.247
  529SOL    HW1 3767   3.330   5.403   0.188
  529SOL    HW2 3768   3.406   5.435   0.314
  529SOL     MW 3769   3.355   5.461   0.248
  530SOL     OW 3770   3.716   2.374   2.685
  530SOL    HW1 3771   3.679   2.316   2.619
  530SOL    HW2 3772   3.762   2.442   2.635
  530SOL     MW 3773   3.717   2.376   2.670
  531SOL     OW 3774   3.605   4.802   1.816
  531SOL    HW1 3775   3.565   4.782   1.731
  531SOL    HW2 3776   3.530   4.815   1.875
  531SOL     MW 3777   3.590   4.801   1.813
  532SOL     OW 3778   4.034   3.795   4.630
  532SOL    HW1 3779   4.049   3.704   4.656
  532SOL    HW2 3780   3.939   3.805   4.636
  532SOL     MW 3781   4.024   3.784   4.634
  533SOL     OW 3782   2.032   5.196   2.719
  533SOL    HW1 3783   2.111   5.142   2.718
  533SOL    HW2 3784   2.056   5.275   2.672
  533SOL     MW 3785   2.045   5.199   2.713
  534SOL     OW 3786   1.790   1.036   4.803
  534SOL    HW1 3787   1.829   1.109   4.851
  534SOL    HW2 3788   1.807   1.056   4.711
  534SOL     MW 3789   1.797   1.048   4.797
  535SOL     OW 3790   3.057   4.073   4.723
  535SOL    HW1 3791   3.016   4.058   4.809
  535SOL    HW2 3792   3.082   4.165   4.724
  535SOL     MW 3793   3.055   4.083   4.734
  536SOL     OW 3794   1.710   5.506   4.234
  536SOL    HW1 3795   1.757   5.588   4.215
  536SOL    HW2 3796   1.618   5.530   4.234
  536SOL     MW 3797   1.704   5.520   4.232
  537SOL     OW 3798   0.161   5.489   2.375
  537SOL    HW1 3799   0.198   5.566   2.419
  537SOL    HW2 3800   0.232   5.425   2.375
  537SOL     MW 3801   0.175   5.491   2.380
  538SOL     OW 3802   4.975   2.406   0.453
  538SOL    HW1 3803   5.057   2.433   0.495
  538SOL    HW2 3804   4.976   2.449   0.367
  538SOL     MW 3805   4.985   2.415   0.448
  539SOL     OW 3806   5.738   4.765   5.042
  539SOL    HW1 3807   5.700   4.763   4.954
  539SOL    HW2 3808   5.823   4.722   5.033
  539SOL     MW 3809   5.744   4.759   5.030
  540SOL     OW 3810   5.181   4.126   4.767
  540SOL    HW1 3811   5.128   4.206   4.768
  540SOL    HW2 3812   5.262   4.151   4.723
  540SOL     MW 3813   5.185   4.139   4.761
  541SOL     OW 3814   5.752   5.993   5.459
  541SOL    HW1 3815   5.661   5.971   5.478
  541SOL    HW2 3816   5.792   6.006   5.545
  541SOL     MW 3817   5.746   5.992   5.472
  542SOL     OW 3818   0.017   0.408   5.646
  542SOL    HW1 3819   0.053   0.411   5.557
  542SOL    HW2 3820  -0.037   0.329   5.647
  542SOL     MW 3821   0.015   0.398   5.634
  543SOL     OW 3822   1.537   4.865   3.848
  543SOL    HW1 3823   1.602   4.914   3.896
  543SOL    HW2 3824   1.475   4.931   3.816
  543SOL     MW 3825   1.537   4.880   3.850
  544SOL     OW 3826   2.712   0.074   1.879
  544SOL    HW1 3827   2.719   0.027   1.962
  544SOL    HW2 3828   2.752   0.016   1.814
  544SOL     MW 3829   2.718   0.060   1.882
  545SOL     OW 3830   1.269   4.415   3.562
  545SOL    HW1 3831   1.213   4.492   3.573
  545SOL    HW2 3832   1.350   4.448   3.524
  545SOL     MW 3833   1.272   4.429   3.558
  546SOL     OW 3834   1.042   4.453   0.075
  546SOL    HW1 3835   0.982   4.398   0.025
  546SOL    HW2 3836   1.108   4.393   0.109
  546SOL     MW 3837   1.043   4.439   0.073
  547SOL     OW 3838   2.224   1.192   3.355
  547SOL    HW1 3839   2.224   1.126   3.424
  547SOL    HW2 3840   2.306   1.177   3.307
  547SOL     MW 3841   2.235   1.182   3.358
  548SOL     OW 3842   2.539   6.041   3.376
  548SOL    HW1 3843   2.516   5.954   3.408
  548SOL    HW2 3844   2.492   6.101   3.435
  548SOL     MW 3845   2.530   6.038   3.387
  549SOL     OW 3846   6.070   2.632   2.890
  549SOL    HW1 3847   6.010   2.703   2.911
  549SOL    HW2 3848   6.069   2.576   2.967
  549SOL     MW 3849   6.063   2.634   2.903
  550SOL     OW 3850   5.444   2.024   0.247
  550SOL    HW1 3851   5.450   1.945   0.300
  550SOL    HW2 3852   5.354   2.056   0.260
  550SOL     MW 3853   5.433   2.018   0.255
  551SOL     OW 3854   4.884   0.019   5.029
  551SOL    HW1 3855   4.966  -0.021   5.001
  551SOL    HW2 3856   4.867  -0.020   5.115
  551SOL     MW 3857   4.892   0.009   5.037
  552SOL     OW 3858   2.252   4.821   1.974
  552SOL    HW1 3859   2.262   4.900   1.920
  552SOL    HW2 3860   2.157   4.808   1.979
  552SOL     MW 3861   2.241   4.829   1.967
  553SOL     OW 3862   3.943   5.613   5.643
  553SOL    HW1 3863   4.035   5.618   5.667
  553SOL    HW2 3864   3.942   5.564   5.561
  553SOL     MW 3865   3.954   5.608   5.635
  554SOL     OW 3866   2.390   5.481   6.017
  554SOL    HW1 3867   2.476   5.457   6.054
  554SOL    HW2 3868   2.370   5.566   6.055
  554SOL     MW 3869   2.399   5.489   6.027
  555SOL     OW 3870   1.867   0.981   1.910
  555SOL    HW1 3871   1.818   1.009   1.988
  555SOL    HW2 3872   1.946   1.035   1.910
  555SOL     MW 3873   1.871   0.991   1.920
  556SOL     OW 3874   0.005   6.062   5.058
  556SOL    HW1 3875   0.068   6.007   5.012
  556SOL    HW2 3876  -0.073   6.008   5.067
  556SOL     MW 3877   0.003   6.048   5.053
  557SOL     OW 3878   1.884   4.217   5.434
  557SOL    HW1 3879   1.848   4.129   5.429
  557SOL    HW2 3880   1.818   4.272   5.393
  557SOL     MW 3881   1.871   4.213   5.428
  558SOL     OW 3882   5.669   2.816   3.982
  558SOL    HW1 3883   5.759   2.850   3.983
  558SOL    HW2 3884   5.648   2.808   3.889
  558SOL     MW 3885   5.678   2.820   3.970
  559SOL     OW 3886   5.427   3.449   1.196
  559SOL    HW1 3887   5.333   3.468   1.189
  559SOL    HW2 3888   5.432   3.354   1.191
  559SOL     MW 3889   5.415   3.440   1.193
  560SOL     OW 3890   2.550   5.414   4.099
  560SOL    HW1 3891   2.620   5.353   4.076
  560SOL    HW2 3892   2.505   5.431   4.017
  560SOL     MW 3893   2.553   5.408   4.085
  561SOL     OW 3894   4.623   3.185   5.465
  561SOL    HW1 3895   4.672   3.116   5.509
  561SOL    HW2 3896   4.540   3.144   5.439
  561SOL     MW 3897   4.619   3.171   5.467
  562SOL     OW 3898   4.346   0.849   3.407
  562SOL    HW1 3899   4.441   0.854   3.395
  562SOL    HW2 3900   4.310   0.880   3.325
  562SOL     MW 3901   4.354   0.854   3.395
  563SOL     OW 3902   0.613   1.802   4.919
  563SOL    HW1 3903   0.621   1.707   4.909
  563SOL    HW2 3904   0.686   1.838   4.868
  563SOL     MW 3905   0.624   1.795   4.911
  564SOL     OW 3906   4.437   4.898   0.814
  564SOL    HW1 3907   4.355   4.926   0.776
  564SOL    HW2 3908   4.434   4.803   0.811
  564SOL     MW 3909   4.426   4.890   0.809
  565SOL     OW 3910   5.349   2.280   3.404
  565SOL    HW1 3911   5.401   2.330   3.466
  565SOL    HW2 3912   5.326   2.200   3.450
  565SOL     MW 3913   5.353   2.276   3.418
  566SOL     OW 3914   0.126   3.762   5.826
  566SOL    HW1 3915   0.157   3.840   5.780
  566SOL    HW2 3916   0.188   3.750   5.898
  566SOL     MW 3917   0.138   3.771   5.830
  567SOL     OW 3918   4.476   4.185   0.774
  567SOL    HW1 3919   4.529   4.127   0.830
  567SOL    HW2 3920   4.417   4.229   0.835
  567SOL     MW 3921   4.475   4.183   0.790
  568SOL     OW 3922   5.914   2.711   0.502
  568SOL    HW1 3923   5.996   2.673   0.474
  568SOL    HW2 3924   5.921   2.804   0.481
  568SOL     MW 3925   5.925   2.718   0.495
  569SOL     OW 3926   0.436   0.132   4.603
  569SOL    HW1 3927   0.462   0.040   4.603
  569SOL    HW2 3928   0.350   0.133   4.646
  569SOL     MW 3929   0.428   0.120   4.608
  570SOL     OW 3930   2.061   5.566   1.924
  570SOL    HW1 3931   2.088   5.652   1.889
  570SOL    HW2 3932   2.120   5.551   1.998
  570SOL     MW 3933   2.072   5.575   1.929
  571SOL     OW 3934   6.015   3.654   0.082
  571SOL    HW1 3935   5.929   3.632   0.044
  571SOL    HW2 3936   5.997   3.678   0.172
  571SOL     MW 3937   6.002   3.654   0.089
  572SOL     OW 3938   3.036   0.506   5.176
  572SOL    HW1 3939   3.032   0.429   5.233
  572SOL    HW2 3940   3.115   0.493   5.123
  572SOL     MW 3941   3.045   0.494   5.176
  573SOL     OW 3942   3.720   3.565   5.138
  573SOL    HW1 3943   3.811   3.588   5.120
  573SOL    HW2 3944   3.701   3.609   5.221
  573SOL     MW 3945   3.729   3.574   5.146
  574SOL     OW 3946   4.230   4.333   2.042
  574SOL    HW1 3947   4.214   4.363   1.953
  574SOL    HW2 3948   4.175   4.255   2.051
  574SOL     MW 3949   4.221   4.327   2.031
  575SOL     OW 3950   2.727   0.807   3.141
  575SOL    HW1 3951   2.685   0.725   3.169
  575SOL    HW2 3952   2.789   0.780   3.074
  575SOL     MW 3953   2.729   0.793   3.136
  576SOL     OW 3954   2.103   0.129   2.906
  576SOL    HW1 3955   2.187   0.088   2.927
  576SOL    HW2 3956   2.050   0.118   2.985
  576SOL     MW 3957   2.107   0.122   2.919
  577SOL     OW 3958   0.687   3.766   5.341
  577SOL    HW1 3959   0.719   3.782   5.252
  577SOL    HW2 3960   0.638   3.845   5.363
  577SOL     MW 3961   0.685   3.778   5.332
  578SOL     OW 3962   3.445   2.742   4.824
  578SOL    HW1 3963   3.504   2.799   4.873
  578SOL    HW2 3964   3.498   2.708   4.752
  578SOL     MW 3965   3.459   2.745   4.821
  579SOL     OW 3966   2.832   2.032   4.987
  579SOL    HW1 3967   2.763   2.080   4.942
  579SOL    HW2 3968   2.873   1.978   4.920
  579SOL     MW 3969   2.828   2.031   4.973
  580SOL     OW 3970   4.831   2.408   4.389
  580SOL    HW1 3971   4.845   2.315   4.407
  580SOL    HW2 3972   4.853   2.419   4.297
  580SOL     MW 3973   4.835   2.398   4.380
  581SOL     OW 3974   0.493   1.974   6.018
  581SOL    HW1 3975   0.501   2.066   6.043
  581SOL    HW2 3976   0.500   1.926   6.101
  581SOL     MW 3977   0.495   1.979   6.032
  582SOL     OW 3978   5.831   5.846   4.036
  582SOL    HW1 3979   5.777   5.884   3.966
  582SOL    HW2 3980   5.829   5.752   4.019
  582SOL     MW 3981   5.824   5.839   4.025
  583SOL     OW 3982   2.061   1.409   2.047
  583SOL    HW1 3983   2.121   1.336   2.033
  583SOL    HW2 3984   2.017   1.422   1.964
  583SOL     MW 3985   2.063   1.402   2.035
  584SOL     OW 3986   4.721   3.470   3.923
  584SOL    HW1 3987   4.809   3.431   3.915
  584SOL    HW2 3988   4.700   3.462   4.016
  584SOL     MW 3989   4.730   3.464   3.934
  585SOL     OW 3990   4.487   2.965   4.984
  585SOL    HW1 3991   4.414   3.022   5.009
  585SOL    HW2 3992   4.532   2.946   5.067
  585SOL     MW 3993   4.484   2.970   4.998
  586SOL     OW 3994   1.428   2.972   2.530
  586SOL    HW1 3995   1.401   3.053   2.574
  586SOL    HW2 3996   1.417   2.990   2.436
  586SOL     MW 3997   1.423   2.985   2.524
  587SOL     OW 3998   0.602   0.392   5.828
  587SOL    HW1 3999   0.622   0.471   5.778
  587SOL    HW2 4000   0.561   0.424   5.909
  587SOL     MW 4001   0.599   0.406   5.832
  588SOL     OW 4002   2.890   0.578   1.149
  588SOL    HW1 4003   2.935   0.655   1.116
  588SOL    HW2 4004   2.829   0.553   1.080
  588SOL     MW 4005   2.888   0.584   1.137
  589SOL     OW 4006   2.604   5.870   0.070
  589SOL    HW1 4007   2.682   5.908   0.030
  589SOL    HW2 4008   2.562   5.820   0.000
  589SOL     MW 4009   2.609   5.869   0.056
  590SOL     OW 4010   1.078   3.506   4.193
  590SOL    HW1 4011   1.037   3.435   4.144
  590SOL    HW2 4012   1.109   3.465   4.274
  590SOL     MW 4013   1.077   3.492   4.197
  591SOL     OW 4014   4.740   1.331   0.349
  591SOL    HW1 4015   4.689   1.388   0.406
  591SOL    HW2 4016   4.825   1.323   0.392
  591SOL     MW 4017   4.744   1.337   0.361
  592SOL     OW 4018   5.710   2.821   0.955
  592SOL    HW1 4019   5.722   2.756   0.885
  592SOL    HW2 4020   5.632   2.791   1.002
  592SOL     MW 4021   5.702   2.809   0.953
  593SOL     OW 4022   1.943   1.553   4.862
  593SOL    HW1 4023   1.920   1.639   4.827
  593SOL    HW2 4024   1.922   1.491   4.792
  593SOL     MW 4025   1.938   1.556   4.849
  594SOL     OW 4026   0.554   0.208   2.805
  594SOL    HW1 4027   0.616   0.184   2.873
  594SOL    HW2 4028   0.472   0.223   2.852
  594SOL     MW 4029   0.551   0.207   2.820
  595SOL     OW 4030   0.880   1.731   0.450
  595SOL    HW1 4031   0.922   1.655   0.407
  595SOL    HW2 4032   0.884   1.712   0.543
  595SOL     MW 4033   0.886   1.719   0.457
  596SOL     OW 4034   5.794   3.570   5.028
  596SOL    HW1 4035   5.731   3.526   5.085
  596SOL    HW2 4036   5.872   3.582   5.083
  596SOL     MW 4037   5.796   3.566   5.042
  597SOL     OW 4038   1.867   3.345   4.620
  597SOL    HW1 4039   1.823   3.271   4.578
  597SOL    HW2 4040   1.937   3.368   4.559
  597SOL     MW 4041   1.870   3.339   4.607
  598SOL     OW 4042   0.521   0.912   1.094
  598SOL    HW1 4043   0.584   0.966   1.141
  598SOL    HW2 4044   0.455   0.973   1.063
  598SOL     MW 4045   0.521   0.926   1.096
  599SOL     OW 4046   1.000   3.623   5.835
  599SOL    HW1 4047   0.933   3.595   5.772
  599SOL    HW2 4048   1.018   3.714   5.812
  599SOL     MW 4049   0.994   3.631   5.824
  600SOL     OW 4050   2.000   3.827   5.194
  600SOL    HW1 4051   2.040   3.892   5.137
  600SOL    HW2 4052   2.057   3.823   5.271
  600SOL     MW 4053   2.012   3.835   5.197
  601SOL     OW 4054   1.649   0.125   2.342
  601SOL    HW1 4055   1.605   0.107   2.259
  601SOL    HW2 4056   1.725   0.066   2.342
  601SOL     MW 4057   1.653   0.115   2.332
  602SOL     OW 4058   2.003   5.633   2.778
  602SOL    HW1 4059   1.934   5.652   2.843
  602SOL    HW2 4060   1.958   5.638   2.694
  602SOL     MW 4061   1.988   5.636   2.776
  603SOL     OW 4062   5.014   5.645   0.481
  603SOL    HW1 4063   5.088   5.679   0.431
  603SOL    HW2 4064   4.982   5.572   0.429
  603SOL     MW 4065   5.019   5.640   0.469
  604SOL     OW 4066   1.993   4.878   3.745
  604SOL    HW1 4067   2.033   4.895   3.660
  604SOL    HW2 4068   2.057   4.910   3.808
  604SOL     MW 4069   2.006   4.884   3.742
  605SOL     OW 4070   6.076   4.918   3.198
  605SOL    HW1 4071   6.005   4.889   3.140
  605SOL    HW2 4072   6.152   4.925   3.140
  605SOL     MW 4073   6.076   4.915   3.183
  606SOL     OW 4074   0.519   2.211   3.784
  606SOL    HW1 4075   0.506   2.259   3.702
  606SOL    HW2 4076   0.430   2.187   3.811
  606SOL     MW 4077   0.506   2.214   3.777
  607SOL     OW 4078   0.957   2.085   2.373
  607SOL    HW1 4079   0.873   2.065   2.332
  607SOL    HW2 4080   0.934   2.109   2.462
  607SOL     MW 4081   0.943   2.086   2.380
  608SOL     OW 4082   0.369   2.069   1.943
  608SOL    HW1 4083   0.400   2.142   1.889
  608SOL    HW2 4084   0.299   2.028   1.891
  608SOL     MW 4085   0.364   2.073   1.929
  609SOL     OW 4086   3.025   5.820   2.311
  609SOL    HW1 4087   2.949   5.764   2.328
  609SOL    HW2 4088   2.993   5.888   2.252
  609SOL     MW 4089   3.011   5.822   2.306
  610SOL     OW 4090   0.772   5.793   5.610
  610SOL    HW1 4091   0.866   5.796   5.623
  610SOL    HW2 4092   0.757   5.716   5.554
  610SOL     MW 4093   0.782   5.784   5.604
  611SOL     OW 4094   4.740   4.806   4.686
  611SOL    HW1 4095   4.724   4.893   4.723
  611SOL    HW2 4096   4.793   4.822   4.609
  611SOL     MW 4097   4.744   4.819   4.681
  612SOL     OW 4098   5.876   4.579   1.507
  612SOL    HW1 4099   5.949   4.525   1.540
  612SOL    HW2 4100   5.876   4.656   1.564
  612SOL     MW 4101   5.886   4.582   1.519
  613SOL     OW 4102   4.508   2.951   0.330
  613SOL    HW1 4103   4.518   3.046   0.339
  613SOL    HW2 4104   4.430   2.931   0.382
  613SOL     MW 4105   4.499   2.961   0.339
  614SOL     OW 4106   1.362   4.783   2.847
  614SOL    HW1 4107   1.368   4.846   2.776
  614SOL    HW2 4108   1.391   4.700   2.808
  614SOL     MW 4109   1.366   4.780   2.833
  615SOL     OW 4110   2.030   0.794   1.592
  615SOL    HW1 4111   2.002   0.807   1.682
  615SOL    HW2 4112   2.020   0.880   1.550
  615SOL     MW 4113   2.025   0.807   1.599
  616SOL     OW 4114   5.432   0.639   4.020
  616SOL    HW1 4115   5.439   0.642   4.115
  616SOL    HW2 4116   5.360   0.699   3.999
  616SOL     MW 4117   5.424   0.647   4.029
  617SOL     OW 4118   3.310   0.246   3.857
  617SOL    HW1 4119   3.303   0.156   3.828
  617SOL    HW2 4120   3.230   0.288   3.827
  617SOL     MW 4121   3.299   0.240   3.850
  618SOL     OW 4122   5.093   4.621   3.758
  618SOL    HW1 4123   5.154   4.637   3.686
  618SOL    HW2 4124   5.147   4.630   3.837
  618SOL     MW 4125   5.108   4.624   3.759
  619SOL     OW 4126   4.006   5.302   4.392
  619SOL    HW1 4127   4.029   5.372   4.331
  619SOL    HW2 4128   3.925   5.266   4.359
  619SOL     MW 4129   3.999   5.306   4.380
  620SOL     OW 4130   0.908   0.194   5.004
  620SOL    HW1 4131   0.954   0.112   4.987
  620SOL    HW2 4132   0.815   0.171   5.001
  620SOL     MW 4133   0.902   0.181   5.001
  621SOL     OW 4134   3.928   3.515   1.677
  621SOL    HW1 4135   3.879   3.596   1.693
  621SOL    HW2 4136   4.019   3.543   1.672
  621SOL     MW 4137   3.933   3.529   1.679
  622SOL     OW 4138   4.867   2.279   3.202
  622SOL    HW1 4139   4.841   2.200   3.250
  622SOL    HW2 4140   4.814   2.278   3.122
  622SOL     MW 4141   4.857   2.268   3.198
  623SOL     OW 4142   3.701   1.785   4.762
  623SOL    HW1 4143   3.644   1.711   4.742
  623SOL    HW2 4144   3.760   1.792   4.687
  623SOL     MW 4145   3.701   1.777   4.750
  624SOL     OW 4146   5.430   5.973   3.805
  624SOL    HW1 4147   5.344   5.994   3.841
  624SOL    HW2 4148   5.412   5.926   3.724
  624SOL     MW 4149   5.417   5.970   3.799
  625SOL     OW 4150   1.771   5.649   5.342
  625SOL    HW1 4151   1.718   5.702   5.284
  625SOL    HW2 4152   1.801   5.710   5.410
  625SOL     MW 4153   1.768   5.663   5.344
  626SOL     OW 4154   3.388   5.965   3.224
  626SOL    HW1 4155   3.478   5.976   3.195
  626SOL    HW2 4156   3.336   6.021   3.166
  626SOL     MW 4157   3.393   5.974   3.213
  627SOL     OW 4158   0.280   2.226   1.342
  627SOL    HW1 4159   0.351   2.165   1.323
  627SOL    HW2 4160   0.235   2.237   1.259
  627SOL     MW 4161   0.283   2.219   1.328
  628SOL     OW 4162   1.200   1.374   2.869
  628SOL    HW1 4163   1.224   1.285   2.894
  628SOL    HW2 4164   1.282   1.417   2.847
  628SOL     MW 4165   1.213   1.368   2.869
  629SOL     OW 4166   5.742   2.985   2.853
  629SOL    HW1 4167   5.770   3.065   2.899
  629SOL    HW2 4168   5.776   2.996   2.764
  629SOL     MW 4169   5.750   2.997   2.848
  630SOL     OW 4170   3.049   4.282   0.372
  630SOL    HW1 4171   3.092   4.206   0.332
  630SOL    HW2 4172   2.983   4.244   0.429
  630SOL     MW 4173   3.046   4.267   0.373
  631SOL     OW 4174   4.049   3.434   3.739
  631SOL    HW1 4175   4.056   3.431   3.835
  631SOL    HW2 4176   3.988   3.506   3.722
  631SOL     MW 4177   4.042   3.443   3.749
  632SOL     OW 4178   4.422   2.096   0.554
  632SOL    HW1 4179   4.503   2.116   0.507
  632SOL    HW2 4180   4.356   2.150   0.512
  632SOL     MW 4181   4.424   2.105   0.542
  633SOL     OW 4182   0.994   3.675   1.299
  633SOL    HW1 4183   1.088   3.687   1.285
  633SOL    HW2 4184   0.987   3.605   1.363
  633SOL     MW 4185   1.005   3.668   1.306
  634SOL     OW 4186   2.028   1.467   1.762
  634SOL    HW1 4187   1.948   1.467   1.708
  634SOL    HW2 4188   2.082   1.398   1.724
  634SOL     MW 4189   2.025   1.458   1.750
  635SOL     OW 4190   2.590   0.467   2.920
  635SOL    HW1 4191   2.544   0.538   2.875
  635SOL    HW2 4192   2.598   0.497   3.010
  635SOL     MW 4193   2.585   0.480   2.926
  636SOL     OW 4194   2.951   4.910   5.441
  636SOL    HW1 4195   3.036   4.868   5.454
  636SOL    HW2 4196   2.969   5.003   5.455
  636SOL     MW 4197   2.965   4.917   5.445
  637SOL     OW 4198   1.256   0.826   5.872
  637SOL    HW1 4199   1.331   0.877   5.902
  637SOL    HW2 4200   1.275   0.737   5.902
  637SOL     MW 4201   1.268   0.821   5.880
  638SOL     OW 4202   1.216   0.342   0.231
  638SOL    HW1 4203   1.246   0.310   0.146
  638SOL    HW2 4204   1.133   0.297   0.245
  638SOL     MW 4205   1.209   0.332   0.222
  639SOL     OW 4206   3.364   0.408   5.821
  639SOL    HW1 4207   3.416   0.484   5.793
  639SOL    HW2 4208   3.378   0.403   5.916
  639SOL     MW 4209   3.373   0.417   5.830
  640SOL     OW 4210   4.410   3.636   3.454
  640SOL    HW1 4211   4.344   3.571   3.477
  640SOL    HW2 4212   4.457   3.653   3.535
  640SOL     MW 4213   4.408   3.630   3.467
  641SOL     OW 4214   5.798   1.340   5.147
  641SOL    HW1 4215   5.714   1.357   5.104
  641SOL    HW2 4216   5.777   1.279   5.218
  641SOL     MW 4217   5.784   1.335   5.150
  642SOL     OW 4218   4.859   2.753   1.932
  642SOL    HW1 4219   4.869   2.662   1.905
  642SOL    HW2 4220   4.827   2.747   2.023
  642SOL     MW 4221   4.856   2.741   1.941
  643SOL     OW 4222   2.272   4.534   0.038
  643SOL    HW1 4223   2.256   4.498  -0.049
  643SOL    HW2 4224   2.276   4.629   0.025
  643SOL     MW 4225   2.270   4.542   0.025
  644SOL     OW 4226   3.924   5.379   1.309
  644SOL    HW1 4227   3.943   5.304   1.366
  644SOL    HW2 4228   3.976   5.361   1.231
  644SOL     MW 4229   3.933   5.367   1.306
  645SOL     OW 4230   1.908   0.868   0.700
  645SOL    HW1 4231   1.868   0.836   0.620
  645SOL    HW2 4232   1.945   0.953   0.677
  645SOL     MW 4233   1.907   0.874   0.686
  646SOL     OW 4234   1.988   4.373   4.591
  646SOL    HW1 4235   2.000   4.453   4.540
  646SOL    HW2 4236   1.916   4.327   4.547
  646SOL     MW 4237   1.980   4.377   4.579
  647SOL     OW 4238   1.105   5.735   4.529
  647SOL    HW1 4239   1.201   5.737   4.535
  647SOL    HW2 4240   1.086   5.758   4.437
  647SOL     MW 4241   1.115   5.738   4.518
  648SOL     OW 4242   1.090   3.248   0.910
  648SOL    HW1 4243   1.074   3.226   0.818
  648SOL    HW2 4244   1.146   3.178   0.943
  648SOL     MW 4245   1.095   3.237   0.903
  649SOL     OW 4246   5.830   5.395   5.029
  649SOL    HW1 4247   5.852   5.367   5.117
  649SOL    HW2 4248   5.796   5.316   4.986
  649SOL     MW 4249   5.828   5.381   5.035
  650SOL     OW 4250   2.416   0.012   1.641
  650SOL    HW1 4251   2.493   0.019   1.585
  650SOL    HW2 4252   2.442   0.057   1.722
  650SOL     MW 4253   2.429   0.019   1.644
  651SOL     OW 4254   2.271   2.164   0.846
  651SOL    HW1 4255   2.306   2.208   0.769
  651SOL    HW2 4256   2.204   2.104   0.811
  651SOL     MW 4257   2.267   2.162   0.830
  652SOL     OW 4258   3.793   5.488   3.639
  652SOL    HW1 4259   3.705   5.519   3.663
  652SOL    HW2 4260   3.778   5.434   3.561
  652SOL     MW 4261   3.780   5.485   3.632
  653SOL     OW 4262   0.046   5.570   3.507
  653SOL    HW1 4263  -0.010   5.603   3.436
  653SOL    HW2 4264   0.124   5.626   3.504
  653SOL     MW 4265   0.049   5.581   3.497
  654SOL     OW 4266   2.068   4.351   2.058
  654SOL    HW1 4267   2.009   4.423   2.078
  654SOL    HW2 4268   2.038   4.278   2.111
  654SOL     MW 4269   2.057   4.351   2.066
  655SOL     OW 4270   1.900   4.552   1.807
  655SOL    HW1 4271   1.895   4.456   1.800
  655SOL    HW2 4272   1.946   4.579   1.729
  655SOL     MW 4273   1.905   4.543   1.797
  656SOL     OW 4274   1.722   4.118   5.050
  656SOL    HW1 4275   1.717   4.027   5.078
  656SOL    HW2 4276   1.642   4.158   5.085
  656SOL     MW 4277   1.711   4.112   5.058
  657SOL     OW 4278   0.753   5.316   5.741
  657SOL    HW1 4279   0.783   5.291   5.654
  657SOL    HW2 4280   0.831   5.312   5.797
  657SOL     MW 4281   0.767   5.313   5.737
  658SOL     OW 4282   5.258   0.574   4.664
  658SOL    HW1 4283   5.175   0.560   4.618
  658SOL    HW2 4284   5.233   0.610   4.749
  658SOL     MW 4285   5.244   0.577   4.669
  659SOL     OW 4286   3.293   5.822   4.784
  659SOL    HW1 4287   3.312   5.894   4.724
  659SOL    HW2 4288   3.199   5.807   4.775
  659SOL     MW 4289   3.283   5.829   4.775
  660SOL     OW 4290   5.558   1.640   5.125
  660SOL    HW1 4291   5.550   1.665   5.033
  660SOL    HW2 4292   5.652   1.627   5.137
  660SOL     MW 4293   5.569   1.642   5.115
  661SOL     OW 4294   1.412   3.751   3.226
  661SOL    HW1 4295   1.485   3.691   3.238
  661SOL    HW2 4296   1.418   3.811   3.301
  661SOL     MW 4297   1.422   3.751   3.237
  662SOL     OW 4298   5.536   1.999   5.512
  662SOL    HW1 4299   5.524   2.085   5.550
  662SOL    HW2 4300   5.557   2.016   5.420
  662SOL     MW 4301   5.537   2.012   5.505
  663SOL     OW 4302   0.734   1.704   0.936
  663SOL    HW1 4303   0.695   1.677   0.854
  663SOL    HW2 4304   0.728   1.800   0.934
  663SOL     MW 4305   0.728   1.713   0.925
  664SOL     OW 4306   3.498   4.404   1.002
  664SOL    HW1 4307   3.502   4.362   0.917
  664SOL    HW2 4308   3.405   4.399   1.028
  664SOL     MW 4309   3.486   4.398   0.995
  665SOL     OW 4310   5.614   1.495   2.703
  665SOL    HW1 4311   5.616   1.538   2.618
  665SOL    HW2 4312   5.699   1.515   2.742
  665SOL     MW 4313   5.625   1.503   2.697
  666SOL     OW 4314   1.815   3.559   4.342
  666SOL    HW1 4315   1.824   3.534   4.250
  666SOL    HW2 4316   1.863   3.642   4.349
  666SOL     MW 4317   1.823   3.566   4.331
  667SOL     OW 4318   5.560   3.202   0.745
  667SOL    HW1 4319   5.534   3.261   0.674
  667SOL    HW2 4320   5.645   3.234   0.773
  667SOL     MW 4321   5.567   3.213   0.740
  668SOL     OW 4322   1.342   0.401   1.846
  668SOL    HW1 4323   1.312   0.437   1.929
  668SOL    HW2 4324   1.265   0.356   1.809
  668SOL     MW 4325   1.328   0.400   1.851
  669SOL     OW 4326   5.021   3.159   4.332
  669SOL    HW1 4327   4.963   3.096   4.376
  669SOL    HW2 4328   5.008   3.240   4.381
  669SOL     MW 4329   5.012   3.161   4.344
  670SOL     OW 4330   0.757   3.180   4.982
  670SOL    HW1 4331   0.687   3.200   5.045
  670SOL    HW2 4332   0.817   3.255   4.988
  670SOL     MW 4333   0.756   3.193   4.991
  671SOL     OW 4334   2.156   3.892   3.550
  671SOL    HW1 4335   2.167   3.980   3.588
  671SOL    HW2 4336   2.217   3.837   3.599
  671SOL     MW 4337   2.165   3.897   3.561
  672SOL     OW 4338   2.274   5.895   0.960
  672SOL    HW1 4339   2.181   5.896   0.936
  672SOL    HW2 4340   2.293   5.984   0.991
  672SOL     MW 4341   2.265   5.906   0.962
  673SOL     OW 4342   2.961   1.648   2.813
  673SOL    HW1 4343   2.997   1.566   2.845
  673SOL    HW2 4344   2.890   1.669   2.874
  673SOL     MW 4345   2.957   1.640   2.825
  674SOL     OW 4346   3.151   5.317   4.736
  674SOL    HW1 4347   3.065   5.275   4.742
  674SOL    HW2 4348   3.136   5.406   4.768
  674SOL     MW 4349   3.138   5.323   4.741
  675SOL     OW 4350   0.578   2.821   2.998
  675SOL    HW1 4351   0.484   2.804   2.988
  675SOL    HW2 4352   0.620   2.739   2.973
  675SOL     MW 4353   0.571   2.809   2.994
  676SOL     OW 4354   3.015   1.285   2.709
  676SOL    HW1 4355   2.921   1.271   2.720
  676SOL    HW2 4356   3.038   1.348   2.778
  676SOL     MW 4357   3.006   1.291   2.719
  677SOL     OW 4358   4.592   0.061   1.446
  677SOL    HW1 4359   4.556  -0.002   1.384
  677SOL    HW2 4360   4.686   0.044   1.446
  677SOL     MW 4361   4.599   0.051   1.438
  678SOL     OW 4362   6.042   3.363   0.839
  678SOL    HW1 4363   6.016   3.416   0.915
  678SOL    HW2 4364   5.984   3.390   0.769
  678SOL     MW 4365   6.031   3.373   0.840
  679SOL     OW 4366   2.421   0.765   1.604
  679SOL    HW1 4367   2.396   0.697   1.665
  679SOL    HW2 4368   2.514   0.749   1.587
  679SOL     MW 4369   2.430   0.754   1.608
  680SOL     OW 4370   3.618   4.678   0.979
  680SOL    HW1 4371   3.583   4.703   0.894
  680SOL    HW2 4372   3.571   4.598   1.002
  680SOL     MW 4373   3.607   4.671   0.972
  681SOL     OW 4374   5.134   4.177   0.913
  681SOL    HW1 4375   5.155   4.253   0.967
  681SOL    HW2 4376   5.153   4.102   0.971
  681SOL     MW 4377   5.139   4.177   0.929
  682SOL     OW 4378   1.167   0.153   3.096
  682SOL    HW1 4379   1.113   0.155   3.017
  682SOL    HW2 4380   1.159   0.064   3.129
  682SOL     MW 4381   1.159   0.142   3.090
  683SOL     OW 4382   5.635   1.697   0.875
  683SOL    HW1 4383   5.665   1.627   0.932
  683SOL    HW2 4384   5.687   1.773   0.899
  683SOL     MW 4385   5.646   1.698   0.884
  684SOL     OW 4386   5.658   4.421   3.810
  684SOL    HW1 4387   5.621   4.387   3.729
  684SOL    HW2 4388   5.666   4.343   3.866
  684SOL     MW 4389   5.654   4.406   3.807
  685SOL     OW 4390   5.033   2.061   3.383
  685SOL    HW1 4391   5.116   2.031   3.419
  685SOL    HW2 4392   5.057   2.100   3.298
  685SOL     MW 4393   5.047   2.062   3.376
  686SOL     OW 4394   2.642   4.098   1.771
  686SOL    HW1 4395   2.638   4.005   1.792
  686SOL    HW2 4396   2.626   4.103   1.677
  686SOL     MW 4397   2.640   4.087   1.762
  687SOL     OW 4398   3.121   1.051   3.680
  687SOL    HW1 4399   3.101   1.117   3.747
  687SOL    HW2 4400   3.184   0.993   3.723
  687SOL     MW 4401   3.127   1.052   3.694
  688SOL     OW 4402   1.824   2.555   0.545
  688SOL    HW1 4403   1.811   2.490   0.615
  688SOL    HW2 4404   1.917   2.552   0.526
  688SOL     MW 4405   1.834   2.546   0.552
  689SOL     OW 4406   3.241   5.936   4.525
  689SOL    HW1 4407   3.310   5.905   4.466
  689SOL    HW2 4408   3.165   5.882   4.503
  689SOL     MW 4409   3.240   5.925   4.514
  690SOL     OW 4410   0.627   1.528   4.986
  690SOL    HW1 4411   0.667   1.537   5.072
  690SOL    HW2 4412   0.536   1.505   5.004
  690SOL     MW 4413   0.620   1.526   4.999
  691SOL     OW 4414   5.088   2.736   2.642
  691SOL    HW1 4415   5.024   2.733   2.714
  691SOL    HW2 4416   5.076   2.822   2.603
  691SOL     MW 4417   5.078   2.747   2.647
  692SOL     OW 4418   1.869   6.010   3.188
  692SOL    HW1 4419   1.847   6.009   3.095
  692SOL    HW2 4420   1.952   5.962   3.194
  692SOL     MW 4421   1.877   6.004   3.177
  693SOL     OW 4422   5.497   5.531   5.644
  693SOL    HW1 4423   5.592   5.531   5.659
  693SOL    HW2 4424   5.483   5.458   5.584
  693SOL     MW 4425   5.508   5.522   5.638
  694SOL     OW 4426   4.254   0.604   1.915
  694SOL    HW1 4427   4.284   0.516   1.939
  694SOL    HW2 4428   4.320   0.662   1.953
  694SOL     MW 4429   4.266   0.600   1.924
  695SOL     OW 4430   0.022   4.005   3.105
  695SOL    HW1 4431   0.036   4.073   3.039
  695SOL    HW2 4432   0.013   3.924   3.054
  695SOL     MW 4433   0.023   4.003   3.090
  696SOL     OW 4434   3.590   6.061   3.430
  696SOL    HW1 4435   3.545   6.041   3.512
  696SOL    HW2 4436   3.538   6.131   3.390
  696SOL     MW 4437   3.578   6.068   3.435
  697SOL     OW 4438   1.277   5.374   0.670
  697SOL    HW1 4439   1.274   5.455   0.620
  697SOL    HW2 4440   1.371   5.357   0.682
  697SOL     MW 4441   1.289   5.382   0.665
  698SOL     OW 4442   4.227   1.397   4.143
  698SOL    HW1 4443   4.313   1.375   4.179
  698SOL    HW2 4444   4.246   1.439   4.059
  698SOL     MW 4445   4.241   1.400   4.136
  699SOL     OW 4446   0.164   3.744   2.538
  699SOL    HW1 4447   0.099   3.727   2.607
  699SOL    HW2 4448   0.235   3.788   2.584
  699SOL     MW 4449   0.165   3.747   2.553
  700SOL     OW 4450   3.418   4.701   3.447
  700SOL    HW1 4451   3.487   4.725   3.385
  700SOL    HW2 4452   3.435   4.609   3.468
  700SOL     MW 4453   3.429   4.692   3.442
  701SOL     OW 4454   3.310   0.212   5.329
  701SOL    HW1 4455   3.288   0.223   5.236
  701SOL    HW2 4456   3.225   0.208   5.373
  701SOL     MW 4457   3.296   0.213   5.323
  702SOL     OW 4458   0.075   1.124   1.549
  702SOL    HW1 4459   0.007   1.126   1.615
  702SOL    HW2 4460   0.145   1.178   1.583
  702SOL     MW 4461   0.075   1.131   1.561
  703SOL     OW 4462   0.793   2.154   3.642
  703SOL    HW1 4463   0.764   2.145   3.551
  703SOL    HW2 4464   0.876   2.108   3.646
  703SOL     MW 4465   0.800   2.147   3.631
  704SOL     OW 4466   5.155   2.980   3.164
  704SOL    HW1 4467   5.124   2.957   3.252
  704SOL    HW2 4468   5.141   3.074   3.157
  704SOL     MW 4469   5.149   2.989   3.175
  705SOL     OW 4470   3.125   0.878   3.250
  705SOL    HW1 4471   3.096   0.953   3.303
  705SOL    HW2 4472   3.147   0.810   3.314
  705SOL     MW 4473   3.124   0.879   3.265
  706SOL     OW 4474   1.974   4.480   0.122
  706SOL    HW1 4475   2.047   4.539   0.101
  706SOL    HW2 4476   2.006   4.393   0.097
  706SOL     MW 4477   1.988   4.477   0.115
  707SOL     OW 4478   2.372   3.310   5.129
  707SOL    HW1 4479   2.448   3.311   5.187
  707SOL    HW2 4480   2.376   3.392   5.081
  707SOL     MW 4481   2.382   3.321   5.130
  708SOL     OW 4482   4.289   5.853   1.958
  708SOL    HW1 4483   4.383   5.843   1.950
  708SOL    HW2 4484   4.258   5.855   1.868
  708SOL     MW 4485   4.297   5.852   1.946
  709SOL     OW 4486   4.795   2.522   1.229
  709SOL    HW1 4487   4.734   2.595   1.234
  709SOL    HW2 4488   4.739   2.446   1.212
  709SOL     MW 4489   4.780   2.522   1.228
  710SOL     OW 4490   2.208   5.707   1.507
  710SOL    HW1 4491   2.183   5.730   1.596
  710SOL    HW2 4492   2.126   5.683   1.464
  710SOL     MW 4493   2.194   5.707   1.512
  711SOL     OW 4494   5.648   2.498   1.311
  711SOL    HW1 4495   5.588   2.540   1.373
  711SOL    HW2 4496   5.623   2.406   1.313
  711SOL     MW 4497   5.637   2.492   1.318
  712SOL     OW 4498   5.583   0.852   2.943
  712SOL    HW1 4499   5.493   0.862   2.911
  712SOL    HW2 4500   5.575   0.857   3.039
  712SOL     MW 4501   5.570   0.854   2.951
  713SOL     OW 4502   0.180   5.896   4.446
  713SOL    HW1 4503   0.214   5.896   4.535
  713SOL    HW2 4504   0.213   5.814   4.408
  713SOL     MW 4505   0.188   5.885   4.453
  714SOL     OW 4506   5.999   2.648   4.964
  714SOL    HW1 4507   6.093   2.631   4.969
  714SOL    HW2 4508   5.985   2.673   4.872
  714SOL     MW 4509   6.009   2.649   4.953
  715SOL     OW 4510   3.929   5.332   1.762
  715SOL    HW1 4511   3.990   5.260   1.774
  715SOL    HW2 4512   3.960   5.375   1.682
  715SOL     MW 4513   3.940   5.328   1.752
  716SOL     OW 4514   2.834   2.218   5.229
  716SOL    HW1 4515   2.848   2.161   5.154
  716SOL    HW2 4516   2.896   2.188   5.295
  716SOL     MW 4517   2.844   2.207   5.228
  717SOL     OW 4518   5.086   1.749   5.343
  717SOL    HW1 4519   5.181   1.743   5.351
  717SOL    HW2 4520   5.065   1.699   5.264
  717SOL     MW 4521   5.095   1.742   5.334
  718SOL     OW 4522   1.504   1.967   0.894
  718SOL    HW1 4523   1.547   1.881   0.887
  718SOL    HW2 4524   1.494   1.994   0.802
  718SOL     MW 4525   1.508   1.959   0.880
  719SOL     OW 4526   3.873   2.814   5.149
  719SOL    HW1 4527   3.830   2.749   5.092
  719SOL    HW2 4528   3.902   2.764   5.225
  719SOL     MW 4529   3.871   2.799   5.151
  720SOL     OW 4530   4.580   5.057   0.156
  720SOL    HW1 4531   4.612   4.979   0.111
  720SOL    HW2 4532   4.493   5.072   0.120
  720SOL     MW 4533   4.573   5.049   0.146
  721SOL     OW 4534   5.807   3.238   3.011
  721SOL    HW1 4535   5.876   3.268   2.952
  721SOL    HW2 4536   5.766   3.318   3.044
  721SOL     MW 4537   5.810   3.252   3.008
  722SOL     OW 4538   5.064   0.246   3.334
  722SOL    HW1 4539   5.124   0.316   3.309
  722SOL    HW2 4540   5.062   0.249   3.430
  722SOL     MW 4541   5.072   0.255   3.343
  723SOL     OW 4542   1.736   4.043   2.295
  723SOL    HW1 4543   1.728   4.020   2.387
  723SOL    HW2 4544   1.825   4.075   2.285
  723SOL     MW 4545   1.746   4.044   2.306
  724SOL     OW 4546   1.508   3.260   0.514
  724SOL    HW1 4547   1.482   3.320   0.444
  724SOL    HW2 4548   1.517   3.175   0.471
  724SOL     MW 4549   1.506   3.257   0.500
  725SOL     OW 4550   5.604   2.423   0.047
  725SOL    HW1 4551   5.648   2.369  -0.019
  725SOL    HW2 4552   5.675   2.462   0.097
  725SOL     MW 4553   5.619   2.421   0.044
  726SOL     OW 4554   4.370   3.618   4.482
  726SOL    HW1 4555   4.314   3.668   4.423
  726SOL    HW2 4556   4.368   3.529   4.447
  726SOL     MW 4557   4.363   3.613   4.470
  727SOL     OW 4558   4.450   5.229   5.222
  727SOL    HW1 4559   4.411   5.171   5.156
  727SOL    HW2 4560   4.544   5.225   5.204
  727SOL     MW 4561   4.457   5.221   5.211
  728SOL     OW 4562   0.696   2.016   3.041
  728SOL    HW1 4563   0.746   1.949   2.995
  728SOL    HW2 4564   0.607   1.981   3.047
  728SOL     MW 4565   0.691   2.003   3.036
  729SOL     OW 4566   0.888   1.911   3.240
  729SOL    HW1 4567   0.819   1.960   3.195
  729SOL    HW2 4568   0.842   1.865   3.311
  729SOL     MW 4569   0.873   1.912   3.244
  730SOL     OW 4570   5.279   3.444   3.982
  730SOL    HW1 4571   5.350   3.457   3.919
  730SOL    HW2 4572   5.321   3.406   4.059
  730SOL     MW 4573   5.293   3.441   3.984
  731SOL     OW 4574   3.559   5.074   3.726
  731SOL    HW1 4575   3.494   5.064   3.656
  731SOL    HW2 4576   3.602   4.989   3.731
  731SOL     MW 4577   3.556   5.062   3.717
  732SOL     OW 4578   4.410   2.286   0.113
  732SOL    HW1 4579   4.428   2.344   0.186
  732SOL    HW2 4580   4.360   2.340   0.051
  732SOL     MW 4581   4.406   2.300   0.113
  733SOL     OW 4582   5.083   2.853   5.944
  733SOL    HW1 4583   4.990   2.840   5.963
  733SOL    HW2 4584   5.129   2.800   6.010
  733SOL     MW 4585   5.077   2.844   5.955
  734SOL     OW 4586   2.375   5.505   4.330
  734SOL    HW1 4587   2.418   5.590   4.344
  734SOL    HW2 4588   2.424   5.465   4.259
  734SOL     MW 4589   2.386   5.511   4.323
  735SOL     OW 4590   0.328   1.944   0.186
  735SOL    HW1 4591   0.335   1.923   0.280
  735SOL    HW2 4592   0.388   2.017   0.174
  735SOL     MW 4593   0.337   1.951   0.196
  736SOL     OW 4594   5.313   2.742   3.846
  736SOL    HW1 4595   5.264   2.736   3.764
  736SOL    HW2 4596   5.260   2.801   3.901
  736SOL     MW 4597   5.300   2.749   3.843
  737SOL     OW 4598   0.426   3.666   5.320
  737SOL    HW1 4599   0.518   3.690   5.332
  737SOL    HW2 4600   0.392   3.656   5.409
  737SOL     MW 4601   0.434   3.668   5.333
  738SOL     OW 4602   3.548   4.219   4.924
  738SOL    HW1 4603   3.601   4.156   4.875
  738SOL    HW2 4604   3.459   4.204   4.893
  738SOL     MW 4605   3.543   4.209   4.914
  739SOL     OW 4606   3.837   1.065   5.839
  739SOL    HW1 4607   3.866   1.010   5.911
  739SOL    HW2 4608   3.897   1.139   5.838
  739SOL     MW 4609   3.848   1.067   5.848
  740SOL     OW 4610   4.745   0.918   1.936
  740SOL    HW1 4611   4.727   1.012   1.941
  740SOL    HW2 4612   4.815   0.902   1.998
  740SOL     MW 4613   4.751   0.928   1.945
  741SOL     OW 4614   4.482   4.004   2.233
  741SOL    HW1 4615   4.476   4.021   2.327
  741SOL    HW2 4616   4.567   3.962   2.221
  741SOL     MW 4617   4.492   4.001   2.243
  742SOL     OW 4618   1.538   4.634   1.196
  742SOL    HW1 4619   1.578   4.697   1.136
  742SOL    HW2 4620   1.460   4.678   1.229
  742SOL     MW 4621   1.533   4.648   1.193
  743SOL     OW 4622   3.948   1.502   1.339
  743SOL    HW1 4623   3.994   1.431   1.292
  743SOL    HW2 4624   3.880   1.529   1.278
  743SOL     MW 4625   3.945   1.496   1.325
  744SOL     OW 4626   3.042   5.504   3.035
  744SOL    HW1 4627   2.950   5.517   3.058
  744SOL    HW2 4628   3.071   5.433   3.092
  744SOL     MW 4629   3.034   5.496   3.045
  745SOL     OW 4630   0.873   3.161   1.309
  745SOL    HW1 4631   0.964   3.142   1.332
  745SOL    HW2 4632   0.877   3.185   1.215
  745SOL     MW 4633   0.885   3.162   1.299
  746SOL     OW 4634   0.434   3.989   2.068
  746SOL    HW1 4635   0.482   4.004   2.151
  746SOL    HW2 4636   0.447   4.069   2.017
  746SOL     MW 4637   0.442   4.001   2.073
  747SOL     OW 4638   1.367   4.898   0.901
  747SOL    HW1 4639   1.308   4.936   0.967
  747SOL    HW2 4640   1.349   4.948   0.821
  747SOL     MW 4641   1.357   4.909   0.899
  748SOL     OW 4642   5.152   2.716   0.425
  748SOL    HW1 4643   5.187   2.628   0.434
  748SOL    HW2 4644   5.214   2.771   0.472
  748SOL     MW 4645   5.165   2.712   0.432
  749SOL     OW 4646   3.149   3.199   5.487
  749SOL    HW1 4647   3.227   3.171   5.535
  749SOL    HW2 4648   3.078   3.147   5.524
  749SOL     MW 4649   3.150   3.189   5.498
  750SOL     OW 4650   1.363   1.119   4.839
  750SOL    HW1 4651   1.411   1.042   4.809
  750SOL    HW2 4652   1.365   1.112   4.934
  750SOL     MW 4653   1.370   1.108   4.847
  751SOL     OW 4654   2.041   5.590   5.366
  751SOL    HW1 4655   2.045   5.494   5.369
  751SOL    HW2 4656   1.956   5.609   5.326
  751SOL     MW 4657   2.030   5.580   5.361
  752SOL     OW 4658   6.029   3.085   2.084
  752SOL    HW1 4659   6.023   3.042   1.998
  752SOL    HW2 4660   5.977   3.029   2.141
  752SOL     MW 4661   6.021   3.072   2.080
  753SOL     OW 4662   1.446   1.148   3.656
  753SOL    HW1 4663   1.500   1.074   3.684
  753SOL    HW2 4664   1.358   1.127   3.688
  753SOL     MW 4665   1.441   1.136   3.664
  754SOL     OW 4666   1.228   1.942   2.571
  754SOL    HW1 4667   1.143   1.902   2.590
  754SOL    HW2 4668   1.224   1.965   2.479
  754SOL     MW 4669   1.217   1.940   2.562
  755SOL     OW 4670   5.118   5.929   1.875
  755SOL    HW1 4671   5.022   5.934   1.875
  755SOL    HW2 4672   5.146   6.011   1.832
  755SOL     MW 4673   5.109   5.940   1.870
  756SOL     OW 4674   3.854   1.124   4.560
  756SOL    HW1 4675   3.799   1.190   4.517
  756SOL    HW2 4676   3.933   1.119   4.505
  756SOL     MW 4677   3.857   1.132   4.548
  757SOL     OW 4678   3.652   2.146   1.196
  757SOL    HW1 4679   3.669   2.178   1.108
  757SOL    HW2 4680   3.734   2.105   1.222
  757SOL     MW 4681   3.665   2.145   1.189
  758SOL     OW 4682   0.863   5.553   1.913
  758SOL    HW1 4683   0.890   5.467   1.880
  758SOL    HW2 4684   0.770   5.559   1.891
  758SOL     MW 4685   0.854   5.543   1.906
  759SOL     OW 4686   0.487   5.159   5.131
  759SOL    HW1 4687   0.506   5.093   5.064
  759SOL    HW2 4688   0.399   5.189   5.111
  759SOL     MW 4689   0.478   5.154   5.120
  760SOL     OW 4690   3.257   4.180   5.533
  760SOL    HW1 4691   3.171   4.212   5.561
  760SOL    HW2 4692   3.315   4.255   5.544
  760SOL     MW 4693   3.254   4.194   5.538
  761SOL     OW 4694   2.183   1.669   4.644
  761SOL    HW1 4695   2.116   1.735   4.664
  761SOL    HW2 4696   2.227   1.654   4.727
  761SOL     MW 4697   2.180   1.675   4.657
  762SOL     OW 4698   5.189   1.649   4.723
  762SOL    HW1 4699   5.234   1.608   4.796
  762SOL    HW2 4700   5.232   1.734   4.712
  762SOL     MW 4701   5.200   1.655   4.731
  763SOL     OW 4702   0.980   2.284   2.200
  763SOL    HW1 4703   0.992   2.226   2.276
  763SOL    HW2 4704   1.028   2.364   2.224
  763SOL     MW 4705   0.987   2.287   2.214
  764SOL     OW 4706   0.573   0.421   1.226
  764SOL    HW1 4707   0.554   0.511   1.252
  764SOL    HW2 4708   0.501   0.369   1.264
  764SOL     MW 4709   0.562   0.426   1.234
  765SOL     OW 4710   1.559   4.261   0.106
  765SOL    HW1 4711   1.547   4.293   0.195
  765SOL    HW2 4712   1.550   4.339   0.051
  765SOL     MW 4713   1.556   4.275   0.110
  766SOL     OW 4714   2.438   5.145   0.559
  766SOL    HW1 4715   2.435   5.072   0.620
  766SOL    HW2 4716   2.417   5.105   0.474
  766SOL     MW 4717   2.435   5.131   0.556
  767SOL     OW 4718   0.522   4.946   4.949
  767SOL    HW1 4719   0.575   4.866   4.944
  767SOL    HW2 4720   0.437   4.920   4.913
  767SOL     MW 4721   0.518   4.932   4.944
  768SOL     OW 4722   5.265   5.609   2.530
  768SOL    HW1 4723   5.234   5.535   2.582
  768SOL    HW2 4724   5.259   5.684   2.590
  768SOL     MW 4725   5.260   5.609   2.544
  769SOL     OW 4726   0.810   4.494   4.985
  769SOL    HW1 4727   0.887   4.548   4.968
  769SOL    HW2 4728   0.817   4.422   4.922
  769SOL     MW 4729   0.820   4.492   4.975
  770SOL     OW 4730   1.396   6.012   1.752
  770SOL    HW1 4731   1.338   6.071   1.705
  770SOL    HW2 4732   1.382   6.034   1.844
  770SOL     MW 4733   1.386   6.022   1.757
  771SOL     OW 4734   4.714   1.427   5.371
  771SOL    HW1 4735   4.805   1.415   5.344
  771SOL    HW2 4736   4.670   1.346   5.345
  771SOL     MW 4737   4.720   1.415   5.364
  772SOL     OW 4738   5.311   0.160   4.865
  772SOL    HW1 4739   5.348   0.226   4.807
  772SOL    HW2 4740   5.328   0.192   4.953
  772SOL     MW 4741   5.318   0.172   4.868
  773SOL     OW 4742   2.539   3.179   5.322
  773SOL    HW1 4743   2.614   3.195   5.265
  773SOL    HW2 4744   2.544   3.086   5.343
  773SOL     MW 4745   2.549   3.169   5.317
  774SOL     OW 4746   2.418   4.274   0.792
  774SOL    HW1 4747   2.387   4.287   0.880
  774SOL    HW2 4748   2.486   4.339   0.780
  774SOL     MW 4749   2.422   4.284   0.802
  775SOL     OW 4750   0.952   0.223   4.589
  775SOL    HW1 4751   1.047   0.216   4.598
  775SOL    HW2 4752   0.931   0.177   4.508
  775SOL     MW 4753   0.962   0.216   4.580
  776SOL     OW 4754   5.832   0.842   3.111
  776SOL    HW1 4755   5.825   0.829   3.206
  776SOL    HW2 4756   5.875   0.763   3.079
  776SOL     MW 4757   5.836   0.830   3.119
  777SOL     OW 4758   1.785   4.115   4.804
  777SOL    HW1 4759   1.762   4.115   4.897
  777SOL    HW2 4760   1.709   4.152   4.760
  777SOL     MW 4761   1.772   4.120   4.810
  778SOL     OW 4762   4.632   1.519   4.392
  778SOL    HW1 4763   4.687   1.591   4.362
  778SOL    HW2 4764   4.691   1.462   4.441
  778SOL     MW 4765   4.646   1.521   4.395
  779SOL     OW 4766   4.635   4.632   1.156
  779SOL    HW1 4767   4.717   4.667   1.122
  779SOL    HW2 4768   4.569   4.697   1.132
  779SOL     MW 4769   4.637   4.645   1.148
  780SOL     OW 4770   1.945   2.173   5.737
  780SOL    HW1 4771   1.942   2.120   5.657
  780SOL    HW2 4772   1.942   2.263   5.706
  780SOL     MW 4773   1.944   2.178   5.723
  781SOL     OW 4774   5.532   3.944   5.838
  781SOL    HW1 4775   5.477   3.899   5.774
  781SOL    HW2 4776   5.514   4.037   5.824
  781SOL     MW 4777   5.522   3.951   5.828
  782SOL     OW 4778   3.989   0.741   5.812
  782SOL    HW1 4779   4.042   0.668   5.844
  782SOL    HW2 4780   3.910   0.738   5.866
  782SOL     MW 4781   3.986   0.731   5.823
  783SOL     OW 4782   0.213   5.819   3.449
  783SOL    HW1 4783   0.132   5.817   3.399
  783SOL    HW2 4784   0.236   5.912   3.455
  783SOL     MW 4785   0.206   5.831   3.444
  784SOL     OW 4786   5.864   3.126   3.657
  784SOL    HW1 4787   5.868   3.097   3.748
  784SOL    HW2 4788   5.887   3.048   3.606
  784SOL     MW 4789   5.867   3.112   3.662
  785SOL     OW 4790   5.825   3.862   0.651
  785SOL    HW1 4791   5.799   3.944   0.609
  785SOL    HW2 4792   5.909   3.883   0.693
  785SOL     MW 4793   5.832   3.875   0.651
  786SOL     OW 4794   4.247   2.093   4.325
  786SOL    HW1 4795   4.327   2.061   4.284
  786SOL    HW2 4796   4.196   2.014   4.343
  786SOL     MW 4797   4.251   2.079   4.322
  787SOL     OW 4798   2.421   5.668   2.857
  787SOL    HW1 4799   2.382   5.601   2.913
  787SOL    HW2 4800   2.457   5.620   2.783
  787SOL     MW 4801   2.420   5.653   2.855
  788SOL     OW 4802   1.708   1.730   5.273
  788SOL    HW1 4803   1.696   1.809   5.220
  788SOL    HW2 4804   1.742   1.665   5.211
  788SOL     MW 4805   1.711   1.732   5.258
  789SOL     OW 4806   4.803   5.936   0.365
  789SOL    HW1 4807   4.800   5.903   0.455
  789SOL    HW2 4808   4.717   5.915   0.328
  789SOL     MW 4809   4.792   5.929   0.372
  790SOL     OW 4810   3.915   0.262   4.300
  790SOL    HW1 4811   3.902   0.213   4.382
  790SOL    HW2 4812   3.827   0.287   4.273
  790SOL     MW 4813   3.902   0.259   4.307
  791SOL     OW 4814   4.199   2.101   2.141
  791SOL    HW1 4815   4.195   2.178   2.084
  791SOL    HW2 4816   4.203   2.027   2.080
  791SOL     MW 4817   4.199   2.101   2.125
  792SOL     OW 4818   0.041   1.469   2.434
  792SOL    HW1 4819   0.127   1.464   2.476
  792SOL    HW2 4820  -0.018   1.425   2.495
  792SOL     MW 4821   0.044   1.463   2.446
  793SOL     OW 4822   4.650   3.827   0.141
  793SOL    HW1 4823   4.587   3.770   0.097
  793SOL    HW2 4824   4.643   3.805   0.234
  793SOL     MW 4825   4.641   3.817   0.148
  794SOL     OW 4826   4.432   4.003   5.061
  794SOL    HW1 4827   4.462   3.922   5.102
  794SOL    HW2 4828   4.345   3.982   5.028
  794SOL     MW 4829   4.425   3.990   5.062
  795SOL     OW 4830   4.328   0.347   2.019
  795SOL    HW1 4831   4.419   0.336   2.044
  795SOL    HW2 4832   4.282   0.273   2.059
  795SOL     MW 4833   4.334   0.336   2.026
  796SOL     OW 4834   5.087   0.156   1.228
  796SOL    HW1 4835   5.063   0.073   1.186
  796SOL    HW2 4836   5.138   0.131   1.304
  796SOL     MW 4837   5.090   0.142   1.233
  797SOL     OW 4838   6.071   2.371   3.372
  797SOL    HW1 4839   6.074   2.276   3.383
  797SOL    HW2 4840   6.020   2.385   3.293
  797SOL     MW 4841   6.065   2.360   3.364
  798SOL     OW 4842   2.376   1.096   4.446
  798SOL    HW1 4843   2.351   1.146   4.524
  798SOL    HW2 4844   2.396   1.163   4.380
  798SOL     MW 4845   2.375   1.111   4.448
  799SOL     OW 4846   4.385   2.536   1.215
  799SOL    HW1 4847   4.448   2.562   1.283
  799SOL    HW2 4848   4.436   2.483   1.155
  799SOL     MW 4849   4.399   2.533   1.217
  800SOL     OW 4850   3.077   4.877   2.478
  800SOL    HW1 4851   3.059   4.825   2.400
  800SOL    HW2 4852   2.992   4.886   2.521
  800SOL     MW 4853   3.064   4.872   2.474
  801SOL     OW 4854   5.623   6.014   4.534
  801SOL    HW1 4855   5.661   5.926   4.540
  801SOL    HW2 4856   5.600   6.036   4.624
  801SOL     MW 4857   5.625   6.005   4.546
  802SOL     OW 4858   5.359   5.653   2.117
  802SOL    HW1 4859   5.427   5.721   2.108
  802SOL    HW2 4860   5.369   5.601   2.038
  802SOL     MW 4861   5.369   5.655   2.106
  803SOL     OW 4862   5.172   3.375   4.522
  803SOL    HW1 4863   5.174   3.280   4.511
  803SOL    HW2 4864   5.226   3.391   4.599
  803SOL     MW 4865   5.179   3.365   4.530
  804SOL     OW 4866   1.261   2.893   6.015
  804SOL    HW1 4867   1.232   2.884   5.924
  804SOL    HW2 4868   1.231   2.812   6.057
  804SOL     MW 4869   1.254   2.881   6.009
  805SOL     OW 4870   2.769   5.787   1.976
  805SOL    HW1 4871   2.859   5.770   2.005
  805SOL    HW2 4872   2.741   5.703   1.939
  805SOL     MW 4873   2.777   5.774   1.974
  806SOL     OW 4874   5.334   1.930   5.735
  806SOL    HW1 4875   5.333   1.946   5.640
  806SOL    HW2 4876   5.279   1.852   5.746
  806SOL     MW 4877   5.327   1.922   5.724
  807SOL     OW 4878   3.488   1.901   5.604
  807SOL    HW1 4879   3.562   1.858   5.560
  807SOL    HW2 4880   3.520   1.922   5.691
  807SOL     MW 4881   3.501   1.898   5.609
  808SOL     OW 4882   1.164   4.186   1.533
  808SOL    HW1 4883   1.080   4.143   1.516
  808SOL    HW2 4884   1.197   4.210   1.446
  808SOL     MW 4885   1.157   4.183   1.519
  809SOL     OW 4886   3.915   4.151   0.585
  809SOL    HW1 4887   3.930   4.235   0.542
  809SOL    HW2 4888   3.880   4.095   0.514
  809SOL     MW 4889   3.912   4.154   0.570
  810SOL     OW 4890   4.605   4.625   2.016
  810SOL    HW1 4891   4.678   4.673   2.058
  810SOL    HW2 4892   4.531   4.639   2.077
  810SOL     MW 4893   4.605   4.633   2.030
  811SOL     OW 4894   4.369   4.179   3.225
  811SOL    HW1 4895   4.311   4.106   3.205
  811SOL    HW2 4896   4.344   4.206   3.313
  811SOL     MW 4897   4.359   4.173   3.234
  812SOL     OW 4898   1.463   4.070   1.238
  812SOL    HW1 4899   1.429   3.996   1.288
  812SOL    HW2 4900   1.417   4.146   1.274
  812SOL     MW 4901   1.453   4.070   1.250
  813SOL     OW 4902   2.546   1.181   5.126
  813SOL    HW1 4903   2.491   1.255   5.150
  813SOL    HW2 4904   2.634   1.217   5.119
  813SOL     MW 4905   2.550   1.195   5.128
  814SOL     OW 4906   4.416   1.277   2.500
  814SOL    HW1 4907   4.349   1.209   2.493
  814SOL    HW2 4908   4.491   1.233   2.538
  814SOL     MW 4909   4.417   1.263   2.504
  815SOL     OW 4910   4.803   3.813   2.789
  815SOL    HW1 4911   4.895   3.791   2.803
  815SOL    HW2 4912   4.766   3.819   2.878
  815SOL     MW 4913   4.810   3.811   2.802
  816SOL     OW 4914   5.192   5.888   4.106
  816SOL    HW1 4915   5.218   5.804   4.143
  816SOL    HW2 4916   5.273   5.924   4.069
  816SOL     MW 4917   5.206   5.882   4.106
  817SOL     OW 4918   0.417   1.691   5.263
  817SOL    HW1 4919   0.371   1.760   5.214
  817SOL    HW2 4920   0.387   1.609   5.223
  817SOL     MW 4921   0.407   1.689   5.251
  818SOL     OW 4922   4.196   1.296   2.812
  818SOL    HW1 4923   4.128   1.364   2.808
  818SOL    HW2 4924   4.148   1.214   2.799
  818SOL     MW 4925   4.181   1.294   2.810
  819SOL     OW 4926   1.246   0.418   4.992
  819SOL    HW1 4927   1.176   0.483   5.000
  819SOL    HW2 4928   1.287   0.438   4.908
  819SOL     MW 4929   1.242   0.429   4.982
  820SOL     OW 4930   3.517   4.927   1.460
  820SOL    HW1 4931   3.444   4.988   1.448
  820SOL    HW2 4932   3.558   4.922   1.373
  820SOL     MW 4933   3.513   4.934   1.446
  821SOL     OW 4934   4.518   4.768   1.514
  821SOL    HW1 4935   4.497   4.859   1.493
  821SOL    HW2 4936   4.480   4.755   1.601
  821SOL     MW 4937   4.511   4.778   1.523
  822SOL     OW 4938   1.881   3.098   1.023
  822SOL    HW1 4939   1.832   3.102   0.941
  822SOL    HW2 4940   1.917   3.186   1.033
  822SOL     MW 4941   1.879   3.110   1.014
  823SOL     OW 4942   5.867   4.960   2.328
  823SOL    HW1 4943   5.842   4.891   2.268
  823SOL    HW2 4944   5.863   5.040   2.276
  823SOL     MW 4945   5.863   4.962   2.314
  824SOL     OW 4946   5.005   0.758   1.186
  824SOL    HW1 4947   4.923   0.722   1.219
  824SOL    HW2 4948   5.026   0.831   1.245
  824SOL     MW 4949   4.997   0.763   1.198
  825SOL     OW 4950   3.715   5.691   4.080
  825SOL    HW1 4951   3.729   5.620   4.017
  825SOL    HW2 4952   3.623   5.683   4.105
  825SOL     MW 4953   3.705   5.681   4.075
  826SOL     OW 4954   1.863   1.987   1.889
  826SOL    HW1 4955   1.785   2.042   1.894
  826SOL    HW2 4956   1.925   2.038   1.837
  826SOL     MW 4957   1.861   2.000   1.882
  827SOL     OW 4958   3.858   2.214   2.283
  827SOL    HW1 4959   3.886   2.279   2.347
  827SOL    HW2 4960   3.940   2.183   2.243
  827SOL     MW 4961   3.872   2.218   2.285
  828SOL     OW 4962   2.894   1.633   2.540
  828SOL    HW1 4963   2.904   1.656   2.632
  828SOL    HW2 4964   2.935   1.547   2.531
  828SOL     MW 4965   2.900   1.625   2.551
  829SOL     OW 4966   0.534   5.329   4.579
  829SOL    HW1 4967   0.537   5.254   4.639
  829SOL    HW2 4968   0.441   5.347   4.568
  829SOL     MW 4969   0.523   5.321   4.585
  830SOL     OW 4970   2.673   0.140   4.773
  830SOL    HW1 4971   2.744   0.205   4.781
  830SOL    HW2 4972   2.598   0.181   4.816
  830SOL     MW 4973   2.673   0.154   4.779
  831SOL     OW 4974   0.900   4.378   1.538
  831SOL    HW1 4975   0.985   4.416   1.564
  831SOL    HW2 4976   0.920   4.287   1.519
  831SOL     MW 4977   0.914   4.371   1.540
  832SOL     OW 4978   0.779   0.778   4.447
  832SOL    HW1 4979   0.852   0.839   4.436
  832SOL    HW2 4980   0.721   0.821   4.510
  832SOL     MW 4981   0.781   0.791   4.454
  833SOL     OW 4982   1.409   4.668   3.295
  833SOL    HW1 4983   1.432   4.716   3.216
  833SOL    HW2 4984   1.316   4.687   3.308
  833SOL     MW 4985   1.400   4.676   3.287
  834SOL     OW 4986   0.188   4.409   5.937
  834SOL    HW1 4987   0.195   4.382   6.028
  834SOL    HW2 4988   0.093   4.414   5.921
  834SOL     MW 4989   0.177   4.406   5.946
  835SOL     OW 4990   0.466   4.273   5.425
  835SOL    HW1 4991   0.471   4.319   5.341
  835SOL    HW2 4992   0.373   4.271   5.446
  835SOL     MW 4993   0.455   4.279   5.417
  836SOL     OW 4994   2.718   0.030   0.050
  836SOL    HW1 4995   2.722   0.088  -0.026
  836SOL    HW2 4996   2.805  -0.011   0.056
  836SOL     MW 4997   2.730   0.032   0.042
  837SOL     OW 4998   0.087   6.090   4.272
  837SOL    HW1 4999   0.035   6.036   4.212
  837SOL    HW2 5000   0.100   6.035   4.349
  837SOL     MW 5001   0.082   6.076   4.274
  838SOL     OW 5002   6.060   0.259   0.840
  838SOL    HW1 5003   6.047   0.331   0.903
  838SOL    HW2 5004   5.985   0.265   0.781
  838SOL     MW 5005   6.049   0.269   0.840
  839SOL     OW 5006   5.165   2.315   5.523
  839SOL    HW1 5007   5.086   2.290   5.476
  839SOL    HW2 5008   5.139   2.318   5.615
  839SOL     MW 5009   5.152   2.312   5.529
  840SOL     OW 5010   5.070   5.342   4.133
  840SOL    HW1 5011   5.041   5.433   4.137
  840SOL    HW2 5012   5.023   5.299   4.205
  840SOL     MW 5013   5.061   5.348   4.143
  841SOL     OW 5014   1.677   1.135   2.941
  841SOL    HW1 5015   1.769   1.129   2.913
  841SOL    HW2 5016   1.676   1.093   3.027
  841SOL     MW 5017   1.689   1.129   2.948
  842SOL     OW 5018   4.343   0.117   5.408
  842SOL    HW1 5019   4.413   0.102   5.471
  842SOL    HW2 5020   4.292   0.189   5.445
  842SOL     MW 5021   4.346   0.124   5.421
  843SOL     OW 5022   0.720   1.250   3.481
  843SOL    HW1 5023   0.689   1.160   3.493
  843SOL    HW2 5024   0.813   1.242   3.461
  843SOL     MW 5025   0.728   1.237   3.480
  844SOL     OW 5026   0.173   2.890   4.515
  844SOL    HW1 5027   0.147   2.798   4.519
  844SOL    HW2 5028   0.266   2.887   4.493
  844SOL     MW 5029   0.182   2.878   4.513
  845SOL     OW 5030   3.806   1.375   6.075
  845SOL    HW1 5031   3.732   1.423   6.037
  845SOL    HW2 5032   3.777   1.284   6.076
  845SOL     MW 5033   3.793   1.370   6.070
  846SOL     OW 5034   4.520   1.489   3.592
  846SOL    HW1 5035   4.591   1.476   3.656
  846SOL    HW2 5036   4.557   1.457   3.509
  846SOL     MW 5037   4.534   1.483   3.590
  847SOL     OW 5038   4.082   3.870   1.026
  847SOL    HW1 5039   4.165   3.884   1.071
  847SOL    HW2 5040   4.098   3.901   0.936
  847SOL     MW 5041   4.095   3.876   1.021
  848SOL     OW 5042   5.909   2.862   5.942
  848SOL    HW1 5043   5.932   2.883   5.851
  848SOL    HW2 5044   5.818   2.834   5.938
  848SOL     MW 5045   5.900   2.861   5.929
  849SOL     OW 5046   4.852   2.913   1.549
  849SOL    HW1 5047   4.824   2.941   1.636
  849SOL    HW2 5048   4.941   2.880   1.561
  849SOL     MW 5049   4.860   2.912   1.561
  850SOL     OW 5050   1.370   0.539   0.736
  850SOL    HW1 5051   1.445   0.491   0.703
  850SOL    HW2 5052   1.300   0.473   0.741
  850SOL     MW 5053   1.370   0.524   0.733
  851SOL     OW 5054   1.401   5.418   1.366
  851SOL    HW1 5055   1.475   5.479   1.361
  851SOL    HW2 5056   1.393   5.381   1.280
  851SOL     MW 5057   1.410   5.421   1.354
  852SOL     OW 5058   5.488   5.115   0.313
  852SOL    HW1 5059   5.510   5.169   0.238
  852SOL    HW2 5060   5.565   5.059   0.325
  852SOL     MW 5061   5.501   5.115   0.304
  853SOL     OW 5062   3.934   0.671   3.361
  853SOL    HW1 5063   3.979   0.680   3.277
  853SOL    HW2 5064   3.843   0.696   3.342
  853SOL     MW 5065   3.928   0.675   3.348
  854SOL     OW 5066   4.541   5.010   0.585
  854SOL    HW1 5067   4.614   4.964   0.543
  854SOL    HW2 5068   4.505   4.947   0.646
  854SOL     MW 5069   4.546   4.996   0.587
  855SOL     OW 5070   4.087   3.828   5.516
  855SOL    HW1 5071   4.054   3.910   5.553
  855SOL    HW2 5072   4.076   3.838   5.422
  855SOL     MW 5073   4.081   3.840   5.509
  856SOL     OW 5074   4.393   5.502   4.858
  856SOL    HW1 5075   4.418   5.477   4.947
  856SOL    HW2 5076   4.424   5.592   4.849
  856SOL     MW 5077   4.400   5.510   4.869
  857SOL     OW 5078   5.539   5.826   3.305
  857SOL    HW1 5079   5.461   5.879   3.288
  857SOL    HW2 5080   5.559   5.842   3.398
  857SOL     MW 5081   5.531   5.835   3.315
  858SOL     OW 5082   2.991   3.510   0.847
  858SOL    HW1 5083   3.061   3.576   0.851
  858SOL    HW2 5084   3.035   3.428   0.872
  858SOL     MW 5085   3.006   3.508   0.851
  859SOL     OW 5086   3.729   5.578   4.534
  859SOL    HW1 5087   3.761   5.497   4.573
  859SOL    HW2 5088   3.634   5.565   4.527
  859SOL     MW 5089   3.721   5.566   4.538
  860SOL     OW 5090   4.767   1.755   5.165
  860SOL    HW1 5091   4.698   1.695   5.193
  860SOL    HW2 5092   4.799   1.718   5.082
  860SOL     MW 5093   4.763   1.743   5.158
  861SOL     OW 5094   2.102   2.427   5.621
  861SOL    HW1 5095   2.188   2.391   5.597
  861SOL    HW2 5096   2.053   2.427   5.539
  861SOL     MW 5097   2.107   2.423   5.608
  862SOL     OW 5098   4.961   0.705   2.714
  862SOL    HW1 5099   4.982   0.613   2.727
  862SOL    HW2 5100   4.865   0.708   2.717
  862SOL     MW 5101   4.951   0.694   2.716
  863SOL     OW 5102   4.835   4.169   4.695
  863SOL    HW1 5103   4.788   4.126   4.766
  863SOL    HW2 5104   4.803   4.125   4.615
  863SOL     MW 5105   4.825   4.158   4.694
  864SOL     OW 5106   5.320   2.328   0.031
  864SOL    HW1 5107   5.379   2.298  -0.038
  864SOL    HW2 5108   5.365   2.305   0.113
  864SOL     MW 5109   5.333   2.322   0.032
  865SOL     OW 5110   5.301   3.323   1.590
  865SOL    HW1 5111   5.224   3.362   1.632
  865SOL    HW2 5112   5.340   3.268   1.656
  865SOL     MW 5113   5.296   3.321   1.604
  866SOL     OW 5114   5.485   5.815   1.024
  866SOL    HW1 5115   5.390   5.821   1.035
  866SOL    HW2 5116   5.512   5.751   1.090
  866SOL     MW 5117   5.476   5.808   1.035
  867SOL     OW 5118   2.940   3.979   5.578
  867SOL    HW1 5119   2.944   3.903   5.636
  867SOL    HW2 5120   2.924   4.053   5.636
  867SOL     MW 5121   2.939   3.979   5.593
  868SOL     OW 5122   4.983   2.529   3.184
  868SOL    HW1 5123   5.053   2.517   3.249
  868SOL    HW2 5124   4.936   2.446   3.184
  868SOL     MW 5125   4.986   2.517   3.193
  869SOL     OW 5126   5.716   5.675   1.269
  869SOL    HW1 5127   5.727   5.760   1.311
  869SOL    HW2 5128   5.803   5.654   1.234
  869SOL     MW 5129   5.729   5.683   1.269
  870SOL     OW 5130   4.090   2.070   1.410
  870SOL    HW1 5131   4.042   2.139   1.457
  870SOL    HW2 5132   4.163   2.116   1.368
  870SOL     MW 5133   4.093   2.085   1.410
  871SOL     OW 5134   0.043   4.649   4.224
  871SOL    HW1 5135   0.131   4.611   4.227
  871SOL    HW2 5136  -0.001   4.601   4.154
  871SOL     MW 5137   0.049   4.638   4.216
  872SOL     OW 5138   0.357   5.193   1.816
  872SOL    HW1 5139   0.346   5.194   1.722
  872SOL    HW2 5140   0.275   5.157   1.849
  872SOL     MW 5141   0.345   5.188   1.809
  873SOL     OW 5142   3.809   4.790   2.517
  873SOL    HW1 5143   3.899   4.819   2.504
  873SOL    HW2 5144   3.762   4.870   2.542
  873SOL     MW 5145   3.814   4.804   2.519
  874SOL     OW 5146   3.210   6.097   5.712
  874SOL    HW1 5147   3.143   6.099   5.644
  874SOL    HW2 5148   3.172   6.143   5.786
  874SOL     MW 5149   3.197   6.103   5.713
  875SOL     OW 5150   0.189   4.776   1.217
  875SOL    HW1 5151   0.207   4.682   1.224
  875SOL    HW2 5152   0.095   4.781   1.200
  875SOL     MW 5153   0.179   4.765   1.217
  876SOL     OW 5154   5.885   0.460   0.477
  876SOL    HW1 5155   5.811   0.432   0.424
  876SOL    HW2 5156   5.963   0.430   0.431
  876SOL     MW 5157   5.886   0.453   0.464
  877SOL     OW 5158   0.937   5.084   3.947
  877SOL    HW1 5159   0.940   4.991   3.924
  877SOL    HW2 5160   0.931   5.085   4.042
  877SOL     MW 5161   0.937   5.072   3.956
  878SOL     OW 5162   2.902   4.452   5.124
  878SOL    HW1 5163   2.902   4.416   5.035
  878SOL    HW2 5164   2.852   4.533   5.118
  878SOL     MW 5165   2.896   4.458   5.112
  879SOL     OW 5166   3.091   3.886   5.128
  879SOL    HW1 5167   3.075   3.800   5.167
  879SOL    HW2 5168   3.076   3.948   5.200
  879SOL     MW 5169   3.087   3.883   5.142
  880SOL     OW 5170   1.420   5.939   2.094
  880SOL    HW1 5171   1.381   5.852   2.106
  880SOL    HW2 5172   1.403   5.985   2.177
  880SOL     MW 5173   1.413   5.934   2.106
  881SOL     OW 5174   0.655   4.487   5.828
  881SOL    HW1 5175   0.605   4.483   5.746
  881SOL    HW2 5176   0.592   4.515   5.894
  881SOL     MW 5177   0.641   4.490   5.826
  882SOL     OW 5178   3.730   2.423   5.217
  882SOL    HW1 5179   3.645   2.396   5.181
  882SOL    HW2 5180   3.772   2.340   5.241
  882SOL     MW 5181   3.724   2.409   5.216
  883SOL     OW 5182   0.083   3.558   3.495
  883SOL    HW1 5183   0.121   3.493   3.554
  883SOL    HW2 5184   0.057   3.630   3.552
  883SOL     MW 5185   0.085   3.559   3.510
  884SOL     OW 5186   5.752   3.591   6.121
  884SOL    HW1 5187   5.746   3.500   6.148
  884SOL    HW2 5188   5.737   3.589   6.026
  884SOL     MW 5189   5.749   3.579   6.112
  885SOL     OW 5190   6.053   5.361   0.005
  885SOL    HW1 5191   6.060   5.386  -0.087
  885SOL    HW2 5192   6.124   5.408   0.049
  885SOL     MW 5193   6.063   5.370  -0.001
  886SOL     OW 5194   1.127   0.431   0.826
  886SOL    HW1 5195   1.099   0.412   0.738
  886SOL    HW2 5196   1.155   0.347   0.861
  886SOL     MW 5197   1.127   0.418   0.820
  887SOL     OW 5198   4.263   6.001   5.305
  887SOL    HW1 5199   4.308   6.083   5.324
  887SOL    HW2 5200   4.194   6.025   5.243
  887SOL     MW 5201   4.260   6.014   5.300
  888SOL     OW 5202   0.503   3.051   0.695
  888SOL    HW1 5203   0.441   2.981   0.712
  888SOL    HW2 5204   0.568   3.044   0.764
  888SOL     MW 5205   0.503   3.041   0.705
  889SOL     OW 5206   1.707   4.904   0.535
  889SOL    HW1 5207   1.782   4.958   0.509
  889SOL    HW2 5208   1.734   4.865   0.618
  889SOL     MW 5209   1.720   4.906   0.542
  890SOL     OW 5210   5.079   3.383   3.421
  890SOL    HW1 5211   5.092   3.336   3.503
  890SOL    HW2 5212   5.135   3.461   3.429
  890SOL     MW 5213   5.088   3.387   3.432
  891SOL     OW 5214   0.088   0.567   3.072
  891SOL    HW1 5215   0.062   0.610   2.990
  891SOL    HW2 5216   0.005   0.545   3.114
  891SOL     MW 5217   0.074   0.570   3.067
  892SOL     OW 5218   3.157   5.158   3.407
  892SOL    HW1 5219   3.092   5.098   3.445
  892SOL    HW2 5220   3.174   5.222   3.477
  892SOL     MW 5221   3.151   5.159   3.421
  893SOL     OW 5222   5.614   0.193   2.530
  893SOL    HW1 5223   5.642   0.277   2.566
  893SOL    HW2 5224   5.629   0.201   2.436
  893SOL     MW 5225   5.620   0.204   2.523
  894SOL     OW 5226   0.868   4.002   3.030
  894SOL    HW1 5227   0.785   3.958   3.048
  894SOL    HW2 5228   0.843   4.083   2.986
  894SOL     MW 5229   0.854   4.006   3.026
  895SOL     OW 5230   2.165   0.040   3.427
  895SOL    HW1 5231   2.204   0.117   3.386
  895SOL    HW2 5232   2.186  -0.032   3.366
  895SOL     MW 5233   2.173   0.040   3.414
  896SOL     OW 5234   5.034   5.811   4.954
  896SOL    HW1 5235   5.080   5.727   4.956
  896SOL    HW2 5236   4.961   5.797   4.893
  896SOL     MW 5237   5.030   5.798   4.947
  897SOL     OW 5238   4.423   4.429   1.670
  897SOL    HW1 5239   4.346   4.416   1.615
  897SOL    HW2 5240   4.493   4.384   1.622
  897SOL     MW 5241   4.422   4.421   1.656
  898SOL     OW 5242   3.990   0.754   2.660
  898SOL    HW1 5243   3.911   0.794   2.697
  898SOL    HW2 5244   3.958   0.695   2.592
  898SOL     MW 5245   3.976   0.751   2.656
  899SOL     OW 5246   5.594   2.098   2.829
  899SOL    HW1 5247   5.588   2.175   2.885
  899SOL    HW2 5248   5.609   2.133   2.741
  899SOL     MW 5249   5.595   2.112   2.824
  900SOL     OW 5250   4.978   1.570   1.019
  900SOL    HW1 5251   5.005   1.527   1.101
  900SOL    HW2 5252   4.885   1.548   1.010
  900SOL     MW 5253   4.969   1.562   1.028
  901SOL     OW 5254   5.880   0.638   0.098
  901SOL    HW1 5255   5.900   0.650   0.006
  901SOL    HW2 5256   5.934   0.702   0.144
  901SOL     MW 5257   5.889   0.648   0.092
  902SOL     OW 5258   5.850   4.930   3.880
  902SOL    HW1 5259   5.851   4.844   3.837
  902SOL    HW2 5260   5.780   4.978   3.835
  902SOL     MW 5261   5.841   4.925   3.868
  903SOL     OW 5262   4.747   2.989   3.271
  903SOL    HW1 5263   4.763   3.054   3.202
  903SOL    HW2 5264   4.792   2.910   3.240
  903SOL     MW 5265   4.755   2.987   3.258
  904SOL     OW 5266   3.592   4.066   4.367
  904SOL    HW1 5267   3.638   3.983   4.375
  904SOL    HW2 5268   3.634   4.110   4.293
  904SOL     MW 5269   3.604   4.061   4.358
  905SOL     OW 5270   0.758   4.002   3.547
  905SOL    HW1 5271   0.798   4.013   3.633
  905SOL    HW2 5272   0.775   4.084   3.501
  905SOL     MW 5273   0.765   4.014   3.552
  906SOL     OW 5274   1.826   4.704   4.168
  906SOL    HW1 5275   1.787   4.618   4.149
  906SOL    HW2 5276   1.751   4.763   4.172
  906SOL     MW 5277   1.811   4.700   4.166
  907SOL     OW 5278   5.925   2.159   2.073
  907SOL    HW1 5279   5.843   2.199   2.104
  907SOL    HW2 5280   5.939   2.197   1.986
  907SOL     MW 5281   5.916   2.169   2.066
  908SOL     OW 5282   3.407   0.662   4.323
  908SOL    HW1 5283   3.324   0.623   4.352
  908SOL    HW2 5284   3.385   0.753   4.305
  908SOL     MW 5285   3.393   0.669   4.325
  909SOL     OW 5286   3.586   1.292   1.950
  909SOL    HW1 5287   3.531   1.268   2.024
  909SOL    HW2 5288   3.676   1.275   1.979
  909SOL     MW 5289   3.590   1.287   1.964
  910SOL     OW 5290   5.912   1.285   0.304
  910SOL    HW1 5291   5.910   1.378   0.283
  910SOL    HW2 5292   5.822   1.263   0.326
  910SOL     MW 5293   5.900   1.294   0.304
  911SOL     OW 5294   2.364   1.777   6.078
  911SOL    HW1 5295   2.308   1.723   6.022
  911SOL    HW2 5296   2.303   1.838   6.120
  911SOL     MW 5297   2.349   1.778   6.076
  912SOL     OW 5298   3.663   5.650   2.266
  912SOL    HW1 5299   3.609   5.696   2.200
  912SOL    HW2 5300   3.707   5.720   2.314
  912SOL     MW 5301   3.662   5.665   2.264
  913SOL     OW 5302   0.806   4.442   1.797
  913SOL    HW1 5303   0.711   4.446   1.813
  913SOL    HW2 5304   0.815   4.390   1.717
  913SOL     MW 5305   0.795   4.436   1.788
  914SOL     OW 5306   3.700   6.068   0.127
  914SOL    HW1 5307   3.761   6.075   0.054
  914SOL    HW2 5308   3.727   5.987   0.174
  914SOL     MW 5309   3.711   6.058   0.124
  915SOL     OW 5310   2.723   4.646   5.775
  915SOL    HW1 5311   2.812   4.655   5.809
  915SOL    HW2 5312   2.719   4.706   5.701
  915SOL     MW 5313   2.734   4.655   5.770
  916SOL     OW 5314   5.462   3.844   4.277
  916SOL    HW1 5315   5.378   3.858   4.320
  916SOL    HW2 5316   5.492   3.759   4.308
  916SOL     MW 5317   5.455   3.835   4.286
  917SOL     OW 5318   5.449   5.312   1.240
  917SOL    HW1 5319   5.366   5.287   1.281
  917SOL    HW2 5320   5.509   5.325   1.311
  917SOL     MW 5321   5.446   5.310   1.254
  918SOL     OW 5322   4.429   4.449   2.439
  918SOL    HW1 5323   4.477   4.379   2.394
  918SOL    HW2 5324   4.370   4.403   2.498
  918SOL     MW 5325   4.428   4.434   2.441
  919SOL     OW 5326   0.697   3.537   2.417
  919SOL    HW1 5327   0.709   3.463   2.358
  919SOL    HW2 5328   0.603   3.536   2.436
  919SOL     MW 5329   0.686   3.528   2.412
  920SOL     OW 5330   5.376   2.505   5.222
  920SOL    HW1 5331   5.288   2.529   5.191
  920SOL    HW2 5332   5.375   2.410   5.225
  920SOL     MW 5333   5.364   2.496   5.219
  921SOL     OW 5334   0.654   4.636   4.047
  921SOL    HW1 5335   0.581   4.698   4.055
  921SOL    HW2 5336   0.688   4.627   4.136
  921SOL     MW 5337   0.649   4.643   4.059
  922SOL     OW 5338   5.517   5.824   5.854
  922SOL    HW1 5339   5.521   5.851   5.946
  922SOL    HW2 5340   5.591   5.870   5.813
  922SOL     MW 5341   5.527   5.833   5.861
  923SOL     OW 5342   1.932   1.017   0.352
  923SOL    HW1 5343   1.875   1.093   0.359
  923SOL    HW2 5344   1.977   1.027   0.268
  923SOL     MW 5345   1.930   1.028   0.342
  924SOL     OW 5346   3.888   0.741   5.547
  924SOL    HW1 5347   3.897   0.835   5.531
  924SOL    HW2 5348   3.920   0.728   5.636
  924SOL     MW 5349   3.893   0.752   5.556
  925SOL     OW 5350   1.125   4.274   5.882
  925SOL    HW1 5351   1.047   4.240   5.926
  925SOL    HW2 5352   1.120   4.369   5.893
  925SOL     MW 5353   1.114   4.282   5.889
  926SOL     OW 5354   3.075   1.509   5.268
  926SOL    HW1 5355   3.061   1.491   5.175
  926SOL    HW2 5356   3.167   1.489   5.283
  926SOL     MW 5357   3.085   1.504   5.258
  927SOL     OW 5358   1.206   0.308   3.329
  927SOL    HW1 5359   1.257   0.388   3.319
  927SOL    HW2 5360   1.210   0.266   3.243
  927SOL     MW 5361   1.213   0.313   3.317
  928SOL     OW 5362   3.586   2.703   4.592
  928SOL    HW1 5363   3.656   2.767   4.604
  928SOL    HW2 5364   3.529   2.743   4.526
  928SOL     MW 5365   3.588   2.717   4.585
  929SOL     OW 5366   3.724   4.937   4.855
  929SOL    HW1 5367   3.678   5.006   4.903
  929SOL    HW2 5368   3.772   4.889   4.923
  929SOL     MW 5369   3.725   4.940   4.870
  930SOL     OW 5370   4.701   0.330   0.825
  930SOL    HW1 5371   4.777   0.379   0.856
  930SOL    HW2 5372   4.653   0.306   0.905
  930SOL     MW 5373   4.705   0.333   0.839
  931SOL     OW 5374   0.339   4.030   5.195
  931SOL    HW1 5375   0.369   4.107   5.148
  931SOL    HW2 5376   0.399   4.022   5.269
  931SOL     MW 5377   0.350   4.039   5.198
  932SOL     OW 5378   0.681   2.723   5.319
  932SOL    HW1 5379   0.632   2.791   5.365
  932SOL    HW2 5380   0.753   2.769   5.276
  932SOL     MW 5381   0.684   2.737   5.319
  933SOL     OW 5382   1.655   3.046   6.072
  933SOL    HW1 5383   1.692   3.069   5.987
  933SOL    HW2 5384   1.578   3.103   6.080
  933SOL     MW 5385   1.650   3.056   6.062
  934SOL     OW 5386   4.601   0.222   4.353
  934SOL    HW1 5387   4.591   0.163   4.278
  934SOL    HW2 5388   4.537   0.192   4.416
  934SOL     MW 5389   4.592   0.211   4.351
  935SOL     OW 5390   0.898   4.357   4.384
  935SOL    HW1 5391   0.991   4.380   4.380
  935SOL    HW2 5392   0.878   4.323   4.297
  935SOL     MW 5393   0.907   4.355   4.372
  936SOL     OW 5394   1.038   3.085   4.769
  936SOL    HW1 5395   1.031   3.031   4.690
  936SOL    HW2 5396   1.131   3.105   4.777
  936SOL     MW 5397   1.049   3.081   4.760
  937SOL     OW 5398   0.138   3.539   0.069
  937SOL    HW1 5399   0.050   3.574   0.068
  937SOL    HW2 5400   0.132   3.456   0.021
  937SOL     MW 5401   0.126   3.533   0.063
  938SOL     OW 5402   4.905   1.681   4.928
  938SOL    HW1 5403   4.957   1.624   4.984
  938SOL    HW2 5404   4.838   1.624   4.891
  938SOL     MW 5405   4.903   1.666   4.930
  939SOL     OW 5406   1.037   3.735   3.160
  939SOL    HW1 5407   0.995   3.729   3.246
  939SOL    HW2 5408   1.045   3.829   3.144
  939SOL     MW 5409   1.033   3.746   3.169
  940SOL     OW 5410   1.594   1.517   1.446
  940SOL    HW1 5411   1.559   1.484   1.528
  940SOL    HW2 5412   1.589   1.443   1.386
  940SOL     MW 5413   1.589   1.504   1.448
  941SOL     OW 5414   2.114   3.537   4.840
  941SOL    HW1 5415   2.106   3.597   4.765
  941SOL    HW2 5416   2.050   3.568   4.903
  941SOL     MW 5417   2.105   3.549   4.838
  942SOL     OW 5418   6.025   1.359   2.621
  942SOL    HW1 5419   6.089   1.381   2.688
  942SOL    HW2 5420   6.019   1.263   2.624
  942SOL     MW 5421   6.032   1.349   2.630
  943SOL     OW 5422   2.408   1.268   4.234
  943SOL    HW1 5423   2.376   1.345   4.281
  943SOL    HW2 5424   2.503   1.276   4.235
  943SOL     MW 5425   2.416   1.279   4.241
  944SOL     OW 5426   5.655   1.291   6.048
  944SOL    HW1 5427   5.724   1.352   6.075
  944SOL    HW2 5428   5.689   1.205   6.069
  944SOL     MW 5429   5.668   1.288   6.054
  945SOL     OW 5430   4.923   0.569   4.945
  945SOL    HW1 5431   4.911   0.479   4.976
  945SOL    HW2 5432   4.872   0.574   4.864
  945SOL     MW 5433   4.915   0.558   4.939
  946SOL     OW 5434   5.143   3.664   3.705
  946SOL    HW1 5435   5.057   3.641   3.670
  946SOL    HW2 5436   5.125   3.697   3.793
  946SOL     MW 5437   5.130   3.665   3.712
  947SOL     OW 5438   0.544   2.969   4.920
  947SOL    HW1 5439   0.590   3.045   4.883
  947SOL    HW2 5440   0.585   2.893   4.879
  947SOL     MW 5441   0.555   2.969   4.910
  948SOL     OW 5442   0.821   2.519   5.755
  948SOL    HW1 5443   0.820   2.429   5.786
  948SOL    HW2 5444   0.770   2.568   5.820
  948SOL     MW 5445   0.814   2.514   5.767
  949SOL     OW 5446   1.194   2.807   2.531
  949SOL    HW1 5447   1.253   2.878   2.554
  949SOL    HW2 5448   1.182   2.815   2.436
  949SOL     MW 5449   1.200   2.817   2.521
  950SOL     OW 5450   2.650   5.554   2.184
  950SOL    HW1 5451   2.587   5.608   2.231
  950SOL    HW2 5452   2.628   5.566   2.092
  950SOL     MW 5453   2.639   5.562   2.179
  951SOL     OW 5454   2.200   4.674   2.238
  951SOL    HW1 5455   2.205   4.589   2.281
  951SOL    HW2 5456   2.224   4.656   2.146
  951SOL     MW 5457   2.204   4.661   2.231
  952SOL     OW 5458   5.469   1.602   5.773
  952SOL    HW1 5459   5.376   1.626   5.767
  952SOL    HW2 5460   5.481   1.577   5.865
  952SOL     MW 5461   5.458   1.602   5.784
  953SOL     OW 5462   5.688   4.699   1.353
  953SOL    HW1 5463   5.698   4.664   1.264
  953SOL    HW2 5464   5.735   4.638   1.408
  953SOL     MW 5465   5.695   4.687   1.349
  954SOL     OW 5466   0.828   4.518   2.209
  954SOL    HW1 5467   0.816   4.606   2.245
  954SOL    HW2 5468   0.922   4.515   2.188
  954SOL     MW 5469   0.839   4.529   2.210
  955SOL     OW 5470   5.892   6.094   6.040
  955SOL    HW1 5471   5.889   6.004   6.007
  955SOL    HW2 5472   5.829   6.141   5.986
  955SOL     MW 5473   5.884   6.089   6.029
  956SOL     OW 5474   1.864   1.221   4.999
  956SOL    HW1 5475   1.954   1.244   4.975
  956SOL    HW2 5476   1.866   1.214   5.094
  956SOL     MW 5477   1.876   1.223   5.008
  957SOL     OW 5478   3.134   5.580   1.097
  957SOL    HW1 5479   3.058   5.598   1.151
  957SOL    HW2 5480   3.191   5.527   1.153
  957SOL     MW 5481   3.132   5.575   1.111
  958SOL     OW 5482   5.483   0.108   3.713
  958SOL    HW1 5483   5.502   0.106   3.619
  958SOL    HW2 5484   5.444   0.022   3.731
  958SOL     MW 5485   5.481   0.097   3.703
  959SOL     OW 5486   1.235   3.556   0.688
  959SOL    HW1 5487   1.228   3.599   0.604
  959SOL    HW2 5488   1.328   3.533   0.696
  959SOL     MW 5489   1.246   3.559   0.679
  960SOL     OW 5490   5.367   3.754   1.427
  960SOL    HW1 5491   5.404   3.666   1.439
  960SOL    HW2 5492   5.361   3.789   1.516
  960SOL     MW 5493   5.371   3.747   1.441
  961SOL     OW 5494   3.719   4.392   0.726
  961SOL    HW1 5495   3.771   4.317   0.696
  961SOL    HW2 5496   3.762   4.422   0.806
  961SOL     MW 5497   3.731   4.386   0.733
  962SOL     OW 5498   5.883   3.631   3.457
  962SOL    HW1 5499   5.904   3.561   3.518
  962SOL    HW2 5500   5.875   3.709   3.512
  962SOL     MW 5501   5.885   3.632   3.471
  963SOL     OW 5502   6.112   3.203   5.406
  963SOL    HW1 5503   6.111   3.243   5.319
  963SOL    HW2 5504   6.021   3.176   5.421
  963SOL     MW 5505   6.100   3.205   5.397
  964SOL     OW 5506   3.872   3.193   0.658
  964SOL    HW1 5507   3.942   3.174   0.721
  964SOL    HW2 5508   3.917   3.230   0.582
  964SOL     MW 5509   3.887   3.196   0.656
  965SOL     OW 5510   1.344   2.750   2.982
  965SOL    HW1 5511   1.339   2.845   2.982
  965SOL    HW2 5512   1.275   2.722   3.042
  965SOL     MW 5513   1.335   2.758   2.990
  966SOL     OW 5514   4.099   1.884   1.978
  966SOL    HW1 5515   4.088   1.790   1.990
  966SOL    HW2 5516   4.152   1.891   1.898
  966SOL     MW 5517   4.105   1.873   1.969
  967SOL     OW 5518   5.285   4.097   1.927
  967SOL    HW1 5519   5.337   4.177   1.915
  967SOL    HW2 5520   5.211   4.107   1.868
  967SOL     MW 5521   5.282   4.109   1.917
  968SOL     OW 5522   1.226   5.570   5.433
  968SOL    HW1 5523   1.296   5.555   5.369
  968SOL    HW2 5524   1.240   5.659   5.464
  968SOL     MW 5525   1.237   5.579   5.429
  969SOL     OW 5526   4.510   5.510   2.876
  969SOL    HW1 5527   4.443   5.470   2.821
  969SOL    HW2 5528   4.567   5.438   2.902
  969SOL     MW 5529   4.509   5.496   2.872
  970SOL     OW 5530   0.149   3.701   1.998
  970SOL    HW1 5531   0.140   3.730   2.087
  970SOL    HW2 5532   0.230   3.741   1.967
  970SOL     MW 5533   0.158   3.710   2.005
  971SOL     OW 5534   3.642   2.614   0.047
  971SOL    HW1 5535   3.667   2.672  -0.026
  971SOL    HW2 5536   3.571   2.561   0.011
  971SOL     MW 5537   3.636   2.615   0.033
  972SOL     OW 5538   1.483   1.995   0.618
  972SOL    HW1 5539   1.538   1.925   0.583
  972SOL    HW2 5540   1.423   2.018   0.547
  972SOL     MW 5541   1.482   1.989   0.606
  973SOL     OW 5542   5.184   4.538   5.292
  973SOL    HW1 5543   5.109   4.595   5.274
  973SOL    HW2 5544   5.157   4.488   5.369
  973SOL     MW 5545   5.171   4.539   5.300
  974SOL     OW 5546   1.206   1.552   2.518
  974SOL    HW1 5547   1.266   1.618   2.551
  974SOL    HW2 5548   1.158   1.595   2.446
  974SOL     MW 5549   1.207   1.566   2.512
  975SOL     OW 5550   6.001   3.020   4.703
  975SOL    HW1 5551   6.080   3.058   4.664
  975SOL    HW2 5552   6.026   3.001   4.793
  975SOL     MW 5553   6.015   3.022   4.710
  976SOL     OW 5554   0.459   4.867   0.219
  976SOL    HW1 5555   0.374   4.890   0.181
  976SOL    HW2 5556   0.477   4.938   0.281
  976SOL     MW 5557   0.451   4.879   0.222
  977SOL     OW 5558   1.686   4.544   0.915
  977SOL    HW1 5559   1.634   4.552   0.835
  977SOL    HW2 5560   1.681   4.630   0.957
  977SOL     MW 5561   1.679   4.556   0.910
  978SOL     OW 5562   1.217   3.457   5.912
  978SOL    HW1 5563   1.161   3.524   5.873
  978SOL    HW2 5564   1.220   3.478   6.005
  978SOL     MW 5565   1.211   3.469   5.919
  979SOL     OW 5566   2.795   0.180   5.947
  979SOL    HW1 5567   2.795   0.269   5.982
  979SOL    HW2 5568   2.870   0.177   5.888
  979SOL     MW 5569   2.804   0.191   5.944
  980SOL     OW 5570   1.945   4.127   1.396
  980SOL    HW1 5571   1.881   4.179   1.346
  980SOL    HW2 5572   1.894   4.054   1.431
  980SOL     MW 5573   1.930   4.125   1.394
  981SOL     OW 5574   3.418   3.345   0.061
  981SOL    HW1 5575   3.415   3.258   0.023
  981SOL    HW2 5576   3.356   3.396   0.009
  981SOL     MW 5577   3.410   3.340   0.050
  982SOL     OW 5578   0.089   0.580   4.424
  982SOL    HW1 5579   0.078   0.667   4.461
  982SOL    HW2 5580   0.044   0.584   4.340
  982SOL     MW 5581   0.082   0.592   4.418
  983SOL     OW 5582   3.384   3.652   5.084
  983SOL    HW1 5583   3.470   3.643   5.041
  983SOL    HW2 5584   3.399   3.716   5.153
  983SOL     MW 5585   3.397   3.659   5.087
  984SOL     OW 5586   2.854   2.011   0.941
  984SOL    HW1 5587   2.866   1.917   0.929
  984SOL    HW2 5588   2.766   2.019   0.979
  984SOL     MW 5589   2.844   2.000   0.943
  985SOL     OW 5590   0.951   5.643   1.531
  985SOL    HW1 5591   1.031   5.591   1.526
  985SOL    HW2 5592   0.977   5.729   1.497
  985SOL     MW 5593   0.965   5.647   1.526
  986SOL     OW 5594   4.309   5.352   2.323
  986SOL    HW1 5595   4.307   5.290   2.250
  986SOL    HW2 5596   4.398   5.344   2.358
  986SOL     MW 5597   4.321   5.343   2.318
  987SOL     OW 5598   5.705   4.819   0.464
  987SOL    HW1 5599   5.755   4.790   0.540
  987SOL    HW2 5600   5.668   4.739   0.427
  987SOL     MW 5601   5.707   4.805   0.469
  988SOL     OW 5602   1.534   0.370   4.286
  988SOL    HW1 5603   1.451   0.405   4.252
  988SOL    HW2 5604   1.507   0.302   4.348
  988SOL     MW 5605   1.520   0.366   4.289
  989SOL     OW 5606   2.119   4.840   1.037
  989SOL    HW1 5607   2.042   4.852   1.092
  989SOL    HW2 5608   2.114   4.749   1.007
  989SOL     MW 5609   2.109   4.830   1.040
  990SOL     OW 5610   2.725   3.517   5.507
  990SOL    HW1 5611   2.633   3.497   5.522
  990SOL    HW2 5612   2.760   3.440   5.461
  990SOL     MW 5613   2.718   3.504   5.503
  991SOL     OW 5614   2.541   4.488   0.068
  991SOL    HW1 5615   2.557   4.481   0.162
  991SOL    HW2 5616   2.448   4.511   0.063
  991SOL     MW 5617   2.531   4.490   0.080
  992SOL     OW 5618   4.840   1.773   0.696
  992SOL    HW1 5619   4.751   1.761   0.727
  992SOL    HW2 5620   4.883   1.689   0.714
  992SOL     MW 5621   4.834   1.761   0.703
  993SOL     OW 5622   2.428   1.958   5.528
  993SOL    HW1 5623   2.377   1.969   5.447
  993SOL    HW2 5624   2.490   1.887   5.508
  993SOL     MW 5625   2.430   1.950   5.515
  994SOL     OW 5626   5.154   2.963   1.601
  994SOL    HW1 5627   5.106   3.025   1.656
  994SOL    HW2 5628   5.189   3.016   1.530
  994SOL     MW 5629   5.152   2.978   1.599
  995SOL     OW 5630   2.157   0.632   2.340
  995SOL    HW1 5631   2.167   0.727   2.344
  995SOL    HW2 5632   2.243   0.598   2.365
  995SOL     MW 5633   2.169   0.639   2.344
  996SOL     OW 5634   3.388   4.808   5.179
  996SOL    HW1 5635   3.354   4.737   5.233
  996SOL    HW2 5636   3.343   4.798   5.095
  996SOL     MW 5637   3.378   4.798   5.175
  997SOL     OW 5638   5.695   1.092   2.005
  997SOL    HW1 5639   5.773   1.118   2.054
  997SOL    HW2 5640   5.676   1.003   2.035
  997SOL     MW 5641   5.702   1.084   2.014
  998SOL     OW 5642   2.097   5.262   1.550
  998SOL    HW1 5643   2.067   5.180   1.590
  998SOL    HW2 5644   2.040   5.274   1.474
  998SOL     MW 5645   2.086   5.253   1.545
  999SOL     OW 5646   3.487   4.740   4.357
  999SOL    HW1 5647   3.472   4.757   4.264
  999SOL    HW2 5648   3.579   4.762   4.372
  999SOL     MW 5649   3.497   4.745   4.347
 1000SOL     OW 5650   1.706   5.475   4.645
 1000SOL    HW1 5651   1.787   5.472   4.696
 1000SOL    HW2 5652   1.723   5.543   4.580
 1000SOL     MW 5653   1.719   5.484   4.643
 1001SOL     OW 5654   1.477   5.565   2.264
 1001SOL    HW1 5655   1.563   5.597   2.290
 1001SOL    HW2 5656   1.495   5.510   2.188
 1001SOL     MW 5657   1.490   5.562   2.257
 1002SOL     OW 5658   4.305   4.917   0.434
 1002SOL    HW1 5659   4.400   4.921   0.436
 1002SOL    HW2 5660   4.283   4.849   0.372
 1002SOL     MW 5661   4.314   4.909   0.427
 1003SOL     OW 5662   0.310   2.845   5.014
 1003SOL    HW1 5663   0.292   2.802   5.097
 1003SOL    HW2 5664   0.403   2.829   4.999
 1003SOL     MW 5665   0.320   2.837   5.023
 1004SOL     OW 5666   1.224   2.860   2.236
 1004SOL    HW1 5667   1.191   2.779   2.196
 1004SOL    HW2 5668   1.188   2.930   2.182
 1004SOL     MW 5669   1.216   2.858   2.224
 1005SOL     OW 5670   6.046   5.962   0.969
 1005SOL    HW1 5671   6.097   5.914   1.035
 1005SOL    HW2 5672   6.113   6.005   0.913
 1005SOL     MW 5673   6.061   5.961   0.969
 1006SOL     OW 5674   0.356   1.503   0.639
 1006SOL    HW1 5675   0.311   1.450   0.573
 1006SOL    HW2 5676   0.295   1.505   0.714
 1006SOL     MW 5677   0.342   1.497   0.641
 1007SOL     OW 5678   5.188   1.663   5.689
 1007SOL    HW1 5679   5.120   1.730   5.680
 1007SOL    HW2 5680   5.172   1.603   5.616
 1007SOL     MW 5681   5.177   1.664   5.679
 1008SOL     OW 5682   5.539   5.148   4.139
 1008SOL    HW1 5683   5.600   5.075   4.151
 1008SOL    HW2 5684   5.465   5.111   4.091
 1008SOL     MW 5685   5.537   5.134   4.134
 1009SOL     OW 5686   1.633   5.420   5.447
 1009SOL    HW1 5687   1.598   5.438   5.534
 1009SOL    HW2 5688   1.689   5.495   5.427
 1009SOL     MW 5689   1.636   5.432   5.456
 1010SOL     OW 5690   2.935   0.114   3.916
 1010SOL    HW1 5691   2.942   0.106   3.821
 1010SOL    HW2 5692   2.966   0.030   3.950
 1010SOL     MW 5693   2.940   0.102   3.908
 1011SOL     OW 5694   5.444   5.467   2.313
 1011SOL    HW1 5695   5.393   5.522   2.254
 1011SOL    HW2 5696   5.477   5.527   2.380
 1011SOL     MW 5697   5.442   5.481   2.314
 1012SOL     OW 5698   1.397   1.287   6.009
 1012SOL    HW1 5699   1.310   1.305   5.973
 1012SOL    HW2 5700   1.386   1.298   6.104
 1012SOL     MW 5701   1.385   1.291   6.017
 1013SOL     OW 5702   0.633   2.791   2.116
 1013SOL    HW1 5703   0.557   2.762   2.066
 1013SOL    HW2 5704   0.612   2.880   2.143
 1013SOL     MW 5705   0.621   2.798   2.113
 1014SOL     OW 5706   3.544   3.028   1.321
 1014SOL    HW1 5707   3.603   2.986   1.257
 1014SOL    HW2 5708   3.537   3.118   1.290
 1014SOL     MW 5709   3.551   3.034   1.309
 1015SOL     OW 5710   5.553   4.663   3.838
 1015SOL    HW1 5711   5.565   4.569   3.824
 1015SOL    HW2 5712   5.463   4.680   3.813
 1015SOL     MW 5713   5.543   4.653   3.833
 1016SOL     OW 5714   1.992   3.707   4.662
 1016SOL    HW1 5715   2.051   3.775   4.697
 1016SOL    HW2 5716   2.044   3.664   4.594
 1016SOL     MW 5717   2.006   3.710   4.658
 1017SOL     OW 5718   4.241   4.356   0.790
 1017SOL    HW1 5719   4.253   4.307   0.708
 1017SOL    HW2 5720   4.166   4.413   0.773
 1017SOL     MW 5721   4.233   4.357   0.778
 1018SOL     OW 5722   5.433   3.590   2.759
 1018SOL    HW1 5723   5.341   3.597   2.782
 1018SOL    HW2 5724   5.439   3.511   2.705
 1018SOL     MW 5725   5.422   3.581   2.755
 1019SOL     OW 5726   0.702   5.332   3.346
 1019SOL    HW1 5727   0.693   5.255   3.403
 1019SOL    HW2 5728   0.625   5.330   3.289
 1019SOL     MW 5729   0.691   5.322   3.346
 1020SOL     OW 5730   3.755   4.816   3.971
 1020SOL    HW1 5731   3.800   4.793   4.053
 1020SOL    HW2 5732   3.810   4.779   3.902
 1020SOL     MW 5733   3.768   4.808   3.973
 1021SOL     OW 5734   1.299   4.510   2.706
 1021SOL    HW1 5735   1.392   4.486   2.703
 1021SOL    HW2 5736   1.254   4.429   2.728
 1021SOL     MW 5737   1.305   4.497   2.708
 1022SOL     OW 5738   2.499   5.453   3.835
 1022SOL    HW1 5739   2.560   5.518   3.801
 1022SOL    HW2 5740   2.413   5.491   3.821
 1022SOL     MW 5741   2.496   5.466   3.829
 1023SOL     OW 5742   2.231   2.409   6.045
 1023SOL    HW1 5743   2.158   2.447   6.094
 1023SOL    HW2 5744   2.300   2.397   6.110
 1023SOL     MW 5745   2.230   2.412   6.059
 1024SOL     OW 5746   0.562   4.414   4.631
 1024SOL    HW1 5747   0.600   4.502   4.631
 1024SOL    HW2 5748   0.592   4.375   4.550
 1024SOL     MW 5749   0.571   4.420   4.621
 1025SOL     OW 5750   0.891   4.136   5.477
 1025SOL    HW1 5751   0.908   4.100   5.390
 1025SOL    HW2 5752   0.977   4.144   5.518
 1025SOL     MW 5753   0.904   4.132   5.471
 1026SOL     OW 5754   4.306   1.546   2.874
 1026SOL    HW1 5755   4.277   1.458   2.851
 1026SOL    HW2 5756   4.229   1.589   2.910
 1026SOL     MW 5757   4.293   1.541   2.875
 1027SOL     OW 5758   0.257   1.197   0.755
 1027SOL    HW1 5759   0.194   1.261   0.787
 1027SOL    HW2 5760   0.208   1.114   0.752
 1027SOL     MW 5761   0.243   1.194   0.759
 1028SOL     OW 5762   5.290   4.940   1.797
 1028SOL    HW1 5763   5.340   5.001   1.851
 1028SOL    HW2 5764   5.199   4.960   1.816
 1028SOL     MW 5765   5.285   4.951   1.806
 1029SOL     OW 5766   6.043   1.175   2.368
 1029SOL    HW1 5767   6.129   1.217   2.356
 1029SOL    HW2 5768   6.053   1.089   2.328
 1029SOL     MW 5769   6.056   1.169   2.361
 1030SOL     OW 5770   5.931   5.465   0.412
 1030SOL    HW1 5771   6.021   5.434   0.425
 1030SOL    HW2 5772   5.896   5.410   0.342
 1030SOL     MW 5773   5.938   5.454   0.405
 1031SOL     OW 5774   5.197   3.490   5.951
 1031SOL    HW1 5775   5.125   3.541   5.913
 1031SOL    HW2 5776   5.193   3.508   6.045
 1031SOL     MW 5777   5.187   3.499   5.958
 1032SOL     OW 5778   0.057   2.455   4.378
 1032SOL    HW1 5779   0.072   2.525   4.441
 1032SOL    HW2 5780   0.118   2.386   4.403
 1032SOL     MW 5781   0.066   2.455   4.389
 1033SOL     OW 5782   3.790   3.557   3.701
 1033SOL    HW1 5783   3.794   3.589   3.611
 1033SOL    HW2 5784   3.699   3.570   3.727
 1033SOL     MW 5785   3.779   3.563   3.693
 1034SOL     OW 5786   4.007   4.336   0.398
 1034SOL    HW1 5787   3.980   4.279   0.326
 1034SOL    HW2 5788   4.097   4.311   0.417
 1034SOL     MW 5789   4.015   4.325   0.392
 1035SOL     OW 5790   1.818   1.141   4.539
 1035SOL    HW1 5791   1.835   1.113   4.449
 1035SOL    HW2 5792   1.731   1.180   4.536
 1035SOL     MW 5793   1.809   1.142   4.527
 1036SOL     OW 5794   5.867   1.406   4.150
 1036SOL    HW1 5795   5.883   1.469   4.221
 1036SOL    HW2 5796   5.801   1.346   4.186
 1036SOL     MW 5797   5.860   1.406   4.164
 1037SOL     OW 5798   0.748   3.479   3.448
 1037SOL    HW1 5799   0.683   3.501   3.515
 1037SOL    HW2 5800   0.824   3.447   3.497
 1037SOL     MW 5801   0.749   3.478   3.463
 1038SOL     OW 5802   0.712   5.939   3.308
 1038SOL    HW1 5803   0.690   6.030   3.328
 1038SOL    HW2 5804   0.636   5.906   3.260
 1038SOL     MW 5805   0.700   5.946   3.304
 1039SOL     OW 5806   4.406   0.113   3.603
 1039SOL    HW1 5807   4.383   0.205   3.616
 1039SOL    HW2 5808   4.389   0.097   3.510
 1039SOL     MW 5809   4.401   0.122   3.593
 1040SOL     OW 5810   1.423   0.702   0.986
 1040SOL    HW1 5811   1.410   0.623   0.934
 1040SOL    HW2 5812   1.445   0.770   0.922
 1040SOL     MW 5813   1.424   0.701   0.971
 1041SOL     OW 5814   2.667   0.419   1.601
 1041SOL    HW1 5815   2.703   0.434   1.688
 1041SOL    HW2 5816   2.588   0.367   1.615
 1041SOL     MW 5817   2.661   0.414   1.613
 1042SOL     OW 5818   1.261   3.240   0.231
 1042SOL    HW1 5819   1.328   3.217   0.167
 1042SOL    HW2 5820   1.295   3.209   0.314
 1042SOL     MW 5821   1.274   3.233   0.234
 1043SOL     OW 5822   5.193   4.266   3.521
 1043SOL    HW1 5823   5.108   4.227   3.500
 1043SOL    HW2 5824   5.217   4.317   3.443
 1043SOL     MW 5825   5.185   4.268   3.508
 1044SOL     OW 5826   5.338   5.514   5.279
 1044SOL    HW1 5827   5.415   5.482   5.232
 1044SOL    HW2 5828   5.319   5.447   5.344
 1044SOL     MW 5829   5.345   5.502   5.281
 1045SOL     OW 5830   5.277   1.901   4.687
 1045SOL    HW1 5831   5.277   1.996   4.680
 1045SOL    HW2 5832   5.277   1.884   4.781
 1045SOL     MW 5833   5.277   1.911   4.698
 1046SOL     OW 5834   1.769   5.023   3.859
 1046SOL    HW1 5835   1.777   5.115   3.832
 1046SOL    HW2 5836   1.844   4.980   3.820
 1046SOL     MW 5837   1.780   5.029   3.851
 1047SOL     OW 5838   4.162   2.973   5.843
 1047SOL    HW1 5839   4.226   2.935   5.783
 1047SOL    HW2 5840   4.187   3.065   5.850
 1047SOL     MW 5841   4.173   2.980   5.836
 1048SOL     OW 5842   3.049   3.310   0.293
 1048SOL    HW1 5843   3.055   3.247   0.221
 1048SOL    HW2 5844   3.003   3.263   0.363
 1048SOL     MW 5845   3.044   3.296   0.293
 1049SOL     OW 5846   0.620   5.561   0.500
 1049SOL    HW1 5847   0.524   5.562   0.497
 1049SOL    HW2 5848   0.640   5.496   0.568
 1049SOL     MW 5849   0.610   5.553   0.509
 1050SOL     OW 5850   2.805   5.280   1.130
 1050SOL    HW1 5851   2.809   5.374   1.146
 1050SOL    HW2 5852   2.895   5.256   1.108
 1050SOL     MW 5853   2.817   5.289   1.129
 1051SOL     OW 5854   5.526   5.005   1.243
 1051SOL    HW1 5855   5.620   5.007   1.261
 1051SOL    HW2 5856   5.485   5.019   1.328
 1051SOL     MW 5857   5.533   5.007   1.255
 1052SOL     OW 5858   5.095   1.312   3.617
 1052SOL    HW1 5859   5.191   1.305   3.613
 1052SOL    HW2 5860   5.077   1.403   3.596
 1052SOL     MW 5861   5.105   1.322   3.614
 1053SOL     OW 5862   1.280   3.615   4.993
 1053SOL    HW1 5863   1.322   3.531   4.977
 1053SOL    HW2 5864   1.218   3.599   5.064
 1053SOL     MW 5865   1.278   3.602   5.000
 1054SOL     OW 5866   5.275   1.551   4.291
 1054SOL    HW1 5867   5.256   1.640   4.319
 1054SOL    HW2 5868   5.370   1.542   4.301
 1054SOL     MW 5869   5.285   1.561   4.296
 1055SOL     OW 5870   5.697   4.522   4.797
 1055SOL    HW1 5871   5.785   4.561   4.791
 1055SOL    HW2 5872   5.641   4.581   4.746
 1055SOL     MW 5873   5.701   4.535   4.790
 1056SOL     OW 5874   5.206   0.168   3.561
 1056SOL    HW1 5875   5.210   0.140   3.653
 1056SOL    HW2 5876   5.279   0.228   3.551
 1056SOL     MW 5877   5.216   0.172   3.572
 1057SOL     OW 5878   4.819   5.794   4.783
 1057SOL    HW1 5879   4.862   5.823   4.702
 1057SOL    HW2 5880   4.774   5.872   4.815
 1057SOL     MW 5881   4.819   5.808   4.777
 1058SOL     OW 5882   1.049   1.579   1.877
 1058SOL    HW1 5883   1.005   1.526   1.945
 1058SOL    HW2 5884   0.997   1.660   1.873
 1058SOL     MW 5885   1.036   1.582   1.886
 1059SOL     OW 5886   5.270   5.688   5.545
 1059SOL    HW1 5887   5.314   5.749   5.604
 1059SOL    HW2 5888   5.341   5.645   5.498
 1059SOL     MW 5889   5.285   5.690   5.547
 1060SOL     OW 5890   0.854   2.553   1.297
 1060SOL    HW1 5891   0.854   2.537   1.392
 1060SOL    HW2 5892   0.938   2.597   1.281
 1060SOL     MW 5893   0.865   2.557   1.307
 1061SOL     OW 5894   0.146   2.339   1.078
 1061SOL    HW1 5895   0.056   2.331   1.108
 1061SOL    HW2 5896   0.142   2.400   1.004
 1061SOL     MW 5897   0.134   2.346   1.071
 1062SOL     OW 5898   3.176   0.972   2.638
 1062SOL    HW1 5899   3.193   0.883   2.668
 1062SOL    HW2 5900   3.164   0.964   2.544
 1062SOL     MW 5901   3.177   0.960   2.630
 1063SOL     OW 5902   5.400   0.498   2.914
 1063SOL    HW1 5903   5.375   0.544   2.834
 1063SOL    HW2 5904   5.457   0.427   2.884
 1063SOL     MW 5905   5.404   0.495   2.900
 1064SOL     OW 5906   3.780   2.597   5.001
 1064SOL    HW1 5907   3.859   2.562   4.961
 1064SOL    HW2 5908   3.769   2.547   5.082
 1064SOL     MW 5909   3.788   2.586   5.006
 1065SOL     OW 5910   5.735   1.048   0.528
 1065SOL    HW1 5911   5.678   0.975   0.504
 1065SOL    HW2 5912   5.719   1.115   0.462
 1065SOL     MW 5913   5.726   1.047   0.517
 1066SOL     OW 5914   3.366   4.492   2.068
 1066SOL    HW1 5915   3.288   4.522   2.021
 1066SOL    HW2 5916   3.439   4.532   2.019
 1066SOL     MW 5917   3.366   4.501   2.056
 1067SOL     OW 5918   3.223   0.130   2.481
 1067SOL    HW1 5919   3.242   0.109   2.573
 1067SOL    HW2 5920   3.301   0.174   2.450
 1067SOL     MW 5921   3.235   0.133   2.490
 1068SOL     OW 5922   3.465   4.804   3.948
 1068SOL    HW1 5923   3.493   4.867   4.013
 1068SOL    HW2 5924   3.542   4.787   3.894
 1068SOL     MW 5925   3.478   4.810   3.949
 1069SOL     OW 5926   5.046   4.633   1.130
 1069SOL    HW1 5927   4.988   4.586   1.070
 1069SOL    HW2 5928   5.133   4.625   1.090
 1069SOL     MW 5929   5.049   4.626   1.116
 1070SOL     OW 5930   3.221   4.820   2.697
 1070SOL    HW1 5931   3.288   4.825   2.629
 1070SOL    HW2 5932   3.141   4.800   2.650
 1070SOL     MW 5933   3.220   4.818   2.682
 1071SOL     OW 5934   6.015   6.028   4.723
 1071SOL    HW1 5935   6.020   5.938   4.690
 1071SOL    HW2 5936   5.921   6.046   4.727
 1071SOL     MW 5937   6.003   6.019   4.719
 1072SOL     OW 5938   2.640   5.550   1.868
 1072SOL    HW1 5939   2.713   5.495   1.899
 1072SOL    HW2 5940   2.637   5.536   1.774
 1072SOL     MW 5941   2.649   5.541   1.861
 1073SOL     OW 5942   1.708   0.684   0.599
 1073SOL    HW1 5943   1.732   0.654   0.686
 1073SOL    HW2 5944   1.726   0.609   0.542
 1073SOL     MW 5945   1.713   0.670   0.602
 1074SOL     OW 5946   0.263   4.643   4.548
 1074SOL    HW1 5947   0.266   4.548   4.559
 1074SOL    HW2 5948   0.174   4.668   4.573
 1074SOL     MW 5949   0.252   4.634   4.552
 1075SOL     OW 5950   0.774   6.120   4.635
 1075SOL    HW1 5951   0.766   6.071   4.553
 1075SOL    HW2 5952   0.841   6.185   4.618
 1075SOL     MW 5953   0.781   6.122   4.622
 1076SOL     OW 5954   4.073   5.086   5.496
 1076SOL    HW1 5955   4.150   5.094   5.552
 1076SOL    HW2 5956   4.102   5.032   5.422
 1076SOL     MW 5957   4.086   5.080   5.494
 1077SOL     OW 5958   0.501   1.383   2.611
 1077SOL    HW1 5959   0.593   1.386   2.585
 1077SOL    HW2 5960   0.476   1.291   2.600
 1077SOL     MW 5961   0.510   1.372   2.606
 1078SOL     OW 5962   0.792   1.729   3.422
 1078SOL    HW1 5963   0.861   1.664   3.434
 1078SOL    HW2 5964   0.729   1.687   3.364
 1078SOL     MW 5965   0.793   1.716   3.416
 1079SOL     OW 5966   3.832   0.460   2.790
 1079SOL    HW1 5967   3.813   0.485   2.700
 1079SOL    HW2 5968   3.907   0.515   2.814
 1079SOL     MW 5969   3.840   0.470   2.781
 1080SOL     OW 5970   3.357   3.299   0.637
 1080SOL    HW1 5971   3.399   3.236   0.580
 1080SOL    HW2 5972   3.322   3.366   0.580
 1080SOL     MW 5973   3.358   3.299   0.623
 1081SOL     OW 5974   2.565   0.988   4.616
 1081SOL    HW1 5975   2.491   1.011   4.560
 1081SOL    HW2 5976   2.526   0.955   4.696
 1081SOL     MW 5977   2.551   0.987   4.619
 1082SOL     OW 5978   5.429   5.362   3.601
 1082SOL    HW1 5979   5.336   5.364   3.580
 1082SOL    HW2 5980   5.433   5.385   3.694
 1082SOL     MW 5981   5.418   5.366   3.610
 1083SOL     OW 5982   5.729   5.554   4.843
 1083SOL    HW1 5983   5.636   5.556   4.865
 1083SOL    HW2 5984   5.767   5.492   4.904
 1083SOL     MW 5985   5.722   5.546   4.853
 1084SOL     OW 5986   4.971   6.062   4.085
 1084SOL    HW1 5987   5.040   5.996   4.093
 1084SOL    HW2 5988   4.913   6.029   4.016
 1084SOL     MW 5989   4.972   6.049   4.077
 1085SOL     OW 5990   4.949   0.661   2.389
 1085SOL    HW1 5991   4.894   0.730   2.427
 1085SOL    HW2 5992   5.003   0.630   2.462
 1085SOL     MW 5993   4.949   0.666   2.403
 1086SOL     OW 5994   0.671   0.311   3.654
 1086SOL    HW1 5995   0.593   0.333   3.705
 1086SOL    HW2 5996   0.660   0.219   3.631
 1086SOL     MW 5997   0.659   0.302   3.657
 1087SOL     OW 5998   1.960   0.259   0.877
 1087SOL    HW1 5999   1.943   0.248   0.971
 1087SOL    HW2 6000   1.912   0.187   0.835
 1087SOL     MW 6001   1.952   0.248   0.884
 1088SOL     OW 6002   2.329   1.385   1.490
 1088SOL    HW1 6003   2.275   1.328   1.545
 1088SOL    HW2 6004   2.268   1.417   1.424
 1088SOL     MW 6005   2.314   1.382   1.488
 1089SOL     OW 6006   5.943   0.625   4.993
 1089SOL    HW1 6007   5.861   0.656   4.955
 1089SOL    HW2 6008   5.994   0.704   5.009
 1089SOL     MW 6009   5.939   0.639   4.990
 1090SOL     OW 6010   5.518   0.636   0.297
 1090SOL    HW1 6011   5.558   0.695   0.234
 1090SOL    HW2 6012   5.578   0.562   0.302
 1090SOL     MW 6013   5.531   0.634   0.290
 1091SOL     OW 6014   5.646   3.190   3.223
 1091SOL    HW1 6015   5.729   3.196   3.176
 1091SOL    HW2 6016   5.589   3.139   3.165
 1091SOL     MW 6017   5.649   3.185   3.209
 1092SOL     OW 6018   0.445   5.748   2.035
 1092SOL    HW1 6019   0.384   5.817   2.011
 1092SOL    HW2 6020   0.393   5.688   2.089
 1092SOL     MW 6021   0.431   5.749   2.038
 1093SOL     OW 6022   0.817   3.471   6.030
 1093SOL    HW1 6023   0.858   3.392   6.065
 1093SOL    HW2 6024   0.862   3.485   5.946
 1093SOL     MW 6025   0.828   3.463   6.023
 1094SOL     OW 6026   4.028   2.611   0.696
 1094SOL    HW1 6027   4.046   2.558   0.774
 1094SOL    HW2 6028   3.946   2.577   0.663
 1094SOL     MW 6029   4.020   2.600   0.703
 1095SOL     OW 6030   1.919   4.981   5.478
 1095SOL    HW1 6031   1.955   4.991   5.566
 1095SOL    HW2 6032   1.875   5.065   5.461
 1095SOL     MW 6033   1.918   4.993   5.487
 1096SOL     OW 6034   3.168   3.189   5.989
 1096SOL    HW1 6035   3.135   3.170   6.077
 1096SOL    HW2 6036   3.167   3.284   5.983
 1096SOL     MW 6037   3.164   3.198   6.000
 1097SOL     OW 6038   4.845   4.197   0.219
 1097SOL    HW1 6039   4.820   4.247   0.141
 1097SOL    HW2 6040   4.901   4.256   0.268
 1097SOL     MW 6041   4.849   4.211   0.214
 1098SOL     OW 6042   1.168   0.027   1.636
 1098SOL    HW1 6043   1.157   0.116   1.669
 1098SOL    HW2 6044   1.199   0.039   1.545
 1098SOL     MW 6045   1.171   0.040   1.629
 1099SOL     OW 6046   1.995   5.896   0.469
 1099SOL    HW1 6047   2.082   5.857   0.474
 1099SOL    HW2 6048   1.975   5.900   0.375
 1099SOL     MW 6049   2.003   5.892   0.458
 1100SOL     OW 6050   3.631   5.526   0.715
 1100SOL    HW1 6051   3.652   5.579   0.639
 1100SOL    HW2 6052   3.663   5.439   0.695
 1100SOL     MW 6053   3.638   5.522   0.703
 1101SOL     OW 6054   1.574   5.795   5.728
 1101SOL    HW1 6055   1.669   5.788   5.731
 1101SOL    HW2 6056   1.557   5.874   5.676
 1101SOL     MW 6057   1.584   5.805   5.721
 1102SOL     OW 6058   0.627   1.658   2.961
 1102SOL    HW1 6059   0.606   1.566   2.947
 1102SOL    HW2 6060   0.566   1.705   2.905
 1102SOL     MW 6061   0.616   1.652   2.952
 1103SOL     OW 6062   5.013   1.078   3.116
 1103SOL    HW1 6063   4.942   1.014   3.128
 1103SOL    HW2 6064   5.047   1.092   3.205
 1103SOL     MW 6065   5.008   1.072   3.129
 1104SOL     OW 6066   5.724   5.162   4.918
 1104SOL    HW1 6067   5.772   5.118   4.847
 1104SOL    HW2 6068   5.633   5.137   4.905
 1104SOL     MW 6069   5.719   5.153   4.907
 1105SOL     OW 6070   3.974   1.078   3.929
 1105SOL    HW1 6071   3.919   1.073   3.851
 1105SOL    HW2 6072   3.986   0.987   3.955
 1105SOL     MW 6073   3.968   1.065   3.922
 1106SOL     OW 6074   0.590   4.207   1.990
 1106SOL    HW1 6075   0.604   4.272   2.059
 1106SOL    HW2 6076   0.661   4.144   2.002
 1106SOL     MW 6077   0.601   4.208   2.000
 1107SOL     OW 6078   4.131   0.997   1.733
 1107SOL    HW1 6079   4.167   1.015   1.820
 1107SOL    HW2 6080   4.036   1.002   1.745
 1107SOL     MW 6081   4.123   1.000   1.745
 1108SOL     OW 6082   5.714   3.173   4.557
 1108SOL    HW1 6083   5.691   3.084   4.583
 1108SOL    HW2 6084   5.648   3.228   4.600
 1108SOL     MW 6085   5.702   3.169   4.566
 1109SOL     OW 6086   0.796   3.540   5.671
 1109SOL    HW1 6087   0.824   3.575   5.587
 1109SOL    HW2 6088   0.725   3.597   5.699
 1109SOL     MW 6089   0.791   3.552   5.664
 1110SOL     OW 6090   6.100   2.564   0.085
 1110SOL    HW1 6091   6.006   2.577   0.077
 1110SOL    HW2 6092   6.129   2.630   0.148
 1110SOL     MW 6093   6.092   2.574   0.092
 1111SOL     OW 6094   3.485   5.805   1.656
 1111SOL    HW1 6095   3.552   5.741   1.632
 1111SOL    HW2 6096   3.407   5.752   1.675
 1111SOL     MW 6097   3.483   5.790   1.656
 1112SOL     OW 6098   2.491   3.941   0.443
 1112SOL    HW1 6099   2.450   3.960   0.526
 1112SOL    HW2 6100   2.448   3.861   0.412
 1112SOL     MW 6101   2.480   3.933   0.450
 1113SOL     OW 6102   1.965   6.115   1.156
 1113SOL    HW1 6103   1.916   6.092   1.078
 1113SOL    HW2 6104   1.956   6.211   1.163
 1113SOL     MW 6105   1.957   6.125   1.148
 1114SOL     OW 6106   5.696   4.632   4.093
 1114SOL    HW1 6107   5.626   4.645   4.029
 1114SOL    HW2 6108   5.774   4.667   4.050
 1114SOL     MW 6109   5.697   4.638   4.079
 1115SOL     OW 6110   1.329   3.811   5.609
 1115SOL    HW1 6111   1.350   3.832   5.517
 1115SOL    HW2 6112   1.327   3.716   5.612
 1115SOL     MW 6113   1.332   3.802   5.597
 1116SOL     OW 6114   4.803   5.324   5.991
 1116SOL    HW1 6115   4.741   5.352   6.059
 1116SOL    HW2 6116   4.829   5.236   6.019
 1116SOL     MW 6117   4.798   5.316   6.004
 1117SOL     OW 6118   4.630   6.098   3.103
 1117SOL    HW1 6119   4.598   6.150   3.030
 1117SOL    HW2 6120   4.685   6.032   3.063
 1117SOL     MW 6121   4.633   6.096   3.088
 1118SOL     OW 6122   0.613   4.298   4.856
 1118SOL    HW1 6123   0.699   4.256   4.850
 1118SOL    HW2 6124   0.592   4.324   4.767
 1118SOL     MW 6125   0.622   4.296   4.844
 1119SOL     OW 6126   3.944   1.931   5.146
 1119SOL    HW1 6127   4.016   1.909   5.204
 1119SOL    HW2 6128   3.868   1.887   5.184
 1119SOL     MW 6129   3.943   1.923   5.158
 1120SOL     OW 6130   2.481   5.632   0.208
 1120SOL    HW1 6131   2.489   5.623   0.304
 1120SOL    HW2 6132   2.562   5.676   0.181
 1120SOL     MW 6133   2.492   5.636   0.217
 1121SOL     OW 6134   5.346   5.915   5.682
 1121SOL    HW1 6135   5.390   5.975   5.622
 1121SOL    HW2 6136   5.411   5.897   5.751
 1121SOL     MW 6137   5.360   5.920   5.683
 1122SOL     OW 6138   4.479   1.799   4.931
 1122SOL    HW1 6139   4.456   1.719   4.978
 1122SOL    HW2 6140   4.506   1.860   5.001
 1122SOL     MW 6141   4.480   1.797   4.946
 1123SOL     OW 6142   4.383   4.023   2.897
 1123SOL    HW1 6143   4.469   3.984   2.908
 1123SOL    HW2 6144   4.398   4.101   2.844
 1123SOL     MW 6145   4.396   4.028   2.892
 1124SOL     OW 6146   5.538   4.258   0.229
 1124SOL    HW1 6147   5.616   4.277   0.281
 1124SOL    HW2 6148   5.533   4.163   0.227
 1124SOL     MW 6149   5.547   4.249   0.236
 1125SOL     OW 6150   1.632   3.624   5.750
 1125SOL    HW1 6151   1.726   3.632   5.767
 1125SOL    HW2 6152   1.590   3.662   5.828
 1125SOL     MW 6153   1.638   3.630   5.762
 1126SOL     OW 6154   1.124   2.474   5.737
 1126SOL    HW1 6155   1.207   2.427   5.747
 1126SOL    HW2 6156   1.072   2.446   5.812
 1126SOL     MW 6157   1.128   2.464   5.748
 1127SOL     OW 6158   4.002   1.012   0.339
 1127SOL    HW1 6159   3.939   0.947   0.370
 1127SOL    HW2 6160   4.078   0.962   0.311
 1127SOL     MW 6161   4.003   0.997   0.340
 1128SOL     OW 6162   2.158   1.633   5.391
 1128SOL    HW1 6163   2.179   1.629   5.298
 1128SOL    HW2 6164   2.232   1.592   5.435
 1128SOL     MW 6165   2.170   1.627   5.384
 1129SOL     OW 6166   2.094   0.823   3.346
 1129SOL    HW1 6167   2.060   0.897   3.395
 1129SOL    HW2 6168   2.162   0.786   3.401
 1129SOL     MW 6169   2.098   0.828   3.359
 1130SOL     OW 6170   4.666   0.307   1.346
 1130SOL    HW1 6171   4.618   0.319   1.264
 1130SOL    HW2 6172   4.638   0.221   1.377
 1130SOL     MW 6173   4.656   0.298   1.339
 1131SOL     OW 6174   5.718   1.101   5.295
 1131SOL    HW1 6175   5.624   1.097   5.276
 1131SOL    HW2 6176   5.735   1.026   5.351
 1131SOL     MW 6177   5.708   1.091   5.299
 1132SOL     OW 6178   4.248   0.205   1.634
 1132SOL    HW1 6179   4.286   0.291   1.618
 1132SOL    HW2 6180   4.252   0.160   1.550
 1132SOL     MW 6181   4.254   0.210   1.622
 1133SOL     OW 6182   4.406   2.826   6.098
 1133SOL    HW1 6183   4.452   2.744   6.078
 1133SOL    HW2 6184   4.444   2.856   6.180
 1133SOL     MW 6185   4.417   2.819   6.106
 1134SOL     OW 6186   3.101   1.657   1.590
 1134SOL    HW1 6187   3.106   1.740   1.542
 1134SOL    HW2 6188   3.106   1.682   1.682
 1134SOL     MW 6189   3.102   1.671   1.596
 1135SOL     OW 6190   1.940   1.591   3.194
 1135SOL    HW1 6191   1.955   1.536   3.117
 1135SOL    HW2 6192   2.012   1.569   3.253
 1135SOL     MW 6193   1.951   1.581   3.191
 1136SOL     OW 6194   0.668   0.837   1.596
 1136SOL    HW1 6195   0.661   0.877   1.682
 1136SOL    HW2 6196   0.739   0.884   1.552
 1136SOL     MW 6197   0.676   0.848   1.601
 1137SOL     OW 6198   3.289   0.659   0.063
 1137SOL    HW1 6199   3.274   0.565   0.069
 1137SOL    HW2 6200   3.377   0.672   0.095
 1137SOL     MW 6201   3.298   0.649   0.068
 1138SOL     OW 6202   3.455   5.326   3.892
 1138SOL    HW1 6203   3.512   5.322   3.969
 1138SOL    HW2 6204   3.371   5.291   3.922
 1138SOL     MW 6205   3.452   5.321   3.906
 1139SOL     OW 6206   4.911   0.992   0.242
 1139SOL    HW1 6207   4.825   1.034   0.247
 1139SOL    HW2 6208   4.924   0.976   0.149
 1139SOL     MW 6209   4.902   0.995   0.231
 1140SOL     OW 6210   1.490   1.323   2.955
 1140SOL    HW1 6211   1.549   1.250   2.936
 1140SOL    HW2 6212   1.486   1.372   2.873
 1140SOL     MW 6213   1.497   1.320   2.942
 1141SOL     OW 6214   5.525   0.996   1.238
 1141SOL    HW1 6215   5.499   1.087   1.255
 1141SOL    HW2 6216   5.557   0.966   1.323
 1141SOL     MW 6217   5.526   1.004   1.252
 1142SOL     OW 6218   3.872   4.538   0.957
 1142SOL    HW1 6219   3.832   4.623   0.939
 1142SOL    HW2 6220   3.939   4.529   0.889
 1142SOL     MW 6221   3.876   4.548   0.946
 1143SOL     OW 6222   1.471   1.972   6.110
 1143SOL    HW1 6223   1.421   1.923   6.176
 1143SOL    HW2 6224   1.409   1.986   6.038
 1143SOL     MW 6225   1.457   1.968   6.109
 1144SOL     OW 6226   1.888   3.606   4.999
 1144SOL    HW1 6227   1.942   3.675   5.038
 1144SOL    HW2 6228   1.824   3.654   4.945
 1144SOL     MW 6229   1.886   3.621   4.997
 1145SOL     OW 6230   4.855   0.523   3.789
 1145SOL    HW1 6231   4.841   0.595   3.727
 1145SOL    HW2 6232   4.853   0.444   3.735
 1145SOL     MW 6233   4.853   0.522   3.774
 1146SOL     OW 6234   2.848   5.406   2.012
 1146SOL    HW1 6235   2.812   5.383   2.097
 1146SOL    HW2 6236   2.942   5.395   2.021
 1146SOL     MW 6237   2.855   5.402   2.024
 1147SOL     OW 6238   5.527   2.041   2.123
 1147SOL    HW1 6239   5.499   2.114   2.177
 1147SOL    HW2 6240   5.446   1.992   2.106
 1147SOL     MW 6241   5.513   2.044   2.127
 1148SOL     OW 6242   3.327   5.470   2.553
 1148SOL    HW1 6243   3.395   5.537   2.553
 1148SOL    HW2 6244   3.350   5.412   2.626
 1148SOL     MW 6245   3.338   5.471   2.563
 1149SOL     OW 6246   5.663   1.149   4.773
 1149SOL    HW1 6247   5.664   1.236   4.812
 1149SOL    HW2 6248   5.580   1.146   4.725
 1149SOL     MW 6249   5.653   1.160   4.772
 1150SOL     OW 6250   3.765   5.822   0.222
 1150SOL    HW1 6251   3.732   5.732   0.221
 1150SOL    HW2 6252   3.810   5.829   0.306
 1150SOL     MW 6253   3.766   5.812   0.233
 1151SOL     OW 6254   3.185   1.453   3.939
 1151SOL    HW1 6255   3.108   1.494   3.979
 1151SOL    HW2 6256   3.251   1.454   4.008
 1151SOL     MW 6257   3.183   1.458   3.953
 1152SOL     OW 6258   0.333   1.229   1.644
 1152SOL    HW1 6259   0.368   1.186   1.722
 1152SOL    HW2 6260   0.340   1.323   1.663
 1152SOL     MW 6261   0.339   1.236   1.656
 1153SOL     OW 6262   3.098   1.209   3.902
 1153SOL    HW1 6263   3.003   1.224   3.904
 1153SOL    HW2 6264   3.136   1.297   3.904
 1153SOL     MW 6265   3.091   1.222   3.903
 1154SOL     OW 6266   5.694   4.140   1.795
 1154SOL    HW1 6267   5.660   4.070   1.849
 1154SOL    HW2 6268   5.717   4.096   1.712
 1154SOL     MW 6269   5.693   4.125   1.792
 1155SOL     OW 6270   0.577   6.051   1.865
 1155SOL    HW1 6271   0.506   5.988   1.875
 1155SOL    HW2 6272   0.580   6.068   1.771
 1155SOL     MW 6273   0.569   6.045   1.854
 1156SOL     OW 6274   5.872   4.644   3.314
 1156SOL    HW1 6275   5.796   4.698   3.293
 1156SOL    HW2 6276   5.912   4.685   3.390
 1156SOL     MW 6277   5.868   4.656   3.321
 1157SOL     OW 6278   5.866   1.634   0.684
 1157SOL    HW1 6279   5.950   1.671   0.712
 1157SOL    HW2 6280   5.807   1.652   0.757
 1157SOL     MW 6281   5.869   1.641   0.698
 1158SOL     OW 6282   1.123   0.062   4.197
 1158SOL    HW1 6283   1.151   0.014   4.275
 1158SOL    HW2 6284   1.104  -0.006   4.132
 1158SOL     MW 6285   1.124   0.047   4.198
 1159SOL     OW 6286   0.728   5.027   2.787
 1159SOL    HW1 6287   0.640   5.019   2.749
 1159SOL    HW2 6288   0.784   5.048   2.713
 1159SOL     MW 6289   0.724   5.028   2.773
 1160SOL     OW 6290   0.636   3.761   3.755
 1160SOL    HW1 6291   0.657   3.803   3.672
 1160SOL    HW2 6292   0.721   3.745   3.797
 1160SOL     MW 6293   0.650   3.765   3.750
 1161SOL     OW 6294   3.168   5.850   0.939
 1161SOL    HW1 6295   3.165   5.787   1.010
 1161SOL    HW2 6296   3.078   5.851   0.905
 1161SOL     MW 6297   3.156   5.842   0.945
 1162SOL     OW 6298   4.650   1.259   1.585
 1162SOL    HW1 6299   4.650   1.210   1.667
 1162SOL    HW2 6300   4.640   1.193   1.516
 1162SOL     MW 6301   4.649   1.245   1.587
 1163SOL     OW 6302   3.404   1.392   4.119
 1163SOL    HW1 6303   3.490   1.410   4.157
 1163SOL    HW2 6304   3.410   1.303   4.086
 1163SOL     MW 6305   3.416   1.383   4.120
 1164SOL     OW 6306   4.469   3.799   0.806
 1164SOL    HW1 6307   4.544   3.858   0.818
 1164SOL    HW2 6308   4.502   3.727   0.752
 1164SOL     MW 6309   4.483   3.798   0.800
 1165SOL     OW 6310   0.496   1.496   1.531
 1165SOL    HW1 6311   0.421   1.497   1.590
 1165SOL    HW2 6312   0.495   1.582   1.488
 1165SOL     MW 6313   0.487   1.507   1.533
 1166SOL     OW 6314   5.485   4.782   0.941
 1166SOL    HW1 6315   5.525   4.789   0.854
 1166SOL    HW2 6316   5.431   4.860   0.948
 1166SOL     MW 6317   5.483   4.793   0.931
 1167SOL     OW 6318   2.419   0.407   4.726
 1167SOL    HW1 6319   2.465   0.483   4.692
 1167SOL    HW2 6320   2.389   0.360   4.648
 1167SOL     MW 6321   2.421   0.410   4.712
 1168SOL     OW 6322   3.083   0.803   6.028
 1168SOL    HW1 6323   3.143   0.835   5.961
 1168SOL    HW2 6324   3.139   0.767   6.096
 1168SOL     MW 6325   3.098   0.803   6.028
 1169SOL     OW 6326   0.490   3.977   3.580
 1169SOL    HW1 6327   0.585   3.989   3.590
 1169SOL    HW2 6328   0.481   3.909   3.513
 1169SOL     MW 6329   0.501   3.970   3.573
 1170SOL     OW 6330   4.327   2.747   4.926
 1170SOL    HW1 6331   4.243   2.750   4.971
 1170SOL    HW2 6332   4.381   2.811   4.972
 1170SOL     MW 6333   4.323   2.756   4.938
 1171SOL     OW 6334   3.866   5.288   2.638
 1171SOL    HW1 6335   3.781   5.326   2.617
 1171SOL    HW2 6336   3.920   5.305   2.561
 1171SOL     MW 6337   3.862   5.295   2.625
 1172SOL     OW 6338   3.637   1.967   2.174
 1172SOL    HW1 6339   3.648   2.057   2.143
 1172SOL    HW2 6340   3.543   1.950   2.167
 1172SOL     MW 6341   3.626   1.976   2.169
 1173SOL     OW 6342   5.075   3.255   3.155
 1173SOL    HW1 6343   5.150   3.274   3.098
 1173SOL    HW2 6344   5.108   3.274   3.243
 1173SOL     MW 6345   5.089   3.260   3.159
 1174SOL     OW 6346   4.123   5.659   4.396
 1174SOL    HW1 6347   4.128   5.636   4.489
 1174SOL    HW2 6348   4.040   5.622   4.367
 1174SOL     MW 6349   4.113   5.651   4.404
 1175SOL     OW 6350   3.362   2.869   1.417
 1175SOL    HW1 6351   3.328   2.906   1.500
 1175SOL    HW2 6352   3.425   2.934   1.387
 1175SOL     MW 6353   3.365   2.882   1.424
 1176SOL     OW 6354   1.577   2.611   2.952
 1176SOL    HW1 6355   1.642   2.660   3.003
 1176SOL    HW2 6356   1.493   2.651   2.976
 1176SOL     MW 6357   1.575   2.622   2.962
 1177SOL     OW 6358   2.952   3.017   5.104
 1177SOL    HW1 6359   2.986   2.979   5.023
 1177SOL    HW2 6360   3.027   3.060   5.144
 1177SOL     MW 6361   2.966   3.017   5.099
 1178SOL     OW 6362   4.861   5.683   2.408
 1178SOL    HW1 6363   4.925   5.754   2.394
 1178SOL    HW2 6364   4.914   5.605   2.420
 1178SOL     MW 6365   4.876   5.682   2.408
 1179SOL     OW 6366   5.250   3.509   2.011
 1179SOL    HW1 6367   5.159   3.535   2.026
 1179SOL    HW2 6368   5.301   3.585   2.035
 1179SOL     MW 6369   5.245   3.522   2.016
 1180SOL     OW 6370   1.151   4.834   2.156
 1180SOL    HW1 6371   1.192   4.806   2.236
 1180SOL    HW2 6372   1.062   4.860   2.182
 1180SOL     MW 6373   1.145   4.834   2.170
 1181SOL     OW 6374   3.731   5.446   5.778
 1181SOL    HW1 6375   3.805   5.504   5.763
 1181SOL    HW2 6376   3.769   5.359   5.783
 1181SOL     MW 6377   3.745   5.443   5.777
 1182SOL     OW 6378   0.728   5.751   1.644
 1182SOL    HW1 6379   0.666   5.776   1.575
 1182SOL    HW2 6380   0.793   5.697   1.599
 1182SOL     MW 6381   0.729   5.747   1.630
 1183SOL     OW 6382   4.392   1.176   4.383
 1183SOL    HW1 6383   4.297   1.178   4.387
 1183SOL    HW2 6384   4.416   1.257   4.337
 1183SOL     MW 6385   4.383   1.187   4.378
 1184SOL     OW 6386   4.478   2.568   3.637
 1184SOL    HW1 6387   4.483   2.660   3.663
 1184SOL    HW2 6388   4.480   2.519   3.719
 1184SOL     MW 6389   4.479   2.574   3.651
 1185SOL     OW 6390   1.450   2.086   2.951
 1185SOL    HW1 6391   1.409   2.108   2.867
 1185SOL    HW2 6392   1.436   1.992   2.961
 1185SOL     MW 6393   1.443   2.077   2.942
 1186SOL     OW 6394   1.411   6.060   0.255
 1186SOL    HW1 6395   1.471   6.054   0.330
 1186SOL    HW2 6396   1.445   5.997   0.191
 1186SOL     MW 6397   1.423   6.051   0.257
 1187SOL     OW 6398   2.605   5.132   5.971
 1187SOL    HW1 6399   2.510   5.119   5.979
 1187SOL    HW2 6400   2.619   5.146   5.878
 1187SOL     MW 6401   2.595   5.132   5.960
 1188SOL     OW 6402   4.380   0.060   3.350
 1188SOL    HW1 6403   4.326  -0.018   3.363
 1188SOL    HW2 6404   4.331   0.112   3.287
 1188SOL     MW 6405   4.367   0.056   3.344
 1189SOL     OW 6406   0.811   4.594   3.245
 1189SOL    HW1 6407   0.731   4.610   3.294
 1189SOL    HW2 6408   0.852   4.680   3.237
 1189SOL     MW 6409   0.806   4.607   3.250
 1190SOL     OW 6410   1.437   0.020   4.634
 1190SOL    HW1 6411   1.383  -0.051   4.670
 1190SOL    HW2 6412   1.521  -0.022   4.613
 1190SOL     MW 6413   1.441   0.005   4.636
 1191SOL     OW 6414   0.222   2.233   4.399
 1191SOL    HW1 6415   0.144   2.178   4.408
 1191SOL    HW2 6416   0.274   2.214   4.477
 1191SOL     MW 6417   0.218   2.224   4.410
 1192SOL     OW 6418   0.577   1.311   3.259
 1192SOL    HW1 6419   0.505   1.367   3.285
 1192SOL    HW2 6420   0.623   1.291   3.341
 1192SOL     MW 6421   0.574   1.315   3.273
 1193SOL     OW 6422   0.235   4.496   0.271
 1193SOL    HW1 6423   0.295   4.541   0.212
 1193SOL    HW2 6424   0.287   4.425   0.308
 1193SOL     MW 6425   0.249   4.493   0.269
 1194SOL     OW 6426   5.426   0.137   5.420
 1194SOL    HW1 6427   5.487   0.109   5.352
 1194SOL    HW2 6428   5.430   0.233   5.419
 1194SOL     MW 6429   5.434   0.146   5.411
 1195SOL     OW 6430   5.665   2.298   3.683
 1195SOL    HW1 6431   5.628   2.310   3.770
 1195SOL    HW2 6432   5.695   2.385   3.657
 1195SOL     MW 6433   5.664   2.310   3.691
 1196SOL     OW 6434   3.452   1.510   0.224
 1196SOL    HW1 6435   3.535   1.555   0.242
 1196SOL    HW2 6436   3.415   1.493   0.311
 1196SOL     MW 6437   3.458   1.513   0.238
 1197SOL     OW 6438   3.017   6.009   4.049
 1197SOL    HW1 6439   3.024   5.955   3.970
 1197SOL    HW2 6440   2.983   5.949   4.115
 1197SOL     MW 6441   3.014   5.995   4.047
 1198SOL     OW 6442   4.911   2.546   0.731
 1198SOL    HW1 6443   4.967   2.472   0.757
 1198SOL    HW2 6444   4.850   2.556   0.806
 1198SOL     MW 6445   4.910   2.538   0.745
 1199SOL     OW 6446   5.047   4.348   4.665
 1199SOL    HW1 6447   5.008   4.435   4.657
 1199SOL    HW2 6448   4.975   4.288   4.647
 1199SOL     MW 6449   5.033   4.352   4.662
 1200SOL     OW 6450   0.549   4.648   2.040
 1200SOL    HW1 6451   0.535   4.622   2.130
 1200SOL    HW2 6452   0.633   4.694   2.040
 1200SOL     MW 6453   0.558   4.651   2.052
 1201SOL     OW 6454   0.654   2.361   1.262
 1201SOL    HW1 6455   0.725   2.416   1.297
 1201SOL    HW2 6456   0.632   2.303   1.337
 1201SOL     MW 6457   0.661   2.361   1.276
 1202SOL     OW 6458   5.461   5.163   4.774
 1202SOL    HW1 6459   5.498   5.175   4.687
 1202SOL    HW2 6460   5.366   5.174   4.762
 1202SOL     MW 6461   5.453   5.166   4.761
 1203SOL     OW 6462   2.691   2.295   0.938
 1203SOL    HW1 6463   2.758   2.302   0.870
 1203SOL    HW2 6464   2.676   2.386   0.964
 1203SOL     MW 6465   2.698   2.308   0.931
 1204SOL     OW 6466   5.550   4.358   1.142
 1204SOL    HW1 6467   5.639   4.323   1.144
 1204SOL    HW2 6468   5.525   4.367   1.234
 1204SOL     MW 6469   5.558   4.355   1.155
 1205SOL     OW 6470   1.680   2.321   5.481
 1205SOL    HW1 6471   1.726   2.237   5.486
 1205SOL    HW2 6472   1.592   2.298   5.451
 1205SOL     MW 6473   1.675   2.307   5.478
 1206SOL     OW 6474   5.745   3.956   2.551
 1206SOL    HW1 6475   5.809   3.920   2.613
 1206SOL    HW2 6476   5.798   3.993   2.480
 1206SOL     MW 6477   5.760   3.956   2.550
 1207SOL     OW 6478   3.409   4.833   1.991
 1207SOL    HW1 6479   3.432   4.905   2.051
 1207SOL    HW2 6480   3.315   4.842   1.978
 1207SOL     MW 6481   3.400   4.843   1.998
 1208SOL     OW 6482   5.319   3.420   4.747
 1208SOL    HW1 6483   5.386   3.454   4.689
 1208SOL    HW2 6484   5.324   3.475   4.825
 1208SOL     MW 6485   5.328   3.431   4.750
 1209SOL     OW 6486   5.135   3.533   2.479
 1209SOL    HW1 6487   5.084   3.597   2.429
 1209SOL    HW2 6488   5.222   3.536   2.439
 1209SOL     MW 6489   5.140   3.542   2.467
 1210SOL     OW 6490   5.605   0.588   0.799
 1210SOL    HW1 6491   5.660   0.599   0.722
 1210SOL    HW2 6492   5.666   0.588   0.873
 1210SOL     MW 6493   5.620   0.589   0.799
 1211SOL     OW 6494   1.568   3.849   3.880
 1211SOL    HW1 6495   1.535   3.906   3.811
 1211SOL    HW2 6496   1.598   3.771   3.833
 1211SOL     MW 6497   1.568   3.846   3.865
 1212SOL     OW 6498   1.551   2.349   1.990
 1212SOL    HW1 6499   1.478   2.353   1.927
 1212SOL    HW2 6500   1.629   2.369   1.938
 1212SOL     MW 6501   1.551   2.352   1.976
 1213SOL     OW 6502   3.287   4.319   1.240
 1213SOL    HW1 6503   3.250   4.355   1.320
 1213SOL    HW2 6504   3.212   4.279   1.195
 1213SOL     MW 6505   3.273   4.319   1.243
 1214SOL     OW 6506   1.852   2.663   3.349
 1214SOL    HW1 6507   1.872   2.703   3.264
 1214SOL    HW2 6508   1.922   2.600   3.363
 1214SOL     MW 6509   1.863   2.660   3.340
 1215SOL     OW 6510   6.022   4.315   3.242
 1215SOL    HW1 6511   6.080   4.353   3.175
 1215SOL    HW2 6512   6.035   4.221   3.235
 1215SOL     MW 6513   6.031   4.308   3.232
 1216SOL     OW 6514   1.689   1.241   1.960
 1216SOL    HW1 6515   1.739   1.177   2.011
 1216SOL    HW2 6516   1.726   1.236   1.872
 1216SOL     MW 6517   1.700   1.232   1.955
 1217SOL     OW 6518   4.493   2.638   2.295
 1217SOL    HW1 6519   4.522   2.559   2.248
 1217SOL    HW2 6520   4.456   2.694   2.226
 1217SOL     MW 6521   4.492   2.635   2.281
 1218SOL     OW 6522   1.009   2.539   4.041
 1218SOL    HW1 6523   1.104   2.527   4.052
 1218SOL    HW2 6524   0.991   2.512   3.951
 1218SOL     MW 6525   1.019   2.534   4.031
 1219SOL     OW 6526   1.707   3.396   5.072
 1219SOL    HW1 6527   1.754   3.313   5.073
 1219SOL    HW2 6528   1.770   3.458   5.036
 1219SOL     MW 6529   1.721   3.393   5.068
 1220SOL     OW 6530   1.776   1.748   2.028
 1220SOL    HW1 6531   1.785   1.667   1.979
 1220SOL    HW2 6532   1.815   1.815   1.972
 1220SOL     MW 6533   1.782   1.746   2.014
 1221SOL     OW 6534   2.035   2.848   0.497
 1221SOL    HW1 6535   2.063   2.931   0.460
 1221SOL    HW2 6536   2.116   2.809   0.531
 1221SOL     MW 6537   2.049   2.854   0.497
 1222SOL     OW 6538   1.736   0.057   5.543
 1222SOL    HW1 6539   1.735   0.149   5.516
 1222SOL    HW2 6540   1.820   0.046   5.588
 1222SOL     MW 6541   1.746   0.067   5.545
 1223SOL     OW 6542   1.246   4.863   1.712
 1223SOL    HW1 6543   1.207   4.793   1.766
 1223SOL    HW2 6544   1.297   4.914   1.776
 1223SOL     MW 6545   1.247   4.860   1.728
 1224SOL     OW 6546   0.863   1.067   4.014
 1224SOL    HW1 6547   0.925   1.119   4.066
 1224SOL    HW2 6548   0.919   1.017   3.954
 1224SOL     MW 6549   0.878   1.067   4.013
 1225SOL     OW 6550   0.858   3.062   2.716
 1225SOL    HW1 6551   0.895   2.975   2.734
 1225SOL    HW2 6552   0.848   3.101   2.803
 1225SOL     MW 6553   0.862   3.056   2.730
 1226SOL     OW 6554   1.278   4.444   4.609
 1226SOL    HW1 6555   1.363   4.459   4.567
 1226SOL    HW2 6556   1.300   4.403   4.693
 1226SOL     MW 6557   1.292   4.441   4.614
 1227SOL     OW 6558   5.514   3.901   3.398
 1227SOL    HW1 6559   5.446   3.948   3.351
 1227SOL    HW2 6560   5.467   3.847   3.461
 1227SOL     MW 6561   5.499   3.900   3.400
 1228SOL     OW 6562   1.558   2.832   0.552
 1228SOL    HW1 6563   1.584   2.747   0.516
 1228SOL    HW2 6564   1.622   2.849   0.620
 1228SOL     MW 6565   1.570   2.823   0.556
 1229SOL     OW 6566   4.903   0.743   5.224
 1229SOL    HW1 6567   4.906   0.690   5.144
 1229SOL    HW2 6568   4.918   0.680   5.295
 1229SOL     MW 6569   4.905   0.728   5.223
 1230SOL     OW 6570   3.996   4.463   1.208
 1230SOL    HW1 6571   3.934   4.487   1.139
 1230SOL    HW2 6572   4.021   4.546   1.248
 1230SOL     MW 6573   3.991   4.476   1.205
 1231SOL     OW 6574   0.081   3.026   0.441
 1231SOL    HW1 6575   0.075   3.091   0.372
 1231SOL    HW2 6576   0.074   3.076   0.521
 1231SOL     MW 6577   0.079   3.040   0.441
 1232SOL     OW 6578   2.691   0.845   2.292
 1232SOL    HW1 6579   2.756   0.912   2.273
 1232SOL    HW2 6580   2.685   0.792   2.212
 1232SOL     MW 6581   2.699   0.847   2.280
 1233SOL     OW 6582   1.128   4.629   1.851
 1233SOL    HW1 6583   1.038   4.652   1.827
 1233SOL    HW2 6584   1.149   4.553   1.799
 1233SOL     MW 6585   1.119   4.622   1.842
 1234SOL     OW 6586   1.315   0.172   4.928
 1234SOL    HW1 6587   1.293   0.160   4.836
 1234SOL    HW2 6588   1.269   0.253   4.953
 1234SOL     MW 6589   1.306   0.181   4.919
 1235SOL     OW 6590   1.727   0.869   1.066
 1235SOL    HW1 6591   1.664   0.900   1.002
 1235SOL    HW2 6592   1.681   0.875   1.151
 1235SOL     MW 6593   1.713   0.873   1.070
 1236SOL     OW 6594   5.563   0.924   4.945
 1236SOL    HW1 6595   5.537   0.855   5.007
 1236SOL    HW2 6596   5.509   0.908   4.868
 1236SOL     MW 6597   5.553   0.913   4.943
 1237SOL     OW 6598   1.894   5.746   2.560
 1237SOL    HW1 6599   1.969   5.781   2.513
 1237SOL    HW2 6600   1.859   5.821   2.609
 1237SOL     MW 6601   1.899   5.760   2.560
 1238SOL     OW 6602   1.458   3.777   5.133
 1238SOL    HW1 6603   1.436   3.847   5.071
 1238SOL    HW2 6604   1.393   3.709   5.117
 1238SOL     MW 6605   1.447   3.777   5.123
 1239SOL     OW 6606   2.481   0.863   2.476
 1239SOL    HW1 6607   2.529   0.860   2.394
 1239SOL    HW2 6608   2.473   0.957   2.495
 1239SOL     MW 6609   2.486   0.875   2.469
 1240SOL     OW 6610   0.434   4.876   5.486
 1240SOL    HW1 6611   0.490   4.928   5.544
 1240SOL    HW2 6612   0.490   4.805   5.456
 1240SOL     MW 6613   0.448   4.873   5.490
 1241SOL     OW 6614   3.636   4.741   3.297
 1241SOL    HW1 6615   3.684   4.658   3.292
 1241SOL    HW2 6616   3.614   4.760   3.206
 1241SOL     MW 6617   3.639   4.733   3.284
 1242SOL     OW 6618   3.971   1.438   0.165
 1242SOL    HW1 6619   4.032   1.509   0.142
 1242SOL    HW2 6620   3.912   1.432   0.089
 1242SOL     MW 6621   3.972   1.447   0.151
 1243SOL     OW 6622   5.607   5.482   3.082
 1243SOL    HW1 6623   5.695   5.516   3.098
 1243SOL    HW2 6624   5.580   5.523   3.000
 1243SOL     MW 6625   5.615   5.491   3.073
 1244SOL     OW 6626   5.545   1.826   1.155
 1244SOL    HW1 6627   5.542   1.771   1.233
 1244SOL    HW2 6628   5.608   1.783   1.097
 1244SOL     MW 6629   5.553   1.814   1.158
 1245SOL     OW 6630   1.856   4.804   1.484
 1245SOL    HW1 6631   1.791   4.820   1.554
 1245SOL    HW2 6632   1.913   4.736   1.521
 1245SOL     MW 6633   1.855   4.797   1.498
 1246SOL     OW 6634   4.170   5.167   0.752
 1246SOL    HW1 6635   4.225   5.245   0.762
 1246SOL    HW2 6636   4.081   5.197   0.771
 1246SOL     MW 6637   4.166   5.181   0.755
 1247SOL     OW 6638   2.402   4.945   2.176
 1247SOL    HW1 6639   2.335   4.896   2.129
 1247SOL    HW2 6640   2.367   5.034   2.181
 1247SOL     MW 6641   2.389   4.950   2.170
 1248SOL     OW 6642   2.977   2.748   5.809
 1248SOL    HW1 6643   2.976   2.714   5.898
 1248SOL    HW2 6644   2.902   2.808   5.805
 1248SOL     MW 6645   2.967   2.751   5.820
 1249SOL     OW 6646   1.496   4.298   0.372
 1249SOL    HW1 6647   1.456   4.381   0.344
 1249SOL    HW2 6648   1.535   4.319   0.457
 1249SOL     MW 6649   1.496   4.312   0.379
 1250SOL     OW 6650   1.164   0.830   0.221
 1250SOL    HW1 6651   1.171   0.749   0.172
 1250SOL    HW2 6652   1.102   0.884   0.172
 1250SOL     MW 6653   1.157   0.827   0.208
 1251SOL     OW 6654   0.697   5.254   2.948
 1251SOL    HW1 6655   0.673   5.178   2.896
 1251SOL    HW2 6656   0.666   5.329   2.898
 1251SOL     MW 6657   0.690   5.254   2.935
 1252SOL     OW 6658   2.417   5.927   2.764
 1252SOL    HW1 6659   2.450   5.939   2.675
 1252SOL    HW2 6660   2.454   5.843   2.791
 1252SOL     MW 6661   2.426   5.918   2.756
 1253SOL     OW 6662   4.976   4.326   3.007
 1253SOL    HW1 6663   5.023   4.267   2.948
 1253SOL    HW2 6664   5.042   4.391   3.032
 1253SOL     MW 6665   4.991   4.327   3.003
 1254SOL     OW 6666   2.012   2.324   0.939
 1254SOL    HW1 6667   2.019   2.410   0.898
 1254SOL    HW2 6668   2.081   2.271   0.898
 1254SOL     MW 6669   2.022   2.328   0.929
 1255SOL     OW 6670   0.369   2.325   4.025
 1255SOL    HW1 6671   0.347   2.412   3.993
 1255SOL    HW2 6672   0.459   2.310   3.995
 1255SOL     MW 6673   0.378   2.334   4.017
 1256SOL     OW 6674   5.945   1.780   4.981
 1256SOL    HW1 6675   5.865   1.832   4.969
 1256SOL    HW2 6676   5.916   1.703   5.030
 1256SOL     MW 6677   5.931   1.777   4.986
 1257SOL     OW 6678   1.457   3.522   3.951
 1257SOL    HW1 6679   1.472   3.543   4.043
 1257SOL    HW2 6680   1.424   3.432   3.952
 1257SOL     MW 6681   1.455   3.513   3.963
 1258SOL     OW 6682   3.565   1.374   1.297
 1258SOL    HW1 6683   3.605   1.338   1.377
 1258SOL    HW2 6684   3.638   1.407   1.245
 1258SOL     MW 6685   3.579   1.373   1.300
 1259SOL     OW 6686   1.269   0.234   6.099
 1259SOL    HW1 6687   1.187   0.237   6.051
 1259SOL    HW2 6688   1.336   0.254   6.033
 1259SOL     MW 6689   1.267   0.237   6.084
 1260SOL     OW 6690   3.494   2.330   5.575
 1260SOL    HW1 6691   3.532   2.292   5.654
 1260SOL    HW2 6692   3.414   2.373   5.605
 1260SOL     MW 6693   3.488   2.330   5.589
 1261SOL     OW 6694   4.485   5.566   3.534
 1261SOL    HW1 6695   4.490   5.615   3.452
 1261SOL    HW2 6696   4.507   5.629   3.602
 1261SOL     MW 6697   4.488   5.580   3.532
 1262SOL     OW 6698   3.924   3.628   5.652
 1262SOL    HW1 6699   3.967   3.684   5.588
 1262SOL    HW2 6700   3.929   3.677   5.734
 1262SOL     MW 6701   3.930   3.641   5.654
 1263SOL     OW 6702   5.542   5.878  -0.002
 1263SOL    HW1 6703   5.472   5.868   0.063
 1263SOL    HW2 6704   5.586   5.793  -0.002
 1263SOL     MW 6705   5.539   5.866   0.007
 1264SOL     OW 6706   5.414   0.226   3.129
 1264SOL    HW1 6707   5.458   0.158   3.078
 1264SOL    HW2 6708   5.484   0.286   3.153
 1264SOL     MW 6709   5.429   0.225   3.126
 1265SOL     OW 6710   0.188   1.552   0.035
 1265SOL    HW1 6711   0.257   1.575  -0.028
 1265SOL    HW2 6712   0.234   1.533   0.116
 1265SOL     MW 6713   0.203   1.552   0.037
 1266SOL     OW 6714   2.362   5.818   2.137
 1266SOL    HW1 6715   2.406   5.822   2.224
 1266SOL    HW2 6716   2.433   5.834   2.075
 1266SOL     MW 6717   2.377   5.821   2.141
 1267SOL     OW 6718   5.149   2.622   0.000
 1267SOL    HW1 6719   5.197   2.544   0.028
 1267SOL    HW2 6720   5.082   2.634   0.068
 1267SOL     MW 6721   5.146   2.614   0.012
 1268SOL     OW 6722   5.774   2.133   2.441
 1268SOL    HW1 6723   5.741   2.046   2.417
 1268SOL    HW2 6724   5.867   2.118   2.460
 1268SOL     MW 6725   5.782   2.120   2.441
 1269SOL     OW 6726   4.568   4.590   4.695
 1269SOL    HW1 6727   4.534   4.583   4.605
 1269SOL    HW2 6728   4.634   4.659   4.691
 1269SOL     MW 6729   4.572   4.598   4.683
 1270SOL     OW 6730   3.151   5.913   2.546
 1270SOL    HW1 6731   3.180   6.004   2.535
 1270SOL    HW2 6732   3.108   5.892   2.462
 1270SOL     MW 6733   3.150   5.922   2.534
 1271SOL     OW 6734   2.145   0.523   5.184
 1271SOL    HW1 6735   2.221   0.580   5.169
 1271SOL    HW2 6736   2.155   0.453   5.118
 1271SOL     MW 6737   2.156   0.521   5.173
 1272SOL     OW 6738   5.160   4.480   1.347
 1272SOL    HW1 6739   5.167   4.526   1.431
 1272SOL    HW2 6740   5.138   4.548   1.285
 1272SOL     MW 6741   5.158   4.495   1.351
 1273SOL     OW 6742   2.626   3.707   0.193
 1273SOL    HW1 6743   2.553   3.646   0.181
 1273SOL    HW2 6744   2.685   3.690   0.120
 1273SOL     MW 6745   2.624   3.697   0.182
 1274SOL     OW 6746   1.114   3.220   4.036
 1274SOL    HW1 6747   1.201   3.250   4.011
 1274SOL    HW2 6748   1.054   3.286   4.000
 1274SOL     MW 6749   1.117   3.232   4.028
 1275SOL     OW 6750   0.872   2.455   5.033
 1275SOL    HW1 6751   0.892   2.364   5.013
 1275SOL    HW2 6752   0.869   2.459   5.129
 1275SOL     MW 6753   0.874   2.444   5.043
 1276SOL     OW 6754   2.619   4.092   1.193
 1276SOL    HW1 6755   2.676   4.157   1.153
 1276SOL    HW2 6756   2.601   4.126   1.281
 1276SOL     MW 6757   2.624   4.104   1.198
 1277SOL     OW 6758   4.764   3.083   3.901
 1277SOL    HW1 6759   4.781   3.123   3.986
 1277SOL    HW2 6760   4.788   3.150   3.837
 1277SOL     MW 6761   4.770   3.096   3.903
 1278SOL     OW 6762   0.164   4.656   1.868
 1278SOL    HW1 6763   0.085   4.694   1.908
 1278SOL    HW2 6764   0.235   4.715   1.894
 1278SOL     MW 6765   0.163   4.668   1.877
 1279SOL     OW 6766   1.327   5.309   3.526
 1279SOL    HW1 6767   1.388   5.280   3.593
 1279SOL    HW2 6768   1.253   5.345   3.574
 1279SOL     MW 6769   1.325   5.310   3.541
 1280SOL     OW 6770   0.035   5.286   0.505
 1280SOL    HW1 6771   0.096   5.237   0.450
 1280SOL    HW2 6772   0.083   5.366   0.528
 1280SOL     MW 6773   0.049   5.290   0.502
 1281SOL     OW 6774   3.443   2.339   1.219
 1281SOL    HW1 6775   3.382   2.386   1.163
 1281SOL    HW2 6776   3.529   2.352   1.179
 1281SOL     MW 6777   3.446   2.347   1.207
 1282SOL     OW 6778   4.521   0.056   5.606
 1282SOL    HW1 6779   4.516   0.139   5.653
 1282SOL    HW2 6780   4.586   0.005   5.654
 1282SOL     MW 6781   4.528   0.060   5.618
 1283SOL     OW 6782   1.608   1.148   1.698
 1283SOL    HW1 6783   1.530   1.109   1.738
 1283SOL    HW2 6784   1.669   1.076   1.688
 1283SOL     MW 6785   1.606   1.134   1.702
 1284SOL     OW 6786   1.828   5.459   3.341
 1284SOL    HW1 6787   1.738   5.489   3.355
 1284SOL    HW2 6788   1.873   5.535   3.305
 1284SOL     MW 6789   1.822   5.473   3.338
 1285SOL     OW 6790   0.304   0.894   0.143
 1285SOL    HW1 6791   0.307   0.985   0.115
 1285SOL    HW2 6792   0.334   0.844   0.066
 1285SOL     MW 6793   0.309   0.899   0.129
 1286SOL     OW 6794   5.097   3.910   0.533
 1286SOL    HW1 6795   5.142   3.982   0.578
 1286SOL    HW2 6796   5.009   3.910   0.568
 1286SOL     MW 6797   5.092   3.919   0.542
 1287SOL     OW 6798   0.299   1.059   1.373
 1287SOL    HW1 6799   0.335   0.971   1.363
 1287SOL    HW2 6800   0.254   1.075   1.290
 1287SOL     MW 6801   0.298   1.050   1.361
 1288SOL     OW 6802   2.399   3.607   1.014
 1288SOL    HW1 6803   2.485   3.593   1.052
 1288SOL    HW2 6804   2.395   3.701   0.998
 1288SOL     MW 6805   2.410   3.617   1.016
 1289SOL     OW 6806   5.762   1.762   3.836
 1289SOL    HW1 6807   5.730   1.774   3.925
 1289SOL    HW2 6808   5.685   1.736   3.785
 1289SOL     MW 6809   5.748   1.760   3.841
 1290SOL     OW 6810   5.976   2.619   0.755
 1290SOL    HW1 6811   6.055   2.669   0.776
 1290SOL    HW2 6812   5.956   2.643   0.665
 1290SOL     MW 6813   5.983   2.629   0.747
 1291SOL     OW 6814   4.194   2.873   4.286
 1291SOL    HW1 6815   4.111   2.873   4.333
 1291SOL    HW2 6816   4.179   2.930   4.211
 1291SOL     MW 6817   4.181   2.880   4.283
 1292SOL     OW 6818   2.157   1.696   0.731
 1292SOL    HW1 6819   2.143   1.608   0.695
 1292SOL    HW2 6820   2.153   1.684   0.825
 1292SOL     MW 6821   2.155   1.683   0.738
 1293SOL     OW 6822   5.901   2.429   4.489
 1293SOL    HW1 6823   5.875   2.406   4.578
 1293SOL    HW2 6824   5.964   2.362   4.463
 1293SOL     MW 6825   5.906   2.418   4.497
 1294SOL     OW 6826   0.220   4.839   2.518
 1294SOL    HW1 6827   0.208   4.775   2.446
 1294SOL    HW2 6828   0.313   4.836   2.538
 1294SOL     MW 6829   0.230   4.830   2.511
 1295SOL     OW 6830   4.776   1.982   4.655
 1295SOL    HW1 6831   4.700   1.934   4.690
 1295SOL    HW2 6832   4.748   2.073   4.654
 1295SOL     MW 6833   4.762   1.988   4.659
 1296SOL     OW 6834   1.286   2.571   2.793
 1296SOL    HW1 6835   1.297   2.649   2.848
 1296SOL    HW2 6836   1.247   2.605   2.712
 1296SOL     MW 6837   1.282   2.585   2.789
 1297SOL     OW 6838   5.763   4.416   0.929
 1297SOL    HW1 6839   5.852   4.415   0.962
 1297SOL    HW2 6840   5.719   4.484   0.981
 1297SOL     MW 6841   5.768   4.425   0.939
 1298SOL     OW 6842   0.704   5.966   5.408
 1298SOL    HW1 6843   0.733   5.919   5.486
 1298SOL    HW2 6844   0.750   6.050   5.412
 1298SOL     MW 6845   0.713   5.971   5.418
 1299SOL     OW 6846   4.218   3.430   5.191
 1299SOL    HW1 6847   4.256   3.474   5.267
 1299SOL    HW2 6848   4.279   3.449   5.120
 1299SOL     MW 6849   4.231   3.438   5.192
 1300SOL     OW 6850   5.303   1.856   0.453
 1300SOL    HW1 6851   5.241   1.902   0.509
 1300SOL    HW2 6852   5.387   1.865   0.497
 1300SOL     MW 6853   5.306   1.863   0.465
 1301SOL     OW 6854   4.387   4.605   3.792
 1301SOL    HW1 6855   4.409   4.533   3.850
 1301SOL    HW2 6856   4.465   4.618   3.738
 1301SOL     MW 6857   4.400   4.598   3.792
 1302SOL     OW 6858   3.466   4.644   1.245
 1302SOL    HW1 6859   3.558   4.618   1.247
 1302SOL    HW2 6860   3.440   4.643   1.339
 1302SOL     MW 6861   3.474   4.640   1.257
 1303SOL     OW 6862   5.605   1.433   4.703
 1303SOL    HW1 6863   5.604   1.529   4.712
 1303SOL    HW2 6864   5.643   1.418   4.617
 1303SOL     MW 6865   5.610   1.444   4.693
 1304SOL     OW 6866   5.443   5.169   4.389
 1304SOL    HW1 6867   5.485   5.151   4.304
 1304SOL    HW2 6868   5.431   5.083   4.429
 1304SOL     MW 6869   5.447   5.156   4.383
 1305SOL     OW 6870   5.898   5.242   1.691
 1305SOL    HW1 6871   5.883   5.274   1.781
 1305SOL    HW2 6872   5.970   5.295   1.658
 1305SOL     MW 6873   5.905   5.253   1.698
 1306SOL     OW 6874   3.915   6.005   4.906
 1306SOL    HW1 6875   3.966   5.995   4.986
 1306SOL    HW2 6876   3.865   6.085   4.919
 1306SOL     MW 6877   3.915   6.014   4.918
 1307SOL     OW 6878   2.885   0.336   3.077
 1307SOL    HW1 6879   2.955   0.393   3.044
 1307SOL    HW2 6880   2.864   0.278   3.004
 1307SOL     MW 6881   2.891   0.336   3.064
 1308SOL     OW 6882   5.654   0.155   1.608
 1308SOL    HW1 6883   5.733   0.156   1.663
 1308SOL    HW2 6884   5.681   0.112   1.528
 1308SOL     MW 6885   5.667   0.150   1.606
 1309SOL     OW 6886   1.034   3.299   3.179
 1309SOL    HW1 6887   1.025   3.311   3.273
 1309SOL    HW2 6888   1.088   3.373   3.150
 1309SOL     MW 6889   1.040   3.310   3.187
 1310SOL     OW 6890   0.063   1.340   0.889
 1310SOL    HW1 6891   0.040   1.258   0.934
 1310SOL    HW2 6892  -0.021   1.377   0.861
 1310SOL     MW 6893   0.050   1.334   0.891
 1311SOL     OW 6894   4.610   4.792   5.880
 1311SOL    HW1 6895   4.690   4.796   5.827
 1311SOL    HW2 6896   4.583   4.701   5.876
 1311SOL     MW 6897   4.617   4.781   5.872
 1312SOL     OW 6898   1.068   2.473   5.433
 1312SOL    HW1 6899   0.985   2.432   5.409
 1312SOL    HW2 6900   1.080   2.450   5.525
 1312SOL     MW 6901   1.059   2.464   5.442
 1313SOL     OW 6902   0.392   5.356   3.570
 1313SOL    HW1 6903   0.411   5.445   3.541
 1313SOL    HW2 6904   0.402   5.302   3.492
 1313SOL     MW 6905   0.396   5.360   3.556
 1314SOL     OW 6906   1.743   0.322   5.445
 1314SOL    HW1 6907   1.671   0.383   5.430
 1314SOL    HW2 6908   1.793   0.325   5.363
 1314SOL     MW 6909   1.740   0.330   5.432
 1315SOL     OW 6910   1.287   2.389   5.253
 1315SOL    HW1 6911   1.328   2.471   5.280
 1315SOL    HW2 6912   1.201   2.391   5.295
 1315SOL     MW 6913   1.281   2.400   5.262
 1316SOL     OW 6914   4.382   1.739   3.480
 1316SOL    HW1 6915   4.443   1.686   3.532
 1316SOL    HW2 6916   4.393   1.707   3.391
 1316SOL     MW 6917   4.391   1.728   3.476
 1317SOL     OW 6918   1.948   0.311   2.712
 1317SOL    HW1 6919   1.953   0.405   2.697
 1317SOL    HW2 6920   2.019   0.293   2.773
 1317SOL     MW 6921   1.957   0.321   2.718
 1318SOL     OW 6922   5.123   3.856   2.130
 1318SOL    HW1 6923   5.169   3.821   2.208
 1318SOL    HW2 6924   5.064   3.786   2.104
 1318SOL     MW 6925   5.122   3.842   2.137
 1319SOL     OW 6926   6.023   2.098   2.544
 1319SOL    HW1 6927   6.104   2.138   2.511
 1319SOL    HW2 6928   6.015   2.130   2.633
 1319SOL     MW 6929   6.033   2.107   2.551
 1320SOL     OW 6930   3.842   0.027   6.009
 1320SOL    HW1 6931   3.830   0.121   6.001
 1320SOL    HW2 6932   3.785  -0.010   5.942
 1320SOL     MW 6933   3.833   0.034   5.999
 1321SOL     OW 6934   2.633   0.767   4.475
 1321SOL    HW1 6935   2.608   0.847   4.522
 1321SOL    HW2 6936   2.704   0.730   4.527
 1321SOL     MW 6937   2.639   0.773   4.488
 1322SOL     OW 6938   3.834   5.193   5.515
 1322SOL    HW1 6939   3.840   5.286   5.494
 1322SOL    HW2 6940   3.923   5.160   5.502
 1322SOL     MW 6941   3.847   5.201   5.511
 1323SOL     OW 6942   5.401   3.997   0.467
 1323SOL    HW1 6943   5.324   3.999   0.408
 1323SOL    HW2 6944   5.379   3.932   0.533
 1323SOL     MW 6945   5.388   3.989   0.467
 1324SOL     OW 6946   5.738   4.364   3.175
 1324SOL    HW1 6947   5.826   4.325   3.174
 1324SOL    HW2 6948   5.720   4.377   3.268
 1324SOL     MW 6949   5.747   4.360   3.187
 1325SOL     OW 6950   2.072   3.196   1.929
 1325SOL    HW1 6951   2.038   3.282   1.906
 1325SOL    HW2 6952   2.098   3.206   2.021
 1325SOL     MW 6953   2.071   3.209   1.939
 1326SOL     OW 6954   5.431   0.878   2.599
 1326SOL    HW1 6955   5.483   0.934   2.542
 1326SOL    HW2 6956   5.340   0.902   2.581
 1326SOL     MW 6957   5.426   0.888   2.589
 1327SOL     OW 6958   4.527   3.135   3.063
 1327SOL    HW1 6959   4.616   3.157   3.089
 1327SOL    HW2 6960   4.472   3.164   3.136
 1327SOL     MW 6961   4.531   3.141   3.075
 1328SOL     OW 6962   3.765   2.312   5.553
 1328SOL    HW1 6963   3.669   2.322   5.553
 1328SOL    HW2 6964   3.796   2.385   5.607
 1328SOL     MW 6965   3.756   2.323   5.560
 1329SOL     OW 6966   0.069   4.012   4.607
 1329SOL    HW1 6967   0.000   4.009   4.674
 1329SOL    HW2 6968   0.064   3.926   4.564
 1329SOL     MW 6969   0.059   4.001   4.610
 1330SOL     OW 6970   4.141   5.941   1.063
 1330SOL    HW1 6971   4.196   5.895   1.000
 1330SOL    HW2 6972   4.098   6.010   1.012
 1330SOL     MW 6973   4.143   5.944   1.047
 1331SOL     OW 6974   4.620   3.261   5.157
 1331SOL    HW1 6975   4.629   3.239   5.250
 1331SOL    HW2 6976   4.645   3.180   5.112
 1331SOL     MW 6977   4.625   3.248   5.164
 1332SOL     OW 6978   2.437   4.104   5.677
 1332SOL    HW1 6979   2.348   4.099   5.641
 1332SOL    HW2 6980   2.425   4.122   5.770
 1332SOL     MW 6981   2.424   4.105   5.684
 1333SOL     OW 6982   1.222   5.526   2.733
 1333SOL    HW1 6983   1.128   5.514   2.719
 1333SOL    HW2 6984   1.260   5.527   2.644
 1333SOL     MW 6985   1.215   5.525   2.720
 1334SOL     OW 6986   3.191   0.302   4.544
 1334SOL    HW1 6987   3.265   0.333   4.597
 1334SOL    HW2 6988   3.179   0.211   4.570
 1334SOL     MW 6989   3.199   0.295   4.554
 1335SOL     OW 6990   1.484   1.057   4.418
 1335SOL    HW1 6991   1.449   0.988   4.476
 1335SOL    HW2 6992   1.428   1.053   4.340
 1335SOL     MW 6993   1.472   1.047   4.415
 1336SOL     OW 6994   3.027   4.484   3.115
 1336SOL    HW1 6995   3.062   4.399   3.139
 1336SOL    HW2 6996   3.084   4.514   3.044
 1336SOL     MW 6997   3.039   4.477   3.109
 1337SOL     OW 6998   2.159   3.683   0.420
 1337SOL    HW1 6999   2.142   3.741   0.346
 1337SOL    HW2 7000   2.252   3.662   0.412
 1337SOL     MW 7001   2.169   3.687   0.410
 1338SOL     OW 7002   3.514   5.943   4.064
 1338SOL    HW1 7003   3.433   5.993   4.055
 1338SOL    HW2 7004   3.542   5.925   3.974
 1338SOL     MW 7005   3.507   5.947   4.051
 1339SOL     OW 7006   0.716   2.005   0.686
 1339SOL    HW1 7007   0.664   1.984   0.764
 1339SOL    HW2 7008   0.673   2.081   0.648
 1339SOL     MW 7009   0.704   2.012   0.691
 1340SOL     OW 7010   0.291   0.734   0.707
 1340SOL    HW1 7011   0.383   0.738   0.733
 1340SOL    HW2 7012   0.280   0.647   0.670
 1340SOL     MW 7013   0.301   0.724   0.707
 1341SOL     OW 7014   1.160   4.159   5.606
 1341SOL    HW1 7015   1.168   4.209   5.688
 1341SOL    HW2 7016   1.229   4.093   5.612
 1341SOL     MW 7017   1.170   4.157   5.618
 1342SOL     OW 7018   0.017   2.319   0.651
 1342SOL    HW1 7019   0.044   2.235   0.615
 1342SOL    HW2 7020  -0.066   2.302   0.696
 1342SOL     MW 7021   0.010   2.306   0.653
 1343SOL     OW 7022   0.748   2.492   0.755
 1343SOL    HW1 7023   0.779   2.497   0.846
 1343SOL    HW2 7024   0.806   2.428   0.714
 1343SOL     MW 7025   0.760   2.485   0.762
 1344SOL     OW 7026   0.505   2.166   0.160
 1344SOL    HW1 7027   0.591   2.127   0.175
 1344SOL    HW2 7028   0.523   2.250   0.118
 1344SOL     MW 7029   0.518   2.172   0.157
 1345SOL     OW 7030   2.355   2.492   0.870
 1345SOL    HW1 7031   2.385   2.425   0.809
 1345SOL    HW2 7032   2.314   2.444   0.943
 1345SOL     MW 7033   2.353   2.477   0.872
 1346SOL     OW 7034   2.361   0.416   3.824
 1346SOL    HW1 7035   2.322   0.346   3.877
 1346SOL    HW2 7036   2.287   0.461   3.784
 1346SOL     MW 7037   2.347   0.413   3.826
 1347SOL     OW 7038   2.200   3.352   4.208
 1347SOL    HW1 7039   2.266   3.382   4.271
 1347SOL    HW2 7040   2.168   3.269   4.244
 1347SOL     MW 7041   2.205   3.345   4.220
 1348SOL     OW 7042   3.047   3.950   6.076
 1348SOL    HW1 7043   3.109   3.944   6.003
 1348SOL    HW2 7044   3.101   3.977   6.150
 1348SOL     MW 7045   3.062   3.952   6.076
 1349SOL     OW 7046   0.180   2.458   3.534
 1349SOL    HW1 7047   0.112   2.448   3.467
 1349SOL    HW2 7048   0.138   2.432   3.616
 1349SOL     MW 7049   0.166   2.453   3.536
 1350SOL     OW 7050   0.882   5.734   3.927
 1350SOL    HW1 7051   0.912   5.651   3.964
 1350SOL    HW2 7052   0.789   5.738   3.949
 1350SOL     MW 7053   0.874   5.724   3.935
 1351SOL     OW 7054   3.135   3.473   5.598
 1351SOL    HW1 7055   3.049   3.481   5.641
 1351SOL    HW2 7056   3.146   3.379   5.585
 1351SOL     MW 7057   3.125   3.462   5.602
 1352SOL     OW 7058   4.198   5.594   1.929
 1352SOL    HW1 7059   4.209   5.617   1.837
 1352SOL    HW2 7060   4.213   5.675   1.978
 1352SOL     MW 7061   4.201   5.607   1.924
 1353SOL     OW 7062   1.990   4.751   2.028
 1353SOL    HW1 7063   1.956   4.689   2.092
 1353SOL    HW2 7064   1.941   4.733   1.948
 1353SOL     MW 7065   1.980   4.741   2.026
 1354SOL     OW 7066   5.960   2.944   5.692
 1354SOL    HW1 7067   5.925   2.935   5.604
 1354SOL    HW2 7068   6.037   2.888   5.693
 1354SOL     MW 7069   5.965   2.936   5.681
 1355SOL     OW 7070   0.563   0.297   4.799
 1355SOL    HW1 7071   0.550   0.230   4.732
 1355SOL    HW2 7072   0.521   0.375   4.764
 1355SOL     MW 7073   0.556   0.298   4.786
 1356SOL     OW 7074   5.928   4.830   1.644
 1356SOL    HW1 7075   6.007   4.881   1.623
 1356SOL    HW2 7076   5.858   4.874   1.596
 1356SOL     MW 7077   5.929   4.842   1.634
 1357SOL     OW 7078   6.034   5.318   2.864
 1357SOL    HW1 7079   5.945   5.299   2.835
 1357SOL    HW2 7080   6.040   5.276   2.950
 1357SOL     MW 7081   6.023   5.310   2.872
 1358SOL     OW 7082   2.907   0.725   1.467
 1358SOL    HW1 7083   2.952   0.658   1.519
 1358SOL    HW2 7084   2.978   0.777   1.429
 1358SOL     MW 7085   2.922   0.723   1.469
 1359SOL     OW 7086   4.634   2.896   5.198
 1359SOL    HW1 7087   4.718   2.925   5.235
 1359SOL    HW2 7088   4.622   2.807   5.232
 1359SOL     MW 7089   4.643   2.888   5.207
 1360SOL     OW 7090   0.940   2.769   5.585
 1360SOL    HW1 7091   0.882   2.700   5.615
 1360SOL    HW2 7092   0.988   2.730   5.512
 1360SOL     MW 7093   0.939   2.755   5.580
 1361SOL     OW 7094   4.923   3.141   1.413
 1361SOL    HW1 7095   5.018   3.138   1.410
 1361SOL    HW2 7096   4.899   3.077   1.481
 1361SOL     MW 7097   4.932   3.133   1.422
 1362SOL     OW 7098   4.974   5.434   2.455
 1362SOL    HW1 7099   5.055   5.394   2.424
 1362SOL    HW2 7100   4.906   5.405   2.394
 1362SOL     MW 7101   4.975   5.425   2.443
 1363SOL     OW 7102   5.207   6.073   5.178
 1363SOL    HW1 7103   5.198   6.055   5.085
 1363SOL    HW2 7104   5.118   6.077   5.211
 1363SOL     MW 7105   5.195   6.071   5.170
 1364SOL     OW 7106   1.870   2.022   4.217
 1364SOL    HW1 7107   1.909   2.060   4.296
 1364SOL    HW2 7108   1.851   1.931   4.241
 1364SOL     MW 7109   1.873   2.015   4.230
 1365SOL     OW 7110   1.066   1.104   2.591
 1365SOL    HW1 7111   1.052   1.192   2.627
 1365SOL    HW2 7112   0.979   1.065   2.588
 1365SOL     MW 7113   1.053   1.110   2.595
 1366SOL     OW 7114   5.123   3.580   5.632
 1366SOL    HW1 7115   5.208   3.594   5.589
 1366SOL    HW2 7116   5.072   3.531   5.569
 1366SOL     MW 7117   5.127   3.576   5.618
 1367SOL     OW 7118   1.883   6.113   2.337
 1367SOL    HW1 7119   1.902   6.065   2.257
 1367SOL    HW2 7120   1.939   6.191   2.332
 1367SOL     MW 7121   1.893   6.117   2.325
 1368SOL     OW 7122   3.518   0.224   3.404
 1368SOL    HW1 7123   3.556   0.216   3.317
 1368SOL    HW2 7124   3.594   0.231   3.463
 1368SOL     MW 7125   3.533   0.224   3.401
 1369SOL     OW 7126   3.220   5.144   2.818
 1369SOL    HW1 7127   3.181   5.067   2.860
 1369SOL    HW2 7128   3.223   5.121   2.725
 1369SOL     MW 7129   3.216   5.131   2.811
 1370SOL     OW 7130   2.994   3.627   5.168
 1370SOL    HW1 7131   3.017   3.551   5.114
 1370SOL    HW2 7132   3.055   3.623   5.242
 1370SOL     MW 7133   3.005   3.617   5.171
 1371SOL     OW 7134   4.304   1.656   5.365
 1371SOL    HW1 7135   4.378   1.614   5.323
 1371SOL    HW2 7136   4.249   1.584   5.396
 1371SOL     MW 7137   4.306   1.641   5.363
 1372SOL     OW 7138   4.645   1.015   3.426
 1372SOL    HW1 7139   4.584   1.083   3.454
 1372SOL    HW2 7140   4.731   1.048   3.452
 1372SOL     MW 7141   4.648   1.028   3.433
 1373SOL     OW 7142   6.032   4.178   2.703
 1373SOL    HW1 7143   6.108   4.236   2.711
 1373SOL    HW2 7144   5.969   4.228   2.651
 1373SOL     MW 7145   6.033   4.192   2.697
 1374SOL     OW 7146   2.575   4.473   5.265
 1374SOL    HW1 7147   2.578   4.458   5.171
 1374SOL    HW2 7148   2.653   4.526   5.284
 1374SOL     MW 7149   2.586   4.477   5.256
 1375SOL     OW 7150   4.397   0.792   5.293
 1375SOL    HW1 7151   4.318   0.814   5.342
 1375SOL    HW2 7152   4.376   0.814   5.202
 1375SOL     MW 7153   4.385   0.798   5.288
 1376SOL     OW 7154   1.993   4.151   0.724
 1376SOL    HW1 7155   1.974   4.158   0.818
 1376SOL    HW2 7156   1.980   4.240   0.689
 1376SOL     MW 7157   1.989   4.163   0.731
 1377SOL     OW 7158   6.032   4.855   1.151
 1377SOL    HW1 7159   6.021   4.760   1.151
 1377SOL    HW2 7160   6.027   4.880   1.059
 1377SOL     MW 7161   6.030   4.846   1.139
 1378SOL     OW 7162   0.783   5.598   0.743
 1378SOL    HW1 7163   0.852   5.634   0.799
 1378SOL    HW2 7164   0.808   5.506   0.731
 1378SOL     MW 7165   0.795   5.590   0.748
 1379SOL     OW 7166   4.039   0.341   0.122
 1379SOL    HW1 7167   4.093   0.415   0.149
 1379SOL    HW2 7168   3.950   0.366   0.146
 1379SOL     MW 7169   4.035   0.353   0.129
 1380SOL     OW 7170   0.993   1.995   3.770
 1380SOL    HW1 7171   0.951   1.973   3.853
 1380SOL    HW2 7172   1.087   2.000   3.791
 1380SOL     MW 7173   1.000   1.993   3.783
 1381SOL     OW 7174   1.557   5.356   1.752
 1381SOL    HW1 7175   1.574   5.352   1.847
 1381SOL    HW2 7176   1.603   5.434   1.724
 1381SOL     MW 7177   1.565   5.366   1.762
 1382SOL     OW 7178   5.982   5.326   0.729
 1382SOL    HW1 7179   5.906   5.269   0.741
 1382SOL    HW2 7180   6.030   5.286   0.656
 1382SOL     MW 7181   5.979   5.314   0.721
 1383SOL     OW 7182   5.132   1.825   3.140
 1383SOL    HW1 7183   5.177   1.909   3.134
 1383SOL    HW2 7184   5.039   1.847   3.142
 1383SOL     MW 7185   5.126   1.838   3.139
 1384SOL     OW 7186   5.327   2.607   5.864
 1384SOL    HW1 7187   5.288   2.521   5.877
 1384SOL    HW2 7188   5.348   2.638   5.952
 1384SOL     MW 7189   5.324   2.600   5.877
 1385SOL     OW 7190   5.807   0.227   1.832
 1385SOL    HW1 7191   5.724   0.273   1.849
 1385SOL    HW2 7192   5.875   0.289   1.861
 1385SOL     MW 7193   5.805   0.241   1.837
 1386SOL     OW 7194   2.959   0.573   0.691
 1386SOL    HW1 7195   3.017   0.506   0.726
 1386SOL    HW2 7196   2.898   0.592   0.762
 1386SOL     MW 7197   2.958   0.567   0.705
 1387SOL     OW 7198   0.664   2.857   4.133
 1387SOL    HW1 7199   0.732   2.887   4.073
 1387SOL    HW2 7200   0.711   2.809   4.201
 1387SOL     MW 7201   0.679   2.855   4.134
 1388SOL     OW 7202   1.010   0.504   2.118
 1388SOL    HW1 7203   0.974   0.432   2.066
 1388SOL    HW2 7204   1.103   0.504   2.099
 1388SOL     MW 7205   1.017   0.495   2.110
 1389SOL     OW 7206   0.202   1.385   5.706
 1389SOL    HW1 7207   0.233   1.348   5.623
 1389SOL    HW2 7208   0.118   1.425   5.686
 1389SOL     MW 7209   0.196   1.386   5.693
 1390SOL     OW 7210   1.686   4.845   5.428
 1390SOL    HW1 7211   1.612   4.901   5.403
 1390SOL    HW2 7212   1.758   4.906   5.445
 1390SOL     MW 7213   1.686   4.860   5.427
 1391SOL     OW 7214   2.689   5.684   4.046
 1391SOL    HW1 7215   2.633   5.753   4.082
 1391SOL    HW2 7216   2.635   5.606   4.047
 1391SOL     MW 7217   2.675   5.683   4.051
 1392SOL     OW 7218   3.649   0.040   1.983
 1392SOL    HW1 7219   3.562   0.002   1.969
 1392SOL    HW2 7220   3.638   0.098   2.058
 1392SOL     MW 7221   3.636   0.043   1.990
 1393SOL     OW 7222   4.382   5.769   5.840
 1393SOL    HW1 7223   4.465   5.751   5.797
 1393SOL    HW2 7224   4.348   5.846   5.796
 1393SOL     MW 7225   4.388   5.776   5.829
 1394SOL     OW 7226   0.045   3.682   3.744
 1394SOL    HW1 7227   0.134   3.716   3.756
 1394SOL    HW2 7228   0.032   3.624   3.819
 1394SOL     MW 7229   0.055   3.679   3.755
 1395SOL     OW 7230   1.429   3.111   4.896
 1395SOL    HW1 7231   1.383   3.040   4.940
 1395SOL    HW2 7232   1.383   3.190   4.923
 1395SOL     MW 7233   1.417   3.112   4.905
 1396SOL     OW 7234   4.031   1.269   0.627
 1396SOL    HW1 7235   4.064   1.358   0.616
 1396SOL    HW2 7236   4.106   1.213   0.606
 1396SOL     MW 7237   4.045   1.273   0.623
 1397SOL     OW 7238   0.161   3.823   5.198
 1397SOL    HW1 7239   0.242   3.776   5.215
 1397SOL    HW2 7240   0.188   3.915   5.191
 1397SOL     MW 7241   0.175   3.829   5.199
 1398SOL     OW 7242   4.327   3.762   5.614
 1398SOL    HW1 7243   4.237   3.778   5.586
 1398SOL    HW2 7244   4.319   3.734   5.705
 1398SOL     MW 7245   4.315   3.760   5.622
 1399SOL     OW 7246   1.326   4.878   5.141
 1399SOL    HW1 7247   1.417   4.851   5.131
 1399SOL    HW2 7248   1.330   4.969   5.169
 1399SOL     MW 7249   1.338   4.886   5.144
 1400SOL     OW 7250   1.278   0.946   2.697
 1400SOL    HW1 7251   1.222   1.021   2.677
 1400SOL    HW2 7252   1.229   0.870   2.665
 1400SOL     MW 7253   1.265   0.945   2.691
 1401SOL     OW 7254   1.513   3.261   0.861
 1401SOL    HW1 7255   1.549   3.306   0.938
 1401SOL    HW2 7256   1.587   3.211   0.825
 1401SOL     MW 7257   1.527   3.261   0.866
 1402SOL     OW 7258   1.816   1.298   3.670
 1402SOL    HW1 7259   1.821   1.202   3.668
 1402SOL    HW2 7260   1.899   1.327   3.634
 1402SOL     MW 7261   1.827   1.289   3.665
 1403SOL     OW 7262   5.799   3.457   3.792
 1403SOL    HW1 7263   5.865   3.523   3.815
 1403SOL    HW2 7264   5.839   3.407   3.721
 1403SOL     MW 7265   5.813   3.459   3.786
 1404SOL     OW 7266   3.358   3.034   1.066
 1404SOL    HW1 7267   3.348   2.996   0.979
 1404SOL    HW2 7268   3.358   3.129   1.049
 1404SOL     MW 7269   3.356   3.042   1.052
 1405SOL     OW 7270   1.836   4.392   0.366
 1405SOL    HW1 7271   1.868   4.416   0.278
 1405SOL    HW2 7272   1.778   4.464   0.391
 1405SOL     MW 7273   1.833   4.404   0.359
 1406SOL     OW 7274   0.955   1.288   5.332
 1406SOL    HW1 7275   1.002   1.339   5.398
 1406SOL    HW2 7276   0.975   1.197   5.352
 1406SOL     MW 7277   0.964   1.283   5.343
 1407SOL     OW 7278   1.339   5.160   1.884
 1407SOL    HW1 7279   1.266   5.197   1.934
 1407SOL    HW2 7280   1.344   5.213   1.804
 1407SOL     MW 7281   1.330   5.171   1.880
 1408SOL     OW 7282   5.171   4.051   4.352
 1408SOL    HW1 7283   5.139   4.007   4.274
 1408SOL    HW2 7284   5.159   3.987   4.422
 1408SOL     MW 7285   5.165   4.037   4.351
 1409SOL     OW 7286   0.393   0.725   0.363
 1409SOL    HW1 7287   0.399   0.775   0.443
 1409SOL    HW2 7288   0.369   0.789   0.295
 1409SOL     MW 7289   0.391   0.740   0.365
 1410SOL     OW 7290   0.112   0.063   0.308
 1410SOL    HW1 7291   0.118   0.067   0.403
 1410SOL    HW2 7292   0.085  -0.027   0.290
 1410SOL     MW 7293   0.109   0.052   0.318
 1411SOL     OW 7294   1.595   4.903   2.526
 1411SOL    HW1 7295   1.589   4.943   2.439
 1411SOL    HW2 7296   1.668   4.950   2.568
 1411SOL     MW 7297   1.604   4.914   2.521
 1412SOL     OW 7298   2.106   0.250   4.670
 1412SOL    HW1 7299   2.028   0.226   4.719
 1412SOL    HW2 7300   2.092   0.342   4.646
 1412SOL     MW 7301   2.094   0.259   4.673
 1413SOL     OW 7302   4.110   1.902   1.089
 1413SOL    HW1 7303   4.103   1.838   1.158
 1413SOL    HW2 7304   4.081   1.984   1.127
 1413SOL     MW 7305   4.106   1.904   1.103
 1414SOL     OW 7306   1.450   2.302   0.637
 1414SOL    HW1 7307   1.461   2.393   0.611
 1414SOL    HW2 7308   1.378   2.304   0.700
 1414SOL     MW 7309   1.442   2.314   0.641
 1415SOL     OW 7310   4.120   3.017   0.804
 1415SOL    HW1 7311   4.096   2.964   0.727
 1415SOL    HW2 7312   4.210   3.044   0.785
 1415SOL     MW 7313   4.128   3.014   0.792
 1416SOL     OW 7314   4.320   3.067   1.130
 1416SOL    HW1 7315   4.247   3.012   1.155
 1416SOL    HW2 7316   4.281   3.135   1.073
 1416SOL     MW 7317   4.306   3.069   1.125
 1417SOL     OW 7318   4.144   1.582   2.617
 1417SOL    HW1 7319   4.090   1.572   2.696
 1417SOL    HW2 7320   4.232   1.556   2.646
 1417SOL     MW 7321   4.148   1.577   2.631
 1418SOL     OW 7322   5.200   5.701   3.244
 1418SOL    HW1 7323   5.262   5.636   3.211
 1418SOL    HW2 7324   5.143   5.720   3.169
 1418SOL     MW 7325   5.200   5.695   3.230
 1419SOL     OW 7326   5.091   4.893   5.912
 1419SOL    HW1 7327   5.031   4.932   5.847
 1419SOL    HW2 7328   5.178   4.923   5.886
 1419SOL     MW 7329   5.094   4.902   5.900
 1420SOL     OW 7330   4.792   1.125   2.829
 1420SOL    HW1 7331   4.737   1.160   2.759
 1420SOL    HW2 7332   4.751   1.157   2.910
 1420SOL     MW 7333   4.779   1.134   2.830
 1421SOL     OW 7334   1.153   1.708   0.260
 1421SOL    HW1 7335   1.186   1.619   0.276
 1421SOL    HW2 7336   1.081   1.696   0.200
 1421SOL     MW 7337   1.148   1.695   0.255
 1422SOL     OW 7338   4.586   1.100   0.797
 1422SOL    HW1 7339   4.594   1.058   0.882
 1422SOL    HW2 7340   4.529   1.176   0.813
 1422SOL     MW 7341   4.580   1.104   0.809
 1423SOL     OW 7342   3.852   3.736   0.747
 1423SOL    HW1 7343   3.932   3.747   0.799
 1423SOL    HW2 7344   3.840   3.641   0.743
 1423SOL     MW 7345   3.861   3.725   0.754
 1424SOL     OW 7346   0.865   5.259   5.484
 1424SOL    HW1 7347   0.777   5.273   5.450
 1424SOL    HW2 7348   0.922   5.299   5.419
 1424SOL     MW 7349   0.861   5.266   5.471
 1425SOL     OW 7350   4.066   5.941   2.769
 1425SOL    HW1 7351   4.132   5.928   2.701
 1425SOL    HW2 7352   4.065   5.859   2.818
 1425SOL     MW 7353   4.074   5.929   2.767
 1426SOL     OW 7354   1.225   1.749   1.634
 1426SOL    HW1 7355   1.129   1.746   1.632
 1426SOL    HW2 7356   1.251   1.661   1.660
 1426SOL     MW 7357   1.216   1.737   1.637
 1427SOL     OW 7358   0.192   3.948   4.865
 1427SOL    HW1 7359   0.175   4.034   4.902
 1427SOL    HW2 7360   0.193   3.963   4.770
 1427SOL     MW 7361   0.190   3.961   4.857
 1428SOL     OW 7362   5.098   4.674   0.691
 1428SOL    HW1 7363   5.024   4.733   0.707
 1428SOL    HW2 7364   5.138   4.662   0.776
 1428SOL     MW 7365   5.093   4.680   0.703
 1429SOL     OW 7366   4.816   2.051   1.988
 1429SOL    HW1 7367   4.817   2.033   1.894
 1429SOL    HW2 7368   4.724   2.070   2.007
 1429SOL     MW 7369   4.805   2.051   1.979
 1430SOL     OW 7370   4.828   3.213   3.638
 1430SOL    HW1 7371   4.912   3.200   3.594
 1430SOL    HW2 7372   4.775   3.259   3.574
 1430SOL     MW 7373   4.832   3.217   3.624
 1431SOL     OW 7374   4.630   2.602   4.366
 1431SOL    HW1 7375   4.590   2.626   4.450
 1431SOL    HW2 7376   4.698   2.538   4.390
 1431SOL     MW 7377   4.634   2.597   4.380
 1432SOL     OW 7378   0.427   3.851   4.419
 1432SOL    HW1 7379   0.447   3.831   4.511
 1432SOL    HW2 7380   0.489   3.797   4.370
 1432SOL     MW 7381   0.438   3.842   4.425
 1433SOL     OW 7382   2.158   4.497   5.258
 1433SOL    HW1 7383   2.140   4.552   5.334
 1433SOL    HW2 7384   2.147   4.407   5.289
 1433SOL     MW 7385   2.155   4.493   5.271
 1434SOL     OW 7386   4.070   1.525   1.601
 1434SOL    HW1 7387   3.979   1.547   1.580
 1434SOL    HW2 7388   4.101   1.476   1.526
 1434SOL     MW 7389   4.062   1.522   1.589
 1435SOL     OW 7390   4.316   1.044   1.533
 1435SOL    HW1 7391   4.278   0.994   1.462
 1435SOL    HW2 7392   4.249   1.045   1.601
 1435SOL     MW 7393   4.303   1.038   1.533
 1436SOL     OW 7394   4.021   5.600   0.386
 1436SOL    HW1 7395   4.097   5.547   0.411
 1436SOL    HW2 7396   4.049   5.646   0.307
 1436SOL     MW 7397   4.035   5.599   0.379
 1437SOL     OW 7398   5.034   1.986   4.255
 1437SOL    HW1 7399   5.026   2.036   4.336
 1437SOL    HW2 7400   5.089   2.040   4.199
 1437SOL     MW 7401   5.040   2.000   4.258
 1438SOL     OW 7402   2.295   2.336   1.207
 1438SOL    HW1 7403   2.230   2.287   1.257
 1438SOL    HW2 7404   2.371   2.339   1.264
 1438SOL     MW 7405   2.296   2.330   1.221
 1439SOL     OW 7406   6.032   5.424   5.859
 1439SOL    HW1 7407   5.976   5.378   5.797
 1439SOL    HW2 7408   6.081   5.488   5.806
 1439SOL     MW 7409   6.031   5.427   5.844
 1440SOL     OW 7410   5.940   2.408   3.905
 1440SOL    HW1 7411   6.020   2.416   3.854
 1440SOL    HW2 7412   5.969   2.392   3.995
 1440SOL     MW 7413   5.954   2.407   3.910
 1441SOL     OW 7414   2.790   4.649   5.302
 1441SOL    HW1 7415   2.733   4.719   5.333
 1441SOL    HW2 7416   2.808   4.597   5.381
 1441SOL     MW 7417   2.785   4.651   5.316
 1442SOL     OW 7418   5.446   3.213   0.288
 1442SOL    HW1 7419   5.354   3.187   0.287
 1442SOL    HW2 7420   5.462   3.243   0.379
 1442SOL     MW 7421   5.437   3.214   0.300
 1443SOL     OW 7422   3.347   0.352   4.780
 1443SOL    HW1 7423   3.442   0.341   4.770
 1443SOL    HW2 7424   3.312   0.264   4.767
 1443SOL     MW 7425   3.355   0.339   4.777
 1444SOL     OW 7426   1.976   5.643   4.187
 1444SOL    HW1 7427   2.058   5.610   4.150
 1444SOL    HW2 7428   1.961   5.588   4.263
 1444SOL     MW 7429   1.985   5.631   4.192
 1445SOL     OW 7430   0.352   0.264   4.363
 1445SOL    HW1 7431   0.354   0.359   4.377
 1445SOL    HW2 7432   0.368   0.227   4.449
 1445SOL     MW 7433   0.354   0.272   4.376
 1446SOL     OW 7434   5.152   5.973   4.649
 1446SOL    HW1 7435   5.158   5.978   4.554
 1446SOL    HW2 7436   5.220   5.911   4.675
 1446SOL     MW 7437   5.161   5.966   4.640
 1447SOL     OW 7438   4.468   0.545   2.622
 1447SOL    HW1 7439   4.429   0.532   2.535
 1447SOL    HW2 7440   4.403   0.513   2.684
 1447SOL     MW 7441   4.455   0.539   2.619
 1448SOL     OW 7442   3.071   0.301   2.372
 1448SOL    HW1 7443   3.130   0.254   2.431
 1448SOL    HW2 7444   3.081   0.256   2.288
 1448SOL     MW 7445   3.080   0.289   2.368
 1449SOL     OW 7446   5.337   2.809   2.016
 1449SOL    HW1 7447   5.248   2.809   1.981
 1449SOL    HW2 7448   5.334   2.866   2.092
 1449SOL     MW 7449   5.325   2.816   2.021
 1450SOL     OW 7450   0.119   0.551   1.932
 1450SOL    HW1 7451   0.146   0.522   1.846
 1450SOL    HW2 7452   0.152   0.483   1.991
 1450SOL     MW 7453   0.127   0.538   1.929
 1451SOL     OW 7454   1.525   3.367   1.875
 1451SOL    HW1 7455   1.563   3.453   1.898
 1451SOL    HW2 7456   1.478   3.382   1.794
 1451SOL     MW 7457   1.524   3.380   1.868
 1452SOL     OW 7458   3.247   1.001   0.422
 1452SOL    HW1 7459   3.282   1.086   0.448
 1452SOL    HW2 7460   3.321   0.941   0.432
 1452SOL     MW 7461   3.261   1.004   0.427
 1453SOL     OW 7462   4.876   4.615   0.153
 1453SOL    HW1 7463   4.968   4.615   0.179
 1453SOL    HW2 7464   4.863   4.530   0.113
 1453SOL     MW 7465   4.886   4.605   0.151
 1454SOL     OW 7466   3.657   5.066   2.860
 1454SOL    HW1 7467   3.585   5.017   2.899
 1454SOL    HW2 7468   3.666   5.030   2.772
 1454SOL     MW 7469   3.649   5.055   2.853
 1455SOL     OW 7470   4.978   3.402   4.760
 1455SOL    HW1 7471   5.044   3.336   4.738
 1455SOL    HW2 7472   5.028   3.480   4.783
 1455SOL     MW 7473   4.993   3.403   4.760
 1456SOL     OW 7474   5.742   1.569   2.002
 1456SOL    HW1 7475   5.688   1.644   2.028
 1456SOL    HW2 7476   5.686   1.493   2.016
 1456SOL     MW 7477   5.728   1.569   2.007
 1457SOL     OW 7478   3.462   5.584   0.974
 1457SOL    HW1 7479   3.397   5.610   0.910
 1457SOL    HW2 7480   3.544   5.575   0.925
 1457SOL     MW 7481   3.464   5.586   0.960
 1458SOL     OW 7482   3.367   3.303   2.394
 1458SOL    HW1 7483   3.375   3.233   2.328
 1458SOL    HW2 7484   3.314   3.264   2.464
 1458SOL     MW 7485   3.361   3.289   2.394
 1459SOL     OW 7486   3.607   5.141   3.318
 1459SOL    HW1 7487   3.675   5.078   3.294
 1459SOL    HW2 7488   3.536   5.087   3.354
 1459SOL     MW 7489   3.606   5.126   3.319
 1460SOL     OW 7490   3.640   2.288   0.592
 1460SOL    HW1 7491   3.557   2.323   0.625
 1460SOL    HW2 7492   3.631   2.288   0.497
 1460SOL     MW 7493   3.628   2.292   0.585
 1461SOL     OW 7494   4.060   3.291   1.035
 1461SOL    HW1 7495   4.041   3.351   1.108
 1461SOL    HW2 7496   4.031   3.206   1.066
 1461SOL     MW 7497   4.054   3.288   1.049
 1462SOL     OW 7498   0.361   3.015   1.750
 1462SOL    HW1 7499   0.292   3.061   1.799
 1462SOL    HW2 7500   0.316   2.971   1.679
 1462SOL     MW 7501   0.346   3.016   1.748
 1463SOL     OW 7502   6.052   4.124   5.080
 1463SOL    HW1 7503   5.959   4.127   5.059
 1463SOL    HW2 7504   6.074   4.031   5.077
 1463SOL     MW 7505   6.043   4.112   5.077
 1464SOL     OW 7506   4.814   2.073   1.208
 1464SOL    HW1 7507   4.877   2.004   1.226
 1464SOL    HW2 7508   4.821   2.091   1.115
 1464SOL     MW 7509   4.823   2.067   1.198
 1465SOL     OW 7510   4.025   1.738   5.518
 1465SOL    HW1 7511   4.095   1.772   5.572
 1465SOL    HW2 7512   4.002   1.811   5.460
 1465SOL     MW 7513   4.031   1.751   5.517
 1466SOL     OW 7514   0.489   0.447   6.088
 1466SOL    HW1 7515   0.420   0.388   6.058
 1466SOL    HW2 7516   0.490   0.437   6.183
 1466SOL     MW 7517   0.481   0.439   6.096
 1467SOL     OW 7518   4.383   1.844   4.529
 1467SOL    HW1 7519   4.377   1.926   4.578
 1467SOL    HW2 7520   4.403   1.872   4.440
 1467SOL     MW 7521   4.385   1.858   4.524
 1468SOL     OW 7522   1.282   4.257   0.547
 1468SOL    HW1 7523   1.347   4.265   0.477
 1468SOL    HW2 7524   1.262   4.164   0.552
 1468SOL     MW 7525   1.288   4.246   0.540
 1469SOL     OW 7526   0.048   1.421   2.875
 1469SOL    HW1 7527   0.069   1.506   2.914
 1469SOL    HW2 7528  -0.022   1.386   2.931
 1469SOL     MW 7529   0.041   1.427   2.887
 1470SOL     OW 7530   1.686   1.851   5.527
 1470SOL    HW1 7531   1.732   1.808   5.599
 1470SOL    HW2 7532   1.704   1.796   5.451
 1470SOL     MW 7533   1.694   1.839   5.526
 1471SOL     OW 7534   3.741   4.810   1.299
 1471SOL    HW1 7535   3.789   4.891   1.318
 1471SOL    HW2 7536   3.698   4.827   1.214
 1471SOL     MW 7537   3.742   4.823   1.290
 1472SOL     OW 7538   1.367   2.320   2.779
 1472SOL    HW1 7539   1.361   2.416   2.772
 1472SOL    HW2 7540   1.355   2.302   2.872
 1472SOL     MW 7541   1.365   2.330   2.790
 1473SOL     OW 7542   4.789   0.725   3.603
 1473SOL    HW1 7543   4.726   0.737   3.532
 1473SOL    HW2 7544   4.787   0.808   3.651
 1473SOL     MW 7545   4.781   0.737   3.600
 1474SOL     OW 7546   2.171   3.767   5.418
 1474SOL    HW1 7547   2.212   3.684   5.443
 1474SOL    HW2 7548   2.090   3.770   5.469
 1474SOL     MW 7549   2.166   3.757   5.428
 1475SOL     OW 7550   4.975   5.875   0.143
 1475SOL    HW1 7551   4.905   5.813   0.120
 1475SOL    HW2 7552   4.947   5.912   0.227
 1475SOL     MW 7553   4.962   5.872   0.150
 1476SOL     OW 7554   0.652   5.179   4.277
 1476SOL    HW1 7555   0.617   5.131   4.352
 1476SOL    HW2 7556   0.602   5.260   4.274
 1476SOL     MW 7557   0.641   5.183   4.286
 1477SOL     OW 7558   5.394   1.801   4.096
 1477SOL    HW1 7559   5.302   1.807   4.070
 1477SOL    HW2 7560   5.396   1.837   4.185
 1477SOL     MW 7561   5.382   1.806   4.104
 1478SOL     OW 7562   4.777   3.742   4.355
 1478SOL    HW1 7563   4.794   3.833   4.331
 1478SOL    HW2 7564   4.741   3.703   4.276
 1478SOL     MW 7565   4.775   3.749   4.342
 1479SOL     OW 7566   5.015   1.634   3.874
 1479SOL    HW1 7567   4.922   1.625   3.897
 1479SOL    HW2 7568   5.054   1.550   3.895
 1479SOL     MW 7569   5.008   1.622   3.880
 1480SOL     OW 7570   6.072   0.170   4.643
 1480SOL    HW1 7571   6.053   0.185   4.551
 1480SOL    HW2 7572   6.048   0.078   4.658
 1480SOL     MW 7573   6.067   0.160   4.633
 1481SOL     OW 7574   4.853   3.441   3.291
 1481SOL    HW1 7575   4.922   3.429   3.356
 1481SOL    HW2 7576   4.774   3.405   3.332
 1481SOL     MW 7577   4.852   3.435   3.304
 1482SOL     OW 7578   3.122   4.491   3.469
 1482SOL    HW1 7579   3.034   4.500   3.431
 1482SOL    HW2 7580   3.171   4.440   3.405
 1482SOL     MW 7581   3.117   4.485   3.456
 1483SOL     OW 7582   4.431   1.683   5.891
 1483SOL    HW1 7583   4.418   1.747   5.961
 1483SOL    HW2 7584   4.472   1.608   5.935
 1483SOL     MW 7585   4.435   1.682   5.906
 1484SOL     OW 7586   0.528   2.018   4.686
 1484SOL    HW1 7587   0.465   1.962   4.730
 1484SOL    HW2 7588   0.555   1.968   4.609
 1484SOL     MW 7589   0.523   2.005   4.682
 1485SOL     OW 7590   4.196   1.237   3.832
 1485SOL    HW1 7591   4.278   1.195   3.860
 1485SOL    HW2 7592   4.128   1.179   3.866
 1485SOL     MW 7593   4.198   1.224   3.840
 1486SOL     OW 7594   3.581   3.295   1.217
 1486SOL    HW1 7595   3.502   3.322   1.170
 1486SOL    HW2 7596   3.653   3.333   1.167
 1486SOL     MW 7597   3.580   3.303   1.205
 1487SOL     OW 7598   5.850   5.579   3.131
 1487SOL    HW1 7599   5.878   5.516   3.197
 1487SOL    HW2 7600   5.826   5.657   3.181
 1487SOL     MW 7601   5.851   5.581   3.146
 1488SOL     OW 7602   0.639   3.845   0.200
 1488SOL    HW1 7603   0.632   3.757   0.238
 1488SOL    HW2 7604   0.731   3.854   0.176
 1488SOL     MW 7605   0.649   3.835   0.201
 1489SOL     OW 7606   1.920   4.825   2.558
 1489SOL    HW1 7607   1.871   4.901   2.590
 1489SOL    HW2 7608   1.968   4.858   2.482
 1489SOL     MW 7609   1.920   4.839   2.553
 1490SOL     OW 7610   1.655   1.002   3.177
 1490SOL    HW1 7611   1.614   0.917   3.196
 1490SOL    HW2 7612   1.628   1.058   3.250
 1490SOL     MW 7613   1.647   0.998   3.189
 1491SOL     OW 7614   4.431   5.121   3.725
 1491SOL    HW1 7615   4.343   5.158   3.723
 1491SOL    HW2 7616   4.488   5.193   3.698
 1491SOL     MW 7617   4.427   5.135   3.721
 1492SOL     OW 7618   1.150   4.773   3.025
 1492SOL    HW1 7619   1.066   4.776   2.979
 1492SOL    HW2 7620   1.215   4.777   2.956
 1492SOL     MW 7621   1.147   4.774   3.010
 1493SOL     OW 7622   4.449   2.365   4.988
 1493SOL    HW1 7623   4.478   2.444   5.035
 1493SOL    HW2 7624   4.403   2.398   4.912
 1493SOL     MW 7625   4.447   2.379   4.985
 1494SOL     OW 7626   6.027   5.760   0.047
 1494SOL    HW1 7627   6.011   5.819   0.120
 1494SOL    HW2 7628   6.122   5.749   0.044
 1494SOL     MW 7629   6.037   5.766   0.056
 1495SOL     OW 7630   0.851   3.930   0.394
 1495SOL    HW1 7631   0.933   3.886   0.372
 1495SOL    HW2 7632   0.867   4.022   0.373
 1495SOL     MW 7633   0.863   3.936   0.389
 1496SOL     OW 7634   1.174   4.273   2.723
 1496SOL    HW1 7635   1.180   4.181   2.697
 1496SOL    HW2 7636   1.173   4.271   2.819
 1496SOL     MW 7637   1.174   4.261   2.732
 1497SOL     OW 7638   5.944   3.869   3.609
 1497SOL    HW1 7639   5.874   3.895   3.669
 1497SOL    HW2 7640   6.010   3.828   3.665
 1497SOL     MW 7641   5.944   3.867   3.624
 1498SOL     OW 7642   1.241   1.469   0.634
 1498SOL    HW1 7643   1.321   1.416   0.639
 1498SOL    HW2 7644   1.195   1.436   0.559
 1498SOL     MW 7645   1.245   1.458   0.625
 1499SOL     OW 7646   0.505   6.080   4.058
 1499SOL    HW1 7647   0.476   6.164   4.093
 1499SOL    HW2 7648   0.601   6.082   4.067
 1499SOL     MW 7649   0.514   6.091   4.064
 1500SOL     OW 7650   2.271   5.929   3.765
 1500SOL    HW1 7651   2.326   6.001   3.796
 1500SOL    HW2 7652   2.332   5.857   3.750
 1500SOL     MW 7653   2.286   5.929   3.767
 1501SOL     OW 7654   0.024   2.838   1.986
 1501SOL    HW1 7655   0.011   2.902   1.917
 1501SOL    HW2 7656   0.042   2.756   1.939
 1501SOL     MW 7657   0.025   2.835   1.972
 1502SOL     OW 7658   3.070   0.422   3.519
 1502SOL    HW1 7659   3.149   0.371   3.498
 1502SOL    HW2 7660   3.062   0.485   3.447
 1502SOL     MW 7661   3.079   0.423   3.507
 1503SOL     OW 7662   1.123   1.431   0.875
 1503SOL    HW1 7663   1.157   1.347   0.905
 1503SOL    HW2 7664   1.152   1.439   0.783
 1503SOL     MW 7665   1.131   1.421   0.866
 1504SOL     OW 7666   0.695   1.080   1.221
 1504SOL    HW1 7667   0.632   1.144   1.255
 1504SOL    HW2 7668   0.727   1.119   1.139
 1504SOL     MW 7669   0.691   1.093   1.214
 1505SOL     OW 7670   1.583   0.250   4.849
 1505SOL    HW1 7671   1.508   0.203   4.885
 1505SOL    HW2 7672   1.614   0.305   4.921
 1505SOL     MW 7673   1.577   0.251   4.863
 1506SOL     OW 7674   1.431   2.218   5.391
 1506SOL    HW1 7675   1.388   2.173   5.464
 1506SOL    HW2 7676   1.364   2.275   5.355
 1506SOL     MW 7677   1.417   2.219   5.396
 1507SOL     OW 7678   5.907   3.210   0.484
 1507SOL    HW1 7679   5.925   3.156   0.561
 1507SOL    HW2 7680   5.897   3.149   0.412
 1507SOL     MW 7681   5.908   3.196   0.486
 1508SOL     OW 7682   4.090   5.867   1.528
 1508SOL    HW1 7683   4.130   5.836   1.448
 1508SOL    HW2 7684   3.997   5.875   1.509
 1508SOL     MW 7685   4.083   5.864   1.516
 1509SOL     OW 7686   5.864   0.317   3.363
 1509SOL    HW1 7687   5.773   0.311   3.333
 1509SOL    HW2 7688   5.858   0.311   3.458
 1509SOL     MW 7689   5.852   0.316   3.371
 1510SOL     OW 7690   3.961   4.922   5.855
 1510SOL    HW1 7691   3.986   4.846   5.802
 1510SOL    HW2 7692   4.031   4.986   5.840
 1510SOL     MW 7693   3.973   4.921   5.846
 1511SOL     OW 7694   5.887   5.960   3.476
 1511SOL    HW1 7695   5.907   5.899   3.547
 1511SOL    HW2 7696   5.905   6.046   3.513
 1511SOL     MW 7697   5.892   5.963   3.490
 1512SOL     OW 7698   0.140   0.052   5.265
 1512SOL    HW1 7699   0.085   0.018   5.194
 1512SOL    HW2 7700   0.163   0.141   5.237
 1512SOL     MW 7701   0.136   0.059   5.252
 1513SOL     OW 7702   0.294   1.568   1.189
 1513SOL    HW1 7703   0.300   1.640   1.125
 1513SOL    HW2 7704   0.202   1.544   1.189
 1513SOL     MW 7705   0.283   1.574   1.181
 1514SOL     OW 7706   5.396   4.110   3.898
 1514SOL    HW1 7707   5.405   4.019   3.927
 1514SOL    HW2 7708   5.382   4.104   3.804
 1514SOL     MW 7709   5.395   4.097   3.890
 1515SOL     OW 7710   4.236   2.576   0.083
 1515SOL    HW1 7711   4.181   2.542   0.014
 1515SOL    HW2 7712   4.283   2.650   0.043
 1515SOL     MW 7713   4.235   2.581   0.069
 1516SOL     OW 7714   1.420   2.731   1.557
 1516SOL    HW1 7715   1.444   2.714   1.465
 1516SOL    HW2 7716   1.325   2.743   1.556
 1516SOL     MW 7717   1.411   2.730   1.545
 1517SOL     OW 7718   5.767   2.762   3.189
 1517SOL    HW1 7719   5.844   2.713   3.217
 1517SOL    HW2 7720   5.798   2.816   3.116
 1517SOL     MW 7721   5.781   2.763   3.183
 1518SOL     OW 7722   1.047   3.838   1.741
 1518SOL    HW1 7723   0.960   3.870   1.717
 1518SOL    HW2 7724   1.042   3.825   1.835
 1518SOL     MW 7725   1.035   3.841   1.750
 1519SOL     OW 7726   5.510   4.181   5.987
 1519SOL    HW1 7727   5.572   4.149   6.052
 1519SOL    HW2 7728   5.564   4.217   5.917
 1519SOL     MW 7729   5.525   4.181   5.987
 1520SOL     OW 7730   5.811   3.430   0.635
 1520SOL    HW1 7731   5.817   3.367   0.563
 1520SOL    HW2 7732   5.816   3.515   0.594
 1520SOL     MW 7733   5.812   3.433   0.622
 1521SOL     OW 7734   5.518   4.974   5.400
 1521SOL    HW1 7735   5.594   4.996   5.346
 1521SOL    HW2 7736   5.452   4.946   5.337
 1521SOL     MW 7737   5.520   4.973   5.385
 1522SOL     OW 7738   0.563   1.714   1.818
 1522SOL    HW1 7739   0.471   1.734   1.835
 1522SOL    HW2 7740   0.580   1.751   1.731
 1522SOL     MW 7741   0.554   1.721   1.809
 1523SOL     OW 7742   4.550   5.827   1.932
 1523SOL    HW1 7743   4.608   5.798   1.861
 1523SOL    HW2 7744   4.609   5.857   2.002
 1523SOL     MW 7745   4.565   5.828   1.932
 1524SOL     OW 7746   0.059   5.847   5.892
 1524SOL    HW1 7747  -0.037   5.842   5.901
 1524SOL    HW2 7748   0.075   5.835   5.798
 1524SOL     MW 7749   0.049   5.845   5.881
 1525SOL     OW 7750   0.666   2.669   4.527
 1525SOL    HW1 7751   0.663   2.582   4.489
 1525SOL    HW2 7752   0.750   2.705   4.497
 1525SOL     MW 7753   0.677   2.663   4.518
 1526SOL     OW 7754   1.158   4.311   5.088
 1526SOL    HW1 7755   1.104   4.349   5.018
 1526SOL    HW2 7756   1.191   4.387   5.137
 1526SOL     MW 7757   1.155   4.326   5.085
 1527SOL     OW 7758   4.827   1.447   3.150
 1527SOL    HW1 7759   4.917   1.448   3.182
 1527SOL    HW2 7760   4.832   1.402   3.065
 1527SOL     MW 7761   4.839   1.441   3.143
 1528SOL     OW 7762   1.833   3.735   5.960
 1528SOL    HW1 7763   1.777   3.700   6.029
 1528SOL    HW2 7764   1.810   3.828   5.955
 1528SOL     MW 7765   1.823   3.743   5.968
 1529SOL     OW 7766   4.324   2.272   5.904
 1529SOL    HW1 7767   4.358   2.188   5.935
 1529SOL    HW2 7768   4.304   2.257   5.812
 1529SOL     MW 7769   4.326   2.259   5.896
 1530SOL     OW 7770   0.440   0.369   3.235
 1530SOL    HW1 7771   0.399   0.337   3.154
 1530SOL    HW2 7772   0.532   0.342   3.228
 1530SOL     MW 7773   0.447   0.361   3.224
 1531SOL     OW 7774   1.123   5.342   3.002
 1531SOL    HW1 7775   1.050   5.335   2.942
 1531SOL    HW2 7776   1.109   5.425   3.048
 1531SOL     MW 7777   1.112   5.351   3.000
 1532SOL     OW 7778   3.656   2.057   4.841
 1532SOL    HW1 7779   3.629   2.052   4.932
 1532SOL    HW2 7780   3.646   1.967   4.808
 1532SOL     MW 7781   3.651   2.045   4.848
 1533SOL     OW 7782   0.317   3.048   3.171
 1533SOL    HW1 7783   0.245   3.048   3.233
 1533SOL    HW2 7784   0.379   2.984   3.206
 1533SOL     MW 7785   0.316   3.040   3.183
 1534SOL     OW 7786   2.820   0.420   5.038
 1534SOL    HW1 7787   2.755   0.462   5.094
 1534SOL    HW2 7788   2.904   0.445   5.077
 1534SOL     MW 7789   2.823   0.429   5.050
 1535SOL     OW 7790   0.241   3.095   5.436
 1535SOL    HW1 7791   0.257   3.045   5.516
 1535SOL    HW2 7792   0.149   3.119   5.441
 1535SOL     MW 7793   0.231   3.092   5.447
 1536SOL     OW 7794   5.282   2.419   1.294
 1536SOL    HW1 7795   5.333   2.500   1.281
 1536SOL    HW2 7796   5.194   2.442   1.264
 1536SOL     MW 7797   5.277   2.433   1.288
 1537SOL     OW 7798   0.207   0.364   4.128
 1537SOL    HW1 7799   0.241   0.414   4.203
 1537SOL    HW2 7800   0.239   0.275   4.143
 1537SOL     MW 7801   0.216   0.359   4.140
 1538SOL     OW 7802   3.549   5.444   5.495
 1538SOL    HW1 7803   3.507   5.374   5.545
 1538SOL    HW2 7804   3.506   5.441   5.409
 1538SOL     MW 7805   3.538   5.434   5.490
 1539SOL     OW 7806   1.252   3.156   5.494
 1539SOL    HW1 7807   1.204   3.162   5.411
 1539SOL    HW2 7808   1.294   3.242   5.503
 1539SOL     MW 7809   1.251   3.168   5.484
 1540SOL     OW 7810   2.639   0.074   2.308
 1540SOL    HW1 7811   2.676   0.014   2.243
 1540SOL    HW2 7812   2.665   0.161   2.278
 1540SOL     MW 7813   2.647   0.078   2.295
 1541SOL     OW 7814   3.190   5.153   6.053
 1541SOL    HW1 7815   3.163   5.245   6.055
 1541SOL    HW2 7816   3.277   5.153   6.013
 1541SOL     MW 7817   3.198   5.165   6.048
 1542SOL     OW 7818   4.582   4.366   0.599
 1542SOL    HW1 7819   4.517   4.425   0.561
 1542SOL    HW2 7820   4.532   4.307   0.655
 1542SOL     MW 7821   4.567   4.366   0.601
 1543SOL     OW 7822   5.095   5.210   1.679
 1543SOL    HW1 7823   5.182   5.186   1.708
 1543SOL    HW2 7824   5.046   5.228   1.757
 1543SOL     MW 7825   5.100   5.209   1.693
 1544SOL     OW 7826   0.533   1.223   5.071
 1544SOL    HW1 7827   0.581   1.250   4.993
 1544SOL    HW2 7828   0.551   1.129   5.078
 1544SOL     MW 7829   0.541   1.214   5.062
 1545SOL     OW 7830   5.870   2.107   5.702
 1545SOL    HW1 7831   5.933   2.145   5.763
 1545SOL    HW2 7832   5.818   2.181   5.671
 1545SOL     MW 7833   5.871   2.121   5.706
 1546SOL     OW 7834   2.500   5.831   4.149
 1546SOL    HW1 7835   2.409   5.801   4.140
 1546SOL    HW2 7836   2.527   5.801   4.235
 1546SOL     MW 7837   2.492   5.823   4.159
 1547SOL     OW 7838   0.866   2.995   2.004
 1547SOL    HW1 7839   0.840   2.938   2.075
 1547SOL    HW2 7840   0.798   2.981   1.938
 1547SOL     MW 7841   0.854   2.986   2.005
 1548SOL     OW 7842   3.625   2.057   5.131
 1548SOL    HW1 7843   3.561   2.017   5.190
 1548SOL    HW2 7844   3.697   2.082   5.188
 1548SOL     MW 7845   3.626   2.055   5.146
 1549SOL     OW 7846   0.709   2.765   0.637
 1549SOL    HW1 7847   0.711   2.681   0.682
 1549SOL    HW2 7848   0.791   2.768   0.587
 1549SOL     MW 7849   0.720   2.755   0.635
 1550SOL     OW 7850   1.892   5.180   5.160
 1550SOL    HW1 7851   1.872   5.272   5.144
 1550SOL    HW2 7852   1.836   5.155   5.233
 1550SOL     MW 7853   1.882   5.188   5.167
 1551SOL     OW 7854   2.725   1.292   2.799
 1551SOL    HW1 7855   2.756   1.296   2.890
 1551SOL    HW2 7856   2.647   1.347   2.798
 1551SOL     MW 7857   2.719   1.300   2.811
 1552SOL     OW 7858   4.704   1.508   4.803
 1552SOL    HW1 7859   4.681   1.594   4.769
 1552SOL    HW2 7860   4.635   1.488   4.867
 1552SOL     MW 7861   4.692   1.516   4.807
 1553SOL     OW 7862   5.115   2.683   2.162
 1553SOL    HW1 7863   5.155   2.769   2.176
 1553SOL    HW2 7864   5.187   2.627   2.134
 1553SOL     MW 7865   5.129   2.687   2.160
 1554SOL     OW 7866   6.009   1.733   1.130
 1554SOL    HW1 7867   5.974   1.747   1.217
 1554SOL    HW2 7868   6.073   1.663   1.139
 1554SOL     MW 7869   6.013   1.726   1.141
 1555SOL     OW 7870   3.729   2.958   0.570
 1555SOL    HW1 7871   3.690   2.966   0.483
 1555SOL    HW2 7872   3.764   3.046   0.587
 1555SOL     MW 7873   3.729   2.970   0.561
 1556SOL     OW 7874   5.541   2.608   2.644
 1556SOL    HW1 7875   5.487   2.639   2.572
 1556SOL    HW2 7876   5.487   2.542   2.688
 1556SOL     MW 7877   5.527   2.603   2.641
 1557SOL     OW 7878   1.163   0.966   0.790
 1557SOL    HW1 7879   1.111   1.041   0.762
 1557SOL    HW2 7880   1.106   0.917   0.849
 1557SOL     MW 7881   1.149   0.969   0.795
 1558SOL     OW 7882   0.153   2.171   2.459
 1558SOL    HW1 7883   0.192   2.166   2.372
 1558SOL    HW2 7884   0.216   2.128   2.517
 1558SOL     MW 7885   0.166   2.165   2.455
 1559SOL     OW 7886   0.587   5.088   1.920
 1559SOL    HW1 7887   0.589   5.130   2.005
 1559SOL    HW2 7888   0.525   5.139   1.868
 1559SOL     MW 7889   0.580   5.100   1.924
 1560SOL     OW 7890   0.441   3.604   3.443
 1560SOL    HW1 7891   0.517   3.636   3.394
 1560SOL    HW2 7892   0.373   3.670   3.427
 1560SOL     MW 7893   0.442   3.617   3.435
 1561SOL     OW 7894   0.822   4.939   3.523
 1561SOL    HW1 7895   0.902   4.970   3.566
 1561SOL    HW2 7896   0.797   4.862   3.574
 1561SOL     MW 7897   0.829   4.933   3.535
 1562SOL     OW 7898   5.152   2.816   4.273
 1562SOL    HW1 7899   5.193   2.777   4.350
 1562SOL    HW2 7900   5.203   2.895   4.255
 1562SOL     MW 7901   5.163   2.821   4.280
 1563SOL     OW 7902   2.787   3.786   5.402
 1563SOL    HW1 7903   2.781   3.698   5.440
 1563SOL    HW2 7904   2.855   3.830   5.453
 1563SOL     MW 7905   2.795   3.780   5.413
 1564SOL     OW 7906   1.268   0.267   4.054
 1564SOL    HW1 7907   1.221   0.196   4.098
 1564SOL    HW2 7908   1.287   0.232   3.967
 1564SOL     MW 7909   1.264   0.253   4.048
 1565SOL     OW 7910   1.682   0.649   1.835
 1565SOL    HW1 7911   1.656   0.683   1.922
 1565SOL    HW2 7912   1.599   0.626   1.794
 1565SOL     MW 7913   1.668   0.650   1.842
 1566SOL     OW 7914   1.843   4.499   5.322
 1566SOL    HW1 7915   1.755   4.468   5.344
 1566SOL    HW2 7916   1.867   4.555   5.396
 1566SOL     MW 7917   1.835   4.502   5.335
 1567SOL     OW 7918   3.077   2.738   0.182
 1567SOL    HW1 7919   3.161   2.751   0.139
 1567SOL    HW2 7920   3.080   2.648   0.214
 1567SOL     MW 7921   3.088   2.728   0.181
 1568SOL     OW 7922   4.737   0.874   4.640
 1568SOL    HW1 7923   4.725   0.832   4.555
 1568SOL    HW2 7924   4.759   0.803   4.699
 1568SOL     MW 7925   4.738   0.860   4.636
 1569SOL     OW 7926   2.511   5.401   5.756
 1569SOL    HW1 7927   2.516   5.488   5.796
 1569SOL    HW2 7928   2.581   5.400   5.692
 1569SOL     MW 7929   2.520   5.412   5.753
 1570SOL     OW 7930   1.541   0.238   1.821
 1570SOL    HW1 7931   1.538   0.183   1.743
 1570SOL    HW2 7932   1.467   0.298   1.811
 1570SOL     MW 7933   1.531   0.239   1.811
 1571SOL     OW 7934   0.589   4.174   1.615
 1571SOL    HW1 7935   0.591   4.268   1.630
 1571SOL    HW2 7936   0.497   4.149   1.630
 1571SOL     MW 7937   0.577   4.183   1.620
 1572SOL     OW 7938   5.137   0.509   2.526
 1572SOL    HW1 7939   5.182   0.446   2.469
 1572SOL    HW2 7940   5.073   0.457   2.574
 1572SOL     MW 7941   5.134   0.494   2.525
 1573SOL     OW 7942   0.021   1.158   4.690
 1573SOL    HW1 7943   0.029   1.221   4.762
 1573SOL    HW2 7944   0.111   1.143   4.662
 1573SOL     MW 7945   0.033   1.164   4.695
 1574SOL     OW 7946   0.700   5.186   3.854
 1574SOL    HW1 7947   0.644   5.143   3.919
 1574SOL    HW2 7948   0.789   5.163   3.880
 1574SOL     MW 7949   0.704   5.178   3.866
 1575SOL     OW 7950   0.144   4.923   3.882
 1575SOL    HW1 7951   0.186   4.858   3.826
 1575SOL    HW2 7952   0.168   5.007   3.842
 1575SOL     MW 7953   0.152   4.926   3.870
 1576SOL     OW 7954   2.073   5.186   1.882
 1576SOL    HW1 7955   2.054   5.280   1.884
 1576SOL    HW2 7956   2.005   5.149   1.825
 1576SOL     MW 7957   2.062   5.193   1.875
 1577SOL     OW 7958   5.324   2.087   2.408
 1577SOL    HW1 7959   5.254   2.069   2.344
 1577SOL    HW2 7960   5.322   2.013   2.467
 1577SOL     MW 7961   5.314   2.075   2.406
 1578SOL     OW 7962   1.655   5.604   1.646
 1578SOL    HW1 7963   1.599   5.664   1.695
 1578SOL    HW2 7964   1.742   5.642   1.651
 1578SOL     MW 7965   1.659   5.617   1.653
 1579SOL     OW 7966   1.723   0.369   2.422
 1579SOL    HW1 7967   1.809   0.365   2.462
 1579SOL    HW2 7968   1.716   0.287   2.373
 1579SOL     MW 7969   1.733   0.358   2.420
 1580SOL     OW 7970   4.682   0.190   5.428
 1580SOL    HW1 7971   4.644   0.127   5.490
 1580SOL    HW2 7972   4.767   0.153   5.405
 1580SOL     MW 7973   4.688   0.177   5.433
 1581SOL     OW 7974   1.190   0.445   1.465
 1581SOL    HW1 7975   1.130   0.512   1.432
 1581SOL    HW2 7976   1.196   0.381   1.394
 1581SOL     MW 7977   1.183   0.446   1.452
 1582SOL     OW 7978   5.849   3.925   2.959
 1582SOL    HW1 7979   5.914   3.896   3.024
 1582SOL    HW2 7980   5.888   3.902   2.875
 1582SOL     MW 7981   5.862   3.919   2.957
 1583SOL     OW 7982   4.836   0.106   4.437
 1583SOL    HW1 7983   4.823   0.015   4.412
 1583SOL    HW2 7984   4.755   0.150   4.411
 1583SOL     MW 7985   4.824   0.100   4.431
 1584SOL     OW 7986   4.433   3.236   0.361
 1584SOL    HW1 7987   4.350   3.245   0.313
 1584SOL    HW2 7988   4.409   3.249   0.453
 1584SOL     MW 7989   4.419   3.239   0.366
 1585SOL     OW 7990   5.045   3.424   1.667
 1585SOL    HW1 7991   5.048   3.507   1.715
 1585SOL    HW2 7992   5.025   3.359   1.734
 1585SOL     MW 7993   5.043   3.426   1.682
 1586SOL     OW 7994   5.852   5.083   4.700
 1586SOL    HW1 7995   5.832   5.076   4.607
 1586SOL    HW2 7996   5.947   5.074   4.705
 1586SOL     MW 7997   5.861   5.081   4.689
 1587SOL     OW 7998   4.078   3.118   1.403
 1587SOL    HW1 7999   4.154   3.172   1.384
 1587SOL    HW2 8000   4.007   3.181   1.415
 1587SOL     MW 8001   4.078   3.133   1.403
 1588SOL     OW 8002   0.264   0.156   1.483
 1588SOL    HW1 8003   0.247   0.066   1.512
 1588SOL    HW2 8004   0.186   0.205   1.509
 1588SOL     MW 8005   0.252   0.151   1.490
 1589SOL     OW 8006   3.781   6.030   5.515
 1589SOL    HW1 8007   3.852   5.997   5.460
 1589SOL    HW2 8008   3.702   6.021   5.461
 1589SOL     MW 8009   3.780   6.025   5.501
 1590SOL     OW 8010   0.291   4.831   5.718
 1590SOL    HW1 8011   0.344   4.842   5.638
 1590SOL    HW2 8012   0.324   4.750   5.756
 1590SOL     MW 8013   0.302   4.822   5.712
 1591SOL     OW 8014   5.919   5.919   5.241
 1591SOL    HW1 8015   5.863   5.927   5.318
 1591SOL    HW2 8016   6.004   5.892   5.275
 1591SOL     MW 8017   5.922   5.917   5.255
 1592SOL     OW 8018   6.042   4.411   5.872
 1592SOL    HW1 8019   5.989   4.479   5.913
 1592SOL    HW2 8020   6.053   4.440   5.782
 1592SOL     MW 8021   6.037   4.424   5.866
 1593SOL     OW 8022   5.011   1.979   6.058
 1593SOL    HW1 8023   5.086   1.920   6.047
 1593SOL    HW2 8024   4.937   1.922   6.076
 1593SOL     MW 8025   5.011   1.964   6.059
 1594SOL     OW 8026   4.861   2.769   4.192
 1594SOL    HW1 8027   4.833   2.805   4.276
 1594SOL    HW2 8028   4.953   2.794   4.185
 1594SOL     MW 8029   4.869   2.776   4.202
 1595SOL     OW 8030   0.389   1.184   3.616
 1595SOL    HW1 8031   0.442   1.124   3.563
 1595SOL    HW2 8032   0.398   1.151   3.705
 1595SOL     MW 8033   0.397   1.172   3.620
 1596SOL     OW 8034   1.534   1.776   3.447
 1596SOL    HW1 8035   1.535   1.788   3.542
 1596SOL    HW2 8036   1.594   1.703   3.432
 1596SOL     MW 8037   1.542   1.768   3.457
 1597SOL     OW 8038   1.193   4.328   2.290
 1597SOL    HW1 8039   1.191   4.408   2.238
 1597SOL    HW2 8040   1.146   4.351   2.370
 1597SOL     MW 8041   1.187   4.342   2.294
 1598SOL     OW 8042   3.336   2.916   0.835
 1598SOL    HW1 8043   3.247   2.892   0.809
 1598SOL    HW2 8044   3.377   2.947   0.755
 1598SOL     MW 8045   3.330   2.917   0.821
 1599SOL     OW 8046   5.815   1.540   6.062
 1599SOL    HW1 8047   5.806   1.578   6.149
 1599SOL    HW2 8048   5.828   1.615   6.004
 1599SOL     MW 8049   5.815   1.554   6.066
 1600SOL     OW 8050   5.300   5.295   5.461
 1600SOL    HW1 8051   5.288   5.227   5.527
 1600SOL    HW2 8052   5.230   5.280   5.397
 1600SOL     MW 8053   5.289   5.285   5.461
 1601SOL     OW 8054   1.526   1.574   0.160
 1601SOL    HW1 8055   1.492   1.626   0.087
 1601SOL    HW2 8056   1.555   1.492   0.118
 1601SOL     MW 8057   1.525   1.570   0.144
 1602SOL     OW 8058   5.998   0.541   1.328
 1602SOL    HW1 8059   5.905   0.528   1.309
 1602SOL    HW2 8060   6.004   0.631   1.359
 1602SOL     MW 8061   5.987   0.551   1.330
 1603SOL     OW 8062   1.525   5.606   3.067
 1603SOL    HW1 8063   1.493   5.544   3.132
 1603SOL    HW2 8064   1.449   5.661   3.047
 1603SOL     MW 8065   1.511   5.605   3.072
 1604SOL     OW 8066   4.868   1.896   3.119
 1604SOL    HW1 8067   4.861   1.932   3.031
 1604SOL    HW2 8068   4.823   1.959   3.175
 1604SOL     MW 8069   4.861   1.908   3.115
 1605SOL     OW 8070   0.232   2.616   3.132
 1605SOL    HW1 8071   0.220   2.659   3.048
 1605SOL    HW2 8072   0.177   2.667   3.193
 1605SOL     MW 8073   0.223   2.628   3.129
 1606SOL     OW 8074   2.691   4.976   1.689
 1606SOL    HW1 8075   2.604   5.001   1.656
 1606SOL    HW2 8076   2.722   5.053   1.736
 1606SOL     MW 8077   2.683   4.989   1.691
 1607SOL     OW 8078   0.635   3.024   4.468
 1607SOL    HW1 8079   0.565   2.959   4.478
 1607SOL    HW2 8080   0.647   3.059   4.557
 1607SOL     MW 8081   0.627   3.020   4.481
 1608SOL     OW 8082   5.760   5.135   6.009
 1608SOL    HW1 8083   5.855   5.134   5.994
 1608SOL    HW2 8084   5.733   5.045   5.995
 1608SOL     MW 8085   5.769   5.123   6.005
 1609SOL     OW 8086   1.123   2.945   0.802
 1609SOL    HW1 8087   1.130   2.896   0.884
 1609SOL    HW2 8088   1.176   2.896   0.740
 1609SOL     MW 8089   1.131   2.933   0.804
 1610SOL     OW 8090   6.068   3.473   2.061
 1610SOL    HW1 8091   6.109   3.555   2.085
 1610SOL    HW2 8092   6.123   3.406   2.101
 1610SOL     MW 8093   6.080   3.475   2.070
 1611SOL     OW 8094   4.219   3.872   2.063
 1611SOL    HW1 8095   4.205   3.792   2.111
 1611SOL    HW2 8096   4.282   3.922   2.115
 1611SOL     MW 8097   4.225   3.868   2.075
 1612SOL     OW 8098   5.508   5.416   4.897
 1612SOL    HW1 8099   5.527   5.331   4.858
 1612SOL    HW2 8100   5.540   5.410   4.987
 1612SOL     MW 8101   5.514   5.405   4.904
 1613SOL     OW 8102   1.114   5.279   5.046
 1613SOL    HW1 8103   1.027   5.293   5.009
 1613SOL    HW2 8104   1.165   5.243   4.973
 1613SOL     MW 8105   1.110   5.276   5.032
 1614SOL     OW 8106   1.610   1.671   4.129
 1614SOL    HW1 8107   1.530   1.723   4.129
 1614SOL    HW2 8108   1.583   1.587   4.091
 1614SOL     MW 8109   1.596   1.667   4.124
 1615SOL     OW 8110   4.748   1.610   6.030
 1615SOL    HW1 8111   4.830   1.619   5.981
 1615SOL    HW2 8112   4.776   1.580   6.117
 1615SOL     MW 8113   4.762   1.607   6.035
 1616SOL     OW 8114   6.004   0.627   2.144
 1616SOL    HW1 8115   6.082   0.573   2.132
 1616SOL    HW2 8116   5.988   0.623   2.240
 1616SOL     MW 8117   6.012   0.619   2.156
 1617SOL     OW 8118   5.042   2.251   0.051
 1617SOL    HW1 8119   5.133   2.267   0.073
 1617SOL    HW2 8120   5.042   2.162   0.016
 1617SOL     MW 8121   5.054   2.241   0.049
 1618SOL     OW 8122   1.460   3.382   5.163
 1618SOL    HW1 8123   1.462   3.462   5.216
 1618SOL    HW2 8124   1.545   3.380   5.120
 1618SOL     MW 8125   1.471   3.392   5.164
 1619SOL     OW 8126   3.314   1.183   3.538
 1619SOL    HW1 8127   3.251   1.142   3.598
 1619SOL    HW2 8128   3.291   1.275   3.538
 1619SOL     MW 8129   3.303   1.189   3.545
 1620SOL     OW 8130   1.962   4.667   4.973
 1620SOL    HW1 8131   1.883   4.633   5.015
 1620SOL    HW2 8132   1.934   4.749   4.933
 1620SOL     MW 8133   1.948   4.673   4.973
 1621SOL     OW 8134   3.578   0.773   0.896
 1621SOL    HW1 8135   3.636   0.727   0.957
 1621SOL    HW2 8136   3.490   0.753   0.929
 1621SOL     MW 8137   3.574   0.765   0.908
 1622SOL     OW 8138   3.412   0.990   1.457
 1622SOL    HW1 8139   3.415   1.033   1.372
 1622SOL    HW2 8140   3.392   1.061   1.519
 1622SOL     MW 8141   3.410   1.005   1.455
 1623SOL     OW 8142   1.774   5.992   2.665
 1623SOL    HW1 8143   1.710   6.060   2.646
 1623SOL    HW2 8144   1.858   6.036   2.664
 1623SOL     MW 8145   1.776   6.006   2.662
 1624SOL     OW 8146   2.363   5.229   4.172
 1624SOL    HW1 8147   2.429   5.286   4.132
 1624SOL    HW2 8148   2.309   5.199   4.098
 1624SOL     MW 8149   2.364   5.233   4.157
 1625SOL     OW 8150   5.942   0.086   0.259
 1625SOL    HW1 8151   5.919   0.092   0.167
 1625SOL    HW2 8152   5.994   0.164   0.278
 1625SOL     MW 8153   5.945   0.097   0.249
 1626SOL     OW 8154   2.887   4.805   1.811
 1626SOL    HW1 8155   2.874   4.715   1.842
 1626SOL    HW2 8156   2.799   4.837   1.792
 1626SOL     MW 8157   2.874   4.797   1.813
 1627SOL     OW 8158   2.931   4.090   5.007
 1627SOL    HW1 8159   3.010   4.090   5.060
 1627SOL    HW2 8160   2.884   4.011   5.034
 1627SOL     MW 8161   2.935   4.080   5.017
 1628SOL     OW 8162   4.405   0.570   5.477
 1628SOL    HW1 8163   4.349   0.522   5.417
 1628SOL    HW2 8164   4.423   0.653   5.432
 1628SOL     MW 8165   4.400   0.574   5.464
 1629SOL     OW 8166   1.271   5.961   4.738
 1629SOL    HW1 8167   1.224   6.009   4.807
 1629SOL    HW2 8168   1.293   5.877   4.779
 1629SOL     MW 8169   1.268   5.956   4.752
 1630SOL     OW 8170   1.798   0.794   4.961
 1630SOL    HW1 8171   1.796   0.883   4.926
 1630SOL    HW2 8172   1.867   0.750   4.911
 1630SOL     MW 8173   1.807   0.800   4.950
 1631SOL     OW 8174   4.673   4.067   4.460
 1631SOL    HW1 8175   4.715   3.999   4.408
 1631SOL    HW2 8176   4.581   4.041   4.464
 1631SOL     MW 8177   4.666   4.055   4.454
 1632SOL     OW 8178   5.844   2.311   1.825
 1632SOL    HW1 8179   5.760   2.296   1.866
 1632SOL    HW2 8180   5.863   2.403   1.840
 1632SOL     MW 8181   5.836   2.321   1.832
 1633SOL     OW 8182   6.112   4.384   4.687
 1633SOL    HW1 8183   6.171   4.327   4.737
 1633SOL    HW2 8184   6.025   4.348   4.703
 1633SOL     MW 8185   6.109   4.372   4.696
 1634SOL     OW 8186   2.189   0.434   0.326
 1634SOL    HW1 8187   2.201   0.496   0.253
 1634SOL    HW2 8188   2.172   0.489   0.401
 1634SOL     MW 8189   2.188   0.449   0.326
 1635SOL     OW 8190   4.695   5.854   1.129
 1635SOL    HW1 8191   4.640   5.871   1.205
 1635SOL    HW2 8192   4.769   5.913   1.137
 1635SOL     MW 8193   4.697   5.864   1.139
 1636SOL     OW 8194   3.232   2.821   1.179
 1636SOL    HW1 8195   3.274   2.829   1.266
 1636SOL    HW2 8196   3.277   2.885   1.125
 1636SOL     MW 8197   3.243   2.830   1.184
 1637SOL     OW 8198   4.817   5.524   3.022
 1637SOL    HW1 8199   4.790   5.579   3.096
 1637SOL    HW2 8200   4.818   5.435   3.059
 1637SOL     MW 8201   4.814   5.519   3.036
 1638SOL     OW 8202   1.162   4.230   4.505
 1638SOL    HW1 8203   1.081   4.203   4.548
 1638SOL    HW2 8204   1.195   4.302   4.558
 1638SOL     MW 8205   1.156   4.235   4.517
 1639SOL     OW 8206   0.559   5.044   4.038
 1639SOL    HW1 8207   0.476   5.089   4.052
 1639SOL    HW2 8208   0.616   5.076   4.107
 1639SOL     MW 8209   0.556   5.054   4.049
 1640SOL     OW 8210   3.307   5.465   1.299
 1640SOL    HW1 8211   3.363   5.540   1.280
 1640SOL    HW2 8212   3.261   5.490   1.380
 1640SOL     MW 8213   3.308   5.478   1.306
 1641SOL     OW 8214   1.057   5.991   5.230
 1641SOL    HW1 8215   1.016   6.028   5.308
 1641SOL    HW2 8216   0.986   5.985   5.166
 1641SOL     MW 8217   1.043   5.995   5.232
 1642SOL     OW 8218   5.068   3.651   4.871
 1642SOL    HW1 8219   5.042   3.654   4.963
 1642SOL    HW2 8220   5.062   3.742   4.842
 1642SOL     MW 8221   5.064   3.663   4.879
 1643SOL     OW 8222   2.275   0.965   1.247
 1643SOL    HW1 8223   2.210   0.895   1.257
 1643SOL    HW2 8224   2.356   0.920   1.224
 1643SOL     MW 8225   2.277   0.950   1.245
 1644SOL     OW 8226   2.616   4.785   2.054
 1644SOL    HW1 8227   2.576   4.759   1.971
 1644SOL    HW2 8228   2.546   4.827   2.103
 1644SOL     MW 8229   2.602   4.787   2.049
 1645SOL     OW 8230   4.515   3.334   5.658
 1645SOL    HW1 8231   4.555   3.270   5.599
 1645SOL    HW2 8232   4.421   3.326   5.641
 1645SOL     MW 8233   4.508   3.325   5.648
 1646SOL     OW 8234   5.902   0.151   1.316
 1646SOL    HW1 8235   5.880   0.081   1.255
 1646SOL    HW2 8236   5.818   0.191   1.339
 1646SOL     MW 8237   5.889   0.147   1.311
 1647SOL     OW 8238   3.670   2.757   5.932
 1647SOL    HW1 8239   3.606   2.798   5.874
 1647SOL    HW2 8240   3.717   2.695   5.875
 1647SOL     MW 8241   3.668   2.754   5.917
 1648SOL     OW 8242   5.078   0.891   3.999
 1648SOL    HW1 8243   5.094   0.935   3.916
 1648SOL    HW2 8244   5.101   0.956   4.066
 1648SOL     MW 8245   5.083   0.905   3.997
 1649SOL     OW 8246   1.586   4.503   2.127
 1649SOL    HW1 8247   1.590   4.408   2.120
 1649SOL    HW2 8248   1.588   4.534   2.037
 1649SOL     MW 8249   1.587   4.495   2.115
 1650SOL     OW 8250   0.632   5.005   0.453
 1650SOL    HW1 8251   0.719   5.035   0.429
 1650SOL    HW2 8252   0.637   4.993   0.549
 1650SOL     MW 8253   0.644   5.007   0.462
 1651SOL     OW 8254   5.206   3.164   1.389
 1651SOL    HW1 8255   5.258   3.202   1.460
 1651SOL    HW2 8256   5.269   3.145   1.320
 1651SOL     MW 8257   5.221   3.166   1.389
 1652SOL     OW 8258   5.061   6.100   2.781
 1652SOL    HW1 8259   5.060   6.142   2.867
 1652SOL    HW2 8260   5.079   6.008   2.800
 1652SOL     MW 8261   5.063   6.094   2.795
 1653SOL     OW 8262   4.951   0.398   2.658
 1653SOL    HW1 8263   4.928   0.314   2.617
 1653SOL    HW2 8264   5.022   0.377   2.718
 1653SOL     MW 8265   4.957   0.384   2.660
 1654SOL     OW 8266   4.060   0.626   3.805
 1654SOL    HW1 8267   3.976   0.580   3.807
 1654SOL    HW2 8268   4.053   0.689   3.878
 1654SOL     MW 8269   4.048   0.628   3.815
 1655SOL     OW 8270   3.486   1.525   1.797
 1655SOL    HW1 8271   3.579   1.538   1.781
 1655SOL    HW2 8272   3.480   1.439   1.840
 1655SOL     MW 8273   3.497   1.515   1.800
 1656SOL     OW 8274   3.264   0.935   5.870
 1656SOL    HW1 8275   3.336   0.992   5.844
 1656SOL    HW2 8276   3.185   0.977   5.836
 1656SOL     MW 8277   3.263   0.947   5.862
 1657SOL     OW 8278   3.894   3.127   2.398
 1657SOL    HW1 8279   3.946   3.121   2.318
 1657SOL    HW2 8280   3.828   3.058   2.389
 1657SOL     MW 8281   3.892   3.118   2.386
 1658SOL     OW 8282   1.943   4.121   4.241
 1658SOL    HW1 8283   1.926   4.132   4.335
 1658SOL    HW2 8284   1.997   4.197   4.218
 1658SOL     MW 8285   1.948   4.132   4.250
 1659SOL     OW 8286   6.027   0.680   5.520
 1659SOL    HW1 8287   6.077   0.612   5.476
 1659SOL    HW2 8288   6.034   0.757   5.463
 1659SOL     MW 8289   6.034   0.681   5.507
 1660SOL     OW 8290   4.645   4.557   1.415
 1660SOL    HW1 8291   4.588   4.622   1.457
 1660SOL    HW2 8292   4.617   4.556   1.325
 1660SOL     MW 8293   4.634   4.565   1.410
 1661SOL     OW 8294   4.579   0.980   2.283
 1661SOL    HW1 8295   4.625   0.936   2.356
 1661SOL    HW2 8296   4.627   1.061   2.271
 1661SOL     MW 8297   4.591   0.984   2.292
 1662SOL     OW 8298   2.442   5.108   1.592
 1662SOL    HW1 8299   2.405   5.078   1.509
 1662SOL    HW2 8300   2.440   5.203   1.587
 1662SOL     MW 8301   2.437   5.116   1.582
 1663SOL     OW 8302   2.279   0.473   1.049
 1663SOL    HW1 8303   2.259   0.430   0.965
 1663SOL    HW2 8304   2.243   0.414   1.115
 1663SOL     MW 8305   2.272   0.460   1.047
 1664SOL     OW 8306   1.803   4.143   4.481
 1664SOL    HW1 8307   1.754   4.224   4.467
 1664SOL    HW2 8308   1.765   4.105   4.560
 1664SOL     MW 8309   1.792   4.148   4.490
 1665SOL     OW 8310   5.874   5.917   0.436
 1665SOL    HW1 8311   5.781   5.893   0.446
 1665SOL    HW2 8312   5.877   6.010   0.455
 1665SOL     MW 8313   5.862   5.926   0.438
 1666SOL     OW 8314   0.209   0.287   3.093
 1666SOL    HW1 8315   0.133   0.344   3.087
 1666SOL    HW2 8316   0.239   0.278   3.002
 1666SOL     MW 8317   0.203   0.293   3.080
 1667SOL     OW 8318   4.504   3.305   4.765
 1667SOL    HW1 8319   4.591   3.344   4.762
 1667SOL    HW2 8320   4.519   3.213   4.743
 1667SOL     MW 8321   4.517   3.298   4.762
 1668SOL     OW 8322   3.251   4.357   5.964
 1668SOL    HW1 8323   3.320   4.384   6.025
 1668SOL    HW2 8324   3.170   4.389   6.004
 1668SOL     MW 8325   3.249   4.365   5.977
 1669SOL     OW 8326   0.367   0.309   0.403
 1669SOL    HW1 8327   0.437   0.248   0.379
 1669SOL    HW2 8328   0.294   0.253   0.429
 1669SOL     MW 8329   0.367   0.294   0.403
 1670SOL     OW 8330   1.152   3.987   0.606
 1670SOL    HW1 8331   1.065   4.028   0.601
 1670SOL    HW2 8332   1.168   3.977   0.700
 1670SOL     MW 8333   1.143   3.991   0.616
 1671SOL     OW 8334   0.171   5.858   5.618
 1671SOL    HW1 8335   0.174   5.954   5.609
 1671SOL    HW2 8336   0.263   5.832   5.624
 1671SOL     MW 8337   0.184   5.867   5.618
 1672SOL     OW 8338   1.504   2.658   4.902
 1672SOL    HW1 8339   1.578   2.599   4.889
 1672SOL    HW2 8340   1.502   2.673   4.996
 1672SOL     MW 8341   1.513   2.652   4.912
 1673SOL     OW 8342   3.895   0.163   2.191
 1673SOL    HW1 8343   3.925   0.241   2.238
 1673SOL    HW2 8344   3.975   0.122   2.158
 1673SOL     MW 8345   3.909   0.168   2.193
 1674SOL     OW 8346   1.478   4.140   5.380
 1674SOL    HW1 8347   1.562   4.095   5.385
 1674SOL    HW2 8348   1.473   4.171   5.289
 1674SOL     MW 8349   1.488   4.138   5.369
 1675SOL     OW 8350   2.655   0.055   3.943
 1675SOL    HW1 8351   2.713   0.129   3.922
 1675SOL    HW2 8352   2.683   0.026   4.030
 1675SOL     MW 8353   2.666   0.061   3.951
 1676SOL     OW 8354   4.055   1.170   2.231
 1676SOL    HW1 8355   4.105   1.114   2.172
 1676SOL    HW2 8356   3.991   1.213   2.174
 1676SOL     MW 8357   4.053   1.169   2.217
 1677SOL     OW 8358   4.914   1.993   5.293
 1677SOL    HW1 8359   4.926   1.898   5.283
 1677SOL    HW2 8360   4.931   2.009   5.386
 1677SOL     MW 8361   4.918   1.983   5.304
 1678SOL     OW 8362   0.182   0.386   4.958
 1678SOL    HW1 8363   0.089   0.395   4.939
 1678SOL    HW2 8364   0.212   0.316   4.900
 1678SOL     MW 8365   0.174   0.378   4.948
 1679SOL     OW 8366   4.699   1.214   2.243
 1679SOL    HW1 8367   4.626   1.276   2.248
 1679SOL    HW2 8368   4.777   1.267   2.254
 1679SOL     MW 8369   4.700   1.228   2.245
 1680SOL     OW 8370   0.257   1.261   2.794
 1680SOL    HW1 8371   0.168   1.275   2.827
 1680SOL    HW2 8372   0.245   1.226   2.706
 1680SOL     MW 8373   0.244   1.258   2.787
 1681SOL     OW 8374   3.517   0.506   3.108
 1681SOL    HW1 8375   3.522   0.420   3.066
 1681SOL    HW2 8376   3.494   0.566   3.038
 1681SOL     MW 8377   3.515   0.503   3.094
 1682SOL     OW 8378   2.212   2.705   5.153
 1682SOL    HW1 8379   2.126   2.694   5.112
 1682SOL    HW2 8380   2.256   2.621   5.139
 1682SOL     MW 8381   2.206   2.693   5.146
 1683SOL     OW 8382   0.121   4.486   1.347
 1683SOL    HW1 8383   0.122   4.391   1.358
 1683SOL    HW2 8384   0.132   4.521   1.436
 1683SOL     MW 8385   0.122   4.479   1.361
 1684SOL     OW 8386   3.482   4.919   1.156
 1684SOL    HW1 8387   3.416   4.947   1.094
 1684SOL    HW2 8388   3.475   4.823   1.160
 1684SOL     MW 8389   3.473   4.910   1.149
 1685SOL     OW 8390   1.317   2.191   1.526
 1685SOL    HW1 8391   1.307   2.283   1.500
 1685SOL    HW2 8392   1.233   2.150   1.504
 1685SOL     MW 8393   1.305   2.198   1.521
 1686SOL     OW 8394   2.240   3.779   4.437
 1686SOL    HW1 8395   2.292   3.835   4.496
 1686SOL    HW2 8396   2.276   3.796   4.350
 1686SOL     MW 8397   2.251   3.789   4.434
 1687SOL     OW 8398   2.924   1.577   3.524
 1687SOL    HW1 8399   2.978   1.532   3.460
 1687SOL    HW2 8400   2.863   1.630   3.471
 1687SOL     MW 8401   2.923   1.578   3.509
 1688SOL     OW 8402   3.313   0.516   0.431
 1688SOL    HW1 8403   3.368   0.494   0.354
 1688SOL    HW2 8404   3.236   0.559   0.392
 1688SOL     MW 8405   3.310   0.519   0.415
 1689SOL     OW 8406   0.130   0.623   5.757
 1689SOL    HW1 8407   0.101   0.540   5.719
 1689SOL    HW2 8408   0.127   0.685   5.684
 1689SOL     MW 8409   0.126   0.620   5.743
 1690SOL     OW 8410   0.454   1.379   1.123
 1690SOL    HW1 8411   0.383   1.441   1.141
 1690SOL    HW2 8412   0.467   1.333   1.207
 1690SOL     MW 8413   0.447   1.381   1.136
 1691SOL     OW 8414   0.089   4.545   3.601
 1691SOL    HW1 8415   0.003   4.507   3.585
 1691SOL    HW2 8416   0.148   4.470   3.614
 1691SOL     MW 8417   0.086   4.531   3.601
 1692SOL     OW 8418   4.842   0.147   5.885
 1692SOL    HW1 8419   4.814   0.063   5.850
 1692SOL    HW2 8420   4.847   0.134   5.979
 1692SOL     MW 8421   4.839   0.135   5.892
 1693SOL     OW 8422   1.166   0.573   0.108
 1693SOL    HW1 8423   1.241   0.548   0.054
 1693SOL    HW2 8424   1.156   0.501   0.172
 1693SOL     MW 8425   1.174   0.560   0.108
 1694SOL     OW 8426   4.582   0.389   3.916
 1694SOL    HW1 8427   4.627   0.434   3.845
 1694SOL    HW2 8428   4.494   0.373   3.883
 1694SOL     MW 8429   4.576   0.393   3.903
 1695SOL     OW 8430   5.473   5.087   5.643
 1695SOL    HW1 8431   5.561   5.113   5.671
 1695SOL    HW2 8432   5.487   5.042   5.559
 1695SOL     MW 8433   5.486   5.085   5.636
 1696SOL     OW 8434   2.910   1.493   3.817
 1696SOL    HW1 8435   2.917   1.565   3.755
 1696SOL    HW2 8436   2.901   1.536   3.902
 1696SOL     MW 8437   2.910   1.507   3.820
 1697SOL     OW 8438   3.443   0.425   3.717
 1697SOL    HW1 8439   3.408   0.373   3.790
 1697SOL    HW2 8440   3.366   0.457   3.671
 1697SOL     MW 8441   3.429   0.422   3.721
 1698SOL     OW 8442   4.030   3.617   5.071
 1698SOL    HW1 8443   4.099   3.557   5.100
 1698SOL    HW2 8444   4.028   3.685   5.138
 1698SOL     MW 8445   4.039   3.618   5.083
 1699SOL     OW 8446   3.693   2.660   0.780
 1699SOL    HW1 8447   3.770   2.647   0.837
 1699SOL    HW2 8448   3.710   2.743   0.736
 1699SOL     MW 8449   3.705   2.669   0.781
 1700SOL     OW 8450   0.665   2.124   4.928
 1700SOL    HW1 8451   0.639   2.096   4.840
 1700SOL    HW2 8452   0.583   2.133   4.976
 1700SOL     MW 8453   0.651   2.121   4.923
 1701SOL     OW 8454   1.480   5.089   2.913
 1701SOL    HW1 8455   1.445   5.070   2.826
 1701SOL    HW2 8456   1.407   5.126   2.961
 1701SOL     MW 8457   1.467   5.091   2.908
 1702SOL     OW 8458   4.037   0.093   3.191
 1702SOL    HW1 8459   4.100   0.165   3.193
 1702SOL    HW2 8460   4.083   0.023   3.144
 1702SOL     MW 8461   4.051   0.093   3.185
 1703SOL     OW 8462   1.295   3.365   3.571
 1703SOL    HW1 8463   1.359   3.367   3.500
 1703SOL    HW2 8464   1.277   3.272   3.584
 1703SOL     MW 8465   1.301   3.353   3.564
 1704SOL     OW 8466   5.158   0.877   0.854
 1704SOL    HW1 8467   5.206   0.835   0.925
 1704SOL    HW2 8468   5.167   0.971   0.872
 1704SOL     MW 8469   5.166   0.884   0.865
 1705SOL     OW 8470   4.973   1.208   1.122
 1705SOL    HW1 8471   4.897   1.258   1.153
 1705SOL    HW2 8472   4.985   1.236   1.031
 1705SOL     MW 8473   4.965   1.218   1.115
 1706SOL     OW 8474   2.001   5.991   4.390
 1706SOL    HW1 8475   2.049   6.074   4.393
 1706SOL    HW2 8476   1.911   6.016   4.373
 1706SOL     MW 8477   1.996   6.005   4.388
 1707SOL     OW 8478   0.529   4.061   0.512
 1707SOL    HW1 8479   0.474   4.055   0.434
 1707SOL    HW2 8480   0.569   3.975   0.521
 1707SOL     MW 8481   0.527   4.049   0.504
 1708SOL     OW 8482   1.237   5.901   3.700
 1708SOL    HW1 8483   1.227   5.996   3.687
 1708SOL    HW2 8484   1.309   5.892   3.762
 1708SOL     MW 8485   1.245   5.912   3.706
 1709SOL     OW 8486   5.353   5.837   0.176
 1709SOL    HW1 8487   5.346   5.782   0.254
 1709SOL    HW2 8488   5.284   5.805   0.118
 1709SOL     MW 8489   5.343   5.826   0.179
 1710SOL     OW 8490   0.680   1.384   2.885
 1710SOL    HW1 8491   0.704   1.433   2.806
 1710SOL    HW2 8492   0.764   1.360   2.924
 1710SOL     MW 8493   0.694   1.387   2.880
 1711SOL     OW 8494   0.900   2.617   1.969
 1711SOL    HW1 8495   0.888   2.522   1.972
 1711SOL    HW2 8496   0.811   2.653   1.974
 1711SOL     MW 8497   0.887   2.610   1.971
 1712SOL     OW 8498   5.285   4.450   4.754
 1712SOL    HW1 8499   5.197   4.417   4.735
 1712SOL    HW2 8500   5.311   4.495   4.673
 1712SOL     MW 8501   5.277   4.452   4.741
 1713SOL     OW 8502   3.688   0.706   5.050
 1713SOL    HW1 8503   3.657   0.793   5.025
 1713SOL    HW2 8504   3.645   0.647   4.988
 1713SOL     MW 8505   3.678   0.709   5.038
 1714SOL     OW 8506   4.097   3.626   0.847
 1714SOL    HW1 8507   4.132   3.634   0.936
 1714SOL    HW2 8508   4.172   3.603   0.793
 1714SOL     MW 8509   4.111   3.624   0.851
 1715SOL     OW 8510   0.950   2.526   6.115
 1715SOL    HW1 8511   0.889   2.471   6.067
 1715SOL    HW2 8512   0.907   2.612   6.118
 1715SOL     MW 8513   0.936   2.530   6.110
 1716SOL     OW 8514   5.045   2.543   1.248
 1716SOL    HW1 8515   4.954   2.518   1.262
 1716SOL    HW2 8516   5.045   2.586   1.163
 1716SOL     MW 8517   5.033   2.545   1.240
 1717SOL     OW 8518   0.389   4.264   2.989
 1717SOL    HW1 8519   0.435   4.214   3.056
 1717SOL    HW2 8520   0.344   4.199   2.936
 1717SOL     MW 8521   0.389   4.249   2.991
 1718SOL     OW 8522   2.146   2.772   4.397
 1718SOL    HW1 8523   2.168   2.679   4.392
 1718SOL    HW2 8524   2.051   2.774   4.388
 1718SOL     MW 8525   2.137   2.760   4.396
 1719SOL     OW 8526   4.312   0.446   2.826
 1719SOL    HW1 8527   4.227   0.489   2.835
 1719SOL    HW2 8528   4.292   0.353   2.828
 1719SOL     MW 8529   4.299   0.440   2.827
 1720SOL     OW 8530   3.585   0.224   4.719
 1720SOL    HW1 8531   3.599   0.151   4.658
 1720SOL    HW2 8532   3.561   0.182   4.802
 1720SOL     MW 8533   3.584   0.209   4.722
 1721SOL     OW 8534   4.044   2.676   5.701
 1721SOL    HW1 8535   4.030   2.769   5.684
 1721SOL    HW2 8536   4.124   2.655   5.653
 1721SOL     MW 8537   4.053   2.685   5.692
 1722SOL     OW 8538   5.793   3.648   0.493
 1722SOL    HW1 8539   5.796   3.723   0.552
 1722SOL    HW2 8540   5.732   3.672   0.424
 1722SOL     MW 8541   5.786   3.660   0.491
 1723SOL     OW 8542   0.874   1.278   1.554
 1723SOL    HW1 8543   0.828   1.361   1.547
 1723SOL    HW2 8544   0.919   1.281   1.637
 1723SOL     MW 8545   0.874   1.289   1.564
 1724SOL     OW 8546   5.810   2.061   3.120
 1724SOL    HW1 8547   5.848   2.027   3.039
 1724SOL    HW2 8548   5.809   2.156   3.108
 1724SOL     MW 8549   5.815   2.069   3.108
 1725SOL     OW 8550   0.528   0.071   3.058
 1725SOL    HW1 8551   0.512   0.013   2.984
 1725SOL    HW2 8552   0.621   0.061   3.078
 1725SOL     MW 8553   0.538   0.063   3.051
 1726SOL     OW 8554   4.636   0.657   2.210
 1726SOL    HW1 8555   4.713   0.674   2.264
 1726SOL    HW2 8556   4.670   0.607   2.136
 1726SOL     MW 8557   4.651   0.653   2.208
 1727SOL     OW 8558   3.712   2.759   5.597
 1727SOL    HW1 8559   3.637   2.796   5.643
 1727SOL    HW2 8560   3.674   2.718   5.519
 1727SOL     MW 8561   3.697   2.758   5.593
 1728SOL     OW 8562   4.725   3.826   5.127
 1728SOL    HW1 8563   4.786   3.779   5.184
 1728SOL    HW2 8564   4.643   3.778   5.136
 1728SOL     MW 8565   4.722   3.814   5.135
 1729SOL     OW 8566   1.259   3.666   1.137
 1729SOL    HW1 8567   1.303   3.592   1.179
 1729SOL    HW2 8568   1.211   3.627   1.064
 1729SOL     MW 8569   1.259   3.652   1.132
 1730SOL     OW 8570   1.039   6.036   5.504
 1730SOL    HW1 8571   1.118   6.084   5.482
 1730SOL    HW2 8572   1.022   6.058   5.595
 1730SOL     MW 8573   1.047   6.045   5.513
 1731SOL     OW 8574   1.678   2.877   1.186
 1731SOL    HW1 8575   1.630   2.945   1.139
 1731SOL    HW2 8576   1.722   2.827   1.116
 1731SOL     MW 8577   1.678   2.879   1.170
 1732SOL     OW 8578   4.501   1.864   1.101
 1732SOL    HW1 8579   4.577   1.820   1.061
 1732SOL    HW2 8580   4.461   1.912   1.028
 1732SOL     MW 8581   4.506   1.864   1.087
 1733SOL     OW 8582   0.208   3.992   1.344
 1733SOL    HW1 8583   0.262   3.919   1.314
 1733SOL    HW2 8584   0.200   3.980   1.439
 1733SOL     MW 8585   0.214   3.981   1.353
 1734SOL     OW 8586   6.096   5.423   1.575
 1734SOL    HW1 8587   6.120   5.482   1.646
 1734SOL    HW2 8588   6.082   5.480   1.500
 1734SOL     MW 8589   6.097   5.438   1.575
 1735SOL     OW 8590   2.933   3.795   5.797
 1735SOL    HW1 8591   2.888   3.838   5.870
 1735SOL    HW2 8592   3.025   3.795   5.824
 1735SOL     MW 8593   2.939   3.800   5.810
 1736SOL     OW 8594   4.829   4.995   0.873
 1736SOL    HW1 8595   4.910   5.038   0.846
 1736SOL    HW2 8596   4.817   4.924   0.811
 1736SOL     MW 8597   4.838   4.991   0.863
 1737SOL     OW 8598   1.720   0.434   3.079
 1737SOL    HW1 8599   1.798   0.469   3.037
 1737SOL    HW2 8600   1.731   0.339   3.075
 1737SOL     MW 8601   1.732   0.426   3.073
 1738SOL     OW 8602   1.540   5.599   6.007
 1738SOL    HW1 8603   1.531   5.508   5.977
 1738SOL    HW2 8604   1.452   5.635   5.998
 1738SOL     MW 8605   1.528   5.592   6.002
 1739SOL     OW 8606   1.206   0.172   0.894
 1739SOL    HW1 8607   1.242   0.156   0.806
 1739SOL    HW2 8608   1.149   0.097   0.912
 1739SOL     MW 8609   1.203   0.160   0.885
 1740SOL     OW 8610   3.993   1.812   4.913
 1740SOL    HW1 8611   3.972   1.878   4.979
 1740SOL    HW2 8612   3.910   1.794   4.869
 1740SOL     MW 8613   3.980   1.818   4.915
 1741SOL     OW 8614   5.137   5.576   1.759
 1741SOL    HW1 8615   5.200   5.633   1.804
 1741SOL    HW2 8616   5.104   5.518   1.827
 1741SOL     MW 8617   5.141   5.576   1.773
 1742SOL     OW 8618   0.291   3.706   6.033
 1742SOL    HW1 8619   0.236   3.670   6.103
 1742SOL    HW2 8620   0.376   3.663   6.044
 1742SOL     MW 8621   0.295   3.696   6.043
 1743SOL     OW 8622   4.373   2.177   1.847
 1743SOL    HW1 8623   4.310   2.247   1.863
 1743SOL    HW2 8624   4.408   2.195   1.761
 1743SOL     MW 8625   4.370   2.188   1.839
 1744SOL     OW 8626   4.778   2.972   4.747
 1744SOL    HW1 8627   4.857   2.953   4.696
 1744SOL    HW2 8628   4.789   3.064   4.773
 1744SOL     MW 8629   4.790   2.981   4.744
 1745SOL     OW 8630   5.529   5.669   2.464
 1745SOL    HW1 8631   5.445   5.635   2.497
 1745SOL    HW2 8632   5.514   5.764   2.455
 1745SOL     MW 8633   5.516   5.677   2.467
 1746SOL     OW 8634   0.738   0.846   4.096
 1746SOL    HW1 8635   0.646   0.872   4.095
 1746SOL    HW2 8636   0.786   0.925   4.073
 1746SOL     MW 8637   0.732   0.859   4.093
 1747SOL     OW 8638   2.419   5.098   5.122
 1747SOL    HW1 8639   2.398   5.174   5.177
 1747SOL    HW2 8640   2.336   5.051   5.115
 1747SOL     MW 8641   2.406   5.102   5.128
 1748SOL     OW 8642   3.280   5.124   3.781
 1748SOL    HW1 8643   3.373   5.130   3.805
 1748SOL    HW2 8644   3.254   5.036   3.808
 1748SOL     MW 8645   3.289   5.114   3.787
 1749SOL     OW 8646   2.912   4.368   1.267
 1749SOL    HW1 8647   2.884   4.453   1.231
 1749SOL    HW2 8648   2.961   4.327   1.196
 1749SOL     MW 8649   2.915   4.374   1.254
 1750SOL     OW 8650   1.593   2.066   4.275
 1750SOL    HW1 8651   1.603   2.137   4.338
 1750SOL    HW2 8652   1.682   2.044   4.249
 1750SOL     MW 8653   1.606   2.073   4.280
 1751SOL     OW 8654   0.821   5.984   5.082
 1751SOL    HW1 8655   0.753   5.930   5.124
 1751SOL    HW2 8656   0.778   6.022   5.006
 1751SOL     MW 8657   0.807   5.982   5.078
 1752SOL     OW 8658   2.351   4.215   0.124
 1752SOL    HW1 8659   2.433   4.216   0.174
 1752SOL    HW2 8660   2.363   4.280   0.056
 1752SOL     MW 8661   2.363   4.223   0.122
 1753SOL     OW 8662   2.058   1.714   1.886
 1753SOL    HW1 8663   2.049   1.626   1.849
 1753SOL    HW2 8664   2.139   1.748   1.847
 1753SOL     MW 8665   2.067   1.707   1.875
 1754SOL     OW 8666   4.780   1.359   1.210
 1754SOL    HW1 8667   4.720   1.388   1.141
 1754SOL    HW2 8668   4.769   1.422   1.281
 1754SOL     MW 8669   4.771   1.370   1.210
 1755SOL     OW 8670   0.535   3.515   5.988
 1755SOL    HW1 8671   0.530   3.558   5.903
 1755SOL    HW2 8672   0.628   3.496   6.001
 1755SOL     MW 8673   0.546   3.518   5.979
 1756SOL     OW 8674   0.308   2.227   5.984
 1756SOL    HW1 8675   0.264   2.142   5.981
 1756SOL    HW2 8676   0.345   2.238   5.897
 1756SOL     MW 8677   0.307   2.217   5.973
 1757SOL     OW 8678   5.722   1.945   0.945
 1757SOL    HW1 8679   5.663   2.014   0.915
 1757SOL    HW2 8680   5.741   1.967   1.035
 1757SOL     MW 8681   5.717   1.957   0.953
 1758SOL     OW 8682   3.359   5.839   5.552
 1758SOL    HW1 8683   3.411   5.765   5.585
 1758SOL    HW2 8684   3.309   5.868   5.628
 1758SOL     MW 8685   3.359   5.833   5.566
 1759SOL     OW 8686   2.648   3.989   0.069
 1759SOL    HW1 8687   2.607   3.915   0.115
 1759SOL    HW2 8688   2.631   4.064   0.127
 1759SOL     MW 8689   2.640   3.989   0.082
 1760SOL     OW 8690   3.467   1.447   0.955
 1760SOL    HW1 8691   3.391   1.430   1.009
 1760SOL    HW2 8692   3.462   1.381   0.885
 1760SOL     MW 8693   3.457   1.436   0.953
 1761SOL     OW 8694   3.601   5.762   5.162
 1761SOL    HW1 8695   3.606   5.817   5.084
 1761SOL    HW2 8696   3.692   5.747   5.187
 1761SOL     MW 8697   3.613   5.767   5.155
 1762SOL     OW 8698   3.401   3.863   6.119
 1762SOL    HW1 8699   3.452   3.875   6.199
 1762SOL    HW2 8700   3.464   3.878   6.048
 1762SOL     MW 8701   3.416   3.866   6.120
 1763SOL     OW 8702   2.347   1.171   2.801
 1763SOL    HW1 8703   2.272   1.228   2.785
 1763SOL    HW2 8704   2.419   1.232   2.819
 1763SOL     MW 8705   2.347   1.186   2.801
 1764SOL     OW 8706   3.038   1.157   3.124
 1764SOL    HW1 8707   3.103   1.213   3.081
 1764SOL    HW2 8708   3.044   1.073   3.077
 1764SOL     MW 8709   3.047   1.153   3.112
 1765SOL     OW 8710   3.141   0.949   0.705
 1765SOL    HW1 8711   3.117   0.857   0.715
 1765SOL    HW2 8712   3.169   0.957   0.615
 1765SOL     MW 8713   3.141   0.938   0.696
 1766SOL     OW 8714   0.934   0.276   0.019
 1766SOL    HW1 8715   0.891   0.244  -0.061
 1766SOL    HW2 8716   0.935   0.371   0.009
 1766SOL     MW 8717   0.928   0.284   0.007
 1767SOL     OW 8718   5.386   5.009   3.929
 1767SOL    HW1 8719   5.397   4.914   3.933
 1767SOL    HW2 8720   5.291   5.022   3.933
 1767SOL     MW 8721   5.375   4.998   3.930
 1768SOL     OW 8722   2.072   1.922   4.619
 1768SOL    HW1 8723   2.126   1.912   4.540
 1768SOL    HW2 8724   2.134   1.943   4.688
 1768SOL     MW 8725   2.087   1.923   4.618
 1769SOL     OW 8726   0.324   2.897   0.089
 1769SOL    HW1 8727   0.311   2.814   0.134
 1769SOL    HW2 8728   0.306   2.877  -0.003
 1769SOL     MW 8729   0.320   2.884   0.083
 1770SOL     OW 8730   3.983   4.495   3.474
 1770SOL    HW1 8731   3.993   4.433   3.402
 1770SOL    HW2 8732   4.041   4.568   3.451
 1770SOL     MW 8733   3.992   4.496   3.462
 1771SOL     OW 8734   3.788   5.833   1.464
 1771SOL    HW1 8735   3.726   5.761   1.455
 1771SOL    HW2 8736   3.826   5.843   1.377
 1771SOL     MW 8737   3.785   5.825   1.452
 1772SOL     OW 8738   0.370   3.585   4.186
 1772SOL    HW1 8739   0.390   3.539   4.105
 1772SOL    HW2 8740   0.450   3.579   4.238
 1772SOL     MW 8741   0.382   3.578   4.182
 1773SOL     OW 8742   5.337   0.911   1.840
 1773SOL    HW1 8743   5.393   0.909   1.762
 1773SOL    HW2 8744   5.254   0.874   1.811
 1773SOL     MW 8745   5.334   0.906   1.827
 1774SOL     OW 8746   4.714   3.460   2.988
 1774SOL    HW1 8747   4.708   3.367   3.010
 1774SOL    HW2 8748   4.803   3.485   3.015
 1774SOL     MW 8749   4.725   3.452   2.994
 1775SOL     OW 8750   3.095   1.862   0.358
 1775SOL    HW1 8751   3.132   1.895   0.276
 1775SOL    HW2 8752   3.051   1.780   0.333
 1775SOL     MW 8753   3.094   1.856   0.344
 1776SOL     OW 8754   4.427   4.627   5.450
 1776SOL    HW1 8755   4.456   4.677   5.374
 1776SOL    HW2 8756   4.392   4.692   5.510
 1776SOL     MW 8757   4.426   4.641   5.448
 1777SOL     OW 8758   0.769   1.409   6.082
 1777SOL    HW1 8759   0.777   1.445   5.994
 1777SOL    HW2 8760   0.677   1.422   6.105
 1777SOL     MW 8761   0.758   1.415   6.073
 1778SOL     OW 8762   4.924   5.040   4.501
 1778SOL    HW1 8763   4.880   4.966   4.458
 1778SOL    HW2 8764   5.015   5.013   4.509
 1778SOL     MW 8765   4.930   5.027   4.496
 1779SOL     OW 8766   0.711   1.950   0.306
 1779SOL    HW1 8767   0.693   1.898   0.226
 1779SOL    HW2 8768   0.675   1.897   0.377
 1779SOL     MW 8769   0.704   1.937   0.304
 1780SOL     OW 8770   0.318   5.738   0.257
 1780SOL    HW1 8771   0.265   5.754   0.179
 1780SOL    HW2 8772   0.408   5.746   0.226
 1780SOL     MW 8773   0.323   5.741   0.243
 1781SOL     OW 8774   4.723   6.005   5.229
 1781SOL    HW1 8775   4.687   5.925   5.192
 1781SOL    HW2 8776   4.767   5.977   5.310
 1781SOL     MW 8777   4.724   5.991   5.235
 1782SOL     OW 8778   4.811   5.533   2.741
 1782SOL    HW1 8779   4.813   5.536   2.837
 1782SOL    HW2 8780   4.750   5.603   2.716
 1782SOL     MW 8781   4.803   5.543   2.750
 1783SOL     OW 8782   1.688   1.722   4.555
 1783SOL    HW1 8783   1.637   1.791   4.598
 1783SOL    HW2 8784   1.647   1.640   4.583
 1783SOL     MW 8785   1.676   1.720   4.564
 1784SOL     OW 8786   3.062   5.781   3.114
 1784SOL    HW1 8787   3.089   5.803   3.025
 1784SOL    HW2 8788   3.057   5.685   3.115
 1784SOL     MW 8789   3.065   5.771   3.103
 1785SOL     OW 8790   1.249   5.377   6.036
 1785SOL    HW1 8791   1.250   5.298   6.090
 1785SOL    HW2 8792   1.313   5.360   5.966
 1785SOL     MW 8793   1.257   5.364   6.034
 1786SOL     OW 8794   1.315   1.203   0.924
 1786SOL    HW1 8795   1.284   1.113   0.934
 1786SOL    HW2 8796   1.341   1.210   0.832
 1786SOL     MW 8797   1.315   1.193   0.913
 1787SOL     OW 8798   4.664   2.174   0.099
 1787SOL    HW1 8799   4.614   2.093   0.108
 1787SOL    HW2 8800   4.597   2.243   0.096
 1787SOL     MW 8801   4.649   2.173   0.101
 1788SOL     OW 8802   4.906   2.252   1.615
 1788SOL    HW1 8803   4.851   2.182   1.649
 1788SOL    HW2 8804   4.979   2.257   1.677
 1788SOL     MW 8805   4.908   2.244   1.627
 1789SOL     OW 8806   4.988   1.144   2.017
 1789SOL    HW1 8807   5.081   1.130   2.000
 1789SOL    HW2 8808   4.986   1.184   2.104
 1789SOL     MW 8809   5.000   1.148   2.026
 1790SOL     OW 8810   3.807   1.721   1.181
 1790SOL    HW1 8811   3.792   1.739   1.273
 1790SOL    HW2 8812   3.749   1.647   1.162
 1790SOL     MW 8813   3.797   1.714   1.191
 1791SOL     OW 8814   0.807   4.155   1.215
 1791SOL    HW1 8815   0.719   4.180   1.186
 1791SOL    HW2 8816   0.808   4.060   1.208
 1791SOL     MW 8817   0.796   4.146   1.210
 1792SOL     OW 8818   5.579   3.481   3.595
 1792SOL    HW1 8819   5.645   3.483   3.665
 1792SOL    HW2 8820   5.583   3.391   3.562
 1792SOL     MW 8821   5.588   3.470   3.600
 1793SOL     OW 8822   0.782   1.603   5.285
 1793SOL    HW1 8823   0.776   1.509   5.267
 1793SOL    HW2 8824   0.831   1.638   5.212
 1793SOL     MW 8825   0.787   1.595   5.273
 1794SOL     OW 8826   1.389   2.207   0.132
 1794SOL    HW1 8827   1.389   2.244   0.221
 1794SOL    HW2 8828   1.441   2.127   0.139
 1794SOL     MW 8829   1.395   2.201   0.144
 1795SOL     OW 8830   5.445   4.625   5.206
 1795SOL    HW1 8831   5.461   4.569   5.130
 1795SOL    HW2 8832   5.368   4.585   5.248
 1795SOL     MW 8833   5.437   4.613   5.201
 1796SOL     OW 8834   3.458   6.028   0.399
 1796SOL    HW1 8835   3.407   5.990   0.471
 1796SOL    HW2 8836   3.432   5.979   0.321
 1796SOL     MW 8837   3.449   6.017   0.398
 1797SOL     OW 8838   1.707   3.085   4.966
 1797SOL    HW1 8839   1.612   3.099   4.958
 1797SOL    HW2 8840   1.716   2.990   4.971
 1797SOL     MW 8841   1.696   3.074   4.966
 1798SOL     OW 8842   3.692   3.974   1.597
 1798SOL    HW1 8843   3.696   3.923   1.516
 1798SOL    HW2 8844   3.600   3.967   1.623
 1798SOL     MW 8845   3.680   3.966   1.590
 1799SOL     OW 8846   5.429   4.802   0.247
 1799SOL    HW1 8847   5.389   4.871   0.300
 1799SOL    HW2 8848   5.417   4.830   0.156
 1799SOL     MW 8849   5.422   4.814   0.242
 1800SOL     OW 8850   5.201   5.343   3.915
 1800SOL    HW1 8851   5.296   5.352   3.918
 1800SOL    HW2 8852   5.173   5.350   4.006
 1800SOL     MW 8853   5.210   5.345   3.927
 1801SOL     OW 8854   4.604   5.017   4.767
 1801SOL    HW1 8855   4.660   5.050   4.837
 1801SOL    HW2 8856   4.593   5.091   4.708
 1801SOL     MW 8857   4.610   5.030   4.768
 1802SOL     OW 8858   0.805   0.782   5.840
 1802SOL    HW1 8859   0.817   0.786   5.934
 1802SOL    HW2 8860   0.893   0.777   5.804
 1802SOL     MW 8861   0.818   0.782   5.847
 1803SOL     OW 8862   0.980   3.357   4.689
 1803SOL    HW1 8863   1.008   3.270   4.716
 1803SOL    HW2 8864   0.995   3.413   4.764
 1803SOL     MW 8865   0.985   3.353   4.702
 1804SOL     OW 8866   2.209   4.219   4.509
 1804SOL    HW1 8867   2.288   4.271   4.524
 1804SOL    HW2 8868   2.137   4.276   4.533
 1804SOL     MW 8869   2.210   4.233   4.514
 1805SOL     OW 8870   1.120   5.800   4.231
 1805SOL    HW1 8871   1.064   5.871   4.198
 1805SOL    HW2 8872   1.191   5.795   4.167
 1805SOL     MW 8873   1.122   5.809   4.218
 1806SOL     OW 8874   5.540   3.736   0.106
 1806SOL    HW1 8875   5.615   3.699   0.059
 1806SOL    HW2 8876   5.575   3.760   0.193
 1806SOL     MW 8877   5.554   3.734   0.111
 1807SOL     OW 8878   4.018   4.613   0.346
 1807SOL    HW1 8879   4.003   4.520   0.359
 1807SOL    HW2 8880   3.954   4.657   0.403
 1807SOL     MW 8881   4.008   4.607   0.354
 1808SOL     OW 8882   5.405   0.346   3.516
 1808SOL    HW1 8883   5.428   0.394   3.596
 1808SOL    HW2 8884   5.388   0.414   3.451
 1808SOL     MW 8885   5.406   0.361   3.518
 1809SOL     OW 8886   2.280   5.377   4.560
 1809SOL    HW1 8887   2.280   5.289   4.523
[truncated: 940,307 more chars]
