# Supplementary material for: Identifying potential monkeypox virus inhibitors: an in silico study targeting the A42R protein
Source: Front Cell Infect Microbiol. 2024 Mar 4;14:1351737. doi: 10.3389/fcimb.2024.1351737 (PMC10945028; doi:10.3389/fcimb.2024.1351737)
Supplement: Supplementary file 2 [file DataSheet_2.zip › Supplementary_Files/ZINC000095486204/ZINC000095486204.pdb]

MODEL 1
REMARK VINA RESULT:      -8.3      0.000      0.000
REMARK  4 active torsions:
REMARK  status: ('A' for Active; 'I' for Inactive)
REMARK    1  A    between atoms: O_1  and  C_2 
REMARK    2  A    between atoms: C_6  and  O_9 
REMARK    3  A    between atoms: C_11  and  C_15 
REMARK    4  A    between atoms: C_21  and  O_23 
COMPND    /tmp/N4PH5B8 
AUTHOR    GENERATED BY OPEN BABEL 2.3.2
HETATM    1  C   UNK N   1      38.384  17.030  21.349  1.00  0.00           C  
HETATM    2  C   UNK N   1      37.320  17.912  21.684  1.00  0.00           C  
HETATM    3  C   UNK N   1      38.119  15.883  20.581  1.00  0.00           C  
HETATM    4  C   UNK N   1      37.521  19.059  22.486  1.00  0.00           C  
HETATM    5  C   UNK N   1      36.004  17.625  21.212  1.00  0.00           C  
HETATM    6  C   UNK N   1      36.832  15.604  20.139  1.00  0.00           C  
HETATM    7  C   UNK N   1      36.441  19.867  22.839  1.00  0.00           C  
HETATM    8  C   UNK N   1      34.918  18.469  21.568  1.00  0.00           C  
HETATM    9  C   UNK N   1      35.790  16.467  20.449  1.00  0.00           C  
HETATM   10  C   UNK N   1      36.562  14.372  19.354  1.00  0.00           C  
HETATM   11  C   UNK N   1      35.154  19.565  22.403  1.00  0.00           C  
HETATM   12  C   UNK N   1      33.524  18.200  21.118  1.00  0.00           C  
HETATM   13  C   UNK N   1      33.264  17.240  20.126  1.00  0.00           C  
HETATM   14  C   UNK N   1      31.952  16.951  19.740  1.00  0.00           C  
HETATM   15  C   UNK N   1      30.890  17.576  20.393  1.00  0.00           C  
HETATM   16  C   UNK N   1      31.599  15.936  18.675  1.00  0.00           C  
HETATM   17  C   UNK N   1      29.515  17.088  20.074  1.00  0.00           C  
HETATM   18  C   UNK N   1      31.128  18.547  21.368  1.00  0.00           C  
HETATM   19  C   UNK N   1      29.583  15.545  20.090  1.00  0.00           C  
HETATM   20  C   UNK N   1      28.240  14.930  19.762  1.00  0.00           C  
HETATM   21  N   UNK N   1      30.639  14.960  19.223  1.00  0.00           N  
HETATM   22  H   UNK N   1      31.145  14.244  19.742  1.00  0.00           H  
HETATM   23  C   UNK N   1      32.444  18.884  21.705  1.00  0.00           C  
HETATM   24  C   UNK N   1      32.817  15.202  18.135  1.00  0.00           C  
HETATM   25  O   UNK N   1      30.997  16.605  17.603  1.00  0.00           O  
HETATM   26  H   UNK N   1      30.606  17.434  17.917  1.00  0.00           H  
HETATM   27  O   UNK N   1      39.645  17.281  21.784  1.00  0.00           O  
HETATM   28  C   UNK N   1      40.477  16.312  22.300  1.00  0.00           C  
HETATM   29  O   UNK N   1      38.743  19.388  22.944  1.00  0.00           O  
HETATM   30  H   UNK N   1      39.401  18.727  23.039  1.00  0.00           H  
CONECT    1    3    2   27                                            
CONECT    2    5    1    4                                            
CONECT    3    6    1                                                 
CONECT    4    2    7   29                                            
CONECT    5    9    8    2                                            
CONECT    6   10    9    3                                            
CONECT    7   11    4                                                 
CONECT    8   12    5   11                                            
CONECT    9    6    5                                                 
CONECT   10    6                                                      
CONECT   11    8    7                                                 
CONECT   12   13    8   23                                            
CONECT   13   14   12                                                 
CONECT   14   16   13   15                                            
CONECT   15   14   17   18                                            
CONECT   16   25   24   21   14                                       
CONECT   16                                                           
CONECT   17   19   15                                                 
CONECT   18   15   23                                                 
CONECT   19   21   20   17                                            
CONECT   20   19                                                      
CONECT   21   16   22   19                                            
CONECT   22   21                                                      
CONECT   23   12   18                                                 
CONECT   24   16                                                      
CONECT   25   26   16                                                 
CONECT   26   25                                                      
CONECT   27    1   28                                                 
CONECT   28   27                                                      
CONECT   29    4   30                                                 
CONECT   30   29                                                      
MASTER        0    0    0    0    0    0    0    0   30    0   30    0
END
